# Supplementary material for: Identification of LncRNAs and Functional Analysis of ceRNA Related to Fatty Acid Synthesis during Flax Seed Development
Source: Genes (Basel). 2023 Apr 24;14(5):967. doi: 10.3390/genes14050967 (PMC10217813; doi:10.3390/genes14050967)
Supplement: Supplementary file 1 [file genes-14-00967-s001.zip]

Archive with 12 entries (12 files):
- Supplementary file/Supplementary File S1. Annotation of LncRNA.gtf
- Supplementary file/Supplementary File S10. Sequence of LncRNA in ceRNA.fa
- Supplementary file/Supplementary File S11. RNA of ceRNA network.xlsx
- Supplementary file/Supplementary File S12. Accession number of Macbeth` strand-specific transcriptome data in SRA database.xlsx
- Supplementary file/Supplementary File S2. Annotation of LncRNA in ceRNA.gtf
- Supplementary file/Supplementary File S3. Primers used in the article.xlsx
- Supplementary file/Supplementary File S4. Quality control table of strand-specific sequence.xlsx
- Supplementary file/Supplementary File S5. Sequence of LncRNA.fa
- Supplementary file/Supplementary File S6. Basic characteristics of lncRNA in Macbeth and Heiya NO.14.xlsx
- Supplementary file/Supplementary File S7. Cis-target gene of lncRNA(1).xlsx
- Supplementary file/Supplementary File S8. The FPKM of lncRNA at different time periods in the two varieties.xlsx
- Supplementary file/Supplementary File S9. Functional annotation of Cis-target gene.xlsx
