# Supplementary material for: Identification of LncRNAs and Functional Analysis of ceRNA Related to Fatty Acid Synthesis during Flax Seed Development
Source: Genes (Basel). 2023 Apr 24;14(5):967. doi: 10.3390/genes14050967 (PMC10217813; doi:10.3390/genes14050967)
Supplement: Supplementary file 1 [file genes-14-00967-s001.zip › Supplementary file/Supplementary File S1. Annotation of LncRNA.gtf]

C7991031	Cufflinks	exon	33	81	.	-	.	gene_id "XLOC_001608"; transcript_id "TCONS_00001652"; exon_number "1"; oId "L08.854.1"; class_code "u"; tss_id "TSS1611";
C7991031	Cufflinks	exon	164	353	.	-	.	gene_id "XLOC_001608"; transcript_id "TCONS_00001652"; exon_number "2"; oId "L08.854.1"; class_code "u"; tss_id "TSS1611";
C8006158	Cufflinks	exon	10	83	.	+	.	gene_id "XLOC_001713"; transcript_id "TCONS_00001767"; exon_number "1"; oId "L04.761.1"; class_code "u"; tss_id "TSS1717";
C8006158	Cufflinks	exon	203	371	.	+	.	gene_id "XLOC_001713"; transcript_id "TCONS_00001767"; exon_number "2"; oId "L04.761.1"; class_code "u"; tss_id "TSS1717";
C8009398	Cufflinks	exon	37	253	.	+	.	gene_id "XLOC_001743"; transcript_id "TCONS_00001800"; exon_number "1"; oId "L13.1044.1"; class_code "u"; tss_id "TSS1747";
C8009398	Cufflinks	exon	353	370	.	+	.	gene_id "XLOC_001743"; transcript_id "TCONS_00001800"; exon_number "2"; oId "L13.1044.1"; class_code "u"; tss_id "TSS1747";
C8028911	Cufflinks	exon	1	156	.	-	.	gene_id "XLOC_001919"; transcript_id "TCONS_00001997"; exon_number "1"; oId "L13.1166.1"; class_code "u"; tss_id "TSS1928";
C8028911	Cufflinks	exon	322	390	.	-	.	gene_id "XLOC_001919"; transcript_id "TCONS_00001997"; exon_number "2"; oId "L13.1166.1"; class_code "u"; tss_id "TSS1928";
C8039677	Cufflinks	exon	1	228	.	+	.	gene_id "XLOC_001998"; transcript_id "TCONS_00002084"; exon_number "1"; oId "L04.888.1"; class_code "u"; tss_id "TSS2008";
C8039677	Cufflinks	exon	343	410	.	+	.	gene_id "XLOC_001998"; transcript_id "TCONS_00002084"; exon_number "2"; oId "L04.888.1"; class_code "u"; tss_id "TSS2008";
C8050439	Cufflinks	exon	10	73	.	-	.	gene_id "XLOC_002085"; transcript_id "TCONS_00002181"; exon_number "1"; oId "L12.828.1"; class_code "u"; tss_id "TSS2095";
C8050439	Cufflinks	exon	163	285	.	-	.	gene_id "XLOC_002085"; transcript_id "TCONS_00002181"; exon_number "2"; oId "L12.828.1"; class_code "u"; tss_id "TSS2095";
C8050439	Cufflinks	exon	369	393	.	-	.	gene_id "XLOC_002085"; transcript_id "TCONS_00002181"; exon_number "3"; oId "L12.828.1"; class_code "u"; tss_id "TSS2095";
C8056825	Cufflinks	exon	21	226	.	-	.	gene_id "XLOC_002149"; transcript_id "TCONS_00002251"; exon_number "1"; oId "L04.952.1"; class_code "u"; tss_id "TSS2160";
C8056825	Cufflinks	exon	351	428	.	-	.	gene_id "XLOC_002149"; transcript_id "TCONS_00002251"; exon_number "2"; oId "L04.952.1"; class_code "u"; tss_id "TSS2160";
C8060761	Cufflinks	exon	73	157	.	+	.	gene_id "XLOC_002180"; transcript_id "TCONS_00002288"; exon_number "1"; oId "L08.1164.3"; class_code "u"; tss_id "TSS2191";
C8060761	Cufflinks	exon	245	436	.	+	.	gene_id "XLOC_002180"; transcript_id "TCONS_00002288"; exon_number "2"; oId "L08.1164.3"; class_code "u"; tss_id "TSS2191";
C8066695	Cufflinks	exon	134	149	.	+	.	gene_id "XLOC_002229"; transcript_id "TCONS_00002343"; exon_number "1"; oId "L08.1189.1"; class_code "u"; tss_id "TSS2241";
C8066695	Cufflinks	exon	248	442	.	+	.	gene_id "XLOC_002229"; transcript_id "TCONS_00002343"; exon_number "2"; oId "L08.1189.1"; class_code "u"; tss_id "TSS2241";
C8071059	Cufflinks	exon	29	103	.	-	.	gene_id "XLOC_002262"; transcript_id "TCONS_00002382"; exon_number "1"; oId "L06.1306.1"; class_code "u"; tss_id "TSS2274";
C8071059	Cufflinks	exon	212	443	.	-	.	gene_id "XLOC_002262"; transcript_id "TCONS_00002382"; exon_number "2"; oId "L06.1306.1"; class_code "u"; tss_id "TSS2274";
C8085539	Cufflinks	exon	29	125	.	-	.	gene_id "XLOC_002395"; transcript_id "TCONS_00002531"; exon_number "1"; oId "L02.1429.1"; class_code "u"; tss_id "TSS2409";
C8085539	Cufflinks	exon	221	324	.	-	.	gene_id "XLOC_002395"; transcript_id "TCONS_00002531"; exon_number "2"; oId "L02.1429.1"; class_code "u"; tss_id "TSS2409";
C8085539	Cufflinks	exon	394	473	.	-	.	gene_id "XLOC_002395"; transcript_id "TCONS_00002531"; exon_number "3"; oId "L02.1429.1"; class_code "u"; tss_id "TSS2409";
C8088241	Cufflinks	exon	29	119	.	-	.	gene_id "XLOC_002418"; transcript_id "TCONS_00002557"; exon_number "1"; oId "L13.1490.1"; class_code "u"; tss_id "TSS2432";
C8088241	Cufflinks	exon	212	359	.	-	.	gene_id "XLOC_002418"; transcript_id "TCONS_00002557"; exon_number "2"; oId "L13.1490.1"; class_code "u"; tss_id "TSS2432";
C8091363	Cufflinks	exon	1	367	.	-	.	gene_id "XLOC_002445"; transcript_id "TCONS_00002588"; exon_number "1"; oId "L02.1453.1"; class_code "u"; tss_id "TSS2460";
C8091363	Cufflinks	exon	452	484	.	-	.	gene_id "XLOC_002445"; transcript_id "TCONS_00002588"; exon_number "2"; oId "L02.1453.1"; class_code "u"; tss_id "TSS2460";
C8091839	Cufflinks	exon	22	151	.	-	.	gene_id "XLOC_002455"; transcript_id "TCONS_00002600"; exon_number "1"; oId "L07.1213.2"; class_code "u"; tss_id "TSS2470";
C8091839	Cufflinks	exon	278	371	.	-	.	gene_id "XLOC_002455"; transcript_id "TCONS_00002600"; exon_number "2"; oId "L07.1213.2"; class_code "u"; tss_id "TSS2470";
C8091839	Cufflinks	exon	470	477	.	-	.	gene_id "XLOC_002455"; transcript_id "TCONS_00002600"; exon_number "3"; oId "L07.1213.2"; class_code "u"; tss_id "TSS2470";
C8095523	Cufflinks	exon	57	71	.	+	.	gene_id "XLOC_002489"; transcript_id "TCONS_00002643"; exon_number "1"; oId "L04.1107.1"; class_code "u"; tss_id "TSS2506";
C8095523	Cufflinks	exon	165	500	.	+	.	gene_id "XLOC_002489"; transcript_id "TCONS_00002643"; exon_number "2"; oId "L04.1107.1"; class_code "u"; tss_id "TSS2506";
C8096983	Cufflinks	exon	1	82	.	-	.	gene_id "XLOC_002509"; transcript_id "TCONS_00002666"; exon_number "1"; oId "L02.1487.1"; class_code "u"; tss_id "TSS2526";
C8096983	Cufflinks	exon	202	495	.	-	.	gene_id "XLOC_002509"; transcript_id "TCONS_00002666"; exon_number "2"; oId "L02.1487.1"; class_code "u"; tss_id "TSS2526";
C8097629	Cufflinks	exon	144	368	.	+	.	gene_id "XLOC_002515"; transcript_id "TCONS_00002676"; exon_number "1"; oId "L08.1354.1"; class_code "u"; tss_id "TSS2532";
C8097629	Cufflinks	exon	478	480	.	+	.	gene_id "XLOC_002515"; transcript_id "TCONS_00002676"; exon_number "2"; oId "L08.1354.1"; class_code "u"; tss_id "TSS2532";
C8099773	Cufflinks	exon	9	143	.	+	.	gene_id "XLOC_002538"; transcript_id "TCONS_00002705"; exon_number "1"; oId "L08.1365.1"; class_code "u"; tss_id "TSS2557";
C8099773	Cufflinks	exon	238	491	.	+	.	gene_id "XLOC_002538"; transcript_id "TCONS_00002705"; exon_number "2"; oId "L08.1365.1"; class_code "u"; tss_id "TSS2557";
C8101825	Cufflinks	exon	62	142	.	+	.	gene_id "XLOC_002567"; transcript_id "TCONS_00002742"; exon_number "1"; oId "L13.1579.1"; class_code "u"; tss_id "TSS2587";
C8101825	Cufflinks	exon	282	495	.	+	.	gene_id "XLOC_002567"; transcript_id "TCONS_00002742"; exon_number "2"; oId "L13.1579.1"; class_code "u"; tss_id "TSS2587";
C8105413	Cufflinks	exon	11	122	.	-	.	gene_id "XLOC_002610"; transcript_id "TCONS_00002793"; exon_number "1"; oId "L08.1406.1"; class_code "u"; tss_id "TSS2632";
C8105413	Cufflinks	exon	245	488	.	-	.	gene_id "XLOC_002610"; transcript_id "TCONS_00002793"; exon_number "2"; oId "L08.1406.1"; class_code "u"; tss_id "TSS2632";
C8113529	Cufflinks	exon	120	163	.	-	.	gene_id "XLOC_002703"; transcript_id "TCONS_00002904"; exon_number "1"; oId "L16.835.2"; class_code "u"; tss_id "TSS2727";
C8113529	Cufflinks	exon	260	537	.	-	.	gene_id "XLOC_002703"; transcript_id "TCONS_00002904"; exon_number "2"; oId "L16.835.2"; class_code "u"; tss_id "TSS2727";
C8114717	Cufflinks	exon	11	41	.	-	.	gene_id "XLOC_002712"; transcript_id "TCONS_00002915"; exon_number "1"; oId "L16.838.2"; class_code "u"; tss_id "TSS2736";
C8114717	Cufflinks	exon	116	442	.	-	.	gene_id "XLOC_002712"; transcript_id "TCONS_00002915"; exon_number "2"; oId "L16.838.2"; class_code "u"; tss_id "TSS2736";
C8115653	Cufflinks	exon	150	409	.	-	.	gene_id "XLOC_002719"; transcript_id "TCONS_00002925"; exon_number "1"; oId "L02.1625.2"; class_code "u"; tss_id "TSS2743";
C8115653	Cufflinks	exon	509	511	.	-	.	gene_id "XLOC_002719"; transcript_id "TCONS_00002925"; exon_number "2"; oId "L02.1625.2"; class_code "u"; tss_id "TSS2743";
C8118909	Cufflinks	exon	2	100	.	-	.	gene_id "XLOC_002755"; transcript_id "TCONS_00002967"; exon_number "1"; oId "L08.1491.2"; class_code "u"; tss_id "TSS2779";
C8118909	Cufflinks	exon	278	413	.	-	.	gene_id "XLOC_002755"; transcript_id "TCONS_00002967"; exon_number "2"; oId "L08.1491.2"; class_code "u"; tss_id "TSS2779";
C8118909	Cufflinks	exon	510	532	.	-	.	gene_id "XLOC_002755"; transcript_id "TCONS_00002967"; exon_number "3"; oId "L08.1491.2"; class_code "u"; tss_id "TSS2779";
C8121383	Cufflinks	exon	6	83	.	-	.	gene_id "XLOC_002782"; transcript_id "TCONS_00003003"; exon_number "1"; oId "L10.1055.1"; class_code "u"; tss_id "TSS2808";
C8121383	Cufflinks	exon	180	289	.	-	.	gene_id "XLOC_002782"; transcript_id "TCONS_00003003"; exon_number "2"; oId "L10.1055.1"; class_code "u"; tss_id "TSS2808";
C8121383	Cufflinks	exon	380	553	.	-	.	gene_id "XLOC_002782"; transcript_id "TCONS_00003003"; exon_number "3"; oId "L10.1055.1"; class_code "u"; tss_id "TSS2808";
C8121383	Cufflinks	exon	12	53	.	-	.	gene_id "XLOC_002782"; transcript_id "TCONS_00003002"; exon_number "1"; oId "L09.1614.1"; class_code "u"; tss_id "TSS2808";
C8121383	Cufflinks	exon	167	289	.	-	.	gene_id "XLOC_002782"; transcript_id "TCONS_00003002"; exon_number "2"; oId "L09.1614.1"; class_code "u"; tss_id "TSS2808";
C8121383	Cufflinks	exon	380	555	.	-	.	gene_id "XLOC_002782"; transcript_id "TCONS_00003002"; exon_number "3"; oId "L09.1614.1"; class_code "u"; tss_id "TSS2808";
C8123217	Cufflinks	exon	7	373	.	+	.	gene_id "XLOC_002797"; transcript_id "TCONS_00003029"; exon_number "1"; oId "L09.1627.1"; class_code "u"; tss_id "TSS2823";
C8123217	Cufflinks	exon	535	542	.	+	.	gene_id "XLOC_002797"; transcript_id "TCONS_00003029"; exon_number "2"; oId "L09.1627.1"; class_code "u"; tss_id "TSS2823";
C8124115	Cufflinks	exon	13	173	.	-	.	gene_id "XLOC_002802"; transcript_id "TCONS_00003036"; exon_number "1"; oId "L04.1264.1"; class_code "u"; tss_id "TSS2828";
C8124115	Cufflinks	exon	304	417	.	-	.	gene_id "XLOC_002802"; transcript_id "TCONS_00003036"; exon_number "2"; oId "L04.1264.1"; class_code "u"; tss_id "TSS2828";
C8125863	Cufflinks	exon	157	267	.	-	.	gene_id "XLOC_002827"; transcript_id "TCONS_00003070"; exon_number "1"; oId "L08.1529.1"; class_code "u"; tss_id "TSS2856";
C8125863	Cufflinks	exon	341	563	.	-	.	gene_id "XLOC_002827"; transcript_id "TCONS_00003070"; exon_number "2"; oId "L08.1529.1"; class_code "u"; tss_id "TSS2856";
C8128983	Cufflinks	exon	1	346	.	-	.	gene_id "XLOC_002848"; transcript_id "TCONS_00003094"; exon_number "1"; oId "L13.1782.1"; class_code "u"; tss_id "TSS2877";
C8128983	Cufflinks	exon	422	505	.	-	.	gene_id "XLOC_002848"; transcript_id "TCONS_00003094"; exon_number "2"; oId "L13.1782.1"; class_code "u"; tss_id "TSS2877";
C8129151	Cufflinks	exon	89	349	.	-	.	gene_id "XLOC_002851"; transcript_id "TCONS_00003098"; exon_number "1"; oId "L10.1088.2"; class_code "u"; tss_id "TSS2880";
C8129151	Cufflinks	exon	432	559	.	-	.	gene_id "XLOC_002851"; transcript_id "TCONS_00003098"; exon_number "2"; oId "L10.1088.2"; class_code "u"; tss_id "TSS2880";
C8131769	Cufflinks	exon	4	146	.	-	.	gene_id "XLOC_002874"; transcript_id "TCONS_00003132"; exon_number "1"; oId "L08.1559.1"; class_code "u"; tss_id "TSS2906";
C8131769	Cufflinks	exon	234	326	.	-	.	gene_id "XLOC_002874"; transcript_id "TCONS_00003132"; exon_number "2"; oId "L08.1559.1"; class_code "u"; tss_id "TSS2906";
C8132411	Cufflinks	exon	104	241	.	-	.	gene_id "XLOC_002880"; transcript_id "TCONS_00003139"; exon_number "1"; oId "L08.1562.1"; class_code "u"; tss_id "TSS2912";
C8132411	Cufflinks	exon	333	491	.	-	.	gene_id "XLOC_002880"; transcript_id "TCONS_00003139"; exon_number "2"; oId "L08.1562.1"; class_code "u"; tss_id "TSS2912";
C8132803	Cufflinks	exon	22	213	.	+	.	gene_id "XLOC_002883"; transcript_id "TCONS_00003145"; exon_number "1"; oId "L06.1687.1"; class_code "u"; tss_id "TSS2916";
C8132803	Cufflinks	exon	341	555	.	+	.	gene_id "XLOC_002883"; transcript_id "TCONS_00003145"; exon_number "2"; oId "L06.1687.1"; class_code "u"; tss_id "TSS2916";
C8133737	Cufflinks	exon	6	322	.	+	.	gene_id "XLOC_002895"; transcript_id "TCONS_00003159"; exon_number "1"; oId "L04.1307.1"; class_code "u"; tss_id "TSS2928";
C8133737	Cufflinks	exon	403	580	.	+	.	gene_id "XLOC_002895"; transcript_id "TCONS_00003159"; exon_number "2"; oId "L04.1307.1"; class_code "u"; tss_id "TSS2928";
C8137985	Cufflinks	exon	3	43	.	-	.	gene_id "XLOC_002931"; transcript_id "TCONS_00003210"; exon_number "1"; oId "L12.1195.1"; class_code "u"; tss_id "TSS2965";
C8137985	Cufflinks	exon	111	537	.	-	.	gene_id "XLOC_002931"; transcript_id "TCONS_00003210"; exon_number "2"; oId "L12.1195.1"; class_code "u"; tss_id "TSS2965";
C8138637	Cufflinks	exon	193	201	.	-	.	gene_id "XLOC_002939"; transcript_id "TCONS_00003222"; exon_number "1"; oId "L04.1331.2"; class_code "u"; tss_id "TSS2973";
C8138637	Cufflinks	exon	281	412	.	-	.	gene_id "XLOC_002939"; transcript_id "TCONS_00003222"; exon_number "2"; oId "L04.1331.2"; class_code "u"; tss_id "TSS2973";
C8138637	Cufflinks	exon	501	596	.	-	.	gene_id "XLOC_002939"; transcript_id "TCONS_00003222"; exon_number "3"; oId "L04.1331.2"; class_code "u"; tss_id "TSS2973";
C8139415	Cufflinks	exon	21	361	.	-	.	gene_id "XLOC_002945"; transcript_id "TCONS_00003234"; exon_number "1"; oId "L07.1482.1"; class_code "u"; tss_id "TSS2980";
C8139415	Cufflinks	exon	449	598	.	-	.	gene_id "XLOC_002945"; transcript_id "TCONS_00003234"; exon_number "2"; oId "L07.1482.1"; class_code "u"; tss_id "TSS2980";
C8139823	Cufflinks	exon	12	231	.	-	.	gene_id "XLOC_002952"; transcript_id "TCONS_00003242"; exon_number "1"; oId "L07.1483.1"; class_code "u"; tss_id "TSS2987";
C8139823	Cufflinks	exon	316	358	.	-	.	gene_id "XLOC_002952"; transcript_id "TCONS_00003242"; exon_number "2"; oId "L07.1483.1"; class_code "u"; tss_id "TSS2987";
C8139823	Cufflinks	exon	449	599	.	-	.	gene_id "XLOC_002952"; transcript_id "TCONS_00003242"; exon_number "3"; oId "L07.1483.1"; class_code "u"; tss_id "TSS2987";
C8139823	Cufflinks	exon	171	231	.	-	.	gene_id "XLOC_002952"; transcript_id "TCONS_00003241"; exon_number "1"; oId "L03.1224.1"; class_code "u"; tss_id "TSS2987";
C8139823	Cufflinks	exon	316	586	.	-	.	gene_id "XLOC_002952"; transcript_id "TCONS_00003241"; exon_number "2"; oId "L03.1224.1"; class_code "u"; tss_id "TSS2987";
C8143757	Cufflinks	exon	18	81	.	+	.	gene_id "XLOC_002991"; transcript_id "TCONS_00003300"; exon_number "1"; oId "L12.1220.2"; class_code "u"; tss_id "TSS3027";
C8143757	Cufflinks	exon	172	467	.	+	.	gene_id "XLOC_002991"; transcript_id "TCONS_00003300"; exon_number "2"; oId "L12.1220.2"; class_code "u"; tss_id "TSS3027";
C8149997	Cufflinks	exon	94	206	.	-	.	gene_id "XLOC_003058"; transcript_id "TCONS_00003385"; exon_number "1"; oId "L12.1251.1"; class_code "u"; tss_id "TSS3096";
C8149997	Cufflinks	exon	329	457	.	-	.	gene_id "XLOC_003058"; transcript_id "TCONS_00003385"; exon_number "2"; oId "L12.1251.1"; class_code "u"; tss_id "TSS3096";
C8156151	Cufflinks	exon	19	29	.	-	.	gene_id "XLOC_003114"; transcript_id "TCONS_00003471"; exon_number "1"; oId "L06.1844.1"; class_code "u"; tss_id "TSS3157";
C8156151	Cufflinks	exon	100	209	.	-	.	gene_id "XLOC_003114"; transcript_id "TCONS_00003471"; exon_number "2"; oId "L06.1844.1"; class_code "u"; tss_id "TSS3157";
C8156151	Cufflinks	exon	286	628	.	-	.	gene_id "XLOC_003114"; transcript_id "TCONS_00003471"; exon_number "3"; oId "L06.1844.1"; class_code "u"; tss_id "TSS3157";
C8157815	Cufflinks	exon	1	357	.	+	.	gene_id "XLOC_003131"; transcript_id "TCONS_00003497"; exon_number "1"; oId "L08.1712.1"; class_code "u"; tss_id "TSS3175";
C8157815	Cufflinks	exon	534	571	.	+	.	gene_id "XLOC_003131"; transcript_id "TCONS_00003497"; exon_number "2"; oId "L08.1712.1"; class_code "u"; tss_id "TSS3175";
C8158469	Cufflinks	exon	100	151	.	-	.	gene_id "XLOC_003139"; transcript_id "TCONS_00003513"; exon_number "1"; oId "L02.1922.1"; class_code "u"; tss_id "TSS3184";
C8158469	Cufflinks	exon	241	523	.	-	.	gene_id "XLOC_003139"; transcript_id "TCONS_00003513"; exon_number "2"; oId "L02.1922.1"; class_code "u"; tss_id "TSS3184";
C8158469	Cufflinks	exon	625	648	.	-	.	gene_id "XLOC_003139"; transcript_id "TCONS_00003513"; exon_number "3"; oId "L02.1922.1"; class_code "u"; tss_id "TSS3184";
C8159787	Cufflinks	exon	2	270	.	-	.	gene_id "XLOC_003154"; transcript_id "TCONS_00003535"; exon_number "1"; oId "L04.1442.1"; class_code "u"; tss_id "TSS3200";
C8159787	Cufflinks	exon	360	428	.	-	.	gene_id "XLOC_003154"; transcript_id "TCONS_00003535"; exon_number "2"; oId "L04.1442.1"; class_code "u"; tss_id "TSS3200";
C8159787	Cufflinks	exon	509	531	.	-	.	gene_id "XLOC_003154"; transcript_id "TCONS_00003535"; exon_number "3"; oId "L04.1442.1"; class_code "u"; tss_id "TSS3200";
C8161605	Cufflinks	exon	22	269	.	-	.	gene_id "XLOC_003171"; transcript_id "TCONS_00003564"; exon_number "1"; oId "L09.1862.1"; class_code "u"; tss_id "TSS3218";
C8161605	Cufflinks	exon	548	643	.	-	.	gene_id "XLOC_003171"; transcript_id "TCONS_00003564"; exon_number "2"; oId "L09.1862.1"; class_code "u"; tss_id "TSS3218";
C8162523	Cufflinks	exon	112	150	.	-	.	gene_id "XLOC_003184"; transcript_id "TCONS_00003581"; exon_number "1"; oId "L11.1329.1"; class_code "u"; tss_id "TSS3231";
C8162523	Cufflinks	exon	233	647	.	-	.	gene_id "XLOC_003184"; transcript_id "TCONS_00003581"; exon_number "2"; oId "L11.1329.1"; class_code "u"; tss_id "TSS3231";
C8162883	Cufflinks	exon	53	167	.	-	.	gene_id "XLOC_003191"; transcript_id "TCONS_00003591"; exon_number "1"; oId "L16.995.1"; class_code "u"; tss_id "TSS3238";
C8162883	Cufflinks	exon	273	413	.	-	.	gene_id "XLOC_003191"; transcript_id "TCONS_00003591"; exon_number "2"; oId "L16.995.1"; class_code "u"; tss_id "TSS3238";
C8163101	Cufflinks	exon	12	214	.	-	.	gene_id "XLOC_003196"; transcript_id "TCONS_00003596"; exon_number "1"; oId "L08.1753.1"; class_code "u"; tss_id "TSS3244";
C8163101	Cufflinks	exon	315	393	.	-	.	gene_id "XLOC_003196"; transcript_id "TCONS_00003596"; exon_number "2"; oId "L08.1753.1"; class_code "u"; tss_id "TSS3244";
C8166141	Cufflinks	exon	78	176	.	-	.	gene_id "XLOC_003231"; transcript_id "TCONS_00003647"; exon_number "1"; oId "L01.1882.1"; class_code "u"; tss_id "TSS3281";
C8166141	Cufflinks	exon	349	562	.	-	.	gene_id "XLOC_003231"; transcript_id "TCONS_00003647"; exon_number "2"; oId "L01.1882.1"; class_code "u"; tss_id "TSS3281";
C8166141	Cufflinks	exon	649	671	.	-	.	gene_id "XLOC_003231"; transcript_id "TCONS_00003647"; exon_number "3"; oId "L01.1882.1"; class_code "u"; tss_id "TSS3281";
C8167079	Cufflinks	exon	4	362	.	+	.	gene_id "XLOC_003241"; transcript_id "TCONS_00003661"; exon_number "1"; oId "L10.1274.2"; class_code "u"; tss_id "TSS3291";
C8167079	Cufflinks	exon	537	574	.	+	.	gene_id "XLOC_003241"; transcript_id "TCONS_00003661"; exon_number "2"; oId "L10.1274.2"; class_code "u"; tss_id "TSS3291";
C8175697	Cufflinks	exon	247	327	.	-	.	gene_id "XLOC_003324"; transcript_id "TCONS_00003770"; exon_number "1"; oId "L07.1688.1"; class_code "u"; tss_id "TSS3377";
C8175697	Cufflinks	exon	424	680	.	-	.	gene_id "XLOC_003324"; transcript_id "TCONS_00003770"; exon_number "2"; oId "L07.1688.1"; class_code "u"; tss_id "TSS3377";
C8179097	Cufflinks	exon	119	564	.	-	.	gene_id "XLOC_003369"; transcript_id "TCONS_00003831"; exon_number "1"; oId "L03.1425.2"; class_code "u"; tss_id "TSS3422";
C8179097	Cufflinks	exon	648	710	.	-	.	gene_id "XLOC_003369"; transcript_id "TCONS_00003831"; exon_number "2"; oId "L03.1425.2"; class_code "u"; tss_id "TSS3422";
C8179455	Cufflinks	exon	227	432	.	-	.	gene_id "XLOC_003372"; transcript_id "TCONS_00003835"; exon_number "1"; oId "L05.1916.1"; class_code "u"; tss_id "TSS3425";
C8179455	Cufflinks	exon	518	603	.	-	.	gene_id "XLOC_003372"; transcript_id "TCONS_00003835"; exon_number "2"; oId "L05.1916.1"; class_code "u"; tss_id "TSS3425";
C8179455	Cufflinks	exon	688	710	.	-	.	gene_id "XLOC_003372"; transcript_id "TCONS_00003835"; exon_number "3"; oId "L05.1916.1"; class_code "u"; tss_id "TSS3425";
C8186427	Cufflinks	exon	7	34	.	-	.	gene_id "XLOC_003444"; transcript_id "TCONS_00003939"; exon_number "1"; oId "L01.2010.1"; class_code "u"; tss_id "TSS3500";
C8186427	Cufflinks	exon	121	294	.	-	.	gene_id "XLOC_003444"; transcript_id "TCONS_00003939"; exon_number "2"; oId "L01.2010.1"; class_code "u"; tss_id "TSS3500";
C8186427	Cufflinks	exon	377	472	.	-	.	gene_id "XLOC_003444"; transcript_id "TCONS_00003939"; exon_number "3"; oId "L01.2010.1"; class_code "u"; tss_id "TSS3500";
C8186427	Cufflinks	exon	588	609	.	-	.	gene_id "XLOC_003444"; transcript_id "TCONS_00003939"; exon_number "4"; oId "L01.2010.1"; class_code "u"; tss_id "TSS3500";
C8186851	Cufflinks	exon	4	103	.	-	.	gene_id "XLOC_003453"; transcript_id "TCONS_00003953"; exon_number "1"; oId "L09.2036.1"; class_code "u"; tss_id "TSS3510";
C8186851	Cufflinks	exon	456	545	.	-	.	gene_id "XLOC_003453"; transcript_id "TCONS_00003953"; exon_number "2"; oId "L09.2036.1"; class_code "u"; tss_id "TSS3510";
C8186851	Cufflinks	exon	649	684	.	-	.	gene_id "XLOC_003453"; transcript_id "TCONS_00003953"; exon_number "3"; oId "L09.2036.1"; class_code "u"; tss_id "TSS3510";
C8189855	Cufflinks	exon	39	98	.	-	.	gene_id "XLOC_003486"; transcript_id "TCONS_00004004"; exon_number "1"; oId "L12.1445.1"; class_code "u"; tss_id "TSS3547";
C8189855	Cufflinks	exon	305	668	.	-	.	gene_id "XLOC_003486"; transcript_id "TCONS_00004004"; exon_number "2"; oId "L12.1445.1"; class_code "u"; tss_id "TSS3547";
C8189971	Cufflinks	exon	14	84	.	-	.	gene_id "XLOC_003488"; transcript_id "TCONS_00004009"; exon_number "1"; oId "L10.1391.1"; class_code "u"; tss_id "TSS3549";
C8189971	Cufflinks	exon	183	255	.	-	.	gene_id "XLOC_003488"; transcript_id "TCONS_00004009"; exon_number "2"; oId "L10.1391.1"; class_code "u"; tss_id "TSS3549";
C8189971	Cufflinks	exon	411	721	.	-	.	gene_id "XLOC_003488"; transcript_id "TCONS_00004009"; exon_number "3"; oId "L10.1391.1"; class_code "u"; tss_id "TSS3549";
C8189971	Cufflinks	exon	81	84	.	-	.	gene_id "XLOC_003488"; transcript_id "TCONS_00004008"; exon_number "1"; oId "L04.1614.2"; class_code "u"; tss_id "TSS3549";
C8189971	Cufflinks	exon	183	729	.	-	.	gene_id "XLOC_003488"; transcript_id "TCONS_00004008"; exon_number "2"; oId "L04.1614.2"; class_code "u"; tss_id "TSS3549";
C8190731	Cufflinks	exon	3	84	.	-	.	gene_id "XLOC_003495"; transcript_id "TCONS_00004022"; exon_number "1"; oId "L16.1097.1"; class_code "u"; tss_id "TSS3557";
C8190731	Cufflinks	exon	185	257	.	-	.	gene_id "XLOC_003495"; transcript_id "TCONS_00004022"; exon_number "2"; oId "L16.1097.1"; class_code "u"; tss_id "TSS3557";
C8190731	Cufflinks	exon	413	515	.	-	.	gene_id "XLOC_003495"; transcript_id "TCONS_00004022"; exon_number "3"; oId "L16.1097.1"; class_code "u"; tss_id "TSS3557";
C8190731	Cufflinks	exon	9	84	.	-	.	gene_id "XLOC_003495"; transcript_id "TCONS_00004020"; exon_number "1"; oId "L07.1782.1"; class_code "u"; tss_id "TSS3558";
C8190731	Cufflinks	exon	185	257	.	-	.	gene_id "XLOC_003495"; transcript_id "TCONS_00004020"; exon_number "2"; oId "L07.1782.1"; class_code "u"; tss_id "TSS3558";
C8190731	Cufflinks	exon	413	513	.	-	.	gene_id "XLOC_003495"; transcript_id "TCONS_00004020"; exon_number "3"; oId "L07.1782.1"; class_code "u"; tss_id "TSS3558";
C8190731	Cufflinks	exon	622	623	.	-	.	gene_id "XLOC_003495"; transcript_id "TCONS_00004020"; exon_number "4"; oId "L07.1782.1"; class_code "u"; tss_id "TSS3558";
C8190861	Cufflinks	exon	93	114	.	-	.	gene_id "XLOC_003498"; transcript_id "TCONS_00004028"; exon_number "1"; oId "L12.1452.1"; class_code "u"; tss_id "TSS3561";
C8190861	Cufflinks	exon	293	736	.	-	.	gene_id "XLOC_003498"; transcript_id "TCONS_00004028"; exon_number "2"; oId "L12.1452.1"; class_code "u"; tss_id "TSS3561";
C8193725	Cufflinks	exon	3	80	.	-	.	gene_id "XLOC_003523"; transcript_id "TCONS_00004062"; exon_number "1"; oId "L08.1940.1"; class_code "u"; tss_id "TSS3587";
C8193725	Cufflinks	exon	176	234	.	-	.	gene_id "XLOC_003523"; transcript_id "TCONS_00004062"; exon_number "2"; oId "L08.1940.1"; class_code "u"; tss_id "TSS3587";
C8193725	Cufflinks	exon	512	577	.	-	.	gene_id "XLOC_003523"; transcript_id "TCONS_00004062"; exon_number "3"; oId "L08.1940.1"; class_code "u"; tss_id "TSS3587";
C8193725	Cufflinks	exon	689	740	.	-	.	gene_id "XLOC_003523"; transcript_id "TCONS_00004062"; exon_number "4"; oId "L08.1940.1"; class_code "u"; tss_id "TSS3587";
C8193881	Cufflinks	exon	4	238	.	-	.	gene_id "XLOC_003526"; transcript_id "TCONS_00004068"; exon_number "1"; oId "L16.1108.1"; class_code "u"; tss_id "TSS3591";
C8193881	Cufflinks	exon	307	342	.	-	.	gene_id "XLOC_003526"; transcript_id "TCONS_00004068"; exon_number "2"; oId "L16.1108.1"; class_code "u"; tss_id "TSS3591";
C8194911	Cufflinks	exon	9	137	.	-	.	gene_id "XLOC_003537"; transcript_id "TCONS_00004083"; exon_number "1"; oId "L08.1945.1"; class_code "u"; tss_id "TSS3602";
C8194911	Cufflinks	exon	419	612	.	-	.	gene_id "XLOC_003537"; transcript_id "TCONS_00004083"; exon_number "2"; oId "L08.1945.1"; class_code "u"; tss_id "TSS3602";
C8194911	Cufflinks	exon	693	732	.	-	.	gene_id "XLOC_003537"; transcript_id "TCONS_00004083"; exon_number "3"; oId "L08.1945.1"; class_code "u"; tss_id "TSS3602";
C8197587	Cufflinks	exon	197	516	.	+	.	gene_id "XLOC_003557"; transcript_id "TCONS_00004110"; exon_number "1"; oId "L01.2083.2"; class_code "u"; tss_id "TSS3624";
C8197587	Cufflinks	exon	613	656	.	+	.	gene_id "XLOC_003557"; transcript_id "TCONS_00004110"; exon_number "2"; oId "L01.2083.2"; class_code "u"; tss_id "TSS3624";
C8201547	Cufflinks	exon	202	262	.	-	.	gene_id "XLOC_003600"; transcript_id "TCONS_00004175"; exon_number "1"; oId "L03.1531.1"; class_code "u"; tss_id "TSS3668";
C8201547	Cufflinks	exon	378	731	.	-	.	gene_id "XLOC_003600"; transcript_id "TCONS_00004175"; exon_number "2"; oId "L03.1531.1"; class_code "u"; tss_id "TSS3668";
C8203629	Cufflinks	exon	14	500	.	-	.	gene_id "XLOC_003623"; transcript_id "TCONS_00004213"; exon_number "1"; oId "L08.1984.1"; class_code "u"; tss_id "TSS3694";
C8203629	Cufflinks	exon	579	653	.	-	.	gene_id "XLOC_003623"; transcript_id "TCONS_00004213"; exon_number "2"; oId "L08.1984.1"; class_code "u"; tss_id "TSS3694";
C8203629	Cufflinks	exon	14	500	.	-	.	gene_id "XLOC_003623"; transcript_id "TCONS_00004214"; exon_number "1"; oId "L09.2138.1"; class_code "u"; tss_id "TSS3694";
C8203629	Cufflinks	exon	595	682	.	-	.	gene_id "XLOC_003623"; transcript_id "TCONS_00004214"; exon_number "2"; oId "L09.2138.1"; class_code "u"; tss_id "TSS3694";
C8203921	Cufflinks	exon	39	58	.	-	.	gene_id "XLOC_003627"; transcript_id "TCONS_00004223"; exon_number "1"; oId "L08.1992.2"; class_code "u"; tss_id "TSS3698";
C8203921	Cufflinks	exon	170	594	.	-	.	gene_id "XLOC_003627"; transcript_id "TCONS_00004223"; exon_number "2"; oId "L08.1992.2"; class_code "u"; tss_id "TSS3698";
C8203921	Cufflinks	exon	764	791	.	-	.	gene_id "XLOC_003627"; transcript_id "TCONS_00004223"; exon_number "3"; oId "L08.1992.2"; class_code "u"; tss_id "TSS3698";
C8210681	Cufflinks	exon	8	618	.	-	.	gene_id "XLOC_003693"; transcript_id "TCONS_00004321"; exon_number "1"; oId "L02.2287.1"; class_code "u"; tss_id "TSS3770";
C8210681	Cufflinks	exon	734	778	.	-	.	gene_id "XLOC_003693"; transcript_id "TCONS_00004321"; exon_number "2"; oId "L02.2287.1"; class_code "u"; tss_id "TSS3770";
C8212951	Cufflinks	exon	63	436	.	+	.	gene_id "XLOC_003716"; transcript_id "TCONS_00004353"; exon_number "1"; oId "L08.2041.1"; class_code "u"; tss_id "TSS3793";
C8212951	Cufflinks	exon	617	666	.	+	.	gene_id "XLOC_003716"; transcript_id "TCONS_00004353"; exon_number "2"; oId "L08.2041.1"; class_code "u"; tss_id "TSS3793";
C8213015	Cufflinks	exon	51	94	.	-	.	gene_id "XLOC_003718"; transcript_id "TCONS_00004355"; exon_number "1"; oId "L08.2042.1"; class_code "u"; tss_id "TSS3795";
C8213015	Cufflinks	exon	367	402	.	-	.	gene_id "XLOC_003718"; transcript_id "TCONS_00004355"; exon_number "2"; oId "L08.2042.1"; class_code "u"; tss_id "TSS3795";
C8213015	Cufflinks	exon	486	789	.	-	.	gene_id "XLOC_003718"; transcript_id "TCONS_00004355"; exon_number "3"; oId "L08.2042.1"; class_code "u"; tss_id "TSS3795";
C8214459	Cufflinks	exon	112	214	.	-	.	gene_id "XLOC_003731"; transcript_id "TCONS_00004382"; exon_number "1"; oId "L07.1936.2"; class_code "u"; tss_id "TSS3809";
C8214459	Cufflinks	exon	318	751	.	-	.	gene_id "XLOC_003731"; transcript_id "TCONS_00004382"; exon_number "2"; oId "L07.1936.2"; class_code "u"; tss_id "TSS3809";
C8216935	Cufflinks	exon	184	742	.	+	.	gene_id "XLOC_003751"; transcript_id "TCONS_00004414"; exon_number "1"; oId "L13.2418.1"; class_code "u"; tss_id "TSS3831";
C8216935	Cufflinks	exon	826	845	.	+	.	gene_id "XLOC_003751"; transcript_id "TCONS_00004414"; exon_number "2"; oId "L13.2418.1"; class_code "u"; tss_id "TSS3831";
C8218227	Cufflinks	exon	22	68	.	-	.	gene_id "XLOC_003762"; transcript_id "TCONS_00004437"; exon_number "1"; oId "L08.2068.1"; class_code "u"; tss_id "TSS3843";
C8218227	Cufflinks	exon	146	850	.	-	.	gene_id "XLOC_003762"; transcript_id "TCONS_00004437"; exon_number "2"; oId "L08.2068.1"; class_code "u"; tss_id "TSS3843";
C8218411	Cufflinks	exon	5	80	.	-	.	gene_id "XLOC_003764"; transcript_id "TCONS_00004440"; exon_number "1"; oId "L02.2339.1"; class_code "u"; tss_id "TSS3845";
C8218411	Cufflinks	exon	173	443	.	-	.	gene_id "XLOC_003764"; transcript_id "TCONS_00004440"; exon_number "2"; oId "L02.2339.1"; class_code "u"; tss_id "TSS3845";
C8218411	Cufflinks	exon	542	557	.	-	.	gene_id "XLOC_003764"; transcript_id "TCONS_00004440"; exon_number "3"; oId "L02.2339.1"; class_code "u"; tss_id "TSS3845";
C8222033	Cufflinks	exon	9	217	.	-	.	gene_id "XLOC_003794"; transcript_id "TCONS_00004489"; exon_number "1"; oId "L16.1194.1"; class_code "u"; tss_id "TSS3884";
C8222033	Cufflinks	exon	331	381	.	-	.	gene_id "XLOC_003794"; transcript_id "TCONS_00004489"; exon_number "2"; oId "L16.1194.1"; class_code "u"; tss_id "TSS3884";
C8223921	Cufflinks	exon	15	317	.	-	.	gene_id "XLOC_003809"; transcript_id "TCONS_00004513"; exon_number "1"; oId "L02.2374.1"; class_code "u"; tss_id "TSS3901";
C8223921	Cufflinks	exon	409	489	.	-	.	gene_id "XLOC_003809"; transcript_id "TCONS_00004513"; exon_number "2"; oId "L02.2374.1"; class_code "u"; tss_id "TSS3901";
C8224059	Cufflinks	exon	2	413	.	-	.	gene_id "XLOC_003810"; transcript_id "TCONS_00004516"; exon_number "1"; oId "L08.2138.1"; class_code "u"; tss_id "TSS3902";
C8224059	Cufflinks	exon	544	872	.	-	.	gene_id "XLOC_003810"; transcript_id "TCONS_00004516"; exon_number "2"; oId "L08.2138.1"; class_code "u"; tss_id "TSS3902";
C8224657	Cufflinks	exon	14	591	.	-	.	gene_id "XLOC_003813"; transcript_id "TCONS_00004522"; exon_number "1"; oId "L08.2108.2"; class_code "u"; tss_id "TSS3905";
C8224657	Cufflinks	exon	667	678	.	-	.	gene_id "XLOC_003813"; transcript_id "TCONS_00004522"; exon_number "2"; oId "L08.2108.2"; class_code "u"; tss_id "TSS3905";
C8224657	Cufflinks	exon	14	591	.	-	.	gene_id "XLOC_003813"; transcript_id "TCONS_00004523"; exon_number "1"; oId "L08.2108.1"; class_code "u"; tss_id "TSS3906";
C8224657	Cufflinks	exon	838	867	.	-	.	gene_id "XLOC_003813"; transcript_id "TCONS_00004523"; exon_number "2"; oId "L08.2108.1"; class_code "u"; tss_id "TSS3906";
C8228831	Cufflinks	exon	333	383	.	+	.	gene_id "XLOC_003852"; transcript_id "TCONS_00004594"; exon_number "1"; oId "L11.1664.2"; class_code "u"; tss_id "TSS3949";
C8228831	Cufflinks	exon	591	898	.	+	.	gene_id "XLOC_003852"; transcript_id "TCONS_00004594"; exon_number "2"; oId "L11.1664.2"; class_code "u"; tss_id "TSS3949";
C8229847	Cufflinks	exon	12	202	.	+	.	gene_id "XLOC_003858"; transcript_id "TCONS_00004602"; exon_number "1"; oId "L16.1227.1"; class_code "u"; tss_id "TSS3955";
C8229847	Cufflinks	exon	400	897	.	+	.	gene_id "XLOC_003858"; transcript_id "TCONS_00004602"; exon_number "2"; oId "L16.1227.1"; class_code "u"; tss_id "TSS3955";
C8231893	Cufflinks	exon	226	640	.	+	.	gene_id "XLOC_003879"; transcript_id "TCONS_00004631"; exon_number "1"; oId "L04.1805.1"; class_code "u"; tss_id "TSS3978";
C8231893	Cufflinks	exon	731	889	.	+	.	gene_id "XLOC_003879"; transcript_id "TCONS_00004631"; exon_number "2"; oId "L04.1805.1"; class_code "u"; tss_id "TSS3978";
C8233983	Cufflinks	exon	252	337	.	+	.	gene_id "XLOC_003910"; transcript_id "TCONS_00004684"; exon_number "1"; oId "L04.1817.1"; class_code "u"; tss_id "TSS4013";
C8233983	Cufflinks	exon	520	855	.	+	.	gene_id "XLOC_003910"; transcript_id "TCONS_00004684"; exon_number "2"; oId "L04.1817.1"; class_code "u"; tss_id "TSS4013";
C8235395	Cufflinks	exon	167	758	.	-	.	gene_id "XLOC_003931"; transcript_id "TCONS_00004721"; exon_number "1"; oId "L01.2342.1"; class_code "u"; tss_id "TSS4037";
C8235395	Cufflinks	exon	839	878	.	-	.	gene_id "XLOC_003931"; transcript_id "TCONS_00004721"; exon_number "2"; oId "L01.2342.1"; class_code "u"; tss_id "TSS4037";
C8235575	Cufflinks	exon	13	584	.	-	.	gene_id "XLOC_003935"; transcript_id "TCONS_00004733"; exon_number "1"; oId "L04.1830.2"; class_code "u"; tss_id "TSS4041";
C8235575	Cufflinks	exon	695	856	.	-	.	gene_id "XLOC_003935"; transcript_id "TCONS_00004733"; exon_number "2"; oId "L04.1830.2"; class_code "u"; tss_id "TSS4041";
C8236245	Cufflinks	exon	3	380	.	-	.	gene_id "XLOC_003945"; transcript_id "TCONS_00004754"; exon_number "1"; oId "L06.2395.1"; class_code "u"; tss_id "TSS4054";
C8236245	Cufflinks	exon	472	846	.	-	.	gene_id "XLOC_003945"; transcript_id "TCONS_00004754"; exon_number "2"; oId "L06.2395.1"; class_code "u"; tss_id "TSS4054";
C8236399	Cufflinks	exon	235	335	.	-	.	gene_id "XLOC_003948"; transcript_id "TCONS_00004761"; exon_number "1"; oId "L04.1840.2"; class_code "u"; tss_id "TSS4058";
C8236399	Cufflinks	exon	424	926	.	-	.	gene_id "XLOC_003948"; transcript_id "TCONS_00004761"; exon_number "2"; oId "L04.1840.2"; class_code "u"; tss_id "TSS4058";
C8236399	Cufflinks	exon	248	328	.	-	.	gene_id "XLOC_003948"; transcript_id "TCONS_00004764"; exon_number "1"; oId "L08.2184.5"; class_code "u"; tss_id "TSS4058";
C8236399	Cufflinks	exon	424	930	.	-	.	gene_id "XLOC_003948"; transcript_id "TCONS_00004764"; exon_number "2"; oId "L08.2184.5"; class_code "u"; tss_id "TSS4058";
C8237413	Cufflinks	exon	10	721	.	-	.	gene_id "XLOC_003958"; transcript_id "TCONS_00004781"; exon_number "1"; oId "L08.2190.1"; class_code "u"; tss_id "TSS4070";
C8237413	Cufflinks	exon	855	919	.	-	.	gene_id "XLOC_003958"; transcript_id "TCONS_00004781"; exon_number "2"; oId "L08.2190.1"; class_code "u"; tss_id "TSS4070";
C8238139	Cufflinks	exon	92	199	.	-	.	gene_id "XLOC_003961"; transcript_id "TCONS_00004786"; exon_number "1"; oId "L07.2076.1"; class_code "u"; tss_id "TSS4073";
C8238139	Cufflinks	exon	300	921	.	-	.	gene_id "XLOC_003961"; transcript_id "TCONS_00004786"; exon_number "2"; oId "L07.2076.1"; class_code "u"; tss_id "TSS4073";
C8239585	Cufflinks	exon	375	419	.	+	.	gene_id "XLOC_003976"; transcript_id "TCONS_00004806"; exon_number "1"; oId "L08.2207.1"; class_code "u"; tss_id "TSS4088";
C8239585	Cufflinks	exon	608	787	.	+	.	gene_id "XLOC_003976"; transcript_id "TCONS_00004806"; exon_number "2"; oId "L08.2207.1"; class_code "u"; tss_id "TSS4088";
C8239585	Cufflinks	exon	872	938	.	+	.	gene_id "XLOC_003976"; transcript_id "TCONS_00004806"; exon_number "3"; oId "L08.2207.1"; class_code "u"; tss_id "TSS4088";
C8242657	Cufflinks	exon	229	575	.	-	.	gene_id "XLOC_004006"; transcript_id "TCONS_00004862"; exon_number "1"; oId "L02.2515.2"; class_code "u"; tss_id "TSS4125";
C8242657	Cufflinks	exon	656	664	.	-	.	gene_id "XLOC_004006"; transcript_id "TCONS_00004862"; exon_number "2"; oId "L02.2515.2"; class_code "u"; tss_id "TSS4125";
C8243567	Cufflinks	exon	243	245	.	-	.	gene_id "XLOC_004014"; transcript_id "TCONS_00004884"; exon_number "1"; oId "L10.1671.2"; class_code "u"; tss_id "TSS4136";
C8243567	Cufflinks	exon	338	372	.	-	.	gene_id "XLOC_004014"; transcript_id "TCONS_00004884"; exon_number "2"; oId "L10.1671.2"; class_code "u"; tss_id "TSS4136";
C8243567	Cufflinks	exon	463	631	.	-	.	gene_id "XLOC_004014"; transcript_id "TCONS_00004884"; exon_number "3"; oId "L10.1671.2"; class_code "u"; tss_id "TSS4136";
C8244041	Cufflinks	exon	4	399	.	+	.	gene_id "XLOC_004020"; transcript_id "TCONS_00004896"; exon_number "1"; oId "L16.1287.1"; class_code "u"; tss_id "TSS4142";
C8244041	Cufflinks	exon	551	596	.	+	.	gene_id "XLOC_004020"; transcript_id "TCONS_00004896"; exon_number "2"; oId "L16.1287.1"; class_code "u"; tss_id "TSS4142";
C8244041	Cufflinks	exon	748	863	.	+	.	gene_id "XLOC_004020"; transcript_id "TCONS_00004896"; exon_number "3"; oId "L16.1287.1"; class_code "u"; tss_id "TSS4142";
C8244041	Cufflinks	exon	5	399	.	+	.	gene_id "XLOC_004020"; transcript_id "TCONS_00004895"; exon_number "1"; oId "L12.1692.1"; class_code "u"; tss_id "TSS4142";
C8244041	Cufflinks	exon	551	633	.	+	.	gene_id "XLOC_004020"; transcript_id "TCONS_00004895"; exon_number "2"; oId "L12.1692.1"; class_code "u"; tss_id "TSS4142";
C8244041	Cufflinks	exon	745	928	.	+	.	gene_id "XLOC_004020"; transcript_id "TCONS_00004895"; exon_number "3"; oId "L12.1692.1"; class_code "u"; tss_id "TSS4142";
C8246947	Cufflinks	exon	1	331	.	-	.	gene_id "XLOC_004052"; transcript_id "TCONS_00004968"; exon_number "1"; oId "L09.2443.1"; class_code "u"; tss_id "TSS4182";
C8246947	Cufflinks	exon	398	468	.	-	.	gene_id "XLOC_004052"; transcript_id "TCONS_00004968"; exon_number "2"; oId "L09.2443.1"; class_code "u"; tss_id "TSS4182";
C8246947	Cufflinks	exon	567	603	.	-	.	gene_id "XLOC_004052"; transcript_id "TCONS_00004968"; exon_number "3"; oId "L09.2443.1"; class_code "u"; tss_id "TSS4182";
C8247017	Cufflinks	exon	672	709	.	+	.	gene_id "XLOC_004053"; transcript_id "TCONS_00004969"; exon_number "1"; oId "L06.2462.1"; class_code "u"; tss_id "TSS4184";
C8247017	Cufflinks	exon	809	985	.	+	.	gene_id "XLOC_004053"; transcript_id "TCONS_00004969"; exon_number "2"; oId "L06.2462.1"; class_code "u"; tss_id "TSS4184";
C8248277	Cufflinks	exon	1	188	.	-	.	gene_id "XLOC_004063"; transcript_id "TCONS_00004986"; exon_number "1"; oId "L01.2429.1"; class_code "u"; tss_id "TSS4195";
C8248277	Cufflinks	exon	271	347	.	-	.	gene_id "XLOC_004063"; transcript_id "TCONS_00004986"; exon_number "2"; oId "L01.2429.1"; class_code "u"; tss_id "TSS4195";
C8248277	Cufflinks	exon	425	489	.	-	.	gene_id "XLOC_004063"; transcript_id "TCONS_00004986"; exon_number "3"; oId "L01.2429.1"; class_code "u"; tss_id "TSS4195";
C8248277	Cufflinks	exon	872	899	.	-	.	gene_id "XLOC_004063"; transcript_id "TCONS_00004986"; exon_number "4"; oId "L01.2429.1"; class_code "u"; tss_id "TSS4195";
C8248277	Cufflinks	exon	10	188	.	-	.	gene_id "XLOC_004063"; transcript_id "TCONS_00004990"; exon_number "1"; oId "L09.2448.1"; class_code "u"; tss_id "TSS4195";
C8248277	Cufflinks	exon	271	347	.	-	.	gene_id "XLOC_004063"; transcript_id "TCONS_00004990"; exon_number "2"; oId "L09.2448.1"; class_code "u"; tss_id "TSS4195";
C8248277	Cufflinks	exon	425	493	.	-	.	gene_id "XLOC_004063"; transcript_id "TCONS_00004990"; exon_number "3"; oId "L09.2448.1"; class_code "u"; tss_id "TSS4195";
C8248277	Cufflinks	exon	872	951	.	-	.	gene_id "XLOC_004063"; transcript_id "TCONS_00004990"; exon_number "4"; oId "L09.2448.1"; class_code "u"; tss_id "TSS4195";
C8248277	Cufflinks	exon	12	199	.	-	.	gene_id "XLOC_004063"; transcript_id "TCONS_00004989"; exon_number "1"; oId "L05.2352.2"; class_code "u"; tss_id "TSS4195";
C8248277	Cufflinks	exon	271	347	.	-	.	gene_id "XLOC_004063"; transcript_id "TCONS_00004989"; exon_number "2"; oId "L05.2352.2"; class_code "u"; tss_id "TSS4195";
C8248277	Cufflinks	exon	425	907	.	-	.	gene_id "XLOC_004063"; transcript_id "TCONS_00004989"; exon_number "3"; oId "L05.2352.2"; class_code "u"; tss_id "TSS4195";
C8248277	Cufflinks	exon	12	188	.	-	.	gene_id "XLOC_004063"; transcript_id "TCONS_00004988"; exon_number "1"; oId "L05.2352.1"; class_code "u"; tss_id "TSS4195";
C8248277	Cufflinks	exon	271	347	.	-	.	gene_id "XLOC_004063"; transcript_id "TCONS_00004988"; exon_number "2"; oId "L05.2352.1"; class_code "u"; tss_id "TSS4195";
C8248277	Cufflinks	exon	425	907	.	-	.	gene_id "XLOC_004063"; transcript_id "TCONS_00004988"; exon_number "3"; oId "L05.2352.1"; class_code "u"; tss_id "TSS4195";
C8253143	Cufflinks	exon	4	429	.	+	.	gene_id "XLOC_004103"; transcript_id "TCONS_00005055"; exon_number "1"; oId "L09.2477.1"; class_code "u"; tss_id "TSS4240";
C8253143	Cufflinks	exon	805	830	.	+	.	gene_id "XLOC_004103"; transcript_id "TCONS_00005055"; exon_number "2"; oId "L09.2477.1"; class_code "u"; tss_id "TSS4240";
C8253781	Cufflinks	exon	4	569	.	-	.	gene_id "XLOC_004112"; transcript_id "TCONS_00005069"; exon_number "1"; oId "L08.2306.4"; class_code "u"; tss_id "TSS4250";
C8253781	Cufflinks	exon	653	748	.	-	.	gene_id "XLOC_004112"; transcript_id "TCONS_00005069"; exon_number "2"; oId "L08.2306.4"; class_code "u"; tss_id "TSS4250";
C8253781	Cufflinks	exon	887	891	.	-	.	gene_id "XLOC_004112"; transcript_id "TCONS_00005069"; exon_number "3"; oId "L08.2306.4"; class_code "u"; tss_id "TSS4250";
C8253781	Cufflinks	exon	5	45	.	-	.	gene_id "XLOC_004112"; transcript_id "TCONS_00005066"; exon_number "1"; oId "L04.1952.1"; class_code "u"; tss_id "TSS4250";
C8253781	Cufflinks	exon	119	271	.	-	.	gene_id "XLOC_004112"; transcript_id "TCONS_00005066"; exon_number "2"; oId "L04.1952.1"; class_code "u"; tss_id "TSS4250";
C8253781	Cufflinks	exon	419	550	.	-	.	gene_id "XLOC_004112"; transcript_id "TCONS_00005066"; exon_number "3"; oId "L04.1952.1"; class_code "u"; tss_id "TSS4250";
C8253781	Cufflinks	exon	653	978	.	-	.	gene_id "XLOC_004112"; transcript_id "TCONS_00005066"; exon_number "4"; oId "L04.1952.1"; class_code "u"; tss_id "TSS4250";
C8253781	Cufflinks	exon	5	45	.	-	.	gene_id "XLOC_004112"; transcript_id "TCONS_00005067"; exon_number "1"; oId "L04.1952.2"; class_code "u"; tss_id "TSS4250";
C8253781	Cufflinks	exon	119	979	.	-	.	gene_id "XLOC_004112"; transcript_id "TCONS_00005067"; exon_number "2"; oId "L04.1952.2"; class_code "u"; tss_id "TSS4250";
C8253781	Cufflinks	exon	6	550	.	-	.	gene_id "XLOC_004112"; transcript_id "TCONS_00005072"; exon_number "1"; oId "L12.1748.1"; class_code "u"; tss_id "TSS4250";
C8253781	Cufflinks	exon	653	1005	.	-	.	gene_id "XLOC_004112"; transcript_id "TCONS_00005072"; exon_number "2"; oId "L12.1748.1"; class_code "u"; tss_id "TSS4250";
C8255469	Cufflinks	exon	1	108	.	-	.	gene_id "XLOC_004136"; transcript_id "TCONS_00005125"; exon_number "1"; oId "L08.2289.1"; class_code "u"; tss_id "TSS4283";
C8255469	Cufflinks	exon	330	419	.	-	.	gene_id "XLOC_004136"; transcript_id "TCONS_00005125"; exon_number "2"; oId "L08.2289.1"; class_code "u"; tss_id "TSS4283";
C8255469	Cufflinks	exon	509	574	.	-	.	gene_id "XLOC_004136"; transcript_id "TCONS_00005125"; exon_number "3"; oId "L08.2289.1"; class_code "u"; tss_id "TSS4283";
C8255469	Cufflinks	exon	855	918	.	-	.	gene_id "XLOC_004136"; transcript_id "TCONS_00005125"; exon_number "4"; oId "L08.2289.1"; class_code "u"; tss_id "TSS4283";
C8256573	Cufflinks	exon	5	689	.	-	.	gene_id "XLOC_004147"; transcript_id "TCONS_00005150"; exon_number "1"; oId "L08.2298.1"; class_code "u"; tss_id "TSS4297";
C8256573	Cufflinks	exon	793	857	.	-	.	gene_id "XLOC_004147"; transcript_id "TCONS_00005150"; exon_number "2"; oId "L08.2298.1"; class_code "u"; tss_id "TSS4297";
C8267889	Cufflinks	exon	210	223	.	-	.	gene_id "XLOC_004250"; transcript_id "TCONS_00005315"; exon_number "1"; oId "L06.2600.2"; class_code "u"; tss_id "TSS4415";
C8267889	Cufflinks	exon	380	908	.	-	.	gene_id "XLOC_004250"; transcript_id "TCONS_00005315"; exon_number "2"; oId "L06.2600.2"; class_code "u"; tss_id "TSS4415";
C8268747	Cufflinks	exon	2	62	.	-	.	gene_id "XLOC_004259"; transcript_id "TCONS_00005334"; exon_number "1"; oId "L05.2477.1"; class_code "u"; tss_id "TSS4427";
C8268747	Cufflinks	exon	167	426	.	-	.	gene_id "XLOC_004259"; transcript_id "TCONS_00005334"; exon_number "2"; oId "L05.2477.1"; class_code "u"; tss_id "TSS4427";
C8268747	Cufflinks	exon	505	561	.	-	.	gene_id "XLOC_004259"; transcript_id "TCONS_00005334"; exon_number "3"; oId "L05.2477.1"; class_code "u"; tss_id "TSS4427";
C8269337	Cufflinks	exon	10	50	.	-	.	gene_id "XLOC_004264"; transcript_id "TCONS_00005344"; exon_number "1"; oId "L08.2394.1"; class_code "u"; tss_id "TSS4434";
C8269337	Cufflinks	exon	268	420	.	-	.	gene_id "XLOC_004264"; transcript_id "TCONS_00005344"; exon_number "2"; oId "L08.2394.1"; class_code "u"; tss_id "TSS4434";
C8269337	Cufflinks	exon	526	648	.	-	.	gene_id "XLOC_004264"; transcript_id "TCONS_00005344"; exon_number "3"; oId "L08.2394.1"; class_code "u"; tss_id "TSS4434";
C8269337	Cufflinks	exon	1092	1109	.	-	.	gene_id "XLOC_004264"; transcript_id "TCONS_00005344"; exon_number "4"; oId "L08.2394.1"; class_code "u"; tss_id "TSS4434";
C8272057	Cufflinks	exon	408	658	.	-	.	gene_id "XLOC_004279"; transcript_id "TCONS_00005371"; exon_number "1"; oId "L13.2804.1"; class_code "u"; tss_id "TSS4452";
C8272057	Cufflinks	exon	750	1112	.	-	.	gene_id "XLOC_004279"; transcript_id "TCONS_00005371"; exon_number "2"; oId "L13.2804.1"; class_code "u"; tss_id "TSS4452";
C8275521	Cufflinks	exon	20	301	.	-	.	gene_id "XLOC_004308"; transcript_id "TCONS_00005424"; exon_number "1"; oId "L15.1667.1"; class_code "u"; tss_id "TSS4484";
C8275521	Cufflinks	exon	484	613	.	-	.	gene_id "XLOC_004308"; transcript_id "TCONS_00005424"; exon_number "2"; oId "L15.1667.1"; class_code "u"; tss_id "TSS4484";
C8275521	Cufflinks	exon	1096	1148	.	-	.	gene_id "XLOC_004308"; transcript_id "TCONS_00005424"; exon_number "3"; oId "L15.1667.1"; class_code "u"; tss_id "TSS4484";
C8275521	Cufflinks	exon	356	613	.	-	.	gene_id "XLOC_004308"; transcript_id "TCONS_00005425"; exon_number "1"; oId "L15.1667.2"; class_code "u"; tss_id "TSS4484";
C8275521	Cufflinks	exon	1096	1148	.	-	.	gene_id "XLOC_004308"; transcript_id "TCONS_00005425"; exon_number "2"; oId "L15.1667.2"; class_code "u"; tss_id "TSS4484";
C8277565	Cufflinks	exon	70	210	.	+	.	gene_id "XLOC_004327"; transcript_id "TCONS_00005459"; exon_number "1"; oId "L04.2032.1"; class_code "u"; tss_id "TSS4510";
C8277565	Cufflinks	exon	306	417	.	+	.	gene_id "XLOC_004327"; transcript_id "TCONS_00005459"; exon_number "2"; oId "L04.2032.1"; class_code "u"; tss_id "TSS4510";
C8277565	Cufflinks	exon	592	603	.	+	.	gene_id "XLOC_004327"; transcript_id "TCONS_00005459"; exon_number "3"; oId "L04.2032.1"; class_code "u"; tss_id "TSS4510";
C8278009	Cufflinks	exon	9	90	.	-	.	gene_id "XLOC_004332"; transcript_id "TCONS_00005478"; exon_number "1"; oId "L06.2659.3"; class_code "u"; tss_id "TSS4516";
C8278009	Cufflinks	exon	194	974	.	-	.	gene_id "XLOC_004332"; transcript_id "TCONS_00005478"; exon_number "2"; oId "L06.2659.3"; class_code "u"; tss_id "TSS4516";
C8278009	Cufflinks	exon	1142	1167	.	-	.	gene_id "XLOC_004332"; transcript_id "TCONS_00005478"; exon_number "3"; oId "L06.2659.3"; class_code "u"; tss_id "TSS4516";
C8278021	Cufflinks	exon	12	380	.	-	.	gene_id "XLOC_004333"; transcript_id "TCONS_00005484"; exon_number "1"; oId "L08.2421.2"; class_code "u"; tss_id "TSS4517";
C8278021	Cufflinks	exon	489	520	.	-	.	gene_id "XLOC_004333"; transcript_id "TCONS_00005484"; exon_number "2"; oId "L08.2421.2"; class_code "u"; tss_id "TSS4517";
C8278021	Cufflinks	exon	625	709	.	-	.	gene_id "XLOC_004333"; transcript_id "TCONS_00005484"; exon_number "3"; oId "L08.2421.2"; class_code "u"; tss_id "TSS4517";
C8278021	Cufflinks	exon	999	1164	.	-	.	gene_id "XLOC_004333"; transcript_id "TCONS_00005484"; exon_number "4"; oId "L08.2421.2"; class_code "u"; tss_id "TSS4517";
C8278021	Cufflinks	exon	17	537	.	-	.	gene_id "XLOC_004333"; transcript_id "TCONS_00005486"; exon_number "1"; oId "L12.1847.1"; class_code "u"; tss_id "TSS4518";
C8278021	Cufflinks	exon	625	625	.	-	.	gene_id "XLOC_004333"; transcript_id "TCONS_00005486"; exon_number "2"; oId "L12.1847.1"; class_code "u"; tss_id "TSS4518";
C8278021	Cufflinks	exon	59	380	.	-	.	gene_id "XLOC_004333"; transcript_id "TCONS_00005487"; exon_number "1"; oId "L16.1427.2"; class_code "u"; tss_id "TSS4517";
C8278021	Cufflinks	exon	489	537	.	-	.	gene_id "XLOC_004333"; transcript_id "TCONS_00005487"; exon_number "2"; oId "L16.1427.2"; class_code "u"; tss_id "TSS4517";
C8278021	Cufflinks	exon	625	709	.	-	.	gene_id "XLOC_004333"; transcript_id "TCONS_00005487"; exon_number "3"; oId "L16.1427.2"; class_code "u"; tss_id "TSS4517";
C8278021	Cufflinks	exon	1013	1093	.	-	.	gene_id "XLOC_004333"; transcript_id "TCONS_00005487"; exon_number "4"; oId "L16.1427.2"; class_code "u"; tss_id "TSS4517";
C8278971	Cufflinks	exon	29	253	.	+	.	gene_id "XLOC_004341"; transcript_id "TCONS_00005500"; exon_number "1"; oId "L13.2854.1"; class_code "u"; tss_id "TSS4526";
C8278971	Cufflinks	exon	385	843	.	+	.	gene_id "XLOC_004341"; transcript_id "TCONS_00005500"; exon_number "2"; oId "L13.2854.1"; class_code "u"; tss_id "TSS4526";
C8278971	Cufflinks	exon	29	253	.	+	.	gene_id "XLOC_004341"; transcript_id "TCONS_00005501"; exon_number "1"; oId "L13.2854.2"; class_code "u"; tss_id "TSS4526";
C8278971	Cufflinks	exon	385	437	.	+	.	gene_id "XLOC_004341"; transcript_id "TCONS_00005501"; exon_number "2"; oId "L13.2854.2"; class_code "u"; tss_id "TSS4526";
C8278971	Cufflinks	exon	570	619	.	+	.	gene_id "XLOC_004341"; transcript_id "TCONS_00005501"; exon_number "3"; oId "L13.2854.2"; class_code "u"; tss_id "TSS4526";
C8278971	Cufflinks	exon	942	1053	.	+	.	gene_id "XLOC_004341"; transcript_id "TCONS_00005501"; exon_number "4"; oId "L13.2854.2"; class_code "u"; tss_id "TSS4526";
C8278971	Cufflinks	exon	427	437	.	+	.	gene_id "XLOC_004341"; transcript_id "TCONS_00005499"; exon_number "1"; oId "L06.2667.1"; class_code "u"; tss_id "TSS4527";
C8278971	Cufflinks	exon	570	1041	.	+	.	gene_id "XLOC_004341"; transcript_id "TCONS_00005499"; exon_number "2"; oId "L06.2667.1"; class_code "u"; tss_id "TSS4527";
C8279235	Cufflinks	exon	12	53	.	+	.	gene_id "XLOC_004343"; transcript_id "TCONS_00005506"; exon_number "1"; oId "L07.2314.2"; class_code "u"; tss_id "TSS4529";
C8279235	Cufflinks	exon	155	503	.	+	.	gene_id "XLOC_004343"; transcript_id "TCONS_00005506"; exon_number "2"; oId "L07.2314.2"; class_code "u"; tss_id "TSS4529";
C8279301	Cufflinks	exon	7	252	.	+	.	gene_id "XLOC_004345"; transcript_id "TCONS_00005513"; exon_number "1"; oId "L02.2747.2"; class_code "u"; tss_id "TSS4532";
C8279301	Cufflinks	exon	384	873	.	+	.	gene_id "XLOC_004345"; transcript_id "TCONS_00005513"; exon_number "2"; oId "L02.2747.2"; class_code "u"; tss_id "TSS4532";
C8279301	Cufflinks	exon	944	997	.	+	.	gene_id "XLOC_004345"; transcript_id "TCONS_00005513"; exon_number "3"; oId "L02.2747.2"; class_code "u"; tss_id "TSS4532";
C8279301	Cufflinks	exon	8	252	.	+	.	gene_id "XLOC_004345"; transcript_id "TCONS_00005518"; exon_number "1"; oId "L15.1687.3"; class_code "u"; tss_id "TSS4532";
C8279301	Cufflinks	exon	364	970	.	+	.	gene_id "XLOC_004345"; transcript_id "TCONS_00005518"; exon_number "2"; oId "L15.1687.3"; class_code "u"; tss_id "TSS4532";
C8279301	Cufflinks	exon	8	252	.	+	.	gene_id "XLOC_004345"; transcript_id "TCONS_00005517"; exon_number "1"; oId "L15.1687.1"; class_code "u"; tss_id "TSS4532";
C8279301	Cufflinks	exon	384	428	.	+	.	gene_id "XLOC_004345"; transcript_id "TCONS_00005517"; exon_number "2"; oId "L15.1687.1"; class_code "u"; tss_id "TSS4532";
C8279301	Cufflinks	exon	552	970	.	+	.	gene_id "XLOC_004345"; transcript_id "TCONS_00005517"; exon_number "3"; oId "L15.1687.1"; class_code "u"; tss_id "TSS4532";
C8279301	Cufflinks	exon	628	1001	.	-	.	gene_id "XLOC_004346"; transcript_id "TCONS_00005516"; exon_number "1"; oId "L14.1593.1"; class_code "u"; tss_id "TSS4534";
C8279301	Cufflinks	exon	1140	1169	.	-	.	gene_id "XLOC_004346"; transcript_id "TCONS_00005516"; exon_number "2"; oId "L14.1593.1"; class_code "u"; tss_id "TSS4534";
C8279387	Cufflinks	exon	3	415	.	-	.	gene_id "XLOC_004347"; transcript_id "TCONS_00005522"; exon_number "1"; oId "L06.2670.3"; class_code "u"; tss_id "TSS4535";
C8279387	Cufflinks	exon	520	617	.	-	.	gene_id "XLOC_004347"; transcript_id "TCONS_00005522"; exon_number "2"; oId "L06.2670.3"; class_code "u"; tss_id "TSS4535";
C8279799	Cufflinks	exon	6	241	.	-	.	gene_id "XLOC_004352"; transcript_id "TCONS_00005534"; exon_number "1"; oId "L10.1854.1"; class_code "u"; tss_id "TSS4541";
C8279799	Cufflinks	exon	503	597	.	-	.	gene_id "XLOC_004352"; transcript_id "TCONS_00005534"; exon_number "2"; oId "L10.1854.1"; class_code "u"; tss_id "TSS4541";
C8279799	Cufflinks	exon	721	946	.	-	.	gene_id "XLOC_004352"; transcript_id "TCONS_00005534"; exon_number "3"; oId "L10.1854.1"; class_code "u"; tss_id "TSS4541";
C8279799	Cufflinks	exon	1055	1086	.	-	.	gene_id "XLOC_004352"; transcript_id "TCONS_00005534"; exon_number "4"; oId "L10.1854.1"; class_code "u"; tss_id "TSS4541";
C8284627	Cufflinks	exon	3	489	.	+	.	gene_id "XLOC_004382"; transcript_id "TCONS_00005583"; exon_number "1"; oId "L04.2054.1"; class_code "u"; tss_id "TSS4574";
C8284627	Cufflinks	exon	562	856	.	+	.	gene_id "XLOC_004382"; transcript_id "TCONS_00005583"; exon_number "2"; oId "L04.2054.1"; class_code "u"; tss_id "TSS4574";
C8285709	Cufflinks	exon	650	670	.	+	.	gene_id "XLOC_004393"; transcript_id "TCONS_00005617"; exon_number "1"; oId "L09.2678.1"; class_code "u"; tss_id "TSS4590";
C8285709	Cufflinks	exon	862	1217	.	+	.	gene_id "XLOC_004393"; transcript_id "TCONS_00005617"; exon_number "2"; oId "L09.2678.1"; class_code "u"; tss_id "TSS4590";
C8285803	Cufflinks	exon	191	221	.	-	.	gene_id "XLOC_004394"; transcript_id "TCONS_00005620"; exon_number "1"; oId "L06.2707.1"; class_code "u"; tss_id "TSS4593";
C8285803	Cufflinks	exon	325	519	.	-	.	gene_id "XLOC_004394"; transcript_id "TCONS_00005620"; exon_number "2"; oId "L06.2707.1"; class_code "u"; tss_id "TSS4593";
C8285803	Cufflinks	exon	600	806	.	-	.	gene_id "XLOC_004394"; transcript_id "TCONS_00005620"; exon_number "3"; oId "L06.2707.1"; class_code "u"; tss_id "TSS4593";
C8285803	Cufflinks	exon	889	1182	.	-	.	gene_id "XLOC_004394"; transcript_id "TCONS_00005620"; exon_number "4"; oId "L06.2707.1"; class_code "u"; tss_id "TSS4593";
C8285803	Cufflinks	exon	806	1047	.	-	.	gene_id "XLOC_004394"; transcript_id "TCONS_00005619"; exon_number "1"; oId "L02.2780.2"; class_code "u"; tss_id "TSS4593";
C8285803	Cufflinks	exon	1128	1206	.	-	.	gene_id "XLOC_004394"; transcript_id "TCONS_00005619"; exon_number "2"; oId "L02.2780.2"; class_code "u"; tss_id "TSS4593";
C8287375	Cufflinks	exon	53	412	.	-	.	gene_id "XLOC_004408"; transcript_id "TCONS_00005644"; exon_number "1"; oId "L11.1965.1"; class_code "u"; tss_id "TSS4610";
C8287375	Cufflinks	exon	522	1216	.	-	.	gene_id "XLOC_004408"; transcript_id "TCONS_00005644"; exon_number "2"; oId "L11.1965.1"; class_code "u"; tss_id "TSS4610";
C8287445	Cufflinks	exon	94	302	.	-	.	gene_id "XLOC_004410"; transcript_id "TCONS_00005647"; exon_number "1"; oId "L02.2790.1"; class_code "u"; tss_id "TSS4612";
C8287445	Cufflinks	exon	411	1133	.	-	.	gene_id "XLOC_004410"; transcript_id "TCONS_00005647"; exon_number "2"; oId "L02.2790.1"; class_code "u"; tss_id "TSS4612";
C8290619	Cufflinks	exon	36	774	.	+	.	gene_id "XLOC_004435"; transcript_id "TCONS_00005697"; exon_number "1"; oId "L15.1727.1"; class_code "u"; tss_id "TSS4641";
C8290619	Cufflinks	exon	1005	1093	.	+	.	gene_id "XLOC_004435"; transcript_id "TCONS_00005697"; exon_number "2"; oId "L15.1727.1"; class_code "u"; tss_id "TSS4641";
C8293149	Cufflinks	exon	16	997	.	-	.	gene_id "XLOC_004450"; transcript_id "TCONS_00005730"; exon_number "1"; oId "L04.2087.1"; class_code "u"; tss_id "TSS4661";
C8293149	Cufflinks	exon	1194	1269	.	-	.	gene_id "XLOC_004450"; transcript_id "TCONS_00005730"; exon_number "2"; oId "L04.2087.1"; class_code "u"; tss_id "TSS4661";
C8295203	Cufflinks	exon	62	494	.	+	.	gene_id "XLOC_004464"; transcript_id "TCONS_00005763"; exon_number "1"; oId "L04.2098.2"; class_code "u"; tss_id "TSS4681";
C8295203	Cufflinks	exon	668	791	.	+	.	gene_id "XLOC_004464"; transcript_id "TCONS_00005763"; exon_number "2"; oId "L04.2098.2"; class_code "u"; tss_id "TSS4681";
C8295619	Cufflinks	exon	549	986	.	-	.	gene_id "XLOC_004467"; transcript_id "TCONS_00005772"; exon_number "1"; gene_name "Lus10000067.g"; oId "L12.1907.2"; nearest_ref "Lus10000067.BGIv1.0"; class_code "o"; tss_id "TSS4685";
C8295619	Cufflinks	exon	1046	1164	.	-	.	gene_id "XLOC_004467"; transcript_id "TCONS_00005772"; exon_number "2"; gene_name "Lus10000067.g"; oId "L12.1907.2"; nearest_ref "Lus10000067.BGIv1.0"; class_code "o"; tss_id "TSS4685";
C8296359	Cufflinks	exon	8	71	.	-	.	gene_id "XLOC_004472"; transcript_id "TCONS_00005784"; exon_number "1"; oId "L04.2103.1"; class_code "u"; tss_id "TSS4691";
C8296359	Cufflinks	exon	159	315	.	-	.	gene_id "XLOC_004472"; transcript_id "TCONS_00005784"; exon_number "2"; oId "L04.2103.1"; class_code "u"; tss_id "TSS4691";
C8296359	Cufflinks	exon	406	551	.	-	.	gene_id "XLOC_004472"; transcript_id "TCONS_00005784"; exon_number "3"; oId "L04.2103.1"; class_code "u"; tss_id "TSS4691";
C8296359	Cufflinks	exon	820	896	.	-	.	gene_id "XLOC_004472"; transcript_id "TCONS_00005784"; exon_number "4"; oId "L04.2103.1"; class_code "u"; tss_id "TSS4691";
C8298497	Cufflinks	exon	638	739	.	+	.	gene_id "XLOC_004492"; transcript_id "TCONS_00005822"; exon_number "1"; oId "L05.2632.2"; class_code "u"; tss_id "TSS4716";
C8298497	Cufflinks	exon	929	1148	.	+	.	gene_id "XLOC_004492"; transcript_id "TCONS_00005822"; exon_number "2"; oId "L05.2632.2"; class_code "u"; tss_id "TSS4716";
C8298497	Cufflinks	exon	1239	1312	.	+	.	gene_id "XLOC_004492"; transcript_id "TCONS_00005822"; exon_number "3"; oId "L05.2632.2"; class_code "u"; tss_id "TSS4716";
C8300819	Cufflinks	exon	76	115	.	-	.	gene_id "XLOC_004513"; transcript_id "TCONS_00005863"; exon_number "1"; oId "L04.2132.1"; class_code "u"; tss_id "TSS4743";
C8300819	Cufflinks	exon	205	262	.	-	.	gene_id "XLOC_004513"; transcript_id "TCONS_00005863"; exon_number "2"; oId "L04.2132.1"; class_code "u"; tss_id "TSS4743";
C8300819	Cufflinks	exon	460	1249	.	-	.	gene_id "XLOC_004513"; transcript_id "TCONS_00005863"; exon_number "3"; oId "L04.2132.1"; class_code "u"; tss_id "TSS4743";
C8302929	Cufflinks	exon	613	685	.	-	.	gene_id "XLOC_004525"; transcript_id "TCONS_00005896"; exon_number "1"; oId "L12.1937.1"; class_code "u"; tss_id "TSS4757";
C8302929	Cufflinks	exon	824	1291	.	-	.	gene_id "XLOC_004525"; transcript_id "TCONS_00005896"; exon_number "2"; oId "L12.1937.1"; class_code "u"; tss_id "TSS4757";
C8303547	Cufflinks	exon	604	973	.	-	.	gene_id "XLOC_004531"; transcript_id "TCONS_00005915"; exon_number "1"; oId "L08.2534.2"; class_code "u"; tss_id "TSS4768";
C8303547	Cufflinks	exon	1084	1362	.	-	.	gene_id "XLOC_004531"; transcript_id "TCONS_00005915"; exon_number "2"; oId "L08.2534.2"; class_code "u"; tss_id "TSS4768";
C8304781	Cufflinks	exon	33	72	.	-	.	gene_id "XLOC_004539"; transcript_id "TCONS_00005945"; exon_number "1"; oId "L08.2543.1"; class_code "u"; tss_id "TSS4778";
C8304781	Cufflinks	exon	949	1172	.	-	.	gene_id "XLOC_004539"; transcript_id "TCONS_00005945"; exon_number "2"; oId "L08.2543.1"; class_code "u"; tss_id "TSS4778";
C8304781	Cufflinks	exon	1351	1375	.	-	.	gene_id "XLOC_004539"; transcript_id "TCONS_00005945"; exon_number "3"; oId "L08.2543.1"; class_code "u"; tss_id "TSS4778";
C8304781	Cufflinks	exon	877	1172	.	-	.	gene_id "XLOC_004539"; transcript_id "TCONS_00005941"; exon_number "1"; oId "L03.2057.2"; class_code "u"; tss_id "TSS4778";
C8304781	Cufflinks	exon	1351	1375	.	-	.	gene_id "XLOC_004539"; transcript_id "TCONS_00005941"; exon_number "2"; oId "L03.2057.2"; class_code "u"; tss_id "TSS4778";
C8305369	Cufflinks	exon	274	327	.	+	.	gene_id "XLOC_004541"; transcript_id "TCONS_00005953"; exon_number "1"; oId "L04.2149.2"; class_code "u"; tss_id "TSS4782";
C8305369	Cufflinks	exon	465	534	.	+	.	gene_id "XLOC_004541"; transcript_id "TCONS_00005953"; exon_number "2"; oId "L04.2149.2"; class_code "u"; tss_id "TSS4782";
C8305369	Cufflinks	exon	716	1350	.	+	.	gene_id "XLOC_004541"; transcript_id "TCONS_00005953"; exon_number "3"; oId "L04.2149.2"; class_code "u"; tss_id "TSS4782";
C8307127	Cufflinks	exon	460	478	.	-	.	gene_id "XLOC_004563"; transcript_id "TCONS_00005998"; exon_number "1"; oId "L01.2769.1"; class_code "u"; tss_id "TSS4812";
C8307127	Cufflinks	exon	572	750	.	-	.	gene_id "XLOC_004563"; transcript_id "TCONS_00005998"; exon_number "2"; oId "L01.2769.1"; class_code "u"; tss_id "TSS4812";
C8307127	Cufflinks	exon	831	1114	.	-	.	gene_id "XLOC_004563"; transcript_id "TCONS_00005998"; exon_number "3"; oId "L01.2769.1"; class_code "u"; tss_id "TSS4812";
C8307127	Cufflinks	exon	1208	1211	.	-	.	gene_id "XLOC_004563"; transcript_id "TCONS_00005998"; exon_number "4"; oId "L01.2769.1"; class_code "u"; tss_id "TSS4812";
C8308037	Cufflinks	exon	1	79	.	-	.	gene_id "XLOC_004571"; transcript_id "TCONS_00006024"; exon_number "1"; oId "L05.2690.1"; class_code "u"; tss_id "TSS4820";
C8308037	Cufflinks	exon	178	287	.	-	.	gene_id "XLOC_004571"; transcript_id "TCONS_00006024"; exon_number "2"; oId "L05.2690.1"; class_code "u"; tss_id "TSS4820";
C8308037	Cufflinks	exon	378	617	.	-	.	gene_id "XLOC_004571"; transcript_id "TCONS_00006024"; exon_number "3"; oId "L05.2690.1"; class_code "u"; tss_id "TSS4820";
C8314285	Cufflinks	exon	56	76	.	-	.	gene_id "XLOC_004616"; transcript_id "TCONS_00006110"; exon_number "1"; oId "L01.2809.2"; class_code "u"; tss_id "TSS4879";
C8314285	Cufflinks	exon	201	235	.	-	.	gene_id "XLOC_004616"; transcript_id "TCONS_00006110"; exon_number "2"; oId "L01.2809.2"; class_code "u"; tss_id "TSS4879";
C8314285	Cufflinks	exon	323	853	.	-	.	gene_id "XLOC_004616"; transcript_id "TCONS_00006110"; exon_number "3"; oId "L01.2809.2"; class_code "u"; tss_id "TSS4879";
C8314957	Cufflinks	exon	334	352	.	-	.	gene_id "XLOC_004619"; transcript_id "TCONS_00006124"; exon_number "1"; oId "L08.2595.2"; class_code "u"; tss_id "TSS4884";
C8314957	Cufflinks	exon	488	585	.	-	.	gene_id "XLOC_004619"; transcript_id "TCONS_00006124"; exon_number "2"; oId "L08.2595.2"; class_code "u"; tss_id "TSS4884";
C8314957	Cufflinks	exon	989	1479	.	-	.	gene_id "XLOC_004619"; transcript_id "TCONS_00006124"; exon_number "3"; oId "L08.2595.2"; class_code "u"; tss_id "TSS4884";
C8314957	Cufflinks	exon	505	608	.	-	.	gene_id "XLOC_004619"; transcript_id "TCONS_00006122"; exon_number "1"; oId "L02.2946.2"; class_code "u"; tss_id "TSS4884";
C8314957	Cufflinks	exon	989	1076	.	-	.	gene_id "XLOC_004619"; transcript_id "TCONS_00006122"; exon_number "2"; oId "L02.2946.2"; class_code "u"; tss_id "TSS4884";
C8314957	Cufflinks	exon	1174	1482	.	-	.	gene_id "XLOC_004619"; transcript_id "TCONS_00006122"; exon_number "3"; oId "L02.2946.2"; class_code "u"; tss_id "TSS4884";
C8314957	Cufflinks	exon	753	1076	.	-	.	gene_id "XLOC_004619"; transcript_id "TCONS_00006125"; exon_number "1"; oId "L14.1728.2"; class_code "u"; tss_id "TSS4884";
C8314957	Cufflinks	exon	1174	1481	.	-	.	gene_id "XLOC_004619"; transcript_id "TCONS_00006125"; exon_number "2"; oId "L14.1728.2"; class_code "u"; tss_id "TSS4884";
C8315653	Cufflinks	exon	3	536	.	-	.	gene_id "XLOC_004625"; transcript_id "TCONS_00006140"; exon_number "1"; oId "L08.2600.2"; class_code "u"; tss_id "TSS4891";
C8315653	Cufflinks	exon	631	714	.	-	.	gene_id "XLOC_004625"; transcript_id "TCONS_00006140"; exon_number "2"; oId "L08.2600.2"; class_code "u"; tss_id "TSS4891";
C8315653	Cufflinks	exon	804	959	.	-	.	gene_id "XLOC_004625"; transcript_id "TCONS_00006140"; exon_number "3"; oId "L08.2600.2"; class_code "u"; tss_id "TSS4891";
C8316143	Cufflinks	exon	636	715	.	-	.	gene_id "XLOC_004632"; transcript_id "TCONS_00006152"; exon_number "1"; oId "L08.2604.1"; class_code "u"; tss_id "TSS4901";
C8316143	Cufflinks	exon	792	988	.	-	.	gene_id "XLOC_004632"; transcript_id "TCONS_00006152"; exon_number "2"; oId "L08.2604.1"; class_code "u"; tss_id "TSS4901";
C8316143	Cufflinks	exon	1103	1263	.	-	.	gene_id "XLOC_004632"; transcript_id "TCONS_00006152"; exon_number "3"; oId "L08.2604.1"; class_code "u"; tss_id "TSS4901";
C8316143	Cufflinks	exon	1470	1486	.	-	.	gene_id "XLOC_004632"; transcript_id "TCONS_00006152"; exon_number "4"; oId "L08.2604.1"; class_code "u"; tss_id "TSS4901";
C8317941	Cufflinks	exon	920	923	.	-	.	gene_id "XLOC_004644"; transcript_id "TCONS_00006170"; exon_number "1"; oId "L06.2890.1"; class_code "u"; tss_id "TSS4916";
C8317941	Cufflinks	exon	998	1085	.	-	.	gene_id "XLOC_004644"; transcript_id "TCONS_00006170"; exon_number "2"; oId "L06.2890.1"; class_code "u"; tss_id "TSS4916";
C8317941	Cufflinks	exon	1164	1250	.	-	.	gene_id "XLOC_004644"; transcript_id "TCONS_00006170"; exon_number "3"; oId "L06.2890.1"; class_code "u"; tss_id "TSS4916";
C8317941	Cufflinks	exon	1351	1422	.	-	.	gene_id "XLOC_004644"; transcript_id "TCONS_00006170"; exon_number "4"; oId "L06.2890.1"; class_code "u"; tss_id "TSS4916";
C8317961	Cufflinks	exon	691	713	.	-	.	gene_id "XLOC_004645"; transcript_id "TCONS_00006171"; exon_number "1"; oId "L02.2955.1"; class_code "u"; tss_id "TSS4917";
C8317961	Cufflinks	exon	806	1002	.	-	.	gene_id "XLOC_004645"; transcript_id "TCONS_00006171"; exon_number "2"; oId "L02.2955.1"; class_code "u"; tss_id "TSS4917";
C8317961	Cufflinks	exon	1119	1438	.	-	.	gene_id "XLOC_004645"; transcript_id "TCONS_00006171"; exon_number "3"; oId "L02.2955.1"; class_code "u"; tss_id "TSS4917";
C8324033	Cufflinks	exon	304	601	.	+	.	gene_id "XLOC_004670"; transcript_id "TCONS_00006242"; exon_number "1"; oId "L04.2224.1"; class_code "u"; tss_id "TSS4948";
C8324033	Cufflinks	exon	724	1317	.	+	.	gene_id "XLOC_004670"; transcript_id "TCONS_00006242"; exon_number "2"; oId "L04.2224.1"; class_code "u"; tss_id "TSS4948";
C8324451	Cufflinks	exon	40	929	.	-	.	gene_id "XLOC_004676"; transcript_id "TCONS_00006257"; exon_number "1"; oId "L01.2848.2"; class_code "u"; tss_id "TSS4958";
C8324451	Cufflinks	exon	1488	1560	.	-	.	gene_id "XLOC_004676"; transcript_id "TCONS_00006257"; exon_number "2"; oId "L01.2848.2"; class_code "u"; tss_id "TSS4958";
C8325511	Cufflinks	exon	14	185	.	-	.	gene_id "XLOC_004688"; transcript_id "TCONS_00006280"; exon_number "1"; oId "L04.2226.1"; class_code "u"; tss_id "TSS4974";
C8325511	Cufflinks	exon	273	1607	.	-	.	gene_id "XLOC_004688"; transcript_id "TCONS_00006280"; exon_number "2"; oId "L04.2226.1"; class_code "u"; tss_id "TSS4974";
C8325771	Cufflinks	exon	226	592	.	-	.	gene_id "XLOC_004690"; transcript_id "TCONS_00006295"; exon_number "1"; oId "L10.2044.2"; class_code "u"; tss_id "TSS4976";
C8325771	Cufflinks	exon	1261	1329	.	-	.	gene_id "XLOC_004690"; transcript_id "TCONS_00006295"; exon_number "2"; oId "L10.2044.2"; class_code "u"; tss_id "TSS4976";
C8325771	Cufflinks	exon	1493	1592	.	-	.	gene_id "XLOC_004690"; transcript_id "TCONS_00006295"; exon_number "3"; oId "L10.2044.2"; class_code "u"; tss_id "TSS4976";
C8325771	Cufflinks	exon	253	920	.	-	.	gene_id "XLOC_004690"; transcript_id "TCONS_00006289"; exon_number "1"; oId "L03.2147.1"; class_code "u"; tss_id "TSS4976";
C8325771	Cufflinks	exon	1261	1329	.	-	.	gene_id "XLOC_004690"; transcript_id "TCONS_00006289"; exon_number "2"; oId "L03.2147.1"; class_code "u"; tss_id "TSS4976";
C8325771	Cufflinks	exon	1493	1605	.	-	.	gene_id "XLOC_004690"; transcript_id "TCONS_00006289"; exon_number "3"; oId "L03.2147.1"; class_code "u"; tss_id "TSS4976";
C8325771	Cufflinks	exon	324	920	.	-	.	gene_id "XLOC_004690"; transcript_id "TCONS_00006285"; exon_number "1"; oId "L01.2870.4"; class_code "u"; tss_id "TSS4976";
C8325771	Cufflinks	exon	1261	1610	.	-	.	gene_id "XLOC_004690"; transcript_id "TCONS_00006285"; exon_number "2"; oId "L01.2870.4"; class_code "u"; tss_id "TSS4976";
C8325771	Cufflinks	exon	690	914	.	-	.	gene_id "XLOC_004690"; transcript_id "TCONS_00006296"; exon_number "1"; oId "L13.3121.3"; class_code "u"; tss_id "TSS4976";
C8325771	Cufflinks	exon	1261	1329	.	-	.	gene_id "XLOC_004690"; transcript_id "TCONS_00006296"; exon_number "2"; oId "L13.3121.3"; class_code "u"; tss_id "TSS4976";
C8325771	Cufflinks	exon	1467	1605	.	-	.	gene_id "XLOC_004690"; transcript_id "TCONS_00006296"; exon_number "3"; oId "L13.3121.3"; class_code "u"; tss_id "TSS4976";
C8329871	Cufflinks	exon	257	597	.	-	.	gene_id "XLOC_004716"; transcript_id "TCONS_00006359"; exon_number "1"; oId "L16.1594.1"; class_code "u"; tss_id "TSS5009";
C8329871	Cufflinks	exon	749	1107	.	-	.	gene_id "XLOC_004716"; transcript_id "TCONS_00006359"; exon_number "2"; oId "L16.1594.1"; class_code "u"; tss_id "TSS5009";
C8330791	Cufflinks	exon	1001	1012	.	+	.	gene_id "XLOC_004724"; transcript_id "TCONS_00006381"; exon_number "1"; oId "L06.2945.1"; class_code "u"; tss_id "TSS5020";
C8330791	Cufflinks	exon	1087	1644	.	+	.	gene_id "XLOC_004724"; transcript_id "TCONS_00006381"; exon_number "2"; oId "L06.2945.1"; class_code "u"; tss_id "TSS5020";
C8333133	Cufflinks	exon	10	74	.	-	.	gene_id "XLOC_004745"; transcript_id "TCONS_00006458"; exon_number "1"; oId "L04.2258.1"; class_code "u"; tss_id "TSS5059";
C8333133	Cufflinks	exon	175	616	.	-	.	gene_id "XLOC_004745"; transcript_id "TCONS_00006458"; exon_number "2"; oId "L04.2258.1"; class_code "u"; tss_id "TSS5059";
C8333133	Cufflinks	exon	689	751	.	-	.	gene_id "XLOC_004745"; transcript_id "TCONS_00006458"; exon_number "3"; oId "L04.2258.1"; class_code "u"; tss_id "TSS5059";
C8335479	Cufflinks	exon	942	1114	.	-	.	gene_id "XLOC_004766"; transcript_id "TCONS_00006511"; exon_number "1"; oId "L01.2910.1"; class_code "u"; tss_id "TSS5089";
C8335479	Cufflinks	exon	1196	1248	.	-	.	gene_id "XLOC_004766"; transcript_id "TCONS_00006511"; exon_number "2"; oId "L01.2910.1"; class_code "u"; tss_id "TSS5089";
C8335479	Cufflinks	exon	1360	1463	.	-	.	gene_id "XLOC_004766"; transcript_id "TCONS_00006511"; exon_number "3"; oId "L01.2910.1"; class_code "u"; tss_id "TSS5089";
C8335479	Cufflinks	exon	1579	1642	.	-	.	gene_id "XLOC_004766"; transcript_id "TCONS_00006511"; exon_number "4"; oId "L01.2910.1"; class_code "u"; tss_id "TSS5089";
C8345891	Cufflinks	exon	3	72	.	-	.	gene_id "XLOC_004820"; transcript_id "TCONS_00006679"; exon_number "1"; oId "L02.3081.1"; class_code "u"; tss_id "TSS5167";
C8345891	Cufflinks	exon	177	809	.	-	.	gene_id "XLOC_004820"; transcript_id "TCONS_00006679"; exon_number "2"; oId "L02.3081.1"; class_code "u"; tss_id "TSS5167";
C8345891	Cufflinks	exon	922	1104	.	-	.	gene_id "XLOC_004820"; transcript_id "TCONS_00006679"; exon_number "3"; oId "L02.3081.1"; class_code "u"; tss_id "TSS5167";
C8349565	Cufflinks	exon	1493	1515	.	+	.	gene_id "XLOC_004848"; transcript_id "TCONS_00006762"; exon_number "1"; oId "L07.2618.2"; class_code "u"; tss_id "TSS5208";
C8349565	Cufflinks	exon	1617	2024	.	+	.	gene_id "XLOC_004848"; transcript_id "TCONS_00006762"; exon_number "2"; oId "L07.2618.2"; class_code "u"; tss_id "TSS5208";
C8353593	Cufflinks	exon	238	560	.	-	.	gene_id "XLOC_004876"; transcript_id "TCONS_00006835"; exon_number "1"; gene_name "Lus10000127.g"; oId "L08.2730.1"; nearest_ref "Lus10000127.BGIv1.0"; class_code "o"; tss_id "TSS5250";
C8353593	Cufflinks	exon	712	876	.	-	.	gene_id "XLOC_004876"; transcript_id "TCONS_00006835"; exon_number "2"; gene_name "Lus10000127.g"; oId "L08.2730.1"; nearest_ref "Lus10000127.BGIv1.0"; class_code "o"; tss_id "TSS5250";
C8355323	Cufflinks	exon	1357	1448	.	-	.	gene_id "XLOC_004892"; transcript_id "TCONS_00006870"; exon_number "1"; oId "L04.2331.1"; class_code "u"; tss_id "TSS5273";
C8355323	Cufflinks	exon	1878	1973	.	-	.	gene_id "XLOC_004892"; transcript_id "TCONS_00006870"; exon_number "2"; oId "L04.2331.1"; class_code "u"; tss_id "TSS5273";
C8355323	Cufflinks	exon	2103	2175	.	-	.	gene_id "XLOC_004892"; transcript_id "TCONS_00006870"; exon_number "3"; oId "L04.2331.1"; class_code "u"; tss_id "TSS5273";
C8359727	Cufflinks	exon	1600	2137	.	-	.	gene_id "XLOC_004918"; transcript_id "TCONS_00006931"; exon_number "1"; oId "L05.2927.2"; class_code "u"; tss_id "TSS5307";
C8359727	Cufflinks	exon	2243	2305	.	-	.	gene_id "XLOC_004918"; transcript_id "TCONS_00006931"; exon_number "2"; oId "L05.2927.2"; class_code "u"; tss_id "TSS5307";
C8362805	Cufflinks	exon	39	420	.	+	.	gene_id "XLOC_004934"; transcript_id "TCONS_00006956"; exon_number "1"; oId "L11.2260.1"; class_code "u"; tss_id "TSS5324";
C8362805	Cufflinks	exon	2318	2397	.	+	.	gene_id "XLOC_004934"; transcript_id "TCONS_00006956"; exon_number "2"; oId "L11.2260.1"; class_code "u"; tss_id "TSS5324";
C8372469	Cufflinks	exon	1923	2333	.	-	.	gene_id "XLOC_004981"; transcript_id "TCONS_00007091"; exon_number "1"; oId "L08.2790.1"; class_code "u"; tss_id "TSS5393";
C8372469	Cufflinks	exon	2425	2529	.	-	.	gene_id "XLOC_004981"; transcript_id "TCONS_00007091"; exon_number "2"; oId "L08.2790.1"; class_code "u"; tss_id "TSS5393";
C8372469	Cufflinks	exon	2690	2690	.	-	.	gene_id "XLOC_004981"; transcript_id "TCONS_00007091"; exon_number "3"; oId "L08.2790.1"; class_code "u"; tss_id "TSS5393";
C8379779	Cufflinks	exon	2774	3227	.	+	.	gene_id "XLOC_005025"; transcript_id "TCONS_00007211"; exon_number "1"; oId "L01.3067.2"; class_code "u"; tss_id "TSS5463";
C8379779	Cufflinks	exon	3384	3427	.	+	.	gene_id "XLOC_005025"; transcript_id "TCONS_00007211"; exon_number "2"; oId "L01.3067.2"; class_code "u"; tss_id "TSS5463";
C8382231	Cufflinks	exon	284	1289	.	-	.	gene_id "XLOC_005043"; transcript_id "TCONS_00007257"; exon_number "1"; oId "L02.3222.1"; class_code "u"; tss_id "TSS5493";
C8382231	Cufflinks	exon	1406	1817	.	-	.	gene_id "XLOC_005043"; transcript_id "TCONS_00007257"; exon_number "2"; oId "L02.3222.1"; class_code "u"; tss_id "TSS5493";
C8382231	Cufflinks	exon	933	1599	.	-	.	gene_id "XLOC_005043"; transcript_id "TCONS_00007258"; exon_number "1"; oId "L06.3151.1"; class_code "u"; tss_id "TSS5493";
C8382231	Cufflinks	exon	1687	1738	.	-	.	gene_id "XLOC_005043"; transcript_id "TCONS_00007258"; exon_number "2"; oId "L06.3151.1"; class_code "u"; tss_id "TSS5493";
C8384787	Cufflinks	exon	2	360	.	+	.	gene_id "XLOC_005056"; transcript_id "TCONS_00007325"; exon_number "1"; gene_name "Lus10000264.g"; oId "L04.2420.2"; nearest_ref "Lus10000264.BGIv1.0"; class_code "o"; tss_id "TSS5522";
C8384787	Cufflinks	exon	2018	2433	.	+	.	gene_id "XLOC_005056"; transcript_id "TCONS_00007325"; exon_number "2"; gene_name "Lus10000264.g"; oId "L04.2420.2"; nearest_ref "Lus10000264.BGIv1.0"; class_code "o"; tss_id "TSS5522";
scaffold1	Cufflinks	exon	73732	73943	.	+	.	gene_id "XLOC_005076"; transcript_id "TCONS_00007465"; exon_number "1"; oId "L04.2432.1"; class_code "u"; tss_id "TSS5571";
scaffold1	Cufflinks	exon	87441	87664	.	+	.	gene_id "XLOC_005076"; transcript_id "TCONS_00007465"; exon_number "2"; oId "L04.2432.1"; class_code "u"; tss_id "TSS5571";
scaffold1	Cufflinks	exon	350130	350330	.	+	.	gene_id "XLOC_005084"; transcript_id "TCONS_00007445"; exon_number "1"; gene_name "Lus10009807.g"; oId "L06.3186.1"; nearest_ref "Lus10009807.BGIv1.0"; class_code "o"; tss_id "TSS5586";
scaffold1	Cufflinks	exon	350441	352214	.	+	.	gene_id "XLOC_005084"; transcript_id "TCONS_00007445"; exon_number "2"; gene_name "Lus10009807.g"; oId "L06.3186.1"; nearest_ref "Lus10009807.BGIv1.0"; class_code "o"; tss_id "TSS5586";
scaffold10	Cufflinks	exon	321082	321718	.	+	.	gene_id "XLOC_005107"; transcript_id "TCONS_00007693"; exon_number "1"; oId "L08.2862.1"; class_code "u"; tss_id "TSS5627";
scaffold10	Cufflinks	exon	321820	322562	.	+	.	gene_id "XLOC_005107"; transcript_id "TCONS_00007693"; exon_number "2"; oId "L08.2862.1"; class_code "u"; tss_id "TSS5627";
scaffold10	Cufflinks	exon	443560	444230	.	+	.	gene_id "XLOC_005113"; transcript_id "TCONS_00007698"; exon_number "1"; oId "L08.2872.2"; class_code "u"; tss_id "TSS5640";
scaffold10	Cufflinks	exon	444317	445250	.	+	.	gene_id "XLOC_005113"; transcript_id "TCONS_00007698"; exon_number "2"; oId "L08.2872.2"; class_code "u"; tss_id "TSS5640";
scaffold10	Cufflinks	exon	52997	53031	.	-	.	gene_id "XLOC_005125"; transcript_id "TCONS_00007699"; exon_number "1"; gene_name "Lus10011653.g"; oId "L08.2858.2"; nearest_ref "Lus10011653.BGIv1.0"; class_code "o"; tss_id "TSS5655";
scaffold10	Cufflinks	exon	53582	54068	.	-	.	gene_id "XLOC_005125"; transcript_id "TCONS_00007699"; exon_number "2"; gene_name "Lus10011653.g"; oId "L08.2858.2"; nearest_ref "Lus10011653.BGIv1.0"; class_code "o"; tss_id "TSS5655";
scaffold10	Cufflinks	exon	383236	384124	.	-	.	gene_id "XLOC_005141"; transcript_id "TCONS_00007709"; exon_number "1"; oId "L13.3408.1"; class_code "u"; tss_id "TSS5681";
scaffold10	Cufflinks	exon	385006	385035	.	-	.	gene_id "XLOC_005141"; transcript_id "TCONS_00007709"; exon_number "2"; oId "L13.3408.1"; class_code "u"; tss_id "TSS5681";
scaffold1005	Cufflinks	exon	15410	16416	.	-	.	gene_id "XLOC_005193"; transcript_id "TCONS_00008069"; exon_number "1"; oId "L08.2903.1"; class_code "u"; tss_id "TSS5815";
scaffold1005	Cufflinks	exon	16805	16962	.	-	.	gene_id "XLOC_005193"; transcript_id "TCONS_00008069"; exon_number "2"; oId "L08.2903.1"; class_code "u"; tss_id "TSS5815";
scaffold1010	Cufflinks	exon	99821	100142	.	+	.	gene_id "XLOC_005308"; transcript_id "TCONS_00008602"; exon_number "1"; oId "L11.2426.4"; class_code "u"; tss_id "TSS6032";
scaffold1010	Cufflinks	exon	100273	100333	.	+	.	gene_id "XLOC_005308"; transcript_id "TCONS_00008602"; exon_number "2"; oId "L11.2426.4"; class_code "u"; tss_id "TSS6032";
scaffold102	Cufflinks	exon	73386	73774	.	+	.	gene_id "XLOC_005345"; transcript_id "TCONS_00008908"; exon_number "1"; oId "L13.3498.1"; class_code "u"; tss_id "TSS6112";
scaffold102	Cufflinks	exon	74025	74169	.	+	.	gene_id "XLOC_005345"; transcript_id "TCONS_00008908"; exon_number "2"; oId "L13.3498.1"; class_code "u"; tss_id "TSS6112";
scaffold102	Cufflinks	exon	56823	57260	.	-	.	gene_id "XLOC_005380"; transcript_id "TCONS_00008718"; exon_number "1"; oId "L01.3212.1"; class_code "u"; tss_id "TSS6199";
scaffold102	Cufflinks	exon	57377	57669	.	-	.	gene_id "XLOC_005380"; transcript_id "TCONS_00008718"; exon_number "2"; oId "L01.3212.1"; class_code "u"; tss_id "TSS6199";
scaffold102	Cufflinks	exon	362969	363153	.	-	.	gene_id "XLOC_005389"; transcript_id "TCONS_00008915"; exon_number "1"; oId "L13.3505.1"; class_code "u"; tss_id "TSS6212";
scaffold102	Cufflinks	exon	364880	365029	.	-	.	gene_id "XLOC_005389"; transcript_id "TCONS_00008915"; exon_number "2"; oId "L13.3505.1"; class_code "u"; tss_id "TSS6212";
scaffold102	Cufflinks	exon	365126	365229	.	-	.	gene_id "XLOC_005389"; transcript_id "TCONS_00008915"; exon_number "3"; oId "L13.3505.1"; class_code "u"; tss_id "TSS6212";
scaffold102	Cufflinks	exon	475109	475643	.	-	.	gene_id "XLOC_005392"; transcript_id "TCONS_00008931"; exon_number "1"; oId "L15.2158.1"; class_code "u"; tss_id "TSS6215";
scaffold102	Cufflinks	exon	476340	476385	.	-	.	gene_id "XLOC_005392"; transcript_id "TCONS_00008931"; exon_number "2"; oId "L15.2158.1"; class_code "u"; tss_id "TSS6215";
scaffold102	Cufflinks	exon	476516	476665	.	-	.	gene_id "XLOC_005392"; transcript_id "TCONS_00008931"; exon_number "3"; oId "L15.2158.1"; class_code "u"; tss_id "TSS6215";
scaffold102	Cufflinks	exon	648336	648337	.	-	.	gene_id "XLOC_005400"; transcript_id "TCONS_00008933"; exon_number "1"; gene_name "Lus10019384.g"; oId "L15.2167.2"; nearest_ref "Lus10019384.BGIv1.0"; class_code "o"; tss_id "TSS6227";
scaffold102	Cufflinks	exon	653988	654032	.	-	.	gene_id "XLOC_005400"; transcript_id "TCONS_00008933"; exon_number "2"; gene_name "Lus10019384.g"; oId "L15.2167.2"; nearest_ref "Lus10019384.BGIv1.0"; class_code "o"; tss_id "TSS6227";
scaffold102	Cufflinks	exon	654132	654239	.	-	.	gene_id "XLOC_005400"; transcript_id "TCONS_00008933"; exon_number "3"; gene_name "Lus10019384.g"; oId "L15.2167.2"; nearest_ref "Lus10019384.BGIv1.0"; class_code "o"; tss_id "TSS6227";
scaffold102	Cufflinks	exon	654443	654493	.	-	.	gene_id "XLOC_005400"; transcript_id "TCONS_00008933"; exon_number "4"; gene_name "Lus10019384.g"; oId "L15.2167.2"; nearest_ref "Lus10019384.BGIv1.0"; class_code "o"; tss_id "TSS6227";
scaffold102	Cufflinks	exon	658212	658430	.	-	.	gene_id "XLOC_005400"; transcript_id "TCONS_00008933"; exon_number "5"; gene_name "Lus10019384.g"; oId "L15.2167.2"; nearest_ref "Lus10019384.BGIv1.0"; class_code "o"; tss_id "TSS6227";
scaffold102	Cufflinks	exon	653337	654032	.	-	.	gene_id "XLOC_005400"; transcript_id "TCONS_00008784"; exon_number "1"; gene_name "Lus10019384.g"; oId "L03.2523.4"; nearest_ref "Lus10019384.BGIv1.0"; class_code "o"; tss_id "TSS6228";
scaffold102	Cufflinks	exon	654132	654239	.	-	.	gene_id "XLOC_005400"; transcript_id "TCONS_00008784"; exon_number "2"; gene_name "Lus10019384.g"; oId "L03.2523.4"; nearest_ref "Lus10019384.BGIv1.0"; class_code "o"; tss_id "TSS6228";
scaffold102	Cufflinks	exon	654443	654493	.	-	.	gene_id "XLOC_005400"; transcript_id "TCONS_00008784"; exon_number "3"; gene_name "Lus10019384.g"; oId "L03.2523.4"; nearest_ref "Lus10019384.BGIv1.0"; class_code "o"; tss_id "TSS6228";
scaffold102	Cufflinks	exon	658212	658894	.	-	.	gene_id "XLOC_005400"; transcript_id "TCONS_00008784"; exon_number "4"; gene_name "Lus10019384.g"; oId "L03.2523.4"; nearest_ref "Lus10019384.BGIv1.0"; class_code "o"; tss_id "TSS6228";
scaffold103	Cufflinks	exon	98289	98325	.	+	.	gene_id "XLOC_005450"; transcript_id "TCONS_00009929"; exon_number "1"; gene_name "Lus10018835.g"; oId "L11.2596.1"; nearest_ref "Lus10018835.BGIv1.0"; class_code "x"; tss_id "TSS6370";
scaffold103	Cufflinks	exon	100713	100804	.	+	.	gene_id "XLOC_005450"; transcript_id "TCONS_00009929"; exon_number "2"; gene_name "Lus10018835.g"; oId "L11.2596.1"; nearest_ref "Lus10018835.BGIv1.0"; class_code "x"; tss_id "TSS6370";
scaffold103	Cufflinks	exon	101169	101691	.	+	.	gene_id "XLOC_005450"; transcript_id "TCONS_00009929"; exon_number "3"; gene_name "Lus10018835.g"; oId "L11.2596.1"; nearest_ref "Lus10018835.BGIv1.0"; class_code "x"; tss_id "TSS6370";
scaffold103	Cufflinks	exon	103781	103924	.	+	.	gene_id "XLOC_005450"; transcript_id "TCONS_00009929"; exon_number "4"; gene_name "Lus10018835.g"; oId "L11.2596.1"; nearest_ref "Lus10018835.BGIv1.0"; class_code "x"; tss_id "TSS6370";
scaffold103	Cufflinks	exon	99270	99447	.	+	.	gene_id "XLOC_005450"; transcript_id "TCONS_00010118"; exon_number "1"; gene_name "Lus10018835.g"; oId "L16.1894.2"; nearest_ref "Lus10018835.BGIv1.0"; class_code "x"; tss_id "TSS6372";
scaffold103	Cufflinks	exon	99711	100194	.	+	.	gene_id "XLOC_005450"; transcript_id "TCONS_00010118"; exon_number "2"; gene_name "Lus10018835.g"; oId "L16.1894.2"; nearest_ref "Lus10018835.BGIv1.0"; class_code "x"; tss_id "TSS6372";
scaffold103	Cufflinks	exon	100276	100518	.	+	.	gene_id "XLOC_005450"; transcript_id "TCONS_00010118"; exon_number "3"; gene_name "Lus10018835.g"; oId "L16.1894.2"; nearest_ref "Lus10018835.BGIv1.0"; class_code "x"; tss_id "TSS6372";
scaffold103	Cufflinks	exon	100713	100804	.	+	.	gene_id "XLOC_005450"; transcript_id "TCONS_00010118"; exon_number "4"; gene_name "Lus10018835.g"; oId "L16.1894.2"; nearest_ref "Lus10018835.BGIv1.0"; class_code "x"; tss_id "TSS6372";
scaffold103	Cufflinks	exon	101169	101914	.	+	.	gene_id "XLOC_005450"; transcript_id "TCONS_00010118"; exon_number "5"; gene_name "Lus10018835.g"; oId "L16.1894.2"; nearest_ref "Lus10018835.BGIv1.0"; class_code "x"; tss_id "TSS6372";
scaffold103	Cufflinks	exon	100502	101074	.	+	.	gene_id "XLOC_005450"; transcript_id "TCONS_00009649"; exon_number "1"; gene_name "Lus10018835.g"; oId "L06.3383.1"; nearest_ref "Lus10018835.BGIv1.0"; class_code "x"; tss_id "TSS6373";
scaffold103	Cufflinks	exon	101169	102095	.	+	.	gene_id "XLOC_005450"; transcript_id "TCONS_00009649"; exon_number "2"; gene_name "Lus10018835.g"; oId "L06.3383.1"; nearest_ref "Lus10018835.BGIv1.0"; class_code "x"; tss_id "TSS6373";
scaffold103	Cufflinks	exon	125893	126390	.	+	.	gene_id "XLOC_005453"; transcript_id "TCONS_00009931"; exon_number "1"; oId "L11.2602.1"; class_code "u"; tss_id "TSS6380";
scaffold103	Cufflinks	exon	126494	126591	.	+	.	gene_id "XLOC_005453"; transcript_id "TCONS_00009931"; exon_number "2"; oId "L11.2602.1"; class_code "u"; tss_id "TSS6380";
scaffold103	Cufflinks	exon	376818	376933	.	+	.	gene_id "XLOC_005483"; transcript_id "TCONS_00009326"; exon_number "1"; gene_name "Lus10018894.g"; oId "L03.2603.2"; nearest_ref "Lus10018894.BGIv1.0"; class_code "o"; tss_id "TSS6452";
scaffold103	Cufflinks	exon	377543	377774	.	+	.	gene_id "XLOC_005483"; transcript_id "TCONS_00009326"; exon_number "2"; gene_name "Lus10018894.g"; oId "L03.2603.2"; nearest_ref "Lus10018894.BGIv1.0"; class_code "o"; tss_id "TSS6452";
scaffold1035	Cufflinks	exon	175032	175242	.	-	.	gene_id "XLOC_005661"; transcript_id "TCONS_00010265"; exon_number "1"; gene_name "Lus10011025.g"; oId "L01.3367.2"; nearest_ref "Lus10011025.BGIv1.0"; class_code "o"; tss_id "TSS6898";
scaffold1035	Cufflinks	exon	178391	179213	.	-	.	gene_id "XLOC_005661"; transcript_id "TCONS_00010265"; exon_number "2"; gene_name "Lus10011025.g"; oId "L01.3367.2"; nearest_ref "Lus10011025.BGIv1.0"; class_code "o"; tss_id "TSS6898";
scaffold1035	Cufflinks	exon	179419	179531	.	-	.	gene_id "XLOC_005661"; transcript_id "TCONS_00010265"; exon_number "3"; gene_name "Lus10011025.g"; oId "L01.3367.2"; nearest_ref "Lus10011025.BGIv1.0"; class_code "o"; tss_id "TSS6898";
scaffold1035	Cufflinks	exon	179615	179879	.	-	.	gene_id "XLOC_005661"; transcript_id "TCONS_00010265"; exon_number "4"; gene_name "Lus10011025.g"; oId "L01.3367.2"; nearest_ref "Lus10011025.BGIv1.0"; class_code "o"; tss_id "TSS6898";
scaffold1035	Cufflinks	exon	178221	178747	.	-	.	gene_id "XLOC_005661"; transcript_id "TCONS_00010657"; exon_number "1"; oId "L11.2581.3"; class_code "u"; tss_id "TSS6899";
scaffold1035	Cufflinks	exon	179109	179416	.	-	.	gene_id "XLOC_005661"; transcript_id "TCONS_00010657"; exon_number "2"; oId "L11.2581.3"; class_code "u"; tss_id "TSS6899";
scaffold1035	Cufflinks	exon	352920	353397	.	-	.	gene_id "XLOC_005683"; transcript_id "TCONS_00010578"; exon_number "1"; oId "L08.3161.1"; class_code "u"; tss_id "TSS6955";
scaffold1035	Cufflinks	exon	353774	354042	.	-	.	gene_id "XLOC_005683"; transcript_id "TCONS_00010578"; exon_number "2"; oId "L08.3161.1"; class_code "u"; tss_id "TSS6955";
scaffold1035	Cufflinks	exon	354133	354845	.	-	.	gene_id "XLOC_005683"; transcript_id "TCONS_00010578"; exon_number "3"; oId "L08.3161.1"; class_code "u"; tss_id "TSS6955";
scaffold1042	Cufflinks	exon	394	551	.	-	.	gene_id "XLOC_005876"; transcript_id "TCONS_00011898"; exon_number "1"; gene_name "Lus10003677.g"; oId "L12.2585.1"; nearest_ref "Lus10003677.BGIv1.0"; class_code "x"; tss_id "TSS7372";
scaffold1042	Cufflinks	exon	879	1172	.	-	.	gene_id "XLOC_005876"; transcript_id "TCONS_00011898"; exon_number "2"; gene_name "Lus10003677.g"; oId "L12.2585.1"; nearest_ref "Lus10003677.BGIv1.0"; class_code "x"; tss_id "TSS7372";
scaffold1042	Cufflinks	exon	18217	19107	.	-	.	gene_id "XLOC_005878"; transcript_id "TCONS_00011674"; exon_number "1"; gene_name "Lus10003681.g"; oId "L13.3779.1"; nearest_ref "Lus10003681.BGIv1.0"; class_code "o"; tss_id "TSS7378";
scaffold1042	Cufflinks	exon	19621	19817	.	-	.	gene_id "XLOC_005878"; transcript_id "TCONS_00011674"; exon_number "2"; gene_name "Lus10003681.g"; oId "L13.3779.1"; nearest_ref "Lus10003681.BGIv1.0"; class_code "o"; tss_id "TSS7378";
scaffold1044	Cufflinks	exon	14283	14965	.	-	.	gene_id "XLOC_005905"; transcript_id "TCONS_00011958"; exon_number "1"; gene_name "Lus10000537.g"; oId "L14.2355.2"; nearest_ref "Lus10000537.BGIv1.0"; class_code "o"; tss_id "TSS7449";
scaffold1044	Cufflinks	exon	15052	15329	.	-	.	gene_id "XLOC_005905"; transcript_id "TCONS_00011958"; exon_number "2"; gene_name "Lus10000537.g"; oId "L14.2355.2"; nearest_ref "Lus10000537.BGIv1.0"; class_code "o"; tss_id "TSS7449";
scaffold105	Cufflinks	exon	147103	148189	.	-	.	gene_id "XLOC_005960"; transcript_id "TCONS_00012247"; exon_number "1"; gene_name "Lus10007259.g"; oId "L10.2684.2"; nearest_ref "Lus10007259.BGIv1.0"; class_code "o"; tss_id "TSS7572";
scaffold105	Cufflinks	exon	148362	148643	.	-	.	gene_id "XLOC_005960"; transcript_id "TCONS_00012247"; exon_number "2"; gene_name "Lus10007259.g"; oId "L10.2684.2"; nearest_ref "Lus10007259.BGIv1.0"; class_code "o"; tss_id "TSS7572";
scaffold105	Cufflinks	exon	154073	154942	.	-	.	gene_id "XLOC_005962"; transcript_id "TCONS_00012248"; exon_number "1"; oId "L04.2894.1"; class_code "u"; tss_id "TSS7584";
scaffold105	Cufflinks	exon	155288	155526	.	-	.	gene_id "XLOC_005962"; transcript_id "TCONS_00012248"; exon_number "2"; oId "L04.2894.1"; class_code "u"; tss_id "TSS7584";
scaffold1052	Cufflinks	exon	42823	43397	.	-	.	gene_id "XLOC_005995"; transcript_id "TCONS_00012427"; exon_number "1"; gene_name "Lus10002115.g"; oId "L13.3847.1"; nearest_ref "Lus10002115.BGIv1.0"; class_code "o"; tss_id "TSS7661";
scaffold1052	Cufflinks	exon	43495	43569	.	-	.	gene_id "XLOC_005995"; transcript_id "TCONS_00012427"; exon_number "2"; gene_name "Lus10002115.g"; oId "L13.3847.1"; nearest_ref "Lus10002115.BGIv1.0"; class_code "o"; tss_id "TSS7661";
scaffold1052	Cufflinks	exon	56640	56976	.	-	.	gene_id "XLOC_005997"; transcript_id "TCONS_00012516"; exon_number "1"; oId "L09.3635.1"; class_code "u"; tss_id "TSS7664";
scaffold1052	Cufflinks	exon	57078	57162	.	-	.	gene_id "XLOC_005997"; transcript_id "TCONS_00012516"; exon_number "2"; oId "L09.3635.1"; class_code "u"; tss_id "TSS7664";
scaffold1060	Cufflinks	exon	17652	18512	.	+	.	gene_id "XLOC_006044"; transcript_id "TCONS_00012949"; exon_number "1"; oId "L13.3892.5"; class_code "u"; tss_id "TSS7787";
scaffold1060	Cufflinks	exon	18922	19101	.	+	.	gene_id "XLOC_006044"; transcript_id "TCONS_00012949"; exon_number "2"; oId "L13.3892.5"; class_code "u"; tss_id "TSS7787";
scaffold1060	Cufflinks	exon	19309	19422	.	+	.	gene_id "XLOC_006044"; transcript_id "TCONS_00012949"; exon_number "3"; oId "L13.3892.5"; class_code "u"; tss_id "TSS7787";
scaffold1060	Cufflinks	exon	19787	20016	.	+	.	gene_id "XLOC_006044"; transcript_id "TCONS_00012949"; exon_number "4"; oId "L13.3892.5"; class_code "u"; tss_id "TSS7787";
scaffold1060	Cufflinks	exon	18012	18512	.	+	.	gene_id "XLOC_006044"; transcript_id "TCONS_00012920"; exon_number "1"; oId "L10.2742.1"; class_code "u"; tss_id "TSS7788";
scaffold1060	Cufflinks	exon	18922	19511	.	+	.	gene_id "XLOC_006044"; transcript_id "TCONS_00012920"; exon_number "2"; oId "L10.2742.1"; class_code "u"; tss_id "TSS7788";
scaffold1060	Cufflinks	exon	18550	19118	.	+	.	gene_id "XLOC_006044"; transcript_id "TCONS_00012921"; exon_number "1"; oId "L10.2742.2"; class_code "u"; tss_id "TSS7790";
scaffold1060	Cufflinks	exon	19309	19511	.	+	.	gene_id "XLOC_006044"; transcript_id "TCONS_00012921"; exon_number "2"; oId "L10.2742.2"; class_code "u"; tss_id "TSS7790";
scaffold1068	Cufflinks	exon	37877	38235	.	+	.	gene_id "XLOC_006086"; transcript_id "TCONS_00013135"; exon_number "1"; gene_name "Lus10003379.g"; oId "L08.3437.2"; nearest_ref "Lus10003379.BGIv1.0"; class_code "i"; tss_id "TSS7903";
scaffold1068	Cufflinks	exon	38465	38592	.	+	.	gene_id "XLOC_006086"; transcript_id "TCONS_00013135"; exon_number "2"; gene_name "Lus10003379.g"; oId "L08.3437.2"; nearest_ref "Lus10003379.BGIv1.0"; class_code "i"; tss_id "TSS7903";
scaffold1068	Cufflinks	exon	37877	38237	.	+	.	gene_id "XLOC_006086"; transcript_id "TCONS_00013134"; exon_number "1"; gene_name "Lus10003379.g"; oId "L08.3437.1"; nearest_ref "Lus10003379.BGIv1.0"; class_code "i"; tss_id "TSS7903";
scaffold1068	Cufflinks	exon	38465	38592	.	+	.	gene_id "XLOC_006086"; transcript_id "TCONS_00013134"; exon_number "2"; gene_name "Lus10003379.g"; oId "L08.3437.1"; nearest_ref "Lus10003379.BGIv1.0"; class_code "i"; tss_id "TSS7903";
scaffold1068	Cufflinks	exon	37923	38398	.	+	.	gene_id "XLOC_006086"; transcript_id "TCONS_00013164"; exon_number "1"; gene_name "Lus10003379.g"; oId "L12.2723.1"; nearest_ref "Lus10003379.BGIv1.0"; class_code "i"; tss_id "TSS7903";
scaffold1068	Cufflinks	exon	38465	38476	.	+	.	gene_id "XLOC_006086"; transcript_id "TCONS_00013164"; exon_number "2"; gene_name "Lus10003379.g"; oId "L12.2723.1"; nearest_ref "Lus10003379.BGIv1.0"; class_code "i"; tss_id "TSS7903";
scaffold1068	Cufflinks	exon	43776	44763	.	-	.	gene_id "XLOC_006099"; transcript_id "TCONS_00013062"; exon_number "1"; gene_name "Lus10003381.g"; oId "L03.3011.1"; nearest_ref "Lus10003381.BGIv1.0"; class_code "o"; tss_id "TSS7937";
scaffold1068	Cufflinks	exon	45033	45047	.	-	.	gene_id "XLOC_006099"; transcript_id "TCONS_00013062"; exon_number "2"; gene_name "Lus10003381.g"; oId "L03.3011.1"; nearest_ref "Lus10003381.BGIv1.0"; class_code "o"; tss_id "TSS7937";
scaffold1068	Cufflinks	exon	66854	67356	.	-	.	gene_id "XLOC_006104"; transcript_id "TCONS_00013156"; exon_number "1"; gene_name "Lus10003387.g"; oId "L13.3917.1"; nearest_ref "Lus10003387.BGIv1.0"; class_code "x"; tss_id "TSS7952";
scaffold1068	Cufflinks	exon	70851	71011	.	-	.	gene_id "XLOC_006104"; transcript_id "TCONS_00013156"; exon_number "2"; gene_name "Lus10003387.g"; oId "L13.3917.1"; nearest_ref "Lus10003387.BGIv1.0"; class_code "x"; tss_id "TSS7952";
scaffold1068	Cufflinks	exon	71109	71378	.	-	.	gene_id "XLOC_006104"; transcript_id "TCONS_00013156"; exon_number "3"; gene_name "Lus10003387.g"; oId "L13.3917.1"; nearest_ref "Lus10003387.BGIv1.0"; class_code "x"; tss_id "TSS7952";
scaffold107	Cufflinks	exon	92000	92884	.	+	.	gene_id "XLOC_006126"; transcript_id "TCONS_00013780"; exon_number "1"; gene_name "Lus10014516.g"; oId "L07.3434.4"; nearest_ref "Lus10014516.BGIv1.0"; class_code "o"; tss_id "TSS8004";
scaffold107	Cufflinks	exon	92967	93052	.	+	.	gene_id "XLOC_006126"; transcript_id "TCONS_00013780"; exon_number "2"; gene_name "Lus10014516.g"; oId "L07.3434.4"; nearest_ref "Lus10014516.BGIv1.0"; class_code "o"; tss_id "TSS8004";
scaffold107	Cufflinks	exon	548983	549152	.	+	.	gene_id "XLOC_006179"; transcript_id "TCONS_00013456"; exon_number "1"; gene_name "Lus10014618.g"; oId "L02.3998.2"; nearest_ref "Lus10014618.BGIv1.0"; class_code "o"; tss_id "TSS8147";
scaffold107	Cufflinks	exon	549312	549894	.	+	.	gene_id "XLOC_006179"; transcript_id "TCONS_00013456"; exon_number "2"; gene_name "Lus10014618.g"; oId "L02.3998.2"; nearest_ref "Lus10014618.BGIv1.0"; class_code "o"; tss_id "TSS8147";
scaffold107	Cufflinks	exon	409128	409896	.	-	.	gene_id "XLOC_006243"; transcript_id "TCONS_00014213"; exon_number "1"; gene_name "Lus10014585.g"; oId "L16.2257.4"; nearest_ref "Lus10014585.BGIv1.0"; class_code "o"; tss_id "TSS8304";
scaffold107	Cufflinks	exon	410385	410414	.	-	.	gene_id "XLOC_006243"; transcript_id "TCONS_00014213"; exon_number "2"; gene_name "Lus10014585.g"; oId "L16.2257.4"; nearest_ref "Lus10014585.BGIv1.0"; class_code "o"; tss_id "TSS8304";
scaffold1072	Cufflinks	exon	162896	162975	.	+	.	gene_id "XLOC_006283"; transcript_id "TCONS_00014410"; exon_number "1"; gene_name "Lus10006335.g"; oId "L07.3556.2"; nearest_ref "Lus10006335.BGIv1.0"; class_code "o"; tss_id "TSS8415";
scaffold1072	Cufflinks	exon	163083	163452	.	+	.	gene_id "XLOC_006283"; transcript_id "TCONS_00014410"; exon_number "2"; gene_name "Lus10006335.g"; oId "L07.3556.2"; nearest_ref "Lus10006335.BGIv1.0"; class_code "o"; tss_id "TSS8415";
scaffold1075	Cufflinks	exon	141330	141658	.	+	.	gene_id "XLOC_006341"; transcript_id "TCONS_00014649"; exon_number "1"; oId "L16.2309.1"; class_code "u"; tss_id "TSS8537";
scaffold1075	Cufflinks	exon	149434	149553	.	+	.	gene_id "XLOC_006341"; transcript_id "TCONS_00014649"; exon_number "2"; oId "L16.2309.1"; class_code "u"; tss_id "TSS8537";
scaffold1075	Cufflinks	exon	149646	149797	.	+	.	gene_id "XLOC_006341"; transcript_id "TCONS_00014649"; exon_number "3"; oId "L16.2309.1"; class_code "u"; tss_id "TSS8537";
scaffold1075	Cufflinks	exon	159987	160550	.	-	.	gene_id "XLOC_006354"; transcript_id "TCONS_00014623"; exon_number "1"; oId "L08.3591.2"; class_code "u"; tss_id "TSS8565";
scaffold1075	Cufflinks	exon	160633	160905	.	-	.	gene_id "XLOC_006354"; transcript_id "TCONS_00014623"; exon_number "2"; oId "L08.3591.2"; class_code "u"; tss_id "TSS8565";
scaffold108	Cufflinks	exon	275293	276008	.	-	.	gene_id "XLOC_006420"; transcript_id "TCONS_00014930"; exon_number "1"; oId "L06.3960.2"; class_code "u"; tss_id "TSS8708";
scaffold108	Cufflinks	exon	276106	276447	.	-	.	gene_id "XLOC_006420"; transcript_id "TCONS_00014930"; exon_number "2"; oId "L06.3960.2"; class_code "u"; tss_id "TSS8708";
scaffold108	Cufflinks	exon	275356	276008	.	-	.	gene_id "XLOC_006420"; transcript_id "TCONS_00015089"; exon_number "1"; oId "L14.2599.1"; class_code "u"; tss_id "TSS8708";
scaffold108	Cufflinks	exon	276106	276280	.	-	.	gene_id "XLOC_006420"; transcript_id "TCONS_00015089"; exon_number "2"; oId "L14.2599.1"; class_code "u"; tss_id "TSS8708";
scaffold108	Cufflinks	exon	276359	276450	.	-	.	gene_id "XLOC_006420"; transcript_id "TCONS_00015089"; exon_number "3"; oId "L14.2599.1"; class_code "u"; tss_id "TSS8708";
scaffold108	Cufflinks	exon	275931	276280	.	-	.	gene_id "XLOC_006420"; transcript_id "TCONS_00015024"; exon_number "1"; oId "L10.2939.2"; class_code "u"; tss_id "TSS8708";
scaffold108	Cufflinks	exon	276359	276453	.	-	.	gene_id "XLOC_006420"; transcript_id "TCONS_00015024"; exon_number "2"; oId "L10.2939.2"; class_code "u"; tss_id "TSS8708";
scaffold108	Cufflinks	exon	672954	673377	.	-	.	gene_id "XLOC_006450"; transcript_id "TCONS_00014941"; exon_number "1"; oId "L06.3993.2"; class_code "u"; tss_id "TSS8774";
scaffold108	Cufflinks	exon	673525	673540	.	-	.	gene_id "XLOC_006450"; transcript_id "TCONS_00014941"; exon_number "2"; oId "L06.3993.2"; class_code "u"; tss_id "TSS8774";
scaffold108	Cufflinks	exon	698374	698840	.	-	.	gene_id "XLOC_006452"; transcript_id "TCONS_00015049"; exon_number "1"; oId "L11.3023.1"; class_code "u"; tss_id "TSS8776";
scaffold108	Cufflinks	exon	699002	699167	.	-	.	gene_id "XLOC_006452"; transcript_id "TCONS_00015049"; exon_number "2"; oId "L11.3023.1"; class_code "u"; tss_id "TSS8776";
scaffold1086	Cufflinks	exon	31697	32227	.	-	.	gene_id "XLOC_006500"; transcript_id "TCONS_00015368"; exon_number "1"; gene_name "Lus10002647.g"; oId "L15.2716.1"; nearest_ref "Lus10002647.BGIv1.0"; class_code "i"; tss_id "TSS8872";
scaffold1086	Cufflinks	exon	32483	32563	.	-	.	gene_id "XLOC_006500"; transcript_id "TCONS_00015368"; exon_number "2"; gene_name "Lus10002647.g"; oId "L15.2716.1"; nearest_ref "Lus10002647.BGIv1.0"; class_code "i"; tss_id "TSS8872";
scaffold1099	Cufflinks	exon	18381	18649	.	+	.	gene_id "XLOC_006577"; transcript_id "TCONS_00015858"; exon_number "1"; oId "L06.4056.3"; class_code "u"; tss_id "TSS9066";
scaffold1099	Cufflinks	exon	18793	19181	.	+	.	gene_id "XLOC_006577"; transcript_id "TCONS_00015858"; exon_number "2"; oId "L06.4056.3"; class_code "u"; tss_id "TSS9066";
scaffold1099	Cufflinks	exon	19278	19473	.	+	.	gene_id "XLOC_006577"; transcript_id "TCONS_00015858"; exon_number "3"; oId "L06.4056.3"; class_code "u"; tss_id "TSS9066";
scaffold1099	Cufflinks	exon	18381	18649	.	+	.	gene_id "XLOC_006577"; transcript_id "TCONS_00015859"; exon_number "1"; gene_name "Lus10003602.g"; oId "L06.4056.1"; nearest_ref "Lus10003602.BGIv1.0"; class_code "o"; tss_id "TSS9066";
scaffold1099	Cufflinks	exon	18793	18841	.	+	.	gene_id "XLOC_006577"; transcript_id "TCONS_00015859"; exon_number "2"; gene_name "Lus10003602.g"; oId "L06.4056.1"; nearest_ref "Lus10003602.BGIv1.0"; class_code "o"; tss_id "TSS9066";
scaffold1099	Cufflinks	exon	19361	19385	.	+	.	gene_id "XLOC_006577"; transcript_id "TCONS_00015859"; exon_number "3"; gene_name "Lus10003602.g"; oId "L06.4056.1"; nearest_ref "Lus10003602.BGIv1.0"; class_code "o"; tss_id "TSS9066";
scaffold1099	Cufflinks	exon	19541	20172	.	+	.	gene_id "XLOC_006577"; transcript_id "TCONS_00015859"; exon_number "4"; gene_name "Lus10003602.g"; oId "L06.4056.1"; nearest_ref "Lus10003602.BGIv1.0"; class_code "o"; tss_id "TSS9066";
scaffold1099	Cufflinks	exon	18388	18431	.	+	.	gene_id "XLOC_006577"; transcript_id "TCONS_00015828"; exon_number "1"; oId "L04.3243.1"; class_code "u"; tss_id "TSS9066";
scaffold1099	Cufflinks	exon	18536	18649	.	+	.	gene_id "XLOC_006577"; transcript_id "TCONS_00015828"; exon_number "2"; oId "L04.3243.1"; class_code "u"; tss_id "TSS9066";
scaffold1099	Cufflinks	exon	18793	19239	.	+	.	gene_id "XLOC_006577"; transcript_id "TCONS_00015828"; exon_number "3"; oId "L04.3243.1"; class_code "u"; tss_id "TSS9066";
scaffold1099	Cufflinks	exon	95959	96146	.	+	.	gene_id "XLOC_006590"; transcript_id "TCONS_00015910"; exon_number "1"; gene_name "Lus10003615.g"; oId "L09.3980.4"; nearest_ref "Lus10003615.BGIv1.0"; class_code "o"; tss_id "TSS9097";
scaffold1099	Cufflinks	exon	96490	96914	.	+	.	gene_id "XLOC_006590"; transcript_id "TCONS_00015910"; exon_number "2"; gene_name "Lus10003615.g"; oId "L09.3980.4"; nearest_ref "Lus10003615.BGIv1.0"; class_code "o"; tss_id "TSS9097";
scaffold1099	Cufflinks	exon	157835	158543	.	+	.	gene_id "XLOC_006598"; transcript_id "TCONS_00015958"; exon_number "1"; gene_name "Lus10003629.g"; oId "L14.2699.1"; nearest_ref "Lus10003629.BGIv1.0"; class_code "o"; tss_id "TSS9112";
scaffold1099	Cufflinks	exon	158624	158966	.	+	.	gene_id "XLOC_006598"; transcript_id "TCONS_00015958"; exon_number "2"; gene_name "Lus10003629.g"; oId "L14.2699.1"; nearest_ref "Lus10003629.BGIv1.0"; class_code "o"; tss_id "TSS9112";
scaffold1099	Cufflinks	exon	36048	36049	.	-	.	gene_id "XLOC_006601"; transcript_id "TCONS_00015895"; exon_number "1"; oId "L08.3736.1"; class_code "u"; tss_id "TSS9121";
scaffold1099	Cufflinks	exon	36161	36243	.	-	.	gene_id "XLOC_006601"; transcript_id "TCONS_00015895"; exon_number "2"; oId "L08.3736.1"; class_code "u"; tss_id "TSS9121";
scaffold1099	Cufflinks	exon	36397	37419	.	-	.	gene_id "XLOC_006601"; transcript_id "TCONS_00015895"; exon_number "3"; oId "L08.3736.1"; class_code "u"; tss_id "TSS9121";
scaffold1099	Cufflinks	exon	36443	36885	.	-	.	gene_id "XLOC_006601"; transcript_id "TCONS_00015959"; exon_number "1"; oId "L14.2689.1"; class_code "u"; tss_id "TSS9121";
scaffold1099	Cufflinks	exon	36976	37320	.	-	.	gene_id "XLOC_006601"; transcript_id "TCONS_00015959"; exon_number "2"; oId "L14.2689.1"; class_code "u"; tss_id "TSS9121";
scaffold1099	Cufflinks	exon	78011	78659	.	-	.	gene_id "XLOC_006605"; transcript_id "TCONS_00015749"; exon_number "1"; oId "L01.3877.1"; class_code "u"; tss_id "TSS9132";
scaffold1099	Cufflinks	exon	78772	79022	.	-	.	gene_id "XLOC_006605"; transcript_id "TCONS_00015749"; exon_number "2"; oId "L01.3877.1"; class_code "u"; tss_id "TSS9132";
scaffold1099	Cufflinks	exon	132576	132965	.	-	.	gene_id "XLOC_006613"; transcript_id "TCONS_00015932"; exon_number "1"; gene_name "Lus10003623.g"; oId "L11.3105.1"; nearest_ref "Lus10003623.BGIv1.0"; class_code "o"; tss_id "TSS9150";
scaffold1099	Cufflinks	exon	133171	133501	.	-	.	gene_id "XLOC_006613"; transcript_id "TCONS_00015932"; exon_number "2"; gene_name "Lus10003623.g"; oId "L11.3105.1"; nearest_ref "Lus10003623.BGIv1.0"; class_code "o"; tss_id "TSS9150";
scaffold1099	Cufflinks	exon	133877	133983	.	-	.	gene_id "XLOC_006613"; transcript_id "TCONS_00015914"; exon_number "1"; gene_name "Lus10003623.g"; oId "L09.3985.4"; nearest_ref "Lus10003623.BGIv1.0"; class_code "o"; tss_id "TSS9148";
scaffold1099	Cufflinks	exon	134082	134138	.	-	.	gene_id "XLOC_006613"; transcript_id "TCONS_00015914"; exon_number "2"; gene_name "Lus10003623.g"; oId "L09.3985.4"; nearest_ref "Lus10003623.BGIv1.0"; class_code "o"; tss_id "TSS9148";
scaffold1099	Cufflinks	exon	134220	134674	.	-	.	gene_id "XLOC_006613"; transcript_id "TCONS_00015914"; exon_number "3"; gene_name "Lus10003623.g"; oId "L09.3985.4"; nearest_ref "Lus10003623.BGIv1.0"; class_code "o"; tss_id "TSS9148";
scaffold11	Cufflinks	exon	505870	508162	.	+	.	gene_id "XLOC_006644"; transcript_id "TCONS_00016259"; exon_number "1"; oId "L08.3748.1"; class_code "u"; tss_id "TSS9216";
scaffold11	Cufflinks	exon	508348	508481	.	+	.	gene_id "XLOC_006644"; transcript_id "TCONS_00016259"; exon_number "2"; oId "L08.3748.1"; class_code "u"; tss_id "TSS9216";
scaffold11	Cufflinks	exon	506490	507478	.	+	.	gene_id "XLOC_006644"; transcript_id "TCONS_00016327"; exon_number "1"; oId "L12.3001.2"; class_code "u"; tss_id "TSS9217";
scaffold11	Cufflinks	exon	507870	508162	.	+	.	gene_id "XLOC_006644"; transcript_id "TCONS_00016327"; exon_number "2"; oId "L12.3001.2"; class_code "u"; tss_id "TSS9217";
scaffold11	Cufflinks	exon	508348	508481	.	+	.	gene_id "XLOC_006644"; transcript_id "TCONS_00016327"; exon_number "3"; oId "L12.3001.2"; class_code "u"; tss_id "TSS9217";
scaffold11	Cufflinks	exon	506821	507904	.	+	.	gene_id "XLOC_006644"; transcript_id "TCONS_00016260"; exon_number "1"; oId "L08.3748.2"; class_code "u"; tss_id "TSS9218";
scaffold11	Cufflinks	exon	508044	508162	.	+	.	gene_id "XLOC_006644"; transcript_id "TCONS_00016260"; exon_number "2"; oId "L08.3748.2"; class_code "u"; tss_id "TSS9218";
scaffold11	Cufflinks	exon	508348	508481	.	+	.	gene_id "XLOC_006644"; transcript_id "TCONS_00016260"; exon_number "3"; oId "L08.3748.2"; class_code "u"; tss_id "TSS9218";
scaffold11	Cufflinks	exon	5209	6025	.	-	.	gene_id "XLOC_006668"; transcript_id "TCONS_00016166"; exon_number "1"; oId "L04.3262.3"; class_code "u"; tss_id "TSS9279";
scaffold11	Cufflinks	exon	6132	6233	.	-	.	gene_id "XLOC_006668"; transcript_id "TCONS_00016166"; exon_number "2"; oId "L04.3262.3"; class_code "u"; tss_id "TSS9279";
scaffold11	Cufflinks	exon	6395	6493	.	-	.	gene_id "XLOC_006668"; transcript_id "TCONS_00016166"; exon_number "3"; oId "L04.3262.3"; class_code "u"; tss_id "TSS9279";
scaffold11	Cufflinks	exon	6598	6856	.	-	.	gene_id "XLOC_006668"; transcript_id "TCONS_00016166"; exon_number "4"; oId "L04.3262.3"; class_code "u"; tss_id "TSS9279";
scaffold11	Cufflinks	exon	193592	194031	.	-	.	gene_id "XLOC_006681"; transcript_id "TCONS_00016318"; exon_number "1"; oId "L11.3119.1"; class_code "u"; tss_id "TSS9326";
scaffold11	Cufflinks	exon	194339	194868	.	-	.	gene_id "XLOC_006681"; transcript_id "TCONS_00016318"; exon_number "2"; oId "L11.3119.1"; class_code "u"; tss_id "TSS9326";
scaffold1100	Cufflinks	exon	4343	4720	.	+	.	gene_id "XLOC_006712"; transcript_id "TCONS_00016411"; exon_number "1"; oId "L07.3796.1"; class_code "u"; tss_id "TSS9379";
scaffold1100	Cufflinks	exon	4808	5650	.	+	.	gene_id "XLOC_006712"; transcript_id "TCONS_00016411"; exon_number "2"; oId "L07.3796.1"; class_code "u"; tss_id "TSS9379";
scaffold1100	Cufflinks	exon	1054	1319	.	-	.	gene_id "XLOC_006717"; transcript_id "TCONS_00016418"; exon_number "1"; oId "L11.3148.2"; class_code "u"; tss_id "TSS9389";
scaffold1100	Cufflinks	exon	1415	1445	.	-	.	gene_id "XLOC_006717"; transcript_id "TCONS_00016418"; exon_number "2"; oId "L11.3148.2"; class_code "u"; tss_id "TSS9389";
scaffold1105	Cufflinks	exon	144973	145310	.	-	.	gene_id "XLOC_006735"; transcript_id "TCONS_00016484"; exon_number "1"; oId "L11.3157.1"; class_code "u"; tss_id "TSS9432";
scaffold1105	Cufflinks	exon	145414	146101	.	-	.	gene_id "XLOC_006735"; transcript_id "TCONS_00016484"; exon_number "2"; oId "L11.3157.1"; class_code "u"; tss_id "TSS9432";
scaffold1106	Cufflinks	exon	3469	3785	.	+	.	gene_id "XLOC_006736"; transcript_id "TCONS_00016627"; exon_number "1"; oId "L06.4147.3"; class_code "u"; tss_id "TSS9436";
scaffold1106	Cufflinks	exon	3887	4138	.	+	.	gene_id "XLOC_006736"; transcript_id "TCONS_00016627"; exon_number "2"; oId "L06.4147.3"; class_code "u"; tss_id "TSS9436";
scaffold1106	Cufflinks	exon	2212	2958	.	-	.	gene_id "XLOC_006749"; transcript_id "TCONS_00016666"; exon_number "1"; oId "L08.3784.1"; class_code "u"; tss_id "TSS9497";
scaffold1106	Cufflinks	exon	3216	3245	.	-	.	gene_id "XLOC_006749"; transcript_id "TCONS_00016666"; exon_number "2"; oId "L08.3784.1"; class_code "u"; tss_id "TSS9497";
scaffold1106	Cufflinks	exon	2292	3142	.	-	.	gene_id "XLOC_006749"; transcript_id "TCONS_00016702"; exon_number "1"; oId "L11.3158.2"; class_code "u"; tss_id "TSS9497";
scaffold1106	Cufflinks	exon	3216	3277	.	-	.	gene_id "XLOC_006749"; transcript_id "TCONS_00016702"; exon_number "2"; oId "L11.3158.2"; class_code "u"; tss_id "TSS9497";
scaffold1106	Cufflinks	exon	73251	74324	.	-	.	gene_id "XLOC_006757"; transcript_id "TCONS_00016695"; exon_number "1"; gene_name "Lus10002145.g"; oId "L10.3116.1"; nearest_ref "Lus10002145.BGIv1.0"; class_code "i"; tss_id "TSS9522";
scaffold1106	Cufflinks	exon	74410	74569	.	-	.	gene_id "XLOC_006757"; transcript_id "TCONS_00016695"; exon_number "2"; gene_name "Lus10002145.g"; oId "L10.3116.1"; nearest_ref "Lus10002145.BGIv1.0"; class_code "i"; tss_id "TSS9522";
scaffold1106	Cufflinks	exon	74674	75104	.	-	.	gene_id "XLOC_006757"; transcript_id "TCONS_00016695"; exon_number "3"; gene_name "Lus10002145.g"; oId "L10.3116.1"; nearest_ref "Lus10002145.BGIv1.0"; class_code "i"; tss_id "TSS9522";
scaffold1106	Cufflinks	exon	73251	73920	.	-	.	gene_id "XLOC_006757"; transcript_id "TCONS_00016580"; exon_number "1"; gene_name "Lus10002145.g"; oId "L10.3116.3"; nearest_ref "Lus10002145.BGIv1.0"; class_code "i"; tss_id "TSS9522";
scaffold1106	Cufflinks	exon	74025	74324	.	-	.	gene_id "XLOC_006757"; transcript_id "TCONS_00016580"; exon_number "2"; gene_name "Lus10002145.g"; oId "L10.3116.3"; nearest_ref "Lus10002145.BGIv1.0"; class_code "i"; tss_id "TSS9522";
scaffold1106	Cufflinks	exon	74674	74740	.	-	.	gene_id "XLOC_006757"; transcript_id "TCONS_00016580"; exon_number "3"; gene_name "Lus10002145.g"; oId "L10.3116.3"; nearest_ref "Lus10002145.BGIv1.0"; class_code "i"; tss_id "TSS9522";
scaffold1106	Cufflinks	exon	74836	75104	.	-	.	gene_id "XLOC_006757"; transcript_id "TCONS_00016580"; exon_number "4"; gene_name "Lus10002145.g"; oId "L10.3116.3"; nearest_ref "Lus10002145.BGIv1.0"; class_code "i"; tss_id "TSS9522";
scaffold1106	Cufflinks	exon	73440	73920	.	-	.	gene_id "XLOC_006757"; transcript_id "TCONS_00016617"; exon_number "1"; gene_name "Lus10002145.g"; oId "L05.3883.2"; nearest_ref "Lus10002145.BGIv1.0"; class_code "i"; tss_id "TSS9523";
scaffold1106	Cufflinks	exon	74025	74580	.	-	.	gene_id "XLOC_006757"; transcript_id "TCONS_00016617"; exon_number "2"; gene_name "Lus10002145.g"; oId "L05.3883.2"; nearest_ref "Lus10002145.BGIv1.0"; class_code "i"; tss_id "TSS9523";
scaffold1106	Cufflinks	exon	73440	74569	.	-	.	gene_id "XLOC_006757"; transcript_id "TCONS_00016619"; exon_number "1"; gene_name "Lus10002145.g"; oId "L05.3883.3"; nearest_ref "Lus10002145.BGIv1.0"; class_code "i"; tss_id "TSS9522";
scaffold1106	Cufflinks	exon	74674	74740	.	-	.	gene_id "XLOC_006757"; transcript_id "TCONS_00016619"; exon_number "2"; gene_name "Lus10002145.g"; oId "L05.3883.3"; nearest_ref "Lus10002145.BGIv1.0"; class_code "i"; tss_id "TSS9522";
scaffold1106	Cufflinks	exon	74836	75100	.	-	.	gene_id "XLOC_006757"; transcript_id "TCONS_00016619"; exon_number "3"; gene_name "Lus10002145.g"; oId "L05.3883.3"; nearest_ref "Lus10002145.BGIv1.0"; class_code "i"; tss_id "TSS9522";
scaffold1106	Cufflinks	exon	73598	73920	.	-	.	gene_id "XLOC_006757"; transcript_id "TCONS_00016675"; exon_number "1"; gene_name "Lus10002145.g"; oId "L08.3809.2"; nearest_ref "Lus10002145.BGIv1.0"; class_code "i"; tss_id "TSS9522";
scaffold1106	Cufflinks	exon	74025	74324	.	-	.	gene_id "XLOC_006757"; transcript_id "TCONS_00016675"; exon_number "2"; gene_name "Lus10002145.g"; oId "L08.3809.2"; nearest_ref "Lus10002145.BGIv1.0"; class_code "i"; tss_id "TSS9522";
scaffold1106	Cufflinks	exon	74540	74569	.	-	.	gene_id "XLOC_006757"; transcript_id "TCONS_00016675"; exon_number "3"; gene_name "Lus10002145.g"; oId "L08.3809.2"; nearest_ref "Lus10002145.BGIv1.0"; class_code "i"; tss_id "TSS9522";
scaffold1106	Cufflinks	exon	74674	74740	.	-	.	gene_id "XLOC_006757"; transcript_id "TCONS_00016675"; exon_number "4"; gene_name "Lus10002145.g"; oId "L08.3809.2"; nearest_ref "Lus10002145.BGIv1.0"; class_code "i"; tss_id "TSS9522";
scaffold1106	Cufflinks	exon	74836	75012	.	-	.	gene_id "XLOC_006757"; transcript_id "TCONS_00016675"; exon_number "5"; gene_name "Lus10002145.g"; oId "L08.3809.2"; nearest_ref "Lus10002145.BGIv1.0"; class_code "i"; tss_id "TSS9522";
scaffold1106	Cufflinks	exon	73598	73920	.	-	.	gene_id "XLOC_006757"; transcript_id "TCONS_00016676"; exon_number "1"; gene_name "Lus10002145.g"; oId "L08.3809.1"; nearest_ref "Lus10002145.BGIv1.0"; class_code "i"; tss_id "TSS9522";
scaffold1106	Cufflinks	exon	74025	74324	.	-	.	gene_id "XLOC_006757"; transcript_id "TCONS_00016676"; exon_number "2"; gene_name "Lus10002145.g"; oId "L08.3809.1"; nearest_ref "Lus10002145.BGIv1.0"; class_code "i"; tss_id "TSS9522";
scaffold1106	Cufflinks	exon	74410	74569	.	-	.	gene_id "XLOC_006757"; transcript_id "TCONS_00016676"; exon_number "3"; gene_name "Lus10002145.g"; oId "L08.3809.1"; nearest_ref "Lus10002145.BGIv1.0"; class_code "i"; tss_id "TSS9522";
scaffold1106	Cufflinks	exon	74674	74740	.	-	.	gene_id "XLOC_006757"; transcript_id "TCONS_00016676"; exon_number "4"; gene_name "Lus10002145.g"; oId "L08.3809.1"; nearest_ref "Lus10002145.BGIv1.0"; class_code "i"; tss_id "TSS9522";
scaffold1106	Cufflinks	exon	74836	75032	.	-	.	gene_id "XLOC_006757"; transcript_id "TCONS_00016676"; exon_number "5"; gene_name "Lus10002145.g"; oId "L08.3809.1"; nearest_ref "Lus10002145.BGIv1.0"; class_code "i"; tss_id "TSS9522";
scaffold1106	Cufflinks	exon	73928	73935	.	-	.	gene_id "XLOC_006757"; transcript_id "TCONS_00016640"; exon_number "1"; gene_name "Lus10002145.g"; oId "L06.4190.3"; nearest_ref "Lus10002145.BGIv1.0"; class_code "i"; tss_id "TSS9522";
scaffold1106	Cufflinks	exon	74025	74324	.	-	.	gene_id "XLOC_006757"; transcript_id "TCONS_00016640"; exon_number "2"; gene_name "Lus10002145.g"; oId "L06.4190.3"; nearest_ref "Lus10002145.BGIv1.0"; class_code "i"; tss_id "TSS9522";
scaffold1106	Cufflinks	exon	74410	74569	.	-	.	gene_id "XLOC_006757"; transcript_id "TCONS_00016640"; exon_number "3"; gene_name "Lus10002145.g"; oId "L06.4190.3"; nearest_ref "Lus10002145.BGIv1.0"; class_code "i"; tss_id "TSS9522";
scaffold1106	Cufflinks	exon	74674	74740	.	-	.	gene_id "XLOC_006757"; transcript_id "TCONS_00016640"; exon_number "4"; gene_name "Lus10002145.g"; oId "L06.4190.3"; nearest_ref "Lus10002145.BGIv1.0"; class_code "i"; tss_id "TSS9522";
scaffold1106	Cufflinks	exon	74836	75054	.	-	.	gene_id "XLOC_006757"; transcript_id "TCONS_00016640"; exon_number "5"; gene_name "Lus10002145.g"; oId "L06.4190.3"; nearest_ref "Lus10002145.BGIv1.0"; class_code "i"; tss_id "TSS9522";
scaffold1106	Cufflinks	exon	87272	87602	.	-	.	gene_id "XLOC_006759"; transcript_id "TCONS_00016621"; exon_number "1"; gene_name "Lus10002150.g"; oId "L05.3850.1"; nearest_ref "Lus10002150.BGIv1.0"; class_code "o"; tss_id "TSS9529";
scaffold1106	Cufflinks	exon	87689	88852	.	-	.	gene_id "XLOC_006759"; transcript_id "TCONS_00016621"; exon_number "2"; gene_name "Lus10002150.g"; oId "L05.3850.1"; nearest_ref "Lus10002150.BGIv1.0"; class_code "o"; tss_id "TSS9529";
scaffold1116	Cufflinks	exon	541	957	.	-	.	gene_id "XLOC_006789"; transcript_id "TCONS_00016847"; exon_number "1"; oId "L04.3342.1"; class_code "u"; tss_id "TSS9582";
scaffold1116	Cufflinks	exon	1543	1626	.	-	.	gene_id "XLOC_006789"; transcript_id "TCONS_00016847"; exon_number "2"; oId "L04.3342.1"; class_code "u"; tss_id "TSS9582";
scaffold1116	Cufflinks	exon	1708	1781	.	-	.	gene_id "XLOC_006789"; transcript_id "TCONS_00016847"; exon_number "3"; oId "L04.3342.1"; class_code "u"; tss_id "TSS9582";
scaffold112	Cufflinks	exon	167074	167109	.	-	.	gene_id "XLOC_006856"; transcript_id "TCONS_00016948"; exon_number "1"; oId "L01.3993.3"; class_code "u"; tss_id "TSS9743";
scaffold112	Cufflinks	exon	168695	169650	.	-	.	gene_id "XLOC_006856"; transcript_id "TCONS_00016948"; exon_number "2"; oId "L01.3993.3"; class_code "u"; tss_id "TSS9743";
scaffold112	Cufflinks	exon	169734	169916	.	-	.	gene_id "XLOC_006856"; transcript_id "TCONS_00016948"; exon_number "3"; oId "L01.3993.3"; class_code "u"; tss_id "TSS9743";
scaffold112	Cufflinks	exon	167074	167109	.	-	.	gene_id "XLOC_006856"; transcript_id "TCONS_00016947"; exon_number "1"; oId "L01.3993.2"; class_code "u"; tss_id "TSS9743";
scaffold112	Cufflinks	exon	168695	169371	.	-	.	gene_id "XLOC_006856"; transcript_id "TCONS_00016947"; exon_number "2"; oId "L01.3993.2"; class_code "u"; tss_id "TSS9743";
scaffold112	Cufflinks	exon	169550	169650	.	-	.	gene_id "XLOC_006856"; transcript_id "TCONS_00016947"; exon_number "3"; oId "L01.3993.2"; class_code "u"; tss_id "TSS9743";
scaffold112	Cufflinks	exon	169734	169916	.	-	.	gene_id "XLOC_006856"; transcript_id "TCONS_00016947"; exon_number "4"; oId "L01.3993.2"; class_code "u"; tss_id "TSS9743";
scaffold112	Cufflinks	exon	230060	230178	.	-	.	gene_id "XLOC_006861"; transcript_id "TCONS_00017465"; exon_number "1"; oId "L11.3202.2"; class_code "u"; tss_id "TSS9750";
scaffold112	Cufflinks	exon	231608	231755	.	-	.	gene_id "XLOC_006861"; transcript_id "TCONS_00017465"; exon_number "2"; oId "L11.3202.2"; class_code "u"; tss_id "TSS9750";
scaffold112	Cufflinks	exon	243747	244187	.	-	.	gene_id "XLOC_006864"; transcript_id "TCONS_00017521"; exon_number "1"; oId "L13.4316.1"; class_code "u"; tss_id "TSS9754";
scaffold112	Cufflinks	exon	244305	244327	.	-	.	gene_id "XLOC_006864"; transcript_id "TCONS_00017521"; exon_number "2"; oId "L13.4316.1"; class_code "u"; tss_id "TSS9754";
scaffold112	Cufflinks	exon	278276	278826	.	-	.	gene_id "XLOC_006866"; transcript_id "TCONS_00017118"; exon_number "1"; oId "L03.3375.1"; class_code "u"; tss_id "TSS9762";
scaffold112	Cufflinks	exon	279047	279123	.	-	.	gene_id "XLOC_006866"; transcript_id "TCONS_00017118"; exon_number "2"; oId "L03.3375.1"; class_code "u"; tss_id "TSS9762";
scaffold112	Cufflinks	exon	541766	542410	.	-	.	gene_id "XLOC_006895"; transcript_id "TCONS_00017270"; exon_number "1"; gene_name "Lus10018169.g"; oId "L06.4234.1"; nearest_ref "Lus10018169.BGIv1.0"; class_code "x"; tss_id "TSS9831";
scaffold112	Cufflinks	exon	542496	543485	.	-	.	gene_id "XLOC_006895"; transcript_id "TCONS_00017270"; exon_number "2"; gene_name "Lus10018169.g"; oId "L06.4234.1"; nearest_ref "Lus10018169.BGIv1.0"; class_code "x"; tss_id "TSS9831";
scaffold112	Cufflinks	exon	565933	566088	.	-	.	gene_id "XLOC_006899"; transcript_id "TCONS_00017436"; exon_number "1"; oId "L10.3208.1"; class_code "u"; tss_id "TSS9836";
scaffold112	Cufflinks	exon	566620	566969	.	-	.	gene_id "XLOC_006899"; transcript_id "TCONS_00017436"; exon_number "2"; oId "L10.3208.1"; class_code "u"; tss_id "TSS9836";
scaffold112	Cufflinks	exon	567131	567842	.	-	.	gene_id "XLOC_006899"; transcript_id "TCONS_00017436"; exon_number "3"; oId "L10.3208.1"; class_code "u"; tss_id "TSS9836";
scaffold1123	Cufflinks	exon	108584	108885	.	+	.	gene_id "XLOC_006972"; transcript_id "TCONS_00018808"; exon_number "1"; oId "L12.3146.1"; class_code "u"; tss_id "TSS10015";
scaffold1123	Cufflinks	exon	109173	109522	.	+	.	gene_id "XLOC_006972"; transcript_id "TCONS_00018808"; exon_number "2"; oId "L12.3146.1"; class_code "u"; tss_id "TSS10015";
scaffold1123	Cufflinks	exon	183381	183465	.	+	.	gene_id "XLOC_006978"; transcript_id "TCONS_00018590"; exon_number "1"; oId "L08.4003.2"; class_code "u"; tss_id "TSS10029";
scaffold1123	Cufflinks	exon	183635	184118	.	+	.	gene_id "XLOC_006978"; transcript_id "TCONS_00018590"; exon_number "2"; oId "L08.4003.2"; class_code "u"; tss_id "TSS10029";
scaffold1123	Cufflinks	exon	460559	461167	.	+	.	gene_id "XLOC_007003"; transcript_id "TCONS_00018423"; exon_number "1"; oId "L05.4027.1"; class_code "u"; tss_id "TSS10096";
scaffold1123	Cufflinks	exon	461399	461483	.	+	.	gene_id "XLOC_007003"; transcript_id "TCONS_00018423"; exon_number "2"; oId "L05.4027.1"; class_code "u"; tss_id "TSS10096";
scaffold1123	Cufflinks	exon	461570	461813	.	+	.	gene_id "XLOC_007003"; transcript_id "TCONS_00018423"; exon_number "3"; oId "L05.4027.1"; class_code "u"; tss_id "TSS10096";
scaffold1123	Cufflinks	exon	462047	462660	.	+	.	gene_id "XLOC_007003"; transcript_id "TCONS_00018423"; exon_number "4"; oId "L05.4027.1"; class_code "u"; tss_id "TSS10096";
scaffold1123	Cufflinks	exon	66676	66707	.	-	.	gene_id "XLOC_007051"; transcript_id "TCONS_00018947"; exon_number "1"; gene_name "Lus10021239.g"; oId "L15.2940.1"; nearest_ref "Lus10021239.BGIv1.0"; class_code "x"; tss_id "TSS10225";
scaffold1123	Cufflinks	exon	68047	68129	.	-	.	gene_id "XLOC_007051"; transcript_id "TCONS_00018947"; exon_number "2"; gene_name "Lus10021239.g"; oId "L15.2940.1"; nearest_ref "Lus10021239.BGIv1.0"; class_code "x"; tss_id "TSS10225";
scaffold1123	Cufflinks	exon	68241	68586	.	-	.	gene_id "XLOC_007051"; transcript_id "TCONS_00018947"; exon_number "3"; gene_name "Lus10021239.g"; oId "L15.2940.1"; nearest_ref "Lus10021239.BGIv1.0"; class_code "x"; tss_id "TSS10225";
scaffold1123	Cufflinks	exon	68716	68781	.	-	.	gene_id "XLOC_007051"; transcript_id "TCONS_00018947"; exon_number "4"; gene_name "Lus10021239.g"; oId "L15.2940.1"; nearest_ref "Lus10021239.BGIv1.0"; class_code "x"; tss_id "TSS10225";
scaffold1123	Cufflinks	exon	69144	69383	.	-	.	gene_id "XLOC_007051"; transcript_id "TCONS_00018947"; exon_number "5"; gene_name "Lus10021239.g"; oId "L15.2940.1"; nearest_ref "Lus10021239.BGIv1.0"; class_code "x"; tss_id "TSS10225";
scaffold1123	Cufflinks	exon	67544	68319	.	-	.	gene_id "XLOC_007051"; transcript_id "TCONS_00018441"; exon_number "1"; gene_name "Lus10021239.g"; oId "L05.3980.4"; nearest_ref "Lus10021239.BGIv1.0"; class_code "x"; tss_id "TSS10225";
scaffold1123	Cufflinks	exon	68428	68586	.	-	.	gene_id "XLOC_007051"; transcript_id "TCONS_00018441"; exon_number "2"; gene_name "Lus10021239.g"; oId "L05.3980.4"; nearest_ref "Lus10021239.BGIv1.0"; class_code "x"; tss_id "TSS10225";
scaffold1123	Cufflinks	exon	68716	68781	.	-	.	gene_id "XLOC_007051"; transcript_id "TCONS_00018441"; exon_number "3"; gene_name "Lus10021239.g"; oId "L05.3980.4"; nearest_ref "Lus10021239.BGIv1.0"; class_code "x"; tss_id "TSS10225";
scaffold1123	Cufflinks	exon	69144	69193	.	-	.	gene_id "XLOC_007051"; transcript_id "TCONS_00018441"; exon_number "4"; gene_name "Lus10021239.g"; oId "L05.3980.4"; nearest_ref "Lus10021239.BGIv1.0"; class_code "x"; tss_id "TSS10225";
scaffold1123	Cufflinks	exon	69333	69420	.	-	.	gene_id "XLOC_007051"; transcript_id "TCONS_00018441"; exon_number "5"; gene_name "Lus10021239.g"; oId "L05.3980.4"; nearest_ref "Lus10021239.BGIv1.0"; class_code "x"; tss_id "TSS10225";
scaffold1123	Cufflinks	exon	67628	68586	.	-	.	gene_id "XLOC_007051"; transcript_id "TCONS_00018741"; exon_number "1"; gene_name "Lus10021239.g"; oId "L10.3215.3"; nearest_ref "Lus10021239.BGIv1.0"; class_code "x"; tss_id "TSS10225";
scaffold1123	Cufflinks	exon	68716	68781	.	-	.	gene_id "XLOC_007051"; transcript_id "TCONS_00018741"; exon_number "2"; gene_name "Lus10021239.g"; oId "L10.3215.3"; nearest_ref "Lus10021239.BGIv1.0"; class_code "x"; tss_id "TSS10225";
scaffold1123	Cufflinks	exon	69144	69431	.	-	.	gene_id "XLOC_007051"; transcript_id "TCONS_00018741"; exon_number "3"; gene_name "Lus10021239.g"; oId "L10.3215.3"; nearest_ref "Lus10021239.BGIv1.0"; class_code "x"; tss_id "TSS10225";
scaffold1123	Cufflinks	exon	67722	68319	.	-	.	gene_id "XLOC_007051"; transcript_id "TCONS_00018880"; exon_number "1"; gene_name "Lus10021239.g"; oId "L13.4411.5"; nearest_ref "Lus10021239.BGIv1.0"; class_code "x"; tss_id "TSS10225";
scaffold1123	Cufflinks	exon	68435	68586	.	-	.	gene_id "XLOC_007051"; transcript_id "TCONS_00018880"; exon_number "2"; gene_name "Lus10021239.g"; oId "L13.4411.5"; nearest_ref "Lus10021239.BGIv1.0"; class_code "x"; tss_id "TSS10225";
scaffold1123	Cufflinks	exon	68716	69438	.	-	.	gene_id "XLOC_007051"; transcript_id "TCONS_00018880"; exon_number "3"; gene_name "Lus10021239.g"; oId "L13.4411.5"; nearest_ref "Lus10021239.BGIv1.0"; class_code "x"; tss_id "TSS10225";
scaffold1123	Cufflinks	exon	67812	68129	.	-	.	gene_id "XLOC_007051"; transcript_id "TCONS_00018165"; exon_number "1"; gene_name "Lus10021239.g"; oId "L02.4419.1"; nearest_ref "Lus10021239.BGIv1.0"; class_code "x"; tss_id "TSS10225";
scaffold1123	Cufflinks	exon	68428	68586	.	-	.	gene_id "XLOC_007051"; transcript_id "TCONS_00018165"; exon_number "2"; gene_name "Lus10021239.g"; oId "L02.4419.1"; nearest_ref "Lus10021239.BGIv1.0"; class_code "x"; tss_id "TSS10225";
scaffold1123	Cufflinks	exon	68716	68781	.	-	.	gene_id "XLOC_007051"; transcript_id "TCONS_00018165"; exon_number "3"; gene_name "Lus10021239.g"; oId "L02.4419.1"; nearest_ref "Lus10021239.BGIv1.0"; class_code "x"; tss_id "TSS10225";
scaffold1123	Cufflinks	exon	69144	69386	.	-	.	gene_id "XLOC_007051"; transcript_id "TCONS_00018165"; exon_number "4"; gene_name "Lus10021239.g"; oId "L02.4419.1"; nearest_ref "Lus10021239.BGIv1.0"; class_code "x"; tss_id "TSS10225";
scaffold1123	Cufflinks	exon	67855	68586	.	-	.	gene_id "XLOC_007051"; transcript_id "TCONS_00017980"; exon_number "1"; gene_name "Lus10021239.g"; oId "L01.4087.4"; nearest_ref "Lus10021239.BGIv1.0"; class_code "x"; tss_id "TSS10225";
scaffold1123	Cufflinks	exon	68716	68781	.	-	.	gene_id "XLOC_007051"; transcript_id "TCONS_00017980"; exon_number "2"; gene_name "Lus10021239.g"; oId "L01.4087.4"; nearest_ref "Lus10021239.BGIv1.0"; class_code "x"; tss_id "TSS10225";
scaffold1123	Cufflinks	exon	69144	69193	.	-	.	gene_id "XLOC_007051"; transcript_id "TCONS_00017980"; exon_number "3"; gene_name "Lus10021239.g"; oId "L01.4087.4"; nearest_ref "Lus10021239.BGIv1.0"; class_code "x"; tss_id "TSS10225";
scaffold1123	Cufflinks	exon	69333	69420	.	-	.	gene_id "XLOC_007051"; transcript_id "TCONS_00017980"; exon_number "4"; gene_name "Lus10021239.g"; oId "L01.4087.4"; nearest_ref "Lus10021239.BGIv1.0"; class_code "x"; tss_id "TSS10225";
scaffold1123	Cufflinks	exon	68133	68319	.	-	.	gene_id "XLOC_007051"; transcript_id "TCONS_00018166"; exon_number "1"; gene_name "Lus10021239.g"; oId "L02.4419.2"; nearest_ref "Lus10021239.BGIv1.0"; class_code "x"; tss_id "TSS10225";
scaffold1123	Cufflinks	exon	68428	68586	.	-	.	gene_id "XLOC_007051"; transcript_id "TCONS_00018166"; exon_number "2"; gene_name "Lus10021239.g"; oId "L02.4419.2"; nearest_ref "Lus10021239.BGIv1.0"; class_code "x"; tss_id "TSS10225";
scaffold1123	Cufflinks	exon	68716	68781	.	-	.	gene_id "XLOC_007051"; transcript_id "TCONS_00018166"; exon_number "3"; gene_name "Lus10021239.g"; oId "L02.4419.2"; nearest_ref "Lus10021239.BGIv1.0"; class_code "x"; tss_id "TSS10225";
scaffold1123	Cufflinks	exon	69144	69193	.	-	.	gene_id "XLOC_007051"; transcript_id "TCONS_00018166"; exon_number "4"; gene_name "Lus10021239.g"; oId "L02.4419.2"; nearest_ref "Lus10021239.BGIv1.0"; class_code "x"; tss_id "TSS10225";
scaffold1123	Cufflinks	exon	69329	69390	.	-	.	gene_id "XLOC_007051"; transcript_id "TCONS_00018166"; exon_number "5"; gene_name "Lus10021239.g"; oId "L02.4419.2"; nearest_ref "Lus10021239.BGIv1.0"; class_code "x"; tss_id "TSS10225";
scaffold1123	Cufflinks	exon	472640	472837	.	-	.	gene_id "XLOC_007088"; transcript_id "TCONS_00018372"; exon_number "1"; oId "L04.3474.1"; class_code "u"; tss_id "TSS10327";
scaffold1123	Cufflinks	exon	478102	478145	.	-	.	gene_id "XLOC_007088"; transcript_id "TCONS_00018372"; exon_number "2"; oId "L04.3474.1"; class_code "u"; tss_id "TSS10327";
scaffold1123	Cufflinks	exon	473303	473565	.	-	.	gene_id "XLOC_007088"; transcript_id "TCONS_00018373"; exon_number "1"; oId "L04.3479.2"; class_code "u"; tss_id "TSS10327";
scaffold1123	Cufflinks	exon	477854	478047	.	-	.	gene_id "XLOC_007088"; transcript_id "TCONS_00018373"; exon_number "2"; oId "L04.3479.2"; class_code "u"; tss_id "TSS10327";
scaffold1123	Cufflinks	exon	478150	478207	.	-	.	gene_id "XLOC_007088"; transcript_id "TCONS_00018373"; exon_number "3"; oId "L04.3479.2"; class_code "u"; tss_id "TSS10327";
scaffold1123	Cufflinks	exon	555244	555474	.	-	.	gene_id "XLOC_007103"; transcript_id "TCONS_00018959"; exon_number "1"; oId "L15.2999.1"; class_code "u"; tss_id "TSS10358";
scaffold1123	Cufflinks	exon	555807	555843	.	-	.	gene_id "XLOC_007103"; transcript_id "TCONS_00018959"; exon_number "2"; oId "L15.2999.1"; class_code "u"; tss_id "TSS10358";
scaffold1123	Cufflinks	exon	555947	556041	.	-	.	gene_id "XLOC_007103"; transcript_id "TCONS_00018959"; exon_number "3"; oId "L15.2999.1"; class_code "u"; tss_id "TSS10358";
scaffold1123	Cufflinks	exon	556158	556854	.	-	.	gene_id "XLOC_007103"; transcript_id "TCONS_00018959"; exon_number "4"; oId "L15.2999.1"; class_code "u"; tss_id "TSS10358";
scaffold1123	Cufflinks	exon	557508	558166	.	-	.	gene_id "XLOC_007103"; transcript_id "TCONS_00018959"; exon_number "5"; oId "L15.2999.1"; class_code "u"; tss_id "TSS10358";
scaffold1123	Cufflinks	exon	555253	556041	.	-	.	gene_id "XLOC_007103"; transcript_id "TCONS_00018993"; exon_number "1"; oId "L16.2629.1"; class_code "u"; tss_id "TSS10360";
scaffold1123	Cufflinks	exon	556158	556854	.	-	.	gene_id "XLOC_007103"; transcript_id "TCONS_00018993"; exon_number "2"; oId "L16.2629.1"; class_code "u"; tss_id "TSS10360";
scaffold1123	Cufflinks	exon	557508	557655	.	-	.	gene_id "XLOC_007103"; transcript_id "TCONS_00018993"; exon_number "3"; oId "L16.2629.1"; class_code "u"; tss_id "TSS10360";
scaffold1123	Cufflinks	exon	558717	558869	.	-	.	gene_id "XLOC_007103"; transcript_id "TCONS_00018993"; exon_number "4"; oId "L16.2629.1"; class_code "u"; tss_id "TSS10360";
scaffold1123	Cufflinks	exon	559992	560036	.	-	.	gene_id "XLOC_007103"; transcript_id "TCONS_00018993"; exon_number "5"; oId "L16.2629.1"; class_code "u"; tss_id "TSS10360";
scaffold1123	Cufflinks	exon	555253	556041	.	-	.	gene_id "XLOC_007103"; transcript_id "TCONS_00018994"; exon_number "1"; oId "L16.2629.2"; class_code "u"; tss_id "TSS10361";
scaffold1123	Cufflinks	exon	556158	556854	.	-	.	gene_id "XLOC_007103"; transcript_id "TCONS_00018994"; exon_number "2"; oId "L16.2629.2"; class_code "u"; tss_id "TSS10361";
scaffold1123	Cufflinks	exon	557508	557655	.	-	.	gene_id "XLOC_007103"; transcript_id "TCONS_00018994"; exon_number "3"; oId "L16.2629.2"; class_code "u"; tss_id "TSS10361";
scaffold1123	Cufflinks	exon	558717	558830	.	-	.	gene_id "XLOC_007103"; transcript_id "TCONS_00018994"; exon_number "4"; oId "L16.2629.2"; class_code "u"; tss_id "TSS10361";
scaffold1123	Cufflinks	exon	558933	559099	.	-	.	gene_id "XLOC_007103"; transcript_id "TCONS_00018994"; exon_number "5"; oId "L16.2629.2"; class_code "u"; tss_id "TSS10361";
scaffold1123	Cufflinks	exon	559992	560075	.	-	.	gene_id "XLOC_007103"; transcript_id "TCONS_00018994"; exon_number "6"; oId "L16.2629.2"; class_code "u"; tss_id "TSS10361";
scaffold1123	Cufflinks	exon	560193	560212	.	-	.	gene_id "XLOC_007103"; transcript_id "TCONS_00018994"; exon_number "7"; oId "L16.2629.2"; class_code "u"; tss_id "TSS10361";
scaffold1123	Cufflinks	exon	555603	556041	.	-	.	gene_id "XLOC_007103"; transcript_id "TCONS_00018573"; exon_number "1"; oId "L07.4052.2"; class_code "u"; tss_id "TSS10362";
scaffold1123	Cufflinks	exon	556158	556854	.	-	.	gene_id "XLOC_007103"; transcript_id "TCONS_00018573"; exon_number "2"; oId "L07.4052.2"; class_code "u"; tss_id "TSS10362";
scaffold1123	Cufflinks	exon	557508	559808	.	-	.	gene_id "XLOC_007103"; transcript_id "TCONS_00018573"; exon_number "3"; oId "L07.4052.2"; class_code "u"; tss_id "TSS10362";
scaffold1123	Cufflinks	exon	555668	555843	.	-	.	gene_id "XLOC_007103"; transcript_id "TCONS_00018458"; exon_number "1"; oId "L05.4041.1"; class_code "u"; tss_id "TSS10363";
scaffold1123	Cufflinks	exon	555947	556041	.	-	.	gene_id "XLOC_007103"; transcript_id "TCONS_00018458"; exon_number "2"; oId "L05.4041.1"; class_code "u"; tss_id "TSS10363";
scaffold1123	Cufflinks	exon	556158	557033	.	-	.	gene_id "XLOC_007103"; transcript_id "TCONS_00018458"; exon_number "3"; oId "L05.4041.1"; class_code "u"; tss_id "TSS10363";
scaffold1125	Cufflinks	exon	170727	170973	.	-	.	gene_id "XLOC_007152"; transcript_id "TCONS_00019073"; exon_number "1"; oId "L16.2670.2"; class_code "u"; tss_id "TSS10467";
scaffold1125	Cufflinks	exon	171509	171967	.	-	.	gene_id "XLOC_007152"; transcript_id "TCONS_00019073"; exon_number "2"; oId "L16.2670.2"; class_code "u"; tss_id "TSS10467";
scaffold1125	Cufflinks	exon	172079	172123	.	-	.	gene_id "XLOC_007152"; transcript_id "TCONS_00019073"; exon_number "3"; oId "L16.2670.2"; class_code "u"; tss_id "TSS10467";
scaffold1125	Cufflinks	exon	172277	172744	.	-	.	gene_id "XLOC_007152"; transcript_id "TCONS_00019073"; exon_number "4"; oId "L16.2670.2"; class_code "u"; tss_id "TSS10467";
scaffold1125	Cufflinks	exon	171179	171656	.	-	.	gene_id "XLOC_007152"; transcript_id "TCONS_00019058"; exon_number "1"; oId "L12.3243.3"; class_code "u"; tss_id "TSS10468";
scaffold1125	Cufflinks	exon	171750	171974	.	-	.	gene_id "XLOC_007152"; transcript_id "TCONS_00019058"; exon_number "2"; oId "L12.3243.3"; class_code "u"; tss_id "TSS10468";
scaffold1125	Cufflinks	exon	172079	172587	.	-	.	gene_id "XLOC_007152"; transcript_id "TCONS_00019058"; exon_number "3"; oId "L12.3243.3"; class_code "u"; tss_id "TSS10468";
scaffold1125	Cufflinks	exon	172700	172754	.	-	.	gene_id "XLOC_007152"; transcript_id "TCONS_00019058"; exon_number "4"; oId "L12.3243.3"; class_code "u"; tss_id "TSS10468";
scaffold1125	Cufflinks	exon	172987	173127	.	-	.	gene_id "XLOC_007152"; transcript_id "TCONS_00019058"; exon_number "5"; oId "L12.3243.3"; class_code "u"; tss_id "TSS10468";
scaffold1125	Cufflinks	exon	171179	171656	.	-	.	gene_id "XLOC_007152"; transcript_id "TCONS_00019060"; exon_number "1"; oId "L12.3243.2"; class_code "u"; tss_id "TSS10468";
scaffold1125	Cufflinks	exon	171750	172754	.	-	.	gene_id "XLOC_007152"; transcript_id "TCONS_00019060"; exon_number "2"; oId "L12.3243.2"; class_code "u"; tss_id "TSS10468";
scaffold1125	Cufflinks	exon	172987	173157	.	-	.	gene_id "XLOC_007152"; transcript_id "TCONS_00019060"; exon_number "3"; oId "L12.3243.2"; class_code "u"; tss_id "TSS10468";
scaffold1125	Cufflinks	exon	171179	171649	.	-	.	gene_id "XLOC_007152"; transcript_id "TCONS_00019059"; exon_number "1"; oId "L12.3243.1"; class_code "u"; tss_id "TSS10468";
scaffold1125	Cufflinks	exon	171750	172575	.	-	.	gene_id "XLOC_007152"; transcript_id "TCONS_00019059"; exon_number "2"; oId "L12.3243.1"; class_code "u"; tss_id "TSS10468";
scaffold1125	Cufflinks	exon	172700	173157	.	-	.	gene_id "XLOC_007152"; transcript_id "TCONS_00019059"; exon_number "3"; oId "L12.3243.1"; class_code "u"; tss_id "TSS10468";
scaffold1125	Cufflinks	exon	171360	171649	.	-	.	gene_id "XLOC_007152"; transcript_id "TCONS_00019050"; exon_number "1"; oId "L09.4313.3"; class_code "u"; tss_id "TSS10468";
scaffold1125	Cufflinks	exon	171750	173201	.	-	.	gene_id "XLOC_007152"; transcript_id "TCONS_00019050"; exon_number "2"; oId "L09.4313.3"; class_code "u"; tss_id "TSS10468";
scaffold1125	Cufflinks	exon	171554	171649	.	-	.	gene_id "XLOC_007152"; transcript_id "TCONS_00019064"; exon_number "1"; oId "L13.4526.4"; class_code "u"; tss_id "TSS10468";
scaffold1125	Cufflinks	exon	171750	171974	.	-	.	gene_id "XLOC_007152"; transcript_id "TCONS_00019064"; exon_number "2"; oId "L13.4526.4"; class_code "u"; tss_id "TSS10468";
scaffold1125	Cufflinks	exon	172079	172754	.	-	.	gene_id "XLOC_007152"; transcript_id "TCONS_00019064"; exon_number "3"; oId "L13.4526.4"; class_code "u"; tss_id "TSS10468";
scaffold1125	Cufflinks	exon	172987	173202	.	-	.	gene_id "XLOC_007152"; transcript_id "TCONS_00019064"; exon_number "4"; oId "L13.4526.4"; class_code "u"; tss_id "TSS10468";
scaffold1125	Cufflinks	exon	171554	171656	.	-	.	gene_id "XLOC_007152"; transcript_id "TCONS_00019063"; exon_number "1"; oId "L13.4526.3"; class_code "u"; tss_id "TSS10468";
scaffold1125	Cufflinks	exon	171750	173202	.	-	.	gene_id "XLOC_007152"; transcript_id "TCONS_00019063"; exon_number "2"; oId "L13.4526.3"; class_code "u"; tss_id "TSS10468";
scaffold1134	Cufflinks	exon	17400	18015	.	-	.	gene_id "XLOC_007184"; transcript_id "TCONS_00019196"; exon_number "1"; gene_name "Lus10004320.g"; oId "L04.3537.1"; nearest_ref "Lus10004320.BGIv1.0"; class_code "o"; tss_id "TSS10521";
scaffold1134	Cufflinks	exon	19678	19931	.	-	.	gene_id "XLOC_007184"; transcript_id "TCONS_00019196"; exon_number "2"; gene_name "Lus10004320.g"; oId "L04.3537.1"; nearest_ref "Lus10004320.BGIv1.0"; class_code "o"; tss_id "TSS10521";
scaffold1143	Cufflinks	exon	533074	533214	.	+	.	gene_id "XLOC_007405"; transcript_id "TCONS_00020836"; exon_number "1"; oId "L04.3702.2"; class_code "u"; tss_id "TSS11080";
scaffold1143	Cufflinks	exon	533563	533965	.	+	.	gene_id "XLOC_007405"; transcript_id "TCONS_00020836"; exon_number "2"; oId "L04.3702.2"; class_code "u"; tss_id "TSS11080";
scaffold1143	Cufflinks	exon	273075	274173	.	-	.	gene_id "XLOC_007508"; transcript_id "TCONS_00020444"; exon_number "1"; gene_name "Lus10027766.g"; oId "L02.4726.1"; nearest_ref "Lus10027766.BGIv1.0"; class_code "i"; tss_id "TSS11319";
scaffold1143	Cufflinks	exon	274372	274598	.	-	.	gene_id "XLOC_007508"; transcript_id "TCONS_00020444"; exon_number "2"; gene_name "Lus10027766.g"; oId "L02.4726.1"; nearest_ref "Lus10027766.BGIv1.0"; class_code "i"; tss_id "TSS11319";
scaffold1143	Cufflinks	exon	350754	351296	.	-	.	gene_id "XLOC_007518"; transcript_id "TCONS_00020457"; exon_number "1"; gene_name "Lus10027784.g"; oId "L08.4214.1"; nearest_ref "Lus10027784.BGIv1.0"; class_code "x"; tss_id "TSS11338";
scaffold1143	Cufflinks	exon	351429	351893	.	-	.	gene_id "XLOC_007518"; transcript_id "TCONS_00020457"; exon_number "2"; gene_name "Lus10027784.g"; oId "L08.4214.1"; nearest_ref "Lus10027784.BGIv1.0"; class_code "x"; tss_id "TSS11338";
scaffold1143	Cufflinks	exon	992164	992727	.	-	.	gene_id "XLOC_007593"; transcript_id "TCONS_00020559"; exon_number "1"; gene_name "Lus10027927.g"; oId "L01.4439.1"; nearest_ref "Lus10027927.BGIv1.0"; class_code "i"; tss_id "TSS11497";
scaffold1143	Cufflinks	exon	992851	992992	.	-	.	gene_id "XLOC_007593"; transcript_id "TCONS_00020559"; exon_number "2"; gene_name "Lus10027927.g"; oId "L01.4439.1"; nearest_ref "Lus10027927.BGIv1.0"; class_code "i"; tss_id "TSS11497";
scaffold1143	Cufflinks	exon	1063464	1064303	.	-	.	gene_id "XLOC_007602"; transcript_id "TCONS_00021293"; exon_number "1"; oId "L09.4581.1"; class_code "u"; tss_id "TSS11521";
scaffold1143	Cufflinks	exon	1064457	1064546	.	-	.	gene_id "XLOC_007602"; transcript_id "TCONS_00021293"; exon_number "2"; oId "L09.4581.1"; class_code "u"; tss_id "TSS11521";
scaffold115	Cufflinks	exon	76117	77186	.	+	.	gene_id "XLOC_007624"; transcript_id "TCONS_00021781"; exon_number "1"; oId "L14.3243.1"; class_code "u"; tss_id "TSS11558";
scaffold115	Cufflinks	exon	77364	77794	.	+	.	gene_id "XLOC_007624"; transcript_id "TCONS_00021781"; exon_number "2"; oId "L14.3243.1"; class_code "u"; tss_id "TSS11558";
scaffold115	Cufflinks	exon	124581	125732	.	+	.	gene_id "XLOC_007641"; transcript_id "TCONS_00021723"; exon_number "1"; gene_name "Lus10004082.g"; oId "L03.4688.3"; nearest_ref "Lus10004082.BGIv1.0"; class_code "o"; tss_id "TSS11577";
scaffold115	Cufflinks	exon	125792	126433	.	+	.	gene_id "XLOC_007641"; transcript_id "TCONS_00021723"; exon_number "2"; gene_name "Lus10004082.g"; oId "L03.4688.3"; nearest_ref "Lus10004082.BGIv1.0"; class_code "o"; tss_id "TSS11577";
scaffold115	Cufflinks	exon	89496	89852	.	-	.	gene_id "XLOC_007663"; transcript_id "TCONS_00021673"; exon_number "1"; gene_name "Lus10004084.g"; oId "L08.6166.1"; nearest_ref "Lus10004084.BGIv1.0"; class_code "o"; tss_id "TSS11610";
scaffold115	Cufflinks	exon	153276	153389	.	-	.	gene_id "XLOC_007663"; transcript_id "TCONS_00021673"; exon_number "2"; gene_name "Lus10004084.g"; oId "L08.6166.1"; nearest_ref "Lus10004084.BGIv1.0"; class_code "o"; tss_id "TSS11610";
scaffold1155	Cufflinks	exon	113220	113626	.	-	.	gene_id "XLOC_007717"; transcript_id "TCONS_00021981"; exon_number "1"; gene_name "Lus10004015.g"; oId "L09.4636.2"; nearest_ref "Lus10004015.BGIv1.0"; class_code "i"; tss_id "TSS11717";
scaffold1155	Cufflinks	exon	113894	113894	.	-	.	gene_id "XLOC_007717"; transcript_id "TCONS_00021981"; exon_number "2"; gene_name "Lus10004015.g"; oId "L09.4636.2"; nearest_ref "Lus10004015.BGIv1.0"; class_code "i"; tss_id "TSS11717";
scaffold1158	Cufflinks	exon	211136	211456	.	-	.	gene_id "XLOC_007786"; transcript_id "TCONS_00022243"; exon_number "1"; gene_name "Lus10005892.g"; oId "L04.3876.1"; nearest_ref "Lus10005892.BGIv1.0"; class_code "o"; tss_id "TSS11882";
scaffold1158	Cufflinks	exon	211745	211998	.	-	.	gene_id "XLOC_007786"; transcript_id "TCONS_00022243"; exon_number "2"; gene_name "Lus10005892.g"; oId "L04.3876.1"; nearest_ref "Lus10005892.BGIv1.0"; class_code "o"; tss_id "TSS11882";
scaffold1158	Cufflinks	exon	229337	229359	.	-	.	gene_id "XLOC_007788"; transcript_id "TCONS_00022408"; exon_number "1"; gene_name "Lus10005896.g"; oId "L15.3379.2"; nearest_ref "Lus10005896.BGIv1.0"; class_code "o"; tss_id "TSS11886";
scaffold1158	Cufflinks	exon	229425	229608	.	-	.	gene_id "XLOC_007788"; transcript_id "TCONS_00022408"; exon_number "2"; gene_name "Lus10005896.g"; oId "L15.3379.2"; nearest_ref "Lus10005896.BGIv1.0"; class_code "o"; tss_id "TSS11886";
scaffold116	Cufflinks	exon	677832	678010	.	+	.	gene_id "XLOC_007811"; transcript_id "TCONS_00022542"; exon_number "1"; oId "L07.4523.1"; class_code "u"; tss_id "TSS11942";
scaffold116	Cufflinks	exon	679718	679884	.	+	.	gene_id "XLOC_007811"; transcript_id "TCONS_00022542"; exon_number "2"; oId "L07.4523.1"; class_code "u"; tss_id "TSS11942";
scaffold116	Cufflinks	exon	677554	678057	.	-	.	gene_id "XLOC_007839"; transcript_id "TCONS_00022544"; exon_number "1"; oId "L07.4522.1"; class_code "u"; tss_id "TSS11986";
scaffold116	Cufflinks	exon	679765	679954	.	-	.	gene_id "XLOC_007839"; transcript_id "TCONS_00022544"; exon_number "2"; oId "L07.4522.1"; class_code "u"; tss_id "TSS11986";
scaffold117	Cufflinks	exon	292663	292955	.	-	.	gene_id "XLOC_008097"; transcript_id "TCONS_00024147"; exon_number "1"; oId "L13.5042.1"; class_code "u"; tss_id "TSS12603";
scaffold117	Cufflinks	exon	293080	293942	.	-	.	gene_id "XLOC_008097"; transcript_id "TCONS_00024147"; exon_number "2"; oId "L13.5042.1"; class_code "u"; tss_id "TSS12603";
scaffold1170	Cufflinks	exon	45731	46016	.	-	.	gene_id "XLOC_008157"; transcript_id "TCONS_00024400"; exon_number "1"; gene_name "Lus10004588.g"; oId "L08.4582.3"; nearest_ref "Lus10004588.BGIv1.0"; class_code "o"; tss_id "TSS12747";
scaffold1170	Cufflinks	exon	46124	46217	.	-	.	gene_id "XLOC_008157"; transcript_id "TCONS_00024400"; exon_number "2"; gene_name "Lus10004588.g"; oId "L08.4582.3"; nearest_ref "Lus10004588.BGIv1.0"; class_code "o"; tss_id "TSS12747";
scaffold1170	Cufflinks	exon	46749	47781	.	-	.	gene_id "XLOC_008157"; transcript_id "TCONS_00024400"; exon_number "3"; gene_name "Lus10004588.g"; oId "L08.4582.3"; nearest_ref "Lus10004588.BGIv1.0"; class_code "o"; tss_id "TSS12747";
scaffold1186	Cufflinks	exon	359438	360584	.	+	.	gene_id "XLOC_008258"; transcript_id "TCONS_00025099"; exon_number "1"; gene_name "Lus10012188.g"; oId "L03.4178.4"; nearest_ref "Lus10012188.BGIv1.0"; class_code "o"; tss_id "TSS13001";
scaffold1186	Cufflinks	exon	361390	361408	.	+	.	gene_id "XLOC_008258"; transcript_id "TCONS_00025099"; exon_number "2"; gene_name "Lus10012188.g"; oId "L03.4178.4"; nearest_ref "Lus10012188.BGIv1.0"; class_code "o"; tss_id "TSS13001";
scaffold1186	Cufflinks	exon	431246	431283	.	+	.	gene_id "XLOC_008265"; transcript_id "TCONS_00025254"; exon_number "1"; oId "L06.5116.1"; class_code "u"; tss_id "TSS13014";
scaffold1186	Cufflinks	exon	431432	432009	.	+	.	gene_id "XLOC_008265"; transcript_id "TCONS_00025254"; exon_number "2"; oId "L06.5116.1"; class_code "u"; tss_id "TSS13014";
scaffold1186	Cufflinks	exon	113661	113951	.	-	.	gene_id "XLOC_008294"; transcript_id "TCONS_00024926"; exon_number "1"; gene_name "Lus10012123.g"; oId "L01.4787.3"; nearest_ref "Lus10012123.BGIv1.0"; class_code "o"; tss_id "TSS13089";
scaffold1186	Cufflinks	exon	114045	114104	.	-	.	gene_id "XLOC_008294"; transcript_id "TCONS_00024926"; exon_number "2"; gene_name "Lus10012123.g"; oId "L01.4787.3"; nearest_ref "Lus10012123.BGIv1.0"; class_code "o"; tss_id "TSS13089";
scaffold1186	Cufflinks	exon	315508	315890	.	-	.	gene_id "XLOC_008325"; transcript_id "TCONS_00024974"; exon_number "1"; gene_name "Lus10012177.g"; oId "L05.4732.1"; nearest_ref "Lus10012177.BGIv1.0"; class_code "o"; tss_id "TSS13176";
scaffold1186	Cufflinks	exon	315988	316045	.	-	.	gene_id "XLOC_008325"; transcript_id "TCONS_00024974"; exon_number "2"; gene_name "Lus10012177.g"; oId "L05.4732.1"; nearest_ref "Lus10012177.BGIv1.0"; class_code "o"; tss_id "TSS13176";
scaffold1186	Cufflinks	exon	316468	316475	.	-	.	gene_id "XLOC_008325"; transcript_id "TCONS_00024974"; exon_number "3"; gene_name "Lus10012177.g"; oId "L05.4732.1"; nearest_ref "Lus10012177.BGIv1.0"; class_code "o"; tss_id "TSS13176";
scaffold1186	Cufflinks	exon	315529	315890	.	-	.	gene_id "XLOC_008325"; transcript_id "TCONS_00024972"; exon_number "1"; gene_name "Lus10012177.g"; oId "L01.4810.2"; nearest_ref "Lus10012177.BGIv1.0"; class_code "o"; tss_id "TSS13177";
scaffold1186	Cufflinks	exon	315988	316091	.	-	.	gene_id "XLOC_008325"; transcript_id "TCONS_00024972"; exon_number "2"; gene_name "Lus10012177.g"; oId "L01.4810.2"; nearest_ref "Lus10012177.BGIv1.0"; class_code "o"; tss_id "TSS13177";
scaffold1186	Cufflinks	exon	315529	315893	.	-	.	gene_id "XLOC_008325"; transcript_id "TCONS_00024973"; exon_number "1"; gene_name "Lus10012177.g"; oId "L01.4810.1"; nearest_ref "Lus10012177.BGIv1.0"; class_code "o"; tss_id "TSS13176";
scaffold1186	Cufflinks	exon	315988	316045	.	-	.	gene_id "XLOC_008325"; transcript_id "TCONS_00024973"; exon_number "2"; gene_name "Lus10012177.g"; oId "L01.4810.1"; nearest_ref "Lus10012177.BGIv1.0"; class_code "o"; tss_id "TSS13176";
scaffold1186	Cufflinks	exon	316468	316472	.	-	.	gene_id "XLOC_008325"; transcript_id "TCONS_00024973"; exon_number "3"; gene_name "Lus10012177.g"; oId "L01.4810.1"; nearest_ref "Lus10012177.BGIv1.0"; class_code "o"; tss_id "TSS13176";
scaffold119	Cufflinks	exon	84426	85254	.	-	.	gene_id "XLOC_008354"; transcript_id "TCONS_00025639"; exon_number "1"; oId "L09.5026.1"; class_code "u"; tss_id "TSS13244";
scaffold119	Cufflinks	exon	85334	85450	.	-	.	gene_id "XLOC_008354"; transcript_id "TCONS_00025639"; exon_number "2"; oId "L09.5026.1"; class_code "u"; tss_id "TSS13244";
scaffold119	Cufflinks	exon	84592	85084	.	-	.	gene_id "XLOC_008354"; transcript_id "TCONS_00025634"; exon_number "1"; oId "L05.4762.1"; class_code "u"; tss_id "TSS13244";
scaffold119	Cufflinks	exon	85177	85254	.	-	.	gene_id "XLOC_008354"; transcript_id "TCONS_00025634"; exon_number "2"; oId "L05.4762.1"; class_code "u"; tss_id "TSS13244";
scaffold119	Cufflinks	exon	85334	85449	.	-	.	gene_id "XLOC_008354"; transcript_id "TCONS_00025634"; exon_number "3"; oId "L05.4762.1"; class_code "u"; tss_id "TSS13244";
scaffold1199	Cufflinks	exon	109956	109994	.	-	.	gene_id "XLOC_008386"; transcript_id "TCONS_00025795"; exon_number "1"; oId "L06.5154.1"; class_code "u"; tss_id "TSS13344";
scaffold1199	Cufflinks	exon	110567	110689	.	-	.	gene_id "XLOC_008386"; transcript_id "TCONS_00025795"; exon_number "2"; oId "L06.5154.1"; class_code "u"; tss_id "TSS13344";
scaffold1199	Cufflinks	exon	111355	111432	.	-	.	gene_id "XLOC_008386"; transcript_id "TCONS_00025795"; exon_number "3"; oId "L06.5154.1"; class_code "u"; tss_id "TSS13344";
scaffold1199	Cufflinks	exon	111506	111631	.	-	.	gene_id "XLOC_008386"; transcript_id "TCONS_00025795"; exon_number "4"; oId "L06.5154.1"; class_code "u"; tss_id "TSS13344";
scaffold1199	Cufflinks	exon	122670	122783	.	-	.	gene_id "XLOC_008386"; transcript_id "TCONS_00025795"; exon_number "5"; oId "L06.5154.1"; class_code "u"; tss_id "TSS13344";
scaffold1199	Cufflinks	exon	123988	124155	.	-	.	gene_id "XLOC_008386"; transcript_id "TCONS_00025795"; exon_number "6"; oId "L06.5154.1"; class_code "u"; tss_id "TSS13344";
scaffold1199	Cufflinks	exon	124396	124557	.	-	.	gene_id "XLOC_008386"; transcript_id "TCONS_00025795"; exon_number "7"; oId "L06.5154.1"; class_code "u"; tss_id "TSS13344";
scaffold1199	Cufflinks	exon	110279	110689	.	-	.	gene_id "XLOC_008386"; transcript_id "TCONS_00025777"; exon_number "1"; oId "L05.4797.1"; class_code "u"; tss_id "TSS13344";
scaffold1199	Cufflinks	exon	111355	111432	.	-	.	gene_id "XLOC_008386"; transcript_id "TCONS_00025777"; exon_number "2"; oId "L05.4797.1"; class_code "u"; tss_id "TSS13344";
scaffold1199	Cufflinks	exon	111506	111631	.	-	.	gene_id "XLOC_008386"; transcript_id "TCONS_00025777"; exon_number "3"; oId "L05.4797.1"; class_code "u"; tss_id "TSS13344";
scaffold1199	Cufflinks	exon	122670	122783	.	-	.	gene_id "XLOC_008386"; transcript_id "TCONS_00025777"; exon_number "4"; oId "L05.4797.1"; class_code "u"; tss_id "TSS13344";
scaffold1199	Cufflinks	exon	123988	124155	.	-	.	gene_id "XLOC_008386"; transcript_id "TCONS_00025777"; exon_number "5"; oId "L05.4797.1"; class_code "u"; tss_id "TSS13344";
scaffold1199	Cufflinks	exon	124396	124596	.	-	.	gene_id "XLOC_008386"; transcript_id "TCONS_00025777"; exon_number "6"; oId "L05.4797.1"; class_code "u"; tss_id "TSS13344";
scaffold1199	Cufflinks	exon	110709	111432	.	-	.	gene_id "XLOC_008386"; transcript_id "TCONS_00025699"; exon_number "1"; oId "L01.4856.2"; class_code "u"; tss_id "TSS13345";
scaffold1199	Cufflinks	exon	111506	111733	.	-	.	gene_id "XLOC_008386"; transcript_id "TCONS_00025699"; exon_number "2"; oId "L01.4856.2"; class_code "u"; tss_id "TSS13345";
scaffold1199	Cufflinks	exon	111058	111432	.	-	.	gene_id "XLOC_008386"; transcript_id "TCONS_00025778"; exon_number "1"; oId "L05.4797.3"; class_code "u"; tss_id "TSS13344";
scaffold1199	Cufflinks	exon	111506	111631	.	-	.	gene_id "XLOC_008386"; transcript_id "TCONS_00025778"; exon_number "2"; oId "L05.4797.3"; class_code "u"; tss_id "TSS13344";
scaffold1199	Cufflinks	exon	122670	122783	.	-	.	gene_id "XLOC_008386"; transcript_id "TCONS_00025778"; exon_number "3"; oId "L05.4797.3"; class_code "u"; tss_id "TSS13344";
scaffold1199	Cufflinks	exon	123988	124155	.	-	.	gene_id "XLOC_008386"; transcript_id "TCONS_00025778"; exon_number "4"; oId "L05.4797.3"; class_code "u"; tss_id "TSS13344";
scaffold1199	Cufflinks	exon	124396	124596	.	-	.	gene_id "XLOC_008386"; transcript_id "TCONS_00025778"; exon_number "5"; oId "L05.4797.3"; class_code "u"; tss_id "TSS13344";
scaffold12	Cufflinks	exon	721762	722059	.	+	.	gene_id "XLOC_008430"; transcript_id "TCONS_00026756"; exon_number "1"; oId "L08.4825.1"; class_code "u"; tss_id "TSS13463";
scaffold12	Cufflinks	exon	723669	728621	.	+	.	gene_id "XLOC_008430"; transcript_id "TCONS_00026756"; exon_number "2"; oId "L08.4825.1"; class_code "u"; tss_id "TSS13463";
scaffold12	Cufflinks	exon	823208	823711	.	+	.	gene_id "XLOC_008435"; transcript_id "TCONS_00027157"; exon_number "1"; oId "L16.3313.1"; class_code "u"; tss_id "TSS13484";
scaffold12	Cufflinks	exon	824903	824948	.	+	.	gene_id "XLOC_008435"; transcript_id "TCONS_00027157"; exon_number "2"; oId "L16.3313.1"; class_code "u"; tss_id "TSS13484";
scaffold12	Cufflinks	exon	1213796	1214060	.	+	.	gene_id "XLOC_008462"; transcript_id "TCONS_00026467"; exon_number "1"; oId "L04.4295.1"; class_code "u"; tss_id "TSS13548";
scaffold12	Cufflinks	exon	1214150	1214903	.	+	.	gene_id "XLOC_008462"; transcript_id "TCONS_00026467"; exon_number "2"; oId "L04.4295.1"; class_code "u"; tss_id "TSS13548";
scaffold12	Cufflinks	exon	1683022	1684043	.	+	.	gene_id "XLOC_008488"; transcript_id "TCONS_00026259"; exon_number "1"; gene_name "Lus10040036.g"; oId "L02.5480.1"; nearest_ref "Lus10040036.BGIv1.0"; class_code "x"; tss_id "TSS13615";
scaffold12	Cufflinks	exon	1684639	1684892	.	+	.	gene_id "XLOC_008488"; transcript_id "TCONS_00026259"; exon_number "2"; gene_name "Lus10040036.g"; oId "L02.5480.1"; nearest_ref "Lus10040036.BGIv1.0"; class_code "x"; tss_id "TSS13615";
scaffold12	Cufflinks	exon	1684287	1684405	.	+	.	gene_id "XLOC_008488"; transcript_id "TCONS_00026478"; exon_number "1"; gene_name "Lus10040036.g"; oId "L04.4323.1"; nearest_ref "Lus10040036.BGIv1.0"; class_code "x"; tss_id "TSS13616";
scaffold12	Cufflinks	exon	1684639	1684877	.	+	.	gene_id "XLOC_008488"; transcript_id "TCONS_00026478"; exon_number "2"; gene_name "Lus10040036.g"; oId "L04.4323.1"; nearest_ref "Lus10040036.BGIv1.0"; class_code "x"; tss_id "TSS13616";
scaffold12	Cufflinks	exon	112937	112973	.	-	.	gene_id "XLOC_008525"; transcript_id "TCONS_00026495"; exon_number "1"; oId "L04.4222.6"; class_code "u"; tss_id "TSS13688";
scaffold12	Cufflinks	exon	113058	113714	.	-	.	gene_id "XLOC_008525"; transcript_id "TCONS_00026495"; exon_number "2"; oId "L04.4222.6"; class_code "u"; tss_id "TSS13688";
scaffold12	Cufflinks	exon	783687	784302	.	-	.	gene_id "XLOC_008562"; transcript_id "TCONS_00026726"; exon_number "1"; oId "L07.4941.1"; class_code "u"; tss_id "TSS13791";
scaffold12	Cufflinks	exon	784390	785047	.	-	.	gene_id "XLOC_008562"; transcript_id "TCONS_00026726"; exon_number "2"; oId "L07.4941.1"; class_code "u"; tss_id "TSS13791";
scaffold12	Cufflinks	exon	889866	889979	.	-	.	gene_id "XLOC_008571"; transcript_id "TCONS_00026302"; exon_number "1"; oId "L02.5351.2"; class_code "u"; tss_id "TSS13805";
scaffold12	Cufflinks	exon	891852	891996	.	-	.	gene_id "XLOC_008571"; transcript_id "TCONS_00026302"; exon_number "2"; oId "L02.5351.2"; class_code "u"; tss_id "TSS13805";
scaffold12	Cufflinks	exon	892085	892618	.	-	.	gene_id "XLOC_008571"; transcript_id "TCONS_00026302"; exon_number "3"; oId "L02.5351.2"; class_code "u"; tss_id "TSS13805";
scaffold12	Cufflinks	exon	1385943	1386627	.	-	.	gene_id "XLOC_008595"; transcript_id "TCONS_00026141"; exon_number "1"; gene_name "Lus10040012.g"; oId "L01.4942.1"; nearest_ref "Lus10040012.BGIv1.0"; class_code "o"; tss_id "TSS13842";
scaffold12	Cufflinks	exon	1387318	1387389	.	-	.	gene_id "XLOC_008595"; transcript_id "TCONS_00026141"; exon_number "2"; gene_name "Lus10040012.g"; oId "L01.4942.1"; nearest_ref "Lus10040012.BGIv1.0"; class_code "o"; tss_id "TSS13842";
scaffold12	Cufflinks	exon	1387478	1387509	.	-	.	gene_id "XLOC_008595"; transcript_id "TCONS_00026141"; exon_number "3"; gene_name "Lus10040012.g"; oId "L01.4942.1"; nearest_ref "Lus10040012.BGIv1.0"; class_code "o"; tss_id "TSS13842";
scaffold12	Cufflinks	exon	1386141	1386627	.	-	.	gene_id "XLOC_008595"; transcript_id "TCONS_00026654"; exon_number "1"; gene_name "Lus10040012.g"; oId "L06.5251.2"; nearest_ref "Lus10040012.BGIv1.0"; class_code "o"; tss_id "TSS13842";
scaffold12	Cufflinks	exon	1387318	1387424	.	-	.	gene_id "XLOC_008595"; transcript_id "TCONS_00026654"; exon_number "2"; gene_name "Lus10040012.g"; oId "L06.5251.2"; nearest_ref "Lus10040012.BGIv1.0"; class_code "o"; tss_id "TSS13842";
scaffold12	Cufflinks	exon	1386150	1386364	.	-	.	gene_id "XLOC_008595"; transcript_id "TCONS_00027075"; exon_number "1"; gene_name "Lus10040012.g"; oId "L13.5345.3"; nearest_ref "Lus10040012.BGIv1.0"; class_code "o"; tss_id "TSS13842";
scaffold12	Cufflinks	exon	1386460	1386627	.	-	.	gene_id "XLOC_008595"; transcript_id "TCONS_00027075"; exon_number "2"; gene_name "Lus10040012.g"; oId "L13.5345.3"; nearest_ref "Lus10040012.BGIv1.0"; class_code "o"; tss_id "TSS13842";
scaffold12	Cufflinks	exon	1387318	1387493	.	-	.	gene_id "XLOC_008595"; transcript_id "TCONS_00027075"; exon_number "3"; gene_name "Lus10040012.g"; oId "L13.5345.3"; nearest_ref "Lus10040012.BGIv1.0"; class_code "o"; tss_id "TSS13842";
scaffold12	Cufflinks	exon	1386150	1386627	.	-	.	gene_id "XLOC_008595"; transcript_id "TCONS_00026869"; exon_number "1"; gene_name "Lus10040012.g"; oId "L13.5345.2"; nearest_ref "Lus10040012.BGIv1.0"; class_code "o"; tss_id "TSS13842";
scaffold12	Cufflinks	exon	1387318	1387389	.	-	.	gene_id "XLOC_008595"; transcript_id "TCONS_00026869"; exon_number "2"; gene_name "Lus10040012.g"; oId "L13.5345.2"; nearest_ref "Lus10040012.BGIv1.0"; class_code "o"; tss_id "TSS13842";
scaffold12	Cufflinks	exon	1387484	1387549	.	-	.	gene_id "XLOC_008595"; transcript_id "TCONS_00026869"; exon_number "3"; gene_name "Lus10040012.g"; oId "L13.5345.2"; nearest_ref "Lus10040012.BGIv1.0"; class_code "o"; tss_id "TSS13842";
scaffold12	Cufflinks	exon	1487053	1487261	.	-	.	gene_id "XLOC_008600"; transcript_id "TCONS_00027030"; exon_number "1"; oId "L12.3974.2"; class_code "u"; tss_id "TSS13856";
scaffold12	Cufflinks	exon	1487357	1487415	.	-	.	gene_id "XLOC_008600"; transcript_id "TCONS_00027030"; exon_number "2"; oId "L12.3974.2"; class_code "u"; tss_id "TSS13856";
scaffold12	Cufflinks	exon	1487710	1487799	.	-	.	gene_id "XLOC_008600"; transcript_id "TCONS_00027030"; exon_number "3"; oId "L12.3974.2"; class_code "u"; tss_id "TSS13856";
scaffold12	Cufflinks	exon	1487949	1488052	.	-	.	gene_id "XLOC_008600"; transcript_id "TCONS_00027030"; exon_number "4"; oId "L12.3974.2"; class_code "u"; tss_id "TSS13856";
scaffold12	Cufflinks	exon	1487053	1487261	.	-	.	gene_id "XLOC_008600"; transcript_id "TCONS_00027031"; exon_number "1"; oId "L12.3974.3"; class_code "u"; tss_id "TSS13856";
scaffold12	Cufflinks	exon	1487357	1487415	.	-	.	gene_id "XLOC_008600"; transcript_id "TCONS_00027031"; exon_number "2"; oId "L12.3974.3"; class_code "u"; tss_id "TSS13856";
scaffold12	Cufflinks	exon	1487633	1487799	.	-	.	gene_id "XLOC_008600"; transcript_id "TCONS_00027031"; exon_number "3"; oId "L12.3974.3"; class_code "u"; tss_id "TSS13856";
scaffold12	Cufflinks	exon	1487949	1488103	.	-	.	gene_id "XLOC_008600"; transcript_id "TCONS_00027031"; exon_number "4"; oId "L12.3974.3"; class_code "u"; tss_id "TSS13856";
scaffold12	Cufflinks	exon	1487092	1487261	.	-	.	gene_id "XLOC_008600"; transcript_id "TCONS_00027145"; exon_number "1"; oId "L15.3745.1"; class_code "u"; tss_id "TSS13858";
scaffold12	Cufflinks	exon	1487357	1487415	.	-	.	gene_id "XLOC_008600"; transcript_id "TCONS_00027145"; exon_number "2"; oId "L15.3745.1"; class_code "u"; tss_id "TSS13858";
scaffold12	Cufflinks	exon	1487633	1487996	.	-	.	gene_id "XLOC_008600"; transcript_id "TCONS_00027145"; exon_number "3"; oId "L15.3745.1"; class_code "u"; tss_id "TSS13858";
scaffold12	Cufflinks	exon	1559119	1559531	.	-	.	gene_id "XLOC_008605"; transcript_id "TCONS_00026927"; exon_number "1"; oId "L10.4056.2"; class_code "u"; tss_id "TSS13869";
scaffold12	Cufflinks	exon	1559680	1559890	.	-	.	gene_id "XLOC_008605"; transcript_id "TCONS_00026927"; exon_number "2"; oId "L10.4056.2"; class_code "u"; tss_id "TSS13869";
scaffold12	Cufflinks	exon	1739479	1739604	.	-	.	gene_id "XLOC_008612"; transcript_id "TCONS_00026659"; exon_number "1"; oId "L06.5272.1"; class_code "u"; tss_id "TSS13881";
scaffold12	Cufflinks	exon	1742560	1742613	.	-	.	gene_id "XLOC_008612"; transcript_id "TCONS_00026659"; exon_number "2"; oId "L06.5272.1"; class_code "u"; tss_id "TSS13881";
scaffold12	Cufflinks	exon	1742698	1742780	.	-	.	gene_id "XLOC_008612"; transcript_id "TCONS_00026659"; exon_number "3"; oId "L06.5272.1"; class_code "u"; tss_id "TSS13881";
scaffold12	Cufflinks	exon	1743061	1743245	.	-	.	gene_id "XLOC_008612"; transcript_id "TCONS_00026659"; exon_number "4"; oId "L06.5272.1"; class_code "u"; tss_id "TSS13881";
scaffold12	Cufflinks	exon	1744135	1744638	.	-	.	gene_id "XLOC_008612"; transcript_id "TCONS_00026659"; exon_number "5"; oId "L06.5272.1"; class_code "u"; tss_id "TSS13881";
scaffold12	Cufflinks	exon	1988516	1988537	.	-	.	gene_id "XLOC_008624"; transcript_id "TCONS_00026177"; exon_number "1"; oId "L01.4966.1"; class_code "u"; tss_id "TSS13912";
scaffold12	Cufflinks	exon	1988622	1989012	.	-	.	gene_id "XLOC_008624"; transcript_id "TCONS_00026177"; exon_number "2"; oId "L01.4966.1"; class_code "u"; tss_id "TSS13912";
scaffold1202	Cufflinks	exon	183997	185154	.	+	.	gene_id "XLOC_008706"; transcript_id "TCONS_00027536"; exon_number "1"; oId "L10.4143.1"; class_code "u"; tss_id "TSS14084";
scaffold1202	Cufflinks	exon	185510	185623	.	+	.	gene_id "XLOC_008706"; transcript_id "TCONS_00027536"; exon_number "2"; oId "L10.4143.1"; class_code "u"; tss_id "TSS14084";
scaffold1202	Cufflinks	exon	263513	264105	.	-	.	gene_id "XLOC_008733"; transcript_id "TCONS_00027522"; exon_number "1"; gene_name "Lus10006580.g"; oId "L10.4153.1"; nearest_ref "Lus10006580.BGIv1.0"; class_code "o"; tss_id "TSS14149";
scaffold1202	Cufflinks	exon	264238	264764	.	-	.	gene_id "XLOC_008733"; transcript_id "TCONS_00027522"; exon_number "2"; gene_name "Lus10006580.g"; oId "L10.4153.1"; nearest_ref "Lus10006580.BGIv1.0"; class_code "o"; tss_id "TSS14149";
scaffold1202	Cufflinks	exon	263559	264000	.	-	.	gene_id "XLOC_008733"; transcript_id "TCONS_00027490"; exon_number "1"; gene_name "Lus10006580.g"; oId "L06.5354.1"; nearest_ref "Lus10006580.BGIv1.0"; class_code "o"; tss_id "TSS14149";
scaffold1202	Cufflinks	exon	264238	264794	.	-	.	gene_id "XLOC_008733"; transcript_id "TCONS_00027490"; exon_number "2"; gene_name "Lus10006580.g"; oId "L06.5354.1"; nearest_ref "Lus10006580.BGIv1.0"; class_code "o"; tss_id "TSS14149";
scaffold121	Cufflinks	exon	172525	172554	.	-	.	gene_id "XLOC_008797"; transcript_id "TCONS_00027954"; exon_number "1"; gene_name "Lus10007639.g"; oId "L12.4090.1"; nearest_ref "Lus10007639.BGIv1.0"; class_code "x"; tss_id "TSS14302";
scaffold121	Cufflinks	exon	172629	172727	.	-	.	gene_id "XLOC_008797"; transcript_id "TCONS_00027954"; exon_number "2"; gene_name "Lus10007639.g"; oId "L12.4090.1"; nearest_ref "Lus10007639.BGIv1.0"; class_code "x"; tss_id "TSS14302";
scaffold121	Cufflinks	exon	172931	172986	.	-	.	gene_id "XLOC_008797"; transcript_id "TCONS_00027954"; exon_number "3"; gene_name "Lus10007639.g"; oId "L12.4090.1"; nearest_ref "Lus10007639.BGIv1.0"; class_code "x"; tss_id "TSS14302";
scaffold121	Cufflinks	exon	174058	174217	.	-	.	gene_id "XLOC_008797"; transcript_id "TCONS_00027954"; exon_number "4"; gene_name "Lus10007639.g"; oId "L12.4090.1"; nearest_ref "Lus10007639.BGIv1.0"; class_code "x"; tss_id "TSS14302";
scaffold1216	Cufflinks	exon	564843	564895	.	+	.	gene_id "XLOC_008872"; transcript_id "TCONS_00028588"; exon_number "1"; oId "L04.4521.2"; class_code "u"; tss_id "TSS14500";
scaffold1216	Cufflinks	exon	564989	566035	.	+	.	gene_id "XLOC_008872"; transcript_id "TCONS_00028588"; exon_number "2"; oId "L04.4521.2"; class_code "u"; tss_id "TSS14500";
scaffold1216	Cufflinks	exon	564843	564895	.	+	.	gene_id "XLOC_008872"; transcript_id "TCONS_00028587"; exon_number "1"; oId "L04.4521.1"; class_code "u"; tss_id "TSS14500";
scaffold1216	Cufflinks	exon	564989	565323	.	+	.	gene_id "XLOC_008872"; transcript_id "TCONS_00028587"; exon_number "2"; oId "L04.4521.1"; class_code "u"; tss_id "TSS14500";
scaffold1216	Cufflinks	exon	565630	566035	.	+	.	gene_id "XLOC_008872"; transcript_id "TCONS_00028587"; exon_number "3"; oId "L04.4521.1"; class_code "u"; tss_id "TSS14500";
scaffold1216	Cufflinks	exon	576203	576483	.	+	.	gene_id "XLOC_008873"; transcript_id "TCONS_00029183"; exon_number "1"; oId "L12.4167.1"; class_code "u"; tss_id "TSS14504";
scaffold1216	Cufflinks	exon	576747	576898	.	+	.	gene_id "XLOC_008873"; transcript_id "TCONS_00029183"; exon_number "2"; oId "L12.4167.1"; class_code "u"; tss_id "TSS14504";
scaffold1216	Cufflinks	exon	583382	583448	.	+	.	gene_id "XLOC_008876"; transcript_id "TCONS_00028780"; exon_number "1"; gene_name "Lus10023510.g"; oId "L06.5501.1"; nearest_ref "Lus10023510.BGIv1.0"; class_code "x"; tss_id "TSS14507";
scaffold1216	Cufflinks	exon	584903	585965	.	+	.	gene_id "XLOC_008876"; transcript_id "TCONS_00028780"; exon_number "2"; gene_name "Lus10023510.g"; oId "L06.5501.1"; nearest_ref "Lus10023510.BGIv1.0"; class_code "x"; tss_id "TSS14507";
scaffold1216	Cufflinks	exon	586066	586369	.	+	.	gene_id "XLOC_008876"; transcript_id "TCONS_00028780"; exon_number "3"; gene_name "Lus10023510.g"; oId "L06.5501.1"; nearest_ref "Lus10023510.BGIv1.0"; class_code "x"; tss_id "TSS14507";
scaffold1216	Cufflinks	exon	583444	583448	.	+	.	gene_id "XLOC_008876"; transcript_id "TCONS_00028112"; exon_number "1"; gene_name "Lus10023510.g"; oId "L02.5633.2"; nearest_ref "Lus10023510.BGIv1.0"; class_code "x"; tss_id "TSS14507";
scaffold1216	Cufflinks	exon	584903	587212	.	+	.	gene_id "XLOC_008876"; transcript_id "TCONS_00028112"; exon_number "2"; gene_name "Lus10023510.g"; oId "L02.5633.2"; nearest_ref "Lus10023510.BGIv1.0"; class_code "x"; tss_id "TSS14507";
scaffold1216	Cufflinks	exon	584042	585194	.	+	.	gene_id "XLOC_008876"; transcript_id "TCONS_00029185"; exon_number "1"; gene_name "Lus10023510.g"; oId "L12.4169.2"; nearest_ref "Lus10023510.BGIv1.0"; class_code "x"; tss_id "TSS14509";
scaffold1216	Cufflinks	exon	585601	585664	.	+	.	gene_id "XLOC_008876"; transcript_id "TCONS_00029185"; exon_number "2"; gene_name "Lus10023510.g"; oId "L12.4169.2"; nearest_ref "Lus10023510.BGIv1.0"; class_code "x"; tss_id "TSS14509";
scaffold1216	Cufflinks	exon	585838	585965	.	+	.	gene_id "XLOC_008876"; transcript_id "TCONS_00029185"; exon_number "3"; gene_name "Lus10023510.g"; oId "L12.4169.2"; nearest_ref "Lus10023510.BGIv1.0"; class_code "x"; tss_id "TSS14509";
scaffold1216	Cufflinks	exon	586066	586304	.	+	.	gene_id "XLOC_008876"; transcript_id "TCONS_00029185"; exon_number "4"; gene_name "Lus10023510.g"; oId "L12.4169.2"; nearest_ref "Lus10023510.BGIv1.0"; class_code "x"; tss_id "TSS14509";
scaffold1216	Cufflinks	exon	585117	585965	.	+	.	gene_id "XLOC_008876"; transcript_id "TCONS_00029221"; exon_number "1"; gene_name "Lus10023510.g"; oId "L13.5581.2"; nearest_ref "Lus10023510.BGIv1.0"; class_code "x"; tss_id "TSS14511";
scaffold1216	Cufflinks	exon	586066	586451	.	+	.	gene_id "XLOC_008876"; transcript_id "TCONS_00029221"; exon_number "2"; gene_name "Lus10023510.g"; oId "L13.5581.2"; nearest_ref "Lus10023510.BGIv1.0"; class_code "x"; tss_id "TSS14511";
scaffold1216	Cufflinks	exon	585179	585194	.	+	.	gene_id "XLOC_008876"; transcript_id "TCONS_00028781"; exon_number "1"; oId "L06.5501.3"; class_code "u"; tss_id "TSS14511";
scaffold1216	Cufflinks	exon	585838	586369	.	+	.	gene_id "XLOC_008876"; transcript_id "TCONS_00028781"; exon_number "2"; oId "L06.5501.3"; class_code "u"; tss_id "TSS14511";
scaffold1216	Cufflinks	exon	585203	585664	.	+	.	gene_id "XLOC_008876"; transcript_id "TCONS_00028907"; exon_number "1"; oId "L08.5078.2"; class_code "u"; tss_id "TSS14511";
scaffold1216	Cufflinks	exon	585838	585965	.	+	.	gene_id "XLOC_008876"; transcript_id "TCONS_00028907"; exon_number "2"; oId "L08.5078.2"; class_code "u"; tss_id "TSS14511";
scaffold1216	Cufflinks	exon	586045	586779	.	+	.	gene_id "XLOC_008876"; transcript_id "TCONS_00028907"; exon_number "3"; oId "L08.5078.2"; class_code "u"; tss_id "TSS14511";
scaffold1216	Cufflinks	exon	585212	585664	.	+	.	gene_id "XLOC_008876"; transcript_id "TCONS_00028591"; exon_number "1"; oId "L04.4525.3"; class_code "u"; tss_id "TSS14511";
scaffold1216	Cufflinks	exon	585838	586063	.	+	.	gene_id "XLOC_008876"; transcript_id "TCONS_00028591"; exon_number "2"; oId "L04.4525.3"; class_code "u"; tss_id "TSS14511";
scaffold1216	Cufflinks	exon	592221	592792	.	-	.	gene_id "XLOC_008987"; transcript_id "TCONS_00028859"; exon_number "1"; gene_name "Lus10023512.g"; oId "L07.5489.1"; nearest_ref "Lus10023512.BGIv1.0"; class_code "o"; tss_id "TSS14782";
scaffold1216	Cufflinks	exon	593410	594407	.	-	.	gene_id "XLOC_008987"; transcript_id "TCONS_00028859"; exon_number "2"; gene_name "Lus10023512.g"; oId "L07.5489.1"; nearest_ref "Lus10023512.BGIv1.0"; class_code "o"; tss_id "TSS14782";
scaffold1216	Cufflinks	exon	916422	916452	.	-	.	gene_id "XLOC_009032"; transcript_id "TCONS_00028689"; exon_number "1"; oId "L04.4589.3"; class_code "u"; tss_id "TSS14900";
scaffold1216	Cufflinks	exon	916759	916968	.	-	.	gene_id "XLOC_009032"; transcript_id "TCONS_00028689"; exon_number "2"; oId "L04.4589.3"; class_code "u"; tss_id "TSS14900";
scaffold122	Cufflinks	exon	3	447	.	-	.	gene_id "XLOC_009077"; transcript_id "TCONS_00029684"; exon_number "1"; oId "L08.5166.3"; class_code "u"; tss_id "TSS15020";
scaffold122	Cufflinks	exon	1792	2263	.	-	.	gene_id "XLOC_009077"; transcript_id "TCONS_00029684"; exon_number "2"; oId "L08.5166.3"; class_code "u"; tss_id "TSS15020";
scaffold122	Cufflinks	exon	797	919	.	-	.	gene_id "XLOC_009077"; transcript_id "TCONS_00029769"; exon_number "1"; oId "L16.3582.1"; class_code "u"; tss_id "TSS15020";
scaffold122	Cufflinks	exon	1329	2269	.	-	.	gene_id "XLOC_009077"; transcript_id "TCONS_00029769"; exon_number "2"; oId "L16.3582.1"; class_code "u"; tss_id "TSS15020";
scaffold122	Cufflinks	exon	982	1556	.	-	.	gene_id "XLOC_009077"; transcript_id "TCONS_00029771"; exon_number "1"; oId "L16.3582.4"; class_code "u"; tss_id "TSS15020";
scaffold122	Cufflinks	exon	1792	2269	.	-	.	gene_id "XLOC_009077"; transcript_id "TCONS_00029771"; exon_number "2"; oId "L16.3582.4"; class_code "u"; tss_id "TSS15020";
scaffold122	Cufflinks	exon	982	1521	.	-	.	gene_id "XLOC_009077"; transcript_id "TCONS_00029770"; exon_number "1"; oId "L16.3582.3"; class_code "u"; tss_id "TSS15020";
scaffold122	Cufflinks	exon	1792	2269	.	-	.	gene_id "XLOC_009077"; transcript_id "TCONS_00029770"; exon_number "2"; oId "L16.3582.3"; class_code "u"; tss_id "TSS15020";
scaffold123	Cufflinks	exon	1232166	1232535	.	+	.	gene_id "XLOC_009262"; transcript_id "TCONS_00033035"; exon_number "1"; gene_name "Lus10042213.g"; oId "L12.4593.1"; nearest_ref "Lus10042213.BGIv1.0"; class_code "i"; tss_id "TSS15476";
scaffold123	Cufflinks	exon	1232741	1232837	.	+	.	gene_id "XLOC_009262"; transcript_id "TCONS_00033035"; exon_number "2"; gene_name "Lus10042213.g"; oId "L12.4593.1"; nearest_ref "Lus10042213.BGIv1.0"; class_code "i"; tss_id "TSS15476";
scaffold123	Cufflinks	exon	1688170	1688217	.	+	.	gene_id "XLOC_009325"; transcript_id "TCONS_00033057"; exon_number "1"; gene_name "Lus10042323.g"; oId "L12.4525.1"; nearest_ref "Lus10042323.BGIv1.0"; class_code "o"; tss_id "TSS15641";
scaffold123	Cufflinks	exon	1688341	1688399	.	+	.	gene_id "XLOC_009325"; transcript_id "TCONS_00033057"; exon_number "2"; gene_name "Lus10042323.g"; oId "L12.4525.1"; nearest_ref "Lus10042323.BGIv1.0"; class_code "o"; tss_id "TSS15641";
scaffold123	Cufflinks	exon	1688485	1688637	.	+	.	gene_id "XLOC_009325"; transcript_id "TCONS_00033057"; exon_number "3"; gene_name "Lus10042323.g"; oId "L12.4525.1"; nearest_ref "Lus10042323.BGIv1.0"; class_code "o"; tss_id "TSS15641";
scaffold123	Cufflinks	exon	1688720	1688832	.	+	.	gene_id "XLOC_009325"; transcript_id "TCONS_00033057"; exon_number "4"; gene_name "Lus10042323.g"; oId "L12.4525.1"; nearest_ref "Lus10042323.BGIv1.0"; class_code "o"; tss_id "TSS15641";
scaffold123	Cufflinks	exon	1800169	1800300	.	+	.	gene_id "XLOC_009344"; transcript_id "TCONS_00033370"; exon_number "1"; gene_name "Lus10042355.g"; oId "L14.4312.1"; nearest_ref "Lus10042355.BGIv1.0"; class_code "o"; tss_id "TSS15711";
scaffold123	Cufflinks	exon	1800362	1800485	.	+	.	gene_id "XLOC_009344"; transcript_id "TCONS_00033370"; exon_number "2"; gene_name "Lus10042355.g"; oId "L14.4312.1"; nearest_ref "Lus10042355.BGIv1.0"; class_code "o"; tss_id "TSS15711";
scaffold123	Cufflinks	exon	2247991	2248340	.	+	.	gene_id "XLOC_009403"; transcript_id "TCONS_00031471"; exon_number "1"; oId "L04.4950.4"; class_code "u"; tss_id "TSS15892";
scaffold123	Cufflinks	exon	2248422	2248974	.	+	.	gene_id "XLOC_009403"; transcript_id "TCONS_00031471"; exon_number "2"; oId "L04.4950.4"; class_code "u"; tss_id "TSS15892";
scaffold123	Cufflinks	exon	2247991	2248340	.	+	.	gene_id "XLOC_009403"; transcript_id "TCONS_00031469"; exon_number "1"; oId "L04.4950.2"; class_code "u"; tss_id "TSS15892";
scaffold123	Cufflinks	exon	2248480	2248523	.	+	.	gene_id "XLOC_009403"; transcript_id "TCONS_00031469"; exon_number "2"; oId "L04.4950.2"; class_code "u"; tss_id "TSS15892";
scaffold123	Cufflinks	exon	2248682	2248974	.	+	.	gene_id "XLOC_009403"; transcript_id "TCONS_00031469"; exon_number "3"; oId "L04.4950.2"; class_code "u"; tss_id "TSS15892";
scaffold123	Cufflinks	exon	2247991	2248340	.	+	.	gene_id "XLOC_009403"; transcript_id "TCONS_00031468"; exon_number "1"; oId "L04.4950.1"; class_code "u"; tss_id "TSS15892";
scaffold123	Cufflinks	exon	2248422	2248523	.	+	.	gene_id "XLOC_009403"; transcript_id "TCONS_00031468"; exon_number "2"; oId "L04.4950.1"; class_code "u"; tss_id "TSS15892";
scaffold123	Cufflinks	exon	2248682	2248974	.	+	.	gene_id "XLOC_009403"; transcript_id "TCONS_00031468"; exon_number "3"; oId "L04.4950.1"; class_code "u"; tss_id "TSS15892";
scaffold123	Cufflinks	exon	2248032	2248340	.	+	.	gene_id "XLOC_009403"; transcript_id "TCONS_00032391"; exon_number "1"; oId "L08.5591.2"; class_code "u"; tss_id "TSS15892";
scaffold123	Cufflinks	exon	2248480	2249130	.	+	.	gene_id "XLOC_009403"; transcript_id "TCONS_00032391"; exon_number "2"; oId "L08.5591.2"; class_code "u"; tss_id "TSS15892";
scaffold123	Cufflinks	exon	2248081	2248523	.	+	.	gene_id "XLOC_009403"; transcript_id "TCONS_00033081"; exon_number "1"; oId "L12.4620.3"; class_code "u"; tss_id "TSS15892";
scaffold123	Cufflinks	exon	2248682	2248763	.	+	.	gene_id "XLOC_009403"; transcript_id "TCONS_00033081"; exon_number "2"; oId "L12.4620.3"; class_code "u"; tss_id "TSS15892";
scaffold123	Cufflinks	exon	142870	143462	.	-	.	gene_id "XLOC_009453"; transcript_id "TCONS_00030942"; exon_number "1"; gene_name "Lus10041963.g"; oId "L13.5709.2"; nearest_ref "Lus10041963.BGIv1.0"; class_code "o"; tss_id "TSS16024";
scaffold123	Cufflinks	exon	143552	143808	.	-	.	gene_id "XLOC_009453"; transcript_id "TCONS_00030942"; exon_number "2"; gene_name "Lus10041963.g"; oId "L13.5709.2"; nearest_ref "Lus10041963.BGIv1.0"; class_code "o"; tss_id "TSS16024";
scaffold123	Cufflinks	exon	281070	281371	.	-	.	gene_id "XLOC_009467"; transcript_id "TCONS_00031503"; exon_number "1"; oId "L04.4672.2"; class_code "u"; tss_id "TSS16077";
scaffold123	Cufflinks	exon	281838	281885	.	-	.	gene_id "XLOC_009467"; transcript_id "TCONS_00031503"; exon_number "2"; oId "L04.4672.2"; class_code "u"; tss_id "TSS16077";
scaffold123	Cufflinks	exon	690508	691408	.	-	.	gene_id "XLOC_009514"; transcript_id "TCONS_00031510"; exon_number "1"; oId "L04.4703.4"; class_code "u"; tss_id "TSS16202";
scaffold123	Cufflinks	exon	691481	691546	.	-	.	gene_id "XLOC_009514"; transcript_id "TCONS_00031510"; exon_number "2"; oId "L04.4703.4"; class_code "u"; tss_id "TSS16202";
scaffold123	Cufflinks	exon	1240535	1241155	.	-	.	gene_id "XLOC_009588"; transcript_id "TCONS_00031016"; exon_number "1"; oId "L02.6138.2"; class_code "u"; tss_id "TSS16405";
scaffold123	Cufflinks	exon	1241515	1241819	.	-	.	gene_id "XLOC_009588"; transcript_id "TCONS_00031016"; exon_number "2"; oId "L02.6138.2"; class_code "u"; tss_id "TSS16405";
scaffold123	Cufflinks	exon	1509805	1509831	.	-	.	gene_id "XLOC_009626"; transcript_id "TCONS_00032475"; exon_number "1"; oId "L08.5483.2"; class_code "u"; tss_id "TSS16478";
scaffold123	Cufflinks	exon	1510271	1510539	.	-	.	gene_id "XLOC_009626"; transcript_id "TCONS_00032475"; exon_number "2"; oId "L08.5483.2"; class_code "u"; tss_id "TSS16478";
scaffold123	Cufflinks	exon	1510658	1511121	.	-	.	gene_id "XLOC_009626"; transcript_id "TCONS_00032475"; exon_number "3"; oId "L08.5483.2"; class_code "u"; tss_id "TSS16478";
scaffold123	Cufflinks	exon	1509805	1509831	.	-	.	gene_id "XLOC_009626"; transcript_id "TCONS_00032476"; exon_number "1"; oId "L08.5483.1"; class_code "u"; tss_id "TSS16473";
scaffold123	Cufflinks	exon	1510271	1510539	.	-	.	gene_id "XLOC_009626"; transcript_id "TCONS_00032476"; exon_number "2"; oId "L08.5483.1"; class_code "u"; tss_id "TSS16473";
scaffold123	Cufflinks	exon	1510658	1510872	.	-	.	gene_id "XLOC_009626"; transcript_id "TCONS_00032476"; exon_number "3"; oId "L08.5483.1"; class_code "u"; tss_id "TSS16473";
scaffold123	Cufflinks	exon	1512536	1512614	.	-	.	gene_id "XLOC_009626"; transcript_id "TCONS_00032476"; exon_number "4"; oId "L08.5483.1"; class_code "u"; tss_id "TSS16473";
scaffold123	Cufflinks	exon	1717040	1717302	.	-	.	gene_id "XLOC_009654"; transcript_id "TCONS_00032057"; exon_number "1"; oId "L06.5936.2"; class_code "u"; tss_id "TSS16541";
scaffold123	Cufflinks	exon	1717420	1717492	.	-	.	gene_id "XLOC_009654"; transcript_id "TCONS_00032057"; exon_number "2"; oId "L06.5936.2"; class_code "u"; tss_id "TSS16541";
scaffold123	Cufflinks	exon	1717937	1718093	.	-	.	gene_id "XLOC_009654"; transcript_id "TCONS_00032057"; exon_number "3"; oId "L06.5936.2"; class_code "u"; tss_id "TSS16541";
scaffold123	Cufflinks	exon	1717040	1717294	.	-	.	gene_id "XLOC_009654"; transcript_id "TCONS_00032059"; exon_number "1"; oId "L06.5936.3"; class_code "u"; tss_id "TSS16541";
scaffold123	Cufflinks	exon	1717420	1717989	.	-	.	gene_id "XLOC_009654"; transcript_id "TCONS_00032059"; exon_number "2"; oId "L06.5936.3"; class_code "u"; tss_id "TSS16541";
scaffold123	Cufflinks	exon	1718071	1718119	.	-	.	gene_id "XLOC_009654"; transcript_id "TCONS_00032059"; exon_number "3"; oId "L06.5936.3"; class_code "u"; tss_id "TSS16541";
scaffold123	Cufflinks	exon	1717040	1717294	.	-	.	gene_id "XLOC_009654"; transcript_id "TCONS_00032061"; exon_number "1"; oId "L06.5936.5"; class_code "u"; tss_id "TSS16541";
scaffold123	Cufflinks	exon	1717420	1717492	.	-	.	gene_id "XLOC_009654"; transcript_id "TCONS_00032061"; exon_number "2"; oId "L06.5936.5"; class_code "u"; tss_id "TSS16541";
scaffold123	Cufflinks	exon	1717937	1717989	.	-	.	gene_id "XLOC_009654"; transcript_id "TCONS_00032061"; exon_number "3"; oId "L06.5936.5"; class_code "u"; tss_id "TSS16541";
scaffold123	Cufflinks	exon	1718071	1718119	.	-	.	gene_id "XLOC_009654"; transcript_id "TCONS_00032061"; exon_number "4"; oId "L06.5936.5"; class_code "u"; tss_id "TSS16541";
scaffold123	Cufflinks	exon	1717040	1717302	.	-	.	gene_id "XLOC_009654"; transcript_id "TCONS_00032060"; exon_number "1"; oId "L06.5936.4"; class_code "u"; tss_id "TSS16541";
scaffold123	Cufflinks	exon	1717420	1717492	.	-	.	gene_id "XLOC_009654"; transcript_id "TCONS_00032060"; exon_number "2"; oId "L06.5936.4"; class_code "u"; tss_id "TSS16541";
scaffold123	Cufflinks	exon	1717641	1717989	.	-	.	gene_id "XLOC_009654"; transcript_id "TCONS_00032060"; exon_number "3"; oId "L06.5936.4"; class_code "u"; tss_id "TSS16541";
scaffold123	Cufflinks	exon	1718071	1718119	.	-	.	gene_id "XLOC_009654"; transcript_id "TCONS_00032060"; exon_number "4"; oId "L06.5936.4"; class_code "u"; tss_id "TSS16541";
scaffold123	Cufflinks	exon	1717040	1717302	.	-	.	gene_id "XLOC_009654"; transcript_id "TCONS_00032058"; exon_number "1"; oId "L06.5936.1"; class_code "u"; tss_id "TSS16541";
scaffold123	Cufflinks	exon	1717420	1717989	.	-	.	gene_id "XLOC_009654"; transcript_id "TCONS_00032058"; exon_number "2"; oId "L06.5936.1"; class_code "u"; tss_id "TSS16541";
scaffold123	Cufflinks	exon	1718071	1718119	.	-	.	gene_id "XLOC_009654"; transcript_id "TCONS_00032058"; exon_number "3"; oId "L06.5936.1"; class_code "u"; tss_id "TSS16541";
scaffold123	Cufflinks	exon	1717048	1717302	.	-	.	gene_id "XLOC_009654"; transcript_id "TCONS_00031296"; exon_number "1"; oId "L03.4917.1"; class_code "u"; tss_id "TSS16541";
scaffold123	Cufflinks	exon	1717420	1717492	.	-	.	gene_id "XLOC_009654"; transcript_id "TCONS_00031296"; exon_number "2"; oId "L03.4917.1"; class_code "u"; tss_id "TSS16541";
scaffold123	Cufflinks	exon	1717937	1717989	.	-	.	gene_id "XLOC_009654"; transcript_id "TCONS_00031296"; exon_number "3"; oId "L03.4917.1"; class_code "u"; tss_id "TSS16541";
scaffold123	Cufflinks	exon	1718071	1718076	.	-	.	gene_id "XLOC_009654"; transcript_id "TCONS_00031296"; exon_number "4"; oId "L03.4917.1"; class_code "u"; tss_id "TSS16541";
scaffold123	Cufflinks	exon	1717048	1717294	.	-	.	gene_id "XLOC_009654"; transcript_id "TCONS_00031298"; exon_number "1"; oId "L03.4917.2"; class_code "u"; tss_id "TSS16541";
scaffold123	Cufflinks	exon	1717420	1717492	.	-	.	gene_id "XLOC_009654"; transcript_id "TCONS_00031298"; exon_number "2"; oId "L03.4917.2"; class_code "u"; tss_id "TSS16541";
scaffold123	Cufflinks	exon	1717937	1718077	.	-	.	gene_id "XLOC_009654"; transcript_id "TCONS_00031298"; exon_number "3"; oId "L03.4917.2"; class_code "u"; tss_id "TSS16541";
scaffold123	Cufflinks	exon	1833836	1834240	.	-	.	gene_id "XLOC_009672"; transcript_id "TCONS_00031620"; exon_number "1"; gene_name "Lus10042361.g"; oId "L04.4875.4"; nearest_ref "Lus10042361.BGIv1.0"; class_code "o"; tss_id "TSS16584";
scaffold123	Cufflinks	exon	1834325	1834724	.	-	.	gene_id "XLOC_009672"; transcript_id "TCONS_00031620"; exon_number "2"; gene_name "Lus10042361.g"; oId "L04.4875.4"; nearest_ref "Lus10042361.BGIv1.0"; class_code "o"; tss_id "TSS16584";
scaffold123	Cufflinks	exon	1834837	1834931	.	-	.	gene_id "XLOC_009672"; transcript_id "TCONS_00031620"; exon_number "3"; gene_name "Lus10042361.g"; oId "L04.4875.4"; nearest_ref "Lus10042361.BGIv1.0"; class_code "o"; tss_id "TSS16584";
scaffold123	Cufflinks	exon	1849445	1849982	.	-	.	gene_id "XLOC_009674"; transcript_id "TCONS_00032844"; exon_number "1"; gene_name "Lus10042364.g"; oId "L10.4674.5"; nearest_ref "Lus10042364.BGIv1.0"; class_code "o"; tss_id "TSS16589";
scaffold123	Cufflinks	exon	1850067	1850253	.	-	.	gene_id "XLOC_009674"; transcript_id "TCONS_00032844"; exon_number "2"; gene_name "Lus10042364.g"; oId "L10.4674.5"; nearest_ref "Lus10042364.BGIv1.0"; class_code "o"; tss_id "TSS16589";
scaffold1247	Cufflinks	exon	183122	183173	.	+	.	gene_id "XLOC_009816"; transcript_id "TCONS_00034187"; exon_number "1"; gene_name "Lus10014052.g"; oId "L04.5026.1"; nearest_ref "Lus10014052.BGIv1.0"; class_code "o"; tss_id "TSS16919";
scaffold1247	Cufflinks	exon	183990	184534	.	+	.	gene_id "XLOC_009816"; transcript_id "TCONS_00034187"; exon_number "2"; gene_name "Lus10014052.g"; oId "L04.5026.1"; nearest_ref "Lus10014052.BGIv1.0"; class_code "o"; tss_id "TSS16919";
scaffold1247	Cufflinks	exon	253730	253770	.	+	.	gene_id "XLOC_009824"; transcript_id "TCONS_00034196"; exon_number "1"; gene_name "Lus10014070.g"; oId "L15.4473.1"; nearest_ref "Lus10014070.BGIv1.0"; class_code "x"; tss_id "TSS16937";
scaffold1247	Cufflinks	exon	255023	255677	.	+	.	gene_id "XLOC_009824"; transcript_id "TCONS_00034196"; exon_number "2"; gene_name "Lus10014070.g"; oId "L15.4473.1"; nearest_ref "Lus10014070.BGIv1.0"; class_code "x"; tss_id "TSS16937";
scaffold1247	Cufflinks	exon	105620	105910	.	-	.	gene_id "XLOC_009875"; transcript_id "TCONS_00034406"; exon_number "1"; gene_name "Lus10014038.g"; oId "L08.5654.3"; nearest_ref "Lus10014038.BGIv1.0"; class_code "x"; tss_id "TSS17038";
scaffold1247	Cufflinks	exon	106021	106141	.	-	.	gene_id "XLOC_009875"; transcript_id "TCONS_00034406"; exon_number "2"; gene_name "Lus10014038.g"; oId "L08.5654.3"; nearest_ref "Lus10014038.BGIv1.0"; class_code "x"; tss_id "TSS17038";
scaffold1247	Cufflinks	exon	106218	106581	.	-	.	gene_id "XLOC_009875"; transcript_id "TCONS_00034406"; exon_number "3"; gene_name "Lus10014038.g"; oId "L08.5654.3"; nearest_ref "Lus10014038.BGIv1.0"; class_code "x"; tss_id "TSS17038";
scaffold1247	Cufflinks	exon	105685	105698	.	-	.	gene_id "XLOC_009875"; transcript_id "TCONS_00034509"; exon_number "1"; gene_name "Lus10014038.g"; oId "L11.4836.1"; nearest_ref "Lus10014038.BGIv1.0"; class_code "x"; tss_id "TSS17038";
scaffold1247	Cufflinks	exon	105773	105910	.	-	.	gene_id "XLOC_009875"; transcript_id "TCONS_00034509"; exon_number "2"; gene_name "Lus10014038.g"; oId "L11.4836.1"; nearest_ref "Lus10014038.BGIv1.0"; class_code "x"; tss_id "TSS17038";
scaffold1247	Cufflinks	exon	106019	106141	.	-	.	gene_id "XLOC_009875"; transcript_id "TCONS_00034509"; exon_number "3"; gene_name "Lus10014038.g"; oId "L11.4836.1"; nearest_ref "Lus10014038.BGIv1.0"; class_code "x"; tss_id "TSS17038";
scaffold1247	Cufflinks	exon	106218	106613	.	-	.	gene_id "XLOC_009875"; transcript_id "TCONS_00034509"; exon_number "4"; gene_name "Lus10014038.g"; oId "L11.4836.1"; nearest_ref "Lus10014038.BGIv1.0"; class_code "x"; tss_id "TSS17038";
scaffold1249	Cufflinks	exon	251126	251160	.	-	.	gene_id "XLOC_009983"; transcript_id "TCONS_00034840"; exon_number "1"; gene_name "Lus10009362.g"; oId "L04.5090.1"; nearest_ref "Lus10009362.BGIv1.0"; class_code "o"; tss_id "TSS17282";
scaffold1249	Cufflinks	exon	251243	252634	.	-	.	gene_id "XLOC_009983"; transcript_id "TCONS_00034840"; exon_number "2"; gene_name "Lus10009362.g"; oId "L04.5090.1"; nearest_ref "Lus10009362.BGIv1.0"; class_code "o"; tss_id "TSS17282";
scaffold125	Cufflinks	exon	56960	57347	.	+	.	gene_id "XLOC_009994"; transcript_id "TCONS_00035049"; exon_number "1"; oId "L07.5993.2"; class_code "u"; tss_id "TSS17309";
scaffold125	Cufflinks	exon	57449	57679	.	+	.	gene_id "XLOC_009994"; transcript_id "TCONS_00035049"; exon_number "2"; oId "L07.5993.2"; class_code "u"; tss_id "TSS17309";
scaffold125	Cufflinks	exon	57781	58452	.	+	.	gene_id "XLOC_009994"; transcript_id "TCONS_00035049"; exon_number "3"; oId "L07.5993.2"; class_code "u"; tss_id "TSS17309";
scaffold125	Cufflinks	exon	56977	57347	.	+	.	gene_id "XLOC_009994"; transcript_id "TCONS_00035041"; exon_number "1"; oId "L03.5158.1"; class_code "u"; tss_id "TSS17309";
scaffold125	Cufflinks	exon	57449	57577	.	+	.	gene_id "XLOC_009994"; transcript_id "TCONS_00035041"; exon_number "2"; oId "L03.5158.1"; class_code "u"; tss_id "TSS17309";
scaffold125	Cufflinks	exon	57781	57825	.	+	.	gene_id "XLOC_009994"; transcript_id "TCONS_00035041"; exon_number "3"; oId "L03.5158.1"; class_code "u"; tss_id "TSS17309";
scaffold125	Cufflinks	exon	58477	58478	.	+	.	gene_id "XLOC_009994"; transcript_id "TCONS_00035041"; exon_number "4"; oId "L03.5158.1"; class_code "u"; tss_id "TSS17309";
scaffold1253	Cufflinks	exon	471102	472424	.	+	.	gene_id "XLOC_010056"; transcript_id "TCONS_00035579"; exon_number "1"; oId "L06.6284.3"; class_code "u"; tss_id "TSS17459";
scaffold1253	Cufflinks	exon	472611	473175	.	+	.	gene_id "XLOC_010056"; transcript_id "TCONS_00035579"; exon_number "2"; oId "L06.6284.3"; class_code "u"; tss_id "TSS17459";
scaffold1253	Cufflinks	exon	471102	471243	.	+	.	gene_id "XLOC_010056"; transcript_id "TCONS_00035864"; exon_number "1"; oId "L13.6352.3"; class_code "u"; tss_id "TSS17459";
scaffold1253	Cufflinks	exon	471359	472424	.	+	.	gene_id "XLOC_010056"; transcript_id "TCONS_00035864"; exon_number "2"; oId "L13.6352.3"; class_code "u"; tss_id "TSS17459";
scaffold1253	Cufflinks	exon	472611	473176	.	+	.	gene_id "XLOC_010056"; transcript_id "TCONS_00035864"; exon_number "3"; oId "L13.6352.3"; class_code "u"; tss_id "TSS17459";
scaffold1253	Cufflinks	exon	166873	167032	.	-	.	gene_id "XLOC_010088"; transcript_id "TCONS_00035839"; exon_number "1"; oId "L12.4807.3"; class_code "u"; tss_id "TSS17559";
scaffold1253	Cufflinks	exon	167194	167918	.	-	.	gene_id "XLOC_010088"; transcript_id "TCONS_00035839"; exon_number "2"; oId "L12.4807.3"; class_code "u"; tss_id "TSS17559";
scaffold126	Cufflinks	exon	243522	243625	.	-	.	gene_id "XLOC_010161"; transcript_id "TCONS_00036028"; exon_number "1"; oId "L03.5266.1"; class_code "u"; tss_id "TSS17717";
scaffold126	Cufflinks	exon	244358	246155	.	-	.	gene_id "XLOC_010161"; transcript_id "TCONS_00036028"; exon_number "2"; oId "L03.5266.1"; class_code "u"; tss_id "TSS17717";
scaffold126	Cufflinks	exon	246446	246881	.	-	.	gene_id "XLOC_010161"; transcript_id "TCONS_00036028"; exon_number "3"; oId "L03.5266.1"; class_code "u"; tss_id "TSS17717";
scaffold126	Cufflinks	exon	243533	243598	.	-	.	gene_id "XLOC_010161"; transcript_id "TCONS_00036039"; exon_number "1"; oId "L05.5816.1"; class_code "u"; tss_id "TSS17717";
scaffold126	Cufflinks	exon	244358	244625	.	-	.	gene_id "XLOC_010161"; transcript_id "TCONS_00036039"; exon_number "2"; oId "L05.5816.1"; class_code "u"; tss_id "TSS17717";
scaffold126	Cufflinks	exon	245137	245211	.	-	.	gene_id "XLOC_010161"; transcript_id "TCONS_00036039"; exon_number "3"; oId "L05.5816.1"; class_code "u"; tss_id "TSS17717";
scaffold126	Cufflinks	exon	245462	245509	.	-	.	gene_id "XLOC_010161"; transcript_id "TCONS_00036039"; exon_number "4"; oId "L05.5816.1"; class_code "u"; tss_id "TSS17717";
scaffold126	Cufflinks	exon	245836	246155	.	-	.	gene_id "XLOC_010161"; transcript_id "TCONS_00036039"; exon_number "5"; oId "L05.5816.1"; class_code "u"; tss_id "TSS17717";
scaffold126	Cufflinks	exon	246446	246880	.	-	.	gene_id "XLOC_010161"; transcript_id "TCONS_00036039"; exon_number "6"; oId "L05.5816.1"; class_code "u"; tss_id "TSS17717";
scaffold126	Cufflinks	exon	243535	244625	.	-	.	gene_id "XLOC_010161"; transcript_id "TCONS_00036085"; exon_number "1"; oId "L11.5017.4"; class_code "u"; tss_id "TSS17717";
scaffold126	Cufflinks	exon	245137	245211	.	-	.	gene_id "XLOC_010161"; transcript_id "TCONS_00036085"; exon_number "2"; oId "L11.5017.4"; class_code "u"; tss_id "TSS17717";
scaffold126	Cufflinks	exon	245462	245505	.	-	.	gene_id "XLOC_010161"; transcript_id "TCONS_00036085"; exon_number "3"; oId "L11.5017.4"; class_code "u"; tss_id "TSS17717";
scaffold126	Cufflinks	exon	245834	245956	.	-	.	gene_id "XLOC_010161"; transcript_id "TCONS_00036085"; exon_number "4"; oId "L11.5017.4"; class_code "u"; tss_id "TSS17717";
scaffold126	Cufflinks	exon	246071	246155	.	-	.	gene_id "XLOC_010161"; transcript_id "TCONS_00036085"; exon_number "5"; oId "L11.5017.4"; class_code "u"; tss_id "TSS17717";
scaffold126	Cufflinks	exon	246446	246878	.	-	.	gene_id "XLOC_010161"; transcript_id "TCONS_00036085"; exon_number "6"; oId "L11.5017.4"; class_code "u"; tss_id "TSS17717";
scaffold126	Cufflinks	exon	243535	244058	.	-	.	gene_id "XLOC_010161"; transcript_id "TCONS_00036084"; exon_number "1"; oId "L11.5017.2"; class_code "u"; tss_id "TSS17717";
scaffold126	Cufflinks	exon	244358	244625	.	-	.	gene_id "XLOC_010161"; transcript_id "TCONS_00036084"; exon_number "2"; oId "L11.5017.2"; class_code "u"; tss_id "TSS17717";
scaffold126	Cufflinks	exon	245137	245211	.	-	.	gene_id "XLOC_010161"; transcript_id "TCONS_00036084"; exon_number "3"; oId "L11.5017.2"; class_code "u"; tss_id "TSS17717";
scaffold126	Cufflinks	exon	245462	246878	.	-	.	gene_id "XLOC_010161"; transcript_id "TCONS_00036084"; exon_number "4"; oId "L11.5017.2"; class_code "u"; tss_id "TSS17717";
scaffold126	Cufflinks	exon	243553	243625	.	-	.	gene_id "XLOC_010161"; transcript_id "TCONS_00036010"; exon_number "1"; oId "L01.5900.1"; class_code "u"; tss_id "TSS17717";
scaffold126	Cufflinks	exon	244358	245211	.	-	.	gene_id "XLOC_010161"; transcript_id "TCONS_00036010"; exon_number "2"; oId "L01.5900.1"; class_code "u"; tss_id "TSS17717";
scaffold126	Cufflinks	exon	245462	245509	.	-	.	gene_id "XLOC_010161"; transcript_id "TCONS_00036010"; exon_number "3"; oId "L01.5900.1"; class_code "u"; tss_id "TSS17717";
scaffold126	Cufflinks	exon	245836	246841	.	-	.	gene_id "XLOC_010161"; transcript_id "TCONS_00036010"; exon_number "4"; oId "L01.5900.1"; class_code "u"; tss_id "TSS17717";
scaffold126	Cufflinks	exon	243556	243625	.	-	.	gene_id "XLOC_010161"; transcript_id "TCONS_00036016"; exon_number "1"; oId "L02.6422.1"; class_code "u"; tss_id "TSS17717";
scaffold126	Cufflinks	exon	244358	245211	.	-	.	gene_id "XLOC_010161"; transcript_id "TCONS_00036016"; exon_number "2"; oId "L02.6422.1"; class_code "u"; tss_id "TSS17717";
scaffold126	Cufflinks	exon	245462	245509	.	-	.	gene_id "XLOC_010161"; transcript_id "TCONS_00036016"; exon_number "3"; oId "L02.6422.1"; class_code "u"; tss_id "TSS17717";
scaffold126	Cufflinks	exon	245836	245956	.	-	.	gene_id "XLOC_010161"; transcript_id "TCONS_00036016"; exon_number "4"; oId "L02.6422.1"; class_code "u"; tss_id "TSS17717";
scaffold126	Cufflinks	exon	246071	246155	.	-	.	gene_id "XLOC_010161"; transcript_id "TCONS_00036016"; exon_number "5"; oId "L02.6422.1"; class_code "u"; tss_id "TSS17717";
scaffold126	Cufflinks	exon	246446	246833	.	-	.	gene_id "XLOC_010161"; transcript_id "TCONS_00036016"; exon_number "6"; oId "L02.6422.1"; class_code "u"; tss_id "TSS17717";
scaffold126	Cufflinks	exon	243562	243625	.	-	.	gene_id "XLOC_010161"; transcript_id "TCONS_00036046"; exon_number "1"; oId "L06.6322.1"; class_code "u"; tss_id "TSS17717";
scaffold126	Cufflinks	exon	244358	245211	.	-	.	gene_id "XLOC_010161"; transcript_id "TCONS_00036046"; exon_number "2"; oId "L06.6322.1"; class_code "u"; tss_id "TSS17717";
scaffold126	Cufflinks	exon	245462	245509	.	-	.	gene_id "XLOC_010161"; transcript_id "TCONS_00036046"; exon_number "3"; oId "L06.6322.1"; class_code "u"; tss_id "TSS17717";
scaffold126	Cufflinks	exon	245835	246982	.	-	.	gene_id "XLOC_010161"; transcript_id "TCONS_00036046"; exon_number "4"; oId "L06.6322.1"; class_code "u"; tss_id "TSS17717";
scaffold126	Cufflinks	exon	243571	243625	.	-	.	gene_id "XLOC_010161"; transcript_id "TCONS_00036072"; exon_number "1"; oId "L09.6190.4"; class_code "u"; tss_id "TSS17717";
scaffold126	Cufflinks	exon	244358	244625	.	-	.	gene_id "XLOC_010161"; transcript_id "TCONS_00036072"; exon_number "2"; oId "L09.6190.4"; class_code "u"; tss_id "TSS17717";
scaffold126	Cufflinks	exon	245137	245211	.	-	.	gene_id "XLOC_010161"; transcript_id "TCONS_00036072"; exon_number "3"; oId "L09.6190.4"; class_code "u"; tss_id "TSS17717";
scaffold126	Cufflinks	exon	245462	245509	.	-	.	gene_id "XLOC_010161"; transcript_id "TCONS_00036072"; exon_number "4"; oId "L09.6190.4"; class_code "u"; tss_id "TSS17717";
scaffold126	Cufflinks	exon	245836	245956	.	-	.	gene_id "XLOC_010161"; transcript_id "TCONS_00036072"; exon_number "5"; oId "L09.6190.4"; class_code "u"; tss_id "TSS17717";
scaffold126	Cufflinks	exon	246071	246853	.	-	.	gene_id "XLOC_010161"; transcript_id "TCONS_00036072"; exon_number "6"; oId "L09.6190.4"; class_code "u"; tss_id "TSS17717";
scaffold126	Cufflinks	exon	243571	243625	.	-	.	gene_id "XLOC_010161"; transcript_id "TCONS_00036071"; exon_number "1"; oId "L09.6190.2"; class_code "u"; tss_id "TSS17717";
scaffold126	Cufflinks	exon	244358	245211	.	-	.	gene_id "XLOC_010161"; transcript_id "TCONS_00036071"; exon_number "2"; oId "L09.6190.2"; class_code "u"; tss_id "TSS17717";
scaffold126	Cufflinks	exon	245462	245509	.	-	.	gene_id "XLOC_010161"; transcript_id "TCONS_00036071"; exon_number "3"; oId "L09.6190.2"; class_code "u"; tss_id "TSS17717";
scaffold126	Cufflinks	exon	245835	245956	.	-	.	gene_id "XLOC_010161"; transcript_id "TCONS_00036071"; exon_number "4"; oId "L09.6190.2"; class_code "u"; tss_id "TSS17717";
scaffold126	Cufflinks	exon	246071	246155	.	-	.	gene_id "XLOC_010161"; transcript_id "TCONS_00036071"; exon_number "5"; oId "L09.6190.2"; class_code "u"; tss_id "TSS17717";
scaffold126	Cufflinks	exon	246446	246853	.	-	.	gene_id "XLOC_010161"; transcript_id "TCONS_00036071"; exon_number "6"; oId "L09.6190.2"; class_code "u"; tss_id "TSS17717";
scaffold126	Cufflinks	exon	243571	243625	.	-	.	gene_id "XLOC_010161"; transcript_id "TCONS_00036070"; exon_number "1"; oId "L09.6190.1"; class_code "u"; tss_id "TSS17717";
scaffold126	Cufflinks	exon	244358	245211	.	-	.	gene_id "XLOC_010161"; transcript_id "TCONS_00036070"; exon_number "2"; oId "L09.6190.1"; class_code "u"; tss_id "TSS17717";
scaffold126	Cufflinks	exon	245462	245509	.	-	.	gene_id "XLOC_010161"; transcript_id "TCONS_00036070"; exon_number "3"; oId "L09.6190.1"; class_code "u"; tss_id "TSS17717";
scaffold126	Cufflinks	exon	245836	245927	.	-	.	gene_id "XLOC_010161"; transcript_id "TCONS_00036070"; exon_number "4"; oId "L09.6190.1"; class_code "u"; tss_id "TSS17717";
scaffold126	Cufflinks	exon	246071	246853	.	-	.	gene_id "XLOC_010161"; transcript_id "TCONS_00036070"; exon_number "5"; oId "L09.6190.1"; class_code "u"; tss_id "TSS17717";
scaffold126	Cufflinks	exon	243627	244625	.	-	.	gene_id "XLOC_010161"; transcript_id "TCONS_00036047"; exon_number "1"; oId "L06.6322.2"; class_code "u"; tss_id "TSS17717";
scaffold126	Cufflinks	exon	245137	245211	.	-	.	gene_id "XLOC_010161"; transcript_id "TCONS_00036047"; exon_number "2"; oId "L06.6322.2"; class_code "u"; tss_id "TSS17717";
scaffold126	Cufflinks	exon	245462	246982	.	-	.	gene_id "XLOC_010161"; transcript_id "TCONS_00036047"; exon_number "3"; oId "L06.6322.2"; class_code "u"; tss_id "TSS17717";
scaffold126	Cufflinks	exon	243646	244625	.	-	.	gene_id "XLOC_010161"; transcript_id "TCONS_00036063"; exon_number "1"; oId "L08.5869.4"; class_code "u"; tss_id "TSS17717";
scaffold126	Cufflinks	exon	245137	245211	.	-	.	gene_id "XLOC_010161"; transcript_id "TCONS_00036063"; exon_number "2"; oId "L08.5869.4"; class_code "u"; tss_id "TSS17717";
scaffold126	Cufflinks	exon	245462	245505	.	-	.	gene_id "XLOC_010161"; transcript_id "TCONS_00036063"; exon_number "3"; oId "L08.5869.4"; class_code "u"; tss_id "TSS17717";
scaffold126	Cufflinks	exon	245836	245956	.	-	.	gene_id "XLOC_010161"; transcript_id "TCONS_00036063"; exon_number "4"; oId "L08.5869.4"; class_code "u"; tss_id "TSS17717";
scaffold126	Cufflinks	exon	246071	246833	.	-	.	gene_id "XLOC_010161"; transcript_id "TCONS_00036063"; exon_number "5"; oId "L08.5869.4"; class_code "u"; tss_id "TSS17717";
scaffold126	Cufflinks	exon	243646	245211	.	-	.	gene_id "XLOC_010161"; transcript_id "TCONS_00036062"; exon_number "1"; oId "L08.5869.1"; class_code "u"; tss_id "TSS17717";
scaffold126	Cufflinks	exon	245462	245509	.	-	.	gene_id "XLOC_010161"; transcript_id "TCONS_00036062"; exon_number "2"; oId "L08.5869.1"; class_code "u"; tss_id "TSS17717";
scaffold126	Cufflinks	exon	245836	245928	.	-	.	gene_id "XLOC_010161"; transcript_id "TCONS_00036062"; exon_number "3"; oId "L08.5869.1"; class_code "u"; tss_id "TSS17717";
scaffold126	Cufflinks	exon	246071	246833	.	-	.	gene_id "XLOC_010161"; transcript_id "TCONS_00036062"; exon_number "4"; oId "L08.5869.1"; class_code "u"; tss_id "TSS17717";
scaffold126	Cufflinks	exon	243647	244058	.	-	.	gene_id "XLOC_010161"; transcript_id "TCONS_00036042"; exon_number "1"; oId "L05.5816.4"; class_code "u"; tss_id "TSS17717";
scaffold126	Cufflinks	exon	244358	245211	.	-	.	gene_id "XLOC_010161"; transcript_id "TCONS_00036042"; exon_number "2"; oId "L05.5816.4"; class_code "u"; tss_id "TSS17717";
scaffold126	Cufflinks	exon	245462	246880	.	-	.	gene_id "XLOC_010161"; transcript_id "TCONS_00036042"; exon_number "3"; oId "L05.5816.4"; class_code "u"; tss_id "TSS17717";
scaffold126	Cufflinks	exon	243647	245211	.	-	.	gene_id "XLOC_010161"; transcript_id "TCONS_00036043"; exon_number "1"; oId "L05.5816.5"; class_code "u"; tss_id "TSS17717";
scaffold126	Cufflinks	exon	245462	245505	.	-	.	gene_id "XLOC_010161"; transcript_id "TCONS_00036043"; exon_number "2"; oId "L05.5816.5"; class_code "u"; tss_id "TSS17717";
scaffold126	Cufflinks	exon	245836	246880	.	-	.	gene_id "XLOC_010161"; transcript_id "TCONS_00036043"; exon_number "3"; oId "L05.5816.5"; class_code "u"; tss_id "TSS17717";
scaffold126	Cufflinks	exon	243647	244625	.	-	.	gene_id "XLOC_010161"; transcript_id "TCONS_00036041"; exon_number "1"; oId "L05.5816.3"; class_code "u"; tss_id "TSS17717";
scaffold126	Cufflinks	exon	245137	245211	.	-	.	gene_id "XLOC_010161"; transcript_id "TCONS_00036041"; exon_number "2"; oId "L05.5816.3"; class_code "u"; tss_id "TSS17717";
scaffold126	Cufflinks	exon	245462	245509	.	-	.	gene_id "XLOC_010161"; transcript_id "TCONS_00036041"; exon_number "3"; oId "L05.5816.3"; class_code "u"; tss_id "TSS17717";
scaffold126	Cufflinks	exon	245836	246155	.	-	.	gene_id "XLOC_010161"; transcript_id "TCONS_00036041"; exon_number "4"; oId "L05.5816.3"; class_code "u"; tss_id "TSS17717";
scaffold126	Cufflinks	exon	246446	246880	.	-	.	gene_id "XLOC_010161"; transcript_id "TCONS_00036041"; exon_number "5"; oId "L05.5816.3"; class_code "u"; tss_id "TSS17717";
scaffold126	Cufflinks	exon	243648	245211	.	-	.	gene_id "XLOC_010161"; transcript_id "TCONS_00036019"; exon_number "1"; oId "L02.6422.5"; class_code "u"; tss_id "TSS17717";
scaffold126	Cufflinks	exon	245462	246833	.	-	.	gene_id "XLOC_010161"; transcript_id "TCONS_00036019"; exon_number "2"; oId "L02.6422.5"; class_code "u"; tss_id "TSS17717";
scaffold126	Cufflinks	exon	243659	244625	.	-	.	gene_id "XLOC_010161"; transcript_id "TCONS_00036012"; exon_number "1"; oId "L01.5900.3"; class_code "u"; tss_id "TSS17717";
scaffold126	Cufflinks	exon	245137	245211	.	-	.	gene_id "XLOC_010161"; transcript_id "TCONS_00036012"; exon_number "2"; oId "L01.5900.3"; class_code "u"; tss_id "TSS17717";
scaffold126	Cufflinks	exon	245462	245509	.	-	.	gene_id "XLOC_010161"; transcript_id "TCONS_00036012"; exon_number "3"; oId "L01.5900.3"; class_code "u"; tss_id "TSS17717";
scaffold126	Cufflinks	exon	245836	245927	.	-	.	gene_id "XLOC_010161"; transcript_id "TCONS_00036012"; exon_number "4"; oId "L01.5900.3"; class_code "u"; tss_id "TSS17717";
scaffold126	Cufflinks	exon	246071	246155	.	-	.	gene_id "XLOC_010161"; transcript_id "TCONS_00036012"; exon_number "5"; oId "L01.5900.3"; class_code "u"; tss_id "TSS17717";
scaffold126	Cufflinks	exon	246446	246841	.	-	.	gene_id "XLOC_010161"; transcript_id "TCONS_00036012"; exon_number "6"; oId "L01.5900.3"; class_code "u"; tss_id "TSS17717";
scaffold126	Cufflinks	exon	243698	245211	.	-	.	gene_id "XLOC_010161"; transcript_id "TCONS_00036057"; exon_number "1"; oId "L07.6119.3"; class_code "u"; tss_id "TSS17717";
scaffold126	Cufflinks	exon	245462	245509	.	-	.	gene_id "XLOC_010161"; transcript_id "TCONS_00036057"; exon_number "2"; oId "L07.6119.3"; class_code "u"; tss_id "TSS17717";
scaffold126	Cufflinks	exon	245836	246901	.	-	.	gene_id "XLOC_010161"; transcript_id "TCONS_00036057"; exon_number "3"; oId "L07.6119.3"; class_code "u"; tss_id "TSS17717";
scaffold126	Cufflinks	exon	243698	245211	.	-	.	gene_id "XLOC_010161"; transcript_id "TCONS_00036056"; exon_number "1"; oId "L07.6119.2"; class_code "u"; tss_id "TSS17717";
scaffold126	Cufflinks	exon	245462	245509	.	-	.	gene_id "XLOC_010161"; transcript_id "TCONS_00036056"; exon_number "2"; oId "L07.6119.2"; class_code "u"; tss_id "TSS17717";
scaffold126	Cufflinks	exon	245836	245956	.	-	.	gene_id "XLOC_010161"; transcript_id "TCONS_00036056"; exon_number "3"; oId "L07.6119.2"; class_code "u"; tss_id "TSS17717";
scaffold126	Cufflinks	exon	246071	246901	.	-	.	gene_id "XLOC_010161"; transcript_id "TCONS_00036056"; exon_number "4"; oId "L07.6119.2"; class_code "u"; tss_id "TSS17717";
scaffold126	Cufflinks	exon	243770	245211	.	-	.	gene_id "XLOC_010161"; transcript_id "TCONS_00036098"; exon_number "1"; oId "L13.6388.2"; class_code "u"; tss_id "TSS17717";
scaffold126	Cufflinks	exon	245462	245509	.	-	.	gene_id "XLOC_010161"; transcript_id "TCONS_00036098"; exon_number "2"; oId "L13.6388.2"; class_code "u"; tss_id "TSS17717";
scaffold126	Cufflinks	exon	245836	245927	.	-	.	gene_id "XLOC_010161"; transcript_id "TCONS_00036098"; exon_number "3"; oId "L13.6388.2"; class_code "u"; tss_id "TSS17717";
scaffold126	Cufflinks	exon	246071	246889	.	-	.	gene_id "XLOC_010161"; transcript_id "TCONS_00036098"; exon_number "4"; oId "L13.6388.2"; class_code "u"; tss_id "TSS17717";
scaffold126	Cufflinks	exon	244115	244625	.	-	.	gene_id "XLOC_010161"; transcript_id "TCONS_00036079"; exon_number "1"; oId "L10.4961.5"; class_code "u"; tss_id "TSS17717";
scaffold126	Cufflinks	exon	245137	245211	.	-	.	gene_id "XLOC_010161"; transcript_id "TCONS_00036079"; exon_number "2"; oId "L10.4961.5"; class_code "u"; tss_id "TSS17717";
scaffold126	Cufflinks	exon	245462	245509	.	-	.	gene_id "XLOC_010161"; transcript_id "TCONS_00036079"; exon_number "3"; oId "L10.4961.5"; class_code "u"; tss_id "TSS17717";
scaffold126	Cufflinks	exon	245836	245956	.	-	.	gene_id "XLOC_010161"; transcript_id "TCONS_00036079"; exon_number "4"; oId "L10.4961.5"; class_code "u"; tss_id "TSS17717";
scaffold126	Cufflinks	exon	246071	246852	.	-	.	gene_id "XLOC_010161"; transcript_id "TCONS_00036079"; exon_number "5"; oId "L10.4961.5"; class_code "u"; tss_id "TSS17717";
scaffold126	Cufflinks	exon	244115	244625	.	-	.	gene_id "XLOC_010161"; transcript_id "TCONS_00036078"; exon_number "1"; oId "L10.4961.4"; class_code "u"; tss_id "TSS17717";
scaffold126	Cufflinks	exon	245137	245211	.	-	.	gene_id "XLOC_010161"; transcript_id "TCONS_00036078"; exon_number "2"; oId "L10.4961.4"; class_code "u"; tss_id "TSS17717";
scaffold126	Cufflinks	exon	245462	245505	.	-	.	gene_id "XLOC_010161"; transcript_id "TCONS_00036078"; exon_number "3"; oId "L10.4961.4"; class_code "u"; tss_id "TSS17717";
scaffold126	Cufflinks	exon	245836	246852	.	-	.	gene_id "XLOC_010161"; transcript_id "TCONS_00036078"; exon_number "4"; oId "L10.4961.4"; class_code "u"; tss_id "TSS17717";
scaffold126	Cufflinks	exon	245140	245204	.	-	.	gene_id "XLOC_010161"; transcript_id "TCONS_00036103"; exon_number "1"; oId "L14.4604.2"; class_code "u"; tss_id "TSS17717";
scaffold126	Cufflinks	exon	245462	245509	.	-	.	gene_id "XLOC_010161"; transcript_id "TCONS_00036103"; exon_number "2"; oId "L14.4604.2"; class_code "u"; tss_id "TSS17717";
scaffold126	Cufflinks	exon	245836	245927	.	-	.	gene_id "XLOC_010161"; transcript_id "TCONS_00036103"; exon_number "3"; oId "L14.4604.2"; class_code "u"; tss_id "TSS17717";
scaffold126	Cufflinks	exon	246071	246841	.	-	.	gene_id "XLOC_010161"; transcript_id "TCONS_00036103"; exon_number "4"; oId "L14.4604.2"; class_code "u"; tss_id "TSS17717";
scaffold126	Cufflinks	exon	245140	245509	.	-	.	gene_id "XLOC_010161"; transcript_id "TCONS_00036102"; exon_number "1"; oId "L14.4604.1"; class_code "u"; tss_id "TSS17717";
scaffold126	Cufflinks	exon	245836	245956	.	-	.	gene_id "XLOC_010161"; transcript_id "TCONS_00036102"; exon_number "2"; oId "L14.4604.1"; class_code "u"; tss_id "TSS17717";
scaffold126	Cufflinks	exon	246071	246841	.	-	.	gene_id "XLOC_010161"; transcript_id "TCONS_00036102"; exon_number "3"; oId "L14.4604.1"; class_code "u"; tss_id "TSS17717";
scaffold127	Cufflinks	exon	30590	31289	.	+	.	gene_id "XLOC_010200"; transcript_id "TCONS_00036378"; exon_number "1"; oId "L03.5286.1"; class_code "u"; tss_id "TSS17776";
scaffold127	Cufflinks	exon	31386	32201	.	+	.	gene_id "XLOC_010200"; transcript_id "TCONS_00036378"; exon_number "2"; oId "L03.5286.1"; class_code "u"; tss_id "TSS17776";
scaffold127	Cufflinks	exon	30602	31469	.	+	.	gene_id "XLOC_010200"; transcript_id "TCONS_00036171"; exon_number "1"; oId "L01.5912.1"; class_code "u"; tss_id "TSS17776";
scaffold127	Cufflinks	exon	31591	32389	.	+	.	gene_id "XLOC_010200"; transcript_id "TCONS_00036171"; exon_number "2"; oId "L01.5912.1"; class_code "u"; tss_id "TSS17776";
scaffold127	Cufflinks	exon	766148	766379	.	+	.	gene_id "XLOC_010229"; transcript_id "TCONS_00036204"; exon_number "1"; gene_name "Lus10032837.g"; oId "L06.6359.3"; nearest_ref "Lus10032837.BGIv1.0"; class_code "i"; tss_id "TSS17836";
scaffold127	Cufflinks	exon	766473	767067	.	+	.	gene_id "XLOC_010229"; transcript_id "TCONS_00036204"; exon_number "2"; gene_name "Lus10032837.g"; oId "L06.6359.3"; nearest_ref "Lus10032837.BGIv1.0"; class_code "i"; tss_id "TSS17836";
scaffold127	Cufflinks	exon	1224222	1224653	.	+	.	gene_id "XLOC_010248"; transcript_id "TCONS_00036587"; exon_number "1"; oId "L08.5943.1"; class_code "u"; tss_id "TSS17881";
scaffold127	Cufflinks	exon	1224765	1225093	.	+	.	gene_id "XLOC_010248"; transcript_id "TCONS_00036587"; exon_number "2"; oId "L08.5943.1"; class_code "u"; tss_id "TSS17881";
scaffold127	Cufflinks	exon	1225193	1225545	.	+	.	gene_id "XLOC_010248"; transcript_id "TCONS_00036587"; exon_number "3"; oId "L08.5943.1"; class_code "u"; tss_id "TSS17881";
scaffold127	Cufflinks	exon	1225622	1226173	.	+	.	gene_id "XLOC_010248"; transcript_id "TCONS_00036587"; exon_number "4"; oId "L08.5943.1"; class_code "u"; tss_id "TSS17881";
scaffold127	Cufflinks	exon	1224222	1224700	.	+	.	gene_id "XLOC_010248"; transcript_id "TCONS_00036588"; exon_number "1"; oId "L08.5943.2"; class_code "u"; tss_id "TSS17881";
scaffold127	Cufflinks	exon	1225193	1225335	.	+	.	gene_id "XLOC_010248"; transcript_id "TCONS_00036588"; exon_number "2"; oId "L08.5943.2"; class_code "u"; tss_id "TSS17881";
scaffold127	Cufflinks	exon	1225408	1225545	.	+	.	gene_id "XLOC_010248"; transcript_id "TCONS_00036588"; exon_number "3"; oId "L08.5943.2"; class_code "u"; tss_id "TSS17881";
scaffold127	Cufflinks	exon	1225622	1226173	.	+	.	gene_id "XLOC_010248"; transcript_id "TCONS_00036588"; exon_number "4"; oId "L08.5943.2"; class_code "u"; tss_id "TSS17881";
scaffold127	Cufflinks	exon	1224552	1225093	.	+	.	gene_id "XLOC_010248"; transcript_id "TCONS_00036673"; exon_number "1"; oId "L11.5071.1"; class_code "u"; tss_id "TSS17882";
scaffold127	Cufflinks	exon	1225193	1225335	.	+	.	gene_id "XLOC_010248"; transcript_id "TCONS_00036673"; exon_number "2"; oId "L11.5071.1"; class_code "u"; tss_id "TSS17882";
scaffold127	Cufflinks	exon	1225408	1225545	.	+	.	gene_id "XLOC_010248"; transcript_id "TCONS_00036673"; exon_number "3"; oId "L11.5071.1"; class_code "u"; tss_id "TSS17882";
scaffold127	Cufflinks	exon	1225622	1226200	.	+	.	gene_id "XLOC_010248"; transcript_id "TCONS_00036673"; exon_number "4"; oId "L11.5071.1"; class_code "u"; tss_id "TSS17882";
scaffold127	Cufflinks	exon	1224574	1224700	.	+	.	gene_id "XLOC_010248"; transcript_id "TCONS_00036697"; exon_number "1"; oId "L12.4924.2"; class_code "u"; tss_id "TSS17882";
scaffold127	Cufflinks	exon	1225193	1225290	.	+	.	gene_id "XLOC_010248"; transcript_id "TCONS_00036697"; exon_number "2"; oId "L12.4924.2"; class_code "u"; tss_id "TSS17882";
scaffold127	Cufflinks	exon	1225408	1225545	.	+	.	gene_id "XLOC_010248"; transcript_id "TCONS_00036697"; exon_number "3"; oId "L12.4924.2"; class_code "u"; tss_id "TSS17882";
scaffold127	Cufflinks	exon	1225622	1226013	.	+	.	gene_id "XLOC_010248"; transcript_id "TCONS_00036697"; exon_number "4"; oId "L12.4924.2"; class_code "u"; tss_id "TSS17882";
scaffold127	Cufflinks	exon	1224682	1224700	.	+	.	gene_id "XLOC_010248"; transcript_id "TCONS_00036453"; exon_number "1"; oId "L04.5261.3"; class_code "u"; tss_id "TSS17883";
scaffold127	Cufflinks	exon	1225030	1225093	.	+	.	gene_id "XLOC_010248"; transcript_id "TCONS_00036453"; exon_number "2"; oId "L04.5261.3"; class_code "u"; tss_id "TSS17883";
scaffold127	Cufflinks	exon	1225193	1225290	.	+	.	gene_id "XLOC_010248"; transcript_id "TCONS_00036453"; exon_number "3"; oId "L04.5261.3"; class_code "u"; tss_id "TSS17883";
scaffold127	Cufflinks	exon	1225371	1225545	.	+	.	gene_id "XLOC_010248"; transcript_id "TCONS_00036453"; exon_number "4"; oId "L04.5261.3"; class_code "u"; tss_id "TSS17883";
scaffold127	Cufflinks	exon	1225622	1225933	.	+	.	gene_id "XLOC_010248"; transcript_id "TCONS_00036453"; exon_number "5"; oId "L04.5261.3"; class_code "u"; tss_id "TSS17883";
scaffold127	Cufflinks	exon	97307	98483	.	-	.	gene_id "XLOC_010259"; transcript_id "TCONS_00036365"; exon_number "1"; gene_name "Lus10032802.g"; oId "L02.6438.4"; nearest_ref "Lus10032802.BGIv1.0"; class_code "o"; tss_id "TSS17921";
scaffold127	Cufflinks	exon	98858	98944	.	-	.	gene_id "XLOC_010259"; transcript_id "TCONS_00036365"; exon_number "2"; gene_name "Lus10032802.g"; oId "L02.6438.4"; nearest_ref "Lus10032802.BGIv1.0"; class_code "o"; tss_id "TSS17921";
scaffold127	Cufflinks	exon	99026	99271	.	-	.	gene_id "XLOC_010259"; transcript_id "TCONS_00036365"; exon_number "3"; gene_name "Lus10032802.g"; oId "L02.6438.4"; nearest_ref "Lus10032802.BGIv1.0"; class_code "o"; tss_id "TSS17921";
scaffold127	Cufflinks	exon	134535	138070	.	-	.	gene_id "XLOC_010261"; transcript_id "TCONS_00036527"; exon_number "1"; oId "L06.6339.1"; class_code "u"; tss_id "TSS17928";
scaffold127	Cufflinks	exon	138154	138626	.	-	.	gene_id "XLOC_010261"; transcript_id "TCONS_00036527"; exon_number "2"; oId "L06.6339.1"; class_code "u"; tss_id "TSS17928";
scaffold127	Cufflinks	exon	134878	136251	.	-	.	gene_id "XLOC_010261"; transcript_id "TCONS_00036728"; exon_number "1"; oId "L13.6406.2"; class_code "u"; tss_id "TSS17927";
scaffold127	Cufflinks	exon	137790	138070	.	-	.	gene_id "XLOC_010261"; transcript_id "TCONS_00036728"; exon_number "2"; oId "L13.6406.2"; class_code "u"; tss_id "TSS17927";
scaffold127	Cufflinks	exon	138154	138430	.	-	.	gene_id "XLOC_010261"; transcript_id "TCONS_00036728"; exon_number "3"; oId "L13.6406.2"; class_code "u"; tss_id "TSS17927";
scaffold127	Cufflinks	exon	135024	135164	.	-	.	gene_id "XLOC_010261"; transcript_id "TCONS_00036702"; exon_number "1"; oId "L12.4880.1"; class_code "u"; tss_id "TSS17927";
scaffold127	Cufflinks	exon	136174	136251	.	-	.	gene_id "XLOC_010261"; transcript_id "TCONS_00036702"; exon_number "2"; oId "L12.4880.1"; class_code "u"; tss_id "TSS17927";
scaffold127	Cufflinks	exon	137790	137909	.	-	.	gene_id "XLOC_010261"; transcript_id "TCONS_00036702"; exon_number "3"; oId "L12.4880.1"; class_code "u"; tss_id "TSS17927";
scaffold127	Cufflinks	exon	138020	138424	.	-	.	gene_id "XLOC_010261"; transcript_id "TCONS_00036702"; exon_number "4"; oId "L12.4880.1"; class_code "u"; tss_id "TSS17927";
scaffold127	Cufflinks	exon	824064	824568	.	-	.	gene_id "XLOC_010287"; transcript_id "TCONS_00036296"; exon_number "1"; oId "L01.5937.3"; class_code "u"; tss_id "TSS17985";
scaffold127	Cufflinks	exon	824706	824769	.	-	.	gene_id "XLOC_010287"; transcript_id "TCONS_00036296"; exon_number "2"; oId "L01.5937.3"; class_code "u"; tss_id "TSS17985";
scaffold127	Cufflinks	exon	825963	826085	.	-	.	gene_id "XLOC_010287"; transcript_id "TCONS_00036296"; exon_number "3"; oId "L01.5937.3"; class_code "u"; tss_id "TSS17985";
scaffold127	Cufflinks	exon	826159	826328	.	-	.	gene_id "XLOC_010287"; transcript_id "TCONS_00036296"; exon_number "4"; oId "L01.5937.3"; class_code "u"; tss_id "TSS17985";
scaffold127	Cufflinks	exon	826424	827022	.	-	.	gene_id "XLOC_010287"; transcript_id "TCONS_00036296"; exon_number "5"; oId "L01.5937.3"; class_code "u"; tss_id "TSS17985";
scaffold127	Cufflinks	exon	827150	827290	.	-	.	gene_id "XLOC_010287"; transcript_id "TCONS_00036296"; exon_number "6"; oId "L01.5937.3"; class_code "u"; tss_id "TSS17985";
scaffold127	Cufflinks	exon	827497	827782	.	-	.	gene_id "XLOC_010287"; transcript_id "TCONS_00036296"; exon_number "7"; oId "L01.5937.3"; class_code "u"; tss_id "TSS17985";
scaffold127	Cufflinks	exon	824098	824520	.	-	.	gene_id "XLOC_010287"; transcript_id "TCONS_00036532"; exon_number "1"; oId "L06.6367.1"; class_code "u"; tss_id "TSS17985";
scaffold127	Cufflinks	exon	824706	826328	.	-	.	gene_id "XLOC_010287"; transcript_id "TCONS_00036532"; exon_number "2"; oId "L06.6367.1"; class_code "u"; tss_id "TSS17985";
scaffold127	Cufflinks	exon	826424	827022	.	-	.	gene_id "XLOC_010287"; transcript_id "TCONS_00036532"; exon_number "3"; oId "L06.6367.1"; class_code "u"; tss_id "TSS17985";
scaffold127	Cufflinks	exon	827150	827290	.	-	.	gene_id "XLOC_010287"; transcript_id "TCONS_00036532"; exon_number "4"; oId "L06.6367.1"; class_code "u"; tss_id "TSS17985";
scaffold127	Cufflinks	exon	827492	827777	.	-	.	gene_id "XLOC_010287"; transcript_id "TCONS_00036532"; exon_number "5"; oId "L06.6367.1"; class_code "u"; tss_id "TSS17985";
scaffold127	Cufflinks	exon	824117	824568	.	-	.	gene_id "XLOC_010287"; transcript_id "TCONS_00036416"; exon_number "1"; oId "L03.5315.2"; class_code "u"; tss_id "TSS17985";
scaffold127	Cufflinks	exon	824706	824769	.	-	.	gene_id "XLOC_010287"; transcript_id "TCONS_00036416"; exon_number "2"; oId "L03.5315.2"; class_code "u"; tss_id "TSS17985";
scaffold127	Cufflinks	exon	825963	826328	.	-	.	gene_id "XLOC_010287"; transcript_id "TCONS_00036416"; exon_number "3"; oId "L03.5315.2"; class_code "u"; tss_id "TSS17985";
scaffold127	Cufflinks	exon	826424	827022	.	-	.	gene_id "XLOC_010287"; transcript_id "TCONS_00036416"; exon_number "4"; oId "L03.5315.2"; class_code "u"; tss_id "TSS17985";
scaffold127	Cufflinks	exon	827150	827290	.	-	.	gene_id "XLOC_010287"; transcript_id "TCONS_00036416"; exon_number "5"; oId "L03.5315.2"; class_code "u"; tss_id "TSS17985";
scaffold127	Cufflinks	exon	827492	827752	.	-	.	gene_id "XLOC_010287"; transcript_id "TCONS_00036416"; exon_number "6"; oId "L03.5315.2"; class_code "u"; tss_id "TSS17985";
scaffold127	Cufflinks	exon	824117	826328	.	-	.	gene_id "XLOC_010287"; transcript_id "TCONS_00036375"; exon_number "1"; oId "L02.6467.3"; class_code "u"; tss_id "TSS17985";
scaffold127	Cufflinks	exon	826424	827022	.	-	.	gene_id "XLOC_010287"; transcript_id "TCONS_00036375"; exon_number "2"; oId "L02.6467.3"; class_code "u"; tss_id "TSS17985";
scaffold127	Cufflinks	exon	827150	827290	.	-	.	gene_id "XLOC_010287"; transcript_id "TCONS_00036375"; exon_number "3"; oId "L02.6467.3"; class_code "u"; tss_id "TSS17985";
scaffold127	Cufflinks	exon	827492	827753	.	-	.	gene_id "XLOC_010287"; transcript_id "TCONS_00036375"; exon_number "4"; oId "L02.6467.3"; class_code "u"; tss_id "TSS17985";
scaffold127	Cufflinks	exon	824118	824568	.	-	.	gene_id "XLOC_010287"; transcript_id "TCONS_00036756"; exon_number "1"; oId "L14.4648.2"; class_code "u"; tss_id "TSS17985";
scaffold127	Cufflinks	exon	824706	826328	.	-	.	gene_id "XLOC_010287"; transcript_id "TCONS_00036756"; exon_number "2"; oId "L14.4648.2"; class_code "u"; tss_id "TSS17985";
scaffold127	Cufflinks	exon	826424	827022	.	-	.	gene_id "XLOC_010287"; transcript_id "TCONS_00036756"; exon_number "3"; oId "L14.4648.2"; class_code "u"; tss_id "TSS17985";
scaffold127	Cufflinks	exon	827150	827290	.	-	.	gene_id "XLOC_010287"; transcript_id "TCONS_00036756"; exon_number "4"; oId "L14.4648.2"; class_code "u"; tss_id "TSS17985";
scaffold127	Cufflinks	exon	827492	827799	.	-	.	gene_id "XLOC_010287"; transcript_id "TCONS_00036756"; exon_number "5"; oId "L14.4648.2"; class_code "u"; tss_id "TSS17985";
scaffold127	Cufflinks	exon	824121	824568	.	-	.	gene_id "XLOC_010287"; transcript_id "TCONS_00036732"; exon_number "1"; oId "L13.6429.1"; class_code "u"; tss_id "TSS17991";
scaffold127	Cufflinks	exon	824706	824769	.	-	.	gene_id "XLOC_010287"; transcript_id "TCONS_00036732"; exon_number "2"; oId "L13.6429.1"; class_code "u"; tss_id "TSS17991";
scaffold127	Cufflinks	exon	825963	826085	.	-	.	gene_id "XLOC_010287"; transcript_id "TCONS_00036732"; exon_number "3"; oId "L13.6429.1"; class_code "u"; tss_id "TSS17991";
scaffold127	Cufflinks	exon	826159	826328	.	-	.	gene_id "XLOC_010287"; transcript_id "TCONS_00036732"; exon_number "4"; oId "L13.6429.1"; class_code "u"; tss_id "TSS17991";
scaffold127	Cufflinks	exon	826424	827038	.	-	.	gene_id "XLOC_010287"; transcript_id "TCONS_00036732"; exon_number "5"; oId "L13.6429.1"; class_code "u"; tss_id "TSS17991";
scaffold127	Cufflinks	exon	824121	824520	.	-	.	gene_id "XLOC_010287"; transcript_id "TCONS_00036733"; exon_number "1"; oId "L13.6429.2"; class_code "u"; tss_id "TSS17985";
scaffold127	Cufflinks	exon	824706	826328	.	-	.	gene_id "XLOC_010287"; transcript_id "TCONS_00036733"; exon_number "2"; oId "L13.6429.2"; class_code "u"; tss_id "TSS17985";
scaffold127	Cufflinks	exon	826424	827022	.	-	.	gene_id "XLOC_010287"; transcript_id "TCONS_00036733"; exon_number "3"; oId "L13.6429.2"; class_code "u"; tss_id "TSS17985";
scaffold127	Cufflinks	exon	827150	827935	.	-	.	gene_id "XLOC_010287"; transcript_id "TCONS_00036733"; exon_number "4"; oId "L13.6429.2"; class_code "u"; tss_id "TSS17985";
scaffold127	Cufflinks	exon	824729	825326	.	-	.	gene_id "XLOC_010287"; transcript_id "TCONS_00036606"; exon_number "1"; oId "L08.5926.1"; class_code "u"; tss_id "TSS17992";
scaffold127	Cufflinks	exon	825963	826328	.	-	.	gene_id "XLOC_010287"; transcript_id "TCONS_00036606"; exon_number "2"; oId "L08.5926.1"; class_code "u"; tss_id "TSS17992";
scaffold127	Cufflinks	exon	826424	827022	.	-	.	gene_id "XLOC_010287"; transcript_id "TCONS_00036606"; exon_number "3"; oId "L08.5926.1"; class_code "u"; tss_id "TSS17992";
scaffold127	Cufflinks	exon	827150	827290	.	-	.	gene_id "XLOC_010287"; transcript_id "TCONS_00036606"; exon_number "4"; oId "L08.5926.1"; class_code "u"; tss_id "TSS17992";
scaffold127	Cufflinks	exon	827497	827784	.	-	.	gene_id "XLOC_010287"; transcript_id "TCONS_00036606"; exon_number "5"; oId "L08.5926.1"; class_code "u"; tss_id "TSS17992";
scaffold127	Cufflinks	exon	824729	826085	.	-	.	gene_id "XLOC_010287"; transcript_id "TCONS_00036607"; exon_number "1"; oId "L08.5926.3"; class_code "u"; tss_id "TSS17992";
scaffold127	Cufflinks	exon	826196	827784	.	-	.	gene_id "XLOC_010287"; transcript_id "TCONS_00036607"; exon_number "2"; oId "L08.5926.3"; class_code "u"; tss_id "TSS17992";
scaffold127	Cufflinks	exon	825073	826085	.	-	.	gene_id "XLOC_010287"; transcript_id "TCONS_00036709"; exon_number "1"; oId "L12.4906.1"; class_code "u"; tss_id "TSS17993";
scaffold127	Cufflinks	exon	826155	826247	.	-	.	gene_id "XLOC_010287"; transcript_id "TCONS_00036709"; exon_number "2"; oId "L12.4906.1"; class_code "u"; tss_id "TSS17993";
scaffold127	Cufflinks	exon	825073	826085	.	-	.	gene_id "XLOC_010287"; transcript_id "TCONS_00036710"; exon_number "1"; oId "L12.4906.2"; class_code "u"; tss_id "TSS17994";
scaffold127	Cufflinks	exon	826159	826328	.	-	.	gene_id "XLOC_010287"; transcript_id "TCONS_00036710"; exon_number "2"; oId "L12.4906.2"; class_code "u"; tss_id "TSS17994";
scaffold127	Cufflinks	exon	826424	826599	.	-	.	gene_id "XLOC_010287"; transcript_id "TCONS_00036710"; exon_number "3"; oId "L12.4906.2"; class_code "u"; tss_id "TSS17994";
scaffold127	Cufflinks	exon	826674	827022	.	-	.	gene_id "XLOC_010287"; transcript_id "TCONS_00036710"; exon_number "4"; oId "L12.4906.2"; class_code "u"; tss_id "TSS17994";
scaffold127	Cufflinks	exon	827150	827372	.	-	.	gene_id "XLOC_010287"; transcript_id "TCONS_00036710"; exon_number "5"; oId "L12.4906.2"; class_code "u"; tss_id "TSS17994";
scaffold127	Cufflinks	exon	825241	825326	.	-	.	gene_id "XLOC_010287"; transcript_id "TCONS_00036467"; exon_number "1"; oId "L04.5243.1"; class_code "u"; tss_id "TSS17991";
scaffold127	Cufflinks	exon	825963	826085	.	-	.	gene_id "XLOC_010287"; transcript_id "TCONS_00036467"; exon_number "2"; oId "L04.5243.1"; class_code "u"; tss_id "TSS17991";
scaffold127	Cufflinks	exon	826159	826328	.	-	.	gene_id "XLOC_010287"; transcript_id "TCONS_00036467"; exon_number "3"; oId "L04.5243.1"; class_code "u"; tss_id "TSS17991";
scaffold127	Cufflinks	exon	826424	827088	.	-	.	gene_id "XLOC_010287"; transcript_id "TCONS_00036467"; exon_number "4"; oId "L04.5243.1"; class_code "u"; tss_id "TSS17991";
scaffold127	Cufflinks	exon	825241	825326	.	-	.	gene_id "XLOC_010287"; transcript_id "TCONS_00036468"; exon_number "1"; oId "L04.5243.2"; class_code "u"; tss_id "TSS17992";
scaffold127	Cufflinks	exon	825963	826085	.	-	.	gene_id "XLOC_010287"; transcript_id "TCONS_00036468"; exon_number "2"; oId "L04.5243.2"; class_code "u"; tss_id "TSS17992";
scaffold127	Cufflinks	exon	826159	826328	.	-	.	gene_id "XLOC_010287"; transcript_id "TCONS_00036468"; exon_number "3"; oId "L04.5243.2"; class_code "u"; tss_id "TSS17992";
scaffold127	Cufflinks	exon	826424	826599	.	-	.	gene_id "XLOC_010287"; transcript_id "TCONS_00036468"; exon_number "4"; oId "L04.5243.2"; class_code "u"; tss_id "TSS17992";
scaffold127	Cufflinks	exon	826674	827022	.	-	.	gene_id "XLOC_010287"; transcript_id "TCONS_00036468"; exon_number "5"; oId "L04.5243.2"; class_code "u"; tss_id "TSS17992";
scaffold127	Cufflinks	exon	827150	827752	.	-	.	gene_id "XLOC_010287"; transcript_id "TCONS_00036468"; exon_number "6"; oId "L04.5243.2"; class_code "u"; tss_id "TSS17992";
scaffold127	Cufflinks	exon	825875	827022	.	-	.	gene_id "XLOC_010287"; transcript_id "TCONS_00036664"; exon_number "1"; oId "L10.5010.2"; class_code "u"; tss_id "TSS17992";
scaffold127	Cufflinks	exon	827150	827298	.	-	.	gene_id "XLOC_010287"; transcript_id "TCONS_00036664"; exon_number "2"; oId "L10.5010.2"; class_code "u"; tss_id "TSS17992";
scaffold127	Cufflinks	exon	827497	827801	.	-	.	gene_id "XLOC_010287"; transcript_id "TCONS_00036664"; exon_number "3"; oId "L10.5010.2"; class_code "u"; tss_id "TSS17992";
scaffold128	Cufflinks	exon	154354	154991	.	-	.	gene_id "XLOC_010336"; transcript_id "TCONS_00036931"; exon_number "1"; gene_name "Lus10007127.g"; oId "L11.5088.5"; nearest_ref "Lus10007127.BGIv1.0"; class_code "o"; tss_id "TSS18096";
scaffold128	Cufflinks	exon	155554	155705	.	-	.	gene_id "XLOC_010336"; transcript_id "TCONS_00036931"; exon_number "2"; gene_name "Lus10007127.g"; oId "L11.5088.5"; nearest_ref "Lus10007127.BGIv1.0"; class_code "o"; tss_id "TSS18096";
scaffold1281	Cufflinks	exon	384	577	.	-	.	gene_id "XLOC_010349"; transcript_id "TCONS_00036959"; exon_number "1"; oId "L12.4938.1"; class_code "u"; tss_id "TSS18119";
scaffold1281	Cufflinks	exon	984	1059	.	-	.	gene_id "XLOC_010349"; transcript_id "TCONS_00036959"; exon_number "2"; oId "L12.4938.1"; class_code "u"; tss_id "TSS18119";
scaffold1281	Cufflinks	exon	1231	1236	.	-	.	gene_id "XLOC_010349"; transcript_id "TCONS_00036959"; exon_number "3"; oId "L12.4938.1"; class_code "u"; tss_id "TSS18119";
scaffold13	Cufflinks	exon	249476	249758	.	-	.	gene_id "XLOC_010411"; transcript_id "TCONS_00037116"; exon_number "1"; oId "L02.6534.2"; class_code "u"; tss_id "TSS18271";
scaffold13	Cufflinks	exon	249845	249969	.	-	.	gene_id "XLOC_010411"; transcript_id "TCONS_00037116"; exon_number "2"; oId "L02.6534.2"; class_code "u"; tss_id "TSS18271";
scaffold13	Cufflinks	exon	250065	250929	.	-	.	gene_id "XLOC_010411"; transcript_id "TCONS_00037116"; exon_number "3"; oId "L02.6534.2"; class_code "u"; tss_id "TSS18271";
scaffold13	Cufflinks	exon	249476	250230	.	-	.	gene_id "XLOC_010411"; transcript_id "TCONS_00037115"; exon_number "1"; oId "L02.6534.1"; class_code "u"; tss_id "TSS18271";
scaffold13	Cufflinks	exon	250358	250929	.	-	.	gene_id "XLOC_010411"; transcript_id "TCONS_00037115"; exon_number "2"; oId "L02.6534.1"; class_code "u"; tss_id "TSS18271";
scaffold13	Cufflinks	exon	250994	251603	.	-	.	gene_id "XLOC_010411"; transcript_id "TCONS_00037117"; exon_number "1"; oId "L02.6534.3"; class_code "u"; tss_id "TSS18270";
scaffold13	Cufflinks	exon	251708	252561	.	-	.	gene_id "XLOC_010411"; transcript_id "TCONS_00037117"; exon_number "2"; oId "L02.6534.3"; class_code "u"; tss_id "TSS18270";
scaffold130	Cufflinks	exon	181538	182289	.	-	.	gene_id "XLOC_010422"; transcript_id "TCONS_00037338"; exon_number "1"; oId "L08.6007.1"; class_code "u"; tss_id "TSS18294";
scaffold130	Cufflinks	exon	182413	182551	.	-	.	gene_id "XLOC_010422"; transcript_id "TCONS_00037338"; exon_number "2"; oId "L08.6007.1"; class_code "u"; tss_id "TSS18294";
scaffold130	Cufflinks	exon	182629	182660	.	-	.	gene_id "XLOC_010422"; transcript_id "TCONS_00037338"; exon_number "3"; oId "L08.6007.1"; class_code "u"; tss_id "TSS18294";
scaffold130	Cufflinks	exon	181553	181833	.	-	.	gene_id "XLOC_010422"; transcript_id "TCONS_00037330"; exon_number "1"; oId "L06.6444.1"; class_code "u"; tss_id "TSS18293";
scaffold130	Cufflinks	exon	181913	182289	.	-	.	gene_id "XLOC_010422"; transcript_id "TCONS_00037330"; exon_number "2"; oId "L06.6444.1"; class_code "u"; tss_id "TSS18293";
scaffold130	Cufflinks	exon	182413	182551	.	-	.	gene_id "XLOC_010422"; transcript_id "TCONS_00037330"; exon_number "3"; oId "L06.6444.1"; class_code "u"; tss_id "TSS18293";
scaffold130	Cufflinks	exon	182664	182914	.	-	.	gene_id "XLOC_010422"; transcript_id "TCONS_00037330"; exon_number "4"; oId "L06.6444.1"; class_code "u"; tss_id "TSS18293";
scaffold130	Cufflinks	exon	181566	181833	.	-	.	gene_id "XLOC_010422"; transcript_id "TCONS_00037334"; exon_number "1"; oId "L07.6285.1"; class_code "u"; tss_id "TSS18294";
scaffold130	Cufflinks	exon	181913	182289	.	-	.	gene_id "XLOC_010422"; transcript_id "TCONS_00037334"; exon_number "2"; oId "L07.6285.1"; class_code "u"; tss_id "TSS18294";
scaffold130	Cufflinks	exon	182413	182747	.	-	.	gene_id "XLOC_010422"; transcript_id "TCONS_00037334"; exon_number "3"; oId "L07.6285.1"; class_code "u"; tss_id "TSS18294";
scaffold130	Cufflinks	exon	181623	181638	.	-	.	gene_id "XLOC_010422"; transcript_id "TCONS_00037346"; exon_number "1"; oId "L12.4971.3"; class_code "u"; tss_id "TSS18294";
scaffold130	Cufflinks	exon	181760	181833	.	-	.	gene_id "XLOC_010422"; transcript_id "TCONS_00037346"; exon_number "2"; oId "L12.4971.3"; class_code "u"; tss_id "TSS18294";
scaffold130	Cufflinks	exon	181917	182289	.	-	.	gene_id "XLOC_010422"; transcript_id "TCONS_00037346"; exon_number "3"; oId "L12.4971.3"; class_code "u"; tss_id "TSS18294";
scaffold130	Cufflinks	exon	182413	182551	.	-	.	gene_id "XLOC_010422"; transcript_id "TCONS_00037346"; exon_number "4"; oId "L12.4971.3"; class_code "u"; tss_id "TSS18294";
scaffold130	Cufflinks	exon	182629	182660	.	-	.	gene_id "XLOC_010422"; transcript_id "TCONS_00037346"; exon_number "5"; oId "L12.4971.3"; class_code "u"; tss_id "TSS18294";
scaffold1302	Cufflinks	exon	90981	92390	.	-	.	gene_id "XLOC_010441"; transcript_id "TCONS_00037396"; exon_number "1"; oId "L03.5399.2"; class_code "u"; tss_id "TSS18337";
scaffold1302	Cufflinks	exon	92476	92777	.	-	.	gene_id "XLOC_010441"; transcript_id "TCONS_00037396"; exon_number "2"; oId "L03.5399.2"; class_code "u"; tss_id "TSS18337";
scaffold1302	Cufflinks	exon	91019	91925	.	-	.	gene_id "XLOC_010441"; transcript_id "TCONS_00037434"; exon_number "1"; oId "L08.6013.1"; class_code "u"; tss_id "TSS18339";
scaffold1302	Cufflinks	exon	92583	92672	.	-	.	gene_id "XLOC_010441"; transcript_id "TCONS_00037434"; exon_number "2"; oId "L08.6013.1"; class_code "u"; tss_id "TSS18339";
scaffold1302	Cufflinks	exon	93113	94854	.	-	.	gene_id "XLOC_010441"; transcript_id "TCONS_00037434"; exon_number "3"; oId "L08.6013.1"; class_code "u"; tss_id "TSS18339";
scaffold1302	Cufflinks	exon	91102	92390	.	-	.	gene_id "XLOC_010441"; transcript_id "TCONS_00037380"; exon_number "1"; oId "L01.6027.2"; class_code "u"; tss_id "TSS18340";
scaffold1302	Cufflinks	exon	92476	92672	.	-	.	gene_id "XLOC_010441"; transcript_id "TCONS_00037380"; exon_number "2"; oId "L01.6027.2"; class_code "u"; tss_id "TSS18340";
scaffold1302	Cufflinks	exon	93113	94198	.	-	.	gene_id "XLOC_010441"; transcript_id "TCONS_00037380"; exon_number "3"; oId "L01.6027.2"; class_code "u"; tss_id "TSS18340";
scaffold1302	Cufflinks	exon	92918	93222	.	-	.	gene_id "XLOC_010441"; transcript_id "TCONS_00037437"; exon_number "1"; oId "L08.6013.4"; class_code "u"; tss_id "TSS18339";
scaffold1302	Cufflinks	exon	93464	93613	.	-	.	gene_id "XLOC_010441"; transcript_id "TCONS_00037437"; exon_number "2"; oId "L08.6013.4"; class_code "u"; tss_id "TSS18339";
scaffold1302	Cufflinks	exon	93695	94854	.	-	.	gene_id "XLOC_010441"; transcript_id "TCONS_00037437"; exon_number "3"; oId "L08.6013.4"; class_code "u"; tss_id "TSS18339";
scaffold1302	Cufflinks	exon	95119	95458	.	-	.	gene_id "XLOC_010441"; transcript_id "TCONS_00037409"; exon_number "1"; oId "L04.5324.3"; class_code "u"; tss_id "TSS18345";
scaffold1302	Cufflinks	exon	95551	95658	.	-	.	gene_id "XLOC_010441"; transcript_id "TCONS_00037409"; exon_number "2"; oId "L04.5324.3"; class_code "u"; tss_id "TSS18345";
scaffold1311	Cufflinks	exon	110085	110194	.	-	.	gene_id "XLOC_010656"; transcript_id "TCONS_00038368"; exon_number "1"; oId "L02.6685.1"; class_code "u"; tss_id "TSS18798";
scaffold1311	Cufflinks	exon	110282	110424	.	-	.	gene_id "XLOC_010656"; transcript_id "TCONS_00038368"; exon_number "2"; oId "L02.6685.1"; class_code "u"; tss_id "TSS18798";
scaffold1311	Cufflinks	exon	110505	110815	.	-	.	gene_id "XLOC_010656"; transcript_id "TCONS_00038368"; exon_number "3"; oId "L02.6685.1"; class_code "u"; tss_id "TSS18798";
scaffold1313	Cufflinks	exon	128185	128360	.	+	.	gene_id "XLOC_010696"; transcript_id "TCONS_00039061"; exon_number "1"; oId "L09.6458.1"; class_code "u"; tss_id "TSS18880";
scaffold1313	Cufflinks	exon	128571	128911	.	+	.	gene_id "XLOC_010696"; transcript_id "TCONS_00039061"; exon_number "2"; oId "L09.6458.1"; class_code "u"; tss_id "TSS18880";
scaffold1313	Cufflinks	exon	151619	151802	.	-	.	gene_id "XLOC_010754"; transcript_id "TCONS_00039045"; exon_number "1"; gene_name "Lus10012846.g"; oId "L08.6128.4"; nearest_ref "Lus10012846.BGIv1.0"; class_code "o"; tss_id "TSS19033";
scaffold1313	Cufflinks	exon	151898	152275	.	-	.	gene_id "XLOC_010754"; transcript_id "TCONS_00039045"; exon_number "2"; gene_name "Lus10012846.g"; oId "L08.6128.4"; nearest_ref "Lus10012846.BGIv1.0"; class_code "o"; tss_id "TSS19033";
scaffold1313	Cufflinks	exon	313424	314168	.	-	.	gene_id "XLOC_010772"; transcript_id "TCONS_00039015"; exon_number "1"; oId "L07.6489.1"; class_code "u"; tss_id "TSS19068";
scaffold1313	Cufflinks	exon	314291	315555	.	-	.	gene_id "XLOC_010772"; transcript_id "TCONS_00039015"; exon_number "2"; oId "L07.6489.1"; class_code "u"; tss_id "TSS19068";
scaffold1317	Cufflinks	exon	60606	61518	.	+	.	gene_id "XLOC_010795"; transcript_id "TCONS_00039484"; exon_number "1"; gene_name "Lus10007869.g"; oId "L05.6142.4"; nearest_ref "Lus10007869.BGIv1.0"; class_code "o"; tss_id "TSS19129";
scaffold1317	Cufflinks	exon	61700	61782	.	+	.	gene_id "XLOC_010795"; transcript_id "TCONS_00039484"; exon_number "2"; gene_name "Lus10007869.g"; oId "L05.6142.4"; nearest_ref "Lus10007869.BGIv1.0"; class_code "o"; tss_id "TSS19129";
scaffold1317	Cufflinks	exon	61873	61918	.	+	.	gene_id "XLOC_010795"; transcript_id "TCONS_00039484"; exon_number "3"; gene_name "Lus10007869.g"; oId "L05.6142.4"; nearest_ref "Lus10007869.BGIv1.0"; class_code "o"; tss_id "TSS19129";
scaffold1317	Cufflinks	exon	142943	143145	.	+	.	gene_id "XLOC_010804"; transcript_id "TCONS_00039594"; exon_number "1"; gene_name "Lus10007887.g"; oId "L14.4935.1"; nearest_ref "Lus10007887.BGIv1.0"; class_code "i"; tss_id "TSS19163";
scaffold1317	Cufflinks	exon	147031	147250	.	+	.	gene_id "XLOC_010804"; transcript_id "TCONS_00039594"; exon_number "2"; gene_name "Lus10007887.g"; oId "L14.4935.1"; nearest_ref "Lus10007887.BGIv1.0"; class_code "i"; tss_id "TSS19163";
scaffold1317	Cufflinks	exon	18178	18919	.	-	.	gene_id "XLOC_010824"; transcript_id "TCONS_00039668"; exon_number "1"; oId "L12.5139.4"; class_code "u"; tss_id "TSS19214";
scaffold1317	Cufflinks	exon	18977	19014	.	-	.	gene_id "XLOC_010824"; transcript_id "TCONS_00039668"; exon_number "2"; oId "L12.5139.4"; class_code "u"; tss_id "TSS19214";
scaffold1317	Cufflinks	exon	19131	19370	.	-	.	gene_id "XLOC_010824"; transcript_id "TCONS_00039668"; exon_number "3"; oId "L12.5139.4"; class_code "u"; tss_id "TSS19214";
scaffold1317	Cufflinks	exon	120326	120730	.	-	.	gene_id "XLOC_010837"; transcript_id "TCONS_00039304"; exon_number "1"; gene_name "Lus10007883.g"; oId "L05.6193.2"; nearest_ref "Lus10007883.BGIv1.0"; class_code "i"; tss_id "TSS19250";
scaffold1317	Cufflinks	exon	121058	121405	.	-	.	gene_id "XLOC_010837"; transcript_id "TCONS_00039304"; exon_number "2"; gene_name "Lus10007883.g"; oId "L05.6193.2"; nearest_ref "Lus10007883.BGIv1.0"; class_code "i"; tss_id "TSS19250";
scaffold132	Cufflinks	exon	51570	52555	.	+	.	gene_id "XLOC_010873"; transcript_id "TCONS_00040005"; exon_number "1"; gene_name "Lus10027957.g"; oId "L02.6821.2"; nearest_ref "Lus10027957.BGIv1.0"; class_code "o"; tss_id "TSS19333";
scaffold132	Cufflinks	exon	53034	53076	.	+	.	gene_id "XLOC_010873"; transcript_id "TCONS_00040005"; exon_number "2"; gene_name "Lus10027957.g"; oId "L02.6821.2"; nearest_ref "Lus10027957.BGIv1.0"; class_code "o"; tss_id "TSS19333";
scaffold132	Cufflinks	exon	786899	787130	.	+	.	gene_id "XLOC_010950"; transcript_id "TCONS_00040634"; exon_number "1"; oId "L14.5005.1"; class_code "u"; tss_id "TSS19505";
scaffold132	Cufflinks	exon	789865	790498	.	+	.	gene_id "XLOC_010950"; transcript_id "TCONS_00040634"; exon_number "2"; oId "L14.5005.1"; class_code "u"; tss_id "TSS19505";
scaffold132	Cufflinks	exon	817419	817544	.	+	.	gene_id "XLOC_010956"; transcript_id "TCONS_00040042"; exon_number "1"; gene_name "Lus10028090.g"; oId "L02.6910.2"; nearest_ref "Lus10028090.BGIv1.0"; class_code "x"; tss_id "TSS19518";
scaffold132	Cufflinks	exon	817647	817741	.	+	.	gene_id "XLOC_010956"; transcript_id "TCONS_00040042"; exon_number "2"; gene_name "Lus10028090.g"; oId "L02.6910.2"; nearest_ref "Lus10028090.BGIv1.0"; class_code "x"; tss_id "TSS19518";
scaffold132	Cufflinks	exon	817841	818048	.	+	.	gene_id "XLOC_010956"; transcript_id "TCONS_00040042"; exon_number "3"; gene_name "Lus10028090.g"; oId "L02.6910.2"; nearest_ref "Lus10028090.BGIv1.0"; class_code "x"; tss_id "TSS19518";
scaffold132	Cufflinks	exon	818137	818200	.	+	.	gene_id "XLOC_010956"; transcript_id "TCONS_00040042"; exon_number "4"; gene_name "Lus10028090.g"; oId "L02.6910.2"; nearest_ref "Lus10028090.BGIv1.0"; class_code "x"; tss_id "TSS19518";
scaffold132	Cufflinks	exon	818279	818360	.	+	.	gene_id "XLOC_010956"; transcript_id "TCONS_00040042"; exon_number "5"; gene_name "Lus10028090.g"; oId "L02.6910.2"; nearest_ref "Lus10028090.BGIv1.0"; class_code "x"; tss_id "TSS19518";
scaffold132	Cufflinks	exon	818460	818623	.	+	.	gene_id "XLOC_010956"; transcript_id "TCONS_00040042"; exon_number "6"; gene_name "Lus10028090.g"; oId "L02.6910.2"; nearest_ref "Lus10028090.BGIv1.0"; class_code "x"; tss_id "TSS19518";
scaffold132	Cufflinks	exon	820965	822172	.	+	.	gene_id "XLOC_010956"; transcript_id "TCONS_00040042"; exon_number "7"; gene_name "Lus10028090.g"; oId "L02.6910.2"; nearest_ref "Lus10028090.BGIv1.0"; class_code "x"; tss_id "TSS19518";
scaffold132	Cufflinks	exon	817425	817741	.	+	.	gene_id "XLOC_010956"; transcript_id "TCONS_00040492"; exon_number "1"; oId "L10.5371.4"; class_code "u"; tss_id "TSS19518";
scaffold132	Cufflinks	exon	817844	818360	.	+	.	gene_id "XLOC_010956"; transcript_id "TCONS_00040492"; exon_number "2"; oId "L10.5371.4"; class_code "u"; tss_id "TSS19518";
scaffold132	Cufflinks	exon	818460	819314	.	+	.	gene_id "XLOC_010956"; transcript_id "TCONS_00040492"; exon_number "3"; oId "L10.5371.4"; class_code "u"; tss_id "TSS19518";
scaffold132	Cufflinks	exon	188126	188373	.	-	.	gene_id "XLOC_010989"; transcript_id "TCONS_00040682"; exon_number "1"; gene_name "Lus10027982.g"; oId "L16.4501.1"; nearest_ref "Lus10027982.BGIv1.0"; class_code "i"; tss_id "TSS19615";
scaffold132	Cufflinks	exon	188516	188964	.	-	.	gene_id "XLOC_010989"; transcript_id "TCONS_00040682"; exon_number "2"; gene_name "Lus10027982.g"; oId "L16.4501.1"; nearest_ref "Lus10027982.BGIv1.0"; class_code "i"; tss_id "TSS19615";
scaffold132	Cufflinks	exon	189042	189187	.	-	.	gene_id "XLOC_010989"; transcript_id "TCONS_00040682"; exon_number "3"; gene_name "Lus10027982.g"; oId "L16.4501.1"; nearest_ref "Lus10027982.BGIv1.0"; class_code "i"; tss_id "TSS19615";
scaffold1322	Cufflinks	exon	34024	34149	.	+	.	gene_id "XLOC_011057"; transcript_id "TCONS_00040758"; exon_number "1"; oId "L07.6691.2"; class_code "u"; tss_id "TSS19767";
scaffold1322	Cufflinks	exon	34247	34555	.	+	.	gene_id "XLOC_011057"; transcript_id "TCONS_00040758"; exon_number "2"; oId "L07.6691.2"; class_code "u"; tss_id "TSS19767";
scaffold133	Cufflinks	exon	24812	24884	.	-	.	gene_id "XLOC_011087"; transcript_id "TCONS_00040976"; exon_number "1"; gene_name "Lus10001454.g"; oId "L16.4562.1"; nearest_ref "Lus10001454.BGIv1.0"; class_code "o"; tss_id "TSS19849";
scaffold133	Cufflinks	exon	24973	26018	.	-	.	gene_id "XLOC_011087"; transcript_id "TCONS_00040976"; exon_number "2"; gene_name "Lus10001454.g"; oId "L16.4562.1"; nearest_ref "Lus10001454.BGIv1.0"; class_code "o"; tss_id "TSS19849";
scaffold133	Cufflinks	exon	26154	26259	.	-	.	gene_id "XLOC_011087"; transcript_id "TCONS_00040976"; exon_number "3"; gene_name "Lus10001454.g"; oId "L16.4562.1"; nearest_ref "Lus10001454.BGIv1.0"; class_code "o"; tss_id "TSS19849";
scaffold133	Cufflinks	exon	25632	26016	.	-	.	gene_id "XLOC_011087"; transcript_id "TCONS_00040889"; exon_number "1"; gene_name "Lus10001454.g"; oId "L05.6281.1"; nearest_ref "Lus10001454.BGIv1.0"; class_code "o"; tss_id "TSS19850";
scaffold133	Cufflinks	exon	26583	26588	.	-	.	gene_id "XLOC_011087"; transcript_id "TCONS_00040889"; exon_number "2"; gene_name "Lus10001454.g"; oId "L05.6281.1"; nearest_ref "Lus10001454.BGIv1.0"; class_code "o"; tss_id "TSS19850";
scaffold133	Cufflinks	exon	25661	26018	.	-	.	gene_id "XLOC_011087"; transcript_id "TCONS_00040937"; exon_number "1"; gene_name "Lus10001454.g"; oId "L06.6814.1"; nearest_ref "Lus10001454.BGIv1.0"; class_code "o"; tss_id "TSS19850";
scaffold133	Cufflinks	exon	26466	26528	.	-	.	gene_id "XLOC_011087"; transcript_id "TCONS_00040937"; exon_number "2"; gene_name "Lus10001454.g"; oId "L06.6814.1"; nearest_ref "Lus10001454.BGIv1.0"; class_code "o"; tss_id "TSS19850";
scaffold133	Cufflinks	exon	25663	26018	.	-	.	gene_id "XLOC_011087"; transcript_id "TCONS_00040909"; exon_number "1"; gene_name "Lus10001454.g"; oId "L02.6934.1"; nearest_ref "Lus10001454.BGIv1.0"; class_code "o"; tss_id "TSS19850";
scaffold133	Cufflinks	exon	26517	26538	.	-	.	gene_id "XLOC_011087"; transcript_id "TCONS_00040909"; exon_number "2"; gene_name "Lus10001454.g"; oId "L02.6934.1"; nearest_ref "Lus10001454.BGIv1.0"; class_code "o"; tss_id "TSS19850";
scaffold133	Cufflinks	exon	25702	26018	.	-	.	gene_id "XLOC_011087"; transcript_id "TCONS_00040930"; exon_number "1"; gene_name "Lus10001454.g"; oId "L10.5395.1"; nearest_ref "Lus10001454.BGIv1.0"; class_code "o"; tss_id "TSS19850";
scaffold133	Cufflinks	exon	26389	26510	.	-	.	gene_id "XLOC_011087"; transcript_id "TCONS_00040930"; exon_number "2"; gene_name "Lus10001454.g"; oId "L10.5395.1"; nearest_ref "Lus10001454.BGIv1.0"; class_code "o"; tss_id "TSS19850";
scaffold1347	Cufflinks	exon	63504	63584	.	+	.	gene_id "XLOC_011217"; transcript_id "TCONS_00041810"; exon_number "1"; gene_name "Lus10002683.g"; oId "L04.5783.2"; nearest_ref "Lus10002683.BGIv1.0"; class_code "o"; tss_id "TSS20170";
scaffold1347	Cufflinks	exon	64531	64665	.	+	.	gene_id "XLOC_011217"; transcript_id "TCONS_00041810"; exon_number "2"; gene_name "Lus10002683.g"; oId "L04.5783.2"; nearest_ref "Lus10002683.BGIv1.0"; class_code "o"; tss_id "TSS20170";
scaffold1347	Cufflinks	exon	64759	65205	.	+	.	gene_id "XLOC_011217"; transcript_id "TCONS_00041810"; exon_number "3"; gene_name "Lus10002683.g"; oId "L04.5783.2"; nearest_ref "Lus10002683.BGIv1.0"; class_code "o"; tss_id "TSS20170";
scaffold1347	Cufflinks	exon	65301	65401	.	+	.	gene_id "XLOC_011217"; transcript_id "TCONS_00041810"; exon_number "4"; gene_name "Lus10002683.g"; oId "L04.5783.2"; nearest_ref "Lus10002683.BGIv1.0"; class_code "o"; tss_id "TSS20170";
scaffold1347	Cufflinks	exon	63505	63584	.	+	.	gene_id "XLOC_011217"; transcript_id "TCONS_00041855"; exon_number "1"; gene_name "Lus10002683.g"; oId "L08.6502.1"; nearest_ref "Lus10002683.BGIv1.0"; class_code "o"; tss_id "TSS20170";
scaffold1347	Cufflinks	exon	64531	64665	.	+	.	gene_id "XLOC_011217"; transcript_id "TCONS_00041855"; exon_number "2"; gene_name "Lus10002683.g"; oId "L08.6502.1"; nearest_ref "Lus10002683.BGIv1.0"; class_code "o"; tss_id "TSS20170";
scaffold1347	Cufflinks	exon	64759	66043	.	+	.	gene_id "XLOC_011217"; transcript_id "TCONS_00041855"; exon_number "3"; gene_name "Lus10002683.g"; oId "L08.6502.1"; nearest_ref "Lus10002683.BGIv1.0"; class_code "o"; tss_id "TSS20170";
scaffold1356	Cufflinks	exon	43863	44099	.	-	.	gene_id "XLOC_011275"; transcript_id "TCONS_00042135"; exon_number "1"; oId "L05.6377.1"; class_code "u"; tss_id "TSS20343";
scaffold1356	Cufflinks	exon	45917	46364	.	-	.	gene_id "XLOC_011275"; transcript_id "TCONS_00042135"; exon_number "2"; oId "L05.6377.1"; class_code "u"; tss_id "TSS20343";
scaffold1360	Cufflinks	exon	12355	12749	.	-	.	gene_id "XLOC_011317"; transcript_id "TCONS_00042409"; exon_number "1"; gene_name "Lus10001472.g"; oId "L04.5834.2"; nearest_ref "Lus10001472.BGIv1.0"; class_code "o"; tss_id "TSS20431";
scaffold1360	Cufflinks	exon	12875	13055	.	-	.	gene_id "XLOC_011317"; transcript_id "TCONS_00042409"; exon_number "2"; gene_name "Lus10001472.g"; oId "L04.5834.2"; nearest_ref "Lus10001472.BGIv1.0"; class_code "o"; tss_id "TSS20431";
scaffold137	Cufflinks	exon	64721	64895	.	-	.	gene_id "XLOC_011359"; transcript_id "TCONS_00042512"; exon_number "1"; gene_name "Lus10009382.g"; oId "L08.6581.1"; nearest_ref "Lus10009382.BGIv1.0"; class_code "i"; tss_id "TSS20506";
scaffold137	Cufflinks	exon	69337	69386	.	-	.	gene_id "XLOC_011359"; transcript_id "TCONS_00042512"; exon_number "2"; gene_name "Lus10009382.g"; oId "L08.6581.1"; nearest_ref "Lus10009382.BGIv1.0"; class_code "i"; tss_id "TSS20506";
scaffold137	Cufflinks	exon	127890	128248	.	-	.	gene_id "XLOC_011366"; transcript_id "TCONS_00042661"; exon_number "1"; oId "L12.5420.2"; class_code "u"; tss_id "TSS20516";
scaffold137	Cufflinks	exon	128984	129266	.	-	.	gene_id "XLOC_011366"; transcript_id "TCONS_00042661"; exon_number "2"; oId "L12.5420.2"; class_code "u"; tss_id "TSS20516";
scaffold137	Cufflinks	exon	129344	129590	.	-	.	gene_id "XLOC_011366"; transcript_id "TCONS_00042661"; exon_number "3"; oId "L12.5420.2"; class_code "u"; tss_id "TSS20516";
scaffold1374	Cufflinks	exon	22237	22240	.	-	.	gene_id "XLOC_011398"; transcript_id "TCONS_00042752"; exon_number "1"; gene_name "Lus10000387.g"; oId "L04.5868.6"; nearest_ref "Lus10000387.BGIv1.0"; class_code "o"; tss_id "TSS20577";
scaffold1374	Cufflinks	exon	22314	22416	.	-	.	gene_id "XLOC_011398"; transcript_id "TCONS_00042752"; exon_number "2"; gene_name "Lus10000387.g"; oId "L04.5868.6"; nearest_ref "Lus10000387.BGIv1.0"; class_code "o"; tss_id "TSS20577";
scaffold1374	Cufflinks	exon	22509	22804	.	-	.	gene_id "XLOC_011398"; transcript_id "TCONS_00042752"; exon_number "3"; gene_name "Lus10000387.g"; oId "L04.5868.6"; nearest_ref "Lus10000387.BGIv1.0"; class_code "o"; tss_id "TSS20577";
scaffold1376	Cufflinks	exon	158029	158112	.	+	.	gene_id "XLOC_011418"; transcript_id "TCONS_00042924"; exon_number "1"; gene_name "Lus10011209.g"; oId "L02.7383.1"; nearest_ref "Lus10011209.BGIv1.0"; class_code "x"; tss_id "TSS20634";
scaffold1376	Cufflinks	exon	158624	159230	.	+	.	gene_id "XLOC_011418"; transcript_id "TCONS_00042924"; exon_number "2"; gene_name "Lus10011209.g"; oId "L02.7383.1"; nearest_ref "Lus10011209.BGIv1.0"; class_code "x"; tss_id "TSS20634";
scaffold1376	Cufflinks	exon	438973	439389	.	-	.	gene_id "XLOC_011493"; transcript_id "TCONS_00043391"; exon_number "1"; oId "L15.5243.2"; class_code "u"; tss_id "TSS20822";
scaffold1376	Cufflinks	exon	439548	439631	.	-	.	gene_id "XLOC_011493"; transcript_id "TCONS_00043391"; exon_number "2"; oId "L15.5243.2"; class_code "u"; tss_id "TSS20822";
scaffold1376	Cufflinks	exon	439736	440503	.	-	.	gene_id "XLOC_011493"; transcript_id "TCONS_00043391"; exon_number "3"; oId "L15.5243.2"; class_code "u"; tss_id "TSS20822";
scaffold138	Cufflinks	exon	23129	23321	.	+	.	gene_id "XLOC_011495"; transcript_id "TCONS_00043416"; exon_number "1"; gene_name "Lus10018956.g"; oId "L05.6514.2"; nearest_ref "Lus10018956.BGIv1.0"; class_code "i"; tss_id "TSS20826";
scaffold138	Cufflinks	exon	24427	25364	.	+	.	gene_id "XLOC_011495"; transcript_id "TCONS_00043416"; exon_number "2"; gene_name "Lus10018956.g"; oId "L05.6514.2"; nearest_ref "Lus10018956.BGIv1.0"; class_code "i"; tss_id "TSS20826";
scaffold138	Cufflinks	exon	23228	23321	.	+	.	gene_id "XLOC_011495"; transcript_id "TCONS_00043862"; exon_number "1"; gene_name "Lus10018956.g"; oId "L13.7082.3"; nearest_ref "Lus10018956.BGIv1.0"; class_code "i"; tss_id "TSS20827";
scaffold138	Cufflinks	exon	24113	24862	.	+	.	gene_id "XLOC_011495"; transcript_id "TCONS_00043862"; exon_number "2"; gene_name "Lus10018956.g"; oId "L13.7082.3"; nearest_ref "Lus10018956.BGIv1.0"; class_code "i"; tss_id "TSS20827";
scaffold138	Cufflinks	exon	8515	8550	.	-	.	gene_id "XLOC_011530"; transcript_id "TCONS_00043671"; exon_number "1"; oId "L05.6500.1"; class_code "u"; tss_id "TSS20930";
scaffold138	Cufflinks	exon	10030	10668	.	-	.	gene_id "XLOC_011530"; transcript_id "TCONS_00043671"; exon_number "2"; oId "L05.6500.1"; class_code "u"; tss_id "TSS20930";
scaffold138	Cufflinks	exon	292549	293143	.	-	.	gene_id "XLOC_011542"; transcript_id "TCONS_00043639"; exon_number "1"; oId "L04.5926.3"; class_code "u"; tss_id "TSS20956";
scaffold138	Cufflinks	exon	293247	293383	.	-	.	gene_id "XLOC_011542"; transcript_id "TCONS_00043639"; exon_number "2"; oId "L04.5926.3"; class_code "u"; tss_id "TSS20956";
scaffold138	Cufflinks	exon	293498	293535	.	-	.	gene_id "XLOC_011542"; transcript_id "TCONS_00043639"; exon_number "3"; oId "L04.5926.3"; class_code "u"; tss_id "TSS20956";
scaffold138	Cufflinks	exon	293607	293669	.	-	.	gene_id "XLOC_011542"; transcript_id "TCONS_00043639"; exon_number "4"; oId "L04.5926.3"; class_code "u"; tss_id "TSS20956";
scaffold138	Cufflinks	exon	293747	294049	.	-	.	gene_id "XLOC_011542"; transcript_id "TCONS_00043639"; exon_number "5"; oId "L04.5926.3"; class_code "u"; tss_id "TSS20956";
scaffold138	Cufflinks	exon	292763	293139	.	-	.	gene_id "XLOC_011542"; transcript_id "TCONS_00043857"; exon_number "1"; oId "L12.5491.1"; class_code "u"; tss_id "TSS20958";
scaffold138	Cufflinks	exon	293247	293383	.	-	.	gene_id "XLOC_011542"; transcript_id "TCONS_00043857"; exon_number "2"; oId "L12.5491.1"; class_code "u"; tss_id "TSS20958";
scaffold138	Cufflinks	exon	293498	293535	.	-	.	gene_id "XLOC_011542"; transcript_id "TCONS_00043857"; exon_number "3"; oId "L12.5491.1"; class_code "u"; tss_id "TSS20958";
scaffold138	Cufflinks	exon	293607	293708	.	-	.	gene_id "XLOC_011542"; transcript_id "TCONS_00043857"; exon_number "4"; oId "L12.5491.1"; class_code "u"; tss_id "TSS20958";
scaffold138	Cufflinks	exon	467036	469115	.	-	.	gene_id "XLOC_011552"; transcript_id "TCONS_00043561"; exon_number "1"; gene_name "Lus10018990.g"; oId "L07.6973.2"; nearest_ref "Lus10018990.BGIv1.0"; class_code "x"; tss_id "TSS20973";
scaffold138	Cufflinks	exon	469300	469313	.	-	.	gene_id "XLOC_011552"; transcript_id "TCONS_00043561"; exon_number "2"; gene_name "Lus10018990.g"; oId "L07.6973.2"; nearest_ref "Lus10018990.BGIv1.0"; class_code "x"; tss_id "TSS20973";
scaffold138	Cufflinks	exon	467036	468867	.	-	.	gene_id "XLOC_011552"; transcript_id "TCONS_00043497"; exon_number "1"; gene_name "Lus10018990.g"; oId "L07.6973.1"; nearest_ref "Lus10018990.BGIv1.0"; class_code "x"; tss_id "TSS20973";
scaffold138	Cufflinks	exon	468954	469115	.	-	.	gene_id "XLOC_011552"; transcript_id "TCONS_00043497"; exon_number "2"; gene_name "Lus10018990.g"; oId "L07.6973.1"; nearest_ref "Lus10018990.BGIv1.0"; class_code "x"; tss_id "TSS20973";
scaffold138	Cufflinks	exon	469300	469313	.	-	.	gene_id "XLOC_011552"; transcript_id "TCONS_00043497"; exon_number "3"; gene_name "Lus10018990.g"; oId "L07.6973.1"; nearest_ref "Lus10018990.BGIv1.0"; class_code "x"; tss_id "TSS20973";
scaffold138	Cufflinks	exon	593691	594275	.	-	.	gene_id "XLOC_011561"; transcript_id "TCONS_00043777"; exon_number "1"; oId "L08.6649.2"; class_code "u"; tss_id "TSS20994";
scaffold138	Cufflinks	exon	594352	594478	.	-	.	gene_id "XLOC_011561"; transcript_id "TCONS_00043777"; exon_number "2"; oId "L08.6649.2"; class_code "u"; tss_id "TSS20994";
scaffold1396	Cufflinks	exon	3909	4003	.	+	.	gene_id "XLOC_011613"; transcript_id "TCONS_00044094"; exon_number "1"; oId "L10.5667.1"; class_code "u"; tss_id "TSS21093";
scaffold1396	Cufflinks	exon	4857	5356	.	+	.	gene_id "XLOC_011613"; transcript_id "TCONS_00044094"; exon_number "2"; oId "L10.5667.1"; class_code "u"; tss_id "TSS21093";
scaffold14	Cufflinks	exon	379221	379624	.	+	.	gene_id "XLOC_011650"; transcript_id "TCONS_00044420"; exon_number "1"; gene_name "Lus10017807.g"; oId "L09.7010.2"; nearest_ref "Lus10017807.BGIv1.0"; class_code "o"; tss_id "TSS21168";
scaffold14	Cufflinks	exon	379812	379862	.	+	.	gene_id "XLOC_011650"; transcript_id "TCONS_00044420"; exon_number "2"; gene_name "Lus10017807.g"; oId "L09.7010.2"; nearest_ref "Lus10017807.BGIv1.0"; class_code "o"; tss_id "TSS21168";
scaffold14	Cufflinks	exon	379958	380031	.	+	.	gene_id "XLOC_011650"; transcript_id "TCONS_00044420"; exon_number "3"; gene_name "Lus10017807.g"; oId "L09.7010.2"; nearest_ref "Lus10017807.BGIv1.0"; class_code "o"; tss_id "TSS21168";
scaffold14	Cufflinks	exon	380188	380268	.	+	.	gene_id "XLOC_011650"; transcript_id "TCONS_00044420"; exon_number "4"; gene_name "Lus10017807.g"; oId "L09.7010.2"; nearest_ref "Lus10017807.BGIv1.0"; class_code "o"; tss_id "TSS21168";
scaffold14	Cufflinks	exon	381610	381702	.	+	.	gene_id "XLOC_011650"; transcript_id "TCONS_00044420"; exon_number "5"; gene_name "Lus10017807.g"; oId "L09.7010.2"; nearest_ref "Lus10017807.BGIv1.0"; class_code "o"; tss_id "TSS21168";
scaffold14	Cufflinks	exon	388212	388304	.	+	.	gene_id "XLOC_011650"; transcript_id "TCONS_00044420"; exon_number "6"; gene_name "Lus10017807.g"; oId "L09.7010.2"; nearest_ref "Lus10017807.BGIv1.0"; class_code "o"; tss_id "TSS21168";
scaffold14	Cufflinks	exon	379228	379624	.	+	.	gene_id "XLOC_011650"; transcript_id "TCONS_00044316"; exon_number "1"; oId "L05.6589.1"; class_code "u"; tss_id "TSS21168";
scaffold14	Cufflinks	exon	379812	379880	.	+	.	gene_id "XLOC_011650"; transcript_id "TCONS_00044316"; exon_number "2"; oId "L05.6589.1"; class_code "u"; tss_id "TSS21168";
scaffold14	Cufflinks	exon	379958	380031	.	+	.	gene_id "XLOC_011650"; transcript_id "TCONS_00044316"; exon_number "3"; oId "L05.6589.1"; class_code "u"; tss_id "TSS21168";
scaffold14	Cufflinks	exon	380188	380268	.	+	.	gene_id "XLOC_011650"; transcript_id "TCONS_00044316"; exon_number "4"; oId "L05.6589.1"; class_code "u"; tss_id "TSS21168";
scaffold14	Cufflinks	exon	381610	381702	.	+	.	gene_id "XLOC_011650"; transcript_id "TCONS_00044316"; exon_number "5"; oId "L05.6589.1"; class_code "u"; tss_id "TSS21168";
scaffold14	Cufflinks	exon	382230	382289	.	+	.	gene_id "XLOC_011650"; transcript_id "TCONS_00044316"; exon_number "6"; oId "L05.6589.1"; class_code "u"; tss_id "TSS21168";
scaffold14	Cufflinks	exon	379235	379624	.	+	.	gene_id "XLOC_011650"; transcript_id "TCONS_00044443"; exon_number "1"; gene_name "Lus10017807.g"; oId "L10.5706.1"; nearest_ref "Lus10017807.BGIv1.0"; class_code "o"; tss_id "TSS21168";
scaffold14	Cufflinks	exon	379809	379880	.	+	.	gene_id "XLOC_011650"; transcript_id "TCONS_00044443"; exon_number "2"; gene_name "Lus10017807.g"; oId "L10.5706.1"; nearest_ref "Lus10017807.BGIv1.0"; class_code "o"; tss_id "TSS21168";
scaffold14	Cufflinks	exon	379958	380031	.	+	.	gene_id "XLOC_011650"; transcript_id "TCONS_00044443"; exon_number "3"; gene_name "Lus10017807.g"; oId "L10.5706.1"; nearest_ref "Lus10017807.BGIv1.0"; class_code "o"; tss_id "TSS21168";
scaffold14	Cufflinks	exon	380188	380268	.	+	.	gene_id "XLOC_011650"; transcript_id "TCONS_00044443"; exon_number "4"; gene_name "Lus10017807.g"; oId "L10.5706.1"; nearest_ref "Lus10017807.BGIv1.0"; class_code "o"; tss_id "TSS21168";
scaffold14	Cufflinks	exon	381610	381702	.	+	.	gene_id "XLOC_011650"; transcript_id "TCONS_00044443"; exon_number "5"; gene_name "Lus10017807.g"; oId "L10.5706.1"; nearest_ref "Lus10017807.BGIv1.0"; class_code "o"; tss_id "TSS21168";
scaffold14	Cufflinks	exon	388212	388340	.	+	.	gene_id "XLOC_011650"; transcript_id "TCONS_00044443"; exon_number "6"; gene_name "Lus10017807.g"; oId "L10.5706.1"; nearest_ref "Lus10017807.BGIv1.0"; class_code "o"; tss_id "TSS21168";
scaffold14	Cufflinks	exon	379243	379624	.	+	.	gene_id "XLOC_011650"; transcript_id "TCONS_00044519"; exon_number "1"; oId "L14.5310.2"; class_code "u"; tss_id "TSS21168";
scaffold14	Cufflinks	exon	379812	380640	.	+	.	gene_id "XLOC_011650"; transcript_id "TCONS_00044519"; exon_number "2"; oId "L14.5310.2"; class_code "u"; tss_id "TSS21168";
scaffold14	Cufflinks	exon	581001	581813	.	-	.	gene_id "XLOC_011693"; transcript_id "TCONS_00044199"; exon_number "1"; oId "L01.6672.1"; class_code "u"; tss_id "TSS21278";
scaffold14	Cufflinks	exon	582472	582578	.	-	.	gene_id "XLOC_011693"; transcript_id "TCONS_00044199"; exon_number "2"; oId "L01.6672.1"; class_code "u"; tss_id "TSS21278";
scaffold14	Cufflinks	exon	582659	582895	.	-	.	gene_id "XLOC_011693"; transcript_id "TCONS_00044199"; exon_number "3"; oId "L01.6672.1"; class_code "u"; tss_id "TSS21278";
scaffold140	Cufflinks	exon	32226	32682	.	+	.	gene_id "XLOC_011702"; transcript_id "TCONS_00046041"; exon_number "1"; oId "L11.5759.3"; class_code "u"; tss_id "TSS21305";
scaffold140	Cufflinks	exon	33087	34255	.	+	.	gene_id "XLOC_011702"; transcript_id "TCONS_00046041"; exon_number "2"; oId "L11.5759.3"; class_code "u"; tss_id "TSS21305";
scaffold140	Cufflinks	exon	32705	33526	.	+	.	gene_id "XLOC_011702"; transcript_id "TCONS_00046399"; exon_number "1"; oId "L16.4842.5"; class_code "u"; tss_id "TSS21306";
scaffold140	Cufflinks	exon	33623	33699	.	+	.	gene_id "XLOC_011702"; transcript_id "TCONS_00046399"; exon_number "2"; oId "L16.4842.5"; class_code "u"; tss_id "TSS21306";
scaffold140	Cufflinks	exon	332373	332683	.	+	.	gene_id "XLOC_011727"; transcript_id "TCONS_00045163"; exon_number "1"; oId "L03.6103.1"; class_code "u"; tss_id "TSS21362";
scaffold140	Cufflinks	exon	332799	332888	.	+	.	gene_id "XLOC_011727"; transcript_id "TCONS_00045163"; exon_number "2"; oId "L03.6103.1"; class_code "u"; tss_id "TSS21362";
scaffold140	Cufflinks	exon	60811	60993	.	-	.	gene_id "XLOC_011850"; transcript_id "TCONS_00045378"; exon_number "1"; oId "L04.6010.4"; class_code "u"; tss_id "TSS21719";
scaffold140	Cufflinks	exon	61782	62351	.	-	.	gene_id "XLOC_011850"; transcript_id "TCONS_00045378"; exon_number "2"; oId "L04.6010.4"; class_code "u"; tss_id "TSS21719";
scaffold140	Cufflinks	exon	62636	62730	.	-	.	gene_id "XLOC_011850"; transcript_id "TCONS_00045378"; exon_number "3"; oId "L04.6010.4"; class_code "u"; tss_id "TSS21719";
scaffold140	Cufflinks	exon	61252	62109	.	-	.	gene_id "XLOC_011850"; transcript_id "TCONS_00046436"; exon_number "1"; oId "L16.4845.3"; class_code "u"; tss_id "TSS21719";
scaffold140	Cufflinks	exon	62196	62351	.	-	.	gene_id "XLOC_011850"; transcript_id "TCONS_00046436"; exon_number "2"; oId "L16.4845.3"; class_code "u"; tss_id "TSS21719";
scaffold140	Cufflinks	exon	62636	62736	.	-	.	gene_id "XLOC_011850"; transcript_id "TCONS_00046436"; exon_number "3"; oId "L16.4845.3"; class_code "u"; tss_id "TSS21719";
scaffold140	Cufflinks	exon	148585	148824	.	-	.	gene_id "XLOC_011859"; transcript_id "TCONS_00045382"; exon_number "1"; oId "L04.6026.1"; class_code "u"; tss_id "TSS21742";
scaffold140	Cufflinks	exon	149615	149693	.	-	.	gene_id "XLOC_011859"; transcript_id "TCONS_00045382"; exon_number "2"; oId "L04.6026.1"; class_code "u"; tss_id "TSS21742";
scaffold140	Cufflinks	exon	149777	149846	.	-	.	gene_id "XLOC_011859"; transcript_id "TCONS_00045382"; exon_number "3"; oId "L04.6026.1"; class_code "u"; tss_id "TSS21742";
scaffold140	Cufflinks	exon	150039	150040	.	-	.	gene_id "XLOC_011859"; transcript_id "TCONS_00045382"; exon_number "4"; oId "L04.6026.1"; class_code "u"; tss_id "TSS21742";
scaffold140	Cufflinks	exon	148607	148824	.	-	.	gene_id "XLOC_011859"; transcript_id "TCONS_00045709"; exon_number "1"; oId "L07.7091.1"; class_code "u"; tss_id "TSS21742";
scaffold140	Cufflinks	exon	149615	149693	.	-	.	gene_id "XLOC_011859"; transcript_id "TCONS_00045709"; exon_number "2"; oId "L07.7091.1"; class_code "u"; tss_id "TSS21742";
scaffold140	Cufflinks	exon	149777	149848	.	-	.	gene_id "XLOC_011859"; transcript_id "TCONS_00045709"; exon_number "3"; oId "L07.7091.1"; class_code "u"; tss_id "TSS21742";
scaffold140	Cufflinks	exon	150039	150040	.	-	.	gene_id "XLOC_011859"; transcript_id "TCONS_00045709"; exon_number "4"; oId "L07.7091.1"; class_code "u"; tss_id "TSS21742";
scaffold140	Cufflinks	exon	400500	401309	.	-	.	gene_id "XLOC_011880"; transcript_id "TCONS_00045921"; exon_number "1"; oId "L09.7068.1"; class_code "u"; tss_id "TSS21783";
scaffold140	Cufflinks	exon	403136	403248	.	-	.	gene_id "XLOC_011880"; transcript_id "TCONS_00045921"; exon_number "2"; oId "L09.7068.1"; class_code "u"; tss_id "TSS21783";
scaffold140	Cufflinks	exon	403339	403517	.	-	.	gene_id "XLOC_011880"; transcript_id "TCONS_00045921"; exon_number "3"; oId "L09.7068.1"; class_code "u"; tss_id "TSS21783";
scaffold140	Cufflinks	exon	400789	401309	.	-	.	gene_id "XLOC_011880"; transcript_id "TCONS_00046441"; exon_number "1"; oId "L16.4867.1"; class_code "u"; tss_id "TSS21783";
scaffold140	Cufflinks	exon	403136	403257	.	-	.	gene_id "XLOC_011880"; transcript_id "TCONS_00046441"; exon_number "2"; oId "L16.4867.1"; class_code "u"; tss_id "TSS21783";
scaffold140	Cufflinks	exon	403339	403514	.	-	.	gene_id "XLOC_011880"; transcript_id "TCONS_00046441"; exon_number "3"; oId "L16.4867.1"; class_code "u"; tss_id "TSS21783";
scaffold140	Cufflinks	exon	401312	401342	.	-	.	gene_id "XLOC_011880"; transcript_id "TCONS_00046325"; exon_number "1"; oId "L14.5353.1"; class_code "u"; tss_id "TSS21783";
scaffold140	Cufflinks	exon	403136	403248	.	-	.	gene_id "XLOC_011880"; transcript_id "TCONS_00046325"; exon_number "2"; oId "L14.5353.1"; class_code "u"; tss_id "TSS21783";
scaffold140	Cufflinks	exon	403339	403519	.	-	.	gene_id "XLOC_011880"; transcript_id "TCONS_00046325"; exon_number "3"; oId "L14.5353.1"; class_code "u"; tss_id "TSS21783";
scaffold140	Cufflinks	exon	401391	402410	.	-	.	gene_id "XLOC_011880"; transcript_id "TCONS_00046085"; exon_number "1"; oId "L11.5790.1"; class_code "u"; tss_id "TSS21783";
scaffold140	Cufflinks	exon	403136	403257	.	-	.	gene_id "XLOC_011880"; transcript_id "TCONS_00046085"; exon_number "2"; oId "L11.5790.1"; class_code "u"; tss_id "TSS21783";
scaffold140	Cufflinks	exon	403339	403527	.	-	.	gene_id "XLOC_011880"; transcript_id "TCONS_00046085"; exon_number "3"; oId "L11.5790.1"; class_code "u"; tss_id "TSS21783";
scaffold140	Cufflinks	exon	402139	402620	.	-	.	gene_id "XLOC_011880"; transcript_id "TCONS_00045922"; exon_number "1"; oId "L09.7068.2"; class_code "u"; tss_id "TSS21783";
scaffold140	Cufflinks	exon	403136	403517	.	-	.	gene_id "XLOC_011880"; transcript_id "TCONS_00045922"; exon_number "2"; oId "L09.7068.2"; class_code "u"; tss_id "TSS21783";
scaffold140	Cufflinks	exon	857950	858635	.	-	.	gene_id "XLOC_011937"; transcript_id "TCONS_00045939"; exon_number "1"; gene_name "Lus10032584.g"; oId "L09.7139.1"; nearest_ref "Lus10032584.BGIv1.0"; class_code "o"; tss_id "TSS21938";
scaffold140	Cufflinks	exon	858777	859258	.	-	.	gene_id "XLOC_011937"; transcript_id "TCONS_00045939"; exon_number "2"; gene_name "Lus10032584.g"; oId "L09.7139.1"; nearest_ref "Lus10032584.BGIv1.0"; class_code "o"; tss_id "TSS21938";
scaffold140	Cufflinks	exon	992309	994005	.	-	.	gene_id "XLOC_011950"; transcript_id "TCONS_00045652"; exon_number "1"; gene_name "Lus10032609.g"; oId "L06.7282.3"; nearest_ref "Lus10032609.BGIv1.0"; class_code "o"; tss_id "TSS21965";
scaffold140	Cufflinks	exon	994188	994534	.	-	.	gene_id "XLOC_011950"; transcript_id "TCONS_00045652"; exon_number "2"; gene_name "Lus10032609.g"; oId "L06.7282.3"; nearest_ref "Lus10032609.BGIv1.0"; class_code "o"; tss_id "TSS21965";
scaffold140	Cufflinks	exon	1009588	1009962	.	-	.	gene_id "XLOC_011952"; transcript_id "TCONS_00045549"; exon_number "1"; gene_name "Lus10032612.g"; oId "L05.6729.1"; nearest_ref "Lus10032612.BGIv1.0"; class_code "o"; tss_id "TSS21975";
scaffold140	Cufflinks	exon	1011407	1011732	.	-	.	gene_id "XLOC_011952"; transcript_id "TCONS_00045549"; exon_number "2"; gene_name "Lus10032612.g"; oId "L05.6729.1"; nearest_ref "Lus10032612.BGIv1.0"; class_code "o"; tss_id "TSS21975";
scaffold141	Cufflinks	exon	163607	164206	.	+	.	gene_id "XLOC_012003"; transcript_id "TCONS_00046680"; exon_number "1"; gene_name "Lus10006142.g"; oId "L16.5022.3"; nearest_ref "Lus10006142.BGIv1.0"; class_code "o"; tss_id "TSS22115";
scaffold141	Cufflinks	exon	164592	164824	.	+	.	gene_id "XLOC_012003"; transcript_id "TCONS_00046680"; exon_number "2"; gene_name "Lus10006142.g"; oId "L16.5022.3"; nearest_ref "Lus10006142.BGIv1.0"; class_code "o"; tss_id "TSS22115";
scaffold1421	Cufflinks	exon	172505	173224	.	+	.	gene_id "XLOC_012058"; transcript_id "TCONS_00046951"; exon_number "1"; oId "L12.5810.1"; class_code "u"; tss_id "TSS22233";
scaffold1421	Cufflinks	exon	173355	173904	.	+	.	gene_id "XLOC_012058"; transcript_id "TCONS_00046951"; exon_number "2"; oId "L12.5810.1"; class_code "u"; tss_id "TSS22233";
scaffold1421	Cufflinks	exon	7839	8380	.	-	.	gene_id "XLOC_012065"; transcript_id "TCONS_00046791"; exon_number "1"; gene_name "Lus10004671.g"; oId "L02.7527.3"; nearest_ref "Lus10004671.BGIv1.0"; class_code "o"; tss_id "TSS22245";
scaffold1421	Cufflinks	exon	8645	8714	.	-	.	gene_id "XLOC_012065"; transcript_id "TCONS_00046791"; exon_number "2"; gene_name "Lus10004671.g"; oId "L02.7527.3"; nearest_ref "Lus10004671.BGIv1.0"; class_code "o"; tss_id "TSS22245";
scaffold1421	Cufflinks	exon	91577	91731	.	-	.	gene_id "XLOC_012076"; transcript_id "TCONS_00046964"; exon_number "1"; gene_name "Lus10004691.g"; oId "L13.7403.3"; nearest_ref "Lus10004691.BGIv1.0"; class_code "o"; tss_id "TSS22270";
scaffold1421	Cufflinks	exon	91839	92544	.	-	.	gene_id "XLOC_012076"; transcript_id "TCONS_00046964"; exon_number "2"; gene_name "Lus10004691.g"; oId "L13.7403.3"; nearest_ref "Lus10004691.BGIv1.0"; class_code "o"; tss_id "TSS22270";
scaffold144	Cufflinks	exon	29879	29978	.	+	.	gene_id "XLOC_012100"; transcript_id "TCONS_00047270"; exon_number "1"; oId "L16.5053.1"; class_code "u"; tss_id "TSS22321";
scaffold144	Cufflinks	exon	30057	30223	.	+	.	gene_id "XLOC_012100"; transcript_id "TCONS_00047270"; exon_number "2"; oId "L16.5053.1"; class_code "u"; tss_id "TSS22321";
scaffold144	Cufflinks	exon	30318	30557	.	+	.	gene_id "XLOC_012100"; transcript_id "TCONS_00047270"; exon_number "3"; oId "L16.5053.1"; class_code "u"; tss_id "TSS22321";
scaffold144	Cufflinks	exon	149544	150987	.	-	.	gene_id "XLOC_012132"; transcript_id "TCONS_00047250"; exon_number "1"; oId "L13.7461.2"; class_code "u"; tss_id "TSS22406";
scaffold144	Cufflinks	exon	156620	156690	.	-	.	gene_id "XLOC_012132"; transcript_id "TCONS_00047250"; exon_number "2"; oId "L13.7461.2"; class_code "u"; tss_id "TSS22406";
scaffold144	Cufflinks	exon	157490	157575	.	-	.	gene_id "XLOC_012132"; transcript_id "TCONS_00047250"; exon_number "3"; oId "L13.7461.2"; class_code "u"; tss_id "TSS22406";
scaffold144	Cufflinks	exon	157774	157886	.	-	.	gene_id "XLOC_012132"; transcript_id "TCONS_00047250"; exon_number "4"; oId "L13.7461.2"; class_code "u"; tss_id "TSS22406";
scaffold144	Cufflinks	exon	158472	158562	.	-	.	gene_id "XLOC_012132"; transcript_id "TCONS_00047250"; exon_number "5"; oId "L13.7461.2"; class_code "u"; tss_id "TSS22406";
scaffold144	Cufflinks	exon	159072	159176	.	-	.	gene_id "XLOC_012132"; transcript_id "TCONS_00047250"; exon_number "6"; oId "L13.7461.2"; class_code "u"; tss_id "TSS22406";
scaffold144	Cufflinks	exon	159258	159850	.	-	.	gene_id "XLOC_012132"; transcript_id "TCONS_00047250"; exon_number "7"; oId "L13.7461.2"; class_code "u"; tss_id "TSS22406";
scaffold144	Cufflinks	exon	150961	150987	.	-	.	gene_id "XLOC_012132"; transcript_id "TCONS_00047207"; exon_number "1"; oId "L09.7285.3"; class_code "u"; tss_id "TSS22410";
scaffold144	Cufflinks	exon	151080	151175	.	-	.	gene_id "XLOC_012132"; transcript_id "TCONS_00047207"; exon_number "2"; oId "L09.7285.3"; class_code "u"; tss_id "TSS22410";
scaffold144	Cufflinks	exon	151420	151907	.	-	.	gene_id "XLOC_012132"; transcript_id "TCONS_00047207"; exon_number "3"; oId "L09.7285.3"; class_code "u"; tss_id "TSS22410";
scaffold144	Cufflinks	exon	156620	157197	.	-	.	gene_id "XLOC_012132"; transcript_id "TCONS_00047207"; exon_number "4"; oId "L09.7285.3"; class_code "u"; tss_id "TSS22410";
scaffold144	Cufflinks	exon	151019	151907	.	-	.	gene_id "XLOC_012132"; transcript_id "TCONS_00047074"; exon_number "1"; oId "L01.6926.1"; class_code "u"; tss_id "TSS22411";
scaffold144	Cufflinks	exon	156620	156690	.	-	.	gene_id "XLOC_012132"; transcript_id "TCONS_00047074"; exon_number "2"; oId "L01.6926.1"; class_code "u"; tss_id "TSS22411";
scaffold144	Cufflinks	exon	157490	157653	.	-	.	gene_id "XLOC_012132"; transcript_id "TCONS_00047074"; exon_number "3"; oId "L01.6926.1"; class_code "u"; tss_id "TSS22411";
scaffold144	Cufflinks	exon	156617	156690	.	-	.	gene_id "XLOC_012132"; transcript_id "TCONS_00047143"; exon_number "1"; oId "L05.6844.1"; class_code "u"; tss_id "TSS22405";
scaffold144	Cufflinks	exon	157490	157575	.	-	.	gene_id "XLOC_012132"; transcript_id "TCONS_00047143"; exon_number "2"; oId "L05.6844.1"; class_code "u"; tss_id "TSS22405";
scaffold144	Cufflinks	exon	157774	160267	.	-	.	gene_id "XLOC_012132"; transcript_id "TCONS_00047143"; exon_number "3"; oId "L05.6844.1"; class_code "u"; tss_id "TSS22405";
scaffold144	Cufflinks	exon	160371	160529	.	-	.	gene_id "XLOC_012132"; transcript_id "TCONS_00047143"; exon_number "4"; oId "L05.6844.1"; class_code "u"; tss_id "TSS22405";
scaffold144	Cufflinks	exon	158523	158562	.	-	.	gene_id "XLOC_012132"; transcript_id "TCONS_00047208"; exon_number "1"; oId "L09.7287.1"; class_code "u"; tss_id "TSS22405";
scaffold144	Cufflinks	exon	159072	159695	.	-	.	gene_id "XLOC_012132"; transcript_id "TCONS_00047208"; exon_number "2"; oId "L09.7287.1"; class_code "u"; tss_id "TSS22405";
scaffold144	Cufflinks	exon	159957	160039	.	-	.	gene_id "XLOC_012132"; transcript_id "TCONS_00047208"; exon_number "3"; oId "L09.7287.1"; class_code "u"; tss_id "TSS22405";
scaffold144	Cufflinks	exon	160156	160267	.	-	.	gene_id "XLOC_012132"; transcript_id "TCONS_00047208"; exon_number "4"; oId "L09.7287.1"; class_code "u"; tss_id "TSS22405";
scaffold144	Cufflinks	exon	160371	160522	.	-	.	gene_id "XLOC_012132"; transcript_id "TCONS_00047208"; exon_number "5"; oId "L09.7287.1"; class_code "u"; tss_id "TSS22405";
scaffold145	Cufflinks	exon	474903	475105	.	+	.	gene_id "XLOC_012195"; transcript_id "TCONS_00047889"; exon_number "1"; oId "L04.6357.1"; class_code "u"; tss_id "TSS22559";
scaffold145	Cufflinks	exon	475174	475675	.	+	.	gene_id "XLOC_012195"; transcript_id "TCONS_00047889"; exon_number "2"; oId "L04.6357.1"; class_code "u"; tss_id "TSS22559";
scaffold145	Cufflinks	exon	634142	634239	.	+	.	gene_id "XLOC_012216"; transcript_id "TCONS_00048565"; exon_number "1"; gene_name "Lus10025608.g"; oId "L12.5965.1"; nearest_ref "Lus10025608.BGIv1.0"; class_code "i"; tss_id "TSS22622";
scaffold145	Cufflinks	exon	634429	634612	.	+	.	gene_id "XLOC_012216"; transcript_id "TCONS_00048565"; exon_number "2"; gene_name "Lus10025608.g"; oId "L12.5965.1"; nearest_ref "Lus10025608.BGIv1.0"; class_code "i"; tss_id "TSS22622";
scaffold145	Cufflinks	exon	979957	980142	.	+	.	gene_id "XLOC_012265"; transcript_id "TCONS_00047461"; exon_number "1"; gene_name "Lus10025686.g"; oId "L01.7057.1"; nearest_ref "Lus10025686.BGIv1.0"; class_code "o"; tss_id "TSS22755";
scaffold145	Cufflinks	exon	980481	980625	.	+	.	gene_id "XLOC_012265"; transcript_id "TCONS_00047461"; exon_number "2"; gene_name "Lus10025686.g"; oId "L01.7057.1"; nearest_ref "Lus10025686.BGIv1.0"; class_code "o"; tss_id "TSS22755";
scaffold145	Cufflinks	exon	366936	367544	.	-	.	gene_id "XLOC_012297"; transcript_id "TCONS_00048589"; exon_number "1"; gene_name "Lus10025554.g"; oId "L12.5875.1"; nearest_ref "Lus10025554.BGIv1.0"; class_code "x"; tss_id "TSS22856";
scaffold145	Cufflinks	exon	367645	367739	.	-	.	gene_id "XLOC_012297"; transcript_id "TCONS_00048589"; exon_number "2"; gene_name "Lus10025554.g"; oId "L12.5875.1"; nearest_ref "Lus10025554.BGIv1.0"; class_code "x"; tss_id "TSS22856";
scaffold145	Cufflinks	exon	416235	416601	.	-	.	gene_id "XLOC_012303"; transcript_id "TCONS_00048751"; exon_number "1"; gene_name "Lus10025564.g"; oId "L15.5601.1"; nearest_ref "Lus10025564.BGIv1.0"; class_code "o"; tss_id "TSS22876";
scaffold145	Cufflinks	exon	416698	416821	.	-	.	gene_id "XLOC_012303"; transcript_id "TCONS_00048751"; exon_number "2"; gene_name "Lus10025564.g"; oId "L15.5601.1"; nearest_ref "Lus10025564.BGIv1.0"; class_code "o"; tss_id "TSS22876";
scaffold145	Cufflinks	exon	417184	417378	.	-	.	gene_id "XLOC_012303"; transcript_id "TCONS_00048751"; exon_number "3"; gene_name "Lus10025564.g"; oId "L15.5601.1"; nearest_ref "Lus10025564.BGIv1.0"; class_code "o"; tss_id "TSS22876";
scaffold145	Cufflinks	exon	417509	417680	.	-	.	gene_id "XLOC_012303"; transcript_id "TCONS_00048751"; exon_number "4"; gene_name "Lus10025564.g"; oId "L15.5601.1"; nearest_ref "Lus10025564.BGIv1.0"; class_code "o"; tss_id "TSS22876";
scaffold145	Cufflinks	exon	416244	416601	.	-	.	gene_id "XLOC_012303"; transcript_id "TCONS_00047966"; exon_number "1"; gene_name "Lus10025564.g"; oId "L04.6339.2"; nearest_ref "Lus10025564.BGIv1.0"; class_code "o"; tss_id "TSS22875";
scaffold145	Cufflinks	exon	416698	416821	.	-	.	gene_id "XLOC_012303"; transcript_id "TCONS_00047966"; exon_number "2"; gene_name "Lus10025564.g"; oId "L04.6339.2"; nearest_ref "Lus10025564.BGIv1.0"; class_code "o"; tss_id "TSS22875";
scaffold145	Cufflinks	exon	417184	417326	.	-	.	gene_id "XLOC_012303"; transcript_id "TCONS_00047966"; exon_number "3"; gene_name "Lus10025564.g"; oId "L04.6339.2"; nearest_ref "Lus10025564.BGIv1.0"; class_code "o"; tss_id "TSS22875";
scaffold145	Cufflinks	exon	417509	417609	.	-	.	gene_id "XLOC_012303"; transcript_id "TCONS_00047966"; exon_number "4"; gene_name "Lus10025564.g"; oId "L04.6339.2"; nearest_ref "Lus10025564.BGIv1.0"; class_code "o"; tss_id "TSS22875";
scaffold145	Cufflinks	exon	419182	419351	.	-	.	gene_id "XLOC_012303"; transcript_id "TCONS_00047966"; exon_number "5"; gene_name "Lus10025564.g"; oId "L04.6339.2"; nearest_ref "Lus10025564.BGIv1.0"; class_code "o"; tss_id "TSS22875";
scaffold145	Cufflinks	exon	455896	456903	.	-	.	gene_id "XLOC_012310"; transcript_id "TCONS_00048520"; exon_number "1"; gene_name "Lus10025573.g"; oId "L11.6052.3"; nearest_ref "Lus10025573.BGIv1.0"; class_code "i"; tss_id "TSS22896";
scaffold145	Cufflinks	exon	456988	457028	.	-	.	gene_id "XLOC_012310"; transcript_id "TCONS_00048520"; exon_number "2"; gene_name "Lus10025573.g"; oId "L11.6052.3"; nearest_ref "Lus10025573.BGIv1.0"; class_code "i"; tss_id "TSS22896";
scaffold145	Cufflinks	exon	604381	605893	.	-	.	gene_id "XLOC_012331"; transcript_id "TCONS_00048605"; exon_number "1"; gene_name "Lus10025603.g"; oId "L12.5913.2"; nearest_ref "Lus10025603.BGIv1.0"; class_code "o"; tss_id "TSS22948";
scaffold145	Cufflinks	exon	606010	606384	.	-	.	gene_id "XLOC_012331"; transcript_id "TCONS_00048605"; exon_number "2"; gene_name "Lus10025603.g"; oId "L12.5913.2"; nearest_ref "Lus10025603.BGIv1.0"; class_code "o"; tss_id "TSS22948";
scaffold145	Cufflinks	exon	607384	607555	.	-	.	gene_id "XLOC_012331"; transcript_id "TCONS_00048605"; exon_number "3"; gene_name "Lus10025603.g"; oId "L12.5913.2"; nearest_ref "Lus10025603.BGIv1.0"; class_code "o"; tss_id "TSS22948";
scaffold145	Cufflinks	exon	774616	775042	.	-	.	gene_id "XLOC_012351"; transcript_id "TCONS_00047587"; exon_number "1"; gene_name "Lus10025637.g"; oId "L01.7030.1"; nearest_ref "Lus10025637.BGIv1.0"; class_code "o"; tss_id "TSS22993";
scaffold145	Cufflinks	exon	776818	776907	.	-	.	gene_id "XLOC_012351"; transcript_id "TCONS_00047587"; exon_number "2"; gene_name "Lus10025637.g"; oId "L01.7030.1"; nearest_ref "Lus10025637.BGIv1.0"; class_code "o"; tss_id "TSS22993";
scaffold147	Cufflinks	exon	23187	23434	.	+	.	gene_id "XLOC_012399"; transcript_id "TCONS_00049011"; exon_number "1"; gene_name "Lus10014851.g"; oId "L09.7450.1"; nearest_ref "Lus10014851.BGIv1.0"; class_code "i"; tss_id "TSS23088";
scaffold147	Cufflinks	exon	23520	24220	.	+	.	gene_id "XLOC_012399"; transcript_id "TCONS_00049011"; exon_number "2"; gene_name "Lus10014851.g"; oId "L09.7450.1"; nearest_ref "Lus10014851.BGIv1.0"; class_code "i"; tss_id "TSS23088";
scaffold147	Cufflinks	exon	24758	25557	.	+	.	gene_id "XLOC_012399"; transcript_id "TCONS_00049011"; exon_number "3"; gene_name "Lus10014851.g"; oId "L09.7450.1"; nearest_ref "Lus10014851.BGIv1.0"; class_code "i"; tss_id "TSS23088";
scaffold147	Cufflinks	exon	23337	24220	.	+	.	gene_id "XLOC_012399"; transcript_id "TCONS_00048966"; exon_number "1"; gene_name "Lus10014851.g"; oId "L02.7757.2"; nearest_ref "Lus10014851.BGIv1.0"; class_code "i"; tss_id "TSS23089";
scaffold147	Cufflinks	exon	24758	24894	.	+	.	gene_id "XLOC_012399"; transcript_id "TCONS_00048966"; exon_number "2"; gene_name "Lus10014851.g"; oId "L02.7757.2"; nearest_ref "Lus10014851.BGIv1.0"; class_code "i"; tss_id "TSS23089";
scaffold147	Cufflinks	exon	26098	26160	.	+	.	gene_id "XLOC_012399"; transcript_id "TCONS_00048966"; exon_number "3"; gene_name "Lus10014851.g"; oId "L02.7757.2"; nearest_ref "Lus10014851.BGIv1.0"; class_code "i"; tss_id "TSS23089";
scaffold147	Cufflinks	exon	23355	24220	.	+	.	gene_id "XLOC_012399"; transcript_id "TCONS_00049197"; exon_number "1"; gene_name "Lus10014851.g"; oId "L13.7619.2"; nearest_ref "Lus10014851.BGIv1.0"; class_code "i"; tss_id "TSS23089";
scaffold147	Cufflinks	exon	24758	25091	.	+	.	gene_id "XLOC_012399"; transcript_id "TCONS_00049197"; exon_number "2"; gene_name "Lus10014851.g"; oId "L13.7619.2"; nearest_ref "Lus10014851.BGIv1.0"; class_code "i"; tss_id "TSS23089";
scaffold147	Cufflinks	exon	213974	214198	.	+	.	gene_id "XLOC_012413"; transcript_id "TCONS_00049133"; exon_number "1"; oId "L09.7462.3"; class_code "u"; tss_id "TSS23112";
scaffold147	Cufflinks	exon	214279	214436	.	+	.	gene_id "XLOC_012413"; transcript_id "TCONS_00049133"; exon_number "2"; oId "L09.7462.3"; class_code "u"; tss_id "TSS23112";
scaffold147	Cufflinks	exon	214543	214625	.	+	.	gene_id "XLOC_012413"; transcript_id "TCONS_00049133"; exon_number "3"; oId "L09.7462.3"; class_code "u"; tss_id "TSS23112";
scaffold147	Cufflinks	exon	214788	215570	.	+	.	gene_id "XLOC_012413"; transcript_id "TCONS_00049133"; exon_number "4"; oId "L09.7462.3"; class_code "u"; tss_id "TSS23112";
scaffold147	Cufflinks	exon	213974	214198	.	+	.	gene_id "XLOC_012413"; transcript_id "TCONS_00049135"; exon_number "1"; oId "L09.7462.5"; class_code "u"; tss_id "TSS23112";
scaffold147	Cufflinks	exon	214291	214436	.	+	.	gene_id "XLOC_012413"; transcript_id "TCONS_00049135"; exon_number "2"; oId "L09.7462.5"; class_code "u"; tss_id "TSS23112";
scaffold147	Cufflinks	exon	214543	214625	.	+	.	gene_id "XLOC_012413"; transcript_id "TCONS_00049135"; exon_number "3"; oId "L09.7462.5"; class_code "u"; tss_id "TSS23112";
scaffold147	Cufflinks	exon	214788	215570	.	+	.	gene_id "XLOC_012413"; transcript_id "TCONS_00049135"; exon_number "4"; oId "L09.7462.5"; class_code "u"; tss_id "TSS23112";
scaffold147	Cufflinks	exon	214395	214625	.	+	.	gene_id "XLOC_012413"; transcript_id "TCONS_00049186"; exon_number "1"; oId "L12.5973.1"; class_code "u"; tss_id "TSS23113";
scaffold147	Cufflinks	exon	214788	215397	.	+	.	gene_id "XLOC_012413"; transcript_id "TCONS_00049186"; exon_number "2"; oId "L12.5973.1"; class_code "u"; tss_id "TSS23113";
scaffold147	Cufflinks	exon	258586	258950	.	-	.	gene_id "XLOC_012452"; transcript_id "TCONS_00049192"; exon_number "1"; oId "L12.5976.1"; class_code "u"; tss_id "TSS23187";
scaffold147	Cufflinks	exon	259391	259472	.	-	.	gene_id "XLOC_012452"; transcript_id "TCONS_00049192"; exon_number "2"; oId "L12.5976.1"; class_code "u"; tss_id "TSS23187";
scaffold147	Cufflinks	exon	259652	259863	.	-	.	gene_id "XLOC_012452"; transcript_id "TCONS_00049192"; exon_number "3"; oId "L12.5976.1"; class_code "u"; tss_id "TSS23187";
scaffold147	Cufflinks	exon	258711	259472	.	-	.	gene_id "XLOC_012452"; transcript_id "TCONS_00049175"; exon_number "1"; oId "L11.6136.1"; class_code "u"; tss_id "TSS23187";
scaffold147	Cufflinks	exon	259652	259807	.	-	.	gene_id "XLOC_012452"; transcript_id "TCONS_00049175"; exon_number "2"; oId "L11.6136.1"; class_code "u"; tss_id "TSS23187";
scaffold148	Cufflinks	exon	79807	80417	.	-	.	gene_id "XLOC_012525"; transcript_id "TCONS_00049446"; exon_number "1"; oId "L06.7640.1"; class_code "u"; tss_id "TSS23359";
scaffold148	Cufflinks	exon	80891	80925	.	-	.	gene_id "XLOC_012525"; transcript_id "TCONS_00049446"; exon_number "2"; oId "L06.7640.1"; class_code "u"; tss_id "TSS23359";
scaffold148	Cufflinks	exon	81183	81262	.	-	.	gene_id "XLOC_012525"; transcript_id "TCONS_00049446"; exon_number "3"; oId "L06.7640.1"; class_code "u"; tss_id "TSS23359";
scaffold148	Cufflinks	exon	81355	81413	.	-	.	gene_id "XLOC_012525"; transcript_id "TCONS_00049446"; exon_number "4"; oId "L06.7640.1"; class_code "u"; tss_id "TSS23359";
scaffold148	Cufflinks	exon	81718	81984	.	-	.	gene_id "XLOC_012525"; transcript_id "TCONS_00049446"; exon_number "5"; oId "L06.7640.1"; class_code "u"; tss_id "TSS23359";
scaffold148	Cufflinks	exon	82064	82500	.	-	.	gene_id "XLOC_012525"; transcript_id "TCONS_00049446"; exon_number "6"; oId "L06.7640.1"; class_code "u"; tss_id "TSS23359";
scaffold148	Cufflinks	exon	79903	80925	.	-	.	gene_id "XLOC_012525"; transcript_id "TCONS_00049453"; exon_number "1"; oId "L07.7587.1"; class_code "u"; tss_id "TSS23360";
scaffold148	Cufflinks	exon	81183	81262	.	-	.	gene_id "XLOC_012525"; transcript_id "TCONS_00049453"; exon_number "2"; oId "L07.7587.1"; class_code "u"; tss_id "TSS23360";
scaffold148	Cufflinks	exon	81355	81413	.	-	.	gene_id "XLOC_012525"; transcript_id "TCONS_00049453"; exon_number "3"; oId "L07.7587.1"; class_code "u"; tss_id "TSS23360";
scaffold148	Cufflinks	exon	81718	81984	.	-	.	gene_id "XLOC_012525"; transcript_id "TCONS_00049453"; exon_number "4"; oId "L07.7587.1"; class_code "u"; tss_id "TSS23360";
scaffold148	Cufflinks	exon	82064	82653	.	-	.	gene_id "XLOC_012525"; transcript_id "TCONS_00049453"; exon_number "5"; oId "L07.7587.1"; class_code "u"; tss_id "TSS23360";
scaffold148	Cufflinks	exon	80087	80417	.	-	.	gene_id "XLOC_012525"; transcript_id "TCONS_00049465"; exon_number "1"; oId "L12.6014.1"; class_code "u"; tss_id "TSS23359";
scaffold148	Cufflinks	exon	80891	80928	.	-	.	gene_id "XLOC_012525"; transcript_id "TCONS_00049465"; exon_number "2"; oId "L12.6014.1"; class_code "u"; tss_id "TSS23359";
scaffold148	Cufflinks	exon	81183	81262	.	-	.	gene_id "XLOC_012525"; transcript_id "TCONS_00049465"; exon_number "3"; oId "L12.6014.1"; class_code "u"; tss_id "TSS23359";
scaffold148	Cufflinks	exon	81355	81413	.	-	.	gene_id "XLOC_012525"; transcript_id "TCONS_00049465"; exon_number "4"; oId "L12.6014.1"; class_code "u"; tss_id "TSS23359";
scaffold148	Cufflinks	exon	81718	81798	.	-	.	gene_id "XLOC_012525"; transcript_id "TCONS_00049465"; exon_number "5"; oId "L12.6014.1"; class_code "u"; tss_id "TSS23359";
scaffold148	Cufflinks	exon	82064	82500	.	-	.	gene_id "XLOC_012525"; transcript_id "TCONS_00049465"; exon_number "6"; oId "L12.6014.1"; class_code "u"; tss_id "TSS23359";
scaffold148	Cufflinks	exon	80322	80417	.	-	.	gene_id "XLOC_012525"; transcript_id "TCONS_00049437"; exon_number "1"; oId "L03.6505.1"; class_code "u"; tss_id "TSS23359";
scaffold148	Cufflinks	exon	80894	80925	.	-	.	gene_id "XLOC_012525"; transcript_id "TCONS_00049437"; exon_number "2"; oId "L03.6505.1"; class_code "u"; tss_id "TSS23359";
scaffold148	Cufflinks	exon	81183	81262	.	-	.	gene_id "XLOC_012525"; transcript_id "TCONS_00049437"; exon_number "3"; oId "L03.6505.1"; class_code "u"; tss_id "TSS23359";
scaffold148	Cufflinks	exon	81355	81413	.	-	.	gene_id "XLOC_012525"; transcript_id "TCONS_00049437"; exon_number "4"; oId "L03.6505.1"; class_code "u"; tss_id "TSS23359";
scaffold148	Cufflinks	exon	81718	81984	.	-	.	gene_id "XLOC_012525"; transcript_id "TCONS_00049437"; exon_number "5"; oId "L03.6505.1"; class_code "u"; tss_id "TSS23359";
scaffold148	Cufflinks	exon	82064	82531	.	-	.	gene_id "XLOC_012525"; transcript_id "TCONS_00049437"; exon_number "6"; oId "L03.6505.1"; class_code "u"; tss_id "TSS23359";
scaffold148	Cufflinks	exon	80375	80417	.	-	.	gene_id "XLOC_012525"; transcript_id "TCONS_00049474"; exon_number "1"; oId "L16.5223.1"; class_code "u"; tss_id "TSS23359";
scaffold148	Cufflinks	exon	80894	80925	.	-	.	gene_id "XLOC_012525"; transcript_id "TCONS_00049474"; exon_number "2"; oId "L16.5223.1"; class_code "u"; tss_id "TSS23359";
scaffold148	Cufflinks	exon	81183	81262	.	-	.	gene_id "XLOC_012525"; transcript_id "TCONS_00049474"; exon_number "3"; oId "L16.5223.1"; class_code "u"; tss_id "TSS23359";
scaffold148	Cufflinks	exon	81355	81413	.	-	.	gene_id "XLOC_012525"; transcript_id "TCONS_00049474"; exon_number "4"; oId "L16.5223.1"; class_code "u"; tss_id "TSS23359";
scaffold148	Cufflinks	exon	81718	81798	.	-	.	gene_id "XLOC_012525"; transcript_id "TCONS_00049474"; exon_number "5"; oId "L16.5223.1"; class_code "u"; tss_id "TSS23359";
scaffold148	Cufflinks	exon	81922	81984	.	-	.	gene_id "XLOC_012525"; transcript_id "TCONS_00049474"; exon_number "6"; oId "L16.5223.1"; class_code "u"; tss_id "TSS23359";
scaffold148	Cufflinks	exon	82064	82538	.	-	.	gene_id "XLOC_012525"; transcript_id "TCONS_00049474"; exon_number "7"; oId "L16.5223.1"; class_code "u"; tss_id "TSS23359";
scaffold148	Cufflinks	exon	80605	80925	.	-	.	gene_id "XLOC_012525"; transcript_id "TCONS_00049471"; exon_number "1"; oId "L15.5740.2"; class_code "u"; tss_id "TSS23359";
scaffold148	Cufflinks	exon	81183	81262	.	-	.	gene_id "XLOC_012525"; transcript_id "TCONS_00049471"; exon_number "2"; oId "L15.5740.2"; class_code "u"; tss_id "TSS23359";
scaffold148	Cufflinks	exon	81355	81413	.	-	.	gene_id "XLOC_012525"; transcript_id "TCONS_00049471"; exon_number "3"; oId "L15.5740.2"; class_code "u"; tss_id "TSS23359";
scaffold148	Cufflinks	exon	81718	81798	.	-	.	gene_id "XLOC_012525"; transcript_id "TCONS_00049471"; exon_number "4"; oId "L15.5740.2"; class_code "u"; tss_id "TSS23359";
scaffold148	Cufflinks	exon	82064	82496	.	-	.	gene_id "XLOC_012525"; transcript_id "TCONS_00049471"; exon_number "5"; oId "L15.5740.2"; class_code "u"; tss_id "TSS23359";
scaffold148	Cufflinks	exon	80610	81262	.	-	.	gene_id "XLOC_012525"; transcript_id "TCONS_00049462"; exon_number "1"; oId "L10.6140.2"; class_code "u"; tss_id "TSS23359";
scaffold148	Cufflinks	exon	81355	81984	.	-	.	gene_id "XLOC_012525"; transcript_id "TCONS_00049462"; exon_number "2"; oId "L10.6140.2"; class_code "u"; tss_id "TSS23359";
scaffold148	Cufflinks	exon	82064	82506	.	-	.	gene_id "XLOC_012525"; transcript_id "TCONS_00049462"; exon_number "3"; oId "L10.6140.2"; class_code "u"; tss_id "TSS23359";
scaffold148	Cufflinks	exon	80641	80926	.	-	.	gene_id "XLOC_012525"; transcript_id "TCONS_00049466"; exon_number "1"; oId "L12.6014.3"; class_code "u"; tss_id "TSS23359";
scaffold148	Cufflinks	exon	81183	81262	.	-	.	gene_id "XLOC_012525"; transcript_id "TCONS_00049466"; exon_number "2"; oId "L12.6014.3"; class_code "u"; tss_id "TSS23359";
scaffold148	Cufflinks	exon	81355	81413	.	-	.	gene_id "XLOC_012525"; transcript_id "TCONS_00049466"; exon_number "3"; oId "L12.6014.3"; class_code "u"; tss_id "TSS23359";
scaffold148	Cufflinks	exon	81718	81798	.	-	.	gene_id "XLOC_012525"; transcript_id "TCONS_00049466"; exon_number "4"; oId "L12.6014.3"; class_code "u"; tss_id "TSS23359";
scaffold148	Cufflinks	exon	81922	81984	.	-	.	gene_id "XLOC_012525"; transcript_id "TCONS_00049466"; exon_number "5"; oId "L12.6014.3"; class_code "u"; tss_id "TSS23359";
scaffold148	Cufflinks	exon	82064	82500	.	-	.	gene_id "XLOC_012525"; transcript_id "TCONS_00049466"; exon_number "6"; oId "L12.6014.3"; class_code "u"; tss_id "TSS23359";
scaffold148	Cufflinks	exon	81098	81262	.	-	.	gene_id "XLOC_012525"; transcript_id "TCONS_00049443"; exon_number "1"; oId "L05.7051.3"; class_code "u"; tss_id "TSS23359";
scaffold148	Cufflinks	exon	81355	81413	.	-	.	gene_id "XLOC_012525"; transcript_id "TCONS_00049443"; exon_number "2"; oId "L05.7051.3"; class_code "u"; tss_id "TSS23359";
scaffold148	Cufflinks	exon	81718	82508	.	-	.	gene_id "XLOC_012525"; transcript_id "TCONS_00049443"; exon_number "3"; oId "L05.7051.3"; class_code "u"; tss_id "TSS23359";
scaffold148	Cufflinks	exon	81453	81984	.	-	.	gene_id "XLOC_012525"; transcript_id "TCONS_00049438"; exon_number "1"; oId "L03.6505.3"; class_code "u"; tss_id "TSS23359";
scaffold148	Cufflinks	exon	82064	82531	.	-	.	gene_id "XLOC_012525"; transcript_id "TCONS_00049438"; exon_number "2"; oId "L03.6505.3"; class_code "u"; tss_id "TSS23359";
scaffold1491	Cufflinks	exon	261461	262113	.	+	.	gene_id "XLOC_012705"; transcript_id "TCONS_00050994"; exon_number "1"; oId "L09.7599.1"; class_code "u"; tss_id "TSS23775";
scaffold1491	Cufflinks	exon	262250	262570	.	+	.	gene_id "XLOC_012705"; transcript_id "TCONS_00050994"; exon_number "2"; oId "L09.7599.1"; class_code "u"; tss_id "TSS23775";
scaffold1491	Cufflinks	exon	361356	362005	.	+	.	gene_id "XLOC_012713"; transcript_id "TCONS_00050536"; exon_number "1"; oId "L02.7939.2"; class_code "u"; tss_id "TSS23799";
scaffold1491	Cufflinks	exon	362355	363006	.	+	.	gene_id "XLOC_012713"; transcript_id "TCONS_00050536"; exon_number "2"; oId "L02.7939.2"; class_code "u"; tss_id "TSS23799";
scaffold1491	Cufflinks	exon	748916	749244	.	+	.	gene_id "XLOC_012756"; transcript_id "TCONS_00050383"; exon_number "1"; oId "L01.7274.1"; class_code "u"; tss_id "TSS23933";
scaffold1491	Cufflinks	exon	749367	749566	.	+	.	gene_id "XLOC_012756"; transcript_id "TCONS_00050383"; exon_number "2"; oId "L01.7274.1"; class_code "u"; tss_id "TSS23933";
scaffold1491	Cufflinks	exon	749681	749893	.	+	.	gene_id "XLOC_012756"; transcript_id "TCONS_00050383"; exon_number "3"; oId "L01.7274.1"; class_code "u"; tss_id "TSS23933";
scaffold1491	Cufflinks	exon	243738	243902	.	-	.	gene_id "XLOC_012789"; transcript_id "TCONS_00050417"; exon_number "1"; gene_name "Lus10019832.g"; oId "L05.7140.1"; nearest_ref "Lus10019832.BGIv1.0"; class_code "x"; tss_id "TSS23980";
scaffold1491	Cufflinks	exon	245721	245836	.	-	.	gene_id "XLOC_012789"; transcript_id "TCONS_00050417"; exon_number "2"; gene_name "Lus10019832.g"; oId "L05.7140.1"; nearest_ref "Lus10019832.BGIv1.0"; class_code "x"; tss_id "TSS23980";
scaffold1491	Cufflinks	exon	246389	246565	.	-	.	gene_id "XLOC_012789"; transcript_id "TCONS_00050417"; exon_number "3"; gene_name "Lus10019832.g"; oId "L05.7140.1"; nearest_ref "Lus10019832.BGIv1.0"; class_code "x"; tss_id "TSS23980";
scaffold1491	Cufflinks	exon	243750	243902	.	-	.	gene_id "XLOC_012789"; transcript_id "TCONS_00051016"; exon_number "1"; gene_name "Lus10019832.g"; oId "L09.7597.1"; nearest_ref "Lus10019832.BGIv1.0"; class_code "x"; tss_id "TSS23980";
scaffold1491	Cufflinks	exon	246389	246535	.	-	.	gene_id "XLOC_012789"; transcript_id "TCONS_00051016"; exon_number "2"; gene_name "Lus10019832.g"; oId "L09.7597.1"; nearest_ref "Lus10019832.BGIv1.0"; class_code "x"; tss_id "TSS23980";
scaffold1491	Cufflinks	exon	243814	243902	.	-	.	gene_id "XLOC_012789"; transcript_id "TCONS_00051214"; exon_number "1"; gene_name "Lus10019832.g"; oId "L14.5835.2"; nearest_ref "Lus10019832.BGIv1.0"; class_code "x"; tss_id "TSS23980";
scaffold1491	Cufflinks	exon	245721	246561	.	-	.	gene_id "XLOC_012789"; transcript_id "TCONS_00051214"; exon_number "2"; gene_name "Lus10019832.g"; oId "L14.5835.2"; nearest_ref "Lus10019832.BGIv1.0"; class_code "x"; tss_id "TSS23980";
scaffold1491	Cufflinks	exon	245519	245528	.	-	.	gene_id "XLOC_012789"; transcript_id "TCONS_00050837"; exon_number "1"; gene_name "Lus10019832.g"; oId "L06.7747.2"; nearest_ref "Lus10019832.BGIv1.0"; class_code "x"; tss_id "TSS23980";
scaffold1491	Cufflinks	exon	245721	245836	.	-	.	gene_id "XLOC_012789"; transcript_id "TCONS_00050837"; exon_number "2"; gene_name "Lus10019832.g"; oId "L06.7747.2"; nearest_ref "Lus10019832.BGIv1.0"; class_code "x"; tss_id "TSS23980";
scaffold1491	Cufflinks	exon	246389	246539	.	-	.	gene_id "XLOC_012789"; transcript_id "TCONS_00050837"; exon_number "3"; gene_name "Lus10019832.g"; oId "L06.7747.2"; nearest_ref "Lus10019832.BGIv1.0"; class_code "x"; tss_id "TSS23980";
scaffold1491	Cufflinks	exon	639091	639785	.	-	.	gene_id "XLOC_012838"; transcript_id "TCONS_00050489"; exon_number "1"; gene_name "Lus10019913.g"; oId "L02.7984.1"; nearest_ref "Lus10019913.BGIv1.0"; class_code "o"; tss_id "TSS24109";
scaffold1491	Cufflinks	exon	640859	641151	.	-	.	gene_id "XLOC_012838"; transcript_id "TCONS_00050489"; exon_number "2"; gene_name "Lus10019913.g"; oId "L02.7984.1"; nearest_ref "Lus10019913.BGIv1.0"; class_code "o"; tss_id "TSS24109";
scaffold15	Cufflinks	exon	1030916	1032543	.	+	.	gene_id "XLOC_012955"; transcript_id "TCONS_00053267"; exon_number "1"; gene_name "Lus10039657.g"; oId "L13.7974.2"; nearest_ref "Lus10039657.BGIv1.0"; class_code "x"; tss_id "TSS24388";
scaffold15	Cufflinks	exon	1032767	1032890	.	+	.	gene_id "XLOC_012955"; transcript_id "TCONS_00053267"; exon_number "2"; gene_name "Lus10039657.g"; oId "L13.7974.2"; nearest_ref "Lus10039657.BGIv1.0"; class_code "x"; tss_id "TSS24388";
scaffold15	Cufflinks	exon	1829709	1829852	.	+	.	gene_id "XLOC_013054"; transcript_id "TCONS_00053200"; exon_number "1"; gene_name "Lus10039834.g"; oId "L12.6327.1"; nearest_ref "Lus10039834.BGIv1.0"; class_code "x"; tss_id "TSS24590";
scaffold15	Cufflinks	exon	1829935	1830127	.	+	.	gene_id "XLOC_013054"; transcript_id "TCONS_00053200"; exon_number "2"; gene_name "Lus10039834.g"; oId "L12.6327.1"; nearest_ref "Lus10039834.BGIv1.0"; class_code "x"; tss_id "TSS24590";
scaffold15	Cufflinks	exon	1830882	1831068	.	+	.	gene_id "XLOC_013054"; transcript_id "TCONS_00053200"; exon_number "3"; gene_name "Lus10039834.g"; oId "L12.6327.1"; nearest_ref "Lus10039834.BGIv1.0"; class_code "x"; tss_id "TSS24590";
scaffold15	Cufflinks	exon	2034956	2035863	.	+	.	gene_id "XLOC_013081"; transcript_id "TCONS_00052494"; exon_number "1"; oId "L05.7488.1"; class_code "u"; tss_id "TSS24645";
scaffold15	Cufflinks	exon	2035962	2036299	.	+	.	gene_id "XLOC_013081"; transcript_id "TCONS_00052494"; exon_number "2"; oId "L05.7488.1"; class_code "u"; tss_id "TSS24645";
scaffold15	Cufflinks	exon	2034957	2035766	.	+	.	gene_id "XLOC_013081"; transcript_id "TCONS_00052023"; exon_number "1"; oId "L02.8311.1"; class_code "u"; tss_id "TSS24645";
scaffold15	Cufflinks	exon	2035829	2035861	.	+	.	gene_id "XLOC_013081"; transcript_id "TCONS_00052023"; exon_number "2"; oId "L02.8311.1"; class_code "u"; tss_id "TSS24645";
scaffold15	Cufflinks	exon	2035962	2036408	.	+	.	gene_id "XLOC_013081"; transcript_id "TCONS_00052023"; exon_number "3"; oId "L02.8311.1"; class_code "u"; tss_id "TSS24645";
scaffold15	Cufflinks	exon	329870	330248	.	-	.	gene_id "XLOC_013123"; transcript_id "TCONS_00053455"; exon_number "1"; gene_name "Lus10039535.g"; oId "L15.5919.2"; nearest_ref "Lus10039535.BGIv1.0"; class_code "i"; tss_id "TSS24746";
scaffold15	Cufflinks	exon	330359	330532	.	-	.	gene_id "XLOC_013123"; transcript_id "TCONS_00053455"; exon_number "2"; gene_name "Lus10039535.g"; oId "L15.5919.2"; nearest_ref "Lus10039535.BGIv1.0"; class_code "i"; tss_id "TSS24746";
scaffold15	Cufflinks	exon	330623	330797	.	-	.	gene_id "XLOC_013123"; transcript_id "TCONS_00053455"; exon_number "3"; gene_name "Lus10039535.g"; oId "L15.5919.2"; nearest_ref "Lus10039535.BGIv1.0"; class_code "i"; tss_id "TSS24746";
scaffold15	Cufflinks	exon	344283	345246	.	-	.	gene_id "XLOC_013124"; transcript_id "TCONS_00052615"; exon_number "1"; gene_name "Lus10039538.g"; oId "L06.7858.4"; nearest_ref "Lus10039538.BGIv1.0"; class_code "o"; tss_id "TSS24759";
scaffold15	Cufflinks	exon	345327	345371	.	-	.	gene_id "XLOC_013124"; transcript_id "TCONS_00052615"; exon_number "2"; gene_name "Lus10039538.g"; oId "L06.7858.4"; nearest_ref "Lus10039538.BGIv1.0"; class_code "o"; tss_id "TSS24759";
scaffold15	Cufflinks	exon	345452	345502	.	-	.	gene_id "XLOC_013124"; transcript_id "TCONS_00052615"; exon_number "3"; gene_name "Lus10039538.g"; oId "L06.7858.4"; nearest_ref "Lus10039538.BGIv1.0"; class_code "o"; tss_id "TSS24759";
scaffold15	Cufflinks	exon	846421	846620	.	-	.	gene_id "XLOC_013177"; transcript_id "TCONS_00053227"; exon_number "1"; gene_name "Lus10039628.g"; oId "L12.6243.1"; nearest_ref "Lus10039628.BGIv1.0"; class_code "o"; tss_id "TSS24901";
scaffold15	Cufflinks	exon	847475	847776	.	-	.	gene_id "XLOC_013177"; transcript_id "TCONS_00053227"; exon_number "2"; gene_name "Lus10039628.g"; oId "L12.6243.1"; nearest_ref "Lus10039628.BGIv1.0"; class_code "o"; tss_id "TSS24901";
scaffold15	Cufflinks	exon	1594988	1595725	.	-	.	gene_id "XLOC_013254"; transcript_id "TCONS_00052642"; exon_number "1"; gene_name "Lus10039787.g"; oId "L06.8030.3"; nearest_ref "Lus10039787.BGIv1.0"; class_code "o"; tss_id "TSS25046";
scaffold15	Cufflinks	exon	1595814	1596120	.	-	.	gene_id "XLOC_013254"; transcript_id "TCONS_00052642"; exon_number "2"; gene_name "Lus10039787.g"; oId "L06.8030.3"; nearest_ref "Lus10039787.BGIv1.0"; class_code "o"; tss_id "TSS25046";
scaffold15	Cufflinks	exon	1595088	1595725	.	-	.	gene_id "XLOC_013254"; transcript_id "TCONS_00052417"; exon_number "1"; gene_name "Lus10039787.g"; oId "L04.6822.4"; nearest_ref "Lus10039787.BGIv1.0"; class_code "o"; tss_id "TSS25046";
scaffold15	Cufflinks	exon	1596002	1596063	.	-	.	gene_id "XLOC_013254"; transcript_id "TCONS_00052417"; exon_number "2"; gene_name "Lus10039787.g"; oId "L04.6822.4"; nearest_ref "Lus10039787.BGIv1.0"; class_code "o"; tss_id "TSS25046";
scaffold15	Cufflinks	exon	1656300	1656574	.	-	.	gene_id "XLOC_013260"; transcript_id "TCONS_00053139"; exon_number "1"; oId "L11.6505.2"; class_code "u"; tss_id "TSS25066";
scaffold15	Cufflinks	exon	1656651	1657913	.	-	.	gene_id "XLOC_013260"; transcript_id "TCONS_00053139"; exon_number "2"; oId "L11.6505.2"; class_code "u"; tss_id "TSS25066";
scaffold150	Cufflinks	exon	98332	98461	.	+	.	gene_id "XLOC_013324"; transcript_id "TCONS_00053579"; exon_number "1"; oId "L11.6575.1"; class_code "u"; tss_id "TSS25206";
scaffold150	Cufflinks	exon	99403	99986	.	+	.	gene_id "XLOC_013324"; transcript_id "TCONS_00053579"; exon_number "2"; oId "L11.6575.1"; class_code "u"; tss_id "TSS25206";
scaffold151	Cufflinks	exon	779764	780172	.	+	.	gene_id "XLOC_013403"; transcript_id "TCONS_00054476"; exon_number "1"; oId "L06.8201.1"; class_code "u"; tss_id "TSS25394";
scaffold151	Cufflinks	exon	782478	782500	.	+	.	gene_id "XLOC_013403"; transcript_id "TCONS_00054476"; exon_number "2"; oId "L06.8201.1"; class_code "u"; tss_id "TSS25394";
scaffold151	Cufflinks	exon	1612925	1613490	.	+	.	gene_id "XLOC_013456"; transcript_id "TCONS_00054939"; exon_number "1"; gene_name "Lus10035494.g"; oId "L12.6531.2"; nearest_ref "Lus10035494.BGIv1.0"; class_code "o"; tss_id "TSS25522";
scaffold151	Cufflinks	exon	1613575	1613645	.	+	.	gene_id "XLOC_013456"; transcript_id "TCONS_00054939"; exon_number "2"; gene_name "Lus10035494.g"; oId "L12.6531.2"; nearest_ref "Lus10035494.BGIv1.0"; class_code "o"; tss_id "TSS25522";
scaffold151	Cufflinks	exon	1646211	1646329	.	+	.	gene_id "XLOC_013459"; transcript_id "TCONS_00054177"; exon_number "1"; oId "L03.7114.1"; class_code "u"; tss_id "TSS25526";
scaffold151	Cufflinks	exon	1646461	1647051	.	+	.	gene_id "XLOC_013459"; transcript_id "TCONS_00054177"; exon_number "2"; oId "L03.7114.1"; class_code "u"; tss_id "TSS25526";
scaffold151	Cufflinks	exon	1003365	1004314	.	-	.	gene_id "XLOC_013565"; transcript_id "TCONS_00054222"; exon_number "1"; gene_name "Lus10035438.g"; oId "L07.8260.1"; nearest_ref "Lus10035438.BGIv1.0"; class_code "x"; tss_id "TSS25780";
scaffold151	Cufflinks	exon	1004747	1004857	.	-	.	gene_id "XLOC_013565"; transcript_id "TCONS_00054222"; exon_number "2"; gene_name "Lus10035438.g"; oId "L07.8260.1"; nearest_ref "Lus10035438.BGIv1.0"; class_code "x"; tss_id "TSS25780";
scaffold151	Cufflinks	exon	1024695	1025525	.	-	.	gene_id "XLOC_013571"; transcript_id "TCONS_00054973"; exon_number "1"; gene_name "Lus10035441.g"; oId "L12.6487.1"; nearest_ref "Lus10035441.BGIv1.0"; class_code "x"; tss_id "TSS25795";
scaffold151	Cufflinks	exon	1025821	1026109	.	-	.	gene_id "XLOC_013571"; transcript_id "TCONS_00054973"; exon_number "2"; gene_name "Lus10035441.g"; oId "L12.6487.1"; nearest_ref "Lus10035441.BGIv1.0"; class_code "x"; tss_id "TSS25795";
scaffold151	Cufflinks	exon	1204243	1204562	.	-	.	gene_id "XLOC_013586"; transcript_id "TCONS_00055168"; exon_number "1"; oId "L16.5681.3"; class_code "u"; tss_id "TSS25823";
scaffold151	Cufflinks	exon	1205014	1205058	.	-	.	gene_id "XLOC_013586"; transcript_id "TCONS_00055168"; exon_number "2"; oId "L16.5681.3"; class_code "u"; tss_id "TSS25823";
scaffold151	Cufflinks	exon	1205469	1205534	.	-	.	gene_id "XLOC_013586"; transcript_id "TCONS_00055168"; exon_number "3"; oId "L16.5681.3"; class_code "u"; tss_id "TSS25823";
scaffold151	Cufflinks	exon	1205705	1205886	.	-	.	gene_id "XLOC_013586"; transcript_id "TCONS_00055168"; exon_number "4"; oId "L16.5681.3"; class_code "u"; tss_id "TSS25823";
scaffold151	Cufflinks	exon	1204287	1204562	.	-	.	gene_id "XLOC_013586"; transcript_id "TCONS_00054908"; exon_number "1"; oId "L11.6706.1"; class_code "u"; tss_id "TSS25824";
scaffold151	Cufflinks	exon	1205014	1205443	.	-	.	gene_id "XLOC_013586"; transcript_id "TCONS_00054908"; exon_number "2"; oId "L11.6706.1"; class_code "u"; tss_id "TSS25824";
scaffold151	Cufflinks	exon	1204882	1204915	.	-	.	gene_id "XLOC_013586"; transcript_id "TCONS_00054976"; exon_number "1"; oId "L12.6502.4"; class_code "u"; tss_id "TSS25824";
scaffold151	Cufflinks	exon	1205009	1205449	.	-	.	gene_id "XLOC_013586"; transcript_id "TCONS_00054976"; exon_number "2"; oId "L12.6502.4"; class_code "u"; tss_id "TSS25824";
scaffold151	Cufflinks	exon	1228824	1229731	.	-	.	gene_id "XLOC_013588"; transcript_id "TCONS_00054622"; exon_number "1"; oId "L07.8282.4"; class_code "u"; tss_id "TSS25827";
scaffold151	Cufflinks	exon	1229859	1229963	.	-	.	gene_id "XLOC_013588"; transcript_id "TCONS_00054622"; exon_number "2"; oId "L07.8282.4"; class_code "u"; tss_id "TSS25827";
scaffold151	Cufflinks	exon	1389222	1390319	.	-	.	gene_id "XLOC_013596"; transcript_id "TCONS_00054235"; exon_number "1"; gene_name "Lus10035474.g"; oId "L03.7102.1"; nearest_ref "Lus10035474.BGIv1.0"; class_code "o"; tss_id "TSS25850";
scaffold151	Cufflinks	exon	1391188	1391243	.	-	.	gene_id "XLOC_013596"; transcript_id "TCONS_00054235"; exon_number "2"; gene_name "Lus10035474.g"; oId "L03.7102.1"; nearest_ref "Lus10035474.BGIv1.0"; class_code "o"; tss_id "TSS25850";
scaffold151	Cufflinks	exon	1528120	1529504	.	-	.	gene_id "XLOC_013606"; transcript_id "TCONS_00054982"; exon_number "1"; oId "L12.6526.4"; class_code "u"; tss_id "TSS25877";
scaffold151	Cufflinks	exon	1529583	1531018	.	-	.	gene_id "XLOC_013606"; transcript_id "TCONS_00054982"; exon_number "2"; oId "L12.6526.4"; class_code "u"; tss_id "TSS25877";
scaffold151	Cufflinks	exon	1528669	1528705	.	-	.	gene_id "XLOC_013606"; transcript_id "TCONS_00054737"; exon_number "1"; oId "L08.7812.2"; class_code "u"; tss_id "TSS25878";
scaffold151	Cufflinks	exon	1528847	1533348	.	-	.	gene_id "XLOC_013606"; transcript_id "TCONS_00054737"; exon_number "2"; oId "L08.7812.2"; class_code "u"; tss_id "TSS25878";
scaffold1519	Cufflinks	exon	58911	58982	.	-	.	gene_id "XLOC_013665"; transcript_id "TCONS_00055597"; exon_number "1"; oId "L12.6537.2"; class_code "u"; tss_id "TSS26002";
scaffold1519	Cufflinks	exon	59197	59239	.	-	.	gene_id "XLOC_013665"; transcript_id "TCONS_00055597"; exon_number "2"; oId "L12.6537.2"; class_code "u"; tss_id "TSS26002";
scaffold1519	Cufflinks	exon	59886	60349	.	-	.	gene_id "XLOC_013665"; transcript_id "TCONS_00055597"; exon_number "3"; oId "L12.6537.2"; class_code "u"; tss_id "TSS26002";
scaffold1519	Cufflinks	exon	58993	59239	.	-	.	gene_id "XLOC_013665"; transcript_id "TCONS_00055382"; exon_number "1"; gene_name "Lus10007477.g"; oId "L04.7045.2"; nearest_ref "Lus10007477.BGIv1.0"; class_code "o"; tss_id "TSS26004";
scaffold1519	Cufflinks	exon	59886	60486	.	-	.	gene_id "XLOC_013665"; transcript_id "TCONS_00055382"; exon_number "2"; gene_name "Lus10007477.g"; oId "L04.7045.2"; nearest_ref "Lus10007477.BGIv1.0"; class_code "o"; tss_id "TSS26004";
scaffold153	Cufflinks	exon	11592	11705	.	+	.	gene_id "XLOC_013701"; transcript_id "TCONS_00056275"; exon_number "1"; oId "L09.8176.1"; class_code "u"; tss_id "TSS26119";
scaffold153	Cufflinks	exon	11816	12282	.	+	.	gene_id "XLOC_013701"; transcript_id "TCONS_00056275"; exon_number "2"; oId "L09.8176.1"; class_code "u"; tss_id "TSS26119";
scaffold153	Cufflinks	exon	159241	159323	.	+	.	gene_id "XLOC_013718"; transcript_id "TCONS_00056388"; exon_number "1"; gene_name "Lus10016842.g"; oId "L13.8321.2"; nearest_ref "Lus10016842.BGIv1.0"; class_code "o"; tss_id "TSS26164";
scaffold153	Cufflinks	exon	159420	159662	.	+	.	gene_id "XLOC_013718"; transcript_id "TCONS_00056388"; exon_number "2"; gene_name "Lus10016842.g"; oId "L13.8321.2"; nearest_ref "Lus10016842.BGIv1.0"; class_code "o"; tss_id "TSS26164";
scaffold153	Cufflinks	exon	333980	334001	.	+	.	gene_id "XLOC_013735"; transcript_id "TCONS_00055962"; exon_number "1"; gene_name "Lus10016866.g"; oId "L02.8547.2"; nearest_ref "Lus10016866.BGIv1.0"; class_code "o"; tss_id "TSS26199";
scaffold153	Cufflinks	exon	334348	334457	.	+	.	gene_id "XLOC_013735"; transcript_id "TCONS_00055962"; exon_number "2"; gene_name "Lus10016866.g"; oId "L02.8547.2"; nearest_ref "Lus10016866.BGIv1.0"; class_code "o"; tss_id "TSS26199";
scaffold153	Cufflinks	exon	336555	337912	.	+	.	gene_id "XLOC_013735"; transcript_id "TCONS_00055962"; exon_number "3"; gene_name "Lus10016866.g"; oId "L02.8547.2"; nearest_ref "Lus10016866.BGIv1.0"; class_code "o"; tss_id "TSS26199";
scaffold153	Cufflinks	exon	334127	334186	.	+	.	gene_id "XLOC_013735"; transcript_id "TCONS_00056283"; exon_number "1"; gene_name "Lus10016866.g"; oId "L09.8223.1"; nearest_ref "Lus10016866.BGIv1.0"; class_code "o"; tss_id "TSS26200";
scaffold153	Cufflinks	exon	334348	334440	.	+	.	gene_id "XLOC_013735"; transcript_id "TCONS_00056283"; exon_number "2"; gene_name "Lus10016866.g"; oId "L09.8223.1"; nearest_ref "Lus10016866.BGIv1.0"; class_code "o"; tss_id "TSS26200";
scaffold153	Cufflinks	exon	336555	337601	.	+	.	gene_id "XLOC_013735"; transcript_id "TCONS_00056283"; exon_number "3"; gene_name "Lus10016866.g"; oId "L09.8223.1"; nearest_ref "Lus10016866.BGIv1.0"; class_code "o"; tss_id "TSS26200";
scaffold153	Cufflinks	exon	334132	334271	.	+	.	gene_id "XLOC_013735"; transcript_id "TCONS_00056392"; exon_number "1"; gene_name "Lus10016866.g"; oId "L13.8343.1"; nearest_ref "Lus10016866.BGIv1.0"; class_code "o"; tss_id "TSS26200";
scaffold153	Cufflinks	exon	334348	334457	.	+	.	gene_id "XLOC_013735"; transcript_id "TCONS_00056392"; exon_number "2"; gene_name "Lus10016866.g"; oId "L13.8343.1"; nearest_ref "Lus10016866.BGIv1.0"; class_code "o"; tss_id "TSS26200";
scaffold153	Cufflinks	exon	336555	337635	.	+	.	gene_id "XLOC_013735"; transcript_id "TCONS_00056392"; exon_number "3"; gene_name "Lus10016866.g"; oId "L13.8343.1"; nearest_ref "Lus10016866.BGIv1.0"; class_code "o"; tss_id "TSS26200";
scaffold153	Cufflinks	exon	334379	334440	.	+	.	gene_id "XLOC_013735"; transcript_id "TCONS_00056439"; exon_number "1"; gene_name "Lus10016866.g"; oId "L15.6338.1"; nearest_ref "Lus10016866.BGIv1.0"; class_code "o"; tss_id "TSS26202";
scaffold153	Cufflinks	exon	336555	337643	.	+	.	gene_id "XLOC_013735"; transcript_id "TCONS_00056439"; exon_number "2"; gene_name "Lus10016866.g"; oId "L15.6338.1"; nearest_ref "Lus10016866.BGIv1.0"; class_code "o"; tss_id "TSS26202";
scaffold153	Cufflinks	exon	334397	334457	.	+	.	gene_id "XLOC_013735"; transcript_id "TCONS_00056077"; exon_number "1"; gene_name "Lus10016866.g"; oId "L04.7121.3"; nearest_ref "Lus10016866.BGIv1.0"; class_code "o"; tss_id "TSS26202";
scaffold153	Cufflinks	exon	336316	336457	.	+	.	gene_id "XLOC_013735"; transcript_id "TCONS_00056077"; exon_number "2"; gene_name "Lus10016866.g"; oId "L04.7121.3"; nearest_ref "Lus10016866.BGIv1.0"; class_code "o"; tss_id "TSS26202";
scaffold153	Cufflinks	exon	336555	337630	.	+	.	gene_id "XLOC_013735"; transcript_id "TCONS_00056077"; exon_number "3"; gene_name "Lus10016866.g"; oId "L04.7121.3"; nearest_ref "Lus10016866.BGIv1.0"; class_code "o"; tss_id "TSS26202";
scaffold153	Cufflinks	exon	392369	392753	.	+	.	gene_id "XLOC_013739"; transcript_id "TCONS_00056082"; exon_number "1"; oId "L04.7320.1"; class_code "u"; tss_id "TSS26212";
scaffold153	Cufflinks	exon	393050	394046	.	+	.	gene_id "XLOC_013739"; transcript_id "TCONS_00056082"; exon_number "2"; oId "L04.7320.1"; class_code "u"; tss_id "TSS26212";
scaffold153	Cufflinks	exon	28145	28354	.	-	.	gene_id "XLOC_013765"; transcript_id "TCONS_00056039"; exon_number "1"; gene_name "Lus10016820.g"; oId "L03.7163.1"; nearest_ref "Lus10016820.BGIv1.0"; class_code "o"; tss_id "TSS26295";
scaffold153	Cufflinks	exon	28458	28850	.	-	.	gene_id "XLOC_013765"; transcript_id "TCONS_00056039"; exon_number "2"; gene_name "Lus10016820.g"; oId "L03.7163.1"; nearest_ref "Lus10016820.BGIv1.0"; class_code "o"; tss_id "TSS26295";
scaffold153	Cufflinks	exon	103381	104000	.	-	.	gene_id "XLOC_013769"; transcript_id "TCONS_00056357"; exon_number "1"; oId "L11.6776.1"; class_code "u"; tss_id "TSS26305";
scaffold153	Cufflinks	exon	104132	104243	.	-	.	gene_id "XLOC_013769"; transcript_id "TCONS_00056357"; exon_number "2"; oId "L11.6776.1"; class_code "u"; tss_id "TSS26305";
scaffold153	Cufflinks	exon	104386	104463	.	-	.	gene_id "XLOC_013769"; transcript_id "TCONS_00056357"; exon_number "3"; oId "L11.6776.1"; class_code "u"; tss_id "TSS26305";
scaffold1533	Cufflinks	exon	15082	15112	.	-	.	gene_id "XLOC_013837"; transcript_id "TCONS_00056671"; exon_number "1"; oId "L13.8377.1"; class_code "u"; tss_id "TSS26467";
scaffold1533	Cufflinks	exon	15338	15517	.	-	.	gene_id "XLOC_013837"; transcript_id "TCONS_00056671"; exon_number "2"; oId "L13.8377.1"; class_code "u"; tss_id "TSS26467";
scaffold1533	Cufflinks	exon	15602	15695	.	-	.	gene_id "XLOC_013837"; transcript_id "TCONS_00056671"; exon_number "3"; oId "L13.8377.1"; class_code "u"; tss_id "TSS26467";
scaffold1533	Cufflinks	exon	16018	16207	.	-	.	gene_id "XLOC_013837"; transcript_id "TCONS_00056671"; exon_number "4"; oId "L13.8377.1"; class_code "u"; tss_id "TSS26467";
scaffold1536	Cufflinks	exon	304856	305209	.	+	.	gene_id "XLOC_013868"; transcript_id "TCONS_00057133"; exon_number "1"; gene_name "Lus10009163.g"; oId "L13.8439.2"; nearest_ref "Lus10009163.BGIv1.0"; class_code "o"; tss_id "TSS26540";
scaffold1536	Cufflinks	exon	305332	305454	.	+	.	gene_id "XLOC_013868"; transcript_id "TCONS_00057133"; exon_number "2"; gene_name "Lus10009163.g"; oId "L13.8439.2"; nearest_ref "Lus10009163.BGIv1.0"; class_code "o"; tss_id "TSS26540";
scaffold1536	Cufflinks	exon	338284	338545	.	+	.	gene_id "XLOC_013874"; transcript_id "TCONS_00056756"; exon_number "1"; gene_name "Lus10009171.g"; oId "L13.8437.2"; nearest_ref "Lus10009171.BGIv1.0"; class_code "x"; tss_id "TSS26563";
scaffold1536	Cufflinks	exon	339035	339858	.	+	.	gene_id "XLOC_013874"; transcript_id "TCONS_00056756"; exon_number "2"; gene_name "Lus10009171.g"; oId "L13.8437.2"; nearest_ref "Lus10009171.BGIv1.0"; class_code "x"; tss_id "TSS26563";
scaffold1536	Cufflinks	exon	62972	63957	.	-	.	gene_id "XLOC_013884"; transcript_id "TCONS_00056985"; exon_number "1"; gene_name "Lus10009116.g"; oId "L06.8421.1"; nearest_ref "Lus10009116.BGIv1.0"; class_code "x"; tss_id "TSS26585";
scaffold1536	Cufflinks	exon	64033	64271	.	-	.	gene_id "XLOC_013884"; transcript_id "TCONS_00056985"; exon_number "2"; gene_name "Lus10009116.g"; oId "L06.8421.1"; nearest_ref "Lus10009116.BGIv1.0"; class_code "x"; tss_id "TSS26585";
scaffold1536	Cufflinks	exon	64386	64521	.	-	.	gene_id "XLOC_013884"; transcript_id "TCONS_00056985"; exon_number "3"; gene_name "Lus10009116.g"; oId "L06.8421.1"; nearest_ref "Lus10009116.BGIv1.0"; class_code "x"; tss_id "TSS26585";
scaffold1536	Cufflinks	exon	288636	288999	.	-	.	gene_id "XLOC_013911"; transcript_id "TCONS_00057125"; exon_number "1"; oId "L12.6673.1"; class_code "u"; tss_id "TSS26666";
scaffold1536	Cufflinks	exon	289077	289378	.	-	.	gene_id "XLOC_013911"; transcript_id "TCONS_00057125"; exon_number "2"; oId "L12.6673.1"; class_code "u"; tss_id "TSS26666";
scaffold155	Cufflinks	exon	423762	424600	.	+	.	gene_id "XLOC_013981"; transcript_id "TCONS_00057704"; exon_number "1"; oId "L05.7850.1"; class_code "u"; tss_id "TSS26818";
scaffold155	Cufflinks	exon	424975	425006	.	+	.	gene_id "XLOC_013981"; transcript_id "TCONS_00057704"; exon_number "2"; oId "L05.7850.1"; class_code "u"; tss_id "TSS26818";
scaffold155	Cufflinks	exon	642483	643008	.	+	.	gene_id "XLOC_014015"; transcript_id "TCONS_00057505"; exon_number "1"; gene_name "Lus10021130.g"; oId "L02.8743.1"; nearest_ref "Lus10021130.BGIv1.0"; class_code "x"; tss_id "TSS26905";
scaffold155	Cufflinks	exon	644594	644838	.	+	.	gene_id "XLOC_014015"; transcript_id "TCONS_00057505"; exon_number "2"; gene_name "Lus10021130.g"; oId "L02.8743.1"; nearest_ref "Lus10021130.BGIv1.0"; class_code "x"; tss_id "TSS26905";
scaffold155	Cufflinks	exon	755534	755804	.	-	.	gene_id "XLOC_014109"; transcript_id "TCONS_00057685"; exon_number "1"; gene_name "Lus10021157.g"; oId "L04.7299.2"; nearest_ref "Lus10021157.BGIv1.0"; class_code "o"; tss_id "TSS27111";
scaffold155	Cufflinks	exon	756048	756725	.	-	.	gene_id "XLOC_014109"; transcript_id "TCONS_00057685"; exon_number "2"; gene_name "Lus10021157.g"; oId "L04.7299.2"; nearest_ref "Lus10021157.BGIv1.0"; class_code "o"; tss_id "TSS27111";
scaffold155	Cufflinks	exon	801876	802252	.	-	.	gene_id "XLOC_014115"; transcript_id "TCONS_00057933"; exon_number "1"; oId "L09.8448.1"; class_code "u"; tss_id "TSS27127";
scaffold155	Cufflinks	exon	803226	803768	.	-	.	gene_id "XLOC_014115"; transcript_id "TCONS_00057933"; exon_number "2"; oId "L09.8448.1"; class_code "u"; tss_id "TSS27127";
scaffold155	Cufflinks	exon	803901	803926	.	-	.	gene_id "XLOC_014115"; transcript_id "TCONS_00057933"; exon_number "3"; oId "L09.8448.1"; class_code "u"; tss_id "TSS27127";
scaffold1558	Cufflinks	exon	36976	37258	.	+	.	gene_id "XLOC_014121"; transcript_id "TCONS_00058698"; exon_number "1"; oId "L12.6788.1"; class_code "u"; tss_id "TSS27146";
scaffold1558	Cufflinks	exon	37650	37970	.	+	.	gene_id "XLOC_014121"; transcript_id "TCONS_00058698"; exon_number "2"; oId "L12.6788.1"; class_code "u"; tss_id "TSS27146";
scaffold1558	Cufflinks	exon	36994	37258	.	+	.	gene_id "XLOC_014121"; transcript_id "TCONS_00058565"; exon_number "1"; oId "L08.8115.1"; class_code "u"; tss_id "TSS27146";
scaffold1558	Cufflinks	exon	37650	37760	.	+	.	gene_id "XLOC_014121"; transcript_id "TCONS_00058565"; exon_number "2"; oId "L08.8115.1"; class_code "u"; tss_id "TSS27146";
scaffold1558	Cufflinks	exon	38072	38521	.	+	.	gene_id "XLOC_014121"; transcript_id "TCONS_00058565"; exon_number "3"; oId "L08.8115.1"; class_code "u"; tss_id "TSS27146";
scaffold1558	Cufflinks	exon	165760	167307	.	-	.	gene_id "XLOC_014181"; transcript_id "TCONS_00058343"; exon_number "1"; gene_name "Lus10011118.g"; oId "L02.8792.2"; nearest_ref "Lus10011118.BGIv1.0"; class_code "o"; tss_id "TSS27305";
scaffold1558	Cufflinks	exon	168014	168060	.	-	.	gene_id "XLOC_014181"; transcript_id "TCONS_00058343"; exon_number "2"; gene_name "Lus10011118.g"; oId "L02.8792.2"; nearest_ref "Lus10011118.BGIv1.0"; class_code "o"; tss_id "TSS27305";
scaffold1558	Cufflinks	exon	348448	349006	.	-	.	gene_id "XLOC_014211"; transcript_id "TCONS_00058461"; exon_number "1"; gene_name "Lus10011155.g"; oId "L04.7382.3"; nearest_ref "Lus10011155.BGIv1.0"; class_code "o"; tss_id "TSS27388";
scaffold1558	Cufflinks	exon	349148	349459	.	-	.	gene_id "XLOC_014211"; transcript_id "TCONS_00058461"; exon_number "2"; gene_name "Lus10011155.g"; oId "L04.7382.3"; nearest_ref "Lus10011155.BGIv1.0"; class_code "o"; tss_id "TSS27388";
scaffold156	Cufflinks	exon	44020	44277	.	+	.	gene_id "XLOC_014226"; transcript_id "TCONS_00059445"; exon_number "1"; oId "L02.8837.3"; class_code "u"; tss_id "TSS27430";
scaffold156	Cufflinks	exon	45023	45866	.	+	.	gene_id "XLOC_014226"; transcript_id "TCONS_00059445"; exon_number "2"; oId "L02.8837.3"; class_code "u"; tss_id "TSS27430";
scaffold156	Cufflinks	exon	669569	669728	.	+	.	gene_id "XLOC_014280"; transcript_id "TCONS_00058896"; exon_number "1"; gene_name "Lus10040612.g"; oId "L01.8090.1"; nearest_ref "Lus10040612.BGIv1.0"; class_code "x"; tss_id "TSS27552";
scaffold156	Cufflinks	exon	669820	670415	.	+	.	gene_id "XLOC_014280"; transcript_id "TCONS_00058896"; exon_number "2"; gene_name "Lus10040612.g"; oId "L01.8090.1"; nearest_ref "Lus10040612.BGIv1.0"; class_code "x"; tss_id "TSS27552";
scaffold156	Cufflinks	exon	1716245	1716273	.	+	.	gene_id "XLOC_014397"; transcript_id "TCONS_00059708"; exon_number "1"; oId "L03.7684.1"; class_code "u"; tss_id "TSS27826";
scaffold156	Cufflinks	exon	1717147	1717414	.	+	.	gene_id "XLOC_014397"; transcript_id "TCONS_00059708"; exon_number "2"; oId "L03.7684.1"; class_code "u"; tss_id "TSS27826";
scaffold156	Cufflinks	exon	1717519	1717718	.	+	.	gene_id "XLOC_014397"; transcript_id "TCONS_00059708"; exon_number "3"; oId "L03.7684.1"; class_code "u"; tss_id "TSS27826";
scaffold156	Cufflinks	exon	1717835	1717871	.	+	.	gene_id "XLOC_014397"; transcript_id "TCONS_00059708"; exon_number "4"; oId "L03.7684.1"; class_code "u"; tss_id "TSS27826";
scaffold156	Cufflinks	exon	1716296	1716342	.	+	.	gene_id "XLOC_014397"; transcript_id "TCONS_00060621"; exon_number "1"; oId "L09.8693.1"; class_code "u"; tss_id "TSS27826";
scaffold156	Cufflinks	exon	1717147	1717414	.	+	.	gene_id "XLOC_014397"; transcript_id "TCONS_00060621"; exon_number "2"; oId "L09.8693.1"; class_code "u"; tss_id "TSS27826";
scaffold156	Cufflinks	exon	1717519	1718144	.	+	.	gene_id "XLOC_014397"; transcript_id "TCONS_00060621"; exon_number "3"; oId "L09.8693.1"; class_code "u"; tss_id "TSS27826";
scaffold156	Cufflinks	exon	1716299	1716342	.	+	.	gene_id "XLOC_014397"; transcript_id "TCONS_00060196"; exon_number "1"; oId "L06.8881.1"; class_code "u"; tss_id "TSS27826";
scaffold156	Cufflinks	exon	1717147	1717414	.	+	.	gene_id "XLOC_014397"; transcript_id "TCONS_00060196"; exon_number "2"; oId "L06.8881.1"; class_code "u"; tss_id "TSS27826";
scaffold156	Cufflinks	exon	1717519	1717718	.	+	.	gene_id "XLOC_014397"; transcript_id "TCONS_00060196"; exon_number "3"; oId "L06.8881.1"; class_code "u"; tss_id "TSS27826";
scaffold156	Cufflinks	exon	1717835	1718113	.	+	.	gene_id "XLOC_014397"; transcript_id "TCONS_00060196"; exon_number "4"; oId "L06.8881.1"; class_code "u"; tss_id "TSS27826";
scaffold156	Cufflinks	exon	1716399	1717414	.	+	.	gene_id "XLOC_014397"; transcript_id "TCONS_00061038"; exon_number "1"; oId "L13.8815.3"; class_code "u"; tss_id "TSS27827";
scaffold156	Cufflinks	exon	1717519	1717718	.	+	.	gene_id "XLOC_014397"; transcript_id "TCONS_00061038"; exon_number "2"; oId "L13.8815.3"; class_code "u"; tss_id "TSS27827";
scaffold156	Cufflinks	exon	1717805	1718144	.	+	.	gene_id "XLOC_014397"; transcript_id "TCONS_00061038"; exon_number "3"; oId "L13.8815.3"; class_code "u"; tss_id "TSS27827";
scaffold156	Cufflinks	exon	1716612	1716887	.	+	.	gene_id "XLOC_014397"; transcript_id "TCONS_00059884"; exon_number "1"; gene_name "Lus10040833.g"; oId "L04.7617.2"; nearest_ref "Lus10040833.BGIv1.0"; class_code "x"; tss_id "TSS27828";
scaffold156	Cufflinks	exon	1717006	1717414	.	+	.	gene_id "XLOC_014397"; transcript_id "TCONS_00059884"; exon_number "2"; gene_name "Lus10040833.g"; oId "L04.7617.2"; nearest_ref "Lus10040833.BGIv1.0"; class_code "x"; tss_id "TSS27828";
scaffold156	Cufflinks	exon	1717519	1717718	.	+	.	gene_id "XLOC_014397"; transcript_id "TCONS_00059884"; exon_number "3"; gene_name "Lus10040833.g"; oId "L04.7617.2"; nearest_ref "Lus10040833.BGIv1.0"; class_code "x"; tss_id "TSS27828";
scaffold156	Cufflinks	exon	1717835	1719560	.	+	.	gene_id "XLOC_014397"; transcript_id "TCONS_00059884"; exon_number "4"; gene_name "Lus10040833.g"; oId "L04.7617.2"; nearest_ref "Lus10040833.BGIv1.0"; class_code "x"; tss_id "TSS27828";
scaffold156	Cufflinks	exon	2012049	2012226	.	+	.	gene_id "XLOC_014427"; transcript_id "TCONS_00060732"; exon_number "1"; oId "L10.7267.2"; class_code "u"; tss_id "TSS27902";
scaffold156	Cufflinks	exon	2012409	2012845	.	+	.	gene_id "XLOC_014427"; transcript_id "TCONS_00060732"; exon_number "2"; oId "L10.7267.2"; class_code "u"; tss_id "TSS27902";
scaffold156	Cufflinks	exon	2013109	2013536	.	+	.	gene_id "XLOC_014427"; transcript_id "TCONS_00060732"; exon_number "3"; oId "L10.7267.2"; class_code "u"; tss_id "TSS27902";
scaffold156	Cufflinks	exon	2168072	2168304	.	+	.	gene_id "XLOC_014435"; transcript_id "TCONS_00060941"; exon_number "1"; oId "L12.7093.3"; class_code "u"; tss_id "TSS27921";
scaffold156	Cufflinks	exon	2168796	2168874	.	+	.	gene_id "XLOC_014435"; transcript_id "TCONS_00060941"; exon_number "2"; oId "L12.7093.3"; class_code "u"; tss_id "TSS27921";
scaffold156	Cufflinks	exon	2169010	2169208	.	+	.	gene_id "XLOC_014435"; transcript_id "TCONS_00060941"; exon_number "3"; oId "L12.7093.3"; class_code "u"; tss_id "TSS27921";
scaffold156	Cufflinks	exon	2169691	2169739	.	+	.	gene_id "XLOC_014435"; transcript_id "TCONS_00060941"; exon_number "4"; oId "L12.7093.3"; class_code "u"; tss_id "TSS27921";
scaffold156	Cufflinks	exon	27730	27891	.	-	.	gene_id "XLOC_014441"; transcript_id "TCONS_00060213"; exon_number "1"; gene_name "Lus10040520.g"; oId "L06.8657.3"; nearest_ref "Lus10040520.BGIv1.0"; class_code "o"; tss_id "TSS27932";
scaffold156	Cufflinks	exon	27982	28624	.	-	.	gene_id "XLOC_014441"; transcript_id "TCONS_00060213"; exon_number "2"; gene_name "Lus10040520.g"; oId "L06.8657.3"; nearest_ref "Lus10040520.BGIv1.0"; class_code "o"; tss_id "TSS27932";
scaffold156	Cufflinks	exon	127362	127700	.	-	.	gene_id "XLOC_014453"; transcript_id "TCONS_00060346"; exon_number "1"; gene_name "Lus10040535.g"; oId "L07.8712.1"; nearest_ref "Lus10040535.BGIv1.0"; class_code "o"; tss_id "TSS27965";
scaffold156	Cufflinks	exon	127823	127896	.	-	.	gene_id "XLOC_014453"; transcript_id "TCONS_00060346"; exon_number "2"; gene_name "Lus10040535.g"; oId "L07.8712.1"; nearest_ref "Lus10040535.BGIv1.0"; class_code "o"; tss_id "TSS27965";
scaffold156	Cufflinks	exon	128872	128873	.	-	.	gene_id "XLOC_014453"; transcript_id "TCONS_00060346"; exon_number "3"; gene_name "Lus10040535.g"; oId "L07.8712.1"; nearest_ref "Lus10040535.BGIv1.0"; class_code "o"; tss_id "TSS27965";
scaffold156	Cufflinks	exon	161736	162023	.	-	.	gene_id "XLOC_014455"; transcript_id "TCONS_00060491"; exon_number "1"; gene_name "Lus10040539.g"; oId "L08.8186.1"; nearest_ref "Lus10040539.BGIv1.0"; class_code "o"; tss_id "TSS27973";
scaffold156	Cufflinks	exon	162112	162745	.	-	.	gene_id "XLOC_014455"; transcript_id "TCONS_00060491"; exon_number "2"; gene_name "Lus10040539.g"; oId "L08.8186.1"; nearest_ref "Lus10040539.BGIv1.0"; class_code "o"; tss_id "TSS27973";
scaffold156	Cufflinks	exon	684758	685233	.	-	.	gene_id "XLOC_014507"; transcript_id "TCONS_00060857"; exon_number "1"; oId "L11.7115.1"; class_code "u"; tss_id "TSS28085";
scaffold156	Cufflinks	exon	685777	685951	.	-	.	gene_id "XLOC_014507"; transcript_id "TCONS_00060857"; exon_number "2"; oId "L11.7115.1"; class_code "u"; tss_id "TSS28085";
scaffold156	Cufflinks	exon	822609	823157	.	-	.	gene_id "XLOC_014520"; transcript_id "TCONS_00060519"; exon_number "1"; gene_name "Lus10040640.g"; oId "L08.8283.1"; nearest_ref "Lus10040640.BGIv1.0"; class_code "o"; tss_id "TSS28114";
scaffold156	Cufflinks	exon	823301	824421	.	-	.	gene_id "XLOC_014520"; transcript_id "TCONS_00060519"; exon_number "2"; gene_name "Lus10040640.g"; oId "L08.8283.1"; nearest_ref "Lus10040640.BGIv1.0"; class_code "o"; tss_id "TSS28114";
scaffold156	Cufflinks	exon	1035221	1036162	.	-	.	gene_id "XLOC_014545"; transcript_id "TCONS_00059279"; exon_number "1"; gene_name "Lus10040690.g"; oId "L01.8136.1"; nearest_ref "Lus10040690.BGIv1.0"; class_code "o"; tss_id "TSS28170";
scaffold156	Cufflinks	exon	1036280	1036339	.	-	.	gene_id "XLOC_014545"; transcript_id "TCONS_00059279"; exon_number "2"; gene_name "Lus10040690.g"; oId "L01.8136.1"; nearest_ref "Lus10040690.BGIv1.0"; class_code "o"; tss_id "TSS28170";
scaffold156	Cufflinks	exon	1185876	1187083	.	-	.	gene_id "XLOC_014564"; transcript_id "TCONS_00060975"; exon_number "1"; oId "L12.6996.1"; class_code "u"; tss_id "TSS28243";
scaffold156	Cufflinks	exon	1187165	1187261	.	-	.	gene_id "XLOC_014564"; transcript_id "TCONS_00060975"; exon_number "2"; oId "L12.6996.1"; class_code "u"; tss_id "TSS28243";
scaffold156	Cufflinks	exon	1247868	1248224	.	-	.	gene_id "XLOC_014570"; transcript_id "TCONS_00059318"; exon_number "1"; gene_name "Lus10040742.g"; oId "L01.8171.1"; nearest_ref "Lus10040742.BGIv1.0"; class_code "o"; tss_id "TSS28258";
scaffold156	Cufflinks	exon	1248895	1249102	.	-	.	gene_id "XLOC_014570"; transcript_id "TCONS_00059318"; exon_number "2"; gene_name "Lus10040742.g"; oId "L01.8171.1"; nearest_ref "Lus10040742.BGIv1.0"; class_code "o"; tss_id "TSS28258";
scaffold156	Cufflinks	exon	1249191	1249191	.	-	.	gene_id "XLOC_014570"; transcript_id "TCONS_00059318"; exon_number "3"; gene_name "Lus10040742.g"; oId "L01.8171.1"; nearest_ref "Lus10040742.BGIv1.0"; class_code "o"; tss_id "TSS28258";
scaffold156	Cufflinks	exon	1788033	1788842	.	-	.	gene_id "XLOC_014621"; transcript_id "TCONS_00060392"; exon_number "1"; oId "L07.8939.1"; class_code "u"; tss_id "TSS28385";
scaffold156	Cufflinks	exon	1788941	1789210	.	-	.	gene_id "XLOC_014621"; transcript_id "TCONS_00060392"; exon_number "2"; oId "L07.8939.1"; class_code "u"; tss_id "TSS28385";
scaffold157	Cufflinks	exon	167309	167730	.	+	.	gene_id "XLOC_014694"; transcript_id "TCONS_00061564"; exon_number "1"; oId "L06.8969.1"; class_code "u"; tss_id "TSS28547";
scaffold157	Cufflinks	exon	167881	168368	.	+	.	gene_id "XLOC_014694"; transcript_id "TCONS_00061564"; exon_number "2"; oId "L06.8969.1"; class_code "u"; tss_id "TSS28547";
scaffold157	Cufflinks	exon	298763	299085	.	-	.	gene_id "XLOC_014728"; transcript_id "TCONS_00061552"; exon_number "1"; oId "L05.8235.1"; class_code "u"; tss_id "TSS28629";
scaffold157	Cufflinks	exon	299299	299395	.	-	.	gene_id "XLOC_014728"; transcript_id "TCONS_00061552"; exon_number "2"; oId "L05.8235.1"; class_code "u"; tss_id "TSS28629";
scaffold157	Cufflinks	exon	299882	300153	.	-	.	gene_id "XLOC_014728"; transcript_id "TCONS_00061552"; exon_number "3"; oId "L05.8235.1"; class_code "u"; tss_id "TSS28629";
scaffold1578	Cufflinks	exon	37510	37862	.	+	.	gene_id "XLOC_014742"; transcript_id "TCONS_00062250"; exon_number "1"; oId "L09.8795.1"; class_code "u"; tss_id "TSS28656";
scaffold1578	Cufflinks	exon	37968	38409	.	+	.	gene_id "XLOC_014742"; transcript_id "TCONS_00062250"; exon_number "2"; oId "L09.8795.1"; class_code "u"; tss_id "TSS28656";
scaffold1578	Cufflinks	exon	85381	85692	.	+	.	gene_id "XLOC_014749"; transcript_id "TCONS_00062195"; exon_number "1"; oId "L08.8532.1"; class_code "u"; tss_id "TSS28674";
scaffold1578	Cufflinks	exon	85905	85928	.	+	.	gene_id "XLOC_014749"; transcript_id "TCONS_00062195"; exon_number "2"; oId "L08.8532.1"; class_code "u"; tss_id "TSS28674";
scaffold1578	Cufflinks	exon	169202	169307	.	+	.	gene_id "XLOC_014760"; transcript_id "TCONS_00062023"; exon_number "1"; gene_name "Lus10011451.g"; oId "L04.7727.1"; nearest_ref "Lus10011451.BGIv1.0"; class_code "x"; tss_id "TSS28706";
scaffold1578	Cufflinks	exon	169444	170695	.	+	.	gene_id "XLOC_014760"; transcript_id "TCONS_00062023"; exon_number "2"; gene_name "Lus10011451.g"; oId "L04.7727.1"; nearest_ref "Lus10011451.BGIv1.0"; class_code "x"; tss_id "TSS28706";
scaffold1578	Cufflinks	exon	406496	406619	.	-	.	gene_id "XLOC_014842"; transcript_id "TCONS_00062434"; exon_number "1"; oId "L14.6924.3"; class_code "u"; tss_id "TSS28931";
scaffold1578	Cufflinks	exon	406714	407125	.	-	.	gene_id "XLOC_014842"; transcript_id "TCONS_00062434"; exon_number "2"; oId "L14.6924.3"; class_code "u"; tss_id "TSS28931";
scaffold159	Cufflinks	exon	172770	173586	.	+	.	gene_id "XLOC_014871"; transcript_id "TCONS_00062580"; exon_number "1"; oId "L01.8386.1"; class_code "u"; tss_id "TSS28981";
scaffold159	Cufflinks	exon	173679	174012	.	+	.	gene_id "XLOC_014871"; transcript_id "TCONS_00062580"; exon_number "2"; oId "L01.8386.1"; class_code "u"; tss_id "TSS28981";
scaffold159	Cufflinks	exon	209307	209477	.	+	.	gene_id "XLOC_014877"; transcript_id "TCONS_00062820"; exon_number "1"; gene_name "Lus10024456.g"; oId "L04.7798.1"; nearest_ref "Lus10024456.BGIv1.0"; class_code "i"; tss_id "TSS28996";
scaffold159	Cufflinks	exon	210124	210225	.	+	.	gene_id "XLOC_014877"; transcript_id "TCONS_00062820"; exon_number "2"; gene_name "Lus10024456.g"; oId "L04.7798.1"; nearest_ref "Lus10024456.BGIv1.0"; class_code "i"; tss_id "TSS28996";
scaffold159	Cufflinks	exon	165057	165763	.	-	.	gene_id "XLOC_014922"; transcript_id "TCONS_00063025"; exon_number "1"; gene_name "Lus10024453.g"; oId "L10.7389.3"; nearest_ref "Lus10024453.BGIv1.0"; class_code "o"; tss_id "TSS29096";
scaffold159	Cufflinks	exon	166145	166740	.	-	.	gene_id "XLOC_014922"; transcript_id "TCONS_00063025"; exon_number "2"; gene_name "Lus10024453.g"; oId "L10.7389.3"; nearest_ref "Lus10024453.BGIv1.0"; class_code "o"; tss_id "TSS29096";
scaffold160	Cufflinks	exon	178937	179174	.	-	.	gene_id "XLOC_015216"; transcript_id "TCONS_00064496"; exon_number "1"; oId "L11.7579.1"; class_code "u"; tss_id "TSS29779";
scaffold160	Cufflinks	exon	179269	179529	.	-	.	gene_id "XLOC_015216"; transcript_id "TCONS_00064496"; exon_number "2"; oId "L11.7579.1"; class_code "u"; tss_id "TSS29779";
scaffold161	Cufflinks	exon	318745	319084	.	+	.	gene_id "XLOC_015310"; transcript_id "TCONS_00065024"; exon_number "1"; oId "L08.8845.1"; class_code "u"; tss_id "TSS30006";
scaffold161	Cufflinks	exon	319262	319283	.	+	.	gene_id "XLOC_015310"; transcript_id "TCONS_00065024"; exon_number "2"; oId "L08.8845.1"; class_code "u"; tss_id "TSS30006";
scaffold161	Cufflinks	exon	111074	111378	.	-	.	gene_id "XLOC_015319"; transcript_id "TCONS_00065002"; exon_number "1"; oId "L06.9324.2"; class_code "u"; tss_id "TSS30020";
scaffold161	Cufflinks	exon	111456	111739	.	-	.	gene_id "XLOC_015319"; transcript_id "TCONS_00065002"; exon_number "2"; oId "L06.9324.2"; class_code "u"; tss_id "TSS30020";
scaffold161	Cufflinks	exon	111820	111892	.	-	.	gene_id "XLOC_015319"; transcript_id "TCONS_00065002"; exon_number "3"; oId "L06.9324.2"; class_code "u"; tss_id "TSS30020";
scaffold163	Cufflinks	exon	68986	69007	.	+	.	gene_id "XLOC_015353"; transcript_id "TCONS_00065729"; exon_number "1"; oId "L08.8867.3"; class_code "u"; tss_id "TSS30107";
scaffold163	Cufflinks	exon	69174	70680	.	+	.	gene_id "XLOC_015353"; transcript_id "TCONS_00065729"; exon_number "2"; oId "L08.8867.3"; class_code "u"; tss_id "TSS30107";
scaffold163	Cufflinks	exon	652253	655305	.	+	.	gene_id "XLOC_015424"; transcript_id "TCONS_00065652"; exon_number "1"; oId "L06.9431.4"; class_code "u"; tss_id "TSS30277";
scaffold163	Cufflinks	exon	655428	655592	.	+	.	gene_id "XLOC_015424"; transcript_id "TCONS_00065652"; exon_number "2"; oId "L06.9431.4"; class_code "u"; tss_id "TSS30277";
scaffold163	Cufflinks	exon	652345	652875	.	+	.	gene_id "XLOC_015424"; transcript_id "TCONS_00065763"; exon_number "1"; oId "L08.9096.2"; class_code "u"; tss_id "TSS30277";
scaffold163	Cufflinks	exon	652979	655592	.	+	.	gene_id "XLOC_015424"; transcript_id "TCONS_00065763"; exon_number "2"; oId "L08.9096.2"; class_code "u"; tss_id "TSS30277";
scaffold163	Cufflinks	exon	403534	404000	.	-	.	gene_id "XLOC_015472"; transcript_id "TCONS_00065885"; exon_number "1"; oId "L10.7676.1"; class_code "u"; tss_id "TSS30395";
scaffold163	Cufflinks	exon	405491	405603	.	-	.	gene_id "XLOC_015472"; transcript_id "TCONS_00065885"; exon_number "2"; oId "L10.7676.1"; class_code "u"; tss_id "TSS30395";
scaffold163	Cufflinks	exon	406079	406443	.	-	.	gene_id "XLOC_015472"; transcript_id "TCONS_00065885"; exon_number "3"; oId "L10.7676.1"; class_code "u"; tss_id "TSS30395";
scaffold163	Cufflinks	exon	407083	407273	.	-	.	gene_id "XLOC_015472"; transcript_id "TCONS_00065885"; exon_number "4"; oId "L10.7676.1"; class_code "u"; tss_id "TSS30395";
scaffold163	Cufflinks	exon	503503	503887	.	-	.	gene_id "XLOC_015483"; transcript_id "TCONS_00066059"; exon_number "1"; oId "L15.7162.1"; class_code "u"; tss_id "TSS30431";
scaffold163	Cufflinks	exon	503980	504299	.	-	.	gene_id "XLOC_015483"; transcript_id "TCONS_00066059"; exon_number "2"; oId "L15.7162.1"; class_code "u"; tss_id "TSS30431";
scaffold163	Cufflinks	exon	504504	504565	.	-	.	gene_id "XLOC_015483"; transcript_id "TCONS_00066059"; exon_number "3"; oId "L15.7162.1"; class_code "u"; tss_id "TSS30431";
scaffold1630	Cufflinks	exon	279862	280254	.	+	.	gene_id "XLOC_015531"; transcript_id "TCONS_00066557"; exon_number "1"; oId "L16.6608.3"; class_code "u"; tss_id "TSS30543";
scaffold1630	Cufflinks	exon	283510	286071	.	+	.	gene_id "XLOC_015531"; transcript_id "TCONS_00066557"; exon_number "2"; oId "L16.6608.3"; class_code "u"; tss_id "TSS30543";
scaffold1630	Cufflinks	exon	280018	280254	.	+	.	gene_id "XLOC_015531"; transcript_id "TCONS_00066548"; exon_number "1"; oId "L15.7229.3"; class_code "u"; tss_id "TSS30544";
scaffold1630	Cufflinks	exon	286557	288194	.	+	.	gene_id "XLOC_015531"; transcript_id "TCONS_00066548"; exon_number "2"; oId "L15.7229.3"; class_code "u"; tss_id "TSS30544";
scaffold1630	Cufflinks	exon	280018	280254	.	+	.	gene_id "XLOC_015531"; transcript_id "TCONS_00066547"; exon_number "1"; oId "L15.7229.1"; class_code "u"; tss_id "TSS30544";
scaffold1630	Cufflinks	exon	286862	288194	.	+	.	gene_id "XLOC_015531"; transcript_id "TCONS_00066547"; exon_number "2"; oId "L15.7229.1"; class_code "u"; tss_id "TSS30544";
scaffold1630	Cufflinks	exon	283196	284474	.	+	.	gene_id "XLOC_015531"; transcript_id "TCONS_00066306"; exon_number "1"; oId "L04.8116.3"; class_code "u"; tss_id "TSS30546";
scaffold1630	Cufflinks	exon	284597	285103	.	+	.	gene_id "XLOC_015531"; transcript_id "TCONS_00066306"; exon_number "2"; oId "L04.8116.3"; class_code "u"; tss_id "TSS30546";
scaffold1630	Cufflinks	exon	258960	260798	.	-	.	gene_id "XLOC_015569"; transcript_id "TCONS_00066524"; exon_number "1"; oId "L13.9387.1"; class_code "u"; tss_id "TSS30634";
scaffold1630	Cufflinks	exon	260979	261219	.	-	.	gene_id "XLOC_015569"; transcript_id "TCONS_00066524"; exon_number "2"; oId "L13.9387.1"; class_code "u"; tss_id "TSS30634";
scaffold1635	Cufflinks	exon	287980	289345	.	-	.	gene_id "XLOC_015658"; transcript_id "TCONS_00066860"; exon_number "1"; oId "L08.9035.2"; class_code "u"; tss_id "TSS30822";
scaffold1635	Cufflinks	exon	289522	289579	.	-	.	gene_id "XLOC_015658"; transcript_id "TCONS_00066860"; exon_number "2"; oId "L08.9035.2"; class_code "u"; tss_id "TSS30822";
scaffold1635	Cufflinks	exon	287980	288380	.	-	.	gene_id "XLOC_015658"; transcript_id "TCONS_00066859"; exon_number "1"; oId "L08.9035.1"; class_code "u"; tss_id "TSS30822";
scaffold1635	Cufflinks	exon	288580	289345	.	-	.	gene_id "XLOC_015658"; transcript_id "TCONS_00066859"; exon_number "2"; oId "L08.9035.1"; class_code "u"; tss_id "TSS30822";
scaffold1635	Cufflinks	exon	289522	289579	.	-	.	gene_id "XLOC_015658"; transcript_id "TCONS_00066859"; exon_number "3"; oId "L08.9035.1"; class_code "u"; tss_id "TSS30822";
scaffold164	Cufflinks	exon	84768	86026	.	+	.	gene_id "XLOC_015698"; transcript_id "TCONS_00068093"; exon_number "1"; gene_name "Lus10021848.g"; oId "L14.7353.2"; nearest_ref "Lus10021848.BGIv1.0"; class_code "i"; tss_id "TSS30968";
scaffold164	Cufflinks	exon	91147	92006	.	+	.	gene_id "XLOC_015698"; transcript_id "TCONS_00068093"; exon_number "2"; gene_name "Lus10021848.g"; oId "L14.7353.2"; nearest_ref "Lus10021848.BGIv1.0"; class_code "i"; tss_id "TSS30968";
scaffold164	Cufflinks	exon	84828	85754	.	+	.	gene_id "XLOC_015698"; transcript_id "TCONS_00067974"; exon_number "1"; gene_name "Lus10021848.g"; oId "L11.7852.1"; nearest_ref "Lus10021848.BGIv1.0"; class_code "i"; tss_id "TSS30968";
scaffold164	Cufflinks	exon	86024	86487	.	+	.	gene_id "XLOC_015698"; transcript_id "TCONS_00067974"; exon_number "2"; gene_name "Lus10021848.g"; oId "L11.7852.1"; nearest_ref "Lus10021848.BGIv1.0"; class_code "i"; tss_id "TSS30968";
scaffold164	Cufflinks	exon	84869	86026	.	+	.	gene_id "XLOC_015698"; transcript_id "TCONS_00068056"; exon_number "1"; gene_name "Lus10021848.g"; oId "L13.9471.3"; nearest_ref "Lus10021848.BGIv1.0"; class_code "i"; tss_id "TSS30969";
scaffold164	Cufflinks	exon	91139	92000	.	+	.	gene_id "XLOC_015698"; transcript_id "TCONS_00068056"; exon_number "2"; gene_name "Lus10021848.g"; oId "L13.9471.3"; nearest_ref "Lus10021848.BGIv1.0"; class_code "i"; tss_id "TSS30969";
scaffold164	Cufflinks	exon	407286	407368	.	+	.	gene_id "XLOC_015711"; transcript_id "TCONS_00068098"; exon_number "1"; gene_name "Lus10021871.g"; oId "L14.7372.1"; nearest_ref "Lus10021871.BGIv1.0"; class_code "x"; tss_id "TSS30998";
scaffold164	Cufflinks	exon	407956	408498	.	+	.	gene_id "XLOC_015711"; transcript_id "TCONS_00068098"; exon_number "2"; gene_name "Lus10021871.g"; oId "L14.7372.1"; nearest_ref "Lus10021871.BGIv1.0"; class_code "x"; tss_id "TSS30998";
scaffold164	Cufflinks	exon	128678	129076	.	-	.	gene_id "XLOC_015768"; transcript_id "TCONS_00067356"; exon_number "1"; gene_name "Lus10021849.g"; oId "L13.9475.2"; nearest_ref "Lus10021849.BGIv1.0"; class_code "i"; tss_id "TSS31118";
scaffold164	Cufflinks	exon	129667	130303	.	-	.	gene_id "XLOC_015768"; transcript_id "TCONS_00067356"; exon_number "2"; gene_name "Lus10021849.g"; oId "L13.9475.2"; nearest_ref "Lus10021849.BGIv1.0"; class_code "i"; tss_id "TSS31118";
scaffold164	Cufflinks	exon	128780	129755	.	-	.	gene_id "XLOC_015768"; transcript_id "TCONS_00067915"; exon_number "1"; gene_name "Lus10021849.g"; oId "L09.9366.2"; nearest_ref "Lus10021849.BGIv1.0"; class_code "i"; tss_id "TSS31119";
scaffold164	Cufflinks	exon	129838	130101	.	-	.	gene_id "XLOC_015768"; transcript_id "TCONS_00067915"; exon_number "2"; gene_name "Lus10021849.g"; oId "L09.9366.2"; nearest_ref "Lus10021849.BGIv1.0"; class_code "i"; tss_id "TSS31119";
scaffold164	Cufflinks	exon	128781	129076	.	-	.	gene_id "XLOC_015768"; transcript_id "TCONS_00067516"; exon_number "1"; gene_name "Lus10021850.g"; oId "L02.9740.2"; nearest_ref "Lus10021850.BGIv1.0"; class_code "o"; tss_id "TSS31120";
scaffold164	Cufflinks	exon	129667	129753	.	-	.	gene_id "XLOC_015768"; transcript_id "TCONS_00067516"; exon_number "2"; gene_name "Lus10021850.g"; oId "L02.9740.2"; nearest_ref "Lus10021850.BGIv1.0"; class_code "o"; tss_id "TSS31120";
scaffold164	Cufflinks	exon	166309	166309	.	-	.	gene_id "XLOC_015768"; transcript_id "TCONS_00067516"; exon_number "3"; gene_name "Lus10021850.g"; oId "L02.9740.2"; nearest_ref "Lus10021850.BGIv1.0"; class_code "o"; tss_id "TSS31120";
scaffold164	Cufflinks	exon	207749	208206	.	-	.	gene_id "XLOC_015770"; transcript_id "TCONS_00067804"; exon_number "1"; oId "L07.9684.1"; class_code "u"; tss_id "TSS31126";
scaffold164	Cufflinks	exon	208803	209174	.	-	.	gene_id "XLOC_015770"; transcript_id "TCONS_00067804"; exon_number "2"; oId "L07.9684.1"; class_code "u"; tss_id "TSS31126";
scaffold164	Cufflinks	exon	207749	208206	.	-	.	gene_id "XLOC_015770"; transcript_id "TCONS_00068162"; exon_number "1"; oId "L16.6677.2"; class_code "u"; tss_id "TSS31127";
scaffold164	Cufflinks	exon	208322	208853	.	-	.	gene_id "XLOC_015770"; transcript_id "TCONS_00068162"; exon_number "2"; oId "L16.6677.2"; class_code "u"; tss_id "TSS31127";
scaffold164	Cufflinks	exon	209296	209393	.	-	.	gene_id "XLOC_015770"; transcript_id "TCONS_00068162"; exon_number "3"; oId "L16.6677.2"; class_code "u"; tss_id "TSS31127";
scaffold164	Cufflinks	exon	209468	209571	.	-	.	gene_id "XLOC_015770"; transcript_id "TCONS_00068162"; exon_number "4"; oId "L16.6677.2"; class_code "u"; tss_id "TSS31127";
scaffold164	Cufflinks	exon	207792	208206	.	-	.	gene_id "XLOC_015770"; transcript_id "TCONS_00067706"; exon_number "1"; oId "L05.8777.2"; class_code "u"; tss_id "TSS31129";
scaffold164	Cufflinks	exon	208803	208853	.	-	.	gene_id "XLOC_015770"; transcript_id "TCONS_00067706"; exon_number "2"; oId "L05.8777.2"; class_code "u"; tss_id "TSS31129";
scaffold164	Cufflinks	exon	209296	209414	.	-	.	gene_id "XLOC_015770"; transcript_id "TCONS_00067706"; exon_number "3"; oId "L05.8777.2"; class_code "u"; tss_id "TSS31129";
scaffold164	Cufflinks	exon	208243	208853	.	-	.	gene_id "XLOC_015770"; transcript_id "TCONS_00067641"; exon_number "1"; oId "L04.8228.2"; class_code "u"; tss_id "TSS31127";
scaffold164	Cufflinks	exon	209296	209350	.	-	.	gene_id "XLOC_015770"; transcript_id "TCONS_00067641"; exon_number "2"; oId "L04.8228.2"; class_code "u"; tss_id "TSS31127";
scaffold164	Cufflinks	exon	209468	209520	.	-	.	gene_id "XLOC_015770"; transcript_id "TCONS_00067641"; exon_number "3"; oId "L04.8228.2"; class_code "u"; tss_id "TSS31127";
scaffold164	Cufflinks	exon	360880	360880	.	-	.	gene_id "XLOC_015776"; transcript_id "TCONS_00068070"; exon_number "1"; gene_name "Lus10021858.g"; oId "L13.9488.3"; nearest_ref "Lus10021858.BGIv1.0"; class_code "o"; tss_id "TSS31145";
scaffold164	Cufflinks	exon	361018	361356	.	-	.	gene_id "XLOC_015776"; transcript_id "TCONS_00068070"; exon_number "2"; gene_name "Lus10021858.g"; oId "L13.9488.3"; nearest_ref "Lus10021858.BGIv1.0"; class_code "o"; tss_id "TSS31145";
scaffold164	Cufflinks	exon	564286	564832	.	-	.	gene_id "XLOC_015807"; transcript_id "TCONS_00067595"; exon_number "1"; gene_name "Lus10021915.g"; oId "L03.8377.4"; nearest_ref "Lus10021915.BGIv1.0"; class_code "o"; tss_id "TSS31249";
scaffold164	Cufflinks	exon	565557	565823	.	-	.	gene_id "XLOC_015807"; transcript_id "TCONS_00067595"; exon_number "2"; gene_name "Lus10021915.g"; oId "L03.8377.4"; nearest_ref "Lus10021915.BGIv1.0"; class_code "o"; tss_id "TSS31249";
scaffold164	Cufflinks	exon	829772	829802	.	-	.	gene_id "XLOC_015840"; transcript_id "TCONS_00068179"; exon_number "1"; oId "L16.6748.3"; class_code "u"; tss_id "TSS31352";
scaffold164	Cufflinks	exon	829898	830206	.	-	.	gene_id "XLOC_015840"; transcript_id "TCONS_00068179"; exon_number "2"; oId "L16.6748.3"; class_code "u"; tss_id "TSS31352";
scaffold164	Cufflinks	exon	830581	830824	.	-	.	gene_id "XLOC_015840"; transcript_id "TCONS_00068179"; exon_number "3"; oId "L16.6748.3"; class_code "u"; tss_id "TSS31352";
scaffold165	Cufflinks	exon	109925	110063	.	+	.	gene_id "XLOC_015858"; transcript_id "TCONS_00068730"; exon_number "1"; oId "L11.7934.2"; class_code "u"; tss_id "TSS31404";
scaffold165	Cufflinks	exon	110634	111015	.	+	.	gene_id "XLOC_015858"; transcript_id "TCONS_00068730"; exon_number "2"; oId "L11.7934.2"; class_code "u"; tss_id "TSS31404";
scaffold165	Cufflinks	exon	426916	427353	.	+	.	gene_id "XLOC_015873"; transcript_id "TCONS_00068311"; exon_number "1"; gene_name "Lus10024221.g"; oId "L03.8452.1"; nearest_ref "Lus10024221.BGIv1.0"; class_code "i"; tss_id "TSS31444";
scaffold165	Cufflinks	exon	427469	428132	.	+	.	gene_id "XLOC_015873"; transcript_id "TCONS_00068311"; exon_number "2"; gene_name "Lus10024221.g"; oId "L03.8452.1"; nearest_ref "Lus10024221.BGIv1.0"; class_code "i"; tss_id "TSS31444";
scaffold165	Cufflinks	exon	201485	204411	.	-	.	gene_id "XLOC_015916"; transcript_id "TCONS_00068592"; exon_number "1"; oId "L05.8886.3"; class_code "u"; tss_id "TSS31564";
scaffold165	Cufflinks	exon	204517	204879	.	-	.	gene_id "XLOC_015916"; transcript_id "TCONS_00068592"; exon_number "2"; oId "L05.8886.3"; class_code "u"; tss_id "TSS31564";
scaffold165	Cufflinks	exon	201485	202276	.	-	.	gene_id "XLOC_015916"; transcript_id "TCONS_00068591"; exon_number "1"; oId "L05.8886.1"; class_code "u"; tss_id "TSS31564";
scaffold165	Cufflinks	exon	202840	204879	.	-	.	gene_id "XLOC_015916"; transcript_id "TCONS_00068591"; exon_number "2"; oId "L05.8886.1"; class_code "u"; tss_id "TSS31564";
scaffold165	Cufflinks	exon	201553	202912	.	-	.	gene_id "XLOC_015916"; transcript_id "TCONS_00068724"; exon_number "1"; oId "L10.7935.1"; class_code "u"; tss_id "TSS31564";
scaffold165	Cufflinks	exon	203024	204872	.	-	.	gene_id "XLOC_015916"; transcript_id "TCONS_00068724"; exon_number "2"; oId "L10.7935.1"; class_code "u"; tss_id "TSS31564";
scaffold165	Cufflinks	exon	202054	203098	.	-	.	gene_id "XLOC_015916"; transcript_id "TCONS_00068739"; exon_number "1"; oId "L11.7954.2"; class_code "u"; tss_id "TSS31565";
scaffold165	Cufflinks	exon	203568	204777	.	-	.	gene_id "XLOC_015916"; transcript_id "TCONS_00068739"; exon_number "2"; oId "L11.7954.2"; class_code "u"; tss_id "TSS31565";
scaffold165	Cufflinks	exon	741605	741922	.	-	.	gene_id "XLOC_015945"; transcript_id "TCONS_00068803"; exon_number "1"; oId "L14.7484.1"; class_code "u"; tss_id "TSS31628";
scaffold165	Cufflinks	exon	742018	742316	.	-	.	gene_id "XLOC_015945"; transcript_id "TCONS_00068803"; exon_number "2"; oId "L14.7484.1"; class_code "u"; tss_id "TSS31628";
scaffold167	Cufflinks	exon	330548	332545	.	+	.	gene_id "XLOC_015974"; transcript_id "TCONS_00068927"; exon_number "1"; oId "L06.9727.1"; class_code "u"; tss_id "TSS31686";
scaffold167	Cufflinks	exon	332695	333756	.	+	.	gene_id "XLOC_015974"; transcript_id "TCONS_00068927"; exon_number "2"; oId "L06.9727.1"; class_code "u"; tss_id "TSS31686";
scaffold167	Cufflinks	exon	333891	334533	.	+	.	gene_id "XLOC_015974"; transcript_id "TCONS_00068927"; exon_number "3"; oId "L06.9727.1"; class_code "u"; tss_id "TSS31686";
scaffold167	Cufflinks	exon	330569	330606	.	+	.	gene_id "XLOC_015974"; transcript_id "TCONS_00068966"; exon_number "1"; oId "L13.9641.3"; class_code "u"; tss_id "TSS31686";
scaffold167	Cufflinks	exon	330708	332853	.	+	.	gene_id "XLOC_015974"; transcript_id "TCONS_00068966"; exon_number "2"; oId "L13.9641.3"; class_code "u"; tss_id "TSS31686";
scaffold167	Cufflinks	exon	341480	341501	.	+	.	gene_id "XLOC_015974"; transcript_id "TCONS_00068966"; exon_number "3"; oId "L13.9641.3"; class_code "u"; tss_id "TSS31686";
scaffold167	Cufflinks	exon	28389	28531	.	-	.	gene_id "XLOC_015980"; transcript_id "TCONS_00068963"; exon_number "1"; oId "L12.7761.1"; class_code "u"; tss_id "TSS31695";
scaffold167	Cufflinks	exon	29347	29787	.	-	.	gene_id "XLOC_015980"; transcript_id "TCONS_00068963"; exon_number "2"; oId "L12.7761.1"; class_code "u"; tss_id "TSS31695";
scaffold167	Cufflinks	exon	322395	323458	.	-	.	gene_id "XLOC_015995"; transcript_id "TCONS_00068970"; exon_number "1"; oId "L13.9639.1"; class_code "u"; tss_id "TSS31720";
scaffold167	Cufflinks	exon	324049	324202	.	-	.	gene_id "XLOC_015995"; transcript_id "TCONS_00068970"; exon_number "2"; oId "L13.9639.1"; class_code "u"; tss_id "TSS31720";
scaffold167	Cufflinks	exon	424444	424721	.	-	.	gene_id "XLOC_016001"; transcript_id "TCONS_00068919"; exon_number "1"; oId "L04.8397.5"; class_code "u"; tss_id "TSS31727";
scaffold167	Cufflinks	exon	425208	425241	.	-	.	gene_id "XLOC_016001"; transcript_id "TCONS_00068919"; exon_number "2"; oId "L04.8397.5"; class_code "u"; tss_id "TSS31727";
scaffold167	Cufflinks	exon	425383	426059	.	-	.	gene_id "XLOC_016001"; transcript_id "TCONS_00068919"; exon_number "3"; oId "L04.8397.5"; class_code "u"; tss_id "TSS31727";
scaffold1683	Cufflinks	exon	25766	27977	.	-	.	gene_id "XLOC_016026"; transcript_id "TCONS_00069052"; exon_number "1"; gene_name "Lus10000680.g"; oId "L01.9023.2"; nearest_ref "Lus10000680.BGIv1.0"; class_code "o"; tss_id "TSS31766";
scaffold1683	Cufflinks	exon	28992	29201	.	-	.	gene_id "XLOC_016026"; transcript_id "TCONS_00069052"; exon_number "2"; gene_name "Lus10000680.g"; oId "L01.9023.2"; nearest_ref "Lus10000680.BGIv1.0"; class_code "o"; tss_id "TSS31766";
scaffold1683	Cufflinks	exon	29321	29467	.	-	.	gene_id "XLOC_016026"; transcript_id "TCONS_00069052"; exon_number "3"; gene_name "Lus10000680.g"; oId "L01.9023.2"; nearest_ref "Lus10000680.BGIv1.0"; class_code "o"; tss_id "TSS31766";
scaffold1683	Cufflinks	exon	28095	28607	.	-	.	gene_id "XLOC_016026"; transcript_id "TCONS_00069096"; exon_number "1"; oId "L11.8000.3"; class_code "u"; tss_id "TSS31767";
scaffold1683	Cufflinks	exon	28992	29461	.	-	.	gene_id "XLOC_016026"; transcript_id "TCONS_00069096"; exon_number "2"; oId "L11.8000.3"; class_code "u"; tss_id "TSS31767";
scaffold1686	Cufflinks	exon	330384	330411	.	+	.	gene_id "XLOC_016071"; transcript_id "TCONS_00069318"; exon_number "1"; oId "L04.8456.5"; class_code "u"; tss_id "TSS31872";
scaffold1686	Cufflinks	exon	330981	331414	.	+	.	gene_id "XLOC_016071"; transcript_id "TCONS_00069318"; exon_number "2"; oId "L04.8456.5"; class_code "u"; tss_id "TSS31872";
scaffold1686	Cufflinks	exon	126483	126713	.	-	.	gene_id "XLOC_016095"; transcript_id "TCONS_00069272"; exon_number "1"; gene_name "Lus10008609.g"; oId "L02.9959.1"; nearest_ref "Lus10008609.BGIv1.0"; class_code "x"; tss_id "TSS31940";
scaffold1686	Cufflinks	exon	126836	126975	.	-	.	gene_id "XLOC_016095"; transcript_id "TCONS_00069272"; exon_number "2"; gene_name "Lus10008609.g"; oId "L02.9959.1"; nearest_ref "Lus10008609.BGIv1.0"; class_code "x"; tss_id "TSS31940";
scaffold169	Cufflinks	exon	13864	14094	.	+	.	gene_id "XLOC_016114"; transcript_id "TCONS_00070068"; exon_number "1"; gene_name "Lus10009596.g"; oId "L10.8094.1"; nearest_ref "Lus10009596.BGIv1.0"; class_code "i"; tss_id "TSS31982";
scaffold169	Cufflinks	exon	14312	14406	.	+	.	gene_id "XLOC_016114"; transcript_id "TCONS_00070068"; exon_number "2"; gene_name "Lus10009596.g"; oId "L10.8094.1"; nearest_ref "Lus10009596.BGIv1.0"; class_code "i"; tss_id "TSS31982";
scaffold169	Cufflinks	exon	14510	14543	.	+	.	gene_id "XLOC_016114"; transcript_id "TCONS_00070068"; exon_number "3"; gene_name "Lus10009596.g"; oId "L10.8094.1"; nearest_ref "Lus10009596.BGIv1.0"; class_code "i"; tss_id "TSS31982";
scaffold169	Cufflinks	exon	14661	14837	.	+	.	gene_id "XLOC_016114"; transcript_id "TCONS_00070068"; exon_number "4"; gene_name "Lus10009596.g"; oId "L10.8094.1"; nearest_ref "Lus10009596.BGIv1.0"; class_code "i"; tss_id "TSS31982";
scaffold169	Cufflinks	exon	73828	74478	.	-	.	gene_id "XLOC_016174"; transcript_id "TCONS_00070230"; exon_number "1"; gene_name "Lus10009610.g"; oId "L16.6872.1"; nearest_ref "Lus10009610.BGIv1.0"; class_code "x"; tss_id "TSS32113";
scaffold169	Cufflinks	exon	75439	75599	.	-	.	gene_id "XLOC_016174"; transcript_id "TCONS_00070230"; exon_number "2"; gene_name "Lus10009610.g"; oId "L16.6872.1"; nearest_ref "Lus10009610.BGIv1.0"; class_code "x"; tss_id "TSS32113";
scaffold169	Cufflinks	exon	322165	322497	.	-	.	gene_id "XLOC_016203"; transcript_id "TCONS_00070216"; exon_number "1"; oId "L15.7557.1"; class_code "u"; tss_id "TSS32204";
scaffold169	Cufflinks	exon	322612	322730	.	-	.	gene_id "XLOC_016203"; transcript_id "TCONS_00070216"; exon_number "2"; oId "L15.7557.1"; class_code "u"; tss_id "TSS32204";
scaffold169	Cufflinks	exon	322837	323342	.	-	.	gene_id "XLOC_016203"; transcript_id "TCONS_00070216"; exon_number "3"; oId "L15.7557.1"; class_code "u"; tss_id "TSS32204";
scaffold169	Cufflinks	exon	323418	324082	.	-	.	gene_id "XLOC_016203"; transcript_id "TCONS_00070217"; exon_number "1"; oId "L15.7552.2"; class_code "u"; tss_id "TSS32203";
scaffold169	Cufflinks	exon	324191	324916	.	-	.	gene_id "XLOC_016203"; transcript_id "TCONS_00070217"; exon_number "2"; oId "L15.7552.2"; class_code "u"; tss_id "TSS32203";
scaffold169	Cufflinks	exon	323496	324119	.	-	.	gene_id "XLOC_016203"; transcript_id "TCONS_00069908"; exon_number "1"; oId "L04.8500.2"; class_code "u"; tss_id "TSS32203";
scaffold169	Cufflinks	exon	324322	324952	.	-	.	gene_id "XLOC_016203"; transcript_id "TCONS_00069908"; exon_number "2"; oId "L04.8500.2"; class_code "u"; tss_id "TSS32203";
scaffold169	Cufflinks	exon	323496	324119	.	-	.	gene_id "XLOC_016203"; transcript_id "TCONS_00069907"; exon_number "1"; oId "L04.8500.1"; class_code "u"; tss_id "TSS32203";
scaffold169	Cufflinks	exon	324668	324952	.	-	.	gene_id "XLOC_016203"; transcript_id "TCONS_00069907"; exon_number "2"; oId "L04.8500.1"; class_code "u"; tss_id "TSS32203";
scaffold169	Cufflinks	exon	323650	323696	.	-	.	gene_id "XLOC_016203"; transcript_id "TCONS_00070148"; exon_number "1"; oId "L12.7866.1"; class_code "u"; tss_id "TSS32203";
scaffold169	Cufflinks	exon	323885	324095	.	-	.	gene_id "XLOC_016203"; transcript_id "TCONS_00070148"; exon_number "2"; oId "L12.7866.1"; class_code "u"; tss_id "TSS32203";
scaffold169	Cufflinks	exon	324191	325060	.	-	.	gene_id "XLOC_016203"; transcript_id "TCONS_00070148"; exon_number "3"; oId "L12.7866.1"; class_code "u"; tss_id "TSS32203";
scaffold169	Cufflinks	exon	323652	324095	.	-	.	gene_id "XLOC_016203"; transcript_id "TCONS_00070247"; exon_number "1"; oId "L16.6913.1"; class_code "u"; tss_id "TSS32203";
scaffold169	Cufflinks	exon	324191	324240	.	-	.	gene_id "XLOC_016203"; transcript_id "TCONS_00070247"; exon_number "2"; oId "L16.6913.1"; class_code "u"; tss_id "TSS32203";
scaffold169	Cufflinks	exon	324322	324460	.	-	.	gene_id "XLOC_016203"; transcript_id "TCONS_00070247"; exon_number "3"; oId "L16.6913.1"; class_code "u"; tss_id "TSS32203";
scaffold169	Cufflinks	exon	324668	324906	.	-	.	gene_id "XLOC_016203"; transcript_id "TCONS_00070247"; exon_number "4"; oId "L16.6913.1"; class_code "u"; tss_id "TSS32203";
scaffold169	Cufflinks	exon	324027	324082	.	-	.	gene_id "XLOC_016203"; transcript_id "TCONS_00070126"; exon_number "1"; oId "L11.8105.3"; class_code "u"; tss_id "TSS32203";
scaffold169	Cufflinks	exon	324189	324233	.	-	.	gene_id "XLOC_016203"; transcript_id "TCONS_00070126"; exon_number "2"; oId "L11.8105.3"; class_code "u"; tss_id "TSS32203";
scaffold169	Cufflinks	exon	324322	324906	.	-	.	gene_id "XLOC_016203"; transcript_id "TCONS_00070126"; exon_number "3"; oId "L11.8105.3"; class_code "u"; tss_id "TSS32203";
scaffold170	Cufflinks	exon	23837	24133	.	-	.	gene_id "XLOC_016253"; transcript_id "TCONS_00070461"; exon_number "1"; oId "L13.9785.1"; class_code "u"; tss_id "TSS32301";
scaffold170	Cufflinks	exon	25483	25810	.	-	.	gene_id "XLOC_016253"; transcript_id "TCONS_00070461"; exon_number "2"; oId "L13.9785.1"; class_code "u"; tss_id "TSS32301";
scaffold171	Cufflinks	exon	75284	75336	.	-	.	gene_id "XLOC_016277"; transcript_id "TCONS_00070542"; exon_number "1"; gene_name "Lus10010597.g"; oId "L12.7892.2"; nearest_ref "Lus10010597.BGIv1.0"; class_code "o"; tss_id "TSS32345";
scaffold171	Cufflinks	exon	75430	76626	.	-	.	gene_id "XLOC_016277"; transcript_id "TCONS_00070542"; exon_number "2"; gene_name "Lus10010597.g"; oId "L12.7892.2"; nearest_ref "Lus10010597.BGIv1.0"; class_code "o"; tss_id "TSS32345";
scaffold171	Cufflinks	exon	76968	77214	.	-	.	gene_id "XLOC_016277"; transcript_id "TCONS_00070542"; exon_number "3"; gene_name "Lus10010597.g"; oId "L12.7892.2"; nearest_ref "Lus10010597.BGIv1.0"; class_code "o"; tss_id "TSS32345";
scaffold171	Cufflinks	exon	235852	236325	.	-	.	gene_id "XLOC_016280"; transcript_id "TCONS_00070534"; exon_number "1"; gene_name "Lus10010603.g"; oId "L09.9693.1"; nearest_ref "Lus10010603.BGIv1.0"; class_code "o"; tss_id "TSS32353";
scaffold171	Cufflinks	exon	236424	236616	.	-	.	gene_id "XLOC_016280"; transcript_id "TCONS_00070534"; exon_number "2"; gene_name "Lus10010603.g"; oId "L09.9693.1"; nearest_ref "Lus10010603.BGIv1.0"; class_code "o"; tss_id "TSS32353";
scaffold171	Cufflinks	exon	262166	262211	.	-	.	gene_id "XLOC_016280"; transcript_id "TCONS_00070534"; exon_number "3"; gene_name "Lus10010603.g"; oId "L09.9693.1"; nearest_ref "Lus10010603.BGIv1.0"; class_code "o"; tss_id "TSS32353";
scaffold171	Cufflinks	exon	262448	262712	.	-	.	gene_id "XLOC_016280"; transcript_id "TCONS_00070534"; exon_number "4"; gene_name "Lus10010603.g"; oId "L09.9693.1"; nearest_ref "Lus10010603.BGIv1.0"; class_code "o"; tss_id "TSS32353";
scaffold172	Cufflinks	exon	442240	443373	.	+	.	gene_id "XLOC_016333"; transcript_id "TCONS_00071513"; exon_number "1"; gene_name "Lus10016051.g"; oId "L16.6995.5"; nearest_ref "Lus10016051.BGIv1.0"; class_code "o"; tss_id "TSS32493";
scaffold172	Cufflinks	exon	443661	443922	.	+	.	gene_id "XLOC_016333"; transcript_id "TCONS_00071513"; exon_number "2"; gene_name "Lus10016051.g"; oId "L16.6995.5"; nearest_ref "Lus10016051.BGIv1.0"; class_code "o"; tss_id "TSS32493";
scaffold172	Cufflinks	exon	443997	444502	.	+	.	gene_id "XLOC_016333"; transcript_id "TCONS_00071513"; exon_number "3"; gene_name "Lus10016051.g"; oId "L16.6995.5"; nearest_ref "Lus10016051.BGIv1.0"; class_code "o"; tss_id "TSS32493";
scaffold172	Cufflinks	exon	582830	582832	.	+	.	gene_id "XLOC_016354"; transcript_id "TCONS_00071415"; exon_number "1"; gene_name "Lus10016081.g"; oId "L13.9886.2"; nearest_ref "Lus10016081.BGIv1.0"; class_code "o"; tss_id "TSS32543";
scaffold172	Cufflinks	exon	583557	583893	.	+	.	gene_id "XLOC_016354"; transcript_id "TCONS_00071415"; exon_number "2"; gene_name "Lus10016081.g"; oId "L13.9886.2"; nearest_ref "Lus10016081.BGIv1.0"; class_code "o"; tss_id "TSS32543";
scaffold172	Cufflinks	exon	301494	301527	.	-	.	gene_id "XLOC_016385"; transcript_id "TCONS_00070899"; exon_number "1"; gene_name "Lus10016024.g"; oId "L03.8700.2"; nearest_ref "Lus10016024.BGIv1.0"; class_code "x"; tss_id "TSS32632";
scaffold172	Cufflinks	exon	301608	302246	.	-	.	gene_id "XLOC_016385"; transcript_id "TCONS_00070899"; exon_number "2"; gene_name "Lus10016024.g"; oId "L03.8700.2"; nearest_ref "Lus10016024.BGIv1.0"; class_code "x"; tss_id "TSS32632";
scaffold1721	Cufflinks	exon	115719	115770	.	+	.	gene_id "XLOC_016433"; transcript_id "TCONS_00071789"; exon_number "1"; oId "L12.7993.1"; class_code "u"; tss_id "TSS32758";
scaffold1721	Cufflinks	exon	115850	116130	.	+	.	gene_id "XLOC_016433"; transcript_id "TCONS_00071789"; exon_number "2"; oId "L12.7993.1"; class_code "u"; tss_id "TSS32758";
scaffold1721	Cufflinks	exon	116404	116455	.	+	.	gene_id "XLOC_016433"; transcript_id "TCONS_00071789"; exon_number "3"; oId "L12.7993.1"; class_code "u"; tss_id "TSS32758";
scaffold1721	Cufflinks	exon	116628	117175	.	+	.	gene_id "XLOC_016433"; transcript_id "TCONS_00071789"; exon_number "4"; oId "L12.7993.1"; class_code "u"; tss_id "TSS32758";
scaffold1721	Cufflinks	exon	115733	116130	.	+	.	gene_id "XLOC_016433"; transcript_id "TCONS_00071620"; exon_number "1"; oId "L02.10199.1"; class_code "u"; tss_id "TSS32758";
scaffold1721	Cufflinks	exon	116628	117858	.	+	.	gene_id "XLOC_016433"; transcript_id "TCONS_00071620"; exon_number "2"; oId "L02.10199.1"; class_code "u"; tss_id "TSS32758";
scaffold1721	Cufflinks	exon	115739	116130	.	+	.	gene_id "XLOC_016433"; transcript_id "TCONS_00071649"; exon_number "1"; oId "L03.8771.2"; class_code "u"; tss_id "TSS32758";
scaffold1721	Cufflinks	exon	116404	116455	.	+	.	gene_id "XLOC_016433"; transcript_id "TCONS_00071649"; exon_number "2"; oId "L03.8771.2"; class_code "u"; tss_id "TSS32758";
scaffold1721	Cufflinks	exon	116628	117718	.	+	.	gene_id "XLOC_016433"; transcript_id "TCONS_00071649"; exon_number "3"; oId "L03.8771.2"; class_code "u"; tss_id "TSS32758";
scaffold1721	Cufflinks	exon	115816	116130	.	+	.	gene_id "XLOC_016433"; transcript_id "TCONS_00071667"; exon_number "1"; oId "L04.8641.1"; class_code "u"; tss_id "TSS32759";
scaffold1721	Cufflinks	exon	116628	116725	.	+	.	gene_id "XLOC_016433"; transcript_id "TCONS_00071667"; exon_number "2"; oId "L04.8641.1"; class_code "u"; tss_id "TSS32759";
scaffold1721	Cufflinks	exon	117295	117711	.	+	.	gene_id "XLOC_016433"; transcript_id "TCONS_00071667"; exon_number "3"; oId "L04.8641.1"; class_code "u"; tss_id "TSS32759";
scaffold1721	Cufflinks	exon	116792	116856	.	+	.	gene_id "XLOC_016433"; transcript_id "TCONS_00071790"; exon_number "1"; oId "L12.7993.2"; class_code "u"; tss_id "TSS32760";
scaffold1721	Cufflinks	exon	117295	117719	.	+	.	gene_id "XLOC_016433"; transcript_id "TCONS_00071790"; exon_number "2"; oId "L12.7993.2"; class_code "u"; tss_id "TSS32760";
scaffold1721	Cufflinks	exon	188588	189083	.	+	.	gene_id "XLOC_016438"; transcript_id "TCONS_00071750"; exon_number "1"; oId "L08.9543.2"; class_code "u"; tss_id "TSS32784";
scaffold1721	Cufflinks	exon	190214	190910	.	+	.	gene_id "XLOC_016438"; transcript_id "TCONS_00071750"; exon_number "2"; oId "L08.9543.2"; class_code "u"; tss_id "TSS32784";
scaffold1721	Cufflinks	exon	215019	215499	.	-	.	gene_id "XLOC_016466"; transcript_id "TCONS_00071609"; exon_number "1"; oId "L01.9274.2"; class_code "u"; tss_id "TSS32858";
scaffold1721	Cufflinks	exon	215892	215964	.	-	.	gene_id "XLOC_016466"; transcript_id "TCONS_00071609"; exon_number "2"; oId "L01.9274.2"; class_code "u"; tss_id "TSS32858";
scaffold1721	Cufflinks	exon	216901	216972	.	-	.	gene_id "XLOC_016466"; transcript_id "TCONS_00071609"; exon_number "3"; oId "L01.9274.2"; class_code "u"; tss_id "TSS32858";
scaffold1721	Cufflinks	exon	217058	217098	.	-	.	gene_id "XLOC_016466"; transcript_id "TCONS_00071609"; exon_number "4"; oId "L01.9274.2"; class_code "u"; tss_id "TSS32858";
scaffold1721	Cufflinks	exon	217248	217545	.	-	.	gene_id "XLOC_016466"; transcript_id "TCONS_00071609"; exon_number "5"; oId "L01.9274.2"; class_code "u"; tss_id "TSS32858";
scaffold1721	Cufflinks	exon	215035	215499	.	-	.	gene_id "XLOC_016466"; transcript_id "TCONS_00071824"; exon_number "1"; oId "L14.7752.1"; class_code "u"; tss_id "TSS32858";
scaffold1721	Cufflinks	exon	215892	215960	.	-	.	gene_id "XLOC_016466"; transcript_id "TCONS_00071824"; exon_number "2"; oId "L14.7752.1"; class_code "u"; tss_id "TSS32858";
scaffold1721	Cufflinks	exon	216901	216972	.	-	.	gene_id "XLOC_016466"; transcript_id "TCONS_00071824"; exon_number "3"; oId "L14.7752.1"; class_code "u"; tss_id "TSS32858";
scaffold1721	Cufflinks	exon	217451	217524	.	-	.	gene_id "XLOC_016466"; transcript_id "TCONS_00071824"; exon_number "4"; oId "L14.7752.1"; class_code "u"; tss_id "TSS32858";
scaffold1721	Cufflinks	exon	215038	215499	.	-	.	gene_id "XLOC_016466"; transcript_id "TCONS_00071756"; exon_number "1"; oId "L08.9546.2"; class_code "u"; tss_id "TSS32860";
scaffold1721	Cufflinks	exon	215892	215960	.	-	.	gene_id "XLOC_016466"; transcript_id "TCONS_00071756"; exon_number "2"; oId "L08.9546.2"; class_code "u"; tss_id "TSS32860";
scaffold1721	Cufflinks	exon	216901	216972	.	-	.	gene_id "XLOC_016466"; transcript_id "TCONS_00071756"; exon_number "3"; oId "L08.9546.2"; class_code "u"; tss_id "TSS32860";
scaffold1721	Cufflinks	exon	217058	217153	.	-	.	gene_id "XLOC_016466"; transcript_id "TCONS_00071756"; exon_number "4"; oId "L08.9546.2"; class_code "u"; tss_id "TSS32860";
scaffold1721	Cufflinks	exon	217248	217317	.	-	.	gene_id "XLOC_016466"; transcript_id "TCONS_00071756"; exon_number "5"; oId "L08.9546.2"; class_code "u"; tss_id "TSS32860";
scaffold1721	Cufflinks	exon	215041	215499	.	-	.	gene_id "XLOC_016466"; transcript_id "TCONS_00071810"; exon_number "1"; oId "L13.9929.2"; class_code "u"; tss_id "TSS32858";
scaffold1721	Cufflinks	exon	215892	215960	.	-	.	gene_id "XLOC_016466"; transcript_id "TCONS_00071810"; exon_number "2"; oId "L13.9929.2"; class_code "u"; tss_id "TSS32858";
scaffold1721	Cufflinks	exon	216901	217314	.	-	.	gene_id "XLOC_016466"; transcript_id "TCONS_00071810"; exon_number "3"; oId "L13.9929.2"; class_code "u"; tss_id "TSS32858";
scaffold1721	Cufflinks	exon	217455	217552	.	-	.	gene_id "XLOC_016466"; transcript_id "TCONS_00071810"; exon_number "4"; oId "L13.9929.2"; class_code "u"; tss_id "TSS32858";
scaffold1721	Cufflinks	exon	215065	215499	.	-	.	gene_id "XLOC_016466"; transcript_id "TCONS_00071662"; exon_number "1"; oId "L03.8781.1"; class_code "u"; tss_id "TSS32858";
scaffold1721	Cufflinks	exon	215892	215960	.	-	.	gene_id "XLOC_016466"; transcript_id "TCONS_00071662"; exon_number "2"; oId "L03.8781.1"; class_code "u"; tss_id "TSS32858";
scaffold1721	Cufflinks	exon	216901	216972	.	-	.	gene_id "XLOC_016466"; transcript_id "TCONS_00071662"; exon_number "3"; oId "L03.8781.1"; class_code "u"; tss_id "TSS32858";
scaffold1721	Cufflinks	exon	217058	217153	.	-	.	gene_id "XLOC_016466"; transcript_id "TCONS_00071662"; exon_number "4"; oId "L03.8781.1"; class_code "u"; tss_id "TSS32858";
scaffold1721	Cufflinks	exon	217248	217314	.	-	.	gene_id "XLOC_016466"; transcript_id "TCONS_00071662"; exon_number "5"; oId "L03.8781.1"; class_code "u"; tss_id "TSS32858";
scaffold1721	Cufflinks	exon	217455	217540	.	-	.	gene_id "XLOC_016466"; transcript_id "TCONS_00071662"; exon_number "6"; oId "L03.8781.1"; class_code "u"; tss_id "TSS32858";
scaffold1721	Cufflinks	exon	215069	215499	.	-	.	gene_id "XLOC_016466"; transcript_id "TCONS_00071787"; exon_number "1"; oId "L11.8251.1"; class_code "u"; tss_id "TSS32858";
scaffold1721	Cufflinks	exon	215892	215964	.	-	.	gene_id "XLOC_016466"; transcript_id "TCONS_00071787"; exon_number "2"; oId "L11.8251.1"; class_code "u"; tss_id "TSS32858";
scaffold1721	Cufflinks	exon	216901	216972	.	-	.	gene_id "XLOC_016466"; transcript_id "TCONS_00071787"; exon_number "3"; oId "L11.8251.1"; class_code "u"; tss_id "TSS32858";
scaffold1721	Cufflinks	exon	217058	217132	.	-	.	gene_id "XLOC_016466"; transcript_id "TCONS_00071787"; exon_number "4"; oId "L11.8251.1"; class_code "u"; tss_id "TSS32858";
scaffold1721	Cufflinks	exon	217248	217314	.	-	.	gene_id "XLOC_016466"; transcript_id "TCONS_00071787"; exon_number "5"; oId "L11.8251.1"; class_code "u"; tss_id "TSS32858";
scaffold1721	Cufflinks	exon	217455	217506	.	-	.	gene_id "XLOC_016466"; transcript_id "TCONS_00071787"; exon_number "6"; oId "L11.8251.1"; class_code "u"; tss_id "TSS32858";
scaffold1721	Cufflinks	exon	215071	215499	.	-	.	gene_id "XLOC_016466"; transcript_id "TCONS_00071831"; exon_number "1"; oId "L15.7702.2"; class_code "u"; tss_id "TSS32858";
scaffold1721	Cufflinks	exon	215892	215964	.	-	.	gene_id "XLOC_016466"; transcript_id "TCONS_00071831"; exon_number "2"; oId "L15.7702.2"; class_code "u"; tss_id "TSS32858";
scaffold1721	Cufflinks	exon	216901	217535	.	-	.	gene_id "XLOC_016466"; transcript_id "TCONS_00071831"; exon_number "3"; oId "L15.7702.2"; class_code "u"; tss_id "TSS32858";
scaffold1721	Cufflinks	exon	215079	215499	.	-	.	gene_id "XLOC_016466"; transcript_id "TCONS_00071836"; exon_number "1"; oId "L16.7034.2"; class_code "u"; tss_id "TSS32858";
scaffold1721	Cufflinks	exon	215892	215964	.	-	.	gene_id "XLOC_016466"; transcript_id "TCONS_00071836"; exon_number "2"; oId "L16.7034.2"; class_code "u"; tss_id "TSS32858";
scaffold1721	Cufflinks	exon	216901	216972	.	-	.	gene_id "XLOC_016466"; transcript_id "TCONS_00071836"; exon_number "3"; oId "L16.7034.2"; class_code "u"; tss_id "TSS32858";
scaffold1721	Cufflinks	exon	217248	217314	.	-	.	gene_id "XLOC_016466"; transcript_id "TCONS_00071836"; exon_number "4"; oId "L16.7034.2"; class_code "u"; tss_id "TSS32858";
scaffold1721	Cufflinks	exon	217451	217477	.	-	.	gene_id "XLOC_016466"; transcript_id "TCONS_00071836"; exon_number "5"; oId "L16.7034.2"; class_code "u"; tss_id "TSS32858";
scaffold1721	Cufflinks	exon	215127	215499	.	-	.	gene_id "XLOC_016466"; transcript_id "TCONS_00071722"; exon_number "1"; oId "L06.10013.3"; class_code "u"; tss_id "TSS32858";
scaffold1721	Cufflinks	exon	215892	215960	.	-	.	gene_id "XLOC_016466"; transcript_id "TCONS_00071722"; exon_number "2"; oId "L06.10013.3"; class_code "u"; tss_id "TSS32858";
scaffold1721	Cufflinks	exon	216901	216972	.	-	.	gene_id "XLOC_016466"; transcript_id "TCONS_00071722"; exon_number "3"; oId "L06.10013.3"; class_code "u"; tss_id "TSS32858";
scaffold1721	Cufflinks	exon	217058	217132	.	-	.	gene_id "XLOC_016466"; transcript_id "TCONS_00071722"; exon_number "4"; oId "L06.10013.3"; class_code "u"; tss_id "TSS32858";
scaffold1721	Cufflinks	exon	217248	217314	.	-	.	gene_id "XLOC_016466"; transcript_id "TCONS_00071722"; exon_number "5"; oId "L06.10013.3"; class_code "u"; tss_id "TSS32858";
scaffold1721	Cufflinks	exon	217451	217549	.	-	.	gene_id "XLOC_016466"; transcript_id "TCONS_00071722"; exon_number "6"; oId "L06.10013.3"; class_code "u"; tss_id "TSS32858";
scaffold1746	Cufflinks	exon	6797	8098	.	-	.	gene_id "XLOC_016500"; transcript_id "TCONS_00071961"; exon_number "1"; gene_name "Lus10001233.g"; oId "L06.10037.4"; nearest_ref "Lus10001233.BGIv1.0"; class_code "o"; tss_id "TSS32925";
scaffold1746	Cufflinks	exon	8193	8332	.	-	.	gene_id "XLOC_016500"; transcript_id "TCONS_00071961"; exon_number "2"; gene_name "Lus10001233.g"; oId "L06.10037.4"; nearest_ref "Lus10001233.BGIv1.0"; class_code "o"; tss_id "TSS32925";
scaffold1746	Cufflinks	exon	6797	7201	.	-	.	gene_id "XLOC_016500"; transcript_id "TCONS_00071938"; exon_number "1"; gene_name "Lus10001233.g"; oId "L04.8659.3"; nearest_ref "Lus10001233.BGIv1.0"; class_code "o"; tss_id "TSS32925";
scaffold1746	Cufflinks	exon	7522	7737	.	-	.	gene_id "XLOC_016500"; transcript_id "TCONS_00071938"; exon_number "2"; gene_name "Lus10001233.g"; oId "L04.8659.3"; nearest_ref "Lus10001233.BGIv1.0"; class_code "o"; tss_id "TSS32925";
scaffold1746	Cufflinks	exon	7844	8104	.	-	.	gene_id "XLOC_016500"; transcript_id "TCONS_00071938"; exon_number "3"; gene_name "Lus10001233.g"; oId "L04.8659.3"; nearest_ref "Lus10001233.BGIv1.0"; class_code "o"; tss_id "TSS32925";
scaffold1746	Cufflinks	exon	8193	8368	.	-	.	gene_id "XLOC_016500"; transcript_id "TCONS_00071938"; exon_number "4"; gene_name "Lus10001233.g"; oId "L04.8659.3"; nearest_ref "Lus10001233.BGIv1.0"; class_code "o"; tss_id "TSS32925";
scaffold1746	Cufflinks	exon	6797	7737	.	-	.	gene_id "XLOC_016500"; transcript_id "TCONS_00071939"; exon_number "1"; gene_name "Lus10001233.g"; oId "L06.10037.2"; nearest_ref "Lus10001233.BGIv1.0"; class_code "o"; tss_id "TSS32925";
scaffold1746	Cufflinks	exon	7852	8394	.	-	.	gene_id "XLOC_016500"; transcript_id "TCONS_00071939"; exon_number "2"; gene_name "Lus10001233.g"; oId "L06.10037.2"; nearest_ref "Lus10001233.BGIv1.0"; class_code "o"; tss_id "TSS32925";
scaffold175	Cufflinks	exon	509879	510297	.	+	.	gene_id "XLOC_016561"; transcript_id "TCONS_00072442"; exon_number "1"; oId "L08.9622.2"; class_code "u"; tss_id "TSS33076";
scaffold175	Cufflinks	exon	510488	510576	.	+	.	gene_id "XLOC_016561"; transcript_id "TCONS_00072442"; exon_number "2"; oId "L08.9622.2"; class_code "u"; tss_id "TSS33076";
scaffold175	Cufflinks	exon	510688	510819	.	+	.	gene_id "XLOC_016561"; transcript_id "TCONS_00072442"; exon_number "3"; oId "L08.9622.2"; class_code "u"; tss_id "TSS33076";
scaffold175	Cufflinks	exon	509879	510297	.	+	.	gene_id "XLOC_016561"; transcript_id "TCONS_00072633"; exon_number "1"; oId "L16.7093.1"; class_code "u"; tss_id "TSS33076";
scaffold175	Cufflinks	exon	510488	511077	.	+	.	gene_id "XLOC_016561"; transcript_id "TCONS_00072633"; exon_number "2"; oId "L16.7093.1"; class_code "u"; tss_id "TSS33076";
scaffold175	Cufflinks	exon	515566	515651	.	+	.	gene_id "XLOC_016562"; transcript_id "TCONS_00072532"; exon_number "1"; oId "L11.8310.1"; class_code "u"; tss_id "TSS33078";
scaffold175	Cufflinks	exon	516223	516575	.	+	.	gene_id "XLOC_016562"; transcript_id "TCONS_00072532"; exon_number "2"; oId "L11.8310.1"; class_code "u"; tss_id "TSS33078";
scaffold175	Cufflinks	exon	118877	119451	.	-	.	gene_id "XLOC_016579"; transcript_id "TCONS_00072372"; exon_number "1"; gene_name "Lus10015846.g"; oId "L14.7788.3"; nearest_ref "Lus10015846.BGIv1.0"; class_code "o"; tss_id "TSS33105";
scaffold175	Cufflinks	exon	119999	120111	.	-	.	gene_id "XLOC_016579"; transcript_id "TCONS_00072372"; exon_number "2"; gene_name "Lus10015846.g"; oId "L14.7788.3"; nearest_ref "Lus10015846.BGIv1.0"; class_code "o"; tss_id "TSS33105";
scaffold175	Cufflinks	exon	120881	121240	.	-	.	gene_id "XLOC_016579"; transcript_id "TCONS_00072372"; exon_number "3"; gene_name "Lus10015846.g"; oId "L14.7788.3"; nearest_ref "Lus10015846.BGIv1.0"; class_code "o"; tss_id "TSS33105";
scaffold175	Cufflinks	exon	581765	582037	.	-	.	gene_id "XLOC_016613"; transcript_id "TCONS_00072489"; exon_number "1"; gene_name "Lus10015904.g"; oId "L09.9919.1"; nearest_ref "Lus10015904.BGIv1.0"; class_code "i"; tss_id "TSS33183";
scaffold175	Cufflinks	exon	582182	582313	.	-	.	gene_id "XLOC_016613"; transcript_id "TCONS_00072489"; exon_number "2"; gene_name "Lus10015904.g"; oId "L09.9919.1"; nearest_ref "Lus10015904.BGIv1.0"; class_code "i"; tss_id "TSS33183";
scaffold175	Cufflinks	exon	591157	591296	.	-	.	gene_id "XLOC_016614"; transcript_id "TCONS_00072168"; exon_number "1"; gene_name "Lus10015906.g"; oId "L07.10303.1"; nearest_ref "Lus10015906.BGIv1.0"; class_code "x"; tss_id "TSS33189";
scaffold175	Cufflinks	exon	591496	591755	.	-	.	gene_id "XLOC_016614"; transcript_id "TCONS_00072168"; exon_number "2"; gene_name "Lus10015906.g"; oId "L07.10303.1"; nearest_ref "Lus10015906.BGIv1.0"; class_code "x"; tss_id "TSS33189";
scaffold175	Cufflinks	exon	592001	592213	.	-	.	gene_id "XLOC_016614"; transcript_id "TCONS_00072168"; exon_number "3"; gene_name "Lus10015906.g"; oId "L07.10303.1"; nearest_ref "Lus10015906.BGIv1.0"; class_code "x"; tss_id "TSS33189";
scaffold176	Cufflinks	exon	36701	37431	.	-	.	gene_id "XLOC_016664"; transcript_id "TCONS_00073353"; exon_number "1"; oId "L16.7114.1"; class_code "u"; tss_id "TSS33336";
scaffold176	Cufflinks	exon	41733	42465	.	-	.	gene_id "XLOC_016664"; transcript_id "TCONS_00073353"; exon_number "2"; oId "L16.7114.1"; class_code "u"; tss_id "TSS33336";
scaffold176	Cufflinks	exon	124791	124814	.	-	.	gene_id "XLOC_016669"; transcript_id "TCONS_00073333"; exon_number "1"; gene_name "Lus10014379.g"; oId "L15.7773.2"; nearest_ref "Lus10014379.BGIv1.0"; class_code "o"; tss_id "TSS33350";
scaffold176	Cufflinks	exon	125069	126778	.	-	.	gene_id "XLOC_016669"; transcript_id "TCONS_00073333"; exon_number "2"; gene_name "Lus10014379.g"; oId "L15.7773.2"; nearest_ref "Lus10014379.BGIv1.0"; class_code "o"; tss_id "TSS33350";
scaffold176	Cufflinks	exon	126843	126945	.	-	.	gene_id "XLOC_016669"; transcript_id "TCONS_00073333"; exon_number "3"; gene_name "Lus10014379.g"; oId "L15.7773.2"; nearest_ref "Lus10014379.BGIv1.0"; class_code "o"; tss_id "TSS33350";
scaffold176	Cufflinks	exon	127691	127722	.	-	.	gene_id "XLOC_016669"; transcript_id "TCONS_00073333"; exon_number "4"; gene_name "Lus10014379.g"; oId "L15.7773.2"; nearest_ref "Lus10014379.BGIv1.0"; class_code "o"; tss_id "TSS33350";
scaffold176	Cufflinks	exon	124791	124814	.	-	.	gene_id "XLOC_016669"; transcript_id "TCONS_00073334"; exon_number "1"; gene_name "Lus10014379.g"; oId "L15.7773.1"; nearest_ref "Lus10014379.BGIv1.0"; class_code "o"; tss_id "TSS33350";
scaffold176	Cufflinks	exon	125069	126778	.	-	.	gene_id "XLOC_016669"; transcript_id "TCONS_00073334"; exon_number "2"; gene_name "Lus10014379.g"; oId "L15.7773.1"; nearest_ref "Lus10014379.BGIv1.0"; class_code "o"; tss_id "TSS33350";
scaffold176	Cufflinks	exon	126871	126945	.	-	.	gene_id "XLOC_016669"; transcript_id "TCONS_00073334"; exon_number "3"; gene_name "Lus10014379.g"; oId "L15.7773.1"; nearest_ref "Lus10014379.BGIv1.0"; class_code "o"; tss_id "TSS33350";
scaffold176	Cufflinks	exon	127691	127797	.	-	.	gene_id "XLOC_016669"; transcript_id "TCONS_00073334"; exon_number "4"; gene_name "Lus10014379.g"; oId "L15.7773.1"; nearest_ref "Lus10014379.BGIv1.0"; class_code "o"; tss_id "TSS33350";
scaffold176	Cufflinks	exon	293579	294078	.	-	.	gene_id "XLOC_016695"; transcript_id "TCONS_00073213"; exon_number "1"; gene_name "Lus10014406.g"; oId "L11.8358.1"; nearest_ref "Lus10014406.BGIv1.0"; class_code "x"; tss_id "TSS33404";
scaffold176	Cufflinks	exon	297407	297513	.	-	.	gene_id "XLOC_016695"; transcript_id "TCONS_00073213"; exon_number "2"; gene_name "Lus10014406.g"; oId "L11.8358.1"; nearest_ref "Lus10014406.BGIv1.0"; class_code "x"; tss_id "TSS33404";
[truncated: 4,731 more rows]
