# Supplementary material for: Identification of LncRNAs and Functional Analysis of ceRNA Related to Fatty Acid Synthesis during Flax Seed Development
Source: Genes (Basel). 2023 Apr 24;14(5):967. doi: 10.3390/genes14050967 (PMC10217813; doi:10.3390/genes14050967)
Supplement: Supplementary file 1 [file genes-14-00967-s001.zip › Supplementary file/Supplementary File S10. Sequence of LncRNA in ceRNA.fa]

>MSTRG.7193.1 scaffold1176 1377-2428
GTCGAAATACAAAATATCGAGGCTGACAATGAATATTAATAGTGCATTGTAACACGGTACAACTTGCATGGTGCATAATGGAAGTGCAACGTACTTATGCAAATTGTGCATAAAGCATAATTAAAGTGAACCATACCATAGTGCACGGTGCATTGTGAATTGTGCAATTGCATCATTCTAATGTGCATGGTGCATAATGGAAGTGCAACATACTAAGGTGAAAAGTACAAGGTGGATGGTGGGAGTCTCAATAGTGATATCGATTGAAATTTTAAAGTCCTATGGTTTTACAATTTTAGTGGTGTTGAACGATTATGATTCCACTCAAAAT
>MSTRG.32498.1 scaffold54 45524-46047
CGATCTCCACATCCTTTCATCGGGCTTAGCTTTGACACGTGCCCCCTTGGTTTTAGGAATTTCGGTAGGTGACATCCACACATGGTTCAGCCCCTGTGTCCGCTTTCGCGAGTTCCGCTAGCTTACATCACACTAGCCCTCGTCACTCTCTAAGAAGTGGTCTGATCCACCCTCCCTAAATACTTAACTCAATGATCTTCTACAAGCCCATTCTTTGGCCGGAAGATGGAAAGGAAGCAATGGGGATTGGCTTAAGTATTAAGGACAGTCCAGCCAGTGCTGGTCTCCGCTAGCTGTCTCCGGTAGGAATCCAACCGCAAAGGCTGTCATGAAGCCCTTCACATCTTGTATTCTGTGCGCCTTTGCCTTTATTTATTATCTTAGAAGTGTCATCAAAAAGGTGGTTTAGAGTCTTCCCGGGCTA
>MSTRG.28136.1 scaffold42 71493-73031
TGGGATATAGCGTGGGTGGAGTAGCTGGGTGGTAACAGTTACACACCATGGATGTGTGTTGTTGCTGTTTGGATTCGTTTGTTTTTATTTATTTTTTTGCAAAAAGCCATGGGTGTGCATGTTCGAAGAAGATTCCTTGGATTGACGAATGGGTGAGGTGTGAGAGACTCGAGAAGAACTTGTTAATAAATTATTATTATTTTAATTAAAATTGGATGTTAATTGTTTCAAAAAAATCAGTTACGGTTTCAGAGTCTAAGTAATTAAGTGAAAAGGTCAAATTGGTGAGGGGGGCGTTTTAGTGGAGCTCTTAAGTGTCCCACGTGAAGTAGCTCGGAAATAAAACCAACTCCCCACGGCCGTCAGCCCATTTTTCTTTTTCTTTTTTTTCATATACAATGGCAAATGAGTATCGGTTTGAAAAATCTCAACTCTCTTAACATATATACACAGTGTAGCGTGTTCATGAAAGTGAGGGTGGGGGGGAGGCTTTAGTTTAGTACGTACCTCGAAAACATCGCTAGTGTTGTGTTTTTGAGGAGGGTTGTGTTCCTGACGAGTTTAGTGTTTGTTGGTATTCACGTGTTGGTTTTGCTAAGTTTGTAGGGAAGTGGGTTGGATAGATATGGTCAGGTCTGAGATGTTGCAGCTACTCCTTTTTATGACAACGTCGACCTGCCCAAACCCACAAGCACCACCAATCCACCATGGTCCATGGCCACCTCCTTTCATGATAGTAGCACAGTTAGTTCCTTTTACCAGTTTCGGCAACATATATAGTATACACCATCATCATCATCATCATCACCCTATAACAAGAGAGGGAGTGCATTAAATAGGGTTTCTACTTCGACCTCCCATATGAGGGAATTGAATTGCGACTAGAGTGTGAGTAATGCTGGTAGCTACCTGCGGGAGGAGAGAGCTTCTGCATTTATTATTACAAGAGTTTCAGACTGATTGATTGATTTCTTTTCACCATCTTAGCATACATTCTCTACTTCCATTTATTGAACCCTCACTTCCTCTTTTGCCATCTTTCATTAATGCTCTCTTCTGCATGCCTAGGAGGAACCAGGAGCCTCTTGTTAATTATTAGTCATTAATACTGATATTAATAATTCATTAATCTTCATATTTATATTTATAATAGGCGTTTTCTATATACAGTCTGTCTTTTCTGTTTTTTGCTTCGCGCAGTCCGTGAATAAATTAAAATATACTTAGTTCAAAAATATTTTACCAACGTAGTCTGTTTTTTTCTAATATGGTCTGTTTTTACTTCATGCAGTCCGTTTTTATAAATAAATATTCCAAATATATTTTGAACACAACATGTAGGAATGAAAAGTTAAGAAGTAATGAATTGAAACACTGTGAATAGAAGACGATATTGAGAAGTAAATTGGTATTTGACTTACCAAGAACGAGAACCTGATAAATCCCAGAAAAAAATTAATCGTATATTGATTGGAATCAAGAACTTTGCTTTCGTTGGATTGAAGAACTT
>MSTRG.15602.1 scaffold216 438333-440378
CTCCGCCTCTCACGTACGTACCGTATAAGCTTGTGGCTGCAGAACTCGGAGTTGCAGCAAGAGCACCGTCTGTGTTGTGTTGGAGTCAGAGGTTGAAGCTGCCAGCATGATCTGGGTTTTCTGATGAAGGAATTCAGGTCATCTGACAGCTTCACTCACTCACTTCCATCACCTTCTTTAACTCGCTGGCAGGGGCAGAACCAGGTATTTTTTTCATTACCGTAATTATAAACCGTGTTGCGGAACTCCTCGCTCATCTTGGGCGTCCTCTCGTTTGGGTTTCATGTTCTTTCTTCATTCCTTGCGTAATGTCGTGGACTATATTGGAGACCGATTTAGCTCGAGTTTCTTTTCCATGTTTTGTTCCTATTGAATAACTTATAAGGATCCCAAGTCCACATTTTCTATCCAAAATCGATGGTATCTCTCGTTCTCAGCGTAGTTCTTTACGTTGTGGTCAGGCCGGAACAAAGAGGAATCAATCAGGGTGAGCTTGGCTCACTCATTCTGCCTCCGGTACGAATTGTTAAATTTTTCTGATTTTTTTTCAGTTCGCCTACAGAAAAGTCGTCAATCGACATCGTATATTCAGATTTGATCGGAAAATTTTTCTTTTCAGATCCAATTTAGTGTTATCTTTCAATTCTGATTTCATTTTCGGACGATGATGAACAAGTTACTGGTTGGCTGAATGAGGAACATACATGATTGAAATGCGAATTCGTGTTCAATGCCACATCTAAATATGATCATAGTTATGTAAATACATGTGAATTTAAGTAAGGTGAAGTAGAATCGAGAAATAGAGAAGTACGACAGGTAATTGATTCCTATGTTGTATTTAGTTAGAGCTCTAAGTGGAATGAGAGAAATAAAGAAGTATGACGGGGATTAATTCGTATGTTGTATTTAAAATGTAACGAGTAAGTCACATGATAATTAATGTTCCGTCGAACCCAATCAATGTCGGCCTTGGTATGGGCAGATTTGACCGTTGATGTACACCACAACAAACGAATAATGAAGCCCCAAAAGTATATTTCTCCAACTCAATCTCTGCAATTTCTGACTCCTCGTTCCTGCTTCATTTGGACTCCTCATTCTTGATCTAGACTGCATTATTCTTCTCTTCCCCTCAGGCTAACGGGCAATGCAGTTAGAAGAAAATCACAAAGATCTAGATTAGAAGACCGATTCAGTCAAAGGAGTGGTTCAAGTTGAACAGCCGGCTGGGCCATCTGATCCGAGCCCTATCGACTTTTCTCCTTTTCTTCCTCTGGGGGCAGCCGGCCCTCTACAGATGCACTGTATTTCGCGTTGGTTTGTACACAGTTATATATACTGCATTCCAAGAAGCTTGCTTGTTGCACTAGAAGTCGATCATGGTGCTAAATTCGAATTTCTGATATTCTCCTTTGCTTCACCTTTCCGTTCAGAATTAATCTCGTTCGGTCATTCCTTTTCGC
>MSTRG.51.1 C7939621 2-304
CCAGCCTGCTCCAGAGACATATGACCTCTTTGATGACATCATTCTCTTATCAGATGGGCAGATTGTGTACCATGGCCCTCGCGAAAATGTGCTTGAATTCTTCGAGCATATGGGATTCAAGTGTCCTGACAGAAAAGGAGTTGCTGATTTCTTGCAGGAAGTCACATCCAAGAAAGATCAGAAGCAGTATTGGGCTAGAAGGGATC
>MSTRG.3825.1 C8247271 1-986
AAGGCCTCTATTCCTAACAGTATGTATATCTAGCTTCGGTTACACTGTTGTGAATAACATATACGAGAATCATTCTCACCAAACACCTAATTCTCTTTAAGTTCGATAAGAGACAGCGGATGTTCTCCTTTTATTAGTGGCAGCTTGCTTTTGTACTGGCTGAGAGATAGCTATGTATCTTGGGCAGGGTTTAGAGGCTGTTCTGGACAAGGCTGTGCACATTGAAGATGGAAAAAAGATAACTCGAGGAATAGATCTTGAAAGTATGAACATTGGTGAACGTGATGCTTTACTTGTATTTCGCACCCTTTGCAAGATGGGTATGAAAGAAGATAGTGATGAAGTAACAACAAAGACAAGAATTCTTTCTTTGGAGCTTCTACAGGTAACTTCTTTTGGATGTCTCGTCGTTGTCTGAATTTGTGGACTTATAAGTTATAATTAAACATTCATCATCAACCATTACTTCTCAGCTATTTATTAAAAAACCAGTTATTTGTGCTTAACTAGCTTCAAACTCTTTTTCTGTTAGTTTCTTATTTCGTAGTCAAACTCATTCACTTTCATAGACCAAAATGTTAATGATGTTAAATGGTTGTGCCATCTGAATACATGTTACTGATTTGGTTTCCTTTATAAAGTTTTAATCTGTCTTAGAAGTGCAATAATATACATTATGTAAATGTTTATTACTAAAAGGCGTTTACTTTATAATTCTGAATTTTTGAAAATAAAAGAGGAATATGTGACGTGACATTTGTGAAATTTTAAAGACAAATTTGG
>MSTRG.26203.1 scaffold37 1688612-1690141
GTATTCCTATTTACCTCATAGTCATCATCAATTTCAGTTTCTACAAGTGCTTTCTGGAACGAAGCATTCTCTGCCTCATGCTTCTGCTTGCAACGGAATCGAAATAAAGCTTTGTGAGTAGTTAAACATAGAACTAGTTAGAAAAGTAAACCTGAAAGTAGTAGAACTTCAAGAGAACTAGATAGAAAATCGGATGCAAGAGTATCAACCTGGATTGATTTTTTGCAATCGATCAGAAGCTTGTTAGTGAAGTCTAATTGTTCCACACAACTGGCAGCATGAGCACGCTCCTCTTCAAGCTGCTTATTTAACTCTTCTACCTTCTTATCGTATATCTGAGTGCTTTCTGTAAGTGCTTTCTGATACGTAGAACTTTCAATCTCGTATTGCTGCAAAAAAAAGAACATACGTTCAGTTCAATCTTGTTAAACAAGTATTGGTTTTACCAGCTATAGCGGCATATCGAAGAATCATTCGGCTAGAATGACCTAAATTTGTTCTATACTGGATAATTATCTTGTATCAGAAATATTATTTGATTTTCTATTATCCATTGTGCATTAGTCATCGACCAGAGTTTGCATGATATCAACGTAGAAATGCTGAAGCGAAAAGAAAATAGACGTAGAGAAGCAAAATGGTACTTAATGCACTAACCTTTACTGCTGTGTGGCGATCACTTAGGAGCTGCTTCATCATATTCAACTCTTCCTCTGCACTCTCACAAGAAGCGTGTTCATTTTCTAGCTGCTTTTTAAACTCCGCTATTTTCTCCTCGTACATCTGAGTAGTTTCCCCTAGCACTTTTTGATATGTGGAATTTTCAAGCTGTGTTTAAGGACAAAACCACTCAAGTTATAACAACC
>MSTRG.33517.2 scaffold570 63121-63670
GGAACGGAGGGATCGGTCATTTTCGAGGCTCGGGCGGGAACGGGCTAAAATGTAATTAAAAGAAAGCGAAAAGCGTGAAAATGAAGGGAGGAAGTAGTGACGGGAGTGGTTCAAATACACGTGATCGTGAGAAGTGGACGGGTGCGATCATACCAACACTAATGCACCGGATCCCATCAGAACTCCGAAGTGAACCGTGCTTGGG
>MSTRG.28947.1 scaffold430 448427-449035
CTGAGAACGAATATCCTGAACATCTTCTCTTATCCCGCATCTGAACTCTTACCAGGTACTAGTTTGATATGACGACCAAAGAGGCTGCTGAGCTAACTAGAAGAGCCAGGGATATAGTTCCACCATGGAGCCAGTGGTGGAGTTGCCAGCGAACGGAAGAACCTATCCAGCAACGACGTTGGTGACTTTTACTACAAGCCTCACCTACTTACTCGAGCATCCAGAGCATGTGGTTGTGTTCTCCCTTGAGCCCAGGTACACGAACCTTAATCCCCACATAATTCAGCTACTGAATTTGCTTTGTTTGCCGTGAATCATCTTATGTAGCTAGAAATAATGTAATAAATTTTCTGTTAGGTTTGAATGAAAACCCATACCAATACTGCAATACCTATATAAATGACCAGCTGAAATATACCTGTAAATTAGTAAATAAAAATAAGAATCTTAAACACACAAAATCT
>MSTRG.15416.8 scaffold211 29937-33171
GTTTAAATCTCGCCCCCGCTCTCGCCCTTTTCTACTATGTTTGTATGAAATTATGAGAATTTAGGCAAGGGTTTCATTAGTTTCAGTTCGTAAAGGAGGATTCAATCTTCTGTGCCTCTCTCATTCCAGCGGGATCATGAAACTTTGTGAATGGTTCTACCCCTTGATTTTGGTGGGAACACGAAACTTTGTGAATCGCAATTTACCTTCTTGTAAACTTTATGTGGCGGCTATGTGCGTTTCTGATTATCAAGTCTTCTATAATCACTTCATTCAGGGAAGTTGGAGCTTTATTCTTTTATTATCTTTCCATTGATTCTCAGTTCTGTTTATATGAATCTAGGGTTTCATGAGTTTCAATTCGTAAACGAAATGAGGATTCAATCTTCTGTCCTCTTTCGTTCCTGCAGGATCATGAAACTTGTCATTATTGTATGATTAACGGTTATTCATCTCCTTTCTTTTCCACCGATAGTTTGCTTTCTCAATTCAACCCCTTGGTTTGTGGGTTCTTTTAGAATGCATGTCTTTACTTATGTAAAATTAGGGTTTCAAGAATTGCAATCTGGAAAGGAGATTTCAATCCTCTGCCATCTCTTAGTATTGTCGGATCATGAAATTTTACGAGTTTAATGTGACTAATAGTCCTTCTCTCCACTCATAATTTGTTTTCTGGATATTAAATACTTACATGAAGTTGGGAAATATGTTGACGAGGCCATGTTTCTAGGTTCTTTTAGAAAGTACTTGCGGCATATTTCAAAACTCATCTTGTTCTGGATGTATCAAAAAGTCAAAACCACAGATTGATTTGTCATTACTGGTTTCTATTTGATTAGTGATCCATCTGTCCCATTTCGGTATTTGAATATCAAATTCTGATGATGTAGGGGACGTTGGTAACATAAGATGGCTAGGATGGTGTTCAACCATATTTCAAGATTATGAAATGGGTAGCCCCTACCTTTTTTGATAAGTTTTCATCAATCTTCGGCGGAGTCCCTTCCCTGTACGGTTTTTTTGCCTCCGTTAATTCTGAAATCTGATGGTTGGTGAAGTGGAAATCATAAACTTGTGGTTTTATACTCTAAGAACAATCTTTCAGTTGCCCTTCTGCCCTTTCAATGACCCTTTTATCCATAGGGTTCTAGATGGGAACATATACAAGGTCAGTAAGCTGGTTTGCAAGAAATTTGCTATGAAACAGTCTTTCGATTGCCCTTCTGCCCTTTGGACGAGCACTTTGTCTATAGGGTCCTAGATGGGGACCTATTCAAAGTCCTAAATCTGGTTTCCCGTGAATTATTTATTTATTAAATTTTAGGTTATCTATGTTCCTAATCAGAGGATGTACATAATGTAACATCTTGTCCTACCTTTGTTCACAACTAAACCAAGAGCTATGCTGGAAATCCCGTTAGTACTCTCTCCCTAGCATCACTTGTATTCCAGTACTCTCTCCCAAGTTTGGTTGTCCTTTTGCTCCATTGGGTCCTAGAAGGAAACCATATATATGTCCTTAAAGAGTTATCTTATCTTGCTTCAAATATTTGAACTGGTTCCTCTTGTCAGCAATCCTCTGAATACCATGTCAGTAATTCTAGAATATAATATGGCTAACCGTTGGTTTGAAATTGTGCGGCTAACTGAATTTTGGGTTCTTTAACACTTTTGGACGTATACTTTGGAGCTTATATATTTACAATCATTGGACTGCATGTTGGTTTCTGATATGCAAGTTGGTGTCAAATTGATGGCACTGTTGTTTATGCTGGTGCCTTAATTCCCTTATAAAAAGGGTTTGAGTTATAAGTCAGTGTGTGAAAAAAAAAACTTTATTGTTAAGAATGACAGAATCACTTAATTTGAAGGAAGTAGACCCGAAATGCATCTCTCAGGCTTCCTGGAACCAGAGGTGTTAACTTGTGTCAGTCATGTATAACTGGATACATATTTCCTCAGACTTTTCTTTTAGACCATTTACTATTGCCTCATGTGGAACGTTGAATGTTTCTTCTATATCTTGTTTTTCGAAATTTCAATCATTACACTGGTTTGTATCAATCATCTATTTGATTCACGGGAATGCTATAGAAGAACCCTTATATAAGGCCTGTCTTGTATGCTTTTGCTATGGAAAAATCGGTGTCCCTTGTTGCAACTCGAGTCTTTTTTTCTGTTGGGAGTGATTATATTTACAGATTCGTGTTGCTTTATCCTGTAAAGTGAAGGTCCTAAAATGGAGTCCTAGAAGGGAACACTGGAATGGCTGACACTTCGAAAAATACATCGTTGGCATGTCCGTGAAGGAACTCATATAGTCATTCCAGTTGCCCTTCTACTCCACCTCGAAGACATATATCAACCATGAGGGTTATTTTAGAAAGCTTCTAAAGTGGAAGTCCTAAAATGGAGAGTC
>MSTRG.4198.1 C8281275 650-1162
TCTCATTGTTTGGGGATAAGGGCAAGTTCATAGTTTCGGGAGGAAATGATAAATCAGTAAAGCTGTGGGATTGTTCTCGGCGCGATCAGGATAGCAGCAATCCGAATGGCCCTCTACATTGCAGCATCAGTTTGAACAAAAAGGTGAACTGGATCTGTACCGCTCCCACCGAATCAGAGAACCTGGTCATATGCGACACAACCAAAGTAGTGAAGGTCTACTCAGTTTCATGAAAATCAGCAGGAGCATCACGATTATAGTTTAGATACAAAAGTTTGTTCTGTCATTGTATCGTAGAGTATGAGGCCAGTCAGTGAAGTAAGAGCTCTTTTAGTATAATACCATCTGTGAACTCGATTTTTCGTCTGATACAAACTGTACTAATTGCAGAACTCGTCATTTCGAGTTCCCAAAATATCGAAAGCG
>MSTRG.3282.1 C8205229 67-788
CTCGTGCTCCCGGCTTGCTCATTGTAAAAATGTTAGGCTTGGCCGTGGACAAGAAAGGAAGTTCGGATTCCGGTGCCGGTGTAGAGAAGGAATGATCGGAGATGGTTACAGCGACGGCAGTGGTTGCCGGAGAGCTTCCAAATGCAACCCATCAAAGTACATGTCCGGCGAGTGTGGAGGAACCACAAGAATCGGCGTTCTAATTGCAGG
>MSTRG.5261.5 scaffold103 311959-313422
GACGAATGATGGTTGAGTGGATTTAAAGCGGGTGCTGCTCAACCCCGCGGGTAGCAGTTGTTGTTGTTGGCCGAGTGTTCATACATACAAAAGCTCTACAGAGAGAAAGAAAAACAACAGAAGAACAGACAAAAGCTGTAGAGAAAGAGAGAGAAAAAGATAGAGATCTGACCAACAAAAGGAGGAAGAAGAAGACCGAGATCTCAAATTTTCCAACTTCCTGCAATTTCTGCTGGGATTTTGGATAAACCTTGACTGGTTGTTCACTTGCTGTGGTAAATTGATGTCGTTTCGTAGTATAGTTCGTGATGTTCGTGACGGGTTCGGGAGCTTATCCAGGAGGAGTTTCGACGTTAGGCTTCACGGTCACAATAGAGGGAAGTCTCATGGCTCGGTTACTGACTTACACGACCAACTAGTGGTGAGCCAGAGTAGCCG
>MSTRG.2168.1 C8125401 91-562
CCACAATTGTGTTAGTAGCTCTGCCTAATTTGCCATCCACCGTTGCTTACAGCATGTTCCTAAAATCAACGGAGAAATGCCTTCACTTGATGAAGTAACCTCGGACCATGAAAGGCTTCTGAATAGATTACACGCATTTGGTTTTGTTGAGGTTAAGGTTCCAGGAGATGGAAATTGTCAGGTTGCATGACTTCCTTCCTTTTCTTACCCTTTTCTTAGCTATTAGAGTTACTCATTGGCAATTTATATGTACAGTTTCGAGCATTATCAGATCA
>MSTRG.40940.3 scaffold898 845953-847785
AAGAACAGGGCTTTTCAGTTCACCTTCAGCATAAAAACAATAATCTCCCTTTTCATTCAGTTCCATCTTAACAGATCGAGTTGCCTTTTTTGCTTCTCATCACCCCAGTAGTTTATTTCCTTCATCCCTGCAAACTCCTTACTACCTCTCTCTCTCTCTTTCCCTTTTCCCCTTTCTCTGTGTGATTCTTCGAGTCAAACTCGAAATTGGTTGCTCGAGCTATCATCGTTGAAGATAAATCTCCTCTGGCGCTGGTCTCTAGCTTGATTTGGGTTTCTCGAGTGATCATTGCTGATTCGCTGCCGACGCGAGTCGGGATAGCCCAGAAATTAAAAAGAAAACCAACTACCAGTGGGAGTCGCCCGTTGGTTTTGCAAGGTTCTTCATCGGGTTTGGACATTTGTCATCGACAAAGCTTTCAACAGATGCTCAGTTAACAAGTGGTTGTGATAAATGTGACTACATCGACTCTTTTCATGGACTCTGATATTGACAGCAAGCAATTGGTAAAGACTAAAACTTATGGAGATCTCCTGTTGAGTGATCGGCCATTTCTGTGGCTAATAAAGTATTGACTATTAGGAAAGTAAATCACTGAAGCAGGTATTACTGATTAAGTATTATTCAAGAAGTATCAACGAGTAAAGCAAGTCCAATTTTCTCAATCTATTCTTTGTGTTTTGGGTTTTAAGATGTTTGGTCCAAATTAGGTTGATTTGGATTTATGTGTTTTGAATTGGCCAAATGGAATCTGGTATTAGGACAAAGGTCTTTACAGCCCTAGTGAAGACTATTCAGCAACAATATATGCTGAAGATCAGGTAAGAAATGTTTTTATACTGAGCTTTGTTTGTTAATGTGGAGAGTGAAGATGAATAGGTTTATATTTGAATGTGTGGACTTTGAGATGGAAGATCGACGAAGGAGTTTATTTCAATTCGTAGTCATTTTCATTAATGCCTTGTCTATTAAGAAGCACCAACAGATGTTAATTGAAATCAAGATGATTGTTTCTGTTGTTGTGGAGATGGTGGTATGTTCCATGAAAGATAAAAGATACTATTGAAGTGTGCTGATTCGTAAATAAGCACAATACTGACATTGTAGCTCTTGAAACATGGGCTGATGGTAAGTCTTATGAATTGGCTGCTAAAGTGAAAGTTCGAATGCTTAGGCTCTTTCGATTCTATACCAGCATGCAGGAGTTTCAGCTGATGCACCTTACCCACTTACAAACCTTGCATGAATCAAATGGGGTTGCGTCTGTGGCCTGATCATTTCATGGAACTTCCCTCTTCTCATGTTTCCCTGGAATCTAGGTTGGTTCAACTTTAGCAACTGGGTAGACGATTGTTCTCAAATATGCTCAATGTATAACAGTTATACTATGTATGCCAGATTTTATAATTACATACAACTATCAAAAGATGGGTGCACAATGTGTAATAAAAATCAGATGTAAACTTAATTAAATCCAATGACTGAAATCTATTTAATAGATGAATCAAG
>MSTRG.6464.1 scaffold1134 181762-182795
CCATTTCTCTCCTCAGCCACTCTCTTTCTTCCTCCACTGTTGCAGAATGAAGCTTCTTTCTCCATCAAAGTTGAGGATCTTGGTTGTTGTTTGATAATCTTTTTAATTGGGTTTTCGTTTATTTTTCCTTTGAGGACATTTAATGTTAAAGATGATGCATTATGGAGATGATGAGTTGAAGAACAGAGCAACAACTGCTTCGTGTTCATCCATGCGATTTCAGATCTTTTTGTTCATCAATAGCCGAAGTTTCCCTCTGTCTCCAGATCAAGGTGTTCTTTGCTGGTTTTGAAAATGTAGCAGCAAAAATTGAGGTGCCAGACTCGTTTTACAATCTGTCTGCCACTGAGCTAAAAGAGAAGCAGATGTGAGAAAGAAGAAGCTCGCTAAATCCCATGTTCGGATTTCTTCAAAAATTCTTCAAAATTCTGGAATACGAAATTGAAGAAGAACAAAAAATCGAACAAGAAAGAAGGAGGAGAGTGAATAGTTGGAATTAATTAGAGAGGGAAACATTATAATTGAGTATATTCCACTATATATCACATATAAATACAAATTTTTATTTAAGTTGTTCGAATTTCAAACTTACTCAATATTATGCGG
>MSTRG.38953.1 scaffold806 104050-104536
GTGATCTGACTGCGTTTTCTGGATTGCTCTACAGTAACCAGAAGTTGGGGGACTGAATCTGGAAGTGAAATAATTGGGTAGTGAAGTGTCAATTCGCCCTTGGAAGTTTCAGCAAGTTGCAAAGAAGTAAATGGAGCATAACTCGGTCGTTTGAGATTAGAACGACGCACCGTTTGAGGCTGTGGTTTCGTGGCAAGAAGGGGAATCATCTCAGAGATATTTCTGACATGTCAGCTCGCCAATGAGGTGGTTTTGTTTAAGGGGGTAATATCTTGTCGTTACAATAGGTTGGATTAAGTTAGTCAATTTGATGCATTAGTTTATGCCGTGATTCCATGCCTGCGTGTTTATTTGTGACATGTTATTACTTTGATGTTGTGCAAGTTATGCCTCCTATATAACTATAAGGTTAGACTAA
>MSTRG.37132.1 scaffold720 6525-8935
TAAGAGGAGTAGAGGTTCCATGAATACGAAAGCGAACGATTATATAAGGGAAAGGTAATGATGCTAAGGCGATGGTAAAGTTCATGCAATGCCTTTTCACACGTTTTGACGACACACGCTCATTCATAAGCAGTCGGGGTACTCTGTTTTGGAACATTTTCAAACGAGTTTTCCAACTAATAGGTAAAACTCATCAACTGGTCATTGCTTTCCA
>MSTRG.42273.7 scaffold947 347762-348541
AGCAGGGTTTCCACCCCCAGGTCTTGCCCGTTGGCCCCGGCGGCGGAGGTGCTGCAGGTTCTATTATTGTTATTTATTTTTAAGAGTTTTTGTTAATAAATATTATAAAATAAATCTGTAATTTTCCCCACCAACTCATGTTGGGAAAAGACCGACATGTCTCTGTTTTCCGTGCACAATTAATATGAACCCTCAAACGACAATTCGAATTATCGGACTAAACGGTTATGATAGTTTTCAGTTTTATTCGGTAAAATTGTTTGACCGTAGGATCTTGGCAGAATTCAAGTTGGAGTGTGTTTGAAAACACAATAGGCGAAATTTGAAAATACACTAAGAAAAAGCATTTCAATCCCGAAAGAATTACATGAGATTTCTTCGACTTTGAAGTGAAGTCGGCGACCATGAACGGTGATCTAGCGTTTTACGCAACATCGACGACTTTTCAACAATCCATGAAAGCAGCCGCGGCTGAGAATTCGGCGGCGCTATTGGCCAGAGCCATGAAACTGTGCAGTGACAAGATGATAAAGGCGGAGACTCTGGTGCTAGAGGGAGATGCGTT
>MSTRG.35227.2 scaffold635 224667-225348
GAAAAAGCAAAAACCAGGTCTCCTCTCTCCTTCTCACTTTTCTCTCTCCTCCCTTTCTTGTCTCTCTCTCTCTCCCTCACACACACAGATCGATCCTAATTTGCAGAAGCAGGAGCAGCGTCAGGGGGGAGAAGAGAAGAGAAGGCAAAAAATACGAAAAACTGAAAGGGAGGGAGCGAAACTTCATTATTAGTCCAGAGAAACCTAAATCGATTCTGTGCCGCCTGGGGACGAGAAGAGCGCTGATCTCCAATGCGGTCTTTGTGAGGACCGCAAGTTTTTCTTGTTGAAAAAAACAGAAGAAGAAGAGATTAGGAGCTTTGGATCTCGGGGAGGGAATAATAAGGTAGGATCCCCTGCCGATGGTGGGAAGGGCATTGTTGAGATCAGAAAAGGAGTCGGTGGGTTCAACAATAATTGGTGGTGGTGATAGGGTAGTAGTAGTGCGGCTGCTGCTGCATAGAAGAAGAATATGCGGCTTCACATCTCGCCTAGTATGAGAAGCATCACGATATCAAGTAGTGGGAACAGCAGCAGTACCAATGGAGGGTTTATTGACTTGATGAAGATCAAGGTCGCAGCTCGCCACAT
>MSTRG.18420.2 scaffold2698 671-2872
GGTAGAGTGGGAAACGTGTAATATTAATTAGTTGTGCGGGAAAATTCTCTAAATGCAATTATTTTCAATTTTAATAAAAGAAAAATGAAGTTTATTATGTTGTCGACCATAATGGTACGGCTGATGATCATCATGACGGTTCAGTTCAATTTTTCTATTCTCCGGATAAATGGTTCAATCCGGTGTCGCGAATACGTTCTCTATCGTTGCGTTTCAAAAGGTTGGATTTCGCGTGATGGGTAGGAGAGAGATTGGAAGAGGTAGAGTGGGAAACGTGTAATATTAATTAGTTGTGCGGAAAATTCTCTAAATGCAATTATTTTCAATTTTAATAAAAGAAAAATGAAGTTTATTATGTTGTCGACCATAATGGTACTGCTGATGATCATCATGTCGGTTCAGTTCAATTTTTCTATTCTCCGGATAAATGGTTCAATCCGGTGTCGCGAATACGTTCTCTATCGTTGCGTTTCAAAAGGTTGGATTTCACGTGATTGGTAGGAGAGAGATTTGAAGAGGTAGAGTGGGAAACGTGTAATATTAATTAGCCGTGCGGGAAACTTCTCTAAATGCAATTATTTTCAATTTTAATAACAGAAAAATTAAGTTTATTATGTTGTCGACCATAATGGTA
>MSTRG.42460.2 scaffold963 5351-6713
CAAGAAAGAAAGGCTCGAGTCCGCCTTTAATAAAAAATACCTATTAATAATCAATCTCGAACCCCAACTACACGGACTTTGATTACAAATTATTGGGTACGTAGGTAGCCGAGAAAGATTTGAGTCCACCTTTTTTTAAAATTACCTATGAATAATCAATCTTAACCCGAAGTACGCGGACTTTGATCACAAATTATTCGGTACGTACACAGTTGTGAAAGGCTCGAGTAAACCTTTTAAAAAAGATACCTATGGATAACCAATGTCCAACCCCGAACAACGCGGACTTTGTGCACTAAACTCTTGGGTACATAGGCAACAAAGAAAGGCTCGAGTCCACCTTTCATAAAAATTACCTATTAATAATCTATCTCGAACCCCAACTACACCGACTTTGATTACAATTTATTTGGTACGTAG
>MSTRG.4704.1 C8336655 12-721
CAAAAGGAGTTGTTTACCGAGACATAACGCAATGTCTACAGGAGAAGGCCTCTTTGCTTACGTTCAGGGCTGTTTTGAGAAGACCTGTTGGAGTTCCTTTGGTGCTTGGTTTCTCATTCTGTAGCTGGCTCGTTATGAACATTGCACATTTGTTTTTCTTTTTTGGTGTTTGCTGTCTTTGCAGGTTCAAGTTCACTGGGTTGGAACTAGCTTCTGGTCTAAAGCTGATCTGATACAGCTTAAGTATCTCAAGAGTTGGACCATTTGCATCTACCTACAATGTTTGTAGCAATCTTCTGTAACTGCTAGATGTTTGATATGCTGCGTTACTGTGATGAACAGCTGTTCTTCTTGTCCTGCGAGATCTGGAACGTAGTGATCCAGAAAAAAACTGGAGG
>MSTRG.16361.1 scaffold2280 50490-50876
GCTTTTGCTGAAGAAAGGAAGCAGGAAGTAGCTGTGTAGTTTTCATTTGGTGATGCTATGCTGCAAGTCTGTAACACAAACTACAGACAAGACAGAGGTGTTGAGTGGGAAACATTAGCCATTAATTGTTTCGTTCAGCATAGACAACAACTCATATATCTCGTACTATCCAACTTTAATGGTTTTGCAGGTACTCTAACCTAATAGTATTATGTCTTGTTTGGATCTCACGTTGTTTCCACTCATAATTTTTTGTTGGAAAAATG
>MSTRG.29116.1 scaffold438 112341-112855
GCTAGTCGAAGTAGGAAAGGACGCTCACAAGCAACTGCCATCATCAAGTTTATTGGGGAAGCCGGCATCAGAAGCCGCCAGAGGATGGTAACCGGAGCAGACTTCATCCCAAATTTGGTGTTATTTGAAGAAAATACCCAGGACCGTAGACGGCGAAAAAATCCGACGTGAAGAAGCCAAACGTAAAAGGAAACACCAACCCACGTCGGGGAATAGCGGTTGCATCCAGGCTCAAAAATAAAGCATAGGCGGGACGAAATGGTCACACTAATCTGACCAAATCCGATGGGAAAAAGGATGGAAGGCGGCGGCCGACACCGATTACAAAACGAATAACAGCCAATAATAACCTTCGTGTATCCCTTTTGCTCCCGTACCAATTAGCTTCATAATTTTTTTATTTGGATGTTAACTTACTCTTTTCAAA
>MSTRG.42459.1 scaffold963 1715-2896
CAAAGTCCGCGTAGTTCGGGGTTGGACAATAGTTATCCATAGGTATCTTTTTTAAAAGGTAAACTCGAGCCTTTCACAACTATGTACGTACCGAATACTTTGTGATCAAAGTCCACGTACTTCGAGTTAGGATTGATTATTAATAGGTAATTTTAAAAAAGGTGGACTCAAATTTTTCTCGGCTACCTACGTACCAAATAAATTGTAATCAAAGTCGGTGTAGTTGGGGTTCGAGAT
>MSTRG.1578.1 C8089323 6-410
CACTTCACCAGTCACCACGGGAGAGAAAGCACTAAACGGAGTAGAGATCGGAAATCTAAACGGACGGCGAAGGAATGGATCCGAAGCTGACGGAAGTGTCACAGTCCTTCGAACGATTCAAAGCGGCTTGTGTGAGGGGGGATATGGATACCTCTGCAAATCTTCTTTCTCAGCTGAAGGTCTTGTTAACTAGCTTCAGAAGCCTTCCGCCTTTGTTTGAAGCTACACCGAATGCTGTCCAAGAATTGACATTAGCGAG
>MSTRG.17141.2 scaffold248 319052-321076
CTGGAACAGTTAATTTTCCTGCCTTCCTAACCGCTCCGGCTATCTTCCGTCCAGCGTCGATGACCATTCTATCATCATTTCATGGGATATTCCGCATGGATTTCCACGTTACCGATTGTTTGTGAGAGGCAAATGCTGGCTTGCAGAGTCGTGATGGAAACCCATCATTGGGTTTGGCCAAGCAGGTACATTCATTTGTTGGTTAACGATTTTCGTCTTTGGAAGGGCCCGATTCCTTGCCGTGATCACCGCCTCCGTTCATCTCCACTGTTTAGTTGAAGGATTTCGGCCAAGTTGACCATGGATTTATTTTATTTAGTTTCTTTTTGTGATGTTATCTTTTTTTATCTGACTAGTTTGTTGTCACTTGATATATCTTTGATCTTATATGTATGTTTGTTCGAAGGATCAATGTATATTTATCTTTATCACATGATTTTGAAGAAGCGAACTTCAACGATCTTGTTAGTGGGAGCAACTCTCAAGGCCTTGATTACCATTAGCCCAGCATCCGACATTCATTTCAAATAGTACGGCGGGCAGTATTTGTTGTCCACAGGTACTTTAGAGACAGGTGGTCTGGCTATGAGGCTATGGACACGGAGTAGACACGGTTGGAGCTCGAAAGGAAGAACGGAACAAGGAATGGTGAAGAAGAAGGGTTGCAAGCCGTGCAGGCCCTAAAGTGCTGATTAGCCTCGTAGCAAAAGGGGTTGAATGGCGTGCATCAGTGAATCTATACTTGCTGGAAGTTTTTGTGCCCCTTTGTGATTCTATGCCATTTATGATGCTTATGATTGTTGTTTGATGTGAATCATGATTTTGCTCTCAAATGTTGACTTGATTGAAACCTTTGGCCTCGGAAGCTTTTGATGGTTATGAAACTTGTTATGATTGGTGG
>MSTRG.35888.3 scaffold661 314099-315205
ACAGCCGCCTCACACCCAAAATCCTCTCATCCTTTCTCGCTTGAACTAGCAGTGGCCTCCTCTGATCTAGACTCCCACCAATGGAATTAGCTCGACCCTCCCACCTGGCGAATCTCCCTCGGGTACGTATGGTTACGATCTCCCCTTCCTCTCTTAGTTTCCTTCTGGATCTAAACCTTTTGTCAAATCCGCTCAATTCTAACTCACTCGCTTCCTAATCTTCTAATTTCAGCGACTAATACTCAGGAAGGGGAATCCATCAAGATGAGCGACCAAAGAGAGTAGATGGAGGAGTTCGAATCCGGCTTTAGTCAAGTTTACGGGGAGGAGCGAGCAGGTATGGGTCGATGAAGATGGCCATGATCTGTGAGATGGGACAGGCCTATATCCTAAGGGACTGACCGATCTAAAATCATTTCTATGTCGAAAGAATCAAATTTGAAAAGGCGAAAATGATCCTCTAATAGATCTAAAATCTGACCTATCTGCCTTACTAACTGACCCAACTAATTGGACTTCTAAATCAACTCGAGTTTGACCAGTCAGTCCAACCGCCACTATTGACCCAGCCGATTCGATTTTGAATCGAACCAAGTTTGACTGATCAGCATGCTCAATAAATGTCCAGGTGCAAAATTGTCTTTTTACATGGAATGACACCTAAATCGATACAATCTAACCGAAATTTGTCCGGAATTAACTTAATTGGATTGTGTTATAAAACTACGAACAAAAGAGAGAACAAAAACATGAGAGGAGAAATACTTTTTTATTGAGGTGTGTAGAATGTTACAAATGAGAACTCTATTTATAAGCTCATGAAATCATAACCTACATTTTCTAACATTATTACACATAACAGAGGAGAATAAAATACATTAAATCATACACATAAAGGAAGGGAATAAAATACATTAACCATAGAATGAGGAGTTACACAATTGGACATTTACTATAATTATGTTCATAACAGATTGCAATTAAATTTAACCTTTTCTCCTTAGGCACTTATGAGCGGTCCAGATGATTAGGC
>MSTRG.41460.2 scaffold906 667399-668937
GCCAGTGAATCCAGGAGAAAGGGGTTTTTCGGAGGTTTTTAGGGTTCATATCCTTGACGTTGCTTAAGGAAAACGGAGAGCTACAATGGCTACTTTGGTTGGGAGATCAACCTGTACACTGATGCGGGCAACATTTCCCAGAACAATTTGTCAATCAACAATCAAAAGCAAAAGCTTTTCTATGCCTCCCTCAATTCTCCCTAACGCCACTCTACGTGTTTCCCCATCTTCACTTTCTTCTCCAAGGATGGTTTTACGACGAGAATTGAGCTCACTTCTGCCCTTACACAGTGCCACTGCTTCAGCTTGCCTTGTCTCCAAGCTTCCCTCTTTAGACCGTTCCTCCTCTGAAGGTTCTTTCCACATACACTTCTTGCTATAACTTCTCGTTCTTAATATTAGTTAGAGGTCTTCGCTGATCAAAGTATTGGATTTGATGTTTAATATTAAGAATTGATGGCCATAGGATGAGAACTTGACCTAGTGTTGAGATGGCTTGGAATTACTTGTCGAAATGCTCTGTAGTGTCTTTCTGCATCTAAATTGAGCATGCATAATGGTTCTTGTGCTTAGAGAGACCGTTTGAAGTGGTTTTGGAATCTGCCCTATTGTAAAGATGGATTAGGGTGCAAAACCAATGGCTCCAACCCAGTTCTGTAGTAAAAATTTGACAGTTGGAAAATGGAATGTTATTGAATTGTCATATGGTCAAACTTGTGGTTTTAGTTCATTAAGATGGATAGGAGACTTTCTCAAACTGGTGTCCGAACTGATGCCTGATTCTACATTTGTATACGAACACACCGAGCAAATACATGCAAGGGAGACGGAATAAATTTAGGTTGTATCTCATATACTCATGTGGTGGCTCATTCAGTTTCGTTTCCTGATTACAGGTAGATTTGTTAACTATGTCAGCCCCATCTAGCATCAAGTCCTGCTACTGGGAAGAGATGCGTCATAGAATTTGGCTGAGTGATTTTACAATGGTAATGGACGAACTGGGATACGAAGTTGCTGGTTTATTTCTCCAACCGACACTCTGGCTCCACGGTTAATTCCTGAACATGTTTGTTTATATTCTTCGATGCAGCTGCTTGTTATTGAGCTTGGCCGTGAATTGATACTAGTGTCATCATTTGATAAGGAGAAATTTTAATCACTCAGACCATAGTGGTACTTTTAGCATCATATTATTTATGCATGCACTTACTGGTGGTGCAATTTCTGGGTTTATGGATTATAGACACCACCTTTCTGGAAGCCTTTTTTTGTTTGTGTAGCACCTTCTGGTAATATGCACTGTTGCTGAGTTGCTGATATTCATCAAAAAAGATTGTCTTAGGATACTCTTCCGTTATATCTGGTTTCTATAACCATTAATCCAGTATAATTTGATTTCCTGTGTTGTTTTTGCAC
>MSTRG.41173.1 scaffold9 1479127-1480024
AAAGGATTCCGTACCATAGCCACATAGCTCGCATAATGAAAGGTCATTCATCGCCTGGCCACACTACATATAAAAACAACTACAACTTCTCATTTCGAAAGTATGCAGACTCGTCGTAATTAGCTATGATACCACATTGGAGAAATGGGGAAACATAAAGAGGAGAAGAAGCGCTGGATGCAACTGTGCAACATACTTACCTCGA
>MSTRG.40777.1 scaffold898 11235-12320
TTCAACCTCACCTTTTCACCCTTCTTCCCATGACCATATCTACGCCTTCTTCTTCCTTCAATTTCTCTTCCTGTTCTTCCCTTCCCCATATCTGCACCTTCTTCTTACTTCAATTTCTCTAACTCACATATCTCCTCTTACAGCTATCCTCTTTTCTTCATCCACTTCTTTTGTTTTCTATCAAGATCCGGTCATCCATCTTTAACAAAACCATGGAAGGACGATGGAGGAGGTCTGGCTGCAGATTGTCGTTGAATCCGCTAACATAAGGAGGGCAAGCTGGGAAGCTCTGAAATCCAGCCGCACCAACAGTTCTTTGCCTTTGCAGCTCTTTGGTCAGAATCTCAAGTGTTGCTTATACCGGGCATCAGAAGGATAAATACAAAAGCGAACCATCAGTCTGCCTCTTAATGGCTGGTATGCTACCATGTCTCTATTTTAACAGGTGATCTCCATCCACCTCTTTGGTTTGTTCACTATGGTTTATGTGTTTGTCACTTTGTTGTTGTCTTCATTTCTACTCTTTATGGTGTTGTATTGATCAGTATCAAACTTTTGATATCAGACTGAAATTATGGAAACTCACCTGCTTTTTGTAGTTGAGCAGAATCTATGACAGCTTCAGGTCTCTTAAATAATTTTCTTGCTGGTTATATATCATATGTGGTTGTTGTAATCTGCACATTACTAAGACAGGTATGGATAGAAAATTACAGTGTTGTATCTTACATTAGCGATTTGTGGAATCTTCCTTGATTTTCCAATCTACGTCAACATTTTCCATGTCATATTGCCTACTTTTTTGTAGTCTAATTCTGACGTTTTGCTGTGTATTTGACATGTTCAGCTTGCATCTGTGGGAAAACCATATGGCAATGAGCCTTTTTGTTTATCAGGC
>MSTRG.8434.1 scaffold1247 315403-320532
AGATGATGCAGTCGGGTCGTGTTTTTGCGATTAGGTCTTCGAACTGGTTCTGTAGCATGAACGTCGCCTTGAGGAAGTTGACGATGACGTCTATCAGAATGATCGGAGGAACGATGAGAGAGCAGAGAAGGAAGAAGAAGAAGGAAGAAATGCAGAGAAGAAATGGATATGGATGAAAGGTCTGAAAACCATTAACCGATTCACTGAGTTTGGTTGAGTTTATATAGTAAACTCAACGGTAACCAAAAACAGTAAAAACTGAAAGGTAAAACGCGGGTAAACACGTGTCCCGTTTTAATACAGCCATATTGAAGATAAACGGAATACAAAACGCATCGTTTCATTTAAGCTCC
>MSTRG.3618.3 C8232117 1-914
CCAAGTCGAGGGAGAGCTGGACCGAGCCTGAGCACGACAAGTTCCTCGAAGCTCTCCAGCTGTGAGTTTTTTTTTTCTCTTAGTCCTCCCAGCTTCGATTGTCGTTCTGGTTAGGGTTCCGATAGTGGAAATGGAGCTATCGTCAGTTTAGCGAGTTAGGAAATTAGGATATGGTTGGTGGATAGAGAGTTCAATTTTTGTCTGTTTGCTTATCCAGCTCACCTCAAGATGATCGAGTCTTTATTTTTTTGAACTTCCTAGTGCTGCAAATTTGAATTGGTAATAGTTATTCCGGAGTGAGTTGGTGCAGATTTAGGCAGTATCACAACTCCGTATAACAGATGGCATCGCTAAGATCTCCTTGATGCTGCTAGGCATAGTTATTATGGTAGTCTAGTTTTCTTTTTCATTTTTAGTTGTTAACTTACACCTACTTCATCCTTTATTGTTGCGATTCCTTGTAGTTTCGACCGTGATTGGAAGAAGATTGAAGCTTTTATTGGATCGAAGACTGTAATTCAGATACGGAGTCATGCACAGAAGTACTTCCTTAAGGTTCAGAAGAGTGGAACTGGTGAACATCTGCCGCCTCCAAGGCCTAAAAGGAAAGCTGCTCATCCATATCCTCAAAAGGCTTCAAAAAGCGGTAAGATGTACTAATCAGCTGTATGATTATCAATTCGGCTCTTAAATGCAACTTTGGCAGTAATAATAACGTTCCAATTTCTTGTTTCTCTTGATATCAGCACTTGCTGCAGTGCTTCCACAATCTTCAGGGTCTATTCA
>MSTRG.5681.2 scaffold1068 52875-53439
CGGATTTGAAGGGGGTCCAGTGATTCAATTGCTTCAAATGGCTATAATTTCCCAATTCATTTTTTTCTGGGATTGGTTCTGGTTCTGTAGTTACAATTGGTTCTGCGCATGGGCTCTAATATCTCTATGGTGAAGAGCATGCATGAAGCTAAGGAAGGGTGCAATAATGGACAGCAGAGTGTTTCTATTTGGTCTTCGAAGAAGAAGAAAGGAAGTTGTGAGCTGAACAGGTGGCCCAATTCAGTATAGCCACAATTAGCTGGCACTTCGAGTTCCGTGCGTCGGTAGACCGGTTGTGAGCTTAACTGGCACTTGAGAACACAACAGAGTGTTTTGAGCAGAGCTCTGGCTGATATCAGCAATGTCGAGGAGGT
>MSTRG.25958.13 scaffold361 734947-736640
AAGAAAACGTAGCTCTGCCGACTTCTCCCAAATCCTCTTCCTTACCGAAAACCCCTCTCCACAAACTCGTTCTTCGCCTAATAAGTAATTTATCTTCCCTCAATCTTTGTTGCCAACCAGCGAATATTGAGCGGCAGTGGCTCGACTACTAGAAGCGGGGGGCGAGGAGAAGTCGGATCGGGCGTAGTGGCGAATGCAAAGAACGAGCAATGTTGTATTCATTTCCAGTTGCTACTATTGTAGTTGACTCATGAAGGTGCTGCTAATCAAAGTGTAACGAAGAGAACCAAAACAGTGTGTTTGCTTGATACTTAACATGAAGATAAGAAGACGGGGAAGTTGAAATTGAGTTACCTTGTCTGATTTTGAGAGGTGTAGTACGGTGGAAATTTAGCTGTGAACAAGAGACATGCTATGATTAGTTTTTGTGGATGTCTCGGGCATGATCTTGGAGAACAAGAGATGCTACTGGTGAGCAAGAGATGTTGGTGATGTGTTCGCCTAATATAGTATGCTTATACTTGAGAAAATGTAGATTAGTTAGTTTTATTTTTTTTGAATAAAAGATTAGTTTGTAGAAGTAAGGATTGACGATTTGTCACTATTGG
>MSTRG.962.1 C8039113 1-411
TGCAACTCTACCGTTATGGTGAGACTGTCTCCATTCCCTTCTTCACAGATGTTTGGAGGCCTGATAGCTTCTACGAGAAGATTCAGAAGAATAGGGAGCTTGGATTGCACACTCTCTGCTTGTTAGATATTCGAGTGAAGGAGCCTACATGGGAGTCCTTGTCGAGGTTCTCATATCTAGTTTCTACTGATCATTGCATTTCCGTACTATTTGATTGCTTACTCTTACGTTGATGCTTTTTCAGAGGGAAGAAGAAGTATGAACCACCGAGGT
>MSTRG.2221.1 C8130129 1-576
AATTTTGCCTTCTACAACTATTGCTAGTTTCAATCAGTCTTGCCTTTTCCTGATCGGTGCAGTTTCCACTCTCAATACTTCTATTTAGGCGTTGAATTTGCCGGATCTTTCTTCGAAGAAACGGGATTCGTAAAGGAGGTTATTTATATAGACTATTTTCTAGTTTCGTTATGGAAAAGAAGAAGGTAGCGGTTCCATTGGTCTGCCACGGCCATTCCCGCCCGGTCGTGGATCTGTTTTACAGTCCGATTACTCCAGATGGCTTCTTTCTCATCAGTGCCAGCAAGGATTCCAGTCCCATGCTAAGAAATGGAGAAACTG
>MSTRG.31369.5 scaffold488 379773-382807
AAAAACAATAAGCTCAATACAACAATCTTTCCACAAAGACGAAGAAAGGCAGAAAAAAGAAACTGCCAGAAAACAACACCAACAGCTATAAAGCCTACATTCTTGGGCACATATTAATACAATCTAGCAGCTTCTTCTCATCCATTCTTCCAACAGCTTTAGCATAAACCGAATCCTTGATAGTCTGAATTATGTCTCTAACTTGAGTGTGCTTATCTTCAAAAACTCTGTGACACCTCTCCTTCCAAATTGTACCAACAATGAGACACCAGACTTGAGGCATTAGCTCTGCCATAATCTCTCTCGAGTAATCACAGTTAAAGAAGATAGTGGTTTTTCATATTGTGAAGCAAGCTTTTCAATTGAGAAGGAGAGGGTGATTAGAAGATTATAAACCCACCCCACCCGTTAATCTCATACTTAGCGCTGTGGTATTCAATTGGGGATCTAACACACTCATTTCCGGCAGGAAGGAGTAGCTTGGTTTGAGGGAGGCTTAGGATGATTGTTTTGTCCCTAATATCTGAGCCTTCAGATCTTTGTGATTCGATCTCACGGTTTATGATTGTTCGCTGGCAGCTTCCTTGCTGTGACTCGCCCTTAAGAAACCAAGCCCGGGCGAAAAACAATGGGCTTTGATAAATAGTGGAACTGAGGGCGTCATTGATCATTGTGGTCGGAAGAGAAGATGACTCGAGGAAAGCAGAAGATAGAAGCGCAGCGCAAAAATGCAGAGAAGAATCAGAAGAACAAGGGCTCTCAGTTTGAGGCCAGAGTTGTTGCACTCAAAGTTACTTGCCCCATCTGCAAGGTACAATTAGCAAATCAGAATCAGCTCGGGGATCATTATGGAGCTAAACATCCAAAGGAAAAGCCCCCTGCTGAATCAAGTTGAGTGGACTTCCTCCCTACCTTGGTGTAAACATGTACAAATTGGACCGCCCCCCAGAAGACCGATATCGATGGAATAAAGTTGAAGTGCTTGGCATTCCTTTCGTTTGTGAGCCTTTGAACAATGAAAAATTGTCTGCTAAACTATGTGGTTTGGTTTTATGAATATGCATTTTTGTTGATCTGCGTCTTCTTGGATCTCTTTACCCTACATCAGAAGTTGATGATATGAGCGAATTTCGTCACCCTACATCAGAAGATGATGATGATATGAGCGAATTTCGTCGATGTTGTTTTCAGTAGGGTTATGATACTCATGCGTTTTTCGGACAAGTGAAGCTGACCGATCGATA
>MSTRG.21296.1 scaffold296 194197-194940
CTCTCTTTCTAAACTTTCTCCTTCAAATTCTCTCTCGCTTCTCTCCTCTTTTTACAGTTTTCCATAAGCAAAGCTTCAAACTCTTCCTTTTACCCTCTTTTTCTTCTTCTTCTTCTTCAAATTTTCAAAATCAAAACAAGAATGCTAAAAAGAATAACCACCTCATGAGCCCACTTCTTATTGCCGGTCTCTAGGATCCATCCGCCTTTATCGTATTTCGGCCAGTAGCCTCTGTTGCCGTCGCCGTCAAATCACCGCGGGTGGACTTCTTGTCGTCGTTACTGCAAGGGAGACAGATTTTGGGCATATGTATGTTTTCTGGCGATAGCCCCTCTGTGATCAACGATGGGTCGAATGTATTCTCCTTTAATCAAAGTATGCGAGCTCAAAGGAAAATAATGGCCCTCATTTTGACGCATCGAGCTTTGTTATGTGGCTTGGGAATAATGTTGTATTGTAGATTGTTGTGAAACAAACAAAATCTGATTTGTGATTCATAATATAGACGATTTTAAAAAACGTTGGTCGTACTTCAAATGAGATGTTGAGAATTAGTACAAATTAAAATTGTATATAAATGGATACTTGTCCT
>MSTRG.6014.1 scaffold1099 43607-44291
CTTGAGATGAGGATGTTGTTGTGCTTTCTAACTTCTCGTCTCTTAAATAGATGCCTCTGGACTCTGGAGATCAACTTCTGTTTCTACCAACTTGGGGAAGTAAAGGAAATTTGGGCAGTGATGTTAGTGTCAAAAGAGCTGCTTAGGTGAACAAGCTGCCTTAGTGTGGCTGAAATATGAAGTCATATATATGCATTTTATGAGAAAAAAGTGTCAGTGGATCGAGGAGGACAGTGTACAGTCAAAAAGTGCCTGATGCAACCTGCAGCTGCTGCTCAAGGTGCC
>MSTRG.18418.1 scaffold2694 198-1231
TGCAGCTTTGAATGCTTGTGTTATTGCTTTTATTACAGGTCTTGAGTTGAGGTTGGTTCAGCTTGTAACCCAAGTAGGCTTCTTGTGTCGTACTAGTGGTTCGACCAGGACTCCTAGGTTAAGGTTTCATAATACAATAGTGTGTGATCTACTGTATAAATGTGTTGCTGTGCCTAAAGCGAGGGCTCTCAGGTTATACATCGTGTGA
>MSTRG.1076.1 C8049497 3-424
TTGACGTACCTGAACTCTTGGCAAGTTTGGTAAAGCAATCTGGGCCATTTTTGGATCAGCTTGGTGTCAAAAAAGATGTATGTGACAAGATAGTGGAAAGCTTGTGTAGTAAACGCAAGAACCAACTTCTCGGGGACTCACTGTCTACTGCAGAATCCTCCCCTGATGAGCTTGATTTGAGGATTGCTAGTGTCCTAAAGAGTACAGGTCATCATTATGAAGGTGGATTTTGGACAGACCGAGGTAACCATATCCCAGCAGATGGCAAGCGGCATGTTGCCATTGTTACAACTGCTAGTCTTCCATGGATGACTGG
>MSTRG.29981.2 scaffold462 1293688-1295901
ATCTTTGCGCTTGGGGCAATGACGCAGCTAATGAGGTACTAACCGAGGCGCGTCTATTGCTGGTTGAAAACTATTTCCAAACCCCCTCTTGGGCCGCGGCTTGTCTGCGGCCTTCGAGAATTTCTGGAAGGGCTCCCTTCGGGACGGGGTCAATGGCTGATCAGGAAGAGCTATGGCCTAGATCAGTGACCTCCATTGCACATACTGGAGGGGTGCTGTTCTAAGGTCTTCCCATAGAGGAAGAGCCTACGTCATAATTTGTTGCTGAGGGGGCCTGCGTTCGCGCGACCCCTACCCAATTTCA
>MSTRG.41457.1 scaffold906 657581-658317
GGAAGACAGCAGAAGCGTGGAAATTCTTATCTGCTTACTAATTTAGCACAAGTTGCAAGTGGACACTTTCATTTCCAAGAGACTTGTCAAATGATTTGAGTGCTGAGCTGCTGCAAGTGAGGTGGACTAGAAAATGATTCACAAGGCGTTCTCGGAGGAGAGGTAATTGTTTACTGTGGCAGAGTGATGAACAACCAAAATAGAACTCAAACTCAAAAGGTTTAAGATTGGGGAAATGGTGTTAATGTTAATATTACTTCATAAAATCAGTCTTGAAAGCAGGTGGAATTTGATACTGATCCTTGTACCTTTTTAAAATAAATGCTAACTTTTCGGTGGGTTAGTTGGACATAGTGTATATATTCGATACGAACTTATACAAACCAAATCTATTGCATTTTGTACCCACTTTAAACACACTTGTGCTTATAGTTTATACACACCTTTATACCAAGTGGTGGATACAGGAGCCTTTCCTAGATTTTGATGTAGTTCGTTTTTCGATTTCAAACTTG
>MSTRG.40551.1 scaffold87 355123-355911
TCTTCATCGGGAATATATTCATGATATCCTATCATTTGCAGACAACTTGCTTCTTCGAAACATCTCTACTCCTCCTACCTGCCAAGTCTGTGGGCACGCATCCTCAGGGGTTGACCGATCCCTTGATTGGTGGGCAATGGCGATTGATTACTCATGATGGAGCCTCTTCAATCTTCATCCTGAGAATCTTTGTGGACACCGCTGTTCTACCGACTTCTGGATTTGGGGCTGTAGAAAGTGGTGATTCATGCTGTAATACAATCGTTTCGCTACTGGTCATATCATCAAACACATTGTGGACCCTTTAACTCTTGAAGTCCCTGCCATCCGACGAGCACTTTTGATTGCTTTCTCCCGGCGTACTGATTCAACTTCAATTTACTCGAATTCAGCAAAAGCGGTTCGTTTGATCACTACATCAGTTCATGATCTGAGGGTTGGTAAATGTTACCAGAGTGTCATGCTTTGTTTCAGTCTTTTTCTTTAGTTTCATTACATTTTATTTTTCGTCGGGATAACTGCGTCGCC
>MSTRG.4977.1 scaffold1 151569-152138
CAATTATCTTCCTTCCTGTTCTCTTCCTCTCAATATGTATCGAACAAGAAGATCCGCATGCGAGATCTCGATCAAAATTTGGAGCAGGAGTTCCTAGGTGCACTAAAGGAATCCAATGATATTGATGACTATGAGATTTAAATCGGAGTCTTGGGTAAAATCCAAAAATGCAGTAATCCGACGGGGACGAGATCGGTACCAATTTTATCCCCATATTACCTCGGAGCCGGGGATGGGTAAACATGTCGACGTTGACGGGCAGGAGACAATGGTGAAGTATCCGGCTTAGACCCACCCGATTGCCAAGTCTAATTTCGGATCTCCACACGTTGTCGTGACAATATAGAAACCAATTAAAATTATATTTTATTTTATGAAAGAATTTACAAATGTATTTTATTTCTACTTTTAGTTGAGTGACGAAGCTGAATGTGTCTCAAGTTTGTCTTGTG
>MSTRG.1432.1 C8078485 1-438
ATATGTATGAGCAGGGTGCAGGAAGAGTAAATCTGTTGGAGTCCTATGAAATTCTGAAGAATTATCAACCTCGGGCAACCATCTTCCCCAGTGTTCTTGATTTTTCAGATTGCCCTTACTCCTGGCCATTCTGCCGTCAACCACTATATGCTGGGGCCATGCCGGTTATGTTCAATGCTACGATTCTAAATGGGATGGGTGTAATTGGCTACGTCGAAGATACACCTACATGGAATCCTGTAGATGAAGACAGAGATATTTTAAGCA
>MSTRG.22916.1 scaffold314 293343-294614
CCAAAATCCTACTTATCCAAAACATTCAGCCTCCACCCCATTCAAAACATCCTGATCTCCCTTCCTGCCCCCACCTCTCATTTTTTTTAATTGATTTGCGACCCGCTACTTCTATAATATTGACGTCGATATTTCCACCGTCGATGGGCGAGCATATTTTTGGTGAGTTCACTCTCGGTTTCATGGTTGCAGTTTGAAGCTATCATTCATCTCGGATGGCGGATTCATTGTAATGATAGCTAAATCTGCTTTTCATTCGTCGGTGGAGGTGAGTTCTGTTCGTTTGTGGAGATCTATGCGTCGATGTATCTGCTTTTTGGTGGAGATCTAGCCGTCATTAGAGATCTAGGCGTCGGTGGATTTTCTTTTCAGTGGAGATCTAGTTGTCGGTGGATCTAGGCGCTGAATCTAATCTTCGTTCGTCGGAGGAGGTGAGTTTCGTTGGTCGGTGAAGAGATGAGTTTCATTCTTCAGTAGAAATCTAGGCATCGGTGGAGATCTTGGCATTCGAAGACGGCCATGATCAGCGATCTATCTTCCTCCCTAAATTTTGGTCCTATGCTTAAGGGGGAGAGCATCTGGCAATGTACGACTGCTCCTTATCAATCCTGGACTAGGTGTCGGTTGCAGAAGATAAGAGATATAGTGGTTCAGCACGTCTCTAGCGATGAGGATGCTACACCTTTATGGGATAGGAATTACATGGATTGCTACTCTGTCTCTCTCGTTTGGAGCTCCATTCATACATCGGGATATGTGGTGC
>MSTRG.32486.1 scaffold54 20744-21033
CTATGGCGAAGCATCCGAAGCATAACTGCACACTCACACGATCTTTGCCGAGAGATAGGAGCATTCGGTGGAACCGGTGAACTACACTTGCTTCTGGATAGATGTGTGGGACAGAGGGCTCGTGGTACCTTCTTACACCCTTCCTCCTCTGCTTTGAGAACCGTGTGAACGGAGAGTGGGCAGAAGGGAAGGAGGTCCTCATACGGAGTCGCACACTTACTTGAGCAATGCGGGAGACTGGGGAATAGGTCAAGTA
>MSTRG.27011.1 scaffold38 69408-71047
GTGAAAAGATGTGAACACCGGCTTGTCAGCGATGATCACTTTCACTTTTCCACTGTCTTCATCTCGTCTGGGTTTAATTAATGGTGTTGGTTTAGGAGTCTCTTGTGATACGGTTGGATTCAAAGGGCAGAGAAGTCTGGGGGAGTTGGTCTACACTTGCGATCATCCTACCCGGTAGTGAACAAAATCAGAATAGTTGTATAGTTTCCGAGTATAGGAATCCTCCGCTGGATTTGGCGACTGACCTCGTTTACATTACAAAGGGTCTCTGTCAACTTCTACTGGACTAAACTACGCAAATATACCTGAATAGCATTAGAATTATACCACAGTGGCTGTTTATATACCAAGGAAGCTGGGAAGATGGTATTAAAAGAAAGCTCCCCAGAGAAGAAGAGTCATACCTTTCTCGGCCTTTTGGCTAAGATCAAGTGTAGTATCTGTTCTTATCAGTTTAATATCTGATATGTGAGCCATTGGCTCACACGATATTAAATTTATTTTTTTAGGGGGAGATTTCCGCCACTGGAGCTTGCTTCAGGGAAGCCTCAAGCGTCGCCCATGCGTTGCACTGCTGCAAGGGCCTGGCGCACCACACCAATCTTCCAGTTCAAACTTAGCGTGTGATTTTGATCGAGTTTGGTAATGCCTCTTCTGTTGTTGTAAACGGTTAAAGAAACGTATGATCTTTTGCTGTGGTTGGATTCCAAGTTTGCAAGCAGAGAAAGGTTGGAGTTGGTCTACATTGGAGACATGTTGATTCATGTGTTGGAAAACCAGTACAGAATGAAGCAG
>MSTRG.8370.1 scaffold1240 780-5920
TGGAATTGCACTATACCAAGGCACACAATGCTTATTGCATGGTCGACCTACAAAATATAAAGGTACACTGTGCTTAGTGGAAATTCACTGTACAAAGGTTCGCTGTCCATTGTGCATGGTGAAAGTGCATCATACTAGGGTCAAATTTGAATAATGCATGATGAAACAGCACCTAACCATAGGGCACGGTGCATTGTGAATGGTTGAACTACATGATTATAATGTGCAAGGTGCATAGTGGAAGTACACCATACTAAGGTGCAAAGTACAAGGAGGTGAGAGACGACTCTACCAAGTTACATTATGCATA
>MSTRG.15322.2 scaffold2097 436-2501
GTTGGTAATTCCGTGGTTCGGGTGGAAAAGGGCCAAATCGCATTTTAAAGTAAGATAAAAGATTGAAACTGAAGGGAGGAATTAGTGACGGGATTGGTTGATATACACATGAGGGTGAGCAGTGGACGGGTGTGATCATACCAGCACTAATGCACCGGATCCCGTCAGAACTCCGAAGCTAAACCTGCTTGGGCGAGATTAGTACTAAGATTGGTGACCTCTTGGGAAGTCCTCGTGTTGCACCCCCTCTCTACACAAAATTTTTTGCCCCCTGCGTCGTCGACCCTTCTAACTATATAAAATCATGTATATTTCCTACTTTATGACGTAGGGGAACCGAGACCGTTGGTAATTCCGAGGTTCGGGTTGAAAAGGGCCAAAATGCAGTTTAAAGTATGATAAAAGATTGAAAATGAAGGGAGGAATTAGTGACGGGATTGGTTGATATACACATGAGGGTGAGCAGTGGACGGGTGTGATCATACCAGCACTAATGCACCGGATCCCATCAGAACTCCGAAGTTAAACGTGCTTGGGCGAGAGTAGTACTAAGATGGGTGACCTCTTGGGAAGTCCTCGTGTTGCACCCCCTCCTTTTGCAATTTTTCTCCGGCGACGTTATGGACATGCTTAGCGAGGTTACATCGTTTATATTACATGCATAATGACGGAGGCGAACCGAGAGGGCGGGTATTTTCGAGCAAAATGTAAT
>MSTRG.19909.1 scaffold280 436853-437563
GTGCAACTTCCCCCAGCACCCCTATATATAAGATCTGATTTGTAAGGTTTTTTCCCACCTTCCTTACTTTCTTGTAGTTTAGAATGGTGAAAAGTAAGAAATCAAGCAACATGCCTCTTCTCCGCGCTCCCCGACCTTTCTGTATTGCCTACCAAAGTGATTCCCCACCTAATGTACATAAAGAATTAACCAGCAAATGAAGGAAATTGAAAGTGAGCTCAGATTCTGAATCTGATTTTGAATCGTCGTTGTCGAAAAGGCCTGCAGAGAAGTGTGATACTGCCATGTCAGGTACGGAGGAAACAACCTGTTAAGAAGAAGCGTGGTGACAATAGGGACGTTGGTATTGCATTCGGTAGCAATCCTGACCCGAAGAAGTGAGGGAAGAAAATCCCTCTAAAGAAGAGACTTCTAATTTCACCCCATTCCGTTGCAAGATGAGACCGTTGGTGGCAGCGAACGATTAGATTGAGAACGATGAACTGCACCGGACCAAAATCGTGACAGCCAACCCTTACTCATCAACTCTCTAACAAATCAAAACAGATCACTAGATAGAATCCGATTTCAAAGGGGAAAGGAAC
>MSTRG.7450.1 scaffold12 1487048-1488116
CGCTGAATTCAATTTTGTTACCTCTCTCTTCTTTCCCCACGTCTCTCCCTCTCTCTTTTGTTTCCCCCGTCTCTCCTTCTCTCTCTTCTTTTCTTCTTATCCAGAACAGCGGTGACGATTGTCTGGCGGTTGTGGCATCCTCATCTTCTCGACGATTTCCTGAAGACGGTGGCTGGAAGCGTAAAGAAAACAAGCTCAATCCTTTTGTAACATTCCCATGAACAAGATCTTCAAGACTGATGAAAAAGACGGAAAATACCGTCTCACAAGTCGTTCATGATCAAGAAGAAGCTAGCGAAGAAGATGAGGCAAAACAGGTACAATGCTAAGCGCAGGCACTGGCGCTGGACCAAGCTAGGGTTCTAAGTTGGAGAATATGGTGGACTGACTCTGTAGTATTCACCATTTGTTCGTTTTCAATATTGTTGTCGTCGCTAGAGTCAACTAGAGTTATGGTTGTTTTAAAGTTGTGGATGTGGATCATGCAAACAAATTGTGATGATATTTCTGGTTAATGATATTTGTAGGCTA
>MSTRG.1534.1 C8085859 1-477
AGAAATTCCACCTTCTAGCCTCGAACAAGCTCCATGTAACCCGCAACTTCCAAACACTCCATACCCACAGCTACAAACACAACAACAAATTAGCCCACAAACTAGCCCGCAACCACAAACTAGCCTTCATGATCTCATGCATGCAGAAGTACACACCAAAAGCAAAAAGGACCACCGAAAATCTTCCGCTCCGCAGAAAAGGTTGGAGAAACTGCTGAGTCAATCATGCAATAAGCACTGTGCAGATTGTGGATCAACAGATCCAAAATGGGTGTAAGTTGCTTAATAAGTGGGTGCCAATTTGAGTCATTTCTCTGATTTTTTCTTTGCCTTTCTAACTGAGGTGTTAGCTGCCTGCCAGATCTATAAGTCACG
>MSTRG.10978.2 scaffold151 168774-169485
TTCTTTCCCGGTGAGGAAAAGATCCCTTGAATAGGAAGTGCCGTATGACACTGCAAAAAAAGCAGCAGTCGACCTCCGCCGGCGGAACAACCACAGTTTCCCGACGGCTTCAATCCTCCTCATAAACAGATAGTCTCGCCTCGTTGATTAGTTCGACGAGGCGTAACTTCTTGCTTTGTATCGGATCGGATCGTTGCCGCGTTCTCGTGGGCCGCCGTTGGAGTCAGCAGCTGTGTGGTTGATTTTAAACGGGTAGCAATTGCTTTGACCGCGACGATGCTATGATTAGACCCAGATCAAAATTCTTTCGCTTTCTGATAGGAACCTGTAAATCTTTTCCTTAGCCGATTTACGGAGCCGTTTTGAGCGATTACATTTTTTTTTTGATGAAATTTAAAATCTGTTTGATTGGTAGCATGGTAAAAGCCAATGATGATTTCTTTTTAGTTGGAATTACCGGCTGAATTTCATTGATGAAACCTTTAGACTGGCTTTCTGAGGCTTTTTGTTTGTGTTTACATTCCCCAGAATTGTTTAGCTTGCTGTGTTTATGGAGATGGAGGTGATGATCCTTTCCCCAGATGATCGAATCTGATTATACTGTGCGAATTTGTTCTCTTTATAAGAGATTTCAAGCCAAT
>MSTRG.33123.3 scaffold561 43946-45504
CGACGACCACAGAAGACACACCAGAGTTCTTCAGATCGTCGTAGAAGAAGAATTGAAATGAACCCTCTACTGTGGCACAAAGTTGCCGGGGTTTCTGGTATTACCCCATCGATTTGTTTCTCCGTTTCAATGGTCTGAGCTGAGCTGAAATTACTACACTTTTAAGGTTTTGCTTACCCATTTTTCGATTGTGCTGAATTCCAGGTATGGCTGCACTCGGATTGGGCACGTATGGCGCCCACGCATTCAAGCCTCAGAACGCTGCTTACAACGAGGTCTTTCTCTTCTTCTCCCCTTTAGTCGGAAACATGGGCGTCTTCAGTTTTTAGCTCATGTTTCTTGTGTGTCGGTAATGGCGATTCCGTTTAGGTGTGGAGGACAGCTTCTCTCTATCATTTGGTTCACACTGCTGCACTTGTGGCGGCTCCCATGACTAAATATCCCAACTTTGTAAGTTCCTCCCACTTTCACCGATGGCTTTCTGGTATGATCTTTGTGAATTGATGATATGTTGTCTCCTTTCCTTTGTATCTGTCAGTTTGGGGGACTGTTGACCACCGGGATTCTTGCATTCTCTGGGACAAGTTCTGATCGTTTGATGGACTGCTCCCTTTCACAATTCGGTCTTTCACGAAGGTTTACCATATTCTGCAATTGCAATATAACTTGTTTAAAAGATGAAAGATGGTAGAAGGAGTTGTGGTATCTTGTAGATGCTAAACTGTTGCGTACTTTGTTGATAGAACGTAAGCCAAGATCGCTCCGTTTAGTAATTGCAGCCGACCTTACAGTTTTGGCTTCAAGAATAGCTTCATTGCCCTAATTGGTGACTGCATTCATGTAACTAGCAATGTTTGATCGATCCTGAAGTTTCAGAGTATATGCTTATCTACTCATATATGATGCACCTTCTTCTTTCGTGAAAGTTCCATATTAAACAACTACGATTAACTTGTTTGAAGGATTAAAGCTGATAGATTTGTGGTATCTTCGTAGGTGTTATACTATTGCATACCTTGAGGATTAACTTGTTTGAAAGATGAAAGCTGATAGACTTGTGGTGTCTTTGTAGGTGTTATACTGTTGCATACCTTGAGGATCGATCCTACGCGAAGCTAGCTCCATTTGGTGGGTTTGCATTCATTGCTGCTTGGGCGAGCTTGCTTTTCTGATGGAAGAGTTAGTCCAGCTCGATTCGTAACACATACGATAATAACCAATGTCTTTTGCACTGTGAATTGGAGAACTTGTCTTTTGTCATTCTTTCGTATGCAGAAATGTAAAGAATTTGTCTTGGTGTTCCGAAGAATACAGTCCTATCTTAATCTCAT
>MSTRG.8167.3 scaffold123 1581807-1589655
GCAAGTCTTGTTCTACTCTTATTCCGTTCTTCGAGTTTCGAGTTCCAATTTTGCGGCGATTGATCTTCCGGTGTTATGACGCCGGAGATCTTCTGTTTCACTGTAAGTATTGGCGGTTTTCGTTTTGCGATTTTAACTTTTTTTCTGATCTCTACGAACCGTAGTCTTGCTTCTTATTCGATTGTTGTTGGTGGTTGTCATCTTGAAAGGTTGTCGGAGCTCTAATTGGACCTTAGTCTAACATCTTATGCGATCGTTGTTGGTGTTATTCCTCTTAGAGGTCGCCGGAGCCCAATTCGACTGTAGCCTCAAGTCTTAATCTATCGCTGATGGTGGTTGTCCTTGTCGCGATGGAAGGTCTTCGGAGTCCTAATTGGACCGTAGTCTCACTGATTATCCGATCGTTATTGGTGGTTGTCTTCTTGAAAGGTCGCCGGAACCCTAACTGGTTCGTGGAACGTGATCACCGATGGATTCTGCGAGTTGGATGATTTATGGCGGTATTCGGTTCCAATTAAATCAAGTTGGGAGGCGTGATGTTTCCTCCGAAACTGTATTCTCACATCTGATTCGATCGATGTTGCTGGTAGTCCTCTTGAAATGTCGCCTGGGTCCTAATTAGTTTGATCATGGTTTCGAGGATCTCTAGTCCTACAAATGGCTTCTAGTTTCACGGATGTAACAGGAACAAGATGCCAGCTGATACAAGTTGCGTTATGCCTCGTCAAGTTCATCAATCTCGGCAGTATGTTTGCAGTGGATAGATAACCGTTCAATTCCAAGTTTTATGTCGGTTGAAATGCTTTGTAGCCAAATCCTAAATGTAACGACCAGTTGCTGCCTTGCAGTTGTGATATGATTTACATTCTACTTGTCCCTGCTTGGACAGAGGATTGCAGTGCTTGGTTTACCTGGTGAAAGACTGCTCATAATTTTTCTAAACTTTGATGTCTTCTGAATGAATTTTTATGATTCTAATGTTCAACTATGAACTATTTGCTTGCATCTTATGTACCGAGTACTGACTAACTGCTGTTATAATTTGTGGTCGGAGGTTATGTGTTCGATATGTGTTTATGGCATGTATTTTGGTATTGACATGTGGGAATGCAAGAAGCTGACAGAATGGTTAGGCTTCAGTTCTGATTTGTGCTGATTTGAAATCCAGATACAGAGAATTGAAAAATCCTTTTGGAATGAAAGAACTCGGTAATGCTTACTATTTATGATTATGCCCAACTAAGTGTTTTTAGTTTCAGCTGCGGTATAAAATTATCATCCTAGAATTGAATCTGCTTTGGTTGCCATATGCTTTGGGTTTGTCCATTGTTCTTCTATTTTTCAGTTGGTTGTCATCTACATCTGTGGTGGGTGTGTGTTGTCCCTGCTGAAGCCACGTAATATAAGATTTGAAGGACTGTTGACAAAGAACTGATTCCTTTAGATTTCGTCCTTTTGTTGATTTCAACTCAATTGGTAAGGAGGTCAAATTGAGGCTTTACATCTTTACCTACTCAGTGATGGCCACGCTGGTTACGTAGTAGAAAAGGTAGCTTTAGAAAGAAGGATGTTAATTTCGGGAACTGTTTGGTCAGATCTCAAGTTTGAGATTTCATCAAATTTTAAAGTTTCACCCAACAAGTTTCTGTTCATTGAATGAAAAAGTTTGCAGTGTGTCAGCTGCTCTGCAGGTGTTTTTTTGTTGTATTTCGAGGAGCCGCTCTGCTGGAAGGTAATAAGAAAAAGTGATCTATCTGGTGCCGTGAAAAAGAAGTGACCCCTTTTATTGCTAGAAAGAAATCACATACCAATTTACGTTTCCCCCTTTTTATCTTATGGTGACTCTTGACATAGTTACTTCCACTGTTATGTGGTTAACACTCATTTAGAGCCGTTGAAGGTCTCCCATCTCAGCTTTGGTTCCCATGCCCCGACTTGATCTCCCAGCTTTAGTTGCCATGTCGACTTACTTTAGTTTCACTGCAGGCAAATTTGAAGCGTTAATTATTCACCTCTGATTCTGATTGCCGTTTTTTTGTTGTCCTCGTCAAGATCGTCGGATCCCTAATTGGTTTTACTATTCTGTGGCGATGGATCCTTTTAATTGGATGATTTTTCATATTGTTAGCGATTGATTCCGACCAAGGTGATATCCAGTTTCACTACGAAGCAACATCAAAGACATTTGTTTGATGATTTTTCATTTTTCTGCGCTCTCCAAACGGTGTTCTCACTTCTCATTCAATCGTTATTGGTGATGTCCTCGTGGAATGTAACGTGAGCCATGTTCGTTTATGATCCATTGGTTCGTGGAACGTGATCACGAATGGACTCTCGGTTGGTTGCCAATTTTACGGTTTGCTTGTACCTCTAATCTCCGTAACTAGTTCCTTACCTTGACAGTAGCCTTTAATTTTATTCCTTGTCTCTTGCTGGATGGATTTCTCATGACTTGGTTGGTGACATGAAATGCAAGAGACCAAATTACGATAGACTGTTTCACATATTTTCATGTACTCTGTTTGGTATCGAGTTCTGAGATGCATGAATCTTGTTAAAGGATATTAGTCCAGTTGACATATGGCGTGAATTGGGCAGCTAAGCTTCAAAATTATTTTCGTTAAGAATGATAATCTCTTAAATGGAAGGAAGCACACATGGTATTTATCTTTGAATCCCTTAGGGTTTCTCTGGTTCTAATAGTCTCTAGAAAAAGGTTATTTACCACTGTCCGAAGCCAAGGGGGATATCCAACTGAGTTATTCAATTCTTTGAGGCAATAATAATCTATGATTATTCTTGTAGACGGAATACAACATGTGACATTAGCACCAATTGGGAGTTCTCCTATGTGTCTGGTAGGATTAAGATGCATGCAGTTGTAGCTGTATTGCTGCTGTAATTTATGTATCATGTGTTTGGTTATGGCTTTTCTGGTATTGATATATGGGGATGCACTAAGCTGGTATAGAAAAAAAGGTTGGCTTTGAATTCAAGATACTGAGAACTTCGTAATTCTTGCTCTTGAAATTGTGAAATACTTGCTTGGATCATGAAGTTAGAGTCTTGGATTGAAAATTGCTTAGGCTTGGCATTAAGATGAGAATGGAAAGCATGTAGAACTTGGTATTGTTTGCTCTTGGAACTGCGAGAAACTAGCTCGGATTAATCTTCCTGGTTGTGCGCGACAATTATTGTCGTTAGTTCAGTTGCAGGATAAAGTTAGCGTCTCAGGAGAAACTTGCTTAGGCGTTGCGAAAAGACAATAATCCTTTCATCATTTTTGGTTTCCTTCTCTGCGGTCTTGATGTGAAACAAAATCAAGTTGGGCAGCAGGCTTTGGGATTCTCGATTGTTTTTCTGTTTAGTTGCTTGTCAGCTATATCTGTGGCCGGTGCGAGTTGCTACTATTTATTCGGGATGCATCCACCTAATTTATACCCAGTAAATCAATTAATGTGGTCATCAGGGGTCTGATGGGGTATCTGTATATGCCAGTTGAATCTCTGGGTCCAATATTTGTTTCGGCTTGTTATATCTTAATTTGGACCTCTGGATACGGCACTTTATTGCACTATAACTTTTCTCATTTTGTTCGCTAAAACAAGTGAACATCAGACTTAAGAGCATATTATACTATATTTCCTACTTGGATTAATTTGCAGAAGCCTCTTCGACCGATCTTACTGCTTACCGACGATTTACTTGGGAATCTTTGTTTAAGAATTGTCCGTGCATAGTCTGAATGATCCCAGTGATAGGTTCTGAAATCTGGGGATTGATACACAGATGCATACAATACTTTAGTTCCCTACTTGCAGTCAATTCTGAAGCCTCCAGTTTTGTTGCTTACCGATGGTTTACTTCTGATATTTTCCAATGTGAAAACCTAGCTTCATGAATTGAAATTACATCAACAGGTGACATGGGAAAGATACAAGAACTCCAAAAGATTAAACTGTAAATTTGGCATGGGAAGCTGAAGAATTGACAATGCTTCCCACGAGCTTAAAAGGCCTTACCATCTCATCTCCTAGGATTTTCAATCTTCTAGGTGCTATGCTTTATGGAATGTAATGCTGATCCTGAAATTCTTGAGGATGTTTGGCTGCTGATAAAGTTAAAGTTGAAGACATTTAAGCTTTGCAGGTGAAAAATCAATGGCAATTAGCTGGTGATGTACCCATTGTCTCTAAAGTCACTTATCAATATTAGTTGCAGCATTGGTGCCTTGGTGATTCCTTTCTATTGCTTACCGTCTTATTGTTTCTGTCTTGAGTTTGGAAACGCATATTGAAACAATATAGTTATTTCCTTAGCCTGGAATGTCTTTCTATATCTCTTGTAAAATGGGTTTTCCTTGGCATATTTCAAATTGCGCTTAGTTATTGCATTTCCTCTGCATGAACTTGACAATGGAAGTATTCTATGCAAGCCATTATACCTGTGCCCTTCTGGATGCTGATTGCTACGGTTAGGCCGTCTATTTGGTATCAAGTCCTAAGATGCATGAGATTTGTTGACGTATATTAATTATTCGGTTGGTTGACATACTGAGCAATAAAGTTATTTACACCTTGCAAAAAGATGTTAATCCTGTCCATTATTCTTCTATTTAATTAGCTGTTTGTCGTCTATATCTGTGGTCAGTGGGTTATTTCTGCTATTTTTTCATGTTGCAGCCAACTAATATGGATCTCCAGGACTATTGACAATCGAGTTATGTTGCTGTGTATTGCTTAACTTTTTTTCTATAAAGTGCATATCGGGTGATGTATACTTTTATGTTTGCTGGAATCTCAATCACTGATATGGTTGGTTATCTCTAGTCTGATGTGGTACCTTCCAACTGAATCTCGATATCTTTTTATGCTTGTTATATATCTTAATTTGGACTCTAGGTACCGTCTCTTCTTTCAGCGAATGTGTGAATTATGATTCTACTTATAGGGTTCTAAAATCTAGGGAGTGATACGAAGATGCGTACTATGCTATAGTTCCCTACTTGCAGTGTCAATTTCTGAAGCCTCCTTGTTTGATTTTGTTGCTTAATTACGGGTGATCTACTTGTGAACTTTGTGTTAAGACCTGTCCCTACATGGTGCACAGCTATAGTTGGTGGAAGTGCTGATGATATATGCTTATGTTGCTTCGGTGATCAAGCTTAATGTTTCAAATTCTATTTTCAGGTGGATATTTTCTTCACTGAACACTTATGCGGCTG
>MSTRG.7406.1 scaffold12 775262-776293
TTTGTGTTGGAAGTGGACGAGACTTAGTATGCGTTTGGGGTTTGCTATGAGATTGAGTGTGAAAATGAGGATCCTCAGAGGGTTAAGGAGCTTGAGGAGTTTCTGAAAGAGAATGGGATTGACTATAAGCACTCGGTGATGTCCAAGTTTGCCGTTTTTCGATCTGGAAAGCTTCCATCCTAGCAGTCTTCTTCCAGCAATGGTGATTACATCCGATGTTGGCTCGGCACAATGGTTTCAGTGTTCCTTATTTCATTTTAGAAGTCTTGCTTGGCCACCACAGAAGGGTAATTGTATTCTCTCTTTTCTTCAGCTGCTGAGGAATGTAATGTCAGACATTCCAATGCAATGTACTTGTAGGAATGAACTTGTGGTGACTATTCGGTGATTTCAGAAGTGGAATAGGCATGCAGAATCGAAACTCTCTTTTGTTTCATAATAAACTGCCCCCATTAATATTTTATGGGAGTGTTGGTTAAGTATGACACTACTGCTATGTTTCAAATGGC
>MSTRG.35763.2 scaffold66 325995-330999
ACGCATCACACATCGTACAGAGTTCATCACCGCGGCATGCTAGTGCATGGCGTCAACTCTAGGATTGTTGATCGTTTCTCCATCCATTCCTTCTCTCTTTGCTAGCGACATTGATTTTGTAATCTCTCTTCCCTTCTTTTCTCTCTTAAATCTTCGGCATCAAGAATTGCAGTTCTGATTCATATTTCGTAGAAGGTTGCTGCAAGCGCTGGAAATGGATTATTAGAGTGGAAGAATTGGGTGGAACAGCACCGTTGCCTTCTTAGAGTGGAAGAAAGCTCGGATGATTACTTACCGAGTTATGGGTTTACTATCAGGTGCATAGATGATTTGGGGTAAGTGGTATCAGCAGTTTGTGCATATGGCCTGTAGCCGTTATGCTGATTTGGTTCGCTAGAGAATGAGAATCTCTATTGTTTCATCTCCTCTGGTCTCTCTCGATCTGCAGTATTATTCAGGTAATCCCTTCGGTTAATTTGCATAAAGGTATCTGATTCCATACTTGTAAAGATTTTGCAGAAACTGCCCACATCACATCACACGTAATGCAACAATCAAAAGGAAGACTCGTCTTTGCTCTGGGTTTTCTTGATTAAGCTCTACGCATATTTTACTTTAAAAAACTTGTCGATTCGTGTACCC
>MSTRG.23459.4 scaffold3211 297-1688
GAAGAATCTTGAGCTCAAGTGGATTTTTTAAAAACCAATCGATCTATCTCGGAAGGACTGGTGAATCACGCTCGATGAGTCTGTTTGGGCCTATCAAATTGCATTCAAGACTCCTATCGGCACTTCTCATTTTCGAGTAGTTTATGGCAACTCTTTTCATTTATATGTCATGCTTGAGAATAAGGCATATTGTGCAGGATGAAGCAACTGAATATGGATGCTAGGCTTGTCGCTTTAGAAAGAAAGTGCCATTTTCTTGAGTTGGAGCAGTACAAGTTCCATGCATATGAAAGCACATGATTATAGATGGAGAATGCTAATGATGCAAAGGTGCTGGTAAAGTTCATCCAATGCCTTTTCACACGTTTCGACGCCCGTCACTCAATCAT
>MSTRG.3759.1 C8241889 60-749
CAAAGCTAATCAATTAGCTGTATTTTTCCCTTTTGTATTGCAGCTCTCAAAAGCAGGTTTAAAAAATGAAGTACCTTGTCAAGGTGTAAATCAACAACAGGATTGTTCAGAAAGGTACACAGTTCTGAACTTTTAGCGACTCAACTCGTCTATTAGTTATCAGTTTCTCTTGGCTTTTCAGTATAATAAGTGGATTTTCAATCCCCTAATTACTCAGAACTGTCACACTTGACGATCTGAATCAAGCAAATTGAACTTCTACTGCATTTCTTGTATTATATTCCTCTTTCGTAAACAGACTTTCAAATTTCTCATGACAGTGACTTCGCTTTGCAAAAGAGAAATGATCTCCAGAAGGAAGTCTTAGCTGCACTTTTCGCCGCTCCTCAAAGAGTCGAGGAGCCTCCTAAAAGAATAGTAAGGCCTCCAAGGAGGGCTGTACTTTTTTCATGTGACGCAGTACACGATCCTCCCCGTGAGGTTATGGTTAGTAAACCAATTGAAGCACAAGCAGTGACAGGTGTTGATAATGCTAAATCAGAAGTTGCTGAAGTAGAGGACGAGTATCAGCGGCTTCGCAGGGTAGTGATGGAGAGTCG
>MSTRG.3611.1 C8231545 1-905
CAAAGTTGAATCGGAAGCATGTGAAACTGCATGTGATCATTGGTCCAGGACAATAGACTGGCTTATGCCTCTGATACTACGGCACAATTCTCATATGGTGAGAACTGCGTCAATCACTTGTTTTGCGGGTATTACATCCTCAGTCTTTGGGGCTCTCTCAAAGGATGACCAGGAGTTTATTGTACATTCATCTGTAAGTTACCACTTCTGATGCAAAAGCCAGGGGCTTGGCTTCTTTATACGACGGATAGAGAACTTTTCTTTAGCATTTCGTCAAAGTTACTTATTAAGTTTGCTACATCTTCTAGATCAGTGCTGCTGTGCACGACGAAGTGGCTTCAG
>MSTRG.1719.2 C8097629 147-504
ACATAATCGGCGCCTCGTTATTCTCTCAAGGTATTCCTCGCCGCTCATAAGAATTGGTTCAGTAGGGTATTCCTCGCCGCTCGACAGTAGGGTATTCCCTTCGCCAGGGTATTTAGCCGATCAAAGGGTAAGATACCATCTTTGTTGTTTTATACAGCGATGGGTGTTGAACTAGTTCGTAGCGATATAGTCGAAGATTTTAGCGTCACCAACTCCGATTTGGTTGACCAGTTCAGGCTTGCCCTCAGGTCCAAGTCTGCCTC
>MSTRG.37503.1 scaffold740 361030-367899
TCATCCAGCAATAAAAAATCGAGCGTTCTTGTCATGTTCCATCTCGTGCGGTGATTTTAACGCTGGCGCCGTTGAGCGTCGAATCAGTTGACTTCCAGGAGGTTTCGAAGCCTCCATGTCTGCCCAGAAGCTTTGTTTGAAGGCCAGCGACCTTTCCCTGTGGTTGGGTCTCGTTTCATGGAGATTTAGTGAGTTTCGAGCCCTCGCCGGAGTTTGGAGTCGTTTTGGGACTTCCAGGGCGACCCAACCCCTGGAAATCACCTCCCAAACATCAGAATCAAGATAGGAACGATTCCCTGGCGATTAATCAAGCTGTCCTCGAGTTCTGGATCAGCTATAAAGGTCGTGGGATTCTGAGTTTTCTCGCCAGCGGCGACTGGTCTCGCTAGAGAAGAAGACTGACCTCCCTGCTGTTTGGACAAAGTTCAGTGATCATCCAGCAATGTTGGAAAAGTTTTGTGACCAAGAAGCAAGGGACCAGTTCTGTAATTTACCAATGGATGGAAAATTATGGTTCTGCCCTTGAGAGTGTTCTTCAATTTCGGGAAGAGTAATTGGAGCATAACTCGCCCGTTTGACCTCCAAAAGACGCACTGTCAGAAATTGTGGATTCGTGGCAGCGAGAGGAATGTTCTCAGATGCTTTCTGGGATTTTGTCTCATCATCTAGGGTGTTTCTAACTTCATGCAGGAGCATAGTTGAGCTTATTTGGATGTGGAGTGGC
>MSTRG.5861.1 scaffold1073 83014-87161
CGATGAAGCTATTAACTTTGGATTCCAGTCTTGTATGTTTAATAACAAACTATCTTAGAATGGGGTTGGGGGAGTACAGGTTCCATGCATACCAATGCGCACCATTATTCAAGGAGAAAGATAATTATGCTAAGGCGGTGGAAACGTTCATCCAATGCCTTTTCACACATTTCCACGGTCCACGCTAAGGCCTAAGCGATCAGGGTACTCACTTTCGAACTGTTTTCGAACGAGTTTATGAACTCATTGGGATAG
>MSTRG.31113.4 scaffold475 1605561-1606508
CTTCTGCTTACTCCCTTTCTCTATCCCTCTCACTTTCTTCTGACGTCTCCTCCCGAGTTTCATCCATTCCTATGATCGTCAATTTCCTTGCTTCCGGATAGCTCCCACTTTTCCCTTTTTTATTCTCACTAGTGCTGTTGGGAGATTTTCCGCGAGACTAGCAAGACGTAGCTGATATTGGGAAGCTTGCTCATCTACTTGATTCTGGAGTTGTTGCACTGGGTCTCCTTCAAATGGCGGTAATTACATTGCTTGCAAAGCTATTGGATAGAAATTAAGATAGCCAAAAGGTAAGTAAGCATAAATATGGGAGGAATTT
>MSTRG.4182.3 C8279387 1-809
CTGATTAATCTCTGATATCCATTCATGTGGGTTGTGAAATTCCAGTAAAGTTGCACCGAAGTCTCTAGAAGTGTGTATGTGCTCTTGAAAAGTGACCCTAAGAATGATTCCAGGCTTCCAGCTTGTAAATGAGGCCTTATAGAACTCCATTCTCAGCAACTACACGATGTTCGATGCACAACCCAGCTCGATATAGAGTCGGATTCATTGGAAGAACCATAGTTGTGTAGTACATTGAGGACAACCCAAATCGAAGAACAGTCCTTTATATAGCAGCATCTTGTTGAAACGGAGAGAAATGGGAAAAGCTTGGTGATGGAAGAAGCCCTTTGTATCAATTAAACATGAAAATCCTAGGAGGAATCATAGACATAATACCCAAATGGGTAGAGTAACCATCGGGTTCTAATTTTTATGGAACTCGTCTGCCACTCGAACCATTGTCGAAAACAGGTACCCACTACGCAACCGGTTTTTGGGCTGTGGGATTGGGTACTTTCCGTTACCCGGTTGGCCAACCCTCCTCGTTAATGTATGTATACCATAGCATCATTCTGTTTCTTTGTGTCACAACTAGACATAGATCATTCTTTCATTGTGGAGTGTTGGAAAATCT
>MSTRG.30669.2 scaffold472 903243-904732
TTGCTTCTCCGGAATAGACAGTCTCCCCACCAGACAGCAAGCAAAGCTCATCGAAAAGTGCGAAAACCTCACTACTCGGCTGGTGAATCGATGACACCACAGTCCTCCCATCTTCTGCAATGTTCCTGAGAATTCGAACCACGAAGAATGCAGAGGCACTGTCGAGCCCAGTGTTCCCTATAATTATATCTGCACAGTCTTGGAGACCCATTTCCATTATTGTTCCTTCTGCCACCTCGTCGATCTCTTTCTTTGTCATTGTGCTTGGAAGCCTAAGGTCCACTGTTGATTCGAAGAAGCAAACAATCTCACCACACTCCGCGAAAGGATGCTACGATTCACACTTGGATTCATTCACAATATTCCGTAAACTCGAGCTAGAAAAAACAATCAAGGCTCGGCATACCCATTAACCCCATCAAGCAACCTCTTGGTTGGTCCGTTGCCGAAATTCGGAACCAAGACTGTTAGATCATTCCACACTAGGTTTCACTTGCTGGGAAAGACCCCAAATCTTAGGTGACAAGGACTGGACAACCCTCTGTTGTAACTCTGTTGGTGGATCGCTATCCAAGGTTAAATAATCATGAATTTAGCAGTGTTGGTAAGAACCGGATTGGATCTTGTGAAAGATCT
>MSTRG.22848.2 scaffold311 145366-146595
CACCAATTCGCCACCTCCTCCTTTCAACTTTCTTCCTTCTTCTTCTCCTCTCCACTTCACAAAAGGCGGCGGTGCTGTCGTTGCCTCCTCTTCCTTTCTACTTCCCTTCTTCTTTCCCTCCTCTTCTCTCACCCACAGTGGTGGTCGCGCTGATAGCCGCCTTTTCTGCTTTTTTATCTTCCTTTTTTCCCCTCTTTACTCAGCCACAGGGCTCCCTCCTCCGCTTTCCCCCTTACAACGGTGGCGGAGAAAGAAAAGAACAAGGAAAAAAGATACAATACTGAAATCCCCTTTCTACCCATCGTTTCTCCTTATTTCACACATTCGGCTTGCATGTCATCGAAGGATGCCTCCGGCGAGTCCTCGATAACATACAAGCTCCGATCGGTAAATCTAGGGTTTGATTGACGTTTATATTACTCCTTCTGACCTTAGTTGTCTTTTTTTACTTTGTTTCTTTTTTTGTTGGGGAATCGATGGAGAGAAAAGAAAAGGAGACTCCGCTGCCGACGACCAGAGAAGAAACGAACAGAGAGAGGGAAACCCAGGTGAAAAGACGAAAAAACACCGACTTGAATCGCTCAGGAAAAATGAAAGCAAAAGATTAAAAAAAAACAACCTACTGAATGGAAAAAAACGGACTTGAAACATGGGCCTGAGGAACGAGTCCGAGAAACAGGCCTGATATCAAATTGGGACAAAATATCAAACTGTCACACAGAGATGGATGGATAAGATTGGCTCGGTGTTAAATCCTCACTAAAGATGGTAGGGTTGTTTAACGATATGACATTGATATGAATCTCACACCCGGGCGAAATTTGGTTACTACAGTGGGGATAAGCTTCAATTTGTTGTTATACTCAAGTTGTTGTTTTGTACTCAACACTATACCAATTTTGTACTCGCTTTGTTTAAACATTGTACTCATTTTTA
>MSTRG.32304.1 scaffold520 131479-134450
GAATGGAAAAAGCATACCTTTCTCGGCCTTTTGGCTAAGATCAAGTGTAGTATCTGTTCTTATCAGTTTAATATCTGATATGTGAGCCATTGGCTCACACGATATTAAATTTATTTTTTTAGGGGGAGTTTCCTGCTACTAGAGCTTGCTCTAGGGGATTCTCATGTGTAGTATCTGTTCTTATCAGTTTAATATCTGATATGTGAGCCATTGGCTCACACGATATTAAATTTATTTTTTTAGGGGGAGTTTCCTGCTACTAGAGCTTGCTCTAGGGGATTCTCATGTGTTGCCCATGCGTTGCACTGCTGCAAGGGCCTGGCGCACCCCAC
>MSTRG.25988.1 scaffold362 36260-38318
TATTCTAGTTTGACAATACACTTTTACTCAAACATAAACCAAGTACCAAAAGTTGAGTCCCTTTCAGTGCCACCCTTGTCCTAGTATTTTACCGTCGGCTCCTGACCCGCATGAGGCTCCGCTGCAGCTTGCGAACCACCTGCTCCCTAGCCTTTAGCTCCATCTCCACTGCTGCAACTTGGTTAAGAGCGACAGTAGGCTTTATTGGTTCCCACACTACAAATCTACAATATGGTTTCATCGAGCTCTGGGGTCGGCCATCATGGCGACGACGCTAGGTAGAAATCGAAGATTGTGTCTTGATCCCCGTTTGATATTTTATAACTCATTTGGGACCTGTACTCTCATCATGTGCCTATGTTATGACTTGTCATGTGTTAGTATGGTGTGAAATAGAGTTCTGTAAGTTATAGTTGCCTTAAGTGCAAAGTATATGGTGACTCTCGTCCGAGTCTGTAGTGTTCGAGACTTCTGTTTTGTGTTGATATATGTCCTTACGGACTTCGGTTATAGTGTTATGTACCATGTAAAATAAATAAGTCGTATAAGACATTGTGAGCATTTTCTTTGTTGACTGGTCAATCTCATGG
>MSTRG.23376.1 scaffold3193 913-2441
GAGAGATCACTATACCAAGTTACATTATGCATAGTGGACTTGCAATAGACAAAGGCACACAATGCTTATTGCATGGTCGACCTACAAAATATAAAGGTGCACTATGCATAGTGGAAATTTACTATACAAAGGTCCATTGCCCATTGTGCATGGTGGAAGTGCATCATACCAGGGTAAAATTCGCATAATAGATTATGAAAGTGCACCATACCATAGGGCACGGTGCTTTGTGAATGGTGGAACTACATGATTCTAATGTGCAAGGTGCATAGTGGAAGTACACCATACTAAGGTGCAAAGTACAAGGAGGTGAATGAGGACTCAACCAAGTTACATTATGCATAGTGGAATTGCACTATACCAAGGCACACAATTCTTATTGCAAGGTCGACCTATAAAATATAAAGGTGCACTGTGCATAGTGGAAATTCACTATACAAAGGTCCACTGCCTATTGTGCACGATGGAATTGCATCATACGAGGGTTAAATTCGCATAATGGATGATGAAATAGCACCATACCATAGGGCACGACGCATTGTGAACGGTGGAACTATATGACTCTAATCAGCATGGAGCATAGTGGAAGTACACCATACTAAGGTGCAAAGTACAAGGAGGTGAATGAGGACTCAACCAAGTTACATTATGCATAGTGGAATGGCACTATACCAAGGCACACAATGCTTATTGCAAGGTCGACCTATAAAATATAAAGGTGCACTGTGCATAGTGGAAATTCACTATACAAAGGTCCACTGCCTATTGTGCACGGTGGAAGTGCATCATACGAGGGTCAAATTCGCATAATGGATGATGAAAGTGCACCATACCATATGGCAAGGTGCATTGTGAATGGTGGAACTACATGATTCTAATGTGCAAGGTGCATAGTGGAAGTACACCATACTAAGGTGCAA
>MSTRG.36334.2 scaffold674 3715-4261
GTTTAGAAATCTGAACTTTTTAAAAATTACCCATTTTTTGAAATGTTATCATTTAGTGTCATCCTTGATAAAATTTCAGCAACTTGTTAAGTTTTGAATCTTATTTTAGGGTTTGCTAGGACGCTTACCAACATGAAACGTTTCCTTGATTAGTCATAATGAATATTCGAGGATGATGTTTAAGAGAGTATAAGTGCCACCAAATGTATGTATGAACATTGCATGAATGCTTTTGAATAGAAATGTTTGGATGATTACCTTTGAATCGAAGCTTCTTTTTTTTGTCGTGTTTCAGGTGGTAGCCCCTTGCGAATGACGACAAAGTGAATGACGGTAGAATCGGTTGTACTTAGGTTTAGCTCGTGTTTGTAACTTGTTGTAATAAGTTTCTTTTCTTCTTTATTTTGGACTGGGACTTGGGGTGCAGGGATTTTTACGTCCAAAAACCATCCCCCTCCATTTCTCCACTTGCTTGTCTATTTAAATGAAGAAAAGGGGCTGCCACCTCCCCTCTCTCCGA
>MSTRG.36231.2 scaffold67 2307168-2308420
AATGAGGTGAAGTGAAGGAGGAGCAGAGTGCCCGGATCTCTATCTTCCCTCCTCAAAGATGGTCTCTTTCAGCGCGTCTACGTTTCCAGTACCATGAATACCAAGTTGTTGGAAGGGCCGTTCCAACCGAGGGGCATGAACATCCCAAGATATCTAGGATGACTCTGTGGCACACACACAAATGAAGTCCGGGCAAAGTCCAAGTTCTGGAAGCTAAAGAAAGATGAGGAAAGCCACGGCCGGCTGTTTGTTATGAACGAGGACTATAATAATTCCTATTTGACTCGTTCCCTTGAAGCTACAACAGTTGTGTTGCTTTTTCAATCTCCCTCTATGTAATCTTCCTGTTGCTTTGGGGGTACACTGGAGCAACTACATATTCCATCTCTTAATTTACTCAAATGTCCGTTGGATGGTTATTGTTCATTGTTGTTGCTGCTGTCATTCTTACCTTATTGCTCCATCATCTTGTTGGTAGGACTAGAATGATTCCTATTTGACTCATTCCCTTGAAGCTATAGCAGTTGTGCTGCTTTCTAATCTCCCCCTATGCAACAATCATCATCTTGCTTTGGGGGTACACTGGAGCAGCTACA
>MSTRG.18370.2 scaffold266 442175-443343
CGGTACCCTTATCTCGAAATTTCTCCGTCCCTCCAAACCCTAGCCGCTGCGTTTCCATCTTCTTCCATCTCCCGACGACGATCTCGCGGCCGCTTCCTCCCATGAAGACGATGATGATGGCGCATATTGTTTTCAACATCGAAGAAGATATTTATTATCCGCGTTAAGGATCACTCTTCTCTTAATTCTTTGTATGGTTGGATCTCACTTGTCTCCTGGGTTTGGAGGTAGAGAACGCCATGATGGTGGTTTGATACATCCCGACGAAGACTACTCCTCTCCGCGATGAGCTAGAGGGGACGATGAAAACGGACCTCTGCGATGACCCCTACCTCTACTCTGCGCTCTTCAACTAATGAATACGGTTCCTGTATGCCTCGCTCAACTCCCCACCATTTCATAATCAAATGTTTAGGGGCTCGATGACGATATTAGTAACAATGGTTGGTAGCCTCTGTGATGGACATTTGATTCAATATTACTACTGATTTTTTGAGTTGGGATTGAGGTCCCTTCTTCCAACGTTAGTAATGTCGTCTTTTCCTTGCGAGGTGGCTTGAGGGATGCTCGTATTGGAAGCTTGGGAAGGTGATGGTGTCGATTTCGGTAAAATGGCGAGGTCGAGTGCTTGAGTGTGTTTGAGAGCTCGAGAGTGGCGAGAGGGTAAGGGTAGCAAGTGAAGTTTCGAGGGTGACTTGCGAGTTTGAGCGTGAGCGAATTGAGAGTGATTTGAGGTGTTGAGTGGGTTAGCACGAGTGGATTAAGTGAGATGATGAGTATGATTTGCTAATCAAGGTCTCTTTCATTATTTTGGTTTTTTTTTTCTTTTTTTTGTGTGATATACTTAAGGCTAATTTTGTAGGCTCTAAATTTTCCTTAATCTCTCTAAAAATCTGTCTTTTCTTTCTCTTTCTCTCTATATCTACTTCTTCCTCTCTTTTTCTCCCTGAAATTTTTTCTGAAAATCCCC
>MSTRG.10619.1 scaffold15 330153-331523
CCAGAACCTACATATGTTCCTCCTGTTATTACTTATGTAGTGCCCCATATTGGTTCCTCTGAACCTCCTTCATGACAAGTTGTTGCATCCAGTGTCAGTGAACAAGCTACGCTTCCTGTTTCACAGCTTGCTTCAAAATTCCCTCGTAACCTCTTGGAAACTTAGAGGAGCACACACCACAGCCTTTGCTTCATGATCCTTTCAGCAATACCACCCCAGCTAAGTTGACAGCCCCTTCACGAACACTCCTGTTGAACACTCATGTTTCTAATGTAACTTCCTCGAGAGATTCTACCACGTCGAGCCCTTCTGCAACAACTCAGCCTAATTTCGCATATGCCATGCCCCTTATAGCCTTAAGCCAAGCAAAATAGCGGCTGACAACTGCTCAACAAAACTCAACAGATTTGATTAAACAAGAACACCTTGAAGCCACTCTAGCCTACAAATATAGATGATTGTGAATATGATCTACCTTTGGCGGGATTGAAGCGTGCCAAACGTCAATCCATGTCTGTTCAGAGTAAACATGCCACTTTGTCCCCATTTGCAACTGTCAAACAAGAGTGGGTTGCTGCCAGTCCAACTCCTTCAGGTTCCTAGAAAACCCACCACCAAAGCAAAAGGTTGGCCTAGAAACCCTGGCACGTGACGCCTCCCTACCGGCTCAAAGGCCAGTCAGGAATGCTTGAAAGCGCATTTTCGACATATAGGTCATGTCAACTGTACGCTTACGGGGATGAGGTTGTTTGTGCCCGTTTTGTCCTCACTATATATATGTTGCTTTCAGTGCCTAAAGGGAGATGGCT
>MSTRG.41924.1 scaffold917 1170175-1171437
GCGGCGACGAATCCCTACCTCCTGGGAGCCTAATGTAGCGTCTGAAAGCTTACAAAATCTCTCGGAATCTCTTGGGTTCTTACGGTTAGAGTAGCTGAGAATTATGCGCCCGCCGATAGTGGGTTCTAGCTTCAATAATCTATTTTGGCATAAGGGGAGCTGCTAAGGAAATTCTGGTTCGGGGTTATAGACAAGCTTTAACTTTCTCAGCTTCTGGAAATTGAAGTTTGCTGGATCATTTGTCAAGGTTGGATGATCAACACAAGGCTAAGCTAATGCGCCAGTAACCCCAATTCATATCTAATTTATTAGAACGTAACAATGTGGGTCTTTCTATCCAGTTTCTACTGACTTTTTTTCTTTCACTTTAGTACTCATTCGTCTGTTCACGA
>MSTRG.19495.1 scaffold2798 90-1078
GCCTTTGACAACTGTGTACGTACCGAATACTTTGTGATCAAAGTCCGCGTAGTTCGGGTTGGGATTGATTATTCATAGGTAATTTTTAAAAAGGTGGACTCAAATTTTTCTCGGCTACCTACGTACCCAATAATTTGTAATCAAAGTCCGTGTAGTTGGGGTTCGAGATTGATTATTAATAGGTATTTTTTATTAAAGGCGGACTCGAGCCTTTCACTTTGTCCTATGTACCCAATATTTTGGGATCAAAGTCCGCGTAGTTGGGGGTTGGAGAATGATTATCCATAGGTATCTTTGTTATAAGTTGGATTGAACCCTTTCATAGCTGTGTACGTACCTAATATTTTGTGATCAAAGTCC
>MSTRG.36284.1 scaffold67 2604785-2605197
CATGGATCGCAAGGAGAGTCCTTGAGATGGTACTTCTTCTGGAGCGATTGACGAAACAGTCCGGTGTAAATTCCGCACATCCACCAAGCGAAGAACAATCCTTCGCAGATAAGGAATGATGTCCTGATGTCTATACCTCCAAAGAGTAAAGTGGCCGCTGCCATAGCCACTCCTCCTTCCACGCATATGGCGTGACACATGCATGCATTGTTCCACGGCGCATATGCTGGTGGCCC
>MSTRG.21628.1 scaffold300 86328-88468
CGACAATAAGATTCAGACAAAGCGCGGGTCTCCTCTTTCTCTTCTATCTTCTTCTTCCGTCTGGCTGTGGACAAATTGGAATCAGAAAATTATTGATTCTAGATCGGTTCAAAATGTCATCTTTTTCTATCTGCGGGAAAATTGGAAACTTGAATCTTCCCTTCTCTTCCCTTCTTTATGATCATCCATCTGCTCGCCCCATTTGATCCTACCAAGAAGAAGAAGAAGAAGAAAAAGTCGTGATACATGACATTGCAGATGAGTAAAAGGACACGATGGCCGAGAAAAATGAATCATTTTTTTAGGTTGGTAACTTGCCATGATTTACTTCTGCACTATGTTCATGGATTTGGGACCAATGGTTGTG
>MSTRG.19332.1 scaffold2787 718-1488
ACGGGGAGTGCACAAAACCATCCAAAAATACTAGGTTCGACGTTAGATCGAGAGAGAAAGAGAATAAATTCTGAAATAAGATAGCTATCTTCTTCTCAATTCATAATTGGTTTTGAGGAGTTGACCATAAATATTTTGAGCAGTTTTAAGTTGGAAAAGGCCGTATTCAACCATGTAATTTCATGATGGTTCCAAACCTATCGATTTCAAATACTCAGACTCTATAAAAGGCCCATTCCATTGTCCGTTCCGAAAACTTCTATTAACGTCCCCATCTCTTCTGGTCGTCGTCTTCTTGGTATTAGAGATGACGTTGGCGTCTTGTATCT
>MSTRG.903.1 C8032081 13-396
TTATAAAAGAACCGCACATCTCATTAATGAACATCTAGTTACAATTCATGAATCCACCCTCGAGGGAGAGTTGAGCTAGCTAGCCAGTCCGTCATACTGTTCCCAAGACGGGGAGTGAATCTGATCCGTAGAATGGCTATTAAAGGAGGAGTGCTGAAATACCTTTGAGTCGCAGAAAATGGTGGAGCGCTTTGTAAATTCTCGGACTCCAGCATTAAAAGGAGATGAACAGTACGCTGTGACAGTCTTCTCGTTCGTCGCTTGGTTGTTGGCATTGGAAATATGAATAGCTTAAGTCACCTCCTGGAATTCGGGTG
>MSTRG.22102.4 scaffold306 246545-247866
TCCCAAATTCTCTTCTTTCCTTTTCGATTTCATCTCCCCCCTCCCCCTCTCTCTCTCATCGGCGATCTCAACTCACCGGTGGCTATCACCTAAGCCTCTTCCTCCCAATCGGTTGTCTCTCTTCTCTGGTTTGCTTTCTTGATTAAAGGGCACGAAGACCCACATTCCTTCTTCTTCTCGACTTGGGGATTTTGAGTAGTGATTTGCCAGCGACGAAAAATCAGTTTCAGAGATGGAATACTTGGAGGAAGAGAGAACTAGCAAGAGCAACGCTAAGTTGTGTCAAAGGTTGCAGATATCCTTTGGATAGAGAATTCAAAGAAAGCGAATGGTTGGAGTTGGAGGTCAAACAGAGGTAGGACGGGGAAGATATGGGCAAAATACAATTTTGACCAGTTTGAAAGTTGACCAAACCGAGTTGTATCCTCAAAGTAGCACTATTTAAGCCCATTTGGGTGGACATGTGGAGAATAATCTGTCATAACAATTAGATAGAATCCGATTTTGGTCTCTCTTTTCCCTTCTTTTGGAACCCTAAAAGAGGAACTTCAAAATCAATTGGAGCTTCGATTGGAGTGCTTGAAGGCTAGAGTGAAGATCAAAGGAGCTTTCATCACCTTCCTTTACCTTGAGCTAGGATGGTGATTCTAGCTCTTATTCCTTGTTGTAGTTTAATCATGTTTGGACAGACCATTTATTGTTAGATTGGGGTTGATGTGGATGCTAGGATGATCCCTTCACGTTGAGGAGTTGGACATATTGGATGCTTATATGATTAATGGTGTGCTTGGATGTCAGTGTTTCCAACCTAATTGTGCTATGGTTTGAATTAGGTCAAATCAATCATTTCCTTTGCATGATCTTTGTTTAGAATTGTGTTAGAAGTTAATCATGGATTGAAGTAAGGTGTTTATGGACCAAGCCACACCCTAATTCAACCATTCTTGCTAAGGTTTCTTTAGGGGCTTTTCATCAAGCACTTAGCGGGCATTTCATAAGTCAC
>MSTRG.23247.9 scaffold319 344633-347173
TCATAGAAAGCAAGCAACGTCGTTCTCTCAATTATTGCTTCCCTTCGCCGCCTCCACCATTGTTATTCCCACCCGCCTTCGTTTCGTTTCTGCCGTTGGTTCTCCCATGGCAACTTTGCGGAGCGCGTGGCTGCATCCCCTATCTAGCCATGGTCTCGATCTACACGACGGTGTCTGTTACAGCGGCGGGAATCATCTGACGCTCCAGAACGGCTTTCTTTTGTTTCTTCCATATCATTGAAGGCCAGGTACCTTTTGAATCTTGTTTATATATATTCGATTGCTGTGGCAGACGATGTCTACGCCGTGATTCAGACTTCCGAATTTTGTTGGAATCCAGATCTGGTGGGCTTTTTCGATGGGGGATGGTAGCGAAGAAGATACATAAGATCGTTCCCGGTTGCCTGGATCTTCGGATCTGGGATTCTAGCGGCGTACTGATGGTGCTGATTGATGGAAGATGGTGCACGGCGGATACGCGGTGGATGTGATGATTGTCGGTAATGGATGTATAAGATATGGGAGGACGATGGCGCTGTATTCAGCGGCCTGGTGTCCTCGTTGATATCTTTGTCATCCGACCTTTGCCATGTTGGGTGCGCTCACATGGCAGGTCACCTATGAATAAAAAAGAAACGTTTTGTGTTGCGGAGGGGAGATCGCACGGGGTTTTTTTTATTTTGCCCGGGTTCTTCCCTCCAGCTGTGTGTCGCCTCTTGCTTTTCTTTCCCCTTTATAATCCTTTATCTCCGTCACGATCGCCATACGTTCGAAGGTTGTTACTCTAGCAACTGTCAGAGGTTCGTTCCAAAAGGCGCATCAGGATCTCAATAACGTGCGAATTGTTTCCATCGCAGCAGGCCAAGTTAGTTTAACGTGGCGTATATGGACTGCTCTTTCTGAGAACGATTGGATATAGTTGATCATGTACTGCGCCATTGTATTGTCACTAGTTGATTCAGCTTGGTCCTCTATTGATGTTCTATATAGCCCTGTGTTCACTTTATTTGTAACATCTCGTGTGGAGATTTTGGGCAATTGGGTGGATGTAAATCTCAGAAGTCAACTTGTTGTCGGTGCGACATTCTCAACCTCAACAGAATAGAAGAATAACTGGTGTAGTAAGATTAGCCTTTGTTTATGGGTTTGTTCCTGTAGTTCTCTGAGAGGTGAAGTATTATGTTAGCAATTCAAGCAGCCTTCGTAGTATCTACTTCGTCTTTGCAGCATAGTTGAACAGGTTTCTCTATTCAGTAGAAGTATCATGAACAATTTATAGTATTACAGAGTCTATTTGCAGGAATTCTCAAATGGTTGTTTCGTAGATATTGTATTTCCTTGTTATGACCTGAGGCTTATTGTTGTTCAATGATCTGTTATGTTATGGGGTACCATCAATTATTCAATTGTTACTCTAGCGAGGACCCATTCACTGGGATGACGGATGCATGACGATGCTGTGGTTCTCAAGGACTTCCACATGTACCATGGGTCAACAGGATTGTGATGTTTTCTGCAGATTGACCTGCAATGTTGTGTTGGAAGATTGAAATTACATCTTATTTCTTGTTTACTGTTCACAGATATGTTGCTGTATGTGTATAAATTTCCTTCTCCATCTCAGGCGATTTCTTGGAGTTTATTAGATCTAGTGATTCAACCCGTCTCAAGTGTCACTGTTAAGGTGGTGCCGGTGGTACTTGTGATATTGGTACAAATACAACGATGAATATTACCATACACAGAATATTGGTACAAACTACAAGGCTGGAGTATCACTCGCAGGCACCCATCTACAAGGCTGAGTGGAATTTTGGCAGTAAACATTTTTAACATTATTTTACTTCTGAATAGATATTTTGAAAAATCCACGACCATTGTTTGATACCGTGTTACCTTTCACTCTGTTCAGAATGGGAATGTCGACTAATGTATAGGTGGAGATCTTCAGCGTTGTTTTGGTTATGATAAGCCATATTGATTAAAGACGGCTATCTGGCGAGATGAATTTCAAACTTGTAGCTGGAACAATGGAAACGTGCATGGTATTCTCCGCCAATGAAAGGCTTCGTTAACGTTCGGTGGTTATGATTCATTCGGTCAATGAGAGAATGCCT
>MSTRG.31480.1 scaffold488 1140397-1143216
GCGGGTGATCCGAGGGACTCTTGACGAACGTTCGACGGTGGCCAATTTCAAACCTTCGATCGATTGTCCATCGCTTCCTAAGTTAGAAACAGGCTTGACGTCGGCGAGGTTGTGAAGCTTTGAGTTGGTGTTTCATAGAGATTCAGAGCCTCCAAACTAGTGGGAAAACTTGGTGTCATATGACGTTTAGAGATAAATCAAGACATGACGGGGAAGTCGGAACAACTCAAAGTGTTCGACTTGGGAAGAAAGCGTC
>MSTRG.3704.1 C8237409 4-938
TAAGTCGGGATTTTATGAATTTAAAGGTTTGTAGGCCTGGACTAATTCTTCAACTTCATTAATTCTGTTGTGTGCATAAGTTTCTCTCGTCTCTTCCAGATTACTGAACGTGCTAGAATGAGCAGATCTATATTTGAATTGGAGCATTCCTGAAAGGTTTTGTCTAAGTTGATTCCTGGTTTGTCTTGTTTCAGCTCTGGGACATAAGAAAGGACTCTACGCCGGTGAAGGTATTAAAGATCCATGAGCACCTGCGCCCTAAGGTTAGGAAAATTCCCTATTTACCAAATTAGGAGGAACTTTGTGTGAACCTATGGAGTGTGTCAATTCGGTATTTAAGCTCATATCCTAGCCACATGGAAACTACTAATTATTCACGCAATTTGGACTTGTGTTTGTGTATGCCGAATCCCTGTAGTGCTCCTTCATATCATTGGCTTATATTATATACTATAAAGTTTAGGCAATCGATTGCTTTAGCTTGTAGCTAGGAGTGGCTCCATTGTTGTCGAACCAATCTACTAGTACCCCATACTTCCTACTAGGAAATCTCTACGTGTGCCACTGTGAACATTCATTCACCAAGGTTGTCAACCTCAGGATGGAACATTCTCATTCACCTAGGTTGCCTATAACATATTTTCTTACCGTGTTTCCTGCAGTTGTGTGAACTGTACAATGATGACTCCATATTCGACAAATTCGAATGCTGCGTCAACGGAGATGGATCACAATTTGCGACTGGTTCTTACAGCAACCTCTTACACATATTCTCACATGGTGGTGGTTCAACGGAAGAGCACATGACGATCGAGGCTGGC
>MSTRG.13153.1 scaffold1721 92137-92874
CAATCTCCGCCAACGTTCACATTCCACCCATTCGGAGCTTAGCTCCCCAAGAACCATCTTCGATTCAGGAGTCGAGGCGGGTTTCCCTCCTAGCTCGAAAACATGAACGGCCGCAAGCGGTGGTTCCTTCCTCTTTCTCATCCCTTCGCTTTTCCCAGGTGACACCAACTTTCCAATCGGGCCTTAACTACTCAGTCGGCCCAATGACAGGAAAAAAGGATAATGGGGTATACAGAGAAATAGACGCGTTGCGGTTAGGTGAAGAAGAACATGTCGTGACGTTCTGAGCTGGGTATCCAGGAACACAGCAATAAATATGGCGTCGACAAACCTAACTTCCAGGTCTTGTCAAGAGGAGTGATTCATCGGGAAGAACTCACTCGAGGTATTAGCCTCTTCGGG
>MSTRG.30480.1 scaffold4694 188-452
GTTCAGCTTGCACCCTGAGATGGACTCCTATGTTGAACCAGTGGTTCGACCAGGACTCCTAGGGTGAGGTTTCATAGTACAGTAGTGTGTGATCTACTGTATAAATGTGTTGTCATTAGAGCAAGGGCTCTCAGATTATACATCGTGTGATCTCTGTACATGCAACTGATAAATTTCGAGCACAGGCTATTGGCCTTTAAACTGTGGCGTGTGATTCATCGTCCATGTTAGGACAGCATATGCC
>MSTRG.2112.2 C8122259 1-557
CCTTGCTGTTTCCGATCTTTGAGAACTACTTAAACAAAAAGGTAAGAGTCCAAGTTGAATCTCAAGGTGAAGGTCCTAGGGTCAGTTCGATATTGTCCACCTACTGTTAGGTTAATCACTTGGTTAGGTCTGAGTATATCTATCAAAGAAATATTGTCTTTTCCTTCAGTTACTTTTTCTAGTCAATTTGGAATCTCAAATTCTCTCATTACAAATGGAAAATGGTCTATGTTTTACCTCTCCAGTGATGTTTCTTATCACATTTATCTATATTTTGATGCACACTCGAATAACTTCTGTTTCTACAAACTTATAGGCATCAGATGAAGAAACATATGATTTGGTTCGTGAAGGTGTAGTTATATTCACAGGGGCTTTGGCAAAACATCTTGCAAAGGATGATCCTAAAGTTCATGCTGTTGTGGAGAAGTTGTTGGACGTTCTAAATACACC
>MSTRG.4983.2 scaffold1 319433-320972
CTTTCTTCCAAATCAAATCTCTCATTTCTCATCTTCTTCTCTTCTCAGACTAGTCCTGGCCATGCTATTCCACAGCTTTCTTGAACTTTCCTAATATCTATACTCGATTAGCCCTTTTCCACCCTCAATTGTGGCTTATATATATAATATGGAGCATTTCCATGGGAGAGCTCAAGAAAGCTGTGGGAGACCATGCCACTTTCAGGACTTTTTGAATTGCACGCTATCTCTCTCTCTCTCTCTTTCTTTCTCTGCATCTGACTTTGGAGATTCAATTCCAACTGCATCTATATAGGAAGAAGATTCCCCAAAAAAGCTGGGTCAATGATGATACTTCTTCTTGTTGGGCAACAACAAGCATTGAAGAAGACTTGTTCTTGGGATCATAATTCTTCCTACATTTCAGTGATAATAATAATGAAAAAATAGGTAAAAAGGTTAAAACTTTTTTCTTTGGAATGACATCATTTTTTTAACCACTCTTTCTTCTCTGTTTCCTGACATCACTTTTGTCTCTGTCTCCTTTTTTTTTAATTTGTTTTTGTATTTTCACCTTCCCTTACCTTCCATTCATTCTCTGTCTTTCACTGTTGTCTGTGTTTTCTTTTTACTTTCCAACTTCAATTCTGGGTTACTTACTGCTGTGGGGTAGTAGTAGTAGGAGTAGTAGTAGTAGTAGTACTAGTCCTTTTTCTTTTGTTTTGTTGACATCTCCACAGTGGTAGTTGAGGATCTATGCATGCATCACATTCACAACGTGTGTTTCCTAGCTGTAAATTGTCAAGTTGCTGCAGGACGGAGACGGACCATCTCAATTATGAATTTGCTATTTATCTTTTTTTCACAGCACCTACTTTGTGCTTTGCTACATGCGAAACTACAAATAATAATAATAATAATAAT
>MSTRG.12577.1 scaffold1635 227080-228355
AACGGCTCCCCTTAGATTACTATACCTTCTTAAAAGAAATGCTTAGATCAGTATATTTACGGAGAAAATTTAATGGAAGCAGACAACACTATATAAGTTCAGATGAGAATAGACGTGAATTAGGAAGTGACTGAGTGAGCTCCTAAGTTGCCGCTTTACTCTCTTGGATCACTTGAGAACCATTACGACAAGCCGGAAATCGGGTATCTAGCTTCTTCCTCATACTGCAAGTTTCAAAGCATAAAATCGGACGGAGAACCCCCAA
>MSTRG.4008.2 C8262939 1-1071
GGGAGATATCTTTTATTGAGGCAGAGGGTGGAGGTTCGTGTCTCCAGTCTCGGTGGTCTTTGTTAATAAGCTTCCGACAGAAGATACGATTAATATTTGGTCCTGTCAATTTTGTTTAGTTTCCCGGCGATAAACCGGGCCAAGTGGAGGATCAAAATGGTACCAGGAGGGACCAAAGGCAGCAACCTGATGATGCAAAGAGAGAAAATCAGCAAGATCATAGTGTTCCACCGATTCCGGCTACAGAGAACCATTCAGGAGCTGCGAATGGAGTGGTGGAAAATAATTTGATAGACCTTAATTCCCGGCCTCAGCGGATACAGGGTGAAGATTCAAATAACCAACAAGGTTATAGAACTAATCGATGGAGCTAACGAAGAGTCTGGTAATGTGGTTCTTGTTGGACCCTCCAAAAGATAGCCTGAAAGCAAACAAGGTTTGGCTTTAACCTTCTACTTTGATAGATTTGATGCAAGAGATGTGCTGGTGCTTAACTAGGGGATTTTTTACAAAACCACTGCTACTGCTGCTTCATTTTAGGATTCATACCTGATGCAGAAAACCCATGTCCAATTTTTTTTTTTGTTTTTGTTTTCTATGGCATGAAGATAAAAATCCTACCTGATAGGAAAATGGCCCTAATCATCTACATGTAGTAAACTTGCATGAGGACGTAGGTAGTGTTGCTGCCCTGTTTATTACCTCCATTCCCTGTTGCATGTAGTTCAAAGTGAGTAGAATCGTTAAGCAATGGTAACATACTACGAGCAGAAGTTTTTTTGTCTCAATTGCTTCTTAGATTGGCGAGATGATCAGTCATCAATTACAACTTATGGACCAGTCTGTTGTTTCTGATAATGTTGCAGTAACATTGGTCTTATTGTTTGTCAGAAAATGAACTTGACTTGATTTTGTGTTTACAGATGACCACTGCAGCAGATGCTCGGTTTCG
>MSTRG.11815.1 scaffold156 1516199-1521255
TCCCCGTCCAGCTTGTCCACAGAAATCAGATTTAGACGCATGTCTGGGACATGTCTAACATCTCGCAGCACCAACTTCGCACCTTCCATTGTCTCCAGGAAGACATCTCCTTTTCCAACGACCTTGGAGAGGTTTCCATTTCCCATCCTTACCACACCGTAGTTGCCCGGTGAGTAAGATGAGAAAAATTCACGCCTTGACGATACATGGATGGTGGCACCGCTGTCAACCACCCAAGTGGTCTCCTG
>MSTRG.2662.1 C8161029 1-652
CTAATTGATGATCCTCAGACTGTTGTTAACAACCGCAGTAAGGCCCTTATTCTGATCGAAGCCTGGGGCGAATCGACCAGCGAGCTGCGCTATTTGCCTGTTTATGAAGAAACTTACAAGAGTTTAAAATCAAGGGGCATTCGGTTCCCTGGCCGTGACACGGAGAGTTTGGTGCCTATCTTTACCCCTCCTCGTTCCATTTCAGCACTGGAAGAAGAAGTCGATATTGCAGAGCAGACTCATCATGAGGTTCCCATACAAAGCTTCACTGCTGAGCAAATGAAAGAAGCTTTTGATGTGGCAAGGAATAGCATTGAACTTCTCATCACAGTTTTATCTTCCTCGCCTGGGCAAGATGCTTTAAAGGTAC
>MSTRG.5870.5 scaffold1075 141349-142910
CCACTCTCCAACCCTAAAATCCTCCTCCCGCCTCCCAACTCCACTCTCTCATCATCATCTTTCACAAAAGAACAGAACCATCACTCGCGATTTCCTCCTCCATCCATCAGTAGAGATGGCGACGACGACGAGAAGATGATCGAAGTAAGCATCCAGCCCCGTCCCTCTCTTTCTCGTCATCTCCGCCTCGTCATCCCTGCCCCGTAGAGTTGGCGGCGGCGATAAAAACGGAGGCGGGGAGATGAATGGATCCAACGAAGAAAACAAGACCACCGGTCCTGGATTCATCGCCGGTGAACCGGACGTCCACGGGAGCGGCCGAATAGGTATAGAATGAAGTTTGTGGATTGACTTGTTTGAGGGACTCGGGAACGGGGAATGACTTGATCCGATTCGAAAAGACAAAAAAGCTAAGTTGTGGTGGCTATTGCTTCTCGGATTCACGTGTTCTTTCCCCTTGGCAACTCCTAGACGGACGACGATAGCTTCAAGGCCTTCTTGTGGGTATATCTTGGATTTTTGTTAGGGTTAGAAGTCAGTTCCAGGAGTTTAGGAGTAGAAAGTTTGGCTGTATAGGTTATTTAGCGATATTTTTCTGTTGGTATTTCATTATTTTTTGGGAAACACTAGTTTGGGACTTTGTATTGCTTACTGCTATTTGGGGATTTGGGGGAAGATGTTAGGATTTCTTCT
>MSTRG.1193.1 C8059909 16-435
GTCTAGTTTAGCTGGATATCCTCAAAAGTGATTTGGTTTGCAGTTGCCTGTTATATTCACCCATGTTCCAATGGAGTTGCTATTTTTCCGCAGTGAAATACTGTCAGCTTGTTACGGTAACTAAAATTTTAAACTTTCGACCTTCTTGCAGGATCGAGTGATTGGTATTCTGGACTGGGAATTGTCTACACTTGGGAACCAGATGAGCGATGTTGCTTACTCTTGTTTGATTGCTTTACGTTTGGCAGGCTCATCATGTAGACATTGACCTTTCCAACCAACAACTTGGTGAAGGAATGGAATCTGCCCTTCCTGAAGGGATTCCTT
>MSTRG.40615.1 scaffold87 840337-841289
TTTCCCCCCGATTGATTCCGATAACAATCCATCTCGAAAAGCCTCTCCTCCTTTTTTCCTTCTCCTTCTTGTCCTTTTCATTGCGTTAGGCTCGCTGTCTTTCCAAATTGATTTGTTACCTTCTCTAATCATGATTCGCCGTTCGTCGTGATTGCATTATTGCTCTACCGAACACTGCTAGTTGATGTTGTTTGAAGGCTTTTTAAGAAAAAGGTGGATATGTGTCTTGCTGATGTTATTCATCGTGTTGCCATTTTTTTGAGAAAAAGGTGGATATGCTTCTTGCTGTAATCTCTTCGTGTTTGAAAGCATAAGGATTTCTTCTGATGGAGCAGTATGAAGTTTTGGAGCAGATTGGGAAGGTTCTTTTGGTTTTGTTCTCCTAGTGATCAGACATATATAGACACGAGAAAAAGGAGTATGCATATCGACTCCCTCGCTCTTGTGTGATTTCTTTTGGACTTTTGCTTCTTGGGTTTCTTTTGATGAATCTAATCTATCAGACTTGCTCGTCAAACTGACAGAGCCCCTAGGTCTGCACACCAAGAGG
>MSTRG.29516.1 scaffold4565 63-376
GCCTACCATTTCCTCTCGACCTAGTTCCTCGTATTTGCTGTCGGCCATATTCGTGAAATTCAAAAATCATGATTTACTTTTTGATCTTTTCTTTAAATAATTACAAAAATCTGTTGAGCACCATTTACTAATTTTTTGTATGAATAATTAATTTTATTTATGCATAAAATACAAATCATACGAAAGTGTTATACATTAGAGAATGGAAAAGCA
>MSTRG.31369.7 scaffold488 379902-382807
GCTTCTTCTCATCCATTCTTCCAACAGCTTTAGCATAAACCGAATCCTTGATAGTCTGAATTATGTCTCTAACTTGAGTGTGCTTATCTTCAAAAACTCTGTGACACCTCTCCTTCCAAATTGTACCAACAATGAGACACCAGAAATTTGCAGACTTGAGGCATTAGCTCTGCCATAATCTCTCTCGAGTAATCACAGTTAAAGAAGATAGTGGTTTTTCATATTGTGAAGCAAGCTTTTCAATTGAGGAAGGAGTAGCTTGGTTTGAGGGAGGCTTAGGATGATTGTTTTGTCCCTAATATCTGAGCCTTCAGATCTTTGTGATTCGATCTCACGGTTTATGATTGTTCGCTGGCAGCTTCCTTGCTGTGACTCGCCCTTAAGAAACCAAGCCCGGGCGAAAAACAATGGGCTTTGATAAATAGTGGAACTGAGGGCGTCATTGATCATTGTGGTCGGAAGAGAAGATGACTCGAGGAAAGCAGAAGATAGAAGCGCAGCGCAAAAATGCAGAGAAGAATCAGAAGAACAAGGGCTCTCAGTTTGAGGCCAGAGTTGTTGCACTCAAAGTTACTTGCCCCATCTGCAAGGTACAATTAGCAAATCAGAATCAGCTCGGGGATCATTATGGAGCTAAACATCCAAAGGAAAAGCCCCCTGCTGAATCAAGTTGAGTGGACTTCCTCCCTACCTTGGTGTAAACATGTACAAATTGGACCGCCCCCCAGAAGACCGATATCGATGGAATAAAGTTGAAGTGCTTGGCATTCCTTTCGTTTGTGAGCCTTTGAACAATGAAAAATTGTCTGCTAAACTATGTGGTTTGGTTTTATGAATATGCATTTTTGTTGATCTGCGTCTTCTTGGATCTCTTTACCCTACATCAGAAGTTGATGATATGAGCGAATTTCGTCACCCTACATCAGAAGATGATGATGATATGAGCGAATTTCGTCGATGTTGTTTTCAGTAGGGTTATGATACTCATGCGTTTTTCGGACAAGTGAAGCTGACCGATCGATA
>MSTRG.2148.2 C8124465 34-562
GCCTCCATCTTTTGCTTCTCAAACTCATATTGTCTGCTTGCCTCTCACCGGTTCCTTCACTGGAGCAAGGCTTCACATTGAAAACTTGTTCTTCTCAGAGTCCCCTTCTCTAAAACTCAGGCTCCTGAACCTTGAAAAGGATCCTGCATGCTTTTGCCTCTGGCCAGGTCAGCCGATTGATGCCAGCATGAAAAAATGGATGGCTGGAGCCTCATGCATTAGTTTGTTTCTCGAAACATCTGAACCATTAAAATCTCCGGCAC
>MSTRG.9604.1 scaffold1376 157926-159273
TCAAAATTTCAAAATTTCCGCGAAATTAGTGTAGCAAGCTTTTGCTAAACTCTTAAGGCCGCGCGAAGCAGGAAGCATCTCACAGCTGTGAATCGGTGATGGATGAATTTGTCCAATCTCCCGCCGGAGATCCCACAGTGGCGATCGATGTCACTCTCTTCTTCGGAATCGCAGACTTTGATTGGCGATATGTGCGAAACCCTAACTGATCGGAGAAGTGCTCCGGACGCAGCAATCCATCAGTTGATCAGATCTACAGTTTTTTTTTGTGCCTAAAAAGATGGGGAAGGAAGGAGAAGAAAATGATCTACGGTGGTTTTTCCTGCATTAGATGGTGATCTTCCTCTATTTGTTTAGCCAATTCTAGCGTCAGTTTATCGGCGCGATCGTCGTGTCCGCCGGCGAAAGTGTACACTCTGAAAGCAAACTGGAAGGCTCTCCACAGCGTCTTACAAGTTGGCTTGCTTGGTGGAGCTCCATTGTTTGAAGCTTCTTTCCTTTCCTAATGTACAACATGAAGCATGAAAGGGGGTCAGTAACAGTTAGACTATCGGTTTGTTTTTGGAATTGAAGTGTTAGAGAACTTGAAATATTTTACCTTGAGAGCCAATTCCATGCAATTGGAGGAAAGATCCACCACGGCTTCCTTGATCTGTACTAGGATCTGCAGGCGTTGGTGATATACTTTTCACCATTGGTAAAAATACAGCACACAGATGGGGGAGGCTAGTACCTTGTTGACATATCGTTCGGTCCTGTCGAGAAGTGCATCCAACGGGGGTTCCATCTTCCATGTCTGTAGGTCAGTGACTATCCCCTTTAACTTGCAGAAGAGTGATGCTGATGCCCTTATTGCTTCCAATTTCTTTTGTGGGAAACCTTCGAACCTTG
>MSTRG.15634.1 scaffold2164 2192-2805
CCATAGTGCACGGTGCACGGTGAATGGTGGACATACATCTTTCTAATGTGCAAGGTGCATAGTGGAAGAGCGTCGTACTAAGTTGTAAGGTACAAAGTGGACAGTGGGTGTGCATTATACCAAGATGCACTTTACATAGTTGAATTGCAATATACCAAGGTACACGATGCATATTGCATAGTTGAAGTACAAAATACAAAGGTGCACTGTGCATAGTGGAAATGCAATGTACCAAGGAGCACGATCCATGGTGCTTGGTGGAAGTGCATCGTACCATGGTCAACTATGCATAATGCATT
>MSTRG.42995.1 scaffold989 100719-101118
GAAGAAGCTCATTCTCTGGTGATCGATCAGGTGTTGCATCGTCGTCTTTTAATCAGTCGGTGGAGGCAAAGATAGCTGATTCGAAATTGCTATCATCCGATGCCGGCAGTTAGTGGAGGCGATGATTCCGCGGTGATTAGCTACGTCGAGGAGGATGAAGATCGGAGCGGAAGAAGAAGCGATTTTTGTAATTATTTTTGTTGAGGATTTTTATTTATTATTATAAAGTAATTTACCTTAGATAAGCTGACGTGGGATGCTAAACCTACGTGGCATCCTATGTGGACTACGGTTTTTTACCTGCTGTCCACGAAGCCGG
>MSTRG.926.1 C8035451 1-386
CACAAACCTCTGTCTTGACCCTGACTGCTCCCATTGCTCCAGATCGGATCCTGCTTCCTCTTCTTCCTCCTCCTCTTCTTCTTATTCTTTGTTTGCTAAGTTAGATTCACTAGTGGAATTGAATGATTCGGATAAGCTTCGGAGAATTATTATTGCCTCCGTCAAAGGCTTCTCCATTGGCGCCGGACTCAAAGGAGGTTTAGCTCTTTTCTCCATTCTCGCTCGCCTCCGCCGCACCAGAAAGCCTCGGGAGTTTACTGATAGTGAAGCCATCACTTTAGCCCTCAAGGAGACTCTCAG
>MSTRG.19465.4 scaffold279 546902-548743
TTCAGATGAGAGGCTCTCACCATATGGTAGAAATTCGAGTTTGTTCCTTTCAATTTCCTCTGGTATTATGCAGGTTTTAAGATACTAACATAAATTCTTTTTTATGATGTTGTTGTTGTCTGAATTGGTTTGTCTAACTTGGTTTTGTTCTTGGTTTTTGTTTTTTTTGAAGTTTTTTTGAAGTTTAGTGTCATTTTTGCAGGGGTTCAAGTGGGAATTCAACAGTTTGAATTTTTGTGATTGTGTTTCATTCTGTTTCTTATGATAGAAAGCTTGTTTTGTTTTCTATTTTAAATCATTCCATCTCATTTGCTATCTGTTACTGTGCAGAGGAGATAATTCAAATGGCACTGGAATGGACGAGAGTGATGCTATTTGTACTCTGGTTATCCTCTTGCTATCATTATCCTTACTGCAGCAAAGGAACTGTTTCTTACTTAACCTGTATGTGCATGCTTATGCTGGGTTATTTCAGTGTGCTAATCTCTGTCGAGCAGGGAAACGGTGGTTGATCAAAGTTATTGGACGGTGAAGTGACCGAAGTCCGAAGGTATTTGACTTTCTAAAACTTGGTTCAGTTTAATGAGGTTTGAAATTTCAACTAAAATAAATGGCCTGACATTATAGATTGATCTTGGTTGCTTGTGTTTGTTTGTTTGTATGTTTGTTTGTATGTTTGTTTGTATGTTTGTTGTGTTTCAGACTTTCAGTAAGACTCCATTGTGATTCTGGCTTAAAGCTACTGACTTTGGGAATGGAAATAAGTGTTTATACTGACTTTGGGAATGGAAATAAGTGTTTATATCAACCCGATAGCTTTACCGACGGAATGATGCATCTTAACAAAGTCATTGCAAACGTAATGGGAACTTCTCAATCTGTCATTTTAAGCACATAAGGTCTGAAGAACTCAAACATTGCACTGCCATCAAGTGGTGGCGGTTCAGACCTTTAGCACGGGGATGAAGGTTGTTGAGAAAGTAACCAATGTGAGTTTTGAAACATTTGCGGTTGACCTTCTGAAAGTCATGTTGGAACTCTATTCAGAGGTAAGGAAAATTCCTCATGGCATTGCATTTGTGGAGCCAGGTCAGGACATTTGATTTTATTTTGGCTCGTCATTCGGTATCATTTGTATGTGCTCCCTTCCTCATTTATTAGCTGCAGGAACTAATGGTTCGATTCAATTTAACAAGGTTGGCTGGGAGCTGGGAACCCTCTTTCAAGTGAATTTCTGAAGGGTAGTGATGCTAAAGTGCAAGTTTGAGTGTTTTTGTGAAAGAACCCTTTCGAGAGTATTTGTATAGGGTGAGTCGATCTTATTAGTCTCCCTTGATTTCAGGTTGTAACTGCTAGAGGTAATAGTTAGAGCTACTCTCCCAGCACAGGAAGTGATGCTGTAGCTTGTGTCGGTCCATCGTTTGCCGTTGCTTCTGCTGCTCTGCTAACATAATCAGTCTCTTCAGCTGGTGAAAGATCTCAACTGGGTTATTGACGTCCCGGGATTGGATGCTAGATCATTGGTGCTCTGTTTGAGTGTATTTTAGTCTTGTTCTCTTTCGTATTTCGTCTATATTGCTTACGAGCTCTCGATGTTGATATTGGTTGTAATTTGATTGACTCGTCCAATTAGGAAAAGGGAAACTTCAGTCAAGTTGTACAGATCTGTGAAACTATATACAATCATAATGATACGTCTGAAGGCAAAATTTAAAGCTTTATGTCAAAACACTTGCTGC
>MSTRG.1562.1 C8088119 2-414
TTCAGATGTGGTAATGTCGCTGCAATCCATGAGCTGGATGAGAACCTCAACAAACAATTTCGTGTGTTTCATGCTGCCCCACAGGAATCATGAGGAGCACCTGCGAAAAAGGCAGCCCCTGATTACTTTTTATGAGTTCAGTCAGGTGGAATGCATGATCTTCATTGGCACTCGAATTTGAAGTGGATTGACGTGAAACTGGATTTTTTGACGAGCATATTCACATTATACCAACCAAGATGGTTCTTCGTTCCTTGGTCCTATACGTGTGAATGGCCTGGAAGTGTTTGGTTCAGCTGTATGATTTCAGGTTCTCGCTTC
>MSTRG.4410.4 C8303433 1-848
CTTTTTTAATGTCCTCTCAGATACCAAGGAGAGTTCAGCATGGACAACTTTTGGTACTGAGACGTAAAGGTGCGGTGTATGTCTTGCTATATGATGCTTTTCACCTTGTTAAATATTTTCTCAAGAGTTTTTATTCAACAGGACTGCCACGGCATGGTTTTCTTGTGAATCATGGAGATCAATATGTGCGATTTCGGATCAACCTCCCAACGACACTAAATGAAAGACAACGAGCTCTACTAGAAGAGTTTGCAGAGGAAGAGATAAAGAGTGAAAATGGCACTTACGCTGAAGGAGATTGGTAAGTGCTATTTTCCTGATATATCTGTTGGTTGGTGCATAATGTTCTATTTCTTCGCTGGGAAGTAAGGATAAGTTTGTGCATTAAGGTTAATTGACCAACTCAGGTCAGCTGATCTTAATGAAAACCTAGGAATATCTGCCCTAATTATTACTCGCAGTTCATGCTTCTTTAGGTTCAACGATTGAAGTTTAAAGAGATCTTATCTACGTCTTCAACTTTGCTTAACGCAAGTTTTAATACTGAACTGACGTTGTTTTGGCTGCATAAAGTGGAGTTTTTTACACTCACCTATTTATTACATATGCAATTTTGGTTGTGTTATCTACGGCAACTTCATTGATCTTGCTTCTGACTGTATTAAAGATCCTGAACTGGACAACAGGCTTTATCAGCAGCTATCTACTGGTTGAACTTACAGGTGGCAGCGA
>MSTRG.22821.1 scaffold310 1591537-1591806
ATTATCACATAAATGAATGTATATAGGTGTGACTGAATAAAACTTGATATTTTCAAATTAATCACCACCAAAACAATTCCAGTCAATCATGTTGTTGGAAAATATTTTGGAATATGAAAATACGTAAACACCCTAAAAAGGGAGACAAAATTAATTGCCAAGGGAACATTATGGGAGAATTAGGAACCTAACAGCCAACTACTTCAATTTGTTGTCACCAAATCTATAAAAG
>MSTRG.2912.1 C8177297 1-702
TCGGCTCCTTGGATGACAATAAGCCAAGGTTGGAAAGAGCTCTTAATTCTCAGGAACTCTATATCAGAAATGCAATTGGTTCTCCGCTGCTTCCATCGACTGCAATCCCCTCACATGCTGTGATTATTGGTGAAGAGAGTTTCCATGGCATTTCTGGGTTATCGTTCACCATTTACTTAACAAGGCCAACGCTGGTGTTCAAGTCAGATGCTTGTGCTGAAGTATATGAAGGAAATACAAGATTTGCCCAGATGCTGC
>MSTRG.885.1 C8030755 1-400
TGTCGCTCAAGTAGGTCTTCGAGTTGGGAAAATTAAGGGGATGGCAGACTCTAAACCTGCGACTGGCGTTCAAAATCGGTGAGGTGAACGAAATCTTCAAGATTTTTGCAGTTCTTGAACCATGATCTGTGAGTACGTAGATAGCTTCCCTTAAACAGGAAAGTTCATTGATATCTTCCTATTTCCTTGGTAATTTGCCTCTGCCACTTGA
>MSTRG.28831.1 scaffold43 1356303-1357107
GATTAGGGTTCATATCTCCCCTGATTCTTCGATTATTATCACAGATAAGTCATATAATATCGATGCATGCACTTATTCTTTCCTTCTTCTTCGTGTATTATGAGTTTCTCACAACTTGTACTCTATATATAGGGTCCCCTTTCTGTGTTGGGAGCAGTATCCTAACATCGAGCTACATGCAGTCTCCTAGCATCGACCACTACTAAGAAAAAACAGAGAGTTTTGGAGCTGTCAATCTGTGGACTGTGGCCATCATCATCCATCAAGTTTTGGTGCGAGTACTGTAGGGTTAGAACAAGGGTTTCTGTTGTTAAGGAGCTTTTGGGATCATCAAGCTTCTGTCACTATAATCATCAAGATTCTACTCAACATTGGATAAGGTAACCATCTGAACACAGTGTATTGTTGGTGTTGTTTGGAAATTGGAATTGATTAGCTTAATAGGTTATAGTAACTTTATTTAGTTTTGAAACTGTATTGTTTGTGTGTATGGAACAACTTGGCTGATTGGTTACTATATAGAGTTGATGTGCTGAACTGATTAGTTACTTTGTATTGCATTGAGTTGTTGTAAGCTTGTTTGTTGATGGAAATGCA
>MSTRG.25255.1 scaffold35 334886-336212
CTATATTGCTAAACCCCTCCGACGCCTGAAGAGAAAAAACCCTAGCAGCAACTCCCACTAATACCTACCGATCTCTTCTACTCTCGCCGTTCGATCCTCATCATCATCAATGGTGAAATCACCCGTCTCTCTCGATAAACTCAAGGCCATATGGCACTCTCAAGTTCATGATGAGCAGAACTGGGAGGTCAACAAGAAAGTGGCGCGAGCTGTTGGACTGTTCGTTGGATCAGTTTTCCTCATGAGGAGCTACGGTGATCTTATGGCAATATGATGAAGCCAAGGGACAGTCAATCGTGGCCTTTTATATTTTTTTTTATGATTAGTTGCTAATGATCTATTGAACTTTGTATGAATGTGGAATAATTGGGTTCTATGAAGGAATTGCATCTTTTTAGTAATAATTCACTCTTGTTATTTTGTGTC
>MSTRG.18080.1 scaffold260 56840-57460
CAATCATGGATGAAAGAAGAGAAAACCAGTAGTAAAAACTAAAAACTTTTGTCTTGTGTGGTAAGTAATTTGTGAAGTCAGGGACCTTGAGCATGGAACTCTGGCGACTTTGATTCTATGGTTAGCACTTAGCTGAAATGGTTGTGAAGATTGAAAAGGACCCATCTTGAAACAAAACAGAAACTAACTCAAATCTCCAGAGGAAAAACATAGAAGATGGTAAATCATAAGAATGGTAACATAACAAAGTTATTGCTGCTGGTAGTAAGCTTGATTCAATTTTGATACACATTTATCATAAACAGTTACATCCTAATAATTCGAATTATTGGGAGTTAGCTATGTTCACACCGTATCCATATCATCGAATAAATAAATTTTCGGGACAACAATTCACAAAACTCTTTCTCATGTTTCAAATAATTGAACTCTATAGTTCACAAATAAATCACTGAAATTATCTACCTCAAATATTCTAATTACCACTCAATACTCTTACAGTCTTACTCTAGTACATAACAGTTTTCGGGTTAACTGATACTCTAAAAATATCACGTTTGACTATGATTTTATCCTATTTGAC
>MSTRG.23467.6 scaffold3229 7154-8890
CGGCGATTCCACTACCTCCTAGGGGTCCGATGTAGTGTATGAAATCCTTCAAATCTCCCCAAAAATCGCTGCGTTTCTCAACCATCTTGATCAAATCAGTGAAAGTGTCCGATTCTTAGATGGTTTCATCTTTTTGCCTTCCGTGCTTTCTGTCTGCCGCAGATTGTGCGAACCCAATTGGCCAATTGGATTTCCTGCATCGTGTTTGACATCGGAGGAGAGCTCTCACATTCCCACTTGCCTCGGCTGAGATTCTTAGCATCGCAGGGCAAAACCAAATTCATTCATAGCTGTAGGCAAGAAATGCAATCAGTGAAACATTTACACACTCATCTATCTCATTAGCCTGTGAAACATGATGCGAGAAGCAGAGATAGTCTCTCGGATTGTTGCACTGAACGGTGGTCAATCAAAGCACTATATATGTAAACTGTGTTGGAACAGGACTTGCTAAAAGATGGGAAAGTTCGCTGGGAAAAACCAAGATCTGCAGAAAATTGCAGGGGTGTCATTTCAGCAGGTGAGCCCAGCCATGTAATTTGTTTTGCTTTACCGGATCGATGAATCAGTTGCTTTTGTTTTTTGCCTTACCTGTTTGAACCATTCGAATCCATTAGTTAAATCCCTAGCAAGAAATGCAATCAGTCATGATCACATTCGACTAGCTATTGCCTTGTTATTAAACATTTACAATCATCCCATTAGCCTGTCAAACATGATATCAGAACTCAGAAGCAGAGATAGTCTCACAGATTGTTGTGATCAATCGAAACACTATATATGTAAAGTCCCAGTCTTGACTCTCGGGACAAGCAGTTTAGCAATTTTGGCTATGGTTTACTGGTTGTTCTTCTGTCCATCAAGTCTATCAGTCTCCTTTGCAATTTTTGACAAATTTTGATAGTGCAGCACTATGTTTTAGTAGTTACTTCTCTGACCCACTTCTGCTTGTGTGTTTACAAAGTGTTGGAACAGGACTTGCTAAAAGATGAATGCTGCTCACCAATTTTCATCACCATTGAAGCAAAATGCAAAGGAGACTGATAGACTTAAGCTTGCATCAGTTGCTTACATTTGTTGAAACCAGTTGTTAGATCACCAGTTTTTACTATTTCGTTCGTTTTGCAGCCATTTGAAACCATTAGTTAGCTGAATCTTTTTAGGTATTATATCTGAATCCATTGGTTATAATCACTCCCTTTGCTACATTGATGCTCCATCATTTATTAAGGTTGGAGCATCTACACATTATGCATCTAACGGTAGCAGTAATGTGCCTTATAAAATCTAGTTGTGAGCTTCGGTCAAAGCATACTCAACATATCACCATTAGGTTGCTTGTTCGACTAGATTGTATGGTTTATCGATCGGCCCCATTACTTAGTATTATCGACAATGAACATCTTAATTTATATTATTAACACTATTCATAACACAATATCGTATAGCTCACATCTCCACATTGATCATGTAG
>MSTRG.30454.4 scaffold468 201852-203003
ACGTCACTCTCCTGAAAATTCTCTGATTTCATAACTCCACTCTCTCTCGATTATGCCGCCTTGTCGATCGTCTTCACAATCTTGCCGTTGCCAGAGTATCCTCTCATAATCTATCATCACGGTTCATCAGCAAAAAACCCAGGATAACAATGATCCAAACGAAGAAGATGGAGTTCACGTCTACGACGAGCTGGTTTTAACTAACAAAGAATTGGACTTGAGGAAGCATAAGTTGAGGGTGAAGAACACGAACCACAAGGACCATACCCAGTAATTGGAGGATAGGATTTACTGCCTGTAACTAGATGAGAACGATCTCTTCCTTGACGATGGTGATTGGTGAGAGGTATTTGCTGGGTGTCATAATGGTGATTTACATTTACCATCTTCTAGTATAATGATGATGGTTGGAAGCTTATTTTCTATTGAAGTACTTGTTCGGTACTAGCGTATTGGTTTATCATGCATTATTGACTACCAGACTAGTTAATTAGGTACTTGATGTAATATTTAGGATTGTTGTATTCCCTAGCCACTCGTGATTATAAGAACCTGAGACTTGTTCATTAGGGTATTGAGTATTGTGATGAATGGTCTAGTTGATTAAGTATT
>MSTRG.33185.3 scaffold568 80338-83108
CTTTACTGAATATAAATTAGAAAGAACTCGAAGGATTCGACTCCAACTGCTACCCCCTTTAATCGCAATCAAATTCGGTGGATTCCACCCACAAAAATCAAAGTCGGTTCGAAGGCATGGCTCATCCGATGGTTGCGTGTCTAGCCTATGGGGTGTACTTGAGGTGTTGAATCAAGGCACCTCTTCCGGTGGTTATAGATTTCCGATGAACGATTTAGAGTCCCACTCAGTGTCCCAACAAATAATGGTACCCCTGATGCCGTAGAAACCGGTTCAAACTTCAAATAATGGAGAGGAGGAGAAAAGGTGGGAGAAAGGTTGAAGAAATGAATTATATGATCGAGCAGATGGGGCTTCTGATATCTGAAAGTGGAAGAGTCGTCCTGATGCTATGACGAGAAAAATGGAGCAGCTGTGCCGAAGGACATGAGGATTTATTATCCCCTCTTATCGCTTTGCTAGTTTGAAAATGATGATACAAAAGGACATGTGAGCCTCCATTTTTATTTTACTGGATGTGTTAAGGCTGTGTACTAATGTCACCATTGTTTTCCTGTGAGCCTCATAATTATGAGCTTCACACTGTCCCGTCCTGCGCTTACAAACTTACTAGAGCACTTATACTGCTCAACATATCCAGTGTCTGTATCGACGTGGAAAGCATGGAACAATAACACAAAGACAAGACAAGACATGAACTGAGAAGTAGAAAAAAGATACGTATAACTGCAGCAAAGTAACCAGTTTGGCATAGACTGAAAGTGGTTTGGAAGTAAAGAAAATCTGGGCATTAAAGGC
>MSTRG.1419.1 C8077843 1-434
GCCTCCTTTTTTACATTTTTAGTTTCAAGCTAACAGCTAGAGCTCAACAACCAGCAACAGCTCATCACTAGTCATCGCCATTTCCCAAAACACTATAGAGAGAGCGAGGAAAAGAAACACTCACGCAGTCGCTGCTGCCGCCCTGCACAGATTTATCTCATTTCTTTCAAACCTTCAGATGGCTTCCGCGGTGCTCTCTGCTGCATCTCCTTCCGTTTCTCCTTTCACTCACCGTCTCAAGGTAACTATGATCCTTTCTCT
>MSTRG.26167.2 scaffold37 1171388-1171921
CAACAACACACAGCAGCTGAACCTATCTTGAATGTAGCCTCCAATTTTGTTTTTGATTAACAATCTGAATTAAGATCCAAACAATTGAAATTTGTTGAATCCAACTTTGCTAATTTCAGAATTCACACAGAAAAGTGCTGATGCTACTGATCCAAGTGCATACTGAAATTTCACACAGAAATTTCAGAATTCAGTTCACACAGAAGTTATTGGTTGAAACTACAGCTTTATTTCTGGTTGCTTTTTGATGTGTTTTAGCTTCTGTACAGCTAGTCCATATACATATTACACTTACTTTACACCTATACATATTATACGTACTTTACTCCATTCTTTATGGTGGTTTGGTGATTGGTGATTGGTGATTGGTTATGCAGGATTGCTATGGCAGATTCATCGGGAGTAGACGGTACGCAAGTTGATAGTAGTAGTACTAGTGGCCTTAAAAGAAGGTCGGGTGATATTGGG
>MSTRG.1359.1 C8073425 1-415
AGGTTGTCCATTCCTCCTGACGCACTTCCCAGAACGGATCACCCTACTATTCTAGCTATTATACGTTCCACCAATGATACGGTACTGAATGTGCTGATAGATATGGGAGATGTAGAAAGGGTAGTACTCGTAGAGGACTACGATACTGCGACCGCAGTTGCTTTTGAACGAAGAATATATAATCTGAAGGAGGTTTACACCCTGGAGGGATATAAAATGTGAGTTACATATATAAACTGTTTTTGACAACGTGATTTTTCTTGATTGTTGAAGGAGAACTAATGCTATGCTTAACAGTAGAGTGTCATGGTTAGTAAAAGGCC
>MSTRG.38425.1 scaffold772 242481-243390
CAACCAATTAGCTAATTAAGAGGAGATCACATATATAATTAACAGCTAGTGATCAGTGGGGTAATGGATTTCATGGTGGGATGGGGGAGTAGGTCTGAGCCAAGGATGACTTGCCGCCGCTCAAACCACAATTCCATGCTTTGCGTCCATTGGGCTGGGAAGTTGTCCTTGGCTCTAGCTTCCTCCCTTGCCCATTTTCCATCCAGAGGTTCATGGGGCAACTCATGAGAGATTCAATACAACTAGTCAACGTGTGCAGGA
>MSTRG.14167.1 scaffold1915 1525-1855
TGGTGGGACTCTTAATAGTGATTTCGATTGAAATCTTAAAGTCATATGGGTTTAGAATCTTAGTGGCGTCGAACGATTATGATTCCACTCAAAATCGATGGTTAAAGAAATCAGGCAAAATTGTCCATTTATCATTTTGTTACACTAATTTGGCATAGAATAATAAACAATATGTGTTTTATTAGTTATTTAATAATAGATTTTTTTATTTCAGTAATATGTGAAAATTAAAATTATAACGATTGTATAAAACTAATGCATTTTGTTCCTT
>MSTRG.20553.1 scaffold29 89858-90477
AATTTTGAAACCCTAGATGCCATAAAGCTTACTCCTCTCGAGTCTCGAATCGGAAATTCCCATTATTATCGCTTGACATCTCTCGATTCGAGTGAAATTCGGCAAGAATTAGTGAATTCTTCCACATATTGGGTAATATCCAACAGAAAACTCATCGATTTTGCTGTTTCCCCTCATTCCTGATGGCAGTTTGAATCTCCGGGAAATCCTAAAGAGTTCTATGAGGCAAAGCTATTGCATCTTTTGGAGGATAAGTACTAAATATTTTGTACTCTACTAGTTCGATTTGTTTATTCTTTGTATGTATGCTGTC
>MSTRG.38448.1 scaffold773 38491-39069
AGGGTCCACCATAATGACACTTGAGTTTTGAGCCATTTTGAACATGCATATCAAATATTAGTCGATTTGAAAATTTTCAAATTTGCATGTCAAAATAGCTCATTTCCATAGGTTAACCCCTTTGGAAATTGACAATTTTGACATGAAAATTAATTTTTTTAAAATTCGCGAATATTTGCCATGCTTATTGGTTAGAACTAACAATTAAGGTTCCACTATGTTAGACCCTTCAAATAATAACCAAATCAAGTTAAA
>MSTRG.29061.3 scaffold4366 551-1785
CTCTCTATGTAGTTGTATATGACGGGCGATCAATCTACATCTTTCCCCATAGCCTTGGGGCTGTGTCTCGATTTTATACGTGCGAAGAGGGACTAGTTCCTATGGGGATCCCCTTGGTCTAATTCCACGCCTTATGACGAAAAGGGAGTCGGCGTGGCGTAAAGTGAAGATTGAGGGAAGTAGAGATAAATTCCCTTTTGGGGTATTCCGAAGGTGTAACCTAGGCAACGAAAAAGGGACCCGATACTTCAACTAGAGGAGCGACCAGTTGGTTCACCAAACCCCGACCCAGCGTCACACGTTTTCCAGGTCCGAAGGGATCCAGTGCCCAACTACCGACTCCTCCCGGAATTTCGTTATCGGAGCCGAGCCAGGAATGGCCGTTAGTGGGCATCCACCACTTTTCACCGGTTAGAGAGGCCCTGTTTAATACATTAAGAAAAGATGTTCACAGGGGCTAGAAAGACTCGGTCATAGGAACTTAGACCACCTACGCGCTGGTAAACGAAAACCACCTCGACCAGATCAGAGTAAACAACAATGTCGAATCAGGCCGCCCCTTGCCTTGAAAGAATGCCACCAGCTTTCCCAAAATAAGAGGAGATCTGCTGCTTACTGCTCACGAAAACATTCGACCTATACTTATAGTCAAGTCGTCCACCTATCTTTCTGATCTCCTATCCTTCTATTCAGAAGATTTTTTTGCTTCGACCCTGAAAAAGGGGTTGGCTAAAAAAGGGGGAGAGAGGAGAGCTTTGGGATACGCTCACTTCTGCATTTTTGTGCGCGGTTATCGAGATTATCAATCGCTCTTTTTAATTAACAAGTAGAACTACGAGAAGGAAAAAGTACTAACTCTTCGCCTTTCAAAATATTGCGTATATAGAGATAGTCAGTCTTGACTTATCTCAAGCAATGTCCAAAGA
>MSTRG.23950.2 scaffold33 511811-512451
CTACTACATTTATCTTTCTCCATTCACAAAAACACCGCCGTTTGGAACTTGCTTCCTTCTGTCTGTACATGAAGCTCACGTTGACGTCGTTGATCTCGATTTTGTGTTTTGGGGGCGGCGGATCCATGGTGGTGGGTGTCGAAGGAGCGTAGGTCGATATAATGTCTTTGGGAACCGGTAGTGCGGACTAACCGATCCCTTTTGCCTCACTGATTTCCGCCGCCGGCCGCGCATTCTACCATAAGAACATGTAAGTCGTCGAATACTTTTTTTTTGGGTTCGTCACTGACTGTCTATTCACCCTCATCAGCATCCGCCGTTGATTATGCTGTCAAGAGTTGTCGCTATTCCCCGAATGTCACACAGTCCATTCATCGAAGAAATCGGAGGGCGCAATTGCTTCTAGTCGGAGGACTGTATCGAATTACAATTATTATGTTCCACATGTTGTTCCGAATTTTAATTTTAGGTACATGTTGTGTATTTCCAGATTATTACACAATTGATTTTGAATTTTAACAATAAAT
>MSTRG.12992.1 scaffold1699 516-833
TTGTCCTTAGCTTCAATGGGTTGTAAGCAGATGATGCTCTGCTTGATGAGCTCTGGAACAAGTTTGTCAATTCGAAGAAGCTGGCTGATGGATCAAGTTTGTCAATTCGAAGAAGCTGGCTGCCAGTGATGAACTTGTGTTCGTGAGTTATACCGGCACTATCGTTGAGGTTGAAGATTTCTCTTTGCAATGACTAGGGTCGCAGTGGCGGTCACTTAAGGT
>MSTRG.37839.1 scaffold756 28808-29331
CAAAATATAAAGGTGCACTGTGCACAATGGAAATTCACTATACAAAGGTCCACTGCCCATTGTTCGTGGTGGAAGTGCATCATACCAGGGTCAAATTCGCATAATGCATGATGAAACTGCACCTTACCATAGGGCACGGTGCATTGTGGGTTGTTGAACTACATGATTCTAATGTGCAAGGTGCATAGTGGAAGTACACCATACTAAGGTGCAAAG
>MSTRG.22916.2 scaffold314 293343-294614
CCAAAATCCTACTTATCCAAAACATTCAGCCTCCACCCCATTCAAAACATCCTGATCTCCCTTCCTGCCCCCACCTCTCATTTTTTTTAATTGATTTGCGACCCGCTACTTCTATAATATTGACGTCGATATTTCCACCGTCGATGGGCGAGCATATTTTTGGTGAGTTCACTCTCGGTTTCATGGTTGCAGTTTGAAGCTATCATTCATCTCGGATGGCGGATTCATTGTAATGATAGCTAAATCTGCTTTTCATTCGTCGGTGGAGGTGAGTTCTGTTCGTTTGTGGAGATCTATGCGTCGATGTATCTGCTTTTTGGTGGAGATCTAGCCGTCATTAGAGATCTAGGCGTCGGTGGATTTTCTTTTCAGTGGAGATCTAGTTGTCGGTGGATCTAGGCGCTGAATCTAATCTTCGTTCGTCGGAGGAGGCTTAAGGGGGAGAGCATCTGGCAATGTACGACTGCTCCTTATCAATCCTGGACTAGGTGTCGGTTGCAGAAGATAAGAGATATAGTGGTTCAGCACGTCTCTAGCGATGAGGATGCTACACCTTTATGGGATAGGAATTACATGGATTGCTACTCTGTCTCTCTCGTTTGGAGCTCCATTCATACATCGGGATATGTGGTGC
>MSTRG.3704.2 C8237409 4-938
TAAGTCGGGATTTTATGAATTTAAAGCTCTGGGACATAAGAAAGGACTCTACGCCGGTGAAGGTATTAAAGATCCATGAGCACCTGCGCCCTAAGTTGTGTGAACTGTACAATGATGACTCCATATTCGACAAATTCGAATGCTGCGTCAACGGAGATGGATCACAATTTGCGACTGGTTCTTACAGCAACCTCTTACACATATTCTCACATGGTGGTGGTTCAACGGAAGAGCACATGACGATCGAGGCTGGC
>MSTRG.12823.1 scaffold167 142316-142706
CTAACCCAATTCCAGTCTCGTGTGGATCATATTTCGGGAGATGACAAAGGGACGGAATAACGTTGTTTCAGGGTTCGCTCTCCCCCGTCTCCGGGGGTTTTTAGCCTTTTCAGTTTTCTTAAGTTTCTTCATCTCCGCTTGTTCCGGTCTCAAGCTTGGAGAGACATGTTCTAAGGATAACCCGTGTGACCCTGGATTGCGCTGCC
>MSTRG.8310.5 scaffold123 2247991-2249030
AAATTTTAAAGCCGACATGGCTCATTCTTGACTGGTGAGAATGAAACTACATGACTTGCAACAAAACCACTCTTCATTTTTAACCATAACACAAAATTGACGCAAGCAAATGAAGAAAGACCAAGCTTACTTCACTGAGAAGCTTTCATGCAGAATATCTACTCCCAATTATTTGACCCAATAATTATCTCTTTCCTCAGTGCGCCATCATCGATGGCACCTCTTAAAGGGGTCTATGATCATTCTCGATCGCGAGCTCAAAGTTGGTTAAGTTTACCAGTTATGTGGTACCAGGCCTCAGATGCCTAGAAAGTGGTTCAGAGCTGTGCTCTTTTGTTACATACACCAGTGTAAGAAGGAAGTTTCTATTTGCTCTATAATCACATTTTACTGCTCACTTCACCGTCTTAGTGTCCTTATGCTTAATCTAGGTTCAAGTCTTCAAAAGCCTTCTGATTATTCTAGCAGAATGTTTTTGACTTCTACCAGACTGGACTATCACCGAACTCAACTGGCTCCACACTACTTCCCTGTAAGATCAATCTGGAAATAATGGCGCTTAAGAGAGCTACCAGAGGGCATGCACCGAGTCGGCATGTGGAGGACTAGAGGAGCATGAGCCTCTGATACGGGCTAGGTATCGACATAGAGAGAGAGAGAGAGAGACTGTTTTCATTGGAAGTTGTGTTGTTTCCTTTCATATGTTTTTGAGGATTGATGCAGTACTATTGGGCTCTTTTATTACATTATTATGGTTTTATGAATGTTTTCCTGTTTTTTGTTGTTGAACCCAGTTTATAACTAGTTATTCAAACTATGAGTTGGGATTCTAATTATACTTGTTAGTGTTTTGGTTGTTTGTAAATTGTAATGATTGTGGAC
>MSTRG.27619.3 scaffold413 858230-858570
GCTACAAGGCATGCAGAGATGGAAGCAATTGACCCTCTTCTTGAAGAGTGGAAAAAGGCTGGACTATCAGATTCACAAGTTGCCGAAAAATTCTCGAAATGCATTCTACCCCTTTTACTGTTATTTAAGGTATAAAGGAAGTATACTATGGATGTGCGAACGATAAATTTGGAGGGTGTGGCTCAATATTGTCACTGCATTCAAGCAACTCGCAACCACAATCTAG
>MSTRG.20987.2 scaffold292 669003-669900
TCACCCACCCACCCACCTATGAGTATGCGGTGAGTAACAAATTTGCCAATTTAAGCTCAAAAAACTTTGGCACAGACAGCAAACTGCAAAAGGATAGCAGAGATAGAGTCTGCTGCTGAATCCTGAAGCTCCTCATGGGATTGGTAGCAGTTAGCAGAAGCAGAGTCATTGGGGGTGTGGAACAGCAGGCAGCAGCAGCATCAGATTCCTGTTGTTTGTTAATGGGGGACTTTGTTTCTTGGTGGCTTGTTTTTGATTCCTTTTTAACTAGCTAGCTAGCTAGCTAGGTTAGGCTGGCTGACTGCAGGTGATCAGCTAGTAAATTTGCCGGCTGCTGAAGCTGAACCCGGAAACCAAACAAACACCAACATCAACATAATCTTCATTCTGATGGGTTGTGGCAGAGAGTATCTTTCACCATGCAGACATTTCTTGCTGTTTTCAGACACTCTTTATTATTATAAGTTATAAAAATAAATATCTCCCTTCCACTTCCCAAGTATTTTTTGTTTGTATTTTTATTGGACATTAGGAATCTCCCAATTCCCACCCTATTGCTCCTACTCACATGTATCTCTTCTTCTTCCCCATTCCATGTTGTTGTTGAAATTTTAAATGCCTATATACTACTTCTTCACCATATCTGGAGTCTTAAGGTCACCTATTGTGTTCTCAATTAGTCAATAACGAATATCTAGC
>MSTRG.24883.1 scaffold346 201073-201384
GGGGATTTTGAAGTGCTTTCTAACTTTGTTCTTGTTTCCTTACCTTTACAATAGGCAATCAATTGAATGTGACCTATCAAAATTCCTCCATCCAACACCTATATAGAATCATGGTAAGGCGTCAGTTAAAGTGCGTGGAGTTATTTCCGTGATAAAGCTATGTGTTCGGAAATTTAAAAGTTTCGGGGTCAAATCAAGTATATCC
>MSTRG.28049.1 scaffold418 810915-812378
ATCTTTGCGCTTGGGGCAATGACGCAGCTAATGAGGTAATAACCGAGGCGCGTCTATTGCTGGTTGAAAACTATTTCCAAACCCCCTCTTAGGCCGCAGCTTGCCTGTGGCCTTCGAGAATTTCTGGAATGGCTCCCTTCGGGGTAAAGCCCTACAATTTCCCAGTTTAAACTTTTCAATAGCTCTGCAACTCCACTCAGACTACAGTGGTTTACGATGGTTAAACCTCCTATTCCTAGCACAGCCTTATGGAAGCACAGCCTTATGGAACCCATACAAGTGTAAAACCAAGATCAGTGTCTGGGTTTGGTGAGGGGGAGCTTAGTAATACTGCGTTGCCATTTCGCGAAAGCCACTCGTCTCATCGAAAGGCTAGACCATATAAAATGAACCCAAACATGTCTATTGGTTTCCTCACGCAGCCTCGCAGTAAGTACATAGCGAACTAATTTTTCGCCTTTTATTAAAGAATATCGTGTACGCGCTGCTTTTAAGAGGTATATGTCTATTTTTTTAGGGTTTTGTTCCTTAATTGAATCAGCCCCACAATATTAAGTCAAATTGTTTGGTCAACAGCCTGGCTCTGTGAATTTTGTTGAACCAAGTTTCCTGAGTGAGCTCTGCTGAGGGAGAAAGTTCGGATTAAGCTTATTCTATTTCGACAACTACGGTGGATATTGAGCTTTAAAAAGGGTTCATTGACCCCTGCAATACTGAAGCTTCATATATTTTGCTACCCTGTTAAATCAGTCTCTGGCACGAAAACAATATAGAACCCTGATTGATTGTACAGATTCAACTTTCAAGCGTTTGGATTATGCACTGACATAAAAAGGAGACAAGATTTCGGATGCAAGACTCTACTATTCTTCTGAGAGACTGTAATTTAGTATCTATTCATGGATTTACTTATTTGTTTGATGCTGGATGAAATAATACCAAAATGATCAGCTAACTTAACACACCTCTTGCTTCCACAAAAGAAGAATGACTGGAATAGCTGAATACTCATTGCTAAAAAAAAGATCTGTGTAGAGCAGCCAGTGGTGTAAAAAGAATACTCATTCACCCGATAATTAATACCTTTCAATCCGTTCTCAGAAGTGAGCGATTTTTATATCTTCATCTCCTGATAGATTTAGACTGTAAAGTAGATGTGGATTGTTTGTGGGAGCTTGTCTAATTGACATAAGATCACCGTTGTCCTGATTTTTTTTTCCAAAACTGTAGTTGGATGTTTTGGGAGCTTGTCCAGTTGTCATGTTAACATAAGATCAGACATAGATATCTTATGAGTTCGTTGAAACTCCTTAT
>MSTRG.16236.1 scaffold225 528398-528825
CTCCACCAGATTTCCAGCTTTCTGATCTGCAATTTAGCTCCCAGGATAGCCTTTTAAGTTGGCTGGACAAAATATGAAGTAGATTCCAGTAACCTGGGAGGAAGAATAAGCTGTTCAGAACCAACGAACATATGTCACCAAGTTTTGTGTACTCTACTTAATGGTGAAGTGAAAGCCATCACCTATGGCTTCTTTAGCGGCATTGTTTGTTACCATATCGGATTAGAATATCGGCATTTCTGTCGTTGTTCATAGTTTGTTTTGCGACGTGATCGAGAGGCTGCAGAGAGATTTCAGTTGCAGGAGCTAAGGAACCACTGACTGCAATGTAGAAGGAA
>MSTRG.3088.1 C8189955 6-745
CCCGGGTCACCATCGGGACTCACCCCAGTGGATAGGGTATCTGCGTCTGATCCAAAGTCTGCTCTTGCATTGCAGAAATTAGTCCAAGCAGCAGTAAGACTAAACATTCAATGAGTTTGTTTCTGCTATTGGTTTATTACTTTTTCCATTCCCTTATATAAATTTCTGATTGCATTTCAAATTTGTAGGTGTGGTTCCTTGGTGAAAATGCAAACTATGCTGCTTCTGAGTATGCCTGGGAATCTGCAACCCCTCCTGGTACTGCATTGATGATGTTGGATGCTGATAAAATGGTTGCTGCAGCTAGTTCTCGTAACCCTACGCTTGCTGGTGCACTAACTAGATTACAGAGGTGTGCTTTCAGCGGCAGCTGGGAGGTTCGAATTGTTGCTGCTCAAGCCCTTACAACCATGGCAA
>MSTRG.13911.1 scaffold1844 115-660
GTTTGGTGCTCAAAGTCCGCGTAGTTCGGGGTTGGAGATTGGTTATCCATAGGTATCTTTTTTAAAAGGTCAACTCGAGCCTTTCACAACTGTGTACGTACCGAATACTTTGTGATCAAAGTCCGCGTAGTTCGGGGTTGGACATTGGTTATCTATAGGTATCTTTTTTAAAAGGTCGATTCAAGAATTTCAGAACTGTGTACATACCGAATACTTTTTGATCAATGTCCA
>MSTRG.23654.1 scaffold326 334444-337803
ATCGGCTCCCGGCCACGGCACCGTCGACTGCATCCAATTGATTTTCGAGCGGCGGCCGATTCGTTGTGGAGAGATTCAAATCCGCCAGCGCGGTTAGGAGATTCAATTCCGACCCTTTTGATTGAAGTCGTTACGCTGCTCTATCTGTCGTCATAAGGTATCAGCGTGGGACCATGAGTGATGGCCACATGTTGTGATGGCCTATGACAGCCATGAATGGCGGTGGTGAGTATGAT
>MSTRG.20138.1 scaffold280 1619326-1620870
GACTCGCGATTGGAGAAGCTAGCCCTAACTTTGGAGCTCAGCAATTGCAGATAGAGATTGTCTCGTGATTGAAGTCAAGAATGAAGTTTCTGGATTGGTACGCGAAGATAGCTGTGGGATCTGCTTTAATCGGAGCTTCCATGGAGTTTTTCATGATCAAGACGGGCTTCTGTATGAGAAATTCTCCTTAGCCCACATGATAAGGTGACGGAACTGGAGTCGGAAAAACGTGCCTGGGAGAATTCACCTGAAGCTCAGGCAATGAGAGAGGCTTTGAATCCTTGGAGAAACCATGACAAACAAACAGAAAACAGTCCATGATGATGCGATGGTTTCAGTTTCTTTGTACCCTATCATTGCTGCAAAGGCTGAAGCAGAGTTTCCAGGACACGTCATTCTTTCGGCCATCACAGCAATAACGATGTTCGTTTTCTACCCCCTTACTCTCGGCTGTAATAGTTAGTTATGGTACAAATACGAAACAAGCGCAGTTACTCTGTTCATGTTAGGGTAGAAAGAATTAGCTGGATTGGGAATGAATCTGCAAAAAGCTCTGGTTGTTATAAGACATTGTTCATAAATGAAATTACACAGTAGAAGTGTTGAGACTGGTAACTTGTTTTAGCAGTGTCTGTTTGGTTTGGTTTGAAAAGGTTGAGCAGTTGATTTCTGAGGGTTATTACTTATCCATGAAGCTAGCTAGGTAGCTTGACTTTTGTTATCTTTGTGTTGCTTATTATTTTCGCAGCTCTTGTATTGTGTTGCTTCCGCAGCTCTTGTGTTGTTTTTGGGGGGGTTTGAATGAGATTAGACGTGACAGCATTAAAGGTTAGGATTCATGAACTCGGCATCTGAAGCGATTAGTGGAGGACATTAGTGCTAATTCAAAGGTGGTGACAAGAGTGAGTAAATATGACTGATGCTGTATCAAATCCTGCAATGAATTTGTGATGTTAAACGATGTGTCGGTAGAACCCCTCCCCCTGATCGCTATCAACATCTCATTGGTTAACGCACGCTGTATTTCAACTTTCTCCTTCCTTTCACGCAATATCTCATTCCTTCCATAGCACCATCTTATGGTTAATAAATAATTTACTCTGTTG
>MSTRG.23103.1 scaffold317 459137-459394
GACGTAATGTGGACATAATAAAAACGCATAACAAACTTGTAAAGTGTATATAAGAATGGCAACGGGTGGGTATGTGTATGGGTTAGGCATATCCATCACCCACCCGTTTAGTCGTCCGGTTTTACCCATACTCACCCGTTTACATAAACGGACATAACTTTTAAACCGTACCCGCCGGTTAGCGGGTTTCGGGTTTACCAGCTTAACGGACAGAACGAGCCTGTAACATGC
>MSTRG.18155.1 scaffold261 54892-55471
CTTGTTATTGTTATTGTTGACTTTCAGGAATACTGAACAACCCGAGGCATATGAACAAGATTGGTGATAGTTACCTGATAGCAAGCACCACATCCAAGACCATTACGATAGAGCTCCGAAGCAGCTGATACATCTCCACCGTTTAAAGTTGCCCCAAATGTACCAAATCCGCAGGCGCCATCTGAAATTCAATAGAACAACAATGAAATTCGTTTAGCAAGATGGTTCCGCATGAACAGCACAACTGCAAGTAGGCAGACGAGGGATTGAATGGAGGAGAGAGCCATTAATGGATATGATTCAAAACCAAAAGGTGTCAGAGAGCTATGGTGTGGATGTGATGGTGAGCTGCCTCAGAGTATTTATAGCAAAAAAAAAAGCTGGCTACCTACCACCAATGGTTTGGTCAACCTTTCAATTTCTGGTATTCAAAATTC
>MSTRG.12854.2 scaffold1686 10700-11350
CCCATATACAAACCACCAAAACATGTTATTTATTTTTTCTTAAATTTTTATTTTATTTCGCAAAACATGTCGTTCTTCCCATTTTTTCATTTACCAATTACCAGCAGAAAAAATAAGAAAAAACTAAAATAAAGTTTACAACTCAATTTAAAATCAGGTTAGTAATTTACCAGAATATATATCTTATCTCTCAACTTTCGGCCTCCAATCATGTGCGGGAACGGAGTACTCCACCAATCCTGTCTCGCAAAGTGCTCGTGTTGCTAGTGAACACGATCATAAACTAAAGATGGAGTAAATGAAGATGAAAATTTGTTTATGGCTACAGCAAGTGAAGCCAAAATGCTTTAGTTGTGAACTTTGGAAAGAAAGTTGGTTAGTCAGTTGTAAAGAAACAGCTTCTCTATGCTGTGGAGTTTGCTGCTGATGCTGCTTTGTTAGGCCTGCAACATGCTGCTTTTTTATCTCTGTAGATTTCGTGATTTTGTGATTTGACGGCAGTGTACAGTTTGAAATCCTAGTATGACAATATAAGTGGG
>MSTRG.2448.1 C8146339 27-599
TGACAGCTTCAATTTTATGGCAAACACCATTCGTGTGTTTTTATTTACATTATAAAACCGTTGCAGTCGATCCGCAAGTGTTTGAGAGCTATCAACGAGTCTCGTGCTCAGAAGCGGAAGGCTGGTCAAGTTTATGGGGTTCCTCTGTCTGGTTCATTACTCACTAAATATGGTGTCTTTCCTGAACAAAGGCCATGCAGTGAAGACTCCAAGAAGAAATGGATTGAGGTACGTACATTTTTACCTATGTACCAGATCTTGTGTTAGCTCTATTAAAACATATATTGCTTTTTTTGCCATTCGAACAGTTACTATTTGCAATCTGGAATATTAGGGGATAAGCACTTGCTCACGTGACCTTGACTTCATAATTTGTTGTGTATTCCTGAGTGTCTCTTTTTTCGTTTTCCTTCCCCCACCCCCTTCTGTCATATGCACAGGCTTTGGCACAACCGCATAAGAG
>MSTRG.6351.2 scaffold1123 460622-461778
GTGAATTATGACATCTTTTTTTTATGTATATATGGCAAGCGTTTTGATACCCGATAAATATTGATATCCAAAATCACATGATATAATATCATTGATTGAGTTTTAATTAATTGAAAATATAAACGTTTTAACACTTAAAATATAAACAATTAACCATTACATCACTCGTTTACGCGTATCCCTGTTAACGGTTTGGATGGTCTGTTTGAGAAAATAGAAATTACTCATCTTATTTTTTGTTCATCTTCCATCATCTGTTCAATTATTTCCTTCAAAATTTCAACTACTTACGTACCTGTCGATCATCTGTTTCATCTACTTCAAATATCCCTTCAAAGTTTCATGTACTTCCATCATTTGTTCAAAGATTTGCCAACAGAAGACACCCGCCCCATCTCTTCCATCGGGACTAGAAGGGCCTGAAAAGATTCAATCGATCCACTACGAGAGCTCGAATCCGCTTTGAAGGTTCGGTTTTTGGTACTCGTTTTGGGCATTCTGCCCCCCTTTGGTGGCGTAACGGCGGCAAGCGGCGTAATCGCGAAGGTAAAAGCGAAATCGATGAATCTAGATTAGAAATTGCATTACGTTGATGAACGGGGGAGGAGAACCAAATCAGAGCCCGTCTATTTAGCATCGTGCGGATTCATCGTCGGGGGTAATTCCACCGACAACCGAGTTTGACGATTTTCTATGTTCTTCTTTCCGTCATATTTTCTGCTTTTCCTTTATTATTATTTTTTTGTTTCGACGATTTGATGGGAATTTGCCCTTCAGCGAAGGGAGAGCCGTGATCGGCGAGCAGTGGCAGACCGGAGACCGTGGACGAAATCGATTTGGTCTAAGTTATTGACTCGGTTTGACTGAAATGGGTACACATAGTGGGATCAACCATTTTCGGGGCAAGGGACTATGTAAAGAAGACTTGACTTGAATTCACCACATTCTTGGGGATGCTGTAAAGAGCAGTCAACATCTAATCATACTCGAGTTAGCACAAAGTGTACTAGCAGTGTTATATGGTTGCTGGGTTTGTTTGTTGCGAGCAAAGTTTCATCGGACAAAACTTGA
>MSTRG.10950.1 scaffold151 16256-18088
CTCCGTTTATTGGTCGGCCGGCGGTGGCTGCGTTCCAAGGTCTCCGGCGCCGACAGTGGGGGGAGGACTGACTTTTATATGGTACGTGAGTAATGATGATCATGAAGGTATTGGCGCGCCTCAATCGGAAGGCATGGCTAATATATATTTACCAGAAGCTGGATGACCAAATGAGTAAATATTGATAAGATTGATGATGATTAATTAGCCATGTGGATTTTTGATTGAGCCGCGTCAATATCCTCCTCTTCTACTCACTTGATCTTCCCGGCAAATCTCCGATCTCATCTCTCCGATCAACATCACCGAGCTCCTCCGCTGCCCGTCGCCGGACCTCCGGAGATATATCATGAACATGTACATCAACCCGAATACACACTTTTGAAAATGTTGGTTTTATTTCTATATTTGTTTCAATTCAACCCTCACAGTCACAGTGTCACTGCCTAATTTTTTCCGACGTCTGTCACCTTAATGCGGTGAAAGATCGATCCTTGTCAGCAGTAGCTTGGAATGGGATGGCTCGAGATCATCGTGTATTAATAAGTAAGCTTTCTTATTATCTCTTCTCCTGTTTGTTTGGGGTTTAATTTGGTTGATTCCATATCCATTTTGGCCAGATAAGAAGAGAGGACTAGGCTGGTCAGTTACGTATAAGGTTGCAGTTGGAATTGCAGATGTCATTGCAGATGTCATTGCACTGGGACTGAGAAATGGAGAGAGAGGAAGAAAGAAAGAAAGAGAGATGGTGGAGGGGAAGGAGATTGTTTTTTTCTTTTTAATTTTAATTAAAAATTTGTTGATTAATGATTAGGATTAATGATACGGGGCGTATATGTGTGGACGGAATACGTTAACGGCGAGTTTGGTTAATTTTACGACTTAGAACAAAATAATTGAAAACACG
>MSTRG.6223.1 scaffold112 542066-542701
CAGAAAGACCTGCTAAAAGACAAATTCTCCGATCTTATAACACACCAGCCTTAGTTTGATGTATGGATGTTTTACTGGATCCATATTCCTCTGATGATTATGATGTCTATATTTGAAATATGCCAGTGAGCGTCTGAACGATGTCGAAATTGCCTGAAAGAGTGGCTCCAAAGCAGAATCTTATGGAACCAATTGCTGCCTTCCAGGTTTCGAGGGTAATACTCGATGTTGAAGGCCGGTGACTGGAAATGAAAGGGTAACGACTTAGTCCTCGTTTCGTCTCCGAAGAGCTGGTGCAGATATCATGTGGTGACTGGTGAAACTGGAAAGAGGTAAGGCATTTCACTTTCCCTGTGAAATTTCTGCTGCCTATTGATGAACTAGCTTGAATTTGTTCGTAAAACTAAATAGCATTAGACTAGCATCTGATATCCATTAAACAACATTGTAGAAAGGATATCCTTACACCATATCATGAGGTTGTTAGCGTGCTGCTCGACTGCATTTTGATCACAGATTTCGTACAGCTGCTGGTGAGATTGGCT
>MSTRG.4291.1 C8290619 33-1257
CTTAGTGTATGGGCTGATTCTTTTTGTTGCAGAACATTCAAGTTATTTCTGATATGTTTGAATGCTGATATCTTGTCATGATCGTCTTTGTCGACTCTTCAGAGTTAAGAATGTCGAGTAGTTCGTATAATGGTAATTTCGAATACACTGCACCCGATCGCAAGGTGCTTAGTTAGCACTGCTGAATTTCTCCATTATATATGCCTATTGAATTTGGAGTGCCGTCTTGCGTCTGCCAAAGTGCAGTGTACTTGATTTTGATTGATCATCTTACGTCGAGCTCAAGCTCTTGACTATCTCTTGGCCCAACCATATTTTGATTCTGTTATTTCTTAAAGCGGTTTGCTATTCTCCGAATTCCAGGGTATGTTTAGTGCTTGTCTGGTCCATGATAATTTTCTGTAGTTGGAACTGAGTTAGTGCTATTTGATCATGGAATTGAGTTTCCAGTTTCCATTAACTACCATCTATGGTCTATCCTGGCTCCGATTGTTGCTGTCCAGGTTCTGTTGTACCTTTGCTTTTAGCAGGGAGTACTGGTTCTTACACCGATTTGTCTCGAATTTCCGGACTTTGGGATCACTGATTTCCTGATTCGTTCAATCTTGGCCGGAGTTTCATCATTTCTCTTTCTTTCTTGGTTTACTTTGAGACTACAGACTATCTGTGAGCAAGTTCAACGAGTGATTAACACTTGCAGCTCAGAACATAAATAATGCGCATACAATCTTGGAGCACAAGGGTTTCTACTCCAAGGATGGCTGCAGGAACGAGCAGGAAGATATCTGCAAGGTCTCACACCAGAAGAGCCAACGAGAGCTCCGGTCCCAGCTTTCCTTCAGGGATCTTTCCTACAGTACTTCTGGTTTTGCTTGCTGTGATTTTGGCTTGGGGTTATCAAGCAATCCAACCACCTC
>MSTRG.13157.2 scaffold1721 115816-117835
GCGGAGTAATTAAGAACTTGCAATTTCGAATCAGTTGTTGTAGGAAAAGGTATCTTTCCTCTTCTGCCATTGATGGGGCCGCTCCATCCAACTTGCCTGCCGATCTGGGAAGAATCTAAGTCGGCGACCGGCTAGGGTTAACTGCTTCACACCACTGGATCTCGAATATGGAATTGTCAAACCCGACTCTCCTACGGAGAGATGAAATTGGAATCGGAAGAGACAAATTGGTAGTGGAAGTTGGAGTTGGGAAAGCCATGGCCAACAACGAACAGAGGAAGAGCAATATGTCTCACGATTTTAATTGGCATAAAGCTTATACAAGATGAGCCCTTTGCTTATTCATCCGGCTGAGGAAGATTGGAAAGTAGGTTTTCAACATGCAATTTAAGCCACAATTGAAACTTAATTAGGGGTCTGGATACGATGGGGATTAGGAGCAATGCCAAAGGTAATGGTTTTGAGTGCTCGATAACACTACCAACAGCAGAGTTATGGGGTGGTGAATAGGGAATGAAGTTAGTGGTAACTTCAAGACCATTTCAGTATGGTTCTAGCCGGGATTGTTTAGAATTATGAAGAAGATACAAGAGGTTGTGAGGCGTTAAGATGATCATGTCAAATTGACAATGCTTAGTCTTCTCACATGATGTACAATCACAATGAGTCAGTGATGATGATGAAGAGGGCTATGATATGTGGAATATGTTTGTTTCCTCTTTAGTTTTAGGCGATTTGTGTAGGTTATTGTCGACAAACCCTTTTGCTATATATGTATTGTGGTTACAGTTTTGGATTTATGTAGGTGTGAATGGCAAATCTAAGAACATAAGTGGCTTACATCAGGTGGGTTCATCTCTCTTGAACCATTAGCTCTTCAATCTTCGATCTTGACATCCACTTCGATTTTAAAAGCAAAAAAATAATCACCCTTTCTATGTACTAACAAATCAT
>MSTRG.29741.1 scaffold4615 4-382
ATTAGCACGAGTGTACTCTTAAAGCGTTCATGCATGGTGTTACTCATAAACTGTGTCGTCTAATCTATCTTTACAGACACATAAATATGCTAAGGATGTTGAGAAGAAAAGGGAGCAATATGAGCACTATAACATTCTTCCATTGTATTCCGTTGGCTTAAAACCGGCAATAATGGAACTTCCCGAGATTAAAGCTGCATTTAATGCTGTACGCAATGTGGACAATCTTCCAATGCCTAGAATCAGTCCAATTTATAGTGCCATTCATGATGTGCCAACTGG
>MSTRG.25618.1 scaffold359 143499-144097
AGGTTTGGCTCAAACTAGGGATTCTGGTGAAGAGATTTTTCTCCACCAACAGATCTTATCGGATCTACCATTTTGTTCATGCGAACAGGGTATAGTGATGGCAAGGAGGCCTTACAAACAACGGAGAAGAATAATTGTATATGTCATATGCATGTGGTACAACTTACTTCAACAATATGTATCTTTACTAATGAAGGAAGAAGGTAAAAATACTCGTAGGTTGGTTGAAACAGAAGATCACATACCTAGGCCACTTCCTTATGGTAGAGCAGTCTATAGGAGTGG
>MSTRG.848.1 C8028025 9-395
GCAGAAGAAAATTCGAAGTTGCGGGAATTTCTTATGGATCGCGGTCATGTGGTTGATACTCTGCAGTACGTATTTTCACTTGAACCCTTCACCATTGGTTACTATTCATTCACGTAGCTCTGCGGAATATCACGTATTAGGCAAATCCCTGTTTTTTTTAAATGCCAAACGAGTTATTTCGGCCAAAATACCTCATCCAAAAGACCCATTACTTAAATTGTTGAATTCCTTGTTCCAGAGGAGAGATATCCGTCATCTGTCAGGATGTTCTTTTGCTGAAGGAGAAGATCGACAATCGCGTCCCGT
>MSTRG.21274.1 scaffold295 327169-333436
GAAGCAGACATTTTAGATCACACCACCACTAATTCATCGGATCCCGTCATCATTCCAAAGTTAAATGTAGGTTGCTGAGAGTAGTCTAGGATGGGTGACCTCTTGATTTGTCCTCTTGTTGAACGCATTCTTTTTTCTATTATTGTTTCAATTTTTGCCATGATGTATAATGGAAACATTTAACTAGAGAACATCCTCTAGTAGAACTTATGTAATGATGTCGGGGATTCAAGACTGCGGGATAGTTCGATGCTCCTAGAGAAACGAGATCAAAACATAGTAAAAATTAAGAGAAATGAGTGAAAATGAAGGGAGAAAGTAGTGAAAGACTATTCATGTAGATATGAGCGCGAGAAGCAGGCGGTTGAGATCATACCACCAGTGATTCATCAGATCCCATCATTATTCCGAAGTTAAATGTACTTGGCTGAGAGTAGTCTAGGATGGGTGACCTCTTGATTTGTCCTCTTGTTGAACGCATTCTTTTTTCTATTATTGTTTCAATTTTTGCCCTGATGTGTAATGGAAACATTTAACTAGAGAACATCCTCTAGTA
>MSTRG.12317.1 scaffold1603 212782-213139
TCTCATTCTCGTCGGTTTGCAAGGAACCGTCCGGAGACTCCCAAATGCCCCAACACAAAGAAGACAATGAAAAGTTTGAGGCAGAAACATCCCAAGTGATTTCCAAACTCGTAATTTTGTACGCTACGTGTGTTATGTATGTTCAGTGAAGCTTCCATTCTCATAGTTTATGGCTCCAAATTTATAATTGAAATCACGAAGAGGTTCGTTTTCATGGAGCACCTTCTCTCAGGCTTGGCCGGCCAGG
>MSTRG.2112.1 C8122259 1-557
CCTTGCTGTTTCCGATCTTTGAGAACTACTTAAACAAAAAGGCATCAGATGAAGAAACATATGATTTGGTTCGTGAAGGTGTAGTTATATTCACAGGGGCTTTGGCAAAACATCTTGCAAAGGAATTAAACTGGGGGTGTGGGTGCATATAACAGGATGATCCTAAAGTTCATGCTGTTGTGGAGAAGTTGTTGGACGTTCTAAATACACC
>MSTRG.22629.1 scaffold310 467062-467453
CTGGAGTTTTCATTCCTCAAGCCAGAGGAAGAAATGTAAATGGTAGACGGGGTAGTAACAAGCACAAGCAACAAGAACAGAAGATCGTCCGGAGTTAGCATAAATTCAAGATTTTATCAGTGTTTAGCAGAAGGATAAGGATTCATATATTTCTGGTCAACTGAGTAATAATCCTACAGTTGTATGCAAGAAAGATGAACATCTTTGCTTGTTAGTTGTAACACCTATATATCCTAGCAAATTCAATTGAATGTCATACGAACATTGGGTAAATGAGAGGATAGGAAAATTTC
>MSTRG.28819.1 scaffold43 1167127-1167798
ACGCATCCTACCAATATTTGTACTCCTCGCTTCCTCCTACTTTTCGTCAAAATGTCTTCACGCAAGTCCAACGAGAATGTTGTGAACAAGTTTCGCCTCCCTGATGAATCCTTTGATTCACCTACTTTGGAGAAGAAGTGAAGTGCGATTGCGGATTTCGTGCAGCGAGACTAATGATGCTGAAGTTCGAGAAATACTTCAATTGTCCTTTCTATAAGTGTAGGTTCGAGAAGAAGTTGGAGGTGATGTTGGCTGAGAAAGGTCATCTAACGGCCGTTAGAAAGTAGCCGTTGGAGGCTACCTAAGTGTTGGTAATGGCCAAATCGTGTAATTTACATTTCAACTTTATTATCTACGTAATTTTCGATTTTATCTTACCAAAAAAATTTCCTACAATTTTATTTGCCTTTAATGCACTGATGATCAATGTCCTACTACGAATGAGTGATTCAATCACAAATCAGTCACTCACACGAAGTGATTTTTTTTGTTATTATACTTCTTTAACAAATCCTATGGGAAATAATGTATGTTACAGTATAATACGATTGTTGAGAAATGCTATTTAAAACTGTCGAAACTCAAGATTTTAATTCAACAATTTCTTTTAATTTTACGAGCCAATTTTAACTCTATTTTGTG
>MSTRG.11907.2 scaffold1560 4003-10788
GGTGCAAAGTACAAGGAGGTGAGAGTGCACTATACCAAGGTACATTATGCATAGTGGAATTGCACTATACAAAGGCACAAAATGCATATTGGATGGTCGAACTACAGAAAATAAAGGTGCACTATGCATAGTGGAAATTGACTTTACAAAGGTCCACTGTCCATGGTGCATGGGTGAAGTGCATCATACCAGGGTCAAATGTGCATAATTCATTATGAAAGTGCACCATACGATAGGGCACGGTGCTTTGTGAATGGTGGAACTTCATCATTCTAATGTGCAAGGTGCATAGTGGAAGTACACCATACTTTGGTGCAAAATACAAGGAGGTGAGAGAGCACTATACCAAGGTACGTTATGCATAGTGGAAATGCACTATACCAAGGCACAAAATGCATATTGCATGGTCGAACTACAGAAAATAAAGGTGCACTGTGCATAGTGGAAATTGACTTTAC
>MSTRG.14272.1 scaffold196 451259-452033
GGACAACGTTCTCTCGTAAAATATTCATGATGGGGCATGAATTATTCTATCTACACAAATTTATCTCGATTTTTCGTTTAATATTTCCGATATCCCAAATACAAATGATTTATATGCGATGTTGTAGATTGCGGATCGGTATTGCGATGAAGATCTCATCCCTCTCTTATCGAGGTGGTACTACTACCGCGAAAGTTTTGGAATAATTGACTTGCAGGTAGTGCGAAAGGTTGACACAACCGTAAGACTCTTATATATCTCTAGAGTCGTATTGCGATTGATTTAGTGACTTAGATAGATAGTTGGATTCATTTTTACTTCTTATCTCAATTTTTCCTATCGGTCAAAAACTACTGTGTAGATAAAATATGGCAAAATGATCTCGTATATGATAGATATATCATTCACAATTTAGACCATTGATCGTGTTTTAAACGGATATCGTCTTACTTAAGAAATTTTAAAAATTCTACTTATGTTGATCTTAGACTTACCTTATGTGTAATTAATATGTATACAAGTTAATTGTCTGATTTTCTAAAGAGATTTGTAGCTATCACTTCGACTCACCATCTGCTAGACTTTTTTACCACCTTCCGAC
>MSTRG.25184.1 scaffold349 846840-847922
GGGCGATGTGTTGGTAGTCTTTGCAGCCAACTTTGGCCGTTTGGAGGCCAGGCATCTCAATCTCTTCCCTTCTCAACTCCTCGGCAGCAGCTGTAAGCTATCAAAATGTCAAAATGCCCTGAGCATGGAGTACATTGTTGGATGTCCTTGTTGCATGGGCTGAGTAATGCGAGGACTCTCAAGTTGTGTCACTCTACGATTGAGCTATTGAGTGGTATATCCGAGTTTCTAGAAAAACAGTACGTCTCCTTTCACAAGACTAGAGACTTTGAGTTTGGAGGAGCTAGAAGTACATGAGGCACCGGCAGTGATCGACTACTTTGTTGAAGTTGCTTCTTCGGGTACAAAACCGGTTGTTAAGTTTGAATGACAGTTCGCTTATCTCGACTGTGGAGTCACAAGTAGTTCCTTCAGAAGAACAGGAGGTTTCTCTCGTGTTGCTGCTTTGTAAGTAGGCATATTACAGGGTTTAATTCAATGGCTACGTGGCCTGCTAATCCATGCATGCCCAGCAGCTGGAGAAGGACACAGCTTATTCAGGTTCTCACTTTGCAGGTGCTGCTAACCTGTGACTAGCGGCGGAATTGGATCGAGACGTACACCGAGTCGAATATTAATTACTAATTGGTTGGTTATAAATTCAAATTCGATAAATTATTTAGTTTAAACAAATAAAAGAAGGTTTAACCAAATACCATTGAGTGAATTATAAAATTATCATAACTTTATATATAATTTAGCACTTGAGTTGAGTGCACTTAATCGAAATGTATATTTTAGTTTAATGCTCTGAATCAAA
>MSTRG.4530.1 C8315589 200-1307
CAAACAATCATTGAAAGCATAAAGACTTTGGCAAAAGCATTCTCTACTTACCGGGATGAAGTGCTGGTGAAGCGAGGAGAACTGCTCCAATTTGCTAAAGATGCAATTTCTGGGTTGAAAATAAATTCCGACCTTGCAAGATGCTGAAGTCGGCAGGTTAGTGGAGAAACTTGATAAACATGAGGAACACAGAGAGCCTTCCTGTGAATCTGGTGAAAATGAAACAAGAGAGGATTTAAAAGATACTCTCAAAAGAATTCAGCTCTGTTCCACATTAGAGGCGCTACTAGTAAAGAAGAGATCTTTGAGAAATGGCTACTGCGCACAGGCGCATGCTGAGAAGGTGGACAAATTAAAAATCTTGGCAGAATCTCTTCTTAGCTGTACTTCAAAAACTGAAAGCCGCATTGTAG
>MSTRG.599.1 C8007164 1-349
AGGACACGAAGCCGGAGGATGCGCTGTTTAAGGACCTCGTCGATTTCGCGAAATCCAAGTCGTCGAACTCGAAACCCCCTAGTAACAACAGATCATATTGATTTGCCATTGGGATCAGAGGTGTTTATATGGAGACTGGAGAGGGAGAGAGTGAACTGTTGCTCATTGCTTCTGTTCATTGTTGTATGTTTGCCTGAGAAGTGTTTCTTTGTATCATACATTCACAGTCCCTCCAATCTGAATGTGTTGCTAATCACAGTCGATGATGCTCACGA
>MSTRG.22910.2 scaffold313 222202-223929
TTTCCATCAGCCGCTTTTCCAAAATCCCACCCTTCTTCAACGCGAGGTTGCGGTGGCGAACAGGTGCAATGGAGGCCGACAAACCCTTCAGTACAGGTTGCGACCGCGACGACGAAAGCATTCCGTCTTGGCACTCGTTTTTTGTAATCAATCGAACTAGTTCCTGATTGGCGACCTAATTTTGTGGCGGTGACAGGTTGGAATGGCGGTAGCCAACGGCAACAGATTTTCCGATTCTCTATTATCGAAAGATTTCAGGTACACAATGACATCAAGGCACTAATTGAAGCAATACAATGTATGTGGATGGTTTAGGACAACCAATGAGAAGCATTTTGACATGTTCAAGGACCTTGAATCTCGATTTGGTCGGAAAACGTCGCAATTTCGTTTTGAACATATCTTCTACCTCAGAAGTCCGATTGATGCAAGGGAGACGACATTGGAAAGCTCATTCAGTTTCCTACAAATTTGATCAGAGAGTTATGTCAATATTTTCGCTTCCGGTCAAACTTGGCACTATGTTCAAAGTGCCATGTTTGACATTTTCATAGAGCCAACTTGACAATTCATTAAGGAAATTTG
>MSTRG.35056.1 scaffold621 39528-40225
GTGAAATATAATTGTAGGTTTTTCTGTTTATCATGATTTCCAGCAACTTTTAAGTGATCTTTAAAGCTTATTTTAAGGGTTTGTTATCTTTAAGATTCGTTTACTTGATCAGTCGCAATGAACATTGGAATCGAGGGTAGTTTTAAGAGAGTATAAATATAACAATATGTATGTAAGAATGTTATGTGAAGGAACGTTTGAATGATTACCTTTGAATCGAAGCTTCCTTTTTTGTCGTGTTTCAGGTGGTAGTCCCTTGCGAATGACAACAAAGTGAATGACGGGGGTTTTTTTCGTCAAAACCACTTTCCTCTCAACTCTCCTTTTGATTGTCCATTTAAATCAAGAAAAGGGGCTGCCACCCCCCTCTCCCCCAATTGAATTCTGCAACGTTTCTTGAAACAAAACGAGAGGTGGCAGCCTCTTAATTAATGACAGTAACGGGCCCGAAATCGGGCCCGAAAAACATTGACATTTCGACGTAGAGAAGGATTACGAAACTAAAAGTACGGAAGCCCGGACAAATTTGGCTATTACAGTTGCCCCTCTTTGTGTTACTTTTGTTTATAACAAAAAGTATCACATAGATAGGAACCAAATTTCG
>MSTRG.12271.1 scaffold160 6743-8113
CCCTATTCCTTCTCTTTCTTTCTCCCTTGCGTCTTCTTCTCAATCAACTTTAAGAGACCGCTGTGTCATATCTGTAAAACACAACTTCACTACTAAAGAGAAGACCACCATCTTGATCAACTGCCATCTCTATATCCTCACCTTTTTCTTTCTTCCATCGCTAACTTTCTTTCTTCCATCCCAACCATTACAACGAGCGACAGATTCAAATCAAATTTGTGACAGCAGGAGAGGAGATTCAAATCGACTTCCATTGTGGGAAGGAGGGAGAGAAAGATCCGACAGTGAGAATCGTCAACAGTGAAGTTCAGAAATGGTATGGAGGAGTGACCATTTTGTAGTTTTTAAAAAATGAAGCCAAGTCAGAAAATCACAAGACGTCCATTTCATTCCGTCGCGGTTGGCTCAGTCGTCTCCCCTGCTGCAGGCTGA
>MSTRG.28625.1 scaffold43 96951-98004
CTTTTTGTCGATACCCCGATTGCTTGCCTAATCTCTAATCAGGGGAAAAATTGAAATGAAGAAAAGATCGAGTTGATTTGTAGTTTTGTACATCACCTCCCAAATTAGGGTTCATCCTCTAAATCTAATTTTCGCAGCAGTGACATGAGAGCTTTTTTCACCCGCCATTAGCGTTAGCAAAGTAGATGGGAGGAGGAGGAGGCCCAAATGAAAATTGATCAGGAGGTTGATCCCCACCTCCACCTCCGCCGCCTCCGCCTCCGCCGAACTCCTGAATCTCGAGGATTTCGACTCTACGCTTCATCTTCTTCCGGAGCTTAATGGCCACGTCGGACGCCCTGAATCTCCCGCACACCGTCACCACGCACTGCTCCTTATCTATCATATGCGTCTCCACCCCTGCTTTTTAAAGCATCGATCTTTTAAAAATCCTAAACAATCGAAGCAAGAGTTGCAGTCCAGATTCAGTCTCATCACCATGCAGCAGCTCTACACACAGCAAACCAACGTTGGCAGTTAATAGATATGGAAGCCTAAGCAGAAGATGTTGGTTTATGAGAGGGACGACTTGCCTTTACTGGGAAATAGTCTTCTGTGCCAACAGAGACAGCGGAACCCATCTTTTTTGTGTGTGGGTGGATTGAGAAAAGCCAAGGAGAGACATAGAGGATCAGAAAGGTGGTGATGATTCCTTCTCCTTTTGTGGATGGTGGAAGGCAGAAATTGGGATCTGATTCTGTTTTATTCTTCAGAGACTTGTTGTTGTTGTACACTTGTAATTGCTTCATTTGGTTTGTCACTTTTGGGGTGCCATCCCTTGCCTGTGTAACTTGACTTCAATCTGGCATTCTCAACTGGATCACCTCCACTCCACGCCAAGACAGAGACATTCTCTATTGGAAGGATGGTTAAGAAATTCATTGCTCCCAATATTCATATCTCAAAATTCATATCCAAAATTCTTTCATTTTCCA
>MSTRG.10512.1 scaffold1491 400241-400586
TAAAGTACTAGGGTTCCACATGGTAATGAATTGGCCATACCAGCAGGTCCGCTGTCCTTTTTAGGCATAAAGAGAAAGCATGTTGGCCAACTATTATTCAAACAAAGAGGATTTCGACTCGACAATTTCCAACAGAATCACATACAGTATGCTAGCGTAAGATAAACTTAAAGCTATTCAGTAAGCAAGTAGCTACTTGAATCGTGTATTCACTAGTGCGTTCATAGACGCTCTACCCTGT
>MSTRG.21584.1 scaffold30 437969-439209
GCGGAAATGAGAAAAGAAAGATTGAGACTTCGATGTGTCTGTGCGTGTGTGCGTTACTTGCGTTCTCTGATTCGCTTGGTGCAGGTCAGGAACTGATTGCTTTTCTCCCTGCTGTCGCCGGCGGGATGGAAACAAATTGGAATCGGGGACTGCAGTGAATTTGGCGGGGAAGCAGGCGGTCAACCTGCATGGCGGATTTGGTTTGGATTGGATTGTGTTCTATCTCTTTTTATCGTACTGTCTTCCATTTGTAGATTCCTTTCAAGCTGTTCTGCTCTCACTTTACCTGAATTCATTAGATTTCGATTAGGTTTGGTTTATTGGTTGGAGATCTCGTGGGTTTGTGATAGACTGTGACAATGAATCAAATTCAATAGCGTTTCTGATAGATCTTTCGGTTTAGTAATGAGATACAATTTTCTAGGGTTAGATAGATACTCCTGCAATCATTCTGATGGCTTCATTTATGAAATTGCAGATGGTTTGTTTATAAAAGTTTTGACCAGAATGGCTTTATCAGGAAAGAACATTCATTTAATTTGTTGGTAGTTGTAAGGCAAATGGGGTTATATTTGGAGTCCTTGTACAGAAGTTGGAGTAATAAAATTAGCCTCCAATTGACATTTCTACTGCAGGTTCGTCAATGGGTTAGCCTTTCAGCGAGGTTAGAACTCTGCAGGTGACATCAGCTAATATTGTAGCTGCAGGTGATTCATCTGGAATTTGGATTTGGATTTGGACATTCGTACTCTGATCGTTGACGTGATGTGGTTTCTAAAGATTTCTGACCTTTTTAACGAAAATCATGTGGCACCCTCCCATATTGATCCACCGATCCCTAATCTCATTGTAATTTTTCTATATAGCCGCATAGTCAAATAGGATTAGATGAATTCTGCATGTTTCAAACGCTTCATCAATAATATCATCGTCGACTAGTCGGTCATTTTGGTCGGA
>MSTRG.41882.2 scaffold917 917052-919130
GTAAGATGAAAATCCTTATTCGCGGACTCGATTCCATTTCTATTGTCCGTTTTCCGTCGCTTTTGGAATGGCATTCCCTTCCAAATTCAGGGATCCCTTTTCCACCCCTCTTTGTTTTCTTTCTACCTATTGTTATCCGCAGATGATCTGGAATCAAATTTGTAAAAACTAATCTCCACCGTTCTCCAGCCGAGATGACAACGAAAGGTCGAGCTGCAGGGTATGGACGGATCTGATCCAAGTTATCGAAGCTTCGTTGAGCCGTAACAACTAGGAGTGCTGCAGATGTTACGTTGTTCTTTCATGACCAGCTCTTCCACACAGAGCCAGAGATCAGTTCCATTATGTGGTTCTTTTGACAAAAGGAGGAGAATTGATCAACTATGGGGGGCTTTTGTTGTTGTTATTGTTGTTCAAACCTGTAACTTTGGATTTATAGATCCATATGCTATCAATTGATCGCATACTAGCTAGATTATATTAGTGAAAGGTTTTGTCAATCAGACTTTAATACTATTTTAGCGTGATGAAAAATGGGTAAACTTGAAATTGTTGGAAAAAAATGTAATCATATAATACTACAAAATCTTAATCATTACAATATTTAACCTATTATCGGGGTTTTAGTTTTTGCAAAAAAATGAAATTTGGGGACAAATTGTCGGC
>MSTRG.2040.1 C8117475 27-542
TATTTCCCCTTGTTGTAGGTCTGTATCTATTTACTTCAAGGGCTCTCAACCTCCCTTTGAACGTTTTGAACGTTTGAGGAAAAGTAGATCAGAGATCTCAGAGTATTTTACTCATTACTTACTGGCTGTTCGGACGTCTTACCGACTCCTTCTTATGGAGCCCGAATACTTATCTAAGCAATGGGACTGGTCTCCGATACTGGATTTTGTAAAGGAGCCTCAAGGTCTTGGTATGGGCTCAGATATACAATGGTGTGTGAAGCAGATAGTGCTTCTGTTTGGAATGAACGCCAAGATAACTGAAAATGCAGAAGAGGACGCAGC
>MSTRG.520.1 C7998913 1-363
CATCTTCTGCTGCTTGGGTTGAGAAGTATAGACAGGAGGTGGAGGCTTGCGTCAGTAGAATTGGTGAAGTGAATAATATCAACTGGAGACCGTCGGTTGAAATCCTGAAAGAAGAAGGTCTTGATGCAGCCCATTTTACAGACATCCAATCATCTTCTTGTCCACAGAGAACAAAGGTGGTGGAGAATGGAATCTCATATGCGATTTCATTGGCTGGACAAAAGACTGGATTTTACGCAGATCAGCGAGAAAGCCGGCATTTCATATCAACAATTTCGCAAGGTC
>MSTRG.31699.1 scaffold50 626754-637976
CTTAGTTGAAGCTTCTCTTGAAGTGGAAACTAGTGAGTGTTCTTAGGAGGATTTGGTAGCTCAAGCTTCTCAACAAGTGGAGGCTGTCAACCTGTACTTTGAAAAGAAGATGGTACAAATTGAAGATGTGATAATTTTAGTGGTGCAAAATGCTTTCGAAGAAATGGTTGATGACCTGCAAAGGAGCAAGAAAAAGAAAAAATAATTGTAGAAAATTCAGATGGTTTCACTACTCTGCGTACCCCGGGTCAAGCTACTCTTAGAGACTTCATTGAAAAAGTTATGGGGCCAACAAACATGTGGAAAGGAATTGGATTTACAATCATACCTCTAGTTTTTCCCCGCTGATCTCCCTCTTACAGTCTTGGAAGATTTCAACGCTATTGCATCTCCCGAGGAGGCTTCTAATGAGTGAGTAGGGTTCACTCCCACCCACCATGGCTGCCTCCCCCGTCTCCTACCACCTCTTCTTCTCTGCCGTCACCTTTGCCTCCGACCCAACTTGCTCTGGG
>MSTRG.24040.3 scaffold33 1526862-1528144
CGTCGATGGAGCTCCTTCTATATATCCACCATGTTTGGCTGCTCGGCGACCCATCCGGGCCGGCCAACTGCTTTGCCGTCGGGACACTATGGACCGACGCATAGGGCGATTCACACTAGACATTCGTTGGTGGTTTGGAGAAGTGCGTCACTGTCGGCTGCGTGTACAAGGAATGGCGGAGTTACGAACTCCTGGAAACACCGCACCCCATTCCAATCGGAAGCGTTTTAATTGATTTCGTTCTCGAAGCTGTGCTCCTTCATTCGTCTGTCACCCTTTTTGGTTACCTCTTTATTTGGCAAGCTCCACGAGCTCTGTTCATCAGATGTTGTAGTCTCAGAGTCATAAAATATTTTCTCTCTAGCATAATGCTAAAACACGCATATTGGTCTTGAAGGTTGCTTACCTTGAATTGCAGCAACACAGACACGTAGAAATTTGCTGTGTTGAGGATGCGATAATCCCTACATTGAAGTTTATTGTTTGTTTTTTTGCATGGGTAAGATAAATCAAATGCTCTTTTATGATATCCATACTTC
>MSTRG.2126.1 C8123217 1-559
ATTTCTCACGTAACCTTTGCGTTATATTCTCTCCTTTCCCCTTTCCTTTCCTATCCTTCCTCCCTCCTCTTTCTTCATCATCTCTTCTGACGACACGAGAATCAGAAACCGGAATTGGAATAACATCTGTTTTTATTTATTTCACATTGCTTTCGGTTTCTTCCGATTTGCATCTGTTGTTTCATCCGTAAATCAAAAGGAGAAAAGGAAGCATTTTTAGTGCTGGGTTTTGTTTATAGAGGAAAAGGGTCGTTCGTTCTCGGTTTTTGTTTGTGTGTGGCTAGTTTACTCATGCCAGATACTAACACTAACACCAGGCAGCAGACGAAGAACAACAATGCTGGGCCGAATCAATCCTCTGATAATATTGAAGAAGCAATTAGAAGGCTGAAGATCCATGA
>MSTRG.24773.1 scaffold3422 260-1594
GGTAGGAGAGAGATTGGAAGAGGTAGAGTGGGAAACGTGTAATATTAATTAGTTTGCGGGAAAATTCTCTAAATGCAATTATTTTCAATTTTAATAAAAGAAAAATGATGTTTATTATGTTGTCGACCATAATGGTACTGCTGATGATCATCATGTCGGTTCAGTTCAATTTTTCTATTCTCCGGATAAATGGTTCAATCCGGTGTCGCGAATACGTTCTCTATCGTTGCGTTTCAAAAGGTTGGATTTCACGTGATTGGTAGGAGAGAGATTTGAAG
>MSTRG.19257.1 scaffold275 443888-445208
GCTGGAGTTCCAAATGTGCTATGTAGCCGCATTTCGACACCAAAGGGCATCAGCTACGGCAGCAATGGTGCTGTTAGGAGGAAGGATGATGCTTTGCTGGGGAACTTGGCGATGGCCGTCTGAATCGCTGCCGGTTGAAGAGGAGCTTTGGCTTTCAAGAACAGGGAGGGAGAAAGGAATAGACTTGCTCATTGTGATAGTGAAGAAGGCTTTTTGAGGTGGGAGCTGAATCCACCACCTTCCAGCAGCAGCAAAAGATTCCCCCATATATATTTGCAGGCAGGTGGAAGAAGGTATTATCAATCAAGTTGTTGAATCAGGTTTGATGCGTAGCTCTCTCCTCATAAATGCTGAGGCGCAAATTTGTGGCTAAGATGAGTGTTGTGGAGACATATAGTTGAGTGAGAGTCGTTGAGGTAGGAATTATTTGATAGCAGAAAGTTCTGATAAGGATGGGTCATTTAATTAGGGAGGAAAGCAAAGGTAAAATCAGGTTGAGGAGAATGTTTGTGATTTGTCAATTCACAGGCCATACAACGTATCCAAGTTTTACGAGCCAAAAGGATTGATCTTTAATTATCTACAGCGCATGATTCAGACACAGCACCAACATGTGGATGGCCCTTCAATACACCAATGAACTCACAAGCTCTTACAGTCATATTAGCTAGCTCATGATCTTGGACTCTGTAATGCC
>MSTRG.17932.4 scaffold257 382079-383808
TTTGAAAATAGTCGATTACCCTGAATTTACCACGATCCCCCCACTGTTTCGTTTCGTCTTGAGCAGCGGAATTCCTTAGCCTGAGAATCGTTATGGCAGCGTCGTCTCCGGTGGTCTCCTCTGTTTCAGGAGAGACAAAAGTCGATCTTGTGAAGAAGTGGGGTTTGGTTTATCTGGGGTTTCAGATTAGGACGCACGAAGTTGCAGTTGCAGAGCTGGGCTATCTTCCTCCATCTCGACCTGTGTATCAGAAAAATGGAAACCTCTTTTTCCGTACAAGCATTGAGAAAGCAACAGCATCCGAACAAAAACAACTTGATTCAGCAAAAGCGAAGCTAGATAAGCTCAATTTCTCTTGATCAATCAATTGGCTATGCACTCATGGCTGTCTGGTGAGGTAGTTGTGGCCAGTGACTCGACAACAGTGTTTGGGAGTTGCTGCTTAGTCGGATTGAATAATATTTTGTACACATGTTAGCAACCGGGCTGACATGAGTGACTGATAAACCAAGGAGTCTGTACAGTTTGTTTGAGTTACAACTCAAGATTCCTATTAGCATAATATAGTAGTTAGATCATGATATCTCTATCAGTGATTTTTATTTTGGAAAATATGTGTTTCTGTTTGGAGATCAAGTCGACAAGGTTAACCATCGATTGTGTACATTGCGATGAATTTCATACAAGTCGTGTAAGGGATTACATTGCAATGAATTTCATACAAGCAGTAAGGCAGTTGCTTTAGGCCTCAGA
>MSTRG.20215.1 scaffold280 2026060-2027071
GGATCACAACCTTCCAAACACCCTCCCTCCCTTCAAATTTTTATAAACCAAATAGTTGGTTTCTGAACTGAGCAAGGAGCCCTTATAGTATTACCATCAATCGCCTGAGAACACCAACACCGGAGAACTCCTTTACATTATCGTAGGGTGAAAACCCACCGGTTAATTTTTACAAGGGAAACTTTAGGAGTAATCTTCTCTTGTGTCTCCGGTGGATTCTAGAACTTGCTGTCGAGCTCGTCCCGCCGTTGTCTTTGGATTAGAAATTTGCGAATACTCGCGTTTTCAGCTGCTTCAACCATGGAGGACGAAGCAGAAATCTATGACGGAGTCCGAGCTCAGTTCCCTCCTCGTCTTCTGCCATACTCCTTGTCATCGTTAGCGGCGGGTGATTGTTGTTCTACAAACCCAGTACTCATCTTGTGTTCTTATTTCTTCCTTTAATCCATTTTCACAAGAGATTGTGGAGCTGCCGATGTTCGAGCTGAGTTTTCTAGAGAAAGCACTTTGCTGCCATTTTGATCATCTTCAGCAAGTTATTGCAGAGAAGCACATGCTTATACAGTAGCAAACTCAATCAATCCATGGTGATTTCCTGGTTTGAGTCGGAGCAGAAGAACTAATGTGTCGAGTTTAGAATCGGCATCGAAAGTTGTAATCGGCAGAATTGAACTAACACCCAACTTTCCCCAACATGCATCCTTTCGAAACCACCAATCTAGTAGCTACTCTGGTATTCCCACCGTTGCCGCCGCCTCCTCGTCTTCCGCCGTACTCCTCGTCGTCGTTAGTGGCAGCGGCGCCGGAGGAAGCAGCGAGAAAACTCGGATTTCTTCATCTGCTTTGTTTAGTTTTCTTTCCGATGAATCTAGTGCTATGCTGTGGTCACTGAAAAACATTAAACATCAAGGAACTTTAGAACCTAT
>MSTRG.3805.2 C8245699 1-978
GCAAACAGCACAACACATGACGTCAGACGAGGATGCTGTTCTAAATGGTAGAGGAACACCTAATAGTAATAGTGAAGGAGATGGGGAAGGTCACCATTGACTGAGCGTTCATAGCTTGGAAACATGATGCAGGATGAACGGGAAATTTCAGAGGGCACCGTGGTGGAGTTATGTGACAAGGAGGAACGAAAGGAGTTGTTTACCAAGACATAACGGCAATGTCTACAGTAGAATGCCTATTCGCTTGCAGTCAGGGCTGTTTTAGAGAAGACCTGTTAGAGTTCCTTTGGTGCTTGGTTTCTCATTCGGTAGCTGGCTCGTTATGAACATTGCACCTTTGTTTTCTTTTTTGGTGTTTGCTGTCTTTGCAGGTTCATGTTCACTGGGTTGGAACTAGCTTCTGGTCTAAAGCTGATCTGATACAGCTTAGGTATCTCAAGAGTTGGACCATTTGCATCTACCTACAATGTTTGTAGCGATCTTCTGTAACTGCTAGATGTTTGATATGCTGCGTTAATGCGATGAACAGCTATTCTTCTTGTCCTGCGAGATCTGGAATGTAGTGATCCAGAAAAAAACTGGAGGTATGCAGCAAT
>MSTRG.32093.1 scaffold510 88395-89035
GTTCAAATTCATTCCCCATTTTCCCTCTCGATTGCGAACTTGGCGATTGACAGAGAAATTGTCGATTTTCGCCCAAATCCCTTTGTATCCCAAGAAATCCTCACACCATATTTCAACGTTCTCACCTCTATATTCGATTCAGCCAATCAGTAGGCAGAGGGAAGCTTCCATGGCCGAGGATTTTGATAATCTCATCCCCAAACTGAGTCGGTTTAGGGTTCTATCAAACAATCATCCAGCTGATTCTTCGATTACAAATAAGTGTTCTGATGGAAGGGTTTTGATCACCCGCGGGCTACCCGGTATCCAGCCGGTGACGGGAATGGTTTAGTTTCTGGATATGTCTTGCAGTCGGGGACGTAGACTGGGAAACCTAGCGGC
>MSTRG.33148.2 scaffold562 199719-215265
CCCCTCTCCCTCTTCTTTTGTTTTCTAACCGATTACAGAACAACACTCCATTTTCGCTCTCATTCCACTCTTTTCCGTCTAAAAAATTGGCTTAATAAAAATCCCCTCTTCCTCCGTGTGCTCAGTTTGATTTTTTTAGGGTTTCAGTGTGAATAATAACTACCAGGAGAAGGGTGATTATTGTTGTATGGTGGTGACATTTCCTTGCTTCATTCGGTGAATCCTTCGCTGGCCATTGGTGCACTCATTAGATCTTCCAGCAGGGGTGAAACGCGCAACCAATTTGTAAGAGTCTCTCAAGTACATACCAACTTTGGCTGGACGGACACTTCTCGGAACATGAAATCCTTCTCATGACTATTATTATGCAGCAAAAAGAAGGCCTTTGGAGCTGTCCTCTTTGAACTACTGGGATTATATAACATCCCTTGACCCTTGTAACCACTGACCTAGCAAATAATGTAATTTTAAAACACACAATCGTGGAGAGAGAGCACAGGTTGCTTTCCTGAATAAGCGAAGAGGATGCATTCGGTTAGCCATAGAGACGGGTATAAGTTGCCGATGGATTTATGTTCTCCAAGCTGTCAGTTATGTCCTATCAGAGAAAGTGAGTGGAGATATGAGATGGACAGAAGACAAAGCATATGAGCAATAAAACTTGGAGCTGGAGTTGCCAAATCAAATCATGACCCAGGAATTGAATTGATGCAGTTGGCAGTTGGG
>MSTRG.37826.1 scaffold754 387251-387518
GTTGGTGAGAGGTGAGAAGGAAAAGGAGCCAAACAAAGCTTGCTAAGAAAAGAAGCGAAATGAAATTAGGGTAAAGCTTAAAGATGAAGAATTTATGAGAAGAAGAAGATTCTCACGGAAAAAACTTCGCACATCATCCGTCAATTGATTGAGAAAGAGATTGGCAACTAACGCTAGTGAAAGGGAACAAAAAGCACTAAAAAGAGAGAGGTTCGAGAAATGCTACTAGTGAAAGGGG
>MSTRG.17848.2 scaffold2545 686-2010
AATCAATTCACAATTTATTTTGAGGAGTTGAACATTGAATTTCTATGCAGTTTTGAGGTGGAGAAGGCGTTGTGTAAACATGGATTTTCATGATTTCTCAAACCTATGGATTCCAAATACAAAGACTCTATATAGACCAGTCCAATTGTTTGAACCAAAAACCTTGATTATTGTCCCCATCTATGTTGTTTGTCGTCTACATGGTATTAAAGTTGATATCCCCATCTTGTATCTCAAAGAATAGGATCAAAAAATCATCATTATTCAAGTACTTCGTGTTTTTCGTTATGGTCTATCGTATTTTGGTTTCTACAATCTTGAGCTGGCTGGATCTTCACACGAAAGAGTCTCACGGAGTGCACAGAATCTTACAAAAAGTCTAGGTTTGAGGTTAGAGCGAGAGAGATGGAGAGTACATTCTTAAACAAGCTTGCTATCATCAAATCAATTCACAATTTATTTTGAGGAGTTGAACATTGAATTTCTATGCAGTTTTGAGGTGGAGAAGGCGTTGTGTAAACATGGATTTTCATGATTTCTCAAACCTATGGATTCCAAATACAAAGACTCTATATAGACCAGTCCAATTGTTTGA
>MSTRG.29518.1 scaffold457 88960-91056
AGGGTTTTCATATTCTGAATTCTAATTGTTCTCCCAAAACTGACGTTCCTCCTTTTCGCCGTCCCCATCGTTCTCATTAGATTATCCTCCTTTCGCCGATCCTTTCTGTTCTTCATCCTTCCTTAGATGAGAAGACCCAAACCCGTCGATTAAGCCGACGCCGATTACTAGGAGTTAGATCTAGAGTTTGATGGCGGCGAAAACCAGCCAGATGAAGATGACCCAACCGTCCACGACGAAGAAAGAATCGGTCAACGCCGTCGTACATTAAAAAGATGGTGGGAAGGAGAAAGGAAAGATCCCACCTGACGATATGAGAGCAGATAGGCTCCTTGCCGAAACAAGAAGTCTGGAAGCTCACTCCAAACTTCACTTCTTCTTATGGAAGATGATGCACCGTAATTTACCAACAAAGACGACACTACATAAACATGGATGACTCTCTTCCCAGTTTGCCCTGTTTGCTCAGGCCCTCTGGAATCTTTGGAACATCTGTTCTTTGCCTGTCCCCTTGCATTCCACTTCTACTCTCATTGCAGCTTATGCCCGCCAACTTTGCCTCACATACACTTTGTTTATTTCTG
>MSTRG.27472.1 scaffold413 66756-67835
CGTGTGTGTGGTAGTTTACCTGAAGGATAAGTAGAGGATGCACAAAATCCACAAGAAGCTTCTGCAACTTCCCTCTTACCAGAAACAGCCTGCCGAAATAATAGTTCAAAACAGATTCGAGCACGTCCACATCATCGTCACAGCAGAGGATTAGCTTACAACAATCAGTGTAACAGTCCATGATCCATTTGATCAAGTGCTGGATATTCTCTGGTGCTCTGTCTGCCTCATAAAGAACTATCACTGTGGAAGAAAAAAAAATATCAAAAGGGTGTTTCCAGTAAAGAATCTTCTGAGACCATATAACCTGTTACATTTCTGGTGCTCCAACCTTTATATTCCGGCCTCGGGTTTATCGTGCTGATATCTGGAGTTAGTGAGTAGGCATTGCTGATCTCTTTCACCAAACCCATCAAGGCACTCATGGCATTAGGTTCAGATTTCACGTTGAGCTCCACATGATGAGCGCTTGATGTTACTGGAACTACCACCTGTGCTCCCTTTTTCTCCTGGAAAAACACCACAAGATATCAAAGAGAGTTCTCAAGATTCCAGAACTGTGC
>MSTRG.14015.1 scaffold1872 866-3485
TGGATGCTAGTCTTACATCTTTATAAACAAAGTACCAACTACTAGAGTTGGAGGAGTACAGGTTCCAAGCATTCGAAAGCACAATATTATATAAAGAGAAAGGTAATGATGCTAAGGTTCTGGTAAAGTTCATGCCATGAGTTCTCACTCAATTCGATGACCCTCTCTCGGTCATAAGCAATCGGGTTACTCAGTTTCAGAGTATTGTCAAATGAGTTTTCATACTAACTAGAATAAGTCATTTATTGATCATCGCTTGCCACCCATATGCAATTAGTCTGGAGGAAGTGACGAAACATGAGCTCTAGCTGATTCTTGGAAAGACGATCGATCAATCTCTGAGGGATTGGTCAATCAAG
>MSTRG.12181.1 scaffold16 438243-439595
CGTTCTGCTGTGGTGGTCGTCGCCGGCGAGCAGTACTCTTCCTGCGGTGGTGATTTCAGAGTACTCTTTCACTGTCTTCGGGTAACGTCACCGGGAAGCAGATCTAGGGTTCCACTGGTAGATGAGTTCTGGGTTCTTCTTGGTTATTGTTCATTCACAGTGGGGCTGTATTTGCACTTCGCTACTTCAGTCATTCATGAAATTACCACAGCCTTGGGAATCAACTGCTTCAGGTGAAAATATGCTATGATCTATAGATTCATAGTCAGTTTGAACTGATTTTGGATGTGTATGTTAGCTCGAATCTTGTGCTCATGGTAAATAGTTAGTTGATTCGTTCAGTAATTGATGTTTCCTCTCTGACAGGATAACGAGGAAAGAGGCTTGAAGAATCCATGTCTGAATTTGTTGAAAGCAGTACTAGGAATGGTCAACCGAGACTGCTGGATGATGCAGACCAGAATCAACATGTAGTATGCGAAAATAGCCAACCATGGCAAAACGTAGTGATTCAGGGTTTTTATCCATTCTGTTTAATGATGCTGGTTTTTCAGCCCGATGGTTTAGTATTCACCTTAATAATGTTGGTGATGTTCTTATCTCCCGACGA
>MSTRG.27532.2 scaffold413 412045-412937
TCAAATCCGGTCACGTTCTCATCATTGTCGGAGCACCTTTTAGTTCGGTTCGAGCTTCAGTTTGCAGAAAGCCGTTAGTGAATTGCTACGGAGCTCTGGGTAGCAGCATATATTCTTTATTTGAGTTTGTTATCTCAGCATCTACTGACGGAGAATCGTGAGGTAGTTCGGTGAATCAAGTTGAAAGGTTAAGAAAGTGCAATGCAGAACTCTGCTTTGATCCATTATTTGTATGTACCATCTGGTAAAGCACAACCATAGGATCCTTAAATCCTTGAAGAATGTTGCAGCTCTTCATTCACTGTATTAGAGGTGCGGCTTTAACTTAGGTGACTGGTGTTTGCAGTAAGTTGGAATATGCTTTCTTTCACTATCTGTCAATTGTATGGTTGATGTCAATCGATGGTACGGAAACATCTTATAG
>MSTRG.3063.4 C8188285 124-735
GGAACTGAAAATATAGATCTTGCCCGGGTCAAGTTGAATGCAGATGAGCAGATGTGTTGCAACATATGCAGGACACCGATAATTGACTATCATAGGCATTGTCCTAGTTGCTCATTTGATCTGTGCCTTCATTGCTGTCAAGATCTCAGAGTAGCATCTGAATGCAGTTTTAAAGGTGAGGTGAGAAGCCTGGGCAAAGGAATCGCGGGTCTGAGCCGCATATTTAAGATGAACTGGGTTGCAAAGCTGGTCAAGAACGTGGAGGAAATGGTCAGCGGATGCAAAGTAAATGATGCTAGCAGTCCAGA
>MSTRG.8711.1 scaffold127 236475-237207
CACGATTTGTAATGTTGGATCCGACCCGTCGCAATTAAGAAGGATGGCACCGGTTGTGGCTGTTTTGAGTGGTTTGACATGAAAGTTGCTGTTGTGACTGAGAAGCTAAAATTGAAAAATTGGTGGAGAGTTTGAAGAACCAAATTCACAACCTACGAGTTGAGAATTTGGAGCTTCAATCATCATTCGTAAAAGCACCAAGGGCTCCATTGCGAAGTCCTAAAGTTGTAGAGTTGTCAAGTTCCAAGAACAACATTTTCATGGACTAACATAACCTACACAATGAAGTGGATGCACTCAGGGAAAGGGTTGACG
>MSTRG.1475.1 C8082051 10-434
AACTATGCTTCTGTAAATTCCTTTGGAGAATGATTATCTGATGTTTGTAAAATGTGCAGTTTGCTCTACCTATTTCGCTATATCTTTCATATAATGTCGTTTCCTTTGCCATTCGTGCTATTTGAGACTTATTCTCATGACTTTCTTCGAATATTTACAGCTGGCGAAGGTGCAATGTCCACGCGATACGCATTTTTGGGTCTACGATGATGGTCGTTACGAGGAGGAAGGTCAGAACAATATAAGGGGTAACATCTGGGAAAAGGCATTGACGCGGTTCATGTGCATGCTCTTCTCTTTGCCTGTTCCCCATGGCCAACCTGTTGGGC
>MSTRG.23629.1 scaffold325 869399-870231
CTGGTCAACATCCGAGCTCTTTGGCTGACTACCACTACTAGTCTACTACTATCAGTGGCGTTTTAGGAACCGTTAGATCACACTGCCGGCGGCAGTACTGTTGCTCTACTTTCGGATTTACCAATCGCAGCTGGAATATACGTACAGGTTTGTACGTAGCTAGCTAGAAGAACAAGGATGGGGTTTGTGTTCATGATCTCGGTACCCATGATACTGCTTATACTGATAGTGGCCCTGGCCTGTTACTGCTGTGGCAAGTCCTGCTGATCTCCAGCTTTTTCCCCTTCATCTCCAGTAAAGGGGAAGTTGGATTCAACCATGTATCCCGATCGATTTTACAAAACAATCAAAATTTGACCATATATGATTTTTCTGTGTTAACTTTCCATGGTTTGTATTCTGACTCTTGATTCCTTGCATAATTTAGTTGCTTTAGTACTGTACTTGCATTGAACTGGGCACCCAAAGGTTGTTTTTAAAAATGGCCGACTCCCATGAATGGCTCCGAATTGATGATGATACACAGACTGGCCATGTGGCCATGTGACTACTGGCAAAACAAGTTCAACGTTGGATGGGCGGAATCACGTTAACACCAAATGATGG
>MSTRG.5576.2 scaffold105 154073-155526
GCGCAACCGACCATCGAACCGTCGCCGCCTCCGGCATTATCCTAACCAGCCCACAAAGTTCTGAACTTTGGCGATAAGGACAATTGGACAAATCACCAGAGATCTGAGGTCTGGCGATCAGATCGACTCCCCAGCTCTGGAAATTTCGTCATCCGGAGTCGAAATGCTCCCCGAAAGTTTAAACGGTGGCGCTTCTGCTTTGCTTTCCTCTCGCCGATCGGATACAAACTTCTCCAAAGGGGATAGGGAGGAGCTAAATGTTCAATGGCAAGACAGAGGCGACAATTTGAAGGAATTGGAGAGAAATTCGTTAGGAAGTGTTCGAGTAAGCTCAGTGGCGGTAGTGGATCTTCGATGATGAAGAAGGAATCAATTCTTATTTCATTGTTGCATGCTCCATTAGCGTGTTCCAACAGTCCTTCTTACTACGCCAACTAGTTCGGGGAAGCAACTCGATATCTGACTATCCGAGAGAGCTTGGAGGAGTGAAGATGAAGCTCAGATCGATCAGTTCAGCTGGTGGCGGCAGCACAGAGATAATCGATTGATGGTAACAAGATGACCGTTAGAAAGTAGCCGTTGGAGGCCAGCGCGTCCTTGGTGGTCTCATCTGGTTGCTATAAATAACCCCTCCCTCTTCTTCATTTTCTCACACATTACTAATTCTCTCTCCTTCCTTCTTTGGTTTTTTGATACCGACAATCAAAGTCCTGTTTTGGAATCAACTAGTCGGTAATATTTGTAAATTTTTGTTGTAATTTTCTCATTTTGTTACCTACTAATAATTTTTTTAGTTGTAGAATGGATTACTTGTATGGACCAACACCTCCGCATGTCGACCCCGAGCCGATTGATGGAAACTACTTTGAGGCGTGCACAACCGACATCGAGCCGGTAAAATTTTCGACAATGAGGTTGGTACCGTTTGAATAATGCTTAGAAAATATTAATTACAGCCTAGTGTTAAATAATATTAGTACTTGCCTAGTATTATGTGAGCTAATGTACATAGATTCATATTGTTTAAGAATATTAGTACTTCATTATGCCTAATGTTAGAAAATATTAATACTTGCTTATGCCTAATGTTAGAAAGAATTAGTGTGCTT
>MSTRG.34052.2 scaffold596 118276-119341
CCAAATGTCGTTCGATAAGTCAATAACCCTTAGGGTTATTTTGCTTCCTCTCTCCCTATTTCTCAACCATCGACACTATCTCAAAACCTTATCTCCTTCATCTCGATCTACACCTAGGTCACCGCCACTTCTCCTCGGAAATCTCCCTCTGCCCTCAATCCGAAGGCCCCAAGGACTACTCCGATTAGTACTTGATCGACCAGAGGAGACGTTGCCTTTTCTTCTCCGGATCTTGACGGTTCATGGGGTTCAATGCTCAGCCACTCTTACTCTCCAAGGCCGAGGACATTGGAGTAGTTAATCAGACCCATTCTTAGCAACGGTATGTCCCTGATGCTTAACTCATGTTTTACCTCTTCTCGACGCCCCCTTGAGGCCCACAACCCAGGAAGATTTCCTTGGTGCGTTACCAACAGCAGCTCGATCATTAGAGGCTTAGGAAATCTTTGGGCCTACGGAGGACAGTTGATTTCTCGGAGATGAGATGGGCTTCCTGGATCTGGGGTTTGGTGGATTTTGAATAGAAAAAAGAAGATGGTGGTCTAATCAACCAGAGGTCTTGCCACATTTGATATGTGCGTTAGTGTTTCGGACGGACATTAATGGGTGACTCCTTTTTCCTTGCGAGGTAGTGCGATGATGAGTGCTCCTAGAATGAAATGGTGAGACTTATGTTGGGGACTTTGGTGGATTTAAATATAATCGAGTGTCGTGTTGGGTCTCGAGAGTGGTAAGGGTGGGATTGAAGGGTGAGGATGAGGTTTGACTGATTTCAGGAGTAGGGTGTCTGATTCGGGTGAGACCGAGACTGATGGTGAGTGGTGAGGTTTGAGGGAGAGTTTGGATTAGTAACTAATTTTGTCACTCTTTCATGTCTTTTTTTTATTATTTTCAGTAACTTTGGGATTTTTTGCTGATTTACTAACTACAACTCTATGTAAATTTTTTCAGAATGCCTCCTATCTACTCCTA
>MSTRG.34947.1 scaffold618 327137-327425
CTGTTTCTTTTCCTCCCCATTATCCGCCTCTGCCAATTTAATTTTCAACAGCAAAAGCAACTCCGCCGCCGGAATGATCAACTAATCCCGCAGCTTCAACACAACTAATCGCCTCGCCGGCACCACTATGGACAAACCTACACCAGTAGTACCATCCACCAGTACCAGCAAGAGGTGGATGGCTTTTGAACAGAGTACTAATAACGGCGCCGGCGGGGATTCCGAAATGGTGATTACCGACTGGCCGAGTGTGGCGG
>MSTRG.4575.1 C8322157 1-396
CCCTAATCATCAGATTCCGCATCTCTTCAAGGCGGGTGCTCCATCGACTCGAAGTTTCCCAGCTTAGGCTTACGGGTGGCCGCTGCTGTGAAGTCTTGATTTTTCCGTACCGTGTGACATTAGTATGGCAGAAACGGAGCTAAACCCAACTTTCAGTAAGACGACTGGCTTGCCTAGGAAGCGATTCTATCGTGCACGAGCTCACAGCAATCC
>MSTRG.15529.2 scaffold2152 443-1164
CATTCTTAAACAAGCTTGCTATCATCTAATCAATTCACAATTTATTTTGAGGAGTTGAATATTGAAGTTCTGAGAAGTTTTGCGGTGGAGAAGGCGTTGTGTAAACATGGATTTTCATGATTTCTCAAACCTATGGATTCCAAATACAAAGACTCTATATAGACCAGTCCAATTGTTTGAACCAAAAACTTCGATTATCGTCCCAATCTATTTTCTTTATCATCTTCATGGTATTAAAGTTGATGTCCGCGTCTTGTATCTCAAACAATAGGATCAAAAA
>MSTRG.27907.1 scaffold417 82012-82872
GAAAATTGAAACTTTTTAAATGGGCTAATATTTGACGTGTATGTTGGGAATGGCTAAAAATTGAGGTTTCACCATGTTAAGCCCTTCAAATAATTGCCAAATGAAGTTAGATAATATTTCTGAACACTCTAAAAAAATATCGAGTAAAATTGATTTTTAAATTTATAATCCAAGTATTTGAGGGGGTCACTCTGATGAACCTTGACTTTTT
>MSTRG.8060.1 scaffold123 1024973-1026558
CTCCTAATCTGGTAATTAATGCTCTAATCCTCTGAACAAATCCGTAAAAGCGTACCCCCTTAGCACTTTCCCTAGACAGCAGCCAGCTCCAATGCAAAAACACTCCTGAGTCCTGATCGGTTCGGATTCCGGCCGCCGAAATATGGAAATGCGACGAGGAATTCCTCTCTTCTGCCAGCAATTCACTGCGCTGTTGAAGAAAAACCTGCTCCTCTCATGGCGGAACCCTTGCTCTACGTTGATCCAGCTCTTCGCCGCC
>MSTRG.11666.6 scaffold156 685022-686303
TCTCTTTTGTCCTCTTCTTCTTCCTGCCTCTCTTTCGCCTCCTGTTCCTTCCTCTTCTCCTTCTCTCTCAGCGGCGGCGGCCGCGCCGCCTCCATCTCCTCTCTTCTCCCACAACGACAAAGGAAGGAAAACAGAAGGAAGAAAAGGTGAATGAAGAAAGAAAACTCAGTTTCAACCTACCAGGGGAAATCGATCGGAAAAATGAAGAAGAGGGAAGACGCTCTTAGGAAAGCATGGATGGCCCTTGGTTGCTGGCTCCGGGAACTTGGGAATTCGGAAGCTTCGAATCCCCAAAATTTCGGCTAGAAGAGCTTTGTATTTTCTGTTTATTTTGGCCAATTTTCGTTTGTAATGGGGTTGTGTAATATGATTGGGGCGTAGTGGTAATGGGCTGTAGATTGCTTGTGATGGGATTGGGGTTGGTGTTTCTCGTTGTAGTCGGTA
>MSTRG.26735.1 scaffold376 475179-475642
GCATCCAAAATTCAATACAATTGCTCACTAGATAAATACAACCTATTAAACGCAGAAAATGGAGAAGAAAATTTTACAAGTGTCAGCTTTGGCTATCCTTTTCTTCCTTCTTACATCCTGTGTCATATCATCGACAGCATCAGATGTCATCGCTGACGGCGGAAAGACTAATGAACTCCACTGTACACAAGACAAAGATTGTAACAGACTCCTTTGTGTGAATCCTAAACCCGCAAGGTGTTTGAATAGTGTTTGTCAATGTCAGCCCGACGCAAAAAGATGAACACCTTAAGAATGGAAATGGATTGAATGTATTAGCTCAATGATTTATATGTGTTGGATCAAGTAATTAATAAAAGCTAGCATCAGTCCCGGCCTTATCG
>MSTRG.1994.1 C8114629 72-521
AGATATCGTAGATGGTCCGAGTGTGGAAAACTCAAAGGCAGGAAAAGGATGTTTGGCCAAAGGATCTTTACCGGATCGAAGCAGCACGAGCTCTTGTCTCGTTTGATTCCTCGTGTATCCGAGGAATCCCAGATCACTTTGCACGAGGTGACTAAGTCTTTCGGAGAGGGAAAGACAATGCTAGAAGAATATGTATTTGCTATAAAGGCTGAAGTTGGCTTAAATGCCCTTGTAGAGGCA
>MSTRG.31113.5 scaffold475 1605561-1606508
CTTCTGCTTACTCCCTTTCTCTATCCCTCTCACTTTCTTCTGACGTCTCCTCCCGAGTTTCATCCATTCCTATGATCGTCAATTTCCTTGCTTCCGGATAGCTCCCACTTTTCCCTTTTTTATTCTCACTAGGTTTTCTTTTTTGTTAATCCATGATGGTCCGTCTGATCGTTCGAGCTGCGTTGAAGAAGAATGCTGTTGGGAGATTTTCCGCGAGACTAGCAAGACGTAGCTGATATTGGGAAGCTTGCTCATCTACTTGATTCTGGAGTTGTTGCACTGGTAGTTGTTTTATTGATCATTAGTCTTCCTTATCAAGTTTCCTGCTGATCAGGGTAACTGGGTTATATGCCTTTTGCTTTAGAAACACTAAAATTTCCTCCTTTGAAGCAAAGACTTCCATCATATGGTTTTATCTCTTTCCCAGCAGAAGACACACTAGCAGTTGCTTTACATCTCGATCATGATTGTGGTTTTGGATGTTGCACTCTGATAACTTATGATTTTGTCTTCCTTTTTTATGATCTTGTTCTAGGGTCTCCTTCAAATGGCGGTAATTACATTGCTTGCAAAGCTATTGGATAGAAATTAAGATAGCCAAAAGGTAAGTAAGCATAAATATGGGAGGAATTT
>MSTRG.36152.5 scaffold67 1916110-1917925
CCAACACTGAATTTTGCTTAAATTAACAAGAGCCCATTACTTAATAATAAATTATGGCCTGGAGCCTTAATATCCTAGGTACAAATACTTAATAGACACCGAAATCCCCACTCTCCAACCCTAAAATCCTCCTCCCGCCTCTCAACTCCACTCTCTCATTATCATCTTTCACAAAAGAACAGAACTATCACTCGCGATTTCGTCCTCCATCCATCAGTGGAGGTGACGACGACGACGAGAAAATGATCGAAGTAAGCATCCAGCCCCGTCCCTCTCTTTCTCGTCATCTCCGCCTCGTCATCCCTGCCTCGTAGAGTCGGCGACGGCGGTAAAAAAACGGAGGTGTCGGCGGGGGGATGAATGGATCCAACGATGAAAACAGGACCACCGGTCCTGGATTCGTCGCCGGTGAACCGGACGTCCACGGGAGCGGCCGAATAGGTATAGAACGAAGCTTGCGGATTGACTTGTTCGAGGGAGTCGGAAAGGGGAATGACTTGATCCGATTCGTAAAGACCAAAAAGCTAAGTTGTGGTGGCTTTTGCTTCTCGGATTCACGTGTTCTTCCCCCTTGCGACTCCTAGACGGACGACGATAGCTTCAAGGCCTTCTTGTGGGTATATCTTGGATTTTTGTTAGGGTTAGAAGTCAGTTCCAGGAGTTTAGGAGTAGAAAGTTTGGCTGTATAGGCTATTTAGCGATATTTTTTTCTGTTGGTATTTCATTTTTTTTTTTGGAAAACACTAGTTTGGGATTTCGTATTGCTACTGCTATTTGGGGATTTGGGGGAAGATGTTAGGATTTCTTCTGCTTCAAACTCCACCCCCTCTTCTCCTTTGTACGAATTTGATGTTTTTATAGAGAAAAGAGGGCTGCCGCCTCCTTCTCTGTCCAATTAAAGGTTGACAGCGAAATTGCCAGAAAATGGGAGGTGGCTGCTCCTAGGTAATTAACA
>MSTRG.39388.1 scaffold83 50188-50917
TCGAGAGAGAAGACAAGCCGCAAAGGCAGAGCGAAGAAAGTTAGACAGATAGTCAACCAGGAAGATTCCAATAATGGAATTACACGGTTACACAATTGGCATGCCTCTTTGAGTGTGGTTAGTCGGATTTTCTTGGCTACTGGTTGTGGTTGATCACGATCATATTCGGTTGTGGTTTTTGTTTTGTGATGTTTGATACTAAAATTGTGCTTCCGCC
>MSTRG.12262.1 scaffold16 898015-898758
ACCACCTTTCCGAGACTCCATCTCCTCCTCCTCGATCCGACTCCGATCATTTAATCCTCCATTTTGTTTCTTCTTGTTGTGGGGAATCTAATCCTCCTACTCTTTCGCCGCAACAGCAGCCGCCATCTACCAAGCTTGCAAGCGTTCCGGCTTCTGATGCTCCATACCCTTATTCTTCGCTTTATGCTTCTCTTGCTGATCCGACATCACCCAAACCTACTTTTACTTCTTAGGTGATTCCTCCGATTCTCTCTGCCGTCCAAGGATCGAGGAGAAGGAGATGGAGTCTCGGAAAGGTGGTGGCGACGACAAAAAAGAGAAGGATTTTCGTATGTTTTTTTTTAAGTTTGGCCCCACAAGTTGAAGTGGTATCCACGTCACGTCGGACGATTATCGGTAAATGACTGAAAATTGGCCAACGGATTTCTATACAACCACAAACCGACTATAAAGGCATACAGTACAAAATCTTAAATATAATGACATTCTACAATAATGTAAAACTATAATAACATGAGCCGCATTTTACTTATATATAATTGTATACATTTTTCGGGTTAGGCCCATAATTACATGGTAGCCTTTGGACTACACATGGC
>MSTRG.21955.1 scaffold305 189203-190319
GGTGGTTTAGGCTAACATATCCTCTCAAAACTCTTCTTCTTCTTCTTTTGCTATAGTTTTTTCACAGATCTTTTCCAGGATGACTTTTGACTCTCTTTATGTTGGAAGGGAGTAAGTTTAAGCTTGGCTGTCTTATAGGTTTCTACCAATTTACTTTGCTTTTCCGCAAAAAGATGTTACTTGATTGTTTTATTTCCTAATCTGTATGCGGGGAGATGAGGCGGGGCAGACAATGGCGCCGTTCGACTTTGTTCGTACAGCTCAATAAGAAGGTCGAAATTACTCATCAAGCCCGCTTACAACCCTGATACTGAGCCAATCATGGAGATAGAGTTGGACTCCATGAATGCCCTTATTTCTGGGATTTCCAGCTCCTTCTGTTTATCTTCAGTAATGGAATCACCGGGTAGATAACAGGCCTTCTCACTTGGGGTGAAGGATAATCATCTTCAACGGTAGTTAGAAGAGAGTAGCAGGAAAGAGTAGTTTTGGAGTTGAGAGAGAATTCAGACATTTTTGTTTTAATAGATATTGCAACGGTCATCATAATATACTTCTACATAAAATATACGTGGAATTCAGTCAACGGGCTGAACAAAATACTAATTAGGATAAAATATGTTTAGCGAAAACGATATTAGTATATTGTTGGACGACCCGTTGGGTGGGTGTCAGGGTGGATACTAACTAAATTTGTCCCCATTTGCTACTTGGCAACCACGGG
>MSTRG.2346.1 C8138601 1-453
ATTTCCTCCGAGGAAGGTTGATCAACTGCAGAATCATCTATTTTTTACTCCGTTCTCCTGGCATATGCAGCTTAATGCTTACTGCTCTATGTGTCCTATCCACTTGTAATAATTTTGCTTTTTTTTGCTTTCTTCTCTTCAGCCTCCCATGGCAAGGATTAAAGGCTGGCACAAAAAAGCAGAAATATGACAGGATCAGTGAAAAGAAAGTGCAGACTTCCATAGAGTCTCTTTGTAAATCTTATCCATCCGAGTTTGTATCCTACTTCCACTACTGTCGCTCATTGCGATTTGAAGATAAACCAGATTACTCGTATTTGAAGAGGCTTTTCCGCGACTTATTTATCCGGGAAGGT
>MSTRG.7359.1 scaffold1199 110361-123068
GCCTGATTTCCAGGATTCATAAGCTCCGCCCATGGCCAGATTCCGTTTCTCTATGATTTCTTATTTATGTCTTAGGATTATAAGGTGGAGTAGAACAGTTGTTTGCCTTCTTCTTCACCTACATCCTCTCTTTGGAATCCTCTTTCCAGTTCAGTTAGTTTACATAGTTGGTTAGTCATGGAATCCAATGTACCACTATATGAAGTTTGATCCCTACTTCACAATCTACAGTTTTAGTGAGGAGAAGCTAATACACGACATGCCACCATTTCTATGCATATACAGGTTGCCTATTGGTGAGCCAGATCCAACACATGCAAAACATTGTTATTGAAGTGAAGGATTGAAAGCTCTAAGATGAATAACCCAATTGCCACCTATGTTGTGATTAAGCTCCAGGAACGATTATCTGGTTGCAAAGGAAAAGATCAGAAAAGAATAAGCATGCAGATGCTGATGCATTTGGTTGTTCTTGGGGAAGTATGCTAATAAATATGAGCTACTTTGGCGACAACTAATGAATAGGAGGTGACAATGGCTCGACTTGGTTCAGCAACAGGTGTATACAAATTTTTGGTGAAGTATTTAGTAACAGTTGTAGAGCGAGGTCTTTGCAAGCTCTCTATTTTGACATGTCAGCTGAGGCTGCTGGTACAGTATAAGACAACTTTCCATTATGACGGCAGGAAGAGTCTGCCCATTTTTGTTGAAACTAGCATTCCTCAGGTCAGCTGAAATCCACAGTTGAGGGTTTAATTAAATGAGCTTATGTGTTGTTTAAAATAAGTTGTGGAATCATGCCTTACATAAATAGATCTGTGTAACTTTTATCTTCGAATTGTCCTAATTATCATGCAGTTTTCAGATCTATAACTCAGAATAGTTGCATCAATTTATAAAAAAGTTATCACAGTTGAAAAAGTGGTTTACAG
>MSTRG.12319.1 scaffold1603 216639-217068
GGATTGATAGACAACAATATTTCCCAGCTGGCGTTCGAGCCCACCCTTGCCGCCGGTGGTACAAACACGTTTACACAAAGTTGCGTCAAAGTTTGGATACAAACAAATACGAGTGCAGTTGGATCCGCAAGCTGCGATCCAGCTTTTGTTGTCGGACACGTGCACTCTTATGATGTCGCTCAATTTCGTAAGATGTTGGATCGGGACTGAACTGTCAAGGTTAAGCACCTTTTTTCAAGAAGGGAACCGGGCCGCCGACTTTCTAGGAGGTCTTGGTCATCGTTTATC
>MSTRG.12846.2 scaffold168 778-1417
ATATTGTGAATAAGTTCTTGTTTACTTGGGCGCTGGTGTCGTGTTGTTGATGGTGTTTCAGGTGAGGTGGTGTGGGGATCAAGATGCTATTGCGTTTGGAAGCCTATTGGAACAACGTCATTATTTTCTTAGCGTGGAATACTTTTCCATATCTCCCGCAGGATGGATTTTCCCTAACATGCAGGAACCTGGTACTTCCATGATTTATGTTGCAGAGCTTGATTTACCCGGGGAATGACTACATGATTGGGAGGTTAGTTGTTACTTGTATATTGTTATATCTTCTGAATTTTTATTACTAATGTTAGAATCAGTTCGTTAGTCAATAGCTGCTAATTAATAAGTAGATTATTTTTCTGCCTATGATTAGCCTTAGAGTCAGCTATACGTTATTATATCGTAAGTAGTATGGTCATTCCTGATCTGTAGAAATCTGTCGTGTTAGACATAATATTAATAGGGAGCAGTAGGCTGTGTACAATCCCTAACTGTCTAACCTAGAAATATACAAGAAAACATTGTTATTACTTTTTTTTAATTAAGACATTCTTACTACTAAACACACTCATTGCAATATATGCTTATTTCTTAACATTGTCCTCAGCTTAGA
>MSTRG.23458.7 scaffold321 370567-376303
TGCGATCATACCAGCACTAATGCACCGGATCCCATCAGAACTCCGAAGTTAAACGTGCTTGGGCGAGAGTAGTACTAAGATGGGTGACCTCTTGGGAAGTCCTCGTGTTGCACCCCCTCCTTTTGCAATTTTCCTCCGGCGACGTTATCGACACGCTTAGCGAGGTTACATCGTTTATATTACGTGCATAATGACGGAGGGGAACCGAGAGGGGGGTACTTTCCAGGCTCGGGCGGGAACGGGGCAAAATGTAATTAAAAGAAAGCGAAAAGCATGAAAATGAAGGGAGGAAGTAGTGACGGGAGTGGTTCAAATAAGAGTGATCGTGAGAAGTCAACGGGTGCGATTATACCAGCACTAATGCAC
>MSTRG.5589.1 scaffold1050 4795-7603
CGAGAGTGCAGGTTAGTTCCAGGCCCCGACGGAAACCAGACCAAGACATAGTAAAAAGTAAGAGAAAGGAGCGAAAATGAAGGGAAGAAGTAGTGAAAGACTAGTTAATCTACATATGAGCGTGAGAAGCAGAAGGGTGAGATCATACCAGCACTAATTCACCGGGTCCTATCATAACTTCAAACAGATACGTACTTGGCTGAGAGTAGTACTAAGATAGGTGACCTATTCATCCGTCCTCCTATTGCACCACTTCATTTTTCTATTTTTGATGCTATTTTTTTCCTCG
>MSTRG.3471.1 C8219879 1-855
CTGTTCTTCGTGACTCTGTTGTGGTGCTAACTGATTTGCACATCGTTTCCTCTGGCGCGCACAGCATATCCATTAGAGGAAGTAGAGAAGCGGACCAAGGCGTTGCGAGAATCGGTGAATCATGCTTCCAGCGATGAAACCTCTGGCTCAGAGAAATACTCAGACATGCTCTACTCAGCTGCAATGACAGATCCAACATCTCTAACATACGAAAAGTGTAAAAGCAAATCAAGTTAGCTCACTAGTTAAAGATGCGTGTGGAACAATTTAAAGAAAACTCGTGCTTCTTGGAACTGTTTGCGAGCGTTACCTACTTCACTCCTCCTTATATTTGAGTTCATTCGGTATGCGCCG
>MSTRG.31304.2 scaffold485 166831-167352
ATAAGAGGAGTATACACCTGGCTTCCATTCAATGGAGATCAAAAGGAGTGGTTCCCTTTATCGAAGCTGGTGTCTCCATTCACCGCTTCATATCGAAAGCCAAGAGCTAACAAGAAGAAATGAGTTATATAAGAGAAGTTGCGACTGCGGCTGCCTTGGTTCTCCCATTGATTCTTCTGTACAAGTGGTATGGAAGACGAAGGCTCAAAGACTTGATTGTCAACAATGATAACGAGGATACCAACCAGCTAACAAATTCAACATCTGGAGTTGATGCTTCTTTTGTCATGTCCGATTCTGATGATCG
>MSTRG.23650.1 scaffold326 266805-267364
CAACAGGTAACCGACGCCGCCGCTCTTCAGAGTCCGCCTATGATCTCCAGCCTCTCTCTCCTTTCTCCCATGATCGAGGGATCGTGTTTGGGCAATTGCTCCATTGGTTCCTCACTCCACGAACGGCGCCCAGAGTACAGACTACAGACCTAAGCACTAGACACTCTGAGTTCGTTCTCTCCCCCGACTGGCTACTGGAGAGCGGCGGGCATCTGATCTGAATTCGTTCTCTACTCGACGAC
>MSTRG.16868.1 scaffold2352 249-1177
ACCGGTAAGTAGGGCAAAAATAGTAATTCGAGTCCAACAAAAAAAATCTCTCCCGCAGACTTTCATCCCGAGATACCAGTAGGTAGGGAAAAAATAGTAATTCGAGTCCAATAAAAAAAACCTCTCTCGTTATTCGTAACGGTCAACATCACTAAACTTTCAATAGAATTCAACACGAGCAGTAGAATATAAACGGATTGCAAATCCAAACAGAATTTATCAATGTTGAACTACGCAGACTTTGATCCCGAGATCCAGGAATCTTGGCAATCAGAAATGATTAGAGTCC
>MSTRG.40513.1 scaffold87 94334-95010
CTCTCTCTCTCTCTCTCTCTCTCTCTCTCTCTCTTTCATCTATTCCCAGATTTCCATTCATCTCACGGATACGGGATACCCCCTTCGGAATACAGCTTGGAGGAAGAAAAAGATGACGATGAAAGGCAACAATCTTTGTTCGACGGCGTCGTTCAAAGGGTTGGTGTTGGAGGAGGAGCCCTGGCTGGAAGAAGACAGTGATGATGATCAAACTCATGAAGGGAAGTAGTGATCAGAGATCACACACTTACGTACGACAACTTGAGGGAATTTTTTTTGGAAAAAATACACCTCTGGGCAAGTCTACTGCTTGGCTTTGTTTTTTCAACATACTGAATTTCGATCTCTACACTACCCGGCCCCCTTTCATTTCCTTTTGATATATATATATATATATATGCACACACCATATTATATATGATGTGTTTTTTTTTTTTTATTTGTTTTCCTTTTGGTTATGTGATATGTTTGGATGTTGAGATCTGTTGCTCCTCCTCCTCTTCAATGTTGTTATTGTAACCAGTTTCTCATTCAATCTTTGATATGACCATTCCAGTTATCTCACTTTTCACTCATCTCGTGTCTTGTGTTTTCTCCTTCGTTCTTATTTTTCTAGATGTAGACCGACATATATAATTCATGTAGAC
>MSTRG.9999.1 scaffold1410 4587-5782
GGATGCTAGTCTTCCAGCTTTAGAAAGAAAGTACAAAATTACTAGTGTTGGTGGCTTATAGGTTCCATGCATACAAAAGTGAACGATTATACAAGGAGAAAGGTAATGATGCTAAGGCGGTGGGAAAGTTCATGCAATGCCTTTTGACACATTTTGACGCCACTCACTCAGTCATATTCGCTCGAGTTACTAACCTTCAGAGTGTTTTCTAACCAGTTTGCCAACTATTTGGGATAACTCATCGATTGATCATCACACATCAACCACAT
>MSTRG.23053.10 scaffold317 50820-55091
GTATGTTGAAAATCAACCAGAGAATTTTTTTTCCTAGTATTATTCAGTTACCAGTTTCCCCAGGCAGCTCGTATCTTTGCACTTAGGGAATAAAATGAAAGTTACACGGCACTGCATGTACATGTGTCTCACTCTCACCAAGTATTCGCACATAATTCATGCAGACGTCTTAAGTGTTGACCCATCATGGTGAAGAACAGTTTTCCTGCTAATTTTAGCAGAGATACATGACAACTGCCTTGTTCGTCAATGATTATCTTTTCCTTACTGAATTAGGTTAATAAACATGTGTACGAGGTACTTATGTTCATATTCTTTGTTTCTGAAACCCATAAACCTCTGTTCAGGTGGATTCCGCTTATATGCTAGATGTGGATAGTTTTGGATTCAATGTCAAGGTATGAGCAACTCCAAACCACATTGCTGACCTACTTGTCCCTACTACGTCTAGATGAAAAGAGTATTCTAACACTCGATACAAACTTCCTGACACTCCCCTCCAGTTTTATGATTTTGACTTTTGAATGTTTATGCATAGGCTATTTATCAGGGTAAGACTTACAAGCTCAGAATTCCTTTCCCTAGGCGTGCAGAAGATAGAAAGGATGTGAAAACCTTAATTGTGGAAATGCTACAAGCTAGCAGCGGCCAGAGCTGAAATCTCTGAGATATCCCTCCTACCAAGGAAAGAAAAAGAGGTGAGGTCGGTGAAATGTGAAATGTATAGGTAGTAATGCCTCAGCTGTTAGACACACACACACGTACACACACGTAACGAAAGTCGAATGAAGCAAGGATGAGAGCAATAGATGTGAAATATGGCCAGAGGTGAAGCAATGTTTATTCATCGTTCCCAGAATCCTTGTCTTTGGTCAGCTATTTATTGATGGGGCTCTTTCCAATATAGACAAAGGTGTTGAAAGAATAGTAGTATATGACACAGCTGAAAGCTGAATGGATGTGTTTGAGATGATCGGGTACATACATACATACATACAGCATGGCATTACTAGTATTTGTTAATTAACATTTGGAAAGCTAATTTTGGATTTGTTTGCTGATTCCCATTTAACAA
>MSTRG.42160.1 scaffold94 35308-36548
AGGAAGTGTGTGGTGGAACGATCACCGGCGGCCGGCGGTTGCGATCACCGGCGGCCGGCGGTTGCGAGTCCGACTTCTCGATCTTTCTCTCCTTCCAGCTCAACTGAACTCAACGGGCGTAATGAATTTCTATATTTCCTCCGATCACAGTTTTAATTCTGTGAAACAGAGTTCGATCCATGTTGATGGCGGGAAAGATCCGTGTCCACGTATGAGCTTCTCGCTTGGGGATTTCGTACTGGTGGGGTACACTGCCTTTACCCTTGGCATCCGGTGCCGATTGGTGCCCTCCATGAGTGTAGTTTTCGTTATCAC
>MSTRG.36159.1 scaffold67 1941772-1942215
CTTAATTGATTTCCATTTCCACTAATTTGCGATTACTTTGCGTTTTCTGTTATGTTTTCTCTCTGTTTGTGTTTTCTTTGTGTGTTTTTGAATTATGTTCACAGGTTCTTTTAGCCAGATTCGCACGAAGAAAAGTTCTTCCGAGGACAACTTGGATAGGTTTATTCCGAATCGGTCGGCCACGGACATGGATTACGCCCTCTCCATGATAACAGGAGGTTGGAAATGTTGGTCCCGGATAATTGATGTGCAACAAAAATATGTACCACCAATATTAAAGCACTACAAAATTAGTTGGATCTCTAACCAACTAATTGAATTCTCACCAATATTAACCCCCACCTCCAATTTAG
>MSTRG.32815.2 scaffold5443 1-900
CTGGACTTGGTACAGCAATTAGCCCATCAGACTGGAACGAAGCTGTTGACGTCATTGCATTAGGTTCTCCAGAGCAGGTTCTAATAACTCCATCTCCAATTGTTTGATTAATGTGGTTTTAAGACATTATTTTAGATGGTGGATTCTGTGTTTGTATGATTCGTAGAATGCTGGGTGTGTGAATGTAACTACTCTAGTGACAGATAAGTTTGAATGCTCAAGAATTTTTTATCTTCTTAGCATTTGAAATTAATTATACTCTACTGGAATTGATGCTTCTTGACGTTTCATGAAATAGCTTATGTTTCTAGTGGGAATATAGTTCTTAATAGTTTGTTACTAACCTTCGTCTATAACTCACCACGTTCACACTTATTGATGTGTTTGATTTGAATTTAGTTTACTAAATGTCTTACACTTCCCAATTTTAATCTTTGTTTCCTGTTTTATTATTTCAGTCCGTTGAAGGAATGAAGGTTGTGTGTCATGAGCTGGCACAGGCCACTGCGGATCCTGAAGGCAGCATGATGGATGAATTGGTGAAGGATGCGGATAGACTAGTTTCATGTTTGGCAAACAAGGTTGCCAAGACTTTTGATTTCAGTTTGACAGGAGCCTCATCAAGGTCTTGTAAATATGTTCTCAACACCCTCATGCAGACATTTCAGAATAGGAGGCTCGCACATGC
>MSTRG.25550.1 scaffold355 771926-773194
TTTCTGTCTTTCTTTTTCGGCCTCTCTCTTTTCTGTCCTCTTTTTTCCTTTTATTTTCACGGCGGCTCCTCTGTCTGCTCTCTTCTCTCACAACGTCAAAGGAAGAAAATAGAAAAAAGAAGAAAAGTTTCTGTTTTCAGTAGAGTTGGGGATCGGTGGAGAAAAGAAGAGCAATGATAATAATAATAAAAATTTCGTTGCCGAGGGCCGGAGAGGAAACAGACAGAAAGGGAAAAAATAGTAAGAGAGGTGGAGGAAAGTGCATTGGCGAAGGAAGAAGAAGAAGAATGATAGAGAGCTCTATGAGACTGTTAGAGATTTTTGGAGCTGGAATAACTTTAGAGGATATGGAGGAATTGGAGAGTTTGAGATTAGAGTTCATGATTAAATTTTGTCTTAGGGATTTTAGGAGTGCTTTTTTTGTGCCCTGATTGTTGCTGGTAGAAATCCTATTTATACGAATGAAGATGATGATGACGATGCAAGGCAGGGGTGAGGTGTTGACACGTGGGGGAAGTGATTAACCATAGGTTAGAATTTGTTTGTAAAATTAATATTTTTAATTTTTAATTTATTTTCG
>MSTRG.5064.1 scaffold1007 104206-105264
TTCAAACAATTTCCTGTTAGCAGGATCGGGTAGGATAGTGAGTGTCAGGAGAAAGAAAAGAATTAGAAGCGTCTCTCATAGGTTCACCAATTTATTGACTGTTGCCGGGTCGCCCGATGTCTCATCGTAAGATGTTGGTGAGTCTTAGACCAATTGGGGCCAAGGGCTTCTTCACAGCCTGAAACCCAGTTGTGCTATTCCTTCCCTCGCTTTATTTTTTCCCGTAAATCACTTCGTTCTCCAGTCCGGATTTCTTTTCCTTGACGGCTTCTAGTAGCCCTTCTTCTTTCCACCAAGAGAAGTGTGAATCCACCAAGGGCATCCCCAGTAGCATTAGCAGAAAGAGGATCCTGAGAAAGAAAGCATATTATAAAGGGCTATTTACGACTTACCCACATGCCAAAAGGAAAGGAGTATGTCACCAAGTTATGAGTATGCGAACTTACCCATGGTAGAAAGTGATATCAGGTTAGAGTAGGGCAAGGATGGGAAAACATACAATGGTATCTTCCTATGGAACCTTATAGCAAGAATAGCCGCCCTAGAGGGTCTTACCGTTACTCCAGACTTAGACACTCTATCTATTAAGCCCTCTTTTTTGACTGCTATGAGACTTATTAACAACGTGAGAACTGGTATGATAATAATAACTTTTATAACTCTTAGACAAAGTAAGAGTACTCTATATTGGAAGTACTGTTCCAAGCCCTCTTATCTGCCTTAGCCTCTAGAAAAGCCCTACTCCAACATGTCCACGCCTTCAACACGATAGACATCTTAGGACTAGTATCCACTATCCACGGTCTACAAGGTAGAGTTAGTCTTTCTACTGATAATCCTTAACTGAAGGAATCGTTAGCACGTTGTTAGCACGAGGGTATAGAAAATCAATACGAAAACTATGTTCTTCCTCTTTTGCCCTTTCTTTTAATGTCTGC
>MSTRG.25763.3 scaffold360 557104-559250
TGACTCACCTCTCACAGAAAAATCAATTGTTTCTCTAAATGCTCTCCCTAATCCATAATTCCCTTCACAGCTCGCGAACCTCTCATAGTTCCCTAGCTTGCCTCCGCCGATCAAACCCAACTCTAATCCATCGACCCACCTCCGATCAAACCTAGTGAGTAGTGACCTAGTATCCAACGAAGCGACTAGCCGACTACCCACATCCAACAAGGCGACGACCTAATTTTCTACTCGAGTACGAATCAAGGATGACAACCCAACTCTGAAAACCCACCTCCGAAGACCCAGATCCAACGAGGAGATGACCACATCCGACGACCAACCCAACACTGATTCATCGCTCTTCTCCAATCCGTCGCTATTCTCCGATCCGGCGGTGACTACTTTCAGCTCGGACTTGCAGCTCTTTATCTGAGAAAGATAATTAGTTTTCCGAGATTGATCTTTTGGTATACTTTGTTTCAACTTCTGTCATATGAGATTTAATTATTCAACTTCCTGATCTAATTATCTATAAAATTGCAGGCTTACATAGTGACTATTAGATTAGCAGCTCGGCCATGGTGTTTAATTGAGGTTTGCTCGAAACAAAATTTTGGTTATAAATATCAGAGTGCAGAGACTCTCATTTCCCATCATCCCACAATCATCTCATTTCTTTCTTTCTTTCTCTCTTCATCGTAAGTGATGTTTTCGAACCTTGGATGGATGTATGCGATCATGCTGACAGCTTCATTCATCAAGCTTGCGTCAAGCCATGCATATTGTTCTTGGCTTCCTTGTTTCCTTTGCCTACATTGATCCAGTTGAAACTGATCTTCAAGCTGGAGCACGTTACAAATATGAGCTACTTTCCTGCTGGCTTCGTGTGTTGTGGTTCAATCTTTGGCAGCTAACCTTGGAGTTGTAACCCGCATGAAAGCATTTAGCTGAACATTGTAGGATTGAATATCCAAAAGTGCTCAGCTTTCTGCTGTGGCTTCTTGCTGAAATCGCGATAGTTTCCCGTCACATTCCTGGGAAATGGTGCAGCTGGTCTTGCCATTTCAGTTCTTGCTATTGGTGACAGATACCATCTCCTTTCTACCGAAAAGGGGAGTCAAAAACATGTCTGGCAGCCATTGCTATGGATGATGAACACCTTGATTTCGACAGGAAGAAAAAGGATACAAACATGTCTGACAGCTATGAAGAAGACATTGGAAGGTGGCCAAAATGTACGGACTTGCATGCTGGATTGAGCCACTAACACAATAAGTATTGATCTGACGATGCAGCAGTTTCTTTTCTTAGGTGAACTGTGAACTGACACATTTTACACGGAAGTTTTAAGGGTCATATATACTTGTTAACTAAAACACTGTTACAAATGCATACACTCAGAAATACTGAAAATCACCAGGTTATACACTGTAGAAATGCATACTTGTTAACGAAATTAGATTCAGTCAAACAAGGATCAACAGAGATAGTCATCATACTGCATGTTGTCAATGCAGTAGAATCTGAAAGAAGAAACCAACAAGTATGCATGCCAGTCTATTATCCAATTGAACAAACATGAATATCCACGATACGCAGCCTCAATGAGAAAGAATCTAAACAGGGCATTTCGAGAAGAATGTCATTTGTTACAAAATACGATCCACAAAAAAGCAAGGCAGTGGATCATTGAGCAAAAACAGTAGATACATGGCAAACTTCTGCCGATCATTTCTTGCAATTCATATCATTCGTCGAAGATCACCATAAAACCAAGTTCTGCTCTACCACTTGCAGTTTTCAGAGACATCTGCTTAAACCAAACACGCTTCA
>MSTRG.20659.2 scaffold290 171514-172432
GCAGTATTATTAAGCGCCCGAATAACGACGGAGCCATGCTCTATTTTATTCCCTCCCCCTCTATCGCTGCCTATCTAAGTTAAGGCTTTAACGACGCTTCCATTTTATGATGGTTCCGAAAGTGCTTATTCCCCCTTGAGGGAGACTGTATTCAATACAAGAGGATCAAACGTGAACACTCGACCCTTCTTCTCGATAGTCTCAATAGGATAGACTGATACCTTCTTCAAGGAATCAAGGAGGTTTAGCCGTCATTCTCTTTGTCACAGATCCGGATGCTATTCCAAGCGAATGAAGAAGGCCTTAGGTAATAGAACAAAACAAGCAGCTATCAGTTAACGTAGACGACCGAAAGACAGCCTTTCTTGATTGAATAAAGTAATCCTACTGGTCACGGATGGTCTAACTAAAGAACATTGTATCGGAGCTCATCTGCTTGCGCAGGAGATCATTAGGTTAGTAAAACGCTCTGGACACTTACACA
>MSTRG.3176.1 C8197263 9-681
TCTAGCGGTTTCCAATGTTTCGAATCGCATACTTCATTCTGTGGACGAGTGTGTTCGTGGTTTTCCAGTGGATCATCCATGCCGTTGTCTCAATGTGGTGGCCGTATCCATTTCTCGACTTGTCGTCTAAATATGCTCCTTTTTGGTACTTTGGAGTGGGAGTGATGCATATTCCTTGTTACGGGATCTTTGCTCTTATAGTTAGGCTAAAACACTTCTGCTTGGCAAAATGAAAGAGCCCCAGACTCGGTTCGAGATCAATATCGAAAGAGAGAGGGGATGTTATGAAGCATAGGCTATTTCAGTGCCTTGGCTCCCAAGTTTCTGTAAAAAGTCTCGATTAGTATTAAAGAGTATTATGTGTTTGGTTATTGTTTGATCAAACCACCGCTATAGAGTTAAATGTACCTATTTTTTCGATCCGGTTAAAAAGCAATTTCGAGATTACAGTTTTGCTAGGTTTATCACATTCATACTTGTAGAACAAAGTTAACTAAAC
>MSTRG.16529.1 scaffold23 771002-771682
GATAGGGTGTAACAAATTAGCAAGGGCAGATTCAAGGGGTATCCAAATTTCAATTTCTAATTTTTCAAGTCATTATCAATTTTATTTGTTAGTATTTTTTTTTTTGCTTTTGTTTGACTTTGAAAAGGTTGTTAGGAGATTAAGGATGCGAAGTACAGTAACTAATAAGGTTAATGATTTTTTTTTGTTATCCGTGTATAGGT
>MSTRG.35980.2 scaffold67 473972-479907
TCAGAAAACCCTAGCCGCATTTCCACCCAATTCACACCTCCACCCTTACCGATTCTCTCTCGATTCCTAAACCCTATTTTGGCGATTCCGATTTCCTATGTCGATTTTCCCTCAAATCTCACGGGTTTGGAGGAAAATCCGCTAGGAAAATCTCGAGCTCTTTCCCGTTTCATGAATCCATCCAATCGTAAGGCTCTGGGTTGCTGCAATCAGCGGTGTTTTCATCGATTTTGCCCCAAATTGAGTCTGTTAGACTTCTTCGACAGAAGCATGCACCGGATTCTTCGATTGCAGTCTACAGATAAGCACCAAACATGCATCGTCCTTTACCTTTTAAAAAACACTTGAGAATTCGTAATTAATTACTAATTAGGGTTTCGTGTTTGGCAGTGACTCTTATGCATCCCCTGTTCTTAAGCTATATATAGGAATGCTCCAGAGCTTCTCAGAGACCATGTTCAATCATTCAGAGTTACAGAGCACACTACAGAGCGTTGCCGATTAGCAACTTCAAATACTCGTTCCTAGTTTAAGAAACTAGGTGTCTACTCAACAGTTTACTAGAGATGTTGAACCTGGAGTGGATGCAATGGGGAGAGTTTTATCTGCATTGACCCTTGAAGATTCATCTACTGAGGATCCAGCAAGTGGGATTAAGACATTAAAACTCTTAACAGTCAAAAGTGCAGCTACGGTGTTCATTAAGTCACCATTTGCACTTGCCGACTGATTTACTAGAAGTCTGAAACTCGATTACAATTAAGATGGATTACTTGGTTTCAACTGTTCTCAATGGTTGCTGGTGATGGATTATGGTGGATGCAGTCGTTGGATTTCTATTTATGTTTTTCATTATGCTAAGTTTCAGTTCATGAATTCTTCCTTAATTTGACAGTTTCATTTGGTCATTTGTTTAAAACTTCAAAATCAGGTTTTCTATTTCCATTATGAATGTTGCTGCATAGGCTTGCAGATGCATGCAGT
>MSTRG.18579.1 scaffold271 333573-334021
GTGTACTCGAAGTTGGATTCATGATGTTCATAACTCAGAGTCTGGAAGTGAAGATGATGGAGCTCTCAAAGGTTGCTTTTTTATGATTAAGCTGAGTGAAACCCCTAACATATTGGATAAAGAATGTAATTGTAATACTTTAGAAAATGTTGTTTCAATTCATGTTGTAGCTGATAAACGATTGTAAATCAATGATATTGATGATAATAATTTTTTGACTTGTTACTTAGCTGTACCAACATGATCAATTCCTACAATGTGGAAAGGTTAATGTAACCACATGGTGAAAAATGACATCAAACTTAGCCTAATAGCCTTCACCATAGGAGTCATAAGTCGTTAAATTGAACTCTAACTATATGATTTCCG
>MSTRG.21478.1 scaffold3 267841-268135
CAAACACTGAAATTCTGTCTTGGTTCTGAATTTGGAACAAGGGAGAACAGGAAGTTTACTTACAGAGGCAAGGTCAACCTACGTAGCGGGATGAACACATATTGGTATTTCGGGAATATTGAAGACCTCACCAGAAAACGATGGTCCTTGTGGAGTAGTGCAGTTGGTTGCATTGTGTGACTGTAGACTTGAACGTACTCTGTTTGAATCCAACCGAAC
>MSTRG.30248.2 scaffold464 948244-954984
TAGAGACTCTGACGATGAAGAAGCTCAATCCGATTGGCATTACTATCTTAACATAGCTCGTCGTAATTTTGTGGTTCGGTGAGCGATTTTTTTTCCCCTGAAACGGAGCTCCCATCCCATGACCGAAAAAACTCGGCGCGAAGTTTTTTCGTCCCATTACCTAAGTTTCAACGGTTCTTGGTCCCCAGGATTTGAAGCTTTCAATCGCAAATTTGCAAGAGCAGCAATGTTTGAAACTCTGCAGCGAGAGTTCATTTACAAGAGAAACAGAGATGCTTAGTTCTGGGCTTTGTTATGACGGCAGATGAGACAGATGAGTGTGTTGTAGCACTAATGTAGCTAAAGACTGCCAATTTGATGTCCCAGTTGTCTTGTTAGGTTACCAAAGTTTTGGAAACCCAATCAGCTTTCTTGTTGAAGCATTATGGAGTGAAGTGAATATCAATGGAAGAATCCGAACAGATTAGCTCAGCAAATGCTTCCCATGTAGCCGAAGCAAAGCCAAAAC
>MSTRG.42940.5 scaffold981 308187-310114
TTGAAATCATATTTGAAAGTTGAAACTGGAAGAAGTAACGAACCATCTTCGCCTGATCGGAGCGACCAATCGCCGGGAAGGCTGCATCATTCATGGGTTCCGTCTCAAATTCGCTCAATCCTCACAAGCATCTCAAGGAAGAGTAAGTCAAACCCATCATTTCCCGCGGCTTTACCGTTCCTCTCTTCCGGCACTTCACCCTGATCTGCCGCTTTGATTTCATATTCTGTTCAGATTCGTGAGCAACTTGAATGGGTCGTCAATGCTTGAGATCGCGTCGCTTTCCACTATCGTACCTGTAACATTCCGCTTTTTCTTCTCTTCATCTGATTGTTTCTCGCCATTTCTTCTCGCGGCTCGGATTCAGCTGACGTTTTATATATGTTTATTGCTTTAGGCTCTGTTCCTACTGCGACGCGCGTTCTGCAACAGTTACAGGCATGATGAAGCGGGTGTGTCGAGAAAGAAAGATGATGACGCAGTTGCTGTATCCAGGGAGTTGGGAGCTTACCTCGCAGTGATTTCTTTGGATTTTCTGTTCCTTATGGTGCCAACTCTTCTGGCTCAATCTGTTCTTGCAGAATGGGCATACATTTTGGCCATCTTTTTGGCGGTGGTGATGTTGTCTCTGGCAGCTAAAAGGTAGAACTTGTTTACTTCATATGCATCAAGTTCCGCAACGCCCACTCAGCTTAGGACAAATATTTCAGCATACAGGGTCGACGTGGTACATATTTTATCAACTTTCCCTGCCATTTTATTCTAACTTTGACTGTACTTGTCTTGGTTTTGGCACTTACGTGATTGAATGCTGCAGATGATCGTGACTTGCATGTGCATCTTGGCTGTTGATTTTACAATATTTCCCAGAAGATACGCAAAGACGGAAACTTATGGTACTAGCTTGGTATGTTTGAATCGGATTCGCAAGTATATCATTATGCATATTATTGTCCTAGCAGACTACTGGGGTCTCATTTTACTATCAAACTAGATAACTGTTGGGGTTATTGGAATTATTCTCAAGGATGTTATTCCTCCCAGCGTAGTTAGATAGATTGCAGAGCTCATGCCATGAACCTGATGCATACCACATAGAATTTTACAGGAGGGTGGCTTCTTTTGTTTGATGTCATTCTTTTTTAATCATTGATTACAATTTTACTGTCATTATTTCAGATGGATCTTGGGGTTGGCTCCTTTATAGTGACAAATGCTCTGGTGTCACGGCAAGCACGTGGCATATCATCCATATGAGTGTTTATGGAGTTTGTTTGTCTGGCCTTGCTTTCTCGAAACTAAGGAAATCTCAAACTGCATTCTTTGATGGATATCAAAATTCAAATTGTATAATCTTTTCTTCTATTTGATTTGATTGGCCGTCTTAATTTGATTATTTGAACTATTCCAACAATGATGGTGTGTTTATATGCCGGAATTGGAAGGCTGCAACTAAATCATCTAGCCCTCTACTGGTACTAGGATTTGCTCGCGTTCTGTCTACAAGAAGTGTG
>MSTRG.37647.12 scaffold75 5334-6007
CTTGGGCGAGAGTAGTACTAAGATGGGTGACCTCTTGGGAAGTCCTCGTCATGCACCCCCTCCTTTTGCAATTTTTCTCCGGCGACGGTATGGGCACGCTTAGCGAGGTTACATCGTTTATATTACATGCATAATGACAGAGGGGAACCGAGAGGGGGGGTACTTTCCAGGCTCGGGCGGGAACGGGGCAAAATGTAATTAAAAGAAAGCGAAAAGCATGAAAATGAAGGGAGGAAGTAGTGACGGGAGTGGTTCAAATAAGCGTGATCGTGAGAAGTGGACGGGTGCGATCATACCAGCACTAATGCACCGGATCCCATCAGAAC
>MSTRG.36242.1 scaffold67 2349318-2349937
CAGCAAATTATATTACGACACGTCATCAATCAGCGTGCCCCGATTGTTGACGGCAAATTGATCTTCGTCGAAGTAGCAGAAACTACGAAACTTGAAGATGGATAAGGACAGTTACACCTTATGAGAGAAGTCTCCTTTTGTTGTACTCTTTACTTGGTCGTCAATGCCCACTTGAGTGTTCGTCTTTTGTTCATAATGCTGAAGTTTTGTGGTTGTGGAAAGTCTATCGTCTCTATTGGATTGGCAGTGGAACATAGGGTAATTTTTCATTCCAATTGTGCTATGACACAGTCATTGTGCATGTCGATGGAGATGTGATTAGTGTCTTTTAAAAGAAAACTGTAAGCCATTGTTTCATTGGATGGTAAGAATTGAAGGATGGACACCCATTACTGAATTTATGTGTAGTAAGGGTTGATGGATGATCATCACTCTCTAACTTCCATTATCCCACTCTGCACCCTCCGATATTCAGCTTACTCACCTGGGAATTCAATTTATCTTGACCAACAAAAACTCTATAATCGGAACATACAACAATATCAACAAA
>MSTRG.6803.1 scaffold115 142917-144088
TAAAGAGCTAGTGGATGGGAAAGATTTTCCCTTCATGACCTCGAAGAAAGTAGGTCCTACTGGATCGATTGGTTAGACAATTTTTGTCCTTACACCCCCTCACCAGGACCATTCACAAGCTCCCGTTCTGATCCCGCCCACCGACCTGGAATACAAAGCTTGTCCGGATGAAAGAGCGAGTCATCCCTCGCATGAAAATGAACGATATTTTATTCATTGCCTCGACTCAACCCTCTGTATATATCCTTTCAGTCCGGCCGGCGTACTCTTCCTCATAACCCTTTAGGTCTCACTTTTCAACTCCCTACGGGTGTTAGACCCCCTTAACTCTTGTTTTTTCTGCTTATAGATCTGCCTTTTGTAGCCTTTTTAAGACCGACTAAGACAGATGCAGCTTATTCCAAAATTCCTTCTTATAGGGGGATTGACCTTTCCTTGTTGGAAGCTCTCTCTATTTGTCGCAATAAGGGTGCTAGATTCAAAAGTGTGCCCTTCGATCGCGGTGCTAATCTTACCATCTGACGCAGTCCAACTTATCCCTGCTAACCTACAACTAAAGCAGCATTCCAACTTTTGACGAAATGCGGCCGAGGGCATTCCATCGGAAAGGACACATCACACACCCTAACTCCACGAAGGGATGGAATAGACAGGCAAAAACCATTGACCCTACGATTAGCCCTTGTTGCTAGTAGGAGAAGACATACCTATTGCATTCTCCCTGCTAAAGCCCTCAACATTAGAGGTCTACTTGCCCTACCGATGTGAGCCTGCACTGGTAAAGGCTTTACTGTACTGCTCTAGTCGCAGTCCGGTAATCTTAGGGCGAAAAAGACAACCGCATCTGTGCTGTGTAGTCGGGTCACACACAGCCTTTAGCCTCTGATATGCCCTATAGATATTGCTGGAGAGAAAGCTAGCTCGCCCGATAGGTTTAAATTCGACCGAAAGGAGAGGTTTAAATACGCTCGCCCGATCCAGAATAGGGTCTTTCGATCCTACGAAGTCTCGACCAATCCATAATAGAGGTACGAAGTCATTTTCATCCGAAAGAATTCCGTCCGAGCTGGCTCTTGCCAAGTAAATCGATACATTTTTTTCTCCCCGGG
>MSTRG.13936.1 scaffold185 7804-8647
AAAGATGGGGATCGGTGGAGCCGGAGAGGCAGAAAAAGTTTCCATCGACGACGGACTCGCCGGAGCAAAGGACGAGAAAGTTAAAAGGTGGTAGCCCCTTGCGAATGACGACAAAGTGAATGACGGTAGAAATGGTTGTACTTAGGTTTAGCTCATGTTTGTAACTTGCTGTAATAATTTTCTTTTCTTCTTTATTTTGGACAGGGACTTGGGGTGCAGGGATTTTTTCGTCCAAAGCATTCCTCCCCTCCATTTCTCCTCTTGTTTGTCCATTTAAATCAATAAAAGGGGCTGCCACCTCCCCTCTCCCCCAATGGAACTTTGCAACGTTTCTTGAAACAAAACACGAGGTGGCAGCCTCTTAATTAATAACAGTAGCGGGCCCGAAATTGGGCCCAAAATAC
>MSTRG.2990.1 C8182741 247-703
GTGGAGATTTACACGAGGGTTTATGTCTTTGGATGACAAAATTCCTTTCGATGCATTATCCTGAGCAGAGGACGAAGGTTGCTCCCCCGCATCAGCGTTCTTATGAAATAATTTGGTGAACATGTTGAGTCACAGAGGAACGAAGAAGACCAACCAGATGTAAGCTTCGCAGTTTGACGCTGTCTTGAGCTCAAATGATCTTAGCGCGCAGATGATTACGATCACTTCC
>MSTRG.13180.1 scaffold1727 107-344
GGAAATTTAGTGAAAGACTCATACGATTTAAGGGGAAAAGATGGAACGAGTTCAAATTTGAAATACGGAAATAACCAACTTTAGATAAAAACCATACAAGGCTCGGTTTTAGAAACGAGAAACAAGGGAAAAGAAACAATAAGGTCAGAAATAAGTAAGGAAAATGGTAAAAAGAAGTTTATGTTCATCTCAAAAAGCGTGTTAAGG
>MSTRG.2832.1 C8172039 146-680
AGGCGTGGCTGGACGCTGTTAATTTGCCCTCTGGAAATCATTCTCTTTGTGATACATGTGGGAAGCCTCTTAGATTCGTGCTTCAGGTATATGCTCCAATTACAGAAAAGGAATCAACATACCACCGGACGTTATTTGTATTTATGTGCCCCAAAATGTCTTGTCTTCTTCGTGATCAACATGAGCAGTGGAAACGTAAACCTGAACAGCCTTCTAGGAGTGTAAAGGTTTTTCGTTGCCAATTGCCTCTTGTCAATCCCTTTTACTCAAGTGAGACCCCGCGACATGATGGCAGGG
>MSTRG.37442.1 scaffold736 132740-134490
GGCGATTTGGGAAATGAGGAACCTTAAATCCGCACGCGTCTTCTTATTTGTTTACTAGATCAAAGCCAATGACCCCCTCTCACTACAAAACAAAGAATAACTAAATCATGGCCTCCTCACGTGGCAAGCTTGACGACGGCGGTGGAGAACTCTGTTTTCGATCAAGCATCGGAGAAGCATCCATCCACATCCCTAGTGATCTGCCTCTTCTAATCGAGATCGATTCCTTCGACGGCTCCTCCTCGTAATAATCGACGAGGATTTTATTGATTAAAATCTGCAAGCTTGACTCCAATTGTATCTATGGTGTTTGATAGTTGTTGCAGGAGTAGAGTGGAGCTGATTCGGGATGTGGCATTGTGGACTTGGATTTTGAAAAGGATCATTTAAGATGTTATGAGACTTGTTTTCACCATTTATGATATAGTTACTTATAGTGGTGTTAATCAAAGTTTTTATCAAGTTATTTAATTTTTTTTAATTATAAAGTACCCTGGCATGGGC
>MSTRG.37649.1 scaffold75 44742-47582
GGTTCATGCTGAACAGTGCATCCCCAGTAACTTAATTACTCACTTTCCTTAAGGCTTTTCTCCCATTCGGTTCCTTTCCGACGACAATTCTAGATCTTTTCAGCTATATCTTCTTCTTCTGTACCATTTCCCCAATATCTTTATATTTCTTTTCTTGCTTTTATCTTTCTTCTTCTGGCGGCGGTAGCATCCCCGTCACTTTCCGATCTCTCCATGTTCCTCACCTCCACAAACTCCTTCATGGATCAGTACCACCATCAAAGCAGCAGCACTCCGACCAGAATACCTATATTTGGATTTAACGACTCTTCTCCGCCGCCGTATTGATTCCGTCTTTTATTTCTCCCTAGCTAAATCGATGGAATGATTGTGTGCAGTTTGTTTGCTCGATTCTGCTAGGTTTTCTTCTGCTGCATTCTTGAGCTTTCTCATGTTCCATTAGAGAAAATGAAGGACTTCTCAAGGATGTAGTTGGTGGAATTGGGATTTGTGCTGCGGCCGCTGCATTATTCTCGCACCCCACAAGTGGTTGGGGCTTTTTCCTCTGCTAAGGTCTTTGATCTGGGTGATGAAGATGAGGGTGTTTATGAGGTTATCTAAGAGTCTATTGTTGAGCATCAGGTGGAATACGAGATTTTCCGGTACAATTTACTCTTTATGATTCTCCATTTTCATCGTTGAAAATTGACTTTCAATACTGAAGGACTCATGAAGTTTATTTCATGCTTTATATGGAGTTCTTGGCTATCAATTGGCGATGTGCTTTTTTCTGCATTTGTCTACCCATTTCTCGATATCCTTTTTATGGTTCTATTTCTCCATCTAAATATACGAATGAACGTTCTCAAGTTTTCGTTGCAATTTTTTGCAACTTATACCAGCTTTGTTGATGGGTTGGAGCTCAAATGGATTGTAAGTTGTATTGCCTGAACTTCGTTCTTTGATTTCTATCCACGACCAGCAGCTCAGTCAGGTATTCCTGGTTGTATTCTGTAAGTTGTAGGTATGAAAGAGTTCAAACTGTAATATTTGGTTTAACCTGCTATCTTAGTACGCAAGCAAGGGCGCGGAAAACTCGAAGCTGAGTTTACCTCTTTCAATATATGTAGTCCTTTTTATTTTGTTTGCTTACTTTGGTCGTGGTGATCAAGTTCTTTATTGATTGAAGATAGTGTTCGGTGCCCCTCCATTGTTGTCTTGGTTTGTTTGTTGTTTAATGGAAGGAAGGTTCATGGTAAATGTTTCTATGTGATTTAGAAGGGTTTAATTACCCTTAGCTGTAATAGTGAACTAAGAAGCTCATTTGATGGTCTTTACGAGAAGGTTTTTGTGCATTTTTCTGTTGTGGCAGCAGAATATCCCCAGGAGATATCAAATCCTAACATGCTCTGTCATGTTGATTGATTTACATAATTGATTAAATGTTAAGTTTTTCTCTTTCAATCAGCATTGCCTTAAGCATAATATCCATATTATGTAATAGCTCTGTGCCTATTATCATTGAAAACATGGATATAGCTTGCCTGGACAAGCTTTGTGTTTAGTTATTCAATTGTGTAGGATCAGCATTTTTTGCTCGATCTGGGTTGAGAATTTCAGATAGTGGGTGGTGTATTGGTTAGGGGTTGGAGGACTTCTATTAATTAGTTACAAGTTGATGGTTGGAGGCCTCCAAATTTATAGTCACTGCCAGTTATTTAACTTTAGTTTACGCAAATTCATGGTTCATCGAGTTTAGATATCGAAACTTCCTGGCTTTGCCGGATTGATCGAAAGGCCAGATTTTGTCTGAATGCGTGAACAATTAACTGAACGAATTTACTCCTCTGATGTTTTGTTGTGTTTCTTCATAGACCTGGTGTGTTTAATAGACTGAAATGTTAAGAGCGCTAATGATTATGCTGTGAGGGTTCCTTTCATGAATCACTTGAACTACGAAATCTAACAGTCGAGCTTCACTTGCAATTGCTCCATGCCCACGGCTACTGCATGCAAATGACGCCTTCTGAATGCTTACTTTAACAGCAGGACCTATCCTAATGCACAAAAGTTGGGGAGAATCTAAGGCCGGCTTGGTAAGGTTTCCATCATTTCTTATAGCAGTCCTCATTGGTACCATATTCCACGGGTGTGCACAATATAACCACGACCAGTTTTATGTTCTGCGGCATGGCGCGGCCATTTAAACTAGTAATAGTTAAAGACTGCAACCAATCAAACCATGCGATCATGATGTAGAGATGGAAGAGGAAGATGAAAGCAAAATTCCCCTCTTACAAGTATAGCCACCCCAACTTCTAAAATAGCACGAGTTTCAATTTAGTCGGCAATCCTAAATTTCAAATCATTTGTGCAAATCCAGAAATAGCACAATGATTGAACAAAGCAAACTATAACGGTCAAAACGACAACCACATCTTAATTCATATACACCTTAAATTTGAGTCTGGGTTTTTTATTTGTAACTACCGATTCATCTGAGCTGGACAGAGCTCATCGACCTCCTCTTGTTTTTAG
>MSTRG.18551.2 scaffold27 1661187-1662348
TTTCCACACAGGGAGGAGATTCGCTTTCATGTTCTCTTTTCGGCGGACGACGGCAACTTCCACTAGAATGAAGACGACGGATTCAAAAGAATGCTCTTGCCTCTCGGAGAAATCCAGGACTCTCTCATATAGTTGGCAATCTGAATTGTAATTGCATGTCTCTTATCTGATTGAAAAGAATATCCCTTCGATCAGACACCTCCGATCTCTCCTCCTTCAACTCTGATTCACCAGCTCCGGTCTCTTGGATTTCTCACCTCGGTCTCAATACTCGGGAATGAAGAGCCGCCTACAAATCCGCATCAGATCTTCCCAAATCCTTGTCTGAATGATTGGATGCCCCTTCTTCATTTCGTCGTCGGAGCTCGTGCAAATGAAGTTAAGTGGTTATCACCAGCGACCAGTTCTGGCATCATCAACGGTGCGTCGTCAACCAAAACCCCATCGAGGAGTCATTCTCCTAGCCCAGACCTGCTCCTGCAAAATACCCACTAATTGGGGCTGACGATCGTCATGATTGTACTAGACGGCTAGGGTGAGGCGAATCTGGATCCCTGCATATGCATTCACGTTGTTGAGACTCCAACCATGGATTCCTTCAAGCAGCGTTTGCGATTTCATTACATGTTATTGTATGCTGAAGGGTTTATTCTGATTGGCCCCTCCGGTATCCGCGATGTTACCGTTTTTACAGGGCAGCGTTTTGCAACGTTTCTAGCACCGGGCTATGCTCGTGCTGGCCGGCCGTTTGGCTCTGAGTTCATCCCCATCTAGCCTTGCAGGTGGACGGTTCGGTCGTCATGACTTTTCGTAACCGCTCCCCCTTCGTATTCCACCATTGATAGTGATAGTATTTGATCCTTCCGCCTTCCATTATTGAAGCTGTTGAATTCTGCTTCTCATTTAAATTCACATGGACTGGTTGATGCGTGTCTTTTGTTGCTTACACGCCTCACTAAACTAATCTCTTATCAATTTATGATGATTACCATACTTGCTGTCCAATTCAAATGTTAAGAGCCATCACAATGGAAGGTAGTTTAACTCGA
>MSTRG.5151.1 scaffold1014 79-322
CTATGAACCATGCGCGTTGTACCTTGTTATAGAGCACTATCAATATTCATGGCCAACCTCAGTATTTTGTATTTTTGCAACATGCACCTTGGTACAATGCATATCAACTATGCACACTGCACCTTTGTATAGTGCATTCCCACCAAGGTAGTGTAATGCCGAGTCAGCATGAGATCCAAAATGGAACTGAAATTGTAATTGTAGAATCG
>MSTRG.4074.1 C8268747 1-398
CCTCTGCAACTTCTCTCCTCTCGCCCAAATCTCAATCATCGGAAGGAAGGAACAAGTGTAAAGAGCTCAATTTGGTCATCATTTCTGCAACATCACACGAGGAGGACTGAAGTTGACGAGGAATAGGAAGATCCCATCTTTCTCCTTCTTCATTCAAATCATGTCGGACGTGGCCAAAGAGGCATGGCGGAAGTATCTGATTCAGCTTCAAGCCCACCCTCTACGAACCAAGGCAGCTACTTCCGCTGTCTTGGCTGGCACCAGTGATTTGATTGCTCAGAAAATTTCTGGGGC
>MSTRG.13256.1 scaffold175 460523-461514
TGCCGGCCGACTGTCAATTCCGACCCTCTCCTTTAAATTCCCAAACCAGAATCGCTTCACCTTACGGCTGCCCATGTGTCTGTTATTTCCTCAGATTATCAGACCAGCCGACTACAAGTTCTGTCCCCCTCCTTTAAATTCCCAAGCCATTTTCGGTTCATCTTACGGCTGTCCCGGTGCCGCGTTGCCATCGGAAACCACCATCCACCGTCATAGCACTTTAATGCCGGAAAACCCGCCTCCCCAGCTTGAGCCTCGTCTTCAGCATGTATCGAAGCAGCCCGTATTGCCGTAGTACCCTCGCCGTCCCACACCTTCCTCGACAATGTTGCTGCGCCTTTTGTTGTCGGAAAATCCGTCGCTGCAACTCGAGTTGCGCCTACAGCATGTGTGGAGGCTCGACACCATTTGGATGAACGCTGAGGAACAACTTGATTGTCGCAAGAAATACCAACTTCAGGTATATGGCGTTCCAGGCTCTATATCCTA
>MSTRG.31678.1 scaffold50 165546-165935
AAAAATCAAGTACATAACTCTAACCGTACAAGCAAATCTGTTGCGCCCTGCTGCCGCTGGATCTAATTGCGGGGAGACAGAAGCCGGCCGGAAGCTCGGCTTTGGTCGGAGTTCATCCAGAGATCCTTCTTCTTCTGCCACTGTTCAGTAACAGACGGAGAAGTTTAGGAAAATAACCCGGTTGTAGAACGAGTGAGTCGGAGGTGTCGAGGGC
>MSTRG.4801.1 C8352053 97-672
CATGGTCGACCCACAACTGTGCCACTGGTCAACTTAGCTACATTGCACTGTGAGATTGCCGCTTTGATGAAGAACGATGATTCTGTTCTAAGACGGCAGCAGATCGGGATCAGTAGAGCGCTGCAGCGTTTAAATGATGCTGGAGATATGCAACCAAACACAGTAAAGTAGAAACAAATGAAATGCCATTCCCAGAAAAGGCCAACTCACGCGCACAAAATGCTTGTATATTTTCAATCCATGATTGTGTATAGGGGTCACCTGCAGTTTCAGTTATCCCATCTTCAATCTGTAAGCCTATCCCTCACATTCTTGTTCATCCTTGAATCA
>MSTRG.42374.1 scaffold96 475546-478217
GTTAACTTCTTGTGTTGATCTCTGAGCTCTATTATGTCCAATTGCAGTTTCATTTCTTTGCAATGTTGTTTTTGCAAGCGATGCGTTTGCTTGATCCTGCTCATCCTTAGAGTTTTCTTCATGTTCTTCCATCCATCTGGAGGCGCCTGCTACAGAATATAATTTGTCAGACCAAGTTCAGAGATTGAAAACAACATAAGCGTATTTGTTTGAGAGAGACGGAAGGCATACATGTAAAACAGCTCCAGAATTTGCAAACTTCAGTGGCAGAGAGACAGTAATTGGTTCAGCTTCATCCGCGAAATCTGCGAAATCAATTGAAGATTCTCCAAGGATTTTCCCACAAGCAGGTTCCCTCCTGAACCGTAGTTTTCTCTAGCTTGAATGTGGGTTTCCCAACTTCCTCCGGCACT
>MSTRG.3666.2 C8235137 89-927
AGCTGCGGAGATTGCGGATACAGCAAAGGATAAGGAGCGGGAGACGGAGTATCAACGGAGAAGAAGAACAAGACGAGATGCCTGAAATCCAATCCACGATTCCTTTCATTCCTCATCTGACACCAAAGACGCTGAAGCAGCTTTACCTCACAAGCTTCTCATTCGTATCAGGGATTATCGTCTTCGGAGGCCTTATTGCTCCTATTCTGGAAGTAAAACTAGGTATCGGTGGAACTTCGTATGAAGATTTCATAAGGAGCTTGCATTTGCCAATGCAGCTAAGGTTGATCCTATAGTGGCATCCTTTTCGGGTGGGGCAGTAGGTGTCATTTCAGCATTGATGTTGATCGAAGCGAACAATGTTGAGCAACAAGAGAAGAAGAGATGTAGATACTGCCATGGAACTGGATATTTGGCATGTGCTCGCTGCGGTGGTGGTGGTGTGTGCTTGGATGTTAATCCCATCT
>MSTRG.3607.2 C8231117 1-909
TCTTGGGTTTGGACTTACTTACAAATGAAGAGATGGATAAAGTAGAGCAGGTGAAAAGCATGTAATAGACGAATTTACACGTGTATCCCTGAAACTCAGTGTCAGGTTATCCCTGAAATTCGACATTATGTCTCCGTTTCAACTGCAGAATTTCATGCTCTCAGTTTGTGCAAATCCCAAAGACCATTATTTTTCTTCCCCATCTCCAAATATTCTCCAATTCTTTTTGCTGGTTTGAACGAGTTATTTTAGGGCCTTCCCCTATACAGGCCATCCACGTTAAGGCAGGAGGCGTTTAATACCACGTGTCTCCTTACCATCTTCTTCTCTGAGCAAAAAGCGCATTCATTCATTCATTTAAAACTTGCACAGTCCCTTGCGTGAATACTCAATACCCATCACTCGCTCACTCACTGGCCCTGACTCCCATCTCTTTCTCTGCTTTTCCCGATATTTTTCAGTATTTTGTTTGTTTTTCCGGAGAAACAAAAACAGAAGGGAAAAAAATCTGAGTGCCATTTCGCGCAAATTCTCTCCTTCACACCTTTCATTTGCTTCATTTCTTTATAAATTAAATATCTTCCACCCAATCACTGTGTCTTATCACATGTGATTTCTCTCCACTCAAAATTTTCCTCTTCTGGTTCAGAGGTCTCTATCACTTCCGCTTCTGGCCTCGTGAAGGCGTTCACCGTCTTTGCAACGTGTTTTAACTGAGCTACAATGGGGGATAGTTTGAAACCAGACGGGGTATCCTCGAACATCCCAGCGGCGGCTTTCCCATCCTCGGATTCGCCGTC
>MSTRG.1719.3 C8097629 147-504
ACATAATCGGCGCCTCGTTATTCTCTCAAGTATTTTCGTAACAGTATCAGCAGAGAGGCAGAGCCAGATCAAGAATATTATTATTACCGACAGACTGAGCCATCTCCCTGCTGATATTTTGCAGGGTATTCCTCGCCGCTCATAAGAATTGGTTCAGTAGGGTATTCCTCGCCGCTCGACAGTAGGGTATTCCCTTCGCCAGGGTATTTAGCCGATCAAAGGTTCAGGCTTGCCCTCAGGTCCAAGTCTGCCTC
>MSTRG.41172.1 scaffold9 1478455-1478940
CTTCACTACTTGTTGCGGTTGGGGAGGGCTCATCTGACTTAGGCTCTAACTCTGACTCTGACTAATAGAATTACACTGGGTCTATATCTGGTTTGAAGAGATTGTGGTAGTCTGGTAGATTGTCGTATGTCCATCCTCACCCAAAAGAATCGTCAGTAGGTGCAAGCAGAAACCAGTGTCGTCTCTCAGTTGAGAATCAGGGAATCAAGCTCCAAGCTCAAAGATACGGTTCTAACGACATTGTCATCTCTTGGGAATCAAGCTCCAAGCTCAAACAGGAATAGTAGATCGTCCATAGCCAACCAACTCGTGAAGGAGTA
>MSTRG.23182.1 scaffold319 37400-38285
TGAGGTTAGGTTGATTGAACAATTCACCCACGGTCTCGAATTCTACTGCCTCAAAGACTCGAGAAGTAATTGACCAGGAGGATCACCTTATTGCTGCAATCAAAGCTCTGGCAGCAGAAATCCGGGTTCGCCATCTCGCTTGATGGAAAACTTGCAATAGAGTTTCATTCTGATCCAGCAAGAGGGTCACTAGCAGAGGAGTATCCATCACTGCACCACACCTGGGAATACAAGACTGGTTATTAGACTGAAGTTATTCTTGTTTTGTTGATGATTAATGAATATCTACCCCCGTGCTCAGTATCTCTAGATCCCGGTGGCCAATGCAGAAAAATGAAAGGAAACAGCGCTTTCAACTATCAAATATTTCGCGCGAATTTACACAACATCGGAATTTAATCAATGCAGCTTTTTTTCCCCAAGATGGCTCTTTTGATTTCACAAATAGCTAATTCAAATGGTGTTTACGATCTATACAAATGTCGTTAGAACCGGACCGGCCCTTGGACCAACAAAGCAAGAGAAAGAATGATCTCTATTCGGCGTTCCTAAATCATCATTGATGATTAGTTTTCACGGTTTTGACGAAACTGATATTCCAAATTTTGAACTGATAAAGGGCCGAACCAATCCTCGAGCTCAATTAGACCGTATACATAAATATTTTTATTCTTTCTCTTACTAGCCG
>MSTRG.383.1 C7985319 1-347
AGCAGGAGCCGAGCTATCGAATGCCGCTTCGCAAGTTGCATCAGAGTTGCAGCGGCTGCCTCGCCACCATTAACATAGAGTGGTTGCCAAATGGAAGCTTTCATGAAGTGGAGAAGACATCAAGCAATGCTCTCTGTTAGATGCAGATTAAGGTGAGGTTTCAAAATCGTATTGTCTGTATCAACTCTAAATTATGCCATTTGCTTTCTGTGACCAATCGGATCTGATTCTGCTGTGTGCTGCACTTCTCTTTTCTCCTAC
>MSTRG.20330.1 scaffold281 204730-205287
CTTGACTGGCCATGATATGATATGTGAAAACAAGCTTGGAATGAACATATCAGTGGGCAGGAAAATCTCAAGATGCCGCAGTTGGTGGGTCCTTTTTTATGTCGCGGAATGCACCTCCGTGCAGTATTATCTTTGTTCGATGAATCAACAGCTTCCTATTGAAAGCCAGTTTGAATGCTGCAGAAATTGTTCTTGGTAGATTTCTGCAACTTTCATTGCGGAGGTTTGCTTTGAGTAGACATTTCTCTGTCTATAGGAGTGGTTGGTTCATTTCCGCTGCTACAATTTCCAGGGCAGTTCCTTAATTGCCACATATTCAAGCTCTGCAGGGCTTTACTTGGGATTATGTTCCAGAGAAACACTTAGAGCAAGA
>MSTRG.39169.1 scaffold82 326633-327321
CAACTTTACCTCCTTTCTGCCTCGTCGCCGCAGCTTAGCTCGCCGCCAAACGACAATCTTATCCTGACCAACATTAATGTGTTAAGCAAGCTGGGTCGAGTTTTCCACCATTTTTCTCCCATCCTCAAACTTTGACGAGTTTGCTTGCTCTTCCCAATTATTTTCCATGGTTAACGTCAATAAGTGAGGACGTCTCACCAAGGGCTCCACTACCAAAGGCTCCACTAGTCGAGCCCAG
>MSTRG.3093.2 C8190395 1-677
GCCAAATTGGAATCGGGGGTTTGGCTTTGGAACGTTTGTTCTTGACTGCTTGTCGGATGCTATTAATTGGCTTTGGAAGCTCCGTTTTTGACCGTTGCTTGGTTGAAATCTGAATGATAATAATCCCTATTTGCTGCTTTTTCTTTGCTTCTCGCAATCTGAAAGGCTGAAGGCAGGAAGTGGTGAATTTGTTCATGTTCTTGGATTTTCTGGTTAGGTTGAAGAAGAAGTGGCGAATCGTTAATGTTCGTGGTTTGCTTGCTCAATTTCTGGGTAGAAGTGGTGAATTGTTAATCTCCGTCGTGCGATTGCTCGATTTCTAACTCATAAGTTCTGCATCTCTGTGTCTGTCCATGGTATTGGAAGTGTGAGGAAGGGGATATTCTGTTTTTTACAGTTAATTTGAGAAATGGAGGGAGAGAGCTGGAAAGAATT
>MSTRG.12045.3 scaffold159 172753-174012
AAACCACTCATTCTCTCCCTATCTCATTCATACGTCTCTGTTCTTTCTTTTCTCTATTCATTTCTTCATTTAATTTGGTCAAATTGAAAGAAGTTCTTTCAATTGTTTGGGTAGATAGGTGATTGTTAGAAAGTCTCGGTAAATGTTTTACCACGATAGGAATACATTGTTGTGAGCGATAAAAATAGTGAGGTTGTTGTTTCAGGGCTGGAAAACACTTCAGAGACACTAGTTTTAGATCGGCTCGAATACCCTATACCCACCAGTTTATAATGAAGAAGTGCTTGTAGCAAGCGCTGCTGCCGTAGATGTACTCTCTACATTGGAGGGGAACTACATATATCCCAGAACATGGCTGGTGACGTTGATACACAGAGGTCCACTTATGGATACCCGATTAAATTCTCAAGGGAGTTGTTTCCTGGCAGTCAAGGCTATAGAAATGTGTAACTCTTTCCATTATAGAAGTAGAGTTCATTTCCGCAACGGAATCTAGCAAGGAGCTGTTGTGGATGAAGAAGTTCTTAAGTGACCTTGGGTTCCAACATGAATGACCATGATTGTTCTGTGATAGTCAGAGTGCCATATACCTTGCAAAGAATTTGATTTGCAAAGGCAATGGCCTGACCAAACTTATTAATGCCAAACTGGTTACAAGGATCAACGCATTAACAAGCCTAAATGGGATGTGTAAATCCCACAAACACGC
>MSTRG.5701.1 scaffold107 10111-11819
CGATTCAAGCAAGTCGCAGCATCTTCGTCGATGGATTTTTGCATCAAGCTCTCAGCTACATCAGCAGGGCTAATCTTGATCTTCTCCAACAGGCTTCGAATGACTTCAAACAGCGGGTGTGAATCGATGCTGAGGTAGTTCCTGGCAAGCACCTTGAACCCTTCGAACTGACAGTCGACCAATGACGAGAAGTTGGAACTGGAGAACTCTTGCAAAAGTGATGAGTTTCTGGGCAATGCGGGAGTTCCAGCAATTAGTAATGGGC
>MSTRG.20371.1 scaffold284 447601-448622
CGTTTCAAAGGTAAAGCTGTTGCCGCTGTTCATATCACCACCGAAGATTCCGATGATTAGACTCCGATGAAGCTTCTGGTACTGTCACCATCTGAAATGAGCAATATCAAACTCTTTCCTCTCTGTTTCAAGGACACTCCTCTGCTGCTTCTGCTCTTGGACCAGCTCCTCCGTCAGTCAGCTGTGTGACAACTGCTCCACCGTACGTTCCTCCTCCCGCACCAGCTCAATGCTCTTCTCATCAATTCACTTATTCCTAGCATCAAGCCTCCACTTCTACTCCGCCACCCACCAATGAATCAAACTATGGTTCTTCAGGTGAACCAGTGACGGTGACTTATGTTGGCACGGTCCAATTGAGTCCCTCATTTGAATTACGTGGTGTTTTGGTCATTCCAACCTTCACTTTTAATCTGGTTTCTGTTAGTAGACTTGCTTCGCACAATTCTTGTGTTGCTCTGTTTCGATCTTCTTCTTGTATTATTCAGGACAATAATACCTCTCAGACGATTGGCACAGCTAATCTCATTGGAGGACTGTATCGTCTTGATTGTAATGCTTTTACTCTCACTGTTTCCACTTCTCAGTCTGTTCCTTAATCTCTCAAGAAATCTCTCCAGAAGTTTGATCTTTGGCACTTCCGGTTAGGACACTGATCTTCTCCAACCTTGTTGCAGTCTATCAATCACAAGCATTCTTCTTTTCATTGTACAATCTGTTCCCTAGCTAAGCAAAAACGCCTACCGTTTGGTAGTAGTGAGTTATGTGCATTAGCACCTTTTGATCTCTTACATATTGATCTTTGGGCCCTTATTCGGTTTGTACTTTGACTGGACATAAATATTTTCTTACAATTATGGACGATTATTCTCGTT
>MSTRG.16536.1 scaffold230 21582-22533
CATCAGACGTGCAGCTTGACCCTCAATATCTGGATTTTCTGTGTTTGATTGATTAGGGTTCATCGAGAGATTTTTTATACTGAAGAGTATAGTGCAGCGGCTCTCTCGATTTAGCTGTTTATTGTAATTTTGGGGATGGGAATTCTGAGTTATCTTTTGAAAAGAAAAGGGGAGTGCCTGAAATTGCAATTCTCTGATCTGAATGTGATAGATCAACGGGAATCTATCCTCAGGCGAAAGTGAATGGGTTGCGCAGTTGACAAGTTGACTGCGTTTCTGCCTTTAGCTCCGGCACTCCTTTACTCTATAGGAATTTGTTGGTGACAAGGTCGATACAGACATTCAAACTTCTCTGTTTCGTCTCTTTTTTTTCTCTCTATGGTATACCACTTTTGTTTCTGTGATGGATGAAAGGGAGGGGATGATCGAAAAAACAGACGGATTCCCACTGAATCAGATGGTGATTACTAACCAGCTACTTCTGACCCTCCATCATCATCTCTATCTCTTGTTTAACTCTGTTTTTCGTTCATTCTATATTAGCTTCTTATTTTTAATCATATGAACTTTCGGAAATTGTTGGCTGGTGATGTAGATGACAATATTTGCTACTCTTGAGAGTAATCAGTGATGATATTTTATCCACCAAGATCTCTGAGGCTAACATTCCCTTCCCTTTCATCACTAAATCACTTATCTTTGTATATGTTGATCTTGTTTTTCGATAGTCTGGTTTGTTGCAGGTTGAAGCTGATTTCCAGCGTGGAATGGAAATGGGATTCCCTCCTTGTACTCAAATGTGCAGTCTTTTTCTTAGTAGTAGTATGGCTGCAAGCATTATCTCCTTACGTCGCCTACGTTCCTTTTGTGAAAATTGTAATGCAAGTTTCACCAGCATTTCTGTCGTATTATTATCCA
>MSTRG.33100.2 scaffold560 45348-46487
AATGAATCTTGCAATTCTCAATCTTATGTTGATTAACATATTAGTGAAACTTTCACATTGAGGGAGAAAAATATGATTTTTTATTTTTTTGAAAAGAATAGATATCAAATGAGGATGGTTGGCAATGCTGAAAGTAATGATAAAATGTCTCAGTTCAAACTTTCATATACTTGTTCAATGTCTTCCTGACGATCTACAAGATGTGGGGATGAACTCCATGATACGGGCTTATAGAAGCGTTGAGCTTGATTGTTGAACATGTTCGACTTGGCTTGCTTTGTAAAGTGGTTTCATTATCTAACGGTTCAGAGGTTTGAACATCTGAACCAGGAAATTAAAGAGCAGGCGAGCAGCTCCTCCAGAAACACCTACACGCCTACACCATAGACATAATCCTTACCAACACCTCTCCAGTTGTCGCCATTGACTATACCTGTAAGTTGTGTGGTTCGACGAGTATACCAATGATCTACATTCATCATGTCAGTTATCCGTGTTATTTTTTTGTTTACAGTCTAGGATTTTGAGTGAGCAAATCAAGCTACGAAGAGCTTGAGGTCTTGTTGTTGGATCTACCTTCCTGTCCGTCATTCAGCCAACAATATTACAGCAGAAACTATGGAGAAGAGGGAAGTGATAGTTTGTTTTACTACTCACAAGCAAATTAACGTTGGTAACAAAATGAAGGCTCATGACTGAATGAAAAACAGTGTTAATTGGGGATGATATCACAGAATGAGATGATCTCAACACCCTCCATGCCTGCTTCTGCTGCTGAAAATGATTCTTCAAGGCGTAAGGGTTGCAGTGGATGATTTCATCTGATAGGTACCTTAATCCAGCCATTAGCAAAACCAATGGCAAGGATGACAAAAGGAGTGGACATTCCAAATATGATTATGTAAGGAAGAGGTGTCATCATTGGGTTCTCTCCTTCCCTTTCTCCTGCTGTTTGCCAGTACCTGTTATGAACTTCTTCTTATCTTTTGGC
>MSTRG.14620.1 scaffold2 44907-45824
GTCTGGTTACGGTTACACGGTACTGGTCAAACCGGTTATCAAGTCCGGTCTTGCCACGAAACCAACAATCGAGTCCGCACCGAATTTGAAATTAGGGTAGCCCGCTGACCTGTACATACTGGGCCCGTCTTTAACAGGGTAGACCCGTTGACCCAATATGACTTACATGAGAGACCACACCTGACTCCAATTCCCAAAGTCACACCACACAAACACATCATCGATTGCGAATTTGCGATTACCAACCCCCCACCGTCTCCAACAACATCGCGGCCATCAATTCTCCAGCAACCACGCGGCCTCGATCCTCCAGCCGGGAACCACCACACCACCATCATCCGACGATGACACCACACTCACAACATCGTCTCCATCTCCATATGGTCAATTAGAAAATCAGAAATCAAGTTTGTTAAGAACCCTAATTTTTATAATTTGTTATTCTTCTTCGAAACTTCTCGCCTGACTTGATTCAGAGTAGAAAATGCTTACCCACTATGAACTCTGAACCAATCTCAACTCATTTCTCCATCAGAAATCAGGTTTGGTTAGTCCCTTCAGTCGTTGGTTAGCCTGAAAACCCGGGCTCGTAATCCCCAGACCTACAGGAAGCAACAAAAGTGTTTTCTGCGCAAGTGAATGGAAAGCCGCGAGATTTAATCAGCATCAAAAGCTGCAAGCTGAGGAAAATTAGGATTTATAATCGCTTCCATTTATCAAATTTGAACTAAGGATCATTATAAGTTTGGATATAACTTATGTGGAAGTATCACATTAATAAATTTAACGATTATTTAGACAGAGACCGAG
>MSTRG.15261.1 scaffold208 806672-807336
TACATTTCCAACTGTCTCTCTTTCTCTCTATCCACTACTCATCAGCCGGAATCCAACGATCTCATGAAAATCGTAGAATCCAGCCTCCCCTTTGAGCACCCATCCTTTCTTTGCATGAGATTCGGATAGAACATTGAGGAGAGTGCAATTACTTAGATGTCAAAGATGACGCACCGCTTGCAACCTTGCTGCTCCCCAAACGTCGCCAGACATCTGCTTCAAAGAAATCTGCCACTTTGTATCCATATTTCTTGTTGTTGTTCATCTCTCATTTCTCTTGCATCATTCTCACATGTTGGCTGCTTTTTGTTTCCAGGTGTCCTTCACCTCCTGCTTTTGGATCGTTTCCAATCATACTCTTTTGTGCATGTGCCAT
>MSTRG.15447.4 scaffold2114 100205-106374
TCCTATGATAGTGAGATAGTTGCAGTAATTTTCTTCCAACCCTGCGCAGATGTAACTGCGGTTTGATGGCCTCATATTCTCCGCGTTCCGAAAATATGCGACTTCTTTATTCTTCTAGTTGGATCGGGCAAAACTGTCTTTGCGGTGGTGAATAGCATTCCCCGTCGTCCCCCCACCACCGATATGTTGACGGCGAAGGTTTGTCCTTCTGGTGTCCAAGGGTTCGATCTTGTGGGTTTGAATTCGGCTAAAGAATCCCATCTAGTGGTAGCTGAAGTTCCTTCCATCAATTAGTAACATGGTAAGAGCTTTCTCCTTCTCAGCATTGTTATGGACATTCTTTGCAACTGACTAATGTGTTCTTTAAACTAGTTAGTGAAATGTCTATGAGAGTCTCTTTGAATCTATACATGAGCGATATGCATACTTTTCTCTGATGTCTGATGTCTATGTTAACCATAAGTCGCTCGAATTACACAATTACTGTACTGACTCGACTCGTTTTTTTTGCATTTGCTTTCATCATTTTGCATCATGCACTCATTAATTTATAATGTCATATGTGTTATCTAAATCAAAACTACTTTTGATACAGATACAGATACGAACAATTCTTGGCTTACCACAAAAATGAAGCTGCACAAGGTACGTGGTTGAGTTTAAATTTGATGAGCTTTTATTATGAAATGACAAATGATGAGGTATTAATCTTCTTTATTGATTTCTAACAATAGAGTTAATCCTATACTTATAGGGTTTACAGTAAAGGGTTTTGAGTCCTTTTCGGACTCAATTACTATATCAATATATTAACTTCCTAATCAAATACAGAAAAGGAACTTCTAATTAATATTAATCCTGCCGTTCTCAACACTCCCCGTCAAGCTTGATGTAGGCATTGTATAAATTGTAGAAATCCAGAATAAAGATGATTCTGGTATGATT
>MSTRG.18585.10 scaffold2717 125323-126053
AATTATGCCATCTATTTTCCTATTTTCCAGTAATTTCTATTGATTATGACAATTTCGGCTGGGTGAAGATTGCCAATTCACTCAATCCAGCGGTTGAGATTGGCTCTTTGAAATCTGACGATAGGAGACAAAAACCATGAAAATATCAAGTGATGGGAGGAGAGAAATTTAAGAATTAATATTTTTATTTCTCTCTTCCGCTTCATCTTCGGTGGTTCTCTTTCCTTTTCCGATAAGTACATCGTCAACAAAAATCGATTCTTCCTCGATTTTAGACCGCAGTACTTCTAAAAGTTGATTCAATCGCAGTGGCAGCGAGCCGCCTTCTCCTTGGCCATATCTGCAAGTATAAGTCTCGGATTCCTCGGAGAACGGCGCCCGGTTTTAGCCGCCTTCATAATGGTTGTCTTCGGCCCGAGTTTAACTCAGCGATCGGTTGCTTCTGCCTGAAACTAAGCTACATCCACGGTTTTATTGGGGAAAACTGGTGAACTGGTATTCGATGTCATATCAGGTATATCGGCGGTGCCGGAATTCATCTCTGCATGTATGTCATCTCAGGCGTCGGGATTCGGTTTGGGATTTGGGTTGTTGGGCTGGGGATGGAGGTTTTTTGAGGTTTATTTGGGGAAGATGCAAAGGGGAGGAAGAAATC
>MSTRG.1045.1 C8047269 1-421
GGACTGCCAGCTTATGTGTTCGTCGTGCTGTCTACTATGATCCCGAGACCGGGAAGGAGGATCCTGCAAAGGCTGGCGTTTGCAGCAATTTCCTTTGCGACTCGAAGCCTGGAGATAAGATTAAAATAACTGGACCTGCTGGGAAGATCATGCTATTGCCAGAGTCCAACCCAAAAGCCACTCACATTATGATCGCAACTGGCACGGGAG
>MSTRG.32740.2 scaffold540 939820-940612
CGGCGATCAGCATCGATATTGTACCAAATAACCTCTCCCCCGATTCTGTGTTGTCGCGGTGGAAATTCTCCAGAACTGTGCTGCTTATTCTGTACATGGAATTAGCTGCCAATAACTTTGGGTGCCACACTGAAGGGTTCTCCCTCATGCATTGTGATGGGGACAACTTAGCAAGATCTACATCTAACCATTTATGGTAAATGTCGACCCCGGACCATACATGAACAGCTGCTGATATTCGGAAGTGCAACTGCAATTGCTGTCAAAGTAACTATAGGAAGTGACCAACAATGTGGAGGTTCTTCACCTTCCAAGCTGCAAATTTTCTCACAGTCAAATGCTCTTACTCCGTCAAAACCTTCTGCAAAGTTTGCTTTTCTCAATAGCTCTATCAGAAGTTTAGGCTGTCTCCTTCTGCCCTTTTGCATCCAGTGATCTGTGGCAGTACAATTCTTCCTCATAGTCACTTCCACAAGGTTTTCCTCGCCTTCAAGATGCAAAACAAAGCGACTTAGATCGATTTTTTTTGTTACTTCCAGTCCCGGATCAACGGAAATGCTATTACTTGGTAACGACTTCCTTAACTTTTTGCAGGAAAC
>MSTRG.38105.1 scaffold76 1619144-1619576
CTCGAGCATCTAAAGGCAAAGAAGGCAGTGCTCGTGGAAGTGAGAAGGAGGAGATGGAGCTATTATCGACGACCACATCTGCAAGACATTTCTTAATGGCATAGGAAGAGTGTCGATTTGGAAGCGCCCATCTTATAACTCCTCCGTCGAGGGGCAGAGAGCGACGGCCAAGTAGGGGAAAGTTACGAAGAGTAAGGGGAGAATTAAGGGGGAGAAGAAGAAGAAGAAGATGATGAGTAGATAGCGGAGGAGGAGGATGTCCGAGTAATGAGCTGCTGCTGCTGCAGAGATA
>MSTRG.3002.1 C8183729 12-683
AAAACTTCTTGCTCGACAATCGGTTTGAAGAGAACATAATTTGTGAAACAACAAGGAGAAATATTCTTTCCTTTCCAGACTGTTTAGAAGAGAAATATCTAAGAAATATCCGACCAATGAATTATTGCTCAGGAGTTTTCTGCAATTTGTTATATAGTACAACACAAAGCCAATGCAAAACATGTTAATAGCGTTTGATGTTCTTGTTCTTTATTACTGAATCTAAGTTCATTTCGGCCACTCTATGCAGTCTGCTTCTCAAGTTCATGGAGGTCAGTTTGCAGCGGGCTTTGTGGATGGTTCAGTAAGATTATATGATGTGAGGACACCTGAAACGTAAGTTCTTTGAGAGCGAGTTAGCAATTTCGTGATATAATATGACAGCCATGGCTTTTGTTTCATTTTGTTTTAAACACCTATTGATTGGTTGGTATTTCAGGCCTGTCTGTACAATGCGACCACACACCCAAAAGGTCGAACGAGTCATGGGTATTGGGTTTCAACCAGGACTTGATCCAGGAAAGATCGTGAGTGCATCTCAGGCCGGTGATATTCAATTCTTGGACATCAGAAATCAAAGAGATGCCTACCTA
>MSTRG.37504.1 scaffold740 362545-362933
TGAGAGGATTTTCAGATTTGAAAGAGTGTAAAATGAATTGTTTGTCTGATTTTGGGAATTTTATACTCGACGTATGTCGTGCCGATCAGTAAGCGACGCGAAACATAATGAGCAAGGCTAAGTTATGCGAATTTCCTGCTTTACTTAGTGTCGGTTACAACCGACGCGAATTAATACTAAAACTGACGGCAAATTAGGCATCTATTTTGGAACATCATTGATCGGTCAAACATTTACCGTTGGTTGGTTTACGACCGACGCCAAATTTCCG
>MSTRG.13136.1 scaffold1721 16552-17011
CATTCTAGGGTGCACGGTGCGCGCAGGAGGTGGGTGACCACTGACCACGTAAACCACCAACTTGAAGAGTCCAAGATGGAATTATGAATTAATTACCACTGTTATTTTCTCATCTTTATTATTGGTGTGGCAAAAGTTTGTACGATAGAGCGCCAATGCCAATGATATGGGGAAAAGGAAATGTGCATGCATGGTTGGTTTTGGTTGTTTGGGGGAGTTAACTGTTACCCATATTTATCATCCTAGCTTGCTAGCTTCTCAACTTCTAGCCTTTATAGATTTGTCCTTTGTTGCACAAATTGATTTTGAAATCAATTCTTTATTTTATCATCTTTCCTTTATTTTGAAATCAAACCCTAAACCCT
>MSTRG.38850.1 scaffold8 504640-505261
TGAATACTGAATTACTGAAACAATCTTAGCCCACCAGGGGATCAACAATTACTAAAATAGTGAAATATCCCCCTTTTTTCTTTGTTAAGCTATGCGCCTCTCCAGTGCTTCCTCGAGGCAAATATGAGGAAATCAATTAGAAATGAGAATCGACAATCGCATCCCACTTTCCTTTAATCGTCAATAAAGGAAAAGGGGGCAATGCAGGTATCAGAAAGAAAGGGGAGGAAGGGGGAAAAGAGGAGAGGGCAAGTGCCGTGTTGAAGTTGTGTGAATCCCAGTGTATGTTAAAAAGCTTTTATGGTGAGTGCGAGTGATGGAGAAATGGGGCTGCCTGCGGAGGTGGCAATCCACCACCCTTTTCTTCTCGTCTTCCCTATGGACATTTCTCCTTTATCAGTTGTTTATTCTTCTTCGAGTGGGTGGGTGGGTCTGTACTTTCGCTTTTATGGTTTCGGACCCTAACAGTTCCATACGTTGGTTGTGTCACTGTGTGATGTGAGCATACGAAAGAAGAG
>MSTRG.22596.1 scaffold310 317710-318294
CAGTTCTGCAGCTGAGTTTATGGGCAAAGACAATTCGATCATCCTCTCGAACACTGTGAATCCAATTGCAGAAGATACTTGGAGAGGGATATGACGATGGGAAATGGCTACCTACAGACAAAAATCGAAAAATAAGTTGACGTCTTTTTATTTCATTGTTCTCTTTTAATTGGTTATGAACTTGGAGGTCAGATGTGCACAATATAGCTGATCCTTAATCTTAAGTGCTGACGTTAGTTGAAAGGCATGAATCCCAGACACTCATTTGTA
>MSTRG.11139.1 scaffold151 1624402-1624748
CATAGCCTTAGCTATTTTAGTTTGGAGCTCTCTCGGAACCTCTATAACGGTAGTCGTATATAGCCATTATAGACATTGAACACCCTCGTTCGAACATTGTTTGAAGAGATATGAACTGTGTTATTAATCCATTTATTTTAGAAGTCAATAAAATACATTTATTATTTCAAACACAAAAATTGTTCTGCCAGAAACAATAAAAGCCAGAACTTTCATATCACATTGTCGTGCTACCA
>MSTRG.4610.1 C8325771 1-1615
TGAGGAGAAGGAGGAATCGTATTGTTGATGTGGGATCTGAATTGGAGGCATCTGCCGCGAGTAAGGAAACTTCTTTTGCCGGAAAGGAGTCGAGGCCCGATGGGATCCTGCCATCTCCAGCTAGTAAGATAACAGATATTGTCTCTCGGGGCTTTAGAGAGCTGTCTCTGGCTTGGAGATTTTTTCAACCACATGCAAACGAGATATCGTCGTCCAAGGTATGTTTGGTTTGTACTTTTGTTTATTCTGTTGTCAATTGCTGCATTGAGTTCAGGATTAGTCTTCATTGATCCAGTCCTTATCGAACTTCTGATTATGTCAGTCCTGTATGAATGCTAATCTGCAAATGGATTTGAACGAAGAACATGTCTGTCTGTTATCTATTGCTGTGTGTAAATGCTAACGTGTCTGACTGACTAAATCTATTAGCAAGTGCAGAAAGTATTGGAATATGAAATGGGTTAGCATATTGAATTTTCTGTTTCGGGATTTCCAGGCAATTAGTTTGGATAGATGAGTCAGAATTTTCAGTTGATTACTTTATATTGACATATCCAGCAACAGGTGAAGGAAGATCATGATGATGATATTGAACAGCTTAACACGGTTAGATATATTTCTGCAAAAACAGTTGTGATGAGATACAAGTTAAGGGTATCCAGGAAAGAAAGAATGAGAACGGATTCAATAACCACCTAGCTAGCAAAGTCGTGGATGGAATTCAAATGCCGGTGTAGGAGAGTCATCATCAGCCAGAAATTATAAATCAAAGCGGGAACTATTATTCAAATGCCGGTATTAATTTTGTTTGAAGTCTCTTTTCGTTGGTGGCCATCTATGAGTTCATCTGAATCAATATCATTTGGCACAATATAATTTCTTACAGTATGGGAAGAGGACCTGGAACTGGAAGCAATTGCACCAAGCGTTTAGTAGCCTAAAGAGTAGCAAATAGAGCAGAACACCAACAATAAGAAGGCAAGACCATCATAATGACCGACATTATGAGATGAAGACCAACTCTGCCAACAATAAAGCTACTGAATCGGTATTGAAAAGTGCACCTGAAATGGCCATGATTTCATAGCCTACAATCCTAGCAAAACTGGTCACCAACTTTACTTTCTAACTTGAGTTGTGAAAATAAAGCTCCCACTTGAAATTGCAAATTTCACTGAGATGAAGTGAAGTAGCCGTTATGTTCATATCCCTTCCTCCTACACATAAAAATGGATAAGTTCTTGAGTTGTAAGCAAAAGTGACTTAGATTTAACATTACTCATCAGAACTATGCATAAGCAGCACATTTACGCCCAAATATGGAGATTATGGCCAATCTTTAACAAAAACCGAGTGAGAGATAGAGTGACTCAGCAGTGGCCGCAAAGTGTAACTTGTATTTTTGCACACATCCCAATTGAGATGCGTTTCTGCAACACCCCGAAAAAGTTCCGGTGAGAATCACCTTGAACGCGAAC
>MSTRG.6708.1 scaffold1143 708972-709242
CTCATCTTTGCATCGACAACTTATGACGAGACAATCAACCACTTATGCTTCACAAGACAATCAACCACTTATGCTTCACAAGACAATCAACCACACCTTCTGAAGTTGGAGTAACTTCTTCGCATGCAGAGTTAGCAGGTGTATCACTTATGCTTTACGAGACAATCAACCACACCTTCTCTCCATATGGCTAGTATGATGATCTTCTCCTCATTCAATTATTAGCTTGTTA
>MSTRG.2087.2 C8120989 63-554
TCTCTCCGCTTCCTCTCCCGTAAGTAAATTCTAAACCCCATTTTGTTTGTTTTGCAGCTCTTGATTTCGGCTTGTGTGGACGGAATTTGATGTTTGGCTACCGATCGGATTCATTTCCATTGCAGTTAGTTAGTGTTTTGGTTATCGGTTTCTATTTGTTTACTGTTGTTGGAATATTGTTGATTGTTGGTTTAGGTGGAGGCAGTACTGAACAAGGAGACCTTCACTTTGGAGGAGCTTCTCGATGAGGAAGAGATAATCCAAGAATGCAAGGCTCTGAACAGCCGTCTGATTAACTTTTTGCGTGACCGAGCTCAAGTGGAGCAGCTACTTCATTACATAATTGATGATCCTCCGGAGGATGCTGAAAACAAAAGAGCCTTCAAGTATG
>MSTRG.24640.1 scaffold34 1626161-1627404
ATCAAACAGATTGCTTTGCCAGAGCTTGATTGATAGCTGAAGTAAAAACTAAGATGAGAAACATTAGTGTCTCAGTGTCTGCATCATCCATCTTCCTCATCTTAATCATTTCCTCATGTATGGTGCATGGCGACACGTACTGCAAAAGCGATAAGGATTGCGAGACCATAAGACCATGTGATCATCCTGATATGATTTGGGCACAAGAAGACTACCCCGACAT
>MSTRG.1676.1 C8095293 1-491
AGAAGTTATAAAAAAGATGAAGGGAAGGTCGATCTGAATACTCTGATTGGAGTGTGAATATTTAGTGTTGTTGCTGTTGTGTGATCAGTTGTCATCCAAATTAAGCTTCCTTCCCTCTGGATTGCTTCACAGGTGGAGCACATGCTAAATGACAGGCTACTGCAGTTCGTGAATGTTGATTTGCATGAAGTGAAGGAAGCTAGGAAGTGTTTTGATAAGGCCAGCCTTATCTATGATCAGGTGCGCCATTTCTGTTAGATTCGTCTCGACTTTGCAGTTGCTATTAGCCCGGCGTGTGCATTTTACCTGGATTGAATAATAAAATAGCCA
>MSTRG.9715.1 scaffold139 105309-105674
CGGAAAATCGTCTAAGTCTACGAGTCACCGTCGTGCACATGGTCACATATGTGTTATGGGAGGTCGGGATGGTACAATGTGGTACGGCTTTTTAACAGTTTATCTTCTTCCCTTTTGTCAAGGCGAGTGCTACAATCTGAGTGATGATTGTTGGAGTGCACTCCCGCGATTGTCTAAGAAGAAAGCTTGATATGACGAAAAGTTGCTGGATCTCAGCAGCTCCGATGCAACAAAAGGTATAATCTATCAGCTTAGGGAGATTATTGGACACCGACGAGCG
>MSTRG.39889.1 scaffold86 1580023-1580329
TTCTGAGCTGAAAATGCCATCGCCAAAGCTTGGCTACTTTGATCCAGATAATCCTAGTGGTTCAGTAAGGAGAGATGGAAGCCTGAGATACTCCAAATCTCATGGACAACCCAGAATTTCAGATGTTGCTGGTAGAACAAGCCTAGGGAAGCATCGATTGACTGGGAATCATATATCTTTCTCTCTAAACAGCATCAAAACCGGTAGCAACAGTAATGA
>MSTRG.12832.1 scaffold167 330327-331896
GGTTGCTGATTTTGCTGCCAAAAATTCTAGGCTACACGCGCTTGTCGTGGACCAACATATAAAGATTGAGAATAATGTTGCAGCTTTTATACAATGGTATTTTCTCGTGCGCATCCTCCTCTAGAGGCAAATCCTCGTGATGCAAAAGATAAGCCCTCCCAAACAATAATTTAATATTAAATTGAGGGTTACACTTTCCTCCAATACAATCCTTACGGCCAGAGAAATTCGTCTCAGGCGGAGAAGCATTGGGATTCACTTCCTCCTTCTTTCGATTACAGTGGGATTCACTTCCTTTTTCTATCGCTTTTCCTTGTGGTTGAGAGGAAGTACCTCTCGGGTTCCTAAATCCCTATCATTCAAGTAACTTAGCATTTTCAGGTGTATCTTTCCTTTTTAATCGTCGCACTTAGTCTGTTAAAGCTGGCATAACAATTTGGGAGATAAGTGGGCATCATCCTTCGGTCTTCAGTTTTGAGGGTGGTTGGGAGAGTCGGTTGGGTCGATTGGACTTTAAGGAGAAAATATGACGAAGCGATGAAGAGGTCCAACGAATTATCTTTTTTTGACGCCGTGACATGGAAAAGGTTGCAGCGGCGTTAGCCGTGTCCTGGCTACCTTTCATGTTTTTTATTTTTGCCATGCACGTTTATATGTGTCTTTTTGGACTATACCATATGCTTCCTTTCATCGTTTATTGTATTTGCAAGCACAAAATGGTTGAATAAGCCCTTCTTCCTTGTCGCTGATGGTATGGAAGCTCTCTTACCTGTCGTTTTTGATGTTTTGAGATGATGGGAGAAAGGATGGCATGATCCTCTCTGTTTCTTTATTAGCCACCGGTAATGTTAGTGGGAGGTCCACTCCTCCCTTCACTCTTCATTCATGTTTTTTGTTACGATCCCGACATCATCAGCGACCAGCCTTCCTTTCGCTGACACACTTTTTTGGATGGCGGTGTCCCAAATATGCGGCTATTCGATCGCGGGGGTAGCATATGACAACCAACTATTTTATGAACAGTGGTCCAAACTTCTTTTCAAAAAGAGGGATCACATCTTCACTTTCCCTTCTTTTGATGTTGTGTTGATACTTGGCGTGTTGTAGACAATCGGCGGCCCATTTCCTATTTGGGTCACATCGGTTTATCCTTTTTATTCATACCACTTTATCTGCCCTACAATTGTCTGTGCTACTTATTACTGTTTTCCCCATTAACATCGGTGTACCTTCCAACAGTCTATGTGAACCCGGTTTTAAACAAGCGGTG
>MSTRG.24195.5 scaffold339 93851-94359
GTTAGTGCATCCCTTTGCCTTCTCTGATGGTCTAAACTTGAATGTCGGGTGAGGTTTAGCGTAACAGATATTATTTGTTTCACTTTCGAAAATAAAAGGCAAATATTGCTGCTGATATTAGCCGTCATTTGTAGCGAAATGGAAAGTTCTTCGCGACTTACCAAAGAAGTTCGAGTATTGGAGGAAATGGAAAGTCATTTGTTGATTAAAATAACAAGTTTGAGCATTTCTAGCACTTGGTACCACGGATGGGAAACTCCGGTCCAGTAAAAATCCTTTTAGTATGCGGATTTGCTGCCAGACGGGCACCAGCTTTTCTGAGTTTATA
>MSTRG.36031.3 scaffold67 922958-927024
TCCGACGTGACGATCGAGAGTTTCGCAGTATTCGAGCCCCCGCCTCCTTCGGCGGAGGACGTCGCATCTCAAATTTGATATTTAGGATTTTACGTCGGTATAATTCTCTGCAGCACTCAAGCAGGTTGTCTTGGTAAATGCTCTATTGCATTATTCTGCTCATTCTCTCTCGAATCACGGAGAGCCTTGTCAAGATGGAGTGTTCTGATTCTGTGTTGCATTCCATTTCTGTTCAGCAAATTGCCAACTACTGATACTTCGCCATTGGATGATCACCTTATGGGAACGTCTTTATCAAGATGATGACTTTAATCAACCGGCTCTAAATTGATGAGTTGCGTTCTGTTCTATGGATAGGTTGGCGGTTGCATTTCTGTTCTCAGTTGTTGATTGGAATACAAGAACGAGTAACTAATCTACTATGGAGTCTATGATATCTGGATCAGCACCGATCCTCTAAAGGCGATCGTTGAAGCCATGAGAAGTCACTTGACTTGGACCAGACTGGGCAGATACAGGAGTTACAACAGAAGAAACTGCAGCAAGAAATTATACTACAGCACTTTCAACCCTGAACTCTGCAGGCAAGTTACCAAAATATTTTGGAGCCTTGATCCTCAAACTCTCCGAAATGTCCTTCGTAATGGTGTGAGGGGTTGAAGTGCTTACACGTAAGTTTGATGAAAGGGAATCAGCAAACCACAGAGCATCGGTACTCATATACTCAAACTTGCGTTGCGCTGCCAAGGAGAATACATTGGAAGCCAGAAGGAAGCGTCAGTTGGATATGATCTGCGCGGTAGATGCACCAAATGATTTAGTATCATGACAAGCTTTATGTCTTACTCGCTACTTTCATCTAAACCAAGGAGTTTGCGTTGCATGGGGGATTCTGGCCGGTGGGTGAGGGGAAAAGGAAAAGGATTGAGGTAATGATGAGCATGAGGAAGAAAAAGGGTTGTTAGTAATAATAAGATGAGATTCTTCAAAGGAAGAAGATGGTGACATATGCAAAGTATATGCTGTTTGGGTTGTCTGGTTGTGGATGCAGAGAGAGAGGCAAAGAGCATATAATGTACCTTAAGCCTGCTGCTACTGCTGCAACTTACTCTCTCCTTTACTATGCTTTGCAAAAGCTTTGGATATACTCTCCTTTTCTCTTTGCTGCCCCTCTTTCAGCTTTTAGTTGACGTGCATCAACTTAATGGGAGTTAATTTGGCTCCAGAGATGAAAAAAGAAAAATGGTCCTAGAGGGTTTTGCAGTGTGTATCATCTTTTATTGGGAAATTTGTATGTTACTTTTGATTTGAAGTACCAAAATGCAAATAGCAGACATTGGTGGAGTGG
>MSTRG.15103.5 scaffold206 126339-126945
GAAAAATTAGATGGTATTTGGAAAAAGGTACTGATATCCAAGCTGGGTGGACTTAGTTTGATGATCTTACTGAAGGTCGCCTGACAAAGAAATATATTCTATCAGTTAAAGGATAGTTCATCTACCTGTATTTCAGTTGTAAATGGAGATCCTTGAAAGATTCCGAAAGCGGTTCTCCACCAGCTTTGTCAAAACTCAGGTTGGGAAGCGCCTAAATTCGAGAAAGTGCATGAGAAAAGGGTGGCTTCTCTTATTCTGTTAGTGTATTACGAAAAGCTAGTGGGAGGGGCAAAAACAGAAAGGCTGGTGGTTTGATTACCATTCGGCTTCCCGACTCGGATGAAACATTGATTCTGTTGAGGTACTTCTCTCATTTTCTCCTGCATACATGCCTACTTACGGGTCTCAAATCTCAGCTCCTTGGCAGTAGTTCCCATGCATATCATCTACTAGTTGCTGATCAACTTATAAGAAAGTCAATTAGGAGTCGGTAAACATGATTGTTTCTTC
>MSTRG.31167.1 scaffold476 314485-315058
AGTACACAGAACAAGGTTTACATTGATGGTCAATTTAGCTACTCAGTTTTGGCTACTTGTGCTGATGCAACAACAACAACAACTATCCTATTAACTGATACGGCAACATGCCTTCTCTTCCGTATGCGAGCTGCTGAATATGCCTGCTTGACACACGAACAAGAGGGTTCACTCTTAGACGGACTTCGTGGCCACAAATGCATATTTTAGGTTCGCCTAGTCGATTCGGGCCATATTGACCGTGCTAGGTTTGTTACCCACCCAAAATTCCCAATGTTGCAACCCTTTTAATCGATAATGGTTTGTTATTGTTTTATCATGTTGTCCATGTATCCTCCCTGCTGGGTTACGTGTTCTGTTACGCAGCTAGTTTTTGTGTCGTTCTCTCCTAATTCTCCTTAAAGATATTGGTCACTAGTAAATATTGGAAAAGTTTGCCAAATGAGTTAAGCACCTCACTTAACGCATTA
>MSTRG.1653.2 C8094001 1-497
GCCATCCAGGAGCAACTGTTGGTGCTGTGGAGAAGGACTTCCGTTCTGAGGTAAAGCTCTAAGCTTTATGCCTTTATGTTTGGGCTCATTACTACTGCAAGCACCAGAAGTTTTATTTCCTTGTAATGGAATCTTTCCTCTAGGTGTCCAGCCTCATCAAAGAACTTGCCTCTGCGGCAGCTACTGAGAAAGGCATTGTGTTTGATGAAAGTATCGAGGAAAGCTTATGTGCTTATTCAAGGGCTGTTGCTCACTTTCCAACCGCAGTTAAAGAGTTCAAATGGAGGAATGGCTGGTTTTATTCCCTCTCCGAGAAAGCGATAGCTGAAGGAAAACCCGATCCGTGCCCCTTGCATACTACATGGCTTAAGGAGATAAAAGTCATCTGATTAGGTC
>MSTRG.14175.1 scaffold1936 38510-39656
CCAAACTCGTCCTCTCACACTCCAAACTGATTGTGCAGCTCAATCTCGACCAACTTAAAGAATGGAAACTTGCAAGATAACCTCCTTCTCAAGTTCATGGTCCTTCATCATCACCTTGTTCGAATTGGCATCCGCCAAAATTGGGCAGTAGAAGATCAACACTGATTTTGCTATTTTCCACCAGCCAGGCTTTGCGATTTCAGTCTCCTTCTCTAAAACTTCACAGGCCAGGTGCTTGGATTTTAGAGCACTACCTGCCGTAAGTAGCCGTTGGAACCTTGCACAGCGCCGCACTGTGCAGGTCATGTGAATGGCCATGCAGTGTTATTTCAGTTTCAATCTGTCTTTGAAGGTTATTTCGTATTAAATTGTGTCTAAAAAATCAGCGGTAATGGTACAATTAATTACAGATAATTTTTGTCAATTCAAATTTATGATAACTCGATAGATTAATGGGTATTACGGGTACCCATACTACTCAAACGAGATTTGCAGGTATCCTACGGGAACCCAAACAATAATTTATGATCCTAAATCCCATCCCATATAAATATTACAGGTATTATTGGTTTTCGTTACCTAAAAAAATGACGGGTATGAGGTATTTCTAAATACATGTTACTTGTTG
>MSTRG.29037.1 scaffold434 343043-343422
GGCATGTAGATCCTGGCAGTGGCTTAAATACTTCCTTTTGGGCAGATCCTTGGGTCTTGGAATATTCAACTCAATGTAAGTCTCAGGGGCGGAGCGACAAAGGAGCTCATGGACTTGCATATGTTACTTGATTCGCTACCTGCTGAAATCTTCTCCCAGGAATCGGAAGAACTCGGATGGCCGCTCGAGAAATCAAATTCATTCTCTGTTCACTCTATGTATAATCATATTGCTTCTTCTCGTTTCAAAGGCCTAGAGAACTTTCCGGAAAGCTCG
>MSTRG.4139.2 C8275521 2-1151
CGGAGATTCGTTCGAAGCGCGTCTTGGTTGCACGAACACACCCAGAGATTCTCCAGGTGAGCGAGCAGCTTTGATCGAAATCCAGAAATTTCCTGATTTCATGAATTCTTTACAAGGAAGACAAATTCAGGTGCAATTTTTTTGCCGGGAATTTAGGGACGATTCGTTAGGTTGTTATTTTGCGATCGCAGCGGAGAAATGAGCTTCTTTTTTGCTTTAAACTTCGGGCTCGTAAAAAAATGTATCGTCTGACGCGATGTTCCTTTGCTGTTTTCTGTGTCGGTTCACCGAGGTTTCCTTCCCCTTTCCTTTTTGTGCTTCTTTGACATTTCTTATGTATTTTTGGTCCAAACCAACTGCTCTGCTCGTTCAACATATTCTAGCCCTTGATTTATGAAATTTCCATTATATATTTGTCTTCCGAATGGAATCGTTTAGGTTGGACTGGATCGGTTAGTGGACTGAAATTTCTCACTGCCCCTGGTTAGATATATGACTCCCTTCTGCAGTTCTTACTGATTTCTTCATCCATTTCCAGATTGGTTGCCTAACTAAAGTTCCGAGAGTCATTCCCAATAATTGGATATAATATTGGGATAGACAGGCTCGAGATCAAGGACATCAAGCTCAGAATCTTCATATCCATACCCTTGTGGTGGAGTCTTAAACAAACTCTCCAGTTTCCAATTGTTGTTGGTTGAAAATGGTGACCCGAAGGAGATGGGGTAATCTTTACAGAAGGCGTATGAGAGTGTTTTCACTTGCTGTAGTGATTTACCTTGATTATAAGGCTTTACAGCAAAGAGAGAAATGGATTAGCCCTTCTAAAAGAGCTACTCTGTGGGAGAAGGCTCATGAGCGAAATGCTAGGCGTGTTCTTAATGTGATG
>MSTRG.17543.1 scaffold25 2575510-2577281
AGCGCGTCAGTGAATCCAGGAGAAAAGAGAGGAGGGAGGTATTTAGGGTTCATATCCTTGACGTTGCTCAAGGAAACTGAGAGCTACAATGGCTACTTTGGTTGGGAGATCAACCTGTACACTGATGCGGGAAACATTTCCTAGAACAATTTGTCAATCAACAATCAGAAGCAAAAGCATTTCTATGCCTCCCTCAATTCTCCCTAACGCCACTCTACGTGTTTCTCCATCTTCACCTTCTTCTCCAAGGATGGTTTTACGACGAGAATTGAGCTCACTTCTGCCCTTCCACAGTGCCACTGCTTCAGCTTGCCTTGTCTCCAAGCTTCCCTCTTTAGATTGTTCCTCCTCTGAAGGGAGATTTGTTAACTATGTCAGCCCCATCTAGCTTCAAGTTCTGCTACTGGGAAGAGATGCGTCATAGAATTTGGCTGAGTGATTTTACAATGGTAATCGAAGAACTGGGATACGAAGTTGCTGGTTTATTTCTCCAACTGACAATCTGGCTCCAAGGTTAATTCCTGAACATGTTTGTTTATATTCTTCGACGCAGCTGCTTGTTATTGAGCTTGGCCGTGAATTCATACTAGTGTCATCATTTGGCAATGAGTAAAATTTTAATTACTCGGACCATAGTGGTATTTGTAGCATCATATTATGCATGCACTTACTGGTGGTGCAATTTCTGGGTTTATGGATTATAGAGATAATACCTTTCTGGAAGCCTGTATTTGTTTGTACTGTACCTTCTGGTAAAATGCACTGTTGCTGCGTTGCTGATATTCATCATAAAAGATTGTCTTAGGATATTCTTCCATTATATCTGGTTTCTATACTCATTAATCCAGTTAAGTAGAAGTTAGTGGAGGAAAGTTGAATTGAGGTTGTGGGATACTAGTAGTTGAATTGAGGGATAGAAAATATTTGCAGGAAAGTTAAATTCCCCCCTTGAGTAGC
>MSTRG.2996.2 C8183199 53-724
CAGCGTACCAGGAACTCTTGCGCGCTGGGGCAGTGTTTCCTCAGAGAACAGAGCAGTCAGCACCGGTTCTCACACCTCCACAAACACAACCGCTGACGTCTTACCCCCAGAAGCTAAGAAATCCTGAGTTCAGATCAGAGCCAGCTGAATCTTCTGAGTCCGAGTTCCCAACCTTAAGCTTGTCAGAAATCCAAAATGCACGGGGTCTGATGGATGTCCTTTCAGAAATGCTTAATGCTTTAGATCCAGGAAACAAAGAGG
>MSTRG.32819.3 scaffold546 10554-11553
CATTATTCCTCAAAACTCCATAATCGATCTGTAGTTATCAAAACTCAAAAAACATTCTGCTCCCTTGTTTCTGACTGGCTCGCCTGCCTCTTCTTCTGGTACGTAATCAACTCCTCCATTTTAATTATTTGTTCTAAGAAACAAACTATGATTAACCAACTCCGATCCTTGTACAAAGATGGTAAATTTTCGTGGCGGACCCATGGAAGAAATCTAAAGAAGTTCCGGATGTAGAATTTATGATAATAGGCTTCACATTTCTAATATTCTACATGTTCATCCTGAAACTTAACTTCTTAAACGTCAAATTCGATCCAAATCAGAATCCTCTCCCAATAAACTCGAATTATTGGGTCCTTGACAAGTGCCGCAAACAATCTGCAGTTTCTATAGCCGTTGAGAACTCCCAGTGCGGTCTTGGCGTGCTCAACCAAACCCCCCCACCCCTGGATTCACGAAGATCGCCATTCTTCTGACGACAATTTATCACCACCCAAATATTGCCTTTTGTTTTAAGTTCATTTTACTTAAAGGTACAGACATGAAGCTAAAGAAATATGATCTGGTACTGAATGAAGTACAAGCTCTGTATAGGAATTAGTACGAAGCCAAATACCATAAACCGACAGACTACTTCCGTTAGTTCCTCTGCATCTGATTCCCCGACCAATTAGTCTTTTGCCTCTTAACAGTTATGATGATTAAGCCGGCTAACGGAGAAGTTGAAGCAAGAAGAGGAATATGCTTCAACCCAGAACACAAACATAAAAACACAGGGTTCAAACCCCTTTTTGGATCCCAAGAGGCTTTTTCTTCCCAGTAACGACACTGTGTTTCTGTTTTGTAACTTGAAAGAGACTACAAGCT
>MSTRG.2832.2 C8172039 147-680
AGGCGTGGCTGGACGCTGTTAATTTGCCCTCTGGAAATCATTCTCTTTGTGATACATGTGGGAAGCCTCTTAGATTCGTGCTTCAGGTATATGCTCCAATTACAGAAAAGGAATCAACATACCACCGGACGTTATTTGTATTTATGTGCCCCAAAATGTCTTGTCTTCTTCGTGATCAACATGAGCAGTGGAAACGTAAACCTGAACAGCCTTCTAGGAGGTAAATTTTATCATTTATCTCAACAGCGACAACGCTTTGTCCCTTTTTAATGTAATCCGTTGTTGATTTCTCTTAGTGATGACTGGGTGTTTTCTCAAGTGTAAAGGTTTTTCGTTGCCAATTGCCTCTTGTCAATCCCTTTTACTCAAGTGAGACCCCGCGACATGATGGCAGG
>MSTRG.5156.1 scaffold102 56823-57669
CATAAATACAACCTTTGCACTTAAGTTTCTTCTACCATCACCTTCCTAATTATCCTTGAGCTTCCTGAATTTACCAACAGTCACCAACACGCATCGACATCTTATGGAGCGCAGGCAGGATCTAAGGGTTTTGAATGAAGGTAGGTTCCACGATGTTCAGTCCAGAGACATAAGGCCTACTGACAACTATTCTTAGAAGCTACACAGGTGCTCTTGTGATCTCCCATGTGGCCAAAGGGTGGTGGAAATGGGGATCTTTACAAGAATCTTCCTTCAAATTTTAGGATTGGAAGATGGGAGCCTGTGGACGAAGGTGTCATTCACACCGGAGATAAAAGGTGCAGCCACGTTGATTTTTACAAGTAGATTGAAATGTGGAAGGATTCCTTTTGGACGATGAAAACCAATTTCAAGGAAACACTAGACGTCATTCGCACTATCATATCGGAACATCCGAAGGACCGTCCAGGGGATGGCGTTGAGAGCAATGATGATGAAGGTCATATTTTCCGTCTGAAGGTAAATGTTTGGCAGTTCAAGCCTTAGAAAGTATGTGTAACATTGTCTTGTCTACGATACGTTCATGTTTTGCATAATGTATGTTTAGGGTAATCGTAGTATGGTTGTTGTTTTCCTTGAAGTGGACCTACCACATGGTGTAACCCTTGTAGCAGAATATGTAATCCAGAAATGGGCCACACTAGTATCATATATAATATTATAATTTCGAT
>MSTRG.28086.1 scaffold418 1019468-1021647
TGGAAATAAAAAAACGGCATTTGGACAGTTGGTAAGATATCTCTCTCAGGAAACTAACTCCCTTCACAGTTCACACGCAGACGCAGTCCCCACACACCCACTCGCCAGCTTAGCCAATCCCTAACATACACACAGCAAGCTCAGCAGTAAGTTCCTCGTCGTCTTCCTCAATCGACATTTCGATTCTGCCCCAGCTTCTTTTTCAACAACAAAAATCTTCCTCGGGTTCATCTTCGCTGTTAAAAGTTCATCTTAGTTTGTCGGGTGACTCGATTCTCTCTCGCAATAGGTCAAACACTTCAGGATTAACTGCTGAAGAAGCAAAATTCTGGGTCTCCTTTCTCATGCCCGCCGGCTGAATTCCCAAATTGTTAAAGGAAGAATAGAGTAAAAGTAATAAGGTAAAAGGGAGAGATAAACAGAAGGACTGTAATGGTAATGCAGTGGAGTTCGACTCTTTGGATGATAAGGATGGTCTGGCTTGCACTTGCTGGATGGATCTCATCATGCTTTACCGTTGCTGATGAGATAGCCCACTCCATCAGAACTGGAGATATAGGACCATTCGTCATTGGCTGATCCAACCTTGTTCATTTCCTAGGTACGTACAGATCCAAAACGCTGGTGACGTTGTCATACTTAGATAGCAATTTTCTAAGTTTAAGTTGGGTAGGTTTCTCTGATGGTATCATGATGGTCGTACGTATAGCTTTGTGTAGCCAAGAGTTGCTCTGTTGATATCATAGTTGATGGCCACTTGTGTTTCTGATATGTGCTACGTTAACGGCTGCATTTACCGAGAGTCTGAGACAATCAAGATCCTGTTAACCGCCCTTGTTTTGCTGCTTTTGGTTCACTTATCAGTACTGATATCTTGAGAATGCCCAATAGAGTTGTTGCTCCATAGATTTCTCTGTAATGACATCTTCTGTGGTCAAGCCTTAATAATAGACCATGGATCAGGGGTCTTACATGCTCCCTGGTGGTTCCTTTGTTGTTAATTATGCTGGGAGATAGTGAAGTACTGAGAGGACTTTAGTGGCTATTGTTTTGGTTCTCTCTAGCTTTCTGGCTATATGATATAAGATGCTTCATATATTTGTGGTGTATGATAAAAACAAATATGAGGTTCTGAAATGCAAAGAATTAGCTTTTGTCTTGTATTTATGACGAATTTCTATTGCTTTCTTACAGATTCCAGATAACGTTGATTACTTATTCTTGGTTCCATGGCAATTTTGATGCAATTGTTGTGGAGGACAAAGTTGGCATCCCGTTGGTAGGAGGCAGTCGTCTCATGTCATGGCTCTGGTATAAGAATAGTGGGATGCTGCAAAACTGACTTGGAAAATGAGGAACAACAAGCATCTTGAAAAAACTAACTTAATTAGGTTTGAGGAGTTGGGCCCGTATATCCACATTTAGCATCTCCAATGATATTTGCATATATGCTCTCCGTTTGTGGCTTTTTGGCTGTTGCTTGCTACTCGTATTGTGTTGCAACGTGCTTGCATTGAGGCTGGAGTTTGGAGATGCTATCTGGGAATCTGTTCTTGTTACTGGTTCATCCAAACTTGTAACAAGTTGAATTGATCGTGTTACAATTGCAGTTTGATGATGCACCAATGTTATATTCATATCACATTTGCTCTTCACGTATTTGTTCACGTGTGGGATATTGAGGATCCTAACAAGAATATGGTTTTGTGATTAGCGTATGAGCACGACATCAATGTGAAACAGGAAGTTCAGTTCCCTTTTGGGGGATGCTATTGCCCACCCATATCGGTAGTGGGTTAAATACTTG
>MSTRG.1301.1 C8068787 11-451
CACCGCGCCGGTACCAGACTCCACGCTCTGGTTATTGTTCTTGGCTGCCATTCTTCGCTTCCGGTCAACAACTCTCTTCTGGATATGTACGACAGATGCGCCAGAGTTTGTGCTGCCCTGATCAATTTACTTACAGCGCCGTTATAAATGCTTGTGCTGAATCTTTAGAGTCAGGGTTTGGGTACATGATCCATGCTATTGTTACTAAAACCGGC
>MSTRG.6041.1 scaffold1099 157817-158888
TCAGAATCCATCGTTTCCTGACCTGCCAGAGTTACACCGTCATTAGTTACTGATCATCTACTTATACAGATGTAAAGGGTCCGTCCGACTGCGACTCAATCACTCAAAGCTTCATATATATCTAACCGTCCGACCTAAACAAAGGGAACCCATCGATGATCGATCGATCCAGTGGAGGAGGCGACTTGGGCGGGAGGAGATCGTATGATCGGAGGGGGGAAGGAGATGAAGACAAGGTATCCACACCGCCTACAAGAACTTGAGGGATATCTCCTCTTTACCTTCTTCTCCGCTCCGATCTTGGATTCATTCCGCGGCCGGCCGAGCTCAAAGTCTCCTACTTTCGATCAGTGGGTTTCATCCGTACACCACTGCTTTGCTCTGTTTTGAATATTCAATCATCATATATGAATGTTCTGTCTTGCTTGGAACAGAGGTTTGTAAATTTGTACAAGATTTAGTCCATGGTGTTAATCTTCTGTTTTAATTTGTTTCCAAAGCTCCATAGAATCGCTGGAATTGGTTGCTGACAGATTATTTCGGTCGTCGGACAATGACTAGACGACGGAGATTATCCGTCAGCAACTGATACATTCGGTTCAAGACATCCAGTTCTTGGAGGTTGTGGATATCTTCTCTTTGTTCTTCTTCGTCCCTCCGATCTTGGATTCATTCTCCGGTGATCATCCCTTTGAACGGCGGCAAACTACACCGGTGCAAGTTTTGGTTAGAGGTTTCAACAAGTCCTGAAATTTGAATATGATTCCGGCGGTGTGTGGTCGACGCCTGATCAGGGCTCCGATGATCGGTGGGGGGAACGAGATGAAGACAAGATATCCACTGCCGACCCCAACAACTTGACGGATATCTCCTCTTCGTTCTTCTTCCTCCCTCCGATCTTGGATCCGGTGGCCCAAGTCTCCTGCGTCGGATCGGTGGATGTCATCCCTTTGAACGGCGGCTTTCGACTTCCGGTGCAAGATTTCGAGTAA
>MSTRG.38945.7 scaffold80 156721-157447
GCAAAATTTTGTAGTTGGAGATGACATATATAGATGGTCAAGCCTTGTTTATAGAAGGTGAAATCTGATGGCGGGCTCTCCAAATCATTCGCTTGGTAAAAGTTTTTCAACGAGCACCAGTGCGGATGAATGGACTGGACAAGGTGGTGTACAAGGTGTAAAGGCATGAAGGGTTGGAGGAGCTGAAGATAATAAAAAAGGATAGGTGGTTGCTTTAATATAGGTGTGGGTGGGAGTAGGTGGCATTTGTATAGGTAAATTATGTTTCAGGATCAGAGATAGTAGAGTGAGTGAGTGTGTTTGATTTTAGACACAGAAAATGGAGGGCTTGTTGTTCAGTGTAAATTGTAATGTAAACAAGATAAAGAATATATATAGGGAGAAAGATAAGTTTGTAGATTATGAATAATTTGTTTTGGTTAATCAGGTCTTCAGGTGTTTTCTGCATATGCGTAGCTAGCACCCTTAACGAGCTGGCTTGAGTTTTAAAGCAAACTCAAGTATATGGCTCGTTGGTAGGTTCAGTAATGCGATATGTAATTTGTCTTGAATATCATACGCAATATATTTTATGTAATTTAATAATTG
>MSTRG.2701.2 C8163011 16-663
CTAATTGATGATCCTCAGACTGTTGTTAACAACCGCAATAAGACCCTTATTCTGATCGAAGCCTGGGGCGAATCGACCAGCGAGCTGCGTTATTTGCCTGTTTATGAAGAAACTTACAAGAATAACAGGTTACTTCTTGATTAACCAGTCATTAGGGATGGAAGTAAAGATTGTAACACTGACATGGTAGAGCTAGCATGCGCTTTGCTTTGGTGAACTGTAAAACTGAATATTTTTGCATCAATCTCCATTCTTTGTTTTCTGCTGCATTTCTCGCTTGACTTTCTAGTATGACATTTTCTGCAGAGTTTAAAGTCAAGGGGCATTCGGTTCCCTGGTCGTGACACGGAGAGTTTGGTGCCTATCTTTACCCCTCCTCGTTCCATTTCAGCACTGGAAGAGGAAGTCGATATTGCAGAGCAGACTCATCATGAGGTTCCCATACAAAGCTTTACTGCTGAGCAAATGAAAGAAGCTTTTGATGTGGCAAGGAATAGCATTGAACTTCTCATCACAGTTTTATCTTCCTCACCTGGGCAAGATGCTTTAAAGG
>MSTRG.18935.1 scaffold272 1978892-1979493
CTAAATCAAAGCCCACTGTGTAAAGAAACCCTAAAGATTTTCAGGCTCAGCTTGATTCTCACTGGTGATCTCAGCCATGGATTGAACACCTTCAAGCTGTGCTTCTAAAACTCGCTGTTTGCCATTGATATGCATGTGATGGTATGTGTCTGTTAGATCGCCACTGGTTATCCTTGATGTACACAAGTATTCTATATATGTGATCTCTTAAAACTCAGATAAAGTTGCCATGTTTTTATTGGCCTCCTCATTTGGTAGTGCAGGGGTAGCTATTTGGCTCATAAACTAAC
>MSTRG.31113.1 scaffold475 1605561-1606508
CTTCTGCTTACTCCCTTTCTCTATCCCTCTCACTTTCTTCTGACGTCTCCTCCCGAGTTTCATCCATTCCTATGATCGTCAATTTCCTTGCTTCCGGATAGCTCCCACTTTTCCCTTTTTTATTCTCACTAGGTTTTCTTTTTTGTTAATCCATGATGGTCCGTCTGATCGTTCGAGCTGCGTTGAAGAAGAAGTTTCTATTTTTTCCTTTTGTTTATTCTTTTGATGAATTTCCCTATTTTTGATCGTTTCTTTTTTTGCTGACTGATTATCGGCGGTAGTGCTGTTGGGAGATTTTCCGCGAGACTAGCAAGACGTAGCTGATATTGGGAAGCTTGCTCATCTACTTGATTCTGGAGTTGTTGCACTGGGTCTCCTTCAAATGGCGGTAATTACATTGCTTGCAAAGCTATTGGATAGAAATTAAGATAGCCAAAAGGTAAGTAAGCATAAATATGGGAGGAATTT
>MSTRG.29981.1 scaffold462 1293688-1295901
ATCTTTGCGCTTGGGGCAATGACGCAGCTAATGAGGTACTAACCGAGGCGCGTCTATTGCTGGTTGAAAACTATTTCCAAACCCCCTCTTGGGCCGCGGCTTGTCTGCGGCCTTCGAGAATTTCTGGAAGGGCTCCCTTATGGCTGATCAGGAAGAGCTATGGCCTAGATCAGTGACCTCCATTGCACATACTGGAGGGGTGCTGTTCTAAGGTCTTCCCATAGAGGAAGAGCCTACGTCATAATTTGTTGCTGAGGGGGCCTGCGTTCGCGCGACCCCTACCCAATTTCA
>MSTRG.29379.1 scaffold454 113865-115656
GGAGCACATAGCGAAACACCAGGAAGAAGAGAAGTGGGGAATATACAACTTCTATTAGGGTTTCGCTACTTTTTTCAATCTCTGTAAGGGAGCATTGAGATACACTGTTTACAAAACTGTCTCTCTCTCTACCATTCATTCTGCTGTGGCTTTTATACACAAAAATCACCATATCAAAAGAATATACAAGGAGCATTGAGAAGCCGCCTCTGCAAGTCAAGGTTCGGATGCTTTCTCTGCAACTTCAACCACAGAAGAACAGACATCCCCAACAGAAGTTGGCTCTTTACATCTGGATGGGAGTGCATTTTCGTCCTCGATGAACCCACCGAGTGTGTGAGAACTAGTATTATTACCAAAGGTACTTGGAACCAATTTAGGTATTCTAATGGGGCCATTAGATAAGAATAGGGAGCCCAAAGT
>MSTRG.21672.6 scaffold3010 42149-44697
TTTGCTGATGAGAATAACAGGGGTTTGGGGAAACTGGTGACGATCTTGAGGCCAGCGAAATCGGTCGGTGGTAAGAGACAACTCCAGCAAATCAATAAGGTTTGATGAAGGGGGTGCAGCATTCGCCATTATTGTGAACTGATCGCTACAGAAGAAGGAGAAGGGGGAGGGAATTGATGATTTGAATTGACGGCGGAAGTAAGACTTTACTACTGTGGTTAGTTATTTATATAGTTAGCTACTCTAATTACTTACTTGGTGCGCAGGTAATGCCTGAAGTTTGTTCCTAATTACGATTCCGACTAGGAAACCCATCACCCCCAACGGTCACAGATTTACGCGGTTTGATTTTCTCATTCCGACTAGGAAACGGACCAACGCCCCCAATTCACCCGCACCCAAATCACAACCAAACGGAGCAACCACCAACTGTAGCACACTGTTTACGCTGAACAGTGCACCCCGGTCCCCTGCGAAACAGAACAGTACTTCTGTTTCTTGATTGGATTGGATCCCAACCGGTCTCTCAATCATTCAGTTCCATTTCAAATGCACTTCCAAAGTTTTTCACAGTCTATAAGCCTCCTTCTCCCTCATCTTACTTTCTCTCTTCCAACTCCTCTCTTGCTTTCATCCCTCCATCGTAGTTCTCCCGCTGCCTTCTTTTTTCAGATTCACCCAATTTTGCGATGATCTTCGTCCCTGATAGTGAATAATAGAAAAATTGTACCCATCAATCTCCAATGTATGTGTTCTCTTTGCAGCTCCTTTACGGCTAGCTGTTCTGTTTTCAACAAAAAAAGAGTTGCATTAAGTCTACCACAACCCCCACGAAGACAGGGATGGCGAAGCTGGTTGTTCGGTCTTACAAGATAGGGAAGCAAGAAGTAATTGGTTTGTCAGGTGATGGTCAGCTTCTTGGACTGACTTTTGCTAGAGATGGTGTCAAGTGAAGGACAGATCCAGTGACAAATGTGGCGATTTCTTTGAATCCAAAAAACAACACAACCGGTGGTTTTTCAAGTGTTCAATTAATTGTATGGACATGGAAATTGGTTCCAGGGTGATGATAAAGATGAAGAAGAATACACCAGGAAGCCAATGTCTTGGTTGAATTTATTTCATTTTCTATCCAGCACATCACAATCCCCTTGGACCTCTGGTAACCTACTTAAAGCTCATCTCTGTTTTTACTTCTGGCCCTACTTGGACATATGTCATGAAGAACCAAGTTCAAAAAAAATACTGCTGAAGATGAAGGTGTCTGAAATTCCATAACTAATAAGAAATCAGTACAACATTTGGTCAGAATTAAGAGTAGCGTTTGTTTGTTACCTCGAGTTGTTCTAATATGTAATTGTTGGCTTTGCTTAGGTTGAAGGTGTTGATGTAACTGCTGATTGATAATTTGAATTCTGAAGCTTAACCATTGGACCTATTTTGGTTGTGGTAGTAGACTTGCAGGATGGGTTAGGGTAGTGGAATGAGAGTATGAAAGCTACATTATAACTTGGTGGATGCAGTTTTAAGATCAACAGTTCAAGTGGACAAAGTCTGAATTCTTTGGCAATGAAATCAGTTGTACTTATTCTTCCATCTGAAACACAATAAGTGTAGATATGGAAAGAAGTGTCACATTTGTGTTATAATAAGGTTTCACTCAGAA
>MSTRG.3263.2 C8204019 12-797
GAGGAAATAATTCGTCAGCTTCGTCTAATGGCAAGACTGGAACCTGAGAATGGGAAAATTGATCCTCTCAGCTTGTTCGAATCAGTCCCTACTGAACATAATCTGATTCCAAACAGCAATTGCACCGGATCTGATCTGAATTTGTTCCCTGCTTATGAGGTAAAATCTTTCCCAGACTGACAACTGGTGTATTCTTTTTCTTTCTACTTGTAATTTTACAAAGCTCCCGTGGTTTTTGATACTCTGGTACTCACAGACTCGGGTTCTGCTGTTGACAAACCATGACCAGTAAAGCAATGTTCTTGCATTTTGGATGAATGGTTTGGAGTACTATACTTTGTTGTATGAAAGTTGTTTACCTAACTGAACCAGAGTCTGATGTGTTACCATGTTATTGACAGATCTTACCTTGTATTGAAAATTTCTGCAACGTTCAAGTGGATGGCCAGTCGTGTGTATCTAATTAGCTGACTGATTGAATCCGTTGTTTTCTCATGAGCATCTCTTTGACTGGGACAATGACGATGAAGATGCTGCGAATCAAGCTTTTATTTCTTCCATACTGAGAACCAACTTGGACGAAGGTTCTGCAACTCTTGACAAGCAGTCTAATACTGCGGGCAGGGAAACACATGCTGATGATGAGGATGAAGCAAAGCCTCAACATCCGGTTAGGACGTTACCGACTTTTCCAAAAG
>MSTRG.36001.1 scaffold67 722327-726337
GATATGTGTACTCTATATGGATTATTTCCGTCTTTGGTTTGCAGCTCTTACCATTATTTCAGCAGCACTTGTGAGCTTGCCCTGCACCTAAAATTGGTTTGCAGCTCTTGCCATTGTTTCAGAACCACTCTGGGAAGAGGACCTGGTGGGGAAGTCAGTAAGTTACTACACAGACATGATAGCTTTCTGATGTTTGTCGAAAGAGGACATTTATTCAGATATAATGGGATGGTCGGAGCAATGATATAGGCTGCTTTCTATACGCTACTGCGCTGTTTCATTTCTCCACAAGAGTTGTGGTTCTCATATGAGTCTGGAAGTCGATCGATAAGTCAGCGACAGGGACGAC
>MSTRG.22522.1 scaffold31 1763764-1764247
AGATAGACATGGCTTGAACATGGTTCATGCTGACATTAAACTGATCCCGGCCACAAACTTTCTCCACCATGATTTCCTCACCAACTTCAACAAAATGTACTGATAGTAATGATGGGGGTGGATCTCGCAACTCTTCTCAGACATCTTCTCCCACAATTTTACAGCATGACCAAGTAAATCGCCAGAATGGGATGGCTTAATTCCACTTTGGATGAAGCTGTTGAGAGGAATTACAGAGACGAACCAGCAGCATACTAGCCAAAGGAGATGCCCAGCTTTTAAACCAAAGGCAAGAACATGGAGCAAACTCATCCAAAACAGTAACGCAAAATACACTACCAAGTATATGAACAACTAAACCAG
>MSTRG.614.2 C8008680 2-374
CAGTCTATGTATGATAAACAGTTAGACAGTGGAAGGGGCACACTTCTCCACCTTTGTGACGATGTGATCCAGCAAGAAGTGAAAGAGGTGATACTTTCATTCTACATACTGATGGAACAAGGCAAGGCTACCAGGCAGGTATGCATTGCCACTCTCTTCCCCTTGTTGCTATTTTCTGGCTAATTGTTTGATAAGCTCATAAGAGTATGGTTAGGATTTGGATTTGCGATGTGAGGAACTGCTGACAGAAGAGTTCGGAGAAAGCTGCAATTACGACGTAGACGACGCAGTTGAC
>MSTRG.12481.3 scaffold1630 50460-51250
CTCAAAAACCCAAAAACAAAACCCAAAATAAACATATTGAAATTCTCCCCAAGAAGAAGAAGCAGCAGAAGACGACACAGATTCCTCCAACGGAATTCCCAATCGCCATTTCCACATTTCCCACATCCCACACTCTTCAGTCATTATAATTACTCAGAGAAGCTGAATCACCACCTCAACTCAACCCCTTTCCAATTCTCTTCCTCTTCCTCCGCCGCCGCCCGCCGGTAACGTTTCACTGGTTTTGCTTTCCAAAGTAAAAAGTGGAGACAGAGGGTAATGGAGAAGCAAGTGAAGGAGGAACAACAAGAGGGTCCTACTCCTCCTACTACTGCTTGATTTATATAAAAAAATTTCCTTCCCTTTTCTGTGGTTGTGGTGGTTTCATCTCAAATCAGTAATCCAGCTACGCACATGCTGTTCATAATCATCATTTGCTGAGAGAGGGGAAATTTTTTTCCCCATTTGAAGGAAAAAGGTGGAGACTTGTAAGAAATTAGATCTGCTGCTTGTGTGTTTGTATCATATATGAGGATACCTTTAGTAAAGTTAGTAGGTGTGCTTCTGGTACTTGCATTACTCTTCTCCAGTGCTGTTAATGGTGGC
>MSTRG.15914.2 scaffold22 97180-98456
CTTCGCCGTCCCCCATATCTCTTTCCTCTCAAAAACCTCTCAACTCTCGGCTCTCACCATCTCCCTCCGCCCAGCGGTGGCAACGGTATCGGCATGACGGTCAAAAACCTTTTGGAGGCGGCGTCGGCAATGACTAAAACAAAGGACTAATAACAATGAAAGAAGAACCTCCGGTGGAGGCTCAACCATCGGTCGAAGAGCCGGCACTGACGGTCTCGAAAACAGAGACAATAGATAAATAAAAGAAATTACTGCCAACTTGCTCTAGAAAAAAGGTAGACATTTCATTTGAGAGGTAACAAAATTGCATTGCTTGGGAAAAAAGGGAGAGTTTTTAGCTAGTATATTTTAAGCAACCTTTCTTAAGCGGAGAAGTTGTGTTTTGCTTGTGAATTCATTGTTTGACTAAATAGGTTGGTGTGGTCATTTAGTTGTAGTGAACACTAGATCAAAAGTGGTTAAAATGGTGACAACGTAGATAACATAACATTCAACACTACCAAGAACATCAATATGCATAGAAGCGGAAATAAGAGTGACCGATAAATGTTTGAGAATTAGGGAGGGGTTTTGTTTTGATATACCGACCTTCGGAAGCTAACTTTTTGTTCTTCACTGCTTTGGCAGTGTCAGATAAACTCTTGGCCGCTTGCTCTAGGAGTTTCGGGGGATTCAGTTGCTTCAACAAAAGTACTACTTCTAGTGGATTTTAGTATTGCAGTAGACTTTGTATTTCCTATCCTTTTTGGTATCCTTTCCCTTTTGTTTATTGATGTCTTTTGGGTAGTTTGGTGGGATTCAGGTATCTAGTTTGATTGGTTTCGGGGACTTGCTATTTTGTTTGGGTATTGAATTTTTGTTTTTGGGTTTTCCATTGCCATTTTAGGATATGGGGAGATTGTGGGAAGTTCTTTTCTTTATGGGATTTTTTTAGACTCCCCTCCTCATGGTCCAACATTGGGCCTTGTATATAAAAAAATTTTCAC
>MSTRG.2616.2 C8158197 1-555
TCTATAAATTCCTTCGTTCTCAAGGGTTTGTATCGTCATATGACATTGCTCATAAGTACACAGACAGTGATGCTGATGCTCACAGAGTTAGTTTAGCTACTCCAATTTGTTGCCTTTTGTATAATTCTAAACTTGGGAATAGCTTGACTTGCTGCTTATTGTATTGCACATTCTTATGTGTTTGAACAGTGGGTGAGTCACCGAAACCATAGGGGTAACATCTGTGGTGTTGATTTCATATGGCTCCGTAATCCTAATGAACCAAAGAAACCATTGAAGACAAGCTGGGCCGAAGCAGCATTTGGTATAATAAAGTATCAGCTCCAAAAGGCTTCATTGAAAGAGAGTGATGCCTTTGCATTTCTGAAGGCTGATAACTCTGGCGATTTCATAACATACTCAACTCTATGCGAAGGCCTTCGGCAGGT
>MSTRG.15416.11 scaffold211 29937-33171
GTTTAAATCTCGCCCCCGCTCTCGCCCTTTTCTACTATGTTTGTATGAAATTATGAGAATTTAGGCAAGGGTTTCATTAGTTTCAGTTCGTAAAGGAGGATTCAATCTTCTGTGCCTCTCTCATTCCAGCGGGATCATGAAACTTTGTGAATGGGTTTCATGAGTTTCAATTCGTAAACGAAATGAGGATTCAATCTTCTGTCCTCTTTCGTTCCTGCAGGATCATGAAACTTGTCATTATTGTATGATTAACGGTTATTCATCTCCTTTCTTTTCCACCGATAGTTTGCTTTCTCAATTCAACCCCTTGGTTTGTGGGTTCTTTTAGAATGCATGTCTTTACTTATGTAAAATTAGGGTTTCAAGAATTGCAATCTGGAAAGGAGATTTCAATCCTCTGCCATCTCTTAGTATTGTCGGATCATGAAATTTTACGAGTTTAATGTGACTAATAGTCCTTCTCTCCACTCATAATTTGTTTTCTGGATATTAAATACTTACATGAAGTTGGGAAATATGTTGACGAGGCCATGTTTCTAGGTTCTTTTAGAAAGTACTTGCGGCATATTTCAAAACTCATCTTGTTCTGGATGTATCAAAAAGTCAAAACCACAGATTGATTTGTCATTACTGGTTTCTATTTGATTAGTGATCCATCTGTCCCATTTCGGTATTTGAATATCAAATTCTGATGATGTAGGGGACGTTGGTAACATAAGATGGCTAGGATGGTGTTCAACCATATTTCAAGATTATGAAATGGGTAGCCCCTACCTTTTTTGATAAGTTTTCATCAATCTTCGGCGGAGTCCCTTCCCTGTACGGTTTTTTTGCCTCCGTTAATTCTGAAATCTGATGGTTGGTGAAGTGGAAATCATAAACTTGTGGTTTTATACTCTAAGAACAATCTTTCAGTTGCCCTTCTGCCCTTTCAATGACCCTTTTATCCATAGGGTTCTAGATGGGAACATATACAAGGTCAGTAAGCTGGTTTGCAAGAAATTTGCTATGAAACAGTCTTTCGATTGCCCTTCTGCCCTTTGGACGAGCACTTTGTCTATAGGGTCCTAGATGGGGACCTATTCAAAGTCCTAAATCTGGTTTCCCGTGAATTATTTATTTATTAAATTTTAGGTTATCTATGTTCCTAATCAGAGGATGTACATAATGTAACATCTTGTCCTACCTTTGTTCACAACTAAACCAAGAGCTATGCTGGAAATCCCGTTAGTACTCTCTCCCTAGCATCACTTGTATTCCAGTACTCTCTCCCAAGTTTGGTTGTCCTTTTGCTCCATTGGGTCCTAGAAGGAAACCATATATATGTCCTTAAAGAGTTATCTTATCTTGCTTCAAATATTTGAACTGGTTCCTCTTGTCAGCAATCCTCTGAATACCATGTCAGTAATTCTAGAATATAATATGGCTAACCGTTGGTTTGAAATTGTGCGGCTAACTGAATTTTGGGTTCTTTAACACTTTTGGACGTATACTTTGGAGCTTATATATTTACAATCATTGGACTGCATGTTGGTTTCTGATATGCAAGTTGGTGTCAAATTGATGGCACTGTTGTTTATGCTGGTGCCTTAATTCCCTTATAAAAAGGGTTTGAGTTATAAGTCAGTGTGTGAAAAAAAAAACTTTATTGTTAAGAATGACAGAATCACTTAATTTGAAGGAAGTAGACCCGAAATGCATCTCTCAGGCTTCCTGGAACCAGAGGTGTTAACTTGTGTCAGTCATGTATAACTGGATACATATTTCCTCAGACTTTTCTTTTAGACCATTTACTATTGCCTCATGTGGAACGTTGAATGTTTCTTCTATATCTTGTTTTTCGAAATTTCAATCATTACACTGGTTTGTATCAATCATCTATTTGATTCACGGGAATGCTATAGAAGAACCCTTATATAAGGCCTGTCTTGTATGCTTTTGCTATGGAAAAATCGGTGTCCCTTGTTGCAACTCGAGTCTTTTTTTCTGTTGGGAGTGATTATATTTACAGATTCGTGTTGCTTTATCCTGTAAAGTGAAGGTCCTAAAATGGAGTCCTAGAAGCGAACACTGGAATGCCTGACACTTCAAAAAATACATCGTTGGCATGTCCGTGAAGGAACTCATATAGTCATTCCAGTTGCCCTTCTGCTCTACCTCGAAGACATATATCAACCATGAGGGTTATTTTAGAAAGATTCTAAAGTGTCCTAAAATGGAGTCCTAGAGGGGAACACTGGAATGGCTGACATTAGTTGCAAATACATCGTCGGCATTTGTATAAGGATACTCATATAGTCATTCAGTTGCCTTTCTGCTCCACCTCACGGAAATACATCAACCATGTGGGTTATGCTAGTAAGCTGCTGGTCTTAACGTCCTTAACGTCATGTTGCCTTCGATATGATCATATTTACAGATTTGTGTTGCTTTATCCTGTAAACTGAAGGTCCTAAAATGGAGTCCTATAAGGGAACACTGGAATGACTGACACTTCGAAAAATACATCGTTGGCATGTTCGTGAAGGAACGCATATAGTCATTCCAGTTGCCCTTGTGCTCCTCCTCAAGGAAATACATCAACCATGTGGGTTATGCTAGTAAGCTGCTGGTCTTAACGTCCCTTTGCCTTCGATATGATCATATTTACAGATTTGTGTTGCTTTATCCTGTAAAGTGAAGGTCCTAAAATGGAGTCCTAGAAGGGAACACTGGAATGGCTGACACTTCGAAAAATACATCGTTGGCATGTCCGTGAAGGAACTCATATAGTCATTCCAGTTGCCCTTCTACTCCACCTCGAAGACATATATCAACCATGAGGGTTATTTTAGAAAGCTTCTAAAGTGGAAGTCCTAAAATGGAGAGTC
>MSTRG.14187.1 scaffold1954 592-1007
AAATTATGAAAGCATAGGACTTTAAGATTTCAATCGATATCAGTATTGAGACTCCCACCATCCACCTTGTACTTTTTACCTTAGTATGTTGCACTTTAGTTATGCACCATGCACGTTGTACCGTGTTACAATGCACTCTCAATATTCATTGTCAACCTCGGTATTTTGTATTTTGGCCATTCGCAACGCAACTTGCACCTTGGTACAGTGCAATTCCACAATGCATAGTGCACCTTAGTATGGTGCACTTCCACCAAGGTAGTGAATTGGTCGGGTCAGC
>MSTRG.21188.1 scaffold294 161318-161577
GTTTATTACCATGATCGATGAACACACCCGCATGACATGGGCATTTCTGATGAAAGACAAGTCCGAAACTGCATTGGTGTTTTAATCTTTCTACTCAATGGTCGAAACTCAATTCCACACTCAGATCAAAGTCCTCAAGACAGATAATGCCAAAGATTATTTTAATTCTCACCTTGGCTCATTCCTTACAACCCAAGGGATCATACACAGCAGTTCCTATGTAG
>MSTRG.12648.1 scaffold164 407821-408151
CTTCAGCCCCATCTTCGCGCAACATGGAGCTCTCCCCATCTCCTCCTTGAGTTGCAGTATGACTATGAAATATATAGGAAGGATGGGAAGGCGAGAGGAGTGGTTCCCACACAACACACCAAGATGATCATTCGTAATTTAGAACGAACCAAGAAAGTCAAACTTGAAGACTAAACTTAAGATGATGTCAACAGTGAAGGTATGAACACAAATAATATCTATAAGCTGTTTAATCATGGGTAAAG
>MSTRG.18287.1 scaffold261 1023031-1024779
CGGCAACTTCGCTCAGCTCAAAAGGAAACCCCCCTGGAGCTTTTAGAGCGAAGAAGAAGATCTACAGATTGCAAACCCTCTTATTCGTTTTCCAAATCAGCTTGATCACCGTCGGCGAAGCAGCAGATCCCACTTCTCATCACTAATGGCGCCGCTACCTCCTGGACCTTACTCCGGCAAGAGCACTCTTGCACTGGTGGCTCGTGTTTCTGCATTTTCTTTTGGACTTGTGTACGGAAACTTGAAGTTGAAGTATCTCACGGCCAAGGCGAAATCGCACAAGAAAGCTGAAGCAAAGGCTCAACACTAAAAGAGAGTGCGGTAGACCAAGAAGATATGGCTGTTATTTTGGGAATGTGTCTAGGACCTTGATGAGTTAGCTTAGGAAATAATCATGTCAGACAATACTGTCATCACCAGTCTTGCTTTCGAGTCTGGTTTCGATATCTTATTTGTTGGAACCATGGCACAGAGGCTATAACATTGGTCCTCATTTGTCATAGTTGGCTGAGAATTGCCAGTTTGGATCTTTACTGATTGTTGCTACATGTTTAGAACTTCTTTCCATCTCTTAAACAATAAGGGTTTTGGTTGGAGATTAGATTTTGAGACACTGTTGATACTAATGTCGG
>MSTRG.12309.1 scaffold1603 180726-181141
AGGGAGATAGTGGCTCTTCTTGGAGATGCTAATGGTGGACTGGCCAATAATTGCTGGGCTCAAAAAGGGAAATGAAAACTTAATGATGATGATGATGATGCCCACTATTTATTTTCCTTTTTAATTTCTTTAATAGTTGAAAACTTTAATTACTACGACAGCAGTAAATGCAACATCTTTGGTCTTTGCTTTTGTCTTCTATTCCTAGTCAGCACCAGGTGTTTTCTACAGTCAC
>MSTRG.17772.1 scaffold2511 170-414
AAATAAGATAGCTATCCTCCTATCAATTCATAATGTGTTTTGAGGAGTTGACCATCATATTTTTGAGCAGTTTTGAGTTGGAGAAAGAGGTGTTCAACCATGTAATTTCATGATGGTTCCAAACGTATGGATTCCAAATACAAAGGCTCTATAAAGGCCCATTCATCTGTCCGAACCAAAAACTTCTATTAACTTCGCCATCTCTTCTGGTCGCCGTCTT
>MSTRG.1344.2 C8072071 1-456
AAGAACAATTTGATGCATAGTTGCTTGTGCTTTGGAGTTTATACTCGCACACATAAAAATTTGAATATCCTTTTCTTGTTTGTTCATGTGAGCAATTAGGACTTTGCATGACTTCTGATTCTTATTTTCTTTTGTTTTCTTTTCTGCTTTCTCTCTTCTTTGAACAGGTTGTTGAGGATGTCAGGCTGGTGACACATATTAAGGATGCCTTTTTAGGTCTTCAACATTCGTCCGTTCTGCACCCCTCTGCTACTTCTGAACATATTATCAAGAGTTCGTTTTGTGCGACACTTATAGTGTAGCTCATGCTATGCGTGCTTCTGATGTAACTGTTATTACTGTTTAGCTCCCTTGAAACCAGA
>MSTRG.9615.1 scaffold1376 225134-227603
GAAGGGATTAAGATGATGAAACCTCCATTTCTGGCCATTCACAACATACACGTCAAATACTAGGCTTTCTAGAAAACTTCTATTTTCACTTCAAAATTTGTCAAGTGACCTATGGAAATGAGGTATGTTAACATAAAAACTTCAAACGTTTCCTATCCGCTAATATTTGATAGGCATGTTGGAAAATGCTAAAAAGTTCTAGTATCATCATGGTAACCCCTGCAAATACAAGTCAAATGGATCTAAAAATCAATTTTAATCGATATTGGCTTAGCGTGCTAAGAAATGGTTTTTTAACATCATTTGCCTATTATTTGAAGGGATTAAAATGATGAAACCTCCATTTCTGGCCATTCCCAACATACACGTCAAATACTAGGCTTTCTAGAAAACTTCTATTTTCACTTCAAAATTTGTCAAGTGACCTATGGAAATGAGGTATGTTAACATAAAAACTTCAAACGTTTCCTATCCGCTAATATTTGATAGGCATGTTGGAAAATGCTAAAAAGTTCTAGTATCATCATGGTAACCCCTGCAAATACAAGTCAAATGGATCTAAAAATAAATTTTAA
>MSTRG.1537.1 C8086047 78-481
CTTTCTCCGATTTCTTCTCATTCCCGTTTCTCTCTCTCATTTCCCTCCACCGCCGCCTCCGTCGTCTACCGGAGTTTTCCTGACTTTACTTAGCATTCGCAAGTCACAACACTCCTCCATATCCGTTCCTTCCCACCAAGGCGGAGATAGAAAGCAGAGTTCTTTCTGGTTTCCGAATCTCTTTAATGGCGTCGATGGTAGGAACCGATCCGGAATTGGGTACTACAGACGCCTTGTCCTCTGAAGAGTTGCAGCGGATGACAAAAAGGAGAAAACTTGGCCACGATTACGATTCCGCCACGACTAGCGGCGGCGGCGGA
>MSTRG.10511.2 scaffold1491 400327-401297
CTAGCATACTGTATGTGATTCTGTTGGAAATTGTCGAGTCGAAATCCTCTTTGTTTGAATAATAGTTGGCCAACATGCTTTCTCTTTATGCCTAAAAAGGACAGCGGACCTGCTGGTATGGCCAATTCATTACCATGTGGAACCCTAGTACTTTAATTCTTTCAGAACATGGCTTTAGTTCCATTGAAATGAGACAGTTGTAGCATTGGAATCAGATTCTGTAGCCACCACCAATGGAAAACTGCAGGACGGTTTTGGAAACGCTTGTTGGAGGGAACTATTGAATGATGCCGGAGAGTTCAATGGATTAGAAACGCAAATGTAGTTATTGTTCTTAATACAAAAAGCATGATGCTCTGCTTTTCGGTACCTGTAGTTTAAGCTTATCTGTTACAGATAATCATCATTCCTTACTATCGAAGCACAGAATTATATGTTATTCTACCTGATAAGCTTTGATGACATGTATTCTGCAAACTTCAGTCCTTTTTGTGTTCATCATCACTCCCTGCGCATCTCTCTTTAATTTTATAGTTCAAATAGCTAACGTTTTTGTTTCGATATGTTTACGACGCAGGATACGTGCAGAAGATTACAGCTCGGAAGGACATCGAAGTGATGGAGGACTTGGAAAACGGGAAACCACCTCGATCGATGCCGCCCTGATTTTTTAGGGGTATGAGTATATACCTTCCCTGAATTTTCAGGTTCTGATATACATTTGTAGAGGTTGACACAAGCATCATCTCTTGGGAGGGAGAATATGAAGAAAGCGATACGAAAGGAATTCGAAAGTGTTAAAAGCTTTATAGAAAGAATCTATTCTTTCCGTTGAGCTTCTGCATCTGCAGACCACAGCTTTCTTT
>MSTRG.26174.1 scaffold37 1276804-1277669
CTTTATGCAATATGTGACCTTCCTCGACATGGGGTTGCCTTAGGAGTGACAACGGGGGAGTTTTTTAATAGGAGGTGGTTGGAACTCAACTCGCCGACACCATGCATAGCGGAAGCGTTTTCAGTGGGTTGTTTCTCTGGTCTTGGATGGGTTGGCGGGGTTCCTCCAGCTGGTCGGAGCACATTAGTCTGTTGGTATATCGTGTTTGGCTCTATCCATTATAGTGATCCAATACCTTTTGACGAGCCTCTCACTAAGAATCTCCAAGACAGCCTGTTCTCTCTTTCTTTTTCTGGC
>MSTRG.42460.1 scaffold963 4155-7137
CCAACTACACCGACTTTGATTACAATTTATTTGGTACGTAGGTAGCCGAGAATAATTTGAGTCCACCTTTTTTAAAATTACCTATGAATAATCAATCCTAACTCGAAGTACGCGGACTTTGATCAGAAAGTATTCGGTACGTACACAGTTGTGAAAGGCTCGAGTTGACCTTTTAAAAACGATACCTATGGATAACTATTGTCCAACCCCGAACTACGCGGACTTTGATCACCAAACTATTGGGTACATAGGCAACAAAGAAAGGCTCGAGTCCACCTTTCATAAAAATTACCTATTAATAATCAATCTCGAACCCCAACTACACCGACTTTGATTACAATTTATTTGGTACGTAGGTAGCCGAGAAAAATTTGAGTCCACCTTTTTAAAAATTACCTATGAATAATCAATTCCAACCCGAACTACGCGGACTTTGTTCACAAAGTATTCGGTACGTACACAGCTGTGAAAGGCTTGACTCTACTTGTTGAAAAAGATACCTATGGATAATCAATCTCAAACCCCAAAATACGAGGACTTTCATCCCAAAATATTGGGTACATAGACAAGAAAGAAAGGCTCGAGTCCGCCTTTAATAAAAAATACCTATTAATAATCAATCTCGAACCCCAACTACACGGACTTTGATTACAAATTATTGGGTACGTAGGTAGCCAAGAAAGATTTGAGTCCACCTTTTTTAAAAATTACCTATGAATAATCAATTCCAACCCGAACTACGCGGACTTTGTTCACAAAGTATTCGGTACGTACACAGCT
>MSTRG.40878.1 scaffold898 564405-564716
AGTGGAGCTAGTGCTTAAATGGCTACAAGGAATAAAGTAACGCTATAGTGACATCCAAAATGAGGCAGACGCTTTTACAAGCGGGACATTGCTACTCTCATCCTGTTGGAAGCACTATGGTGGTCTGCTCTACTTGGAAGATCATAATATCTCTCAGAAGTATGAGGAGTTGCTAGACTAGTATGTATCTGGACTCCAGGTTAGTCTTTTTAAG
>MSTRG.27240.2 scaffold386 18977-20871
GAAAGTGGAAAAACCCTAGCTTGACCTTCAGTCGCCATAGCAATCCGTTCCCTGGCTACGTTGTCTGCAGAGCCAGCACTAGAGGGACAGCAAGAGCCTTCTAGGCCAACATCTCACTCATCAAGCCTGCGGGAGTAGGAGATATCACCAACACCCCTTGCCCCTGAAGATTCAACATGTGACGGTGGGGAGCTTGGGTGGTATGAGGGAGATTTATCTTGCTGACTCGGAGAAACCAGATGGTAAGAAAAAAGGATAATTCGGAGGAGAGGCCAGATGATAAGAAGGCGACTTACCTGCCTGCTTGTGAAGTGGTCGGGCTACCGGGGGATTCTCAAACTCTTTGTTCTCAACTGTGTTCTTTTACACAGAATAACTACCCACTGGTACGAAAAGCACTCACTGATATCTAACCCCCCTTTCCTAAGGGGAAGGTAGACGCGAGTATGCGACAGGTGCGAAAGCCACCTAAAAAGGTATCCTATAAGTTATTCCAGAACCCGCAGGGGAGTAGGATATATTAGACTCGGGCAGTCACTGAAGAATTCTCCTAAGAAAAAAGCAACTTTAGCACTTCTGGAAAAGAGGCTAGCTTTCTATTGCGCCTGGACCGCCATCTAAGAAAACTCAAACTCAAAGCGATCGGAAGTCAGAACCAATGGAACTGGATAATATGGCACTCCTTAGGCCTGCTTATGGATCGGCAAGCACCCCTTATAGAAAACTGCTGGATTCAATCCACTTGCTCATTGCCTTGAGAAAGAAAACTGCTCAATAACTACTGCCGGAGAAAAATCAGATTAGAGTAGTTCTCTAGAAGCCCATTATAGTAATACTGCAAAGAACGCATATTACAGTAGTCCTCGAAAGCCATACTCCGCCCTTTTTCCTGACTTACTTCTTGGGAAATAAGACTTCCCGCCTTGATCAATAATCATTTTTCTTTGCCTGATAGATTGCATTGGTCTAAAATGCTAGCTTGAAAAGGAACTCCCTTACACTAGTCCAATTCTTTTTTGGTTATTAGCAAGCTTTGAAGAACATTTTATCGATCTTCAACTGGCCGGATGTGGATGGAACGTATGCTACGAGTGCTTTAGTGGCGACGTGGGTACCGGTTGCATTCTAAGTTGATTCAACAACAGCCTAAGTTCCCCCTTATTTCAAACAATTTCCTGTTAGCAGGATCGGGTAGGATAGTGAGTGTCAGGAGAAAGAAAAGAATTAGAAGCGTCTCTCATAGGTTCACCAATTTATTGACTGTTGCCGGGTCGCCCGATGTCTCATCGTAAGATGTTGGTGAGTCTTAGACCAATTGGGGCCAAGGGCTTCTTCACAGCCTGAAACCCAGTTGTGCTATTCCTTCCCTCGCTTTATTTTTTCCCGTAAGTCACTTCGTTCTCCAGTCCGGATTTCTTTTCCTTGACGGCTTCTAGTAGCCCTTCTTCCTTCCACCAAGAGAAGTGCGAATCCACCAAGGGCATCCCCAGTAGCATTAGCAGAAAGAGGATCCTGAGAAAGAAAGCATATTATAAAGGGCTATTTACGACTTACCCACATGCCAAAAGGAAAGGAGTATGTCACCAAGTTATGAGTATGCGAACTTACCCATGGTAGAAAGTGATATCAGGTTAGAGTAGGGCAAGGATGGGAAAACATACAATGGTATCTTCCTATGGAACCTTATAGCAAGAATAGCCGCCCTAGAGGGTCTTACCGTTACTCCAGACTTAGACACTCTATCTATTAAGCCCTCTTTTTTGACTGCTATGAGACTTATTAACAACGTGAGAACTGGTATGATAATAATAACTTTTATAACTCTTAGACAAAGTAAGAGTACTCTATATTGGAA
>MSTRG.4533.1 C8315665 830-1490
GGAGTTCCGGTGCTCAGAAGATTAGATAAGAGCGGCGCTCAACACTACCAACAAGAAGACCGGAGCGAACAAGAAGGGCCAGATTGTGTTTTGATTCGATTGGAGTCTGGAGATTTTGCCTGATGGAAGATGGTTGGATCATTTGCAGGAGAAACTAGTGCAATAATGGTGTTGAATCTCAGAAAGTAAAACAAAGTAGAGTCCTGATATTTGGGTATTTTAGGGGGTCCTGATGAATCTGCGATTATCCCGAAATACATAGCGTATTCGAAATCAAACTTGGCTTCACTGATCAACGGCGA
>MSTRG.14800.1 scaffold201 133340-134330
ATTCCCCTTCCTTTTTACTTTTTTTTTCTCTTCTCAGCCGCCTCTTCCCCTACACCTTTTAAATTTCTAGCGACGACGGCCGCTGCCGTTGCCTATGTCTTACCTCTCCTCTCCCAATCACCACCATGAAAAGAAAGAAAAGATGCGGAAATCGACGGCAGCAGCGGATAGAGAGGAAACAGTTTGGTAAAAAAAAGGTGGCGGCCCTCTTGCGAGTGACGACGAAGCGAATGACGACAGATGTTTTTTAGTGTTTAGTTTTAATGTATTGTGCCGTAATAAATTTCTTCTTTTTTTGGACTGTGTTTTTTAGGGGATTATGGGGGTCATGTTATTGGGAAAAAACTCGCTCCCCAAACCCCTCCTTGGATGTCCTTTTAAATCAAAAAATGAGACTGCCACCTCCCCCTTTTCCAACCACAATTTGCGA
>MSTRG.36599.1 scaffold688 3616-4078
CCGGCGTGTACAGAGCTATAGCGGTGCCGGCTTCACCTGCAATTCCCAACTCGATGTAAGTTCATCTCCGGTAGCCATCAAACTTCGCGGCGGCAGTCATCTTCCACTTCCGTTCAAGGTCTCCCGCAGAAACGGAGTGTTAATTGGTGATCTGATTTTACAGTCGTTGAATCAGAAGAAGTTCAAAAGCTTTTGATAACTTCTGCTAGAGACTGCGTTCCAAAAGAGAGCAATTCGTTTGGCATGTTTCAGGCCAACACTGGAGTTGAGGTTTGCACATTCACATTGATTCTGAAGAATGCTGCTTCTTTGCTTGATAAAGAAGATCCTGTAAAGCTGCAGGCTGAAGC
>MSTRG.20391.1 scaffold2858 116-1540
TTTTCAATTGTAATAAAAGAAAAAGGAAGTGTATTATGTTATCGACAGTCATGGTACGACTGATCATCATCATGTCTGTTCAGTTCAATCTTTCCACTCTGGATATACAGGTCTATCCGCTAGCGCGGATACGTTCTCTATCATTGGACATCAATAGGATGGATTTCACGTGAGGGCTAGGAGGGAGAATATAAGGGGTAGAATGGGAAACGTCTAATATTAATCGGTTTTAAGGGTAAATTCTCTTGGAGCCATTATTTTCAATTTTAATAGAAGAAAAAGGAAGGGTATTTTATTATCGATAGTCACGGTACGAATGATTATCATCATTTCTATTCAGTTCAATTTGTCTATTCTCTGAATATACTGTTCTATCCTCTAGCGCGGATACGTTTTCTGTCCCTGGACTTCAATTGGTTGGATTTCACGTGATGGGTAGGAGAGAGAGTATAAGGGGTAGAATGGGGAACGTATAATATTAATCGGCTTTCCGGGAAAATTCTCTCGTAGCCATTATTTTCAATTGTAATAAAAGAAAAAGGAAGTGTATAATGTTATCGACAGTCATGGTACGACTGAT
>MSTRG.27383.1 scaffold400 194123-194880
TGTGCCTTGTCTTATTTTCTAAGGTTTAGTGCAATCTTTGTGTTTAAGTCATTATTTTGTGTACTACTTAGAAGTTATATTGGTTAATATTGGTCTAACCAAAACCCGTGTAGCTTAAATGGGTTGGACTAATGGTTCGACCAGAGTCTTCTAGGGTCGGGTTCAACACATAACAATCGTTCATATAGAATGCTATTGATCTATGAATCCCATTCTTGAGATTGTATCTCTTTGATGTTCTTTCTTTCTATCTTCGGATATCGTTCTACTTCG
>MSTRG.36152.9 scaffold67 1916144-1917925
CCAACACTGAATTTTGCTTAAATTAACAAGAGCCCATTACTTAATAATAAATTATGGCCTGGAGCCTTAATATCCTAGGTACAAATACTTAATAGACACCGAAATCCCCACTCTCCAACCCTAAAATCCTCCTCCCGCCTCTCAACTCCACTCTCTCATTATCATCTTTCACAAAAGAACAGAACTATCACTCGCGATTTCGTCCTCCATCCATCAGTGGAGGTGACGACGACGACGAGAAAATGATCGAAGTAAGCATCCAGCCCCGTCCCTCTCTTTCTCGTCATCTCCGCCTCGTCATCCCTGCCTCGTAGAGTCGGCGACGGCGGTAAAAAAACGGAGGACCACCGGTCCTGGATTCGTCGCCGGTGAACCGGACGTCCACGGGAGCGGCCGAATAGGTATAGAACGAAGCTTGCGGATTGACTTGTTCGAGGGAGTCGGAAAGGGGAATGACTTGATCCGATTCGTAAAGACCAAAAAGCTAAGTTGTGGTGGCTTTTGCTTCTCGGATTCACGTGTTCTTCCCCCTTGCGACTCCTAGACGGACGACGATAGCTTCAAGGCCTTCTTGTGGGTATATCTTGGATTTTTGTTAGGGTTAGAAGTCAGTTCCAGGAGTTTAGGAGTAGAAAGTTTGGCTGTATAGGCTATTTAGCGATATTTTTTTCTGTTGGTATTTCATTTTTTTTTTTGGAAAACACTAGTTTGGGATTTCGTATTGCTACTGCTATTTGGGGATTTGGGGGAAGATGTTAGGATTTCTTCTGCTTCAAACTCCACCCCCTCTTCTCCTTTGTACGAATTTGATGTTTTTATAGAGAAAAGAGGGCTGCCGCCTCCTTCTCTGTCCAATTAAAGGTTGACAGCGAAATTGCCAG
>MSTRG.2298.1 C8134727 1-587
CTGTCCAAGTATCCCAATTCTCCTTACGCCCTGGCACTGAAGGCGCTAGTATCGGAACGAATGGGAAAGCCTGAGGAAGCTTTGTCCATCTGCTTAGAGGCAAAGGAGCTTTTGTACAAGAATGACTCTCTGTTGATGGATGATCTTACTCTCAGCACACTTCAGATTGTTTTCCAACGGCTTGATCGTTTGGATTTGGCTACAAGCTGTTATGAGCATGCTTG
>MSTRG.2098.1 C8121383 2-554
CACCGCCGGCAAGCGGCAACACCTCCCTCCGACCCTCCCCCTGCCCCTCCCGTCTTGGGAACTAACTTGGACTTGAAACTCCATTACTCCAGTTAAGTGTTGAAAATCGTCTGAAGTTGGAAGTCGGAACTCGAAAGTCATCAGTCCAACCCTTCTTCTGCAATTACTTTAAGAGTGGTTTTGGCGTGAATTGAATTGGATTGGAGGGGAGATGGTAGGTGAGTCACGCCGAGAGAAGCGGAAAGAAGCCAGGCAGGACGCGAAGCAGAGAAGGAATGATTCTTGGTTGGCACATCAGCAATCTAAAGCTGAAAAGATCAAAGCAAAGTCCGCCAAGTCGAAGCGAAAAAATGTGGATAAATCAAACACCTCGGTGGCGC
>MSTRG.15414.1 scaffold211 5702-11517
TTGGAATCATGAATTGAACTGTAGCTTAGTGGTTAAGCAATCGCACCTTTAACGTCGACTCCTCCGGTGACGAGAGCTTTGCGGATACAAGCAACGTAGTCTCTCTTTTGCTATAATCACACTCGACGACGGCAGTTCGTCGACCTCCCCGATTCGGAACTCTAGGACAACCCAAGTCCCTCAATTCGTTCGATTAGCTTCGGAGTAAGACATTTTATAAAGAAGGATTTGATTCAGATGATCTCACGAGACATGGTGGATGGCTTAAGCTATGAATTCGACTTGC
>MSTRG.36953.1 scaffold705 73735-75468
AGCAATTTGCGGGTCGGAGTTGAGAAAACGAGCCCGTTTCCGGCCTAACCCTCTGAATTACTACCATTGAGGGCCACCCACATCGAAGAATCTCCATCGCTGCCTACCATTTTTTGAAGCTGAAACCCTTCGCCATCTGCCGATCTCTGCCACCCATCCCTTTGACTACCTCGACCAAGCCTTGACAAGGTTCCCTGAGCCTTCTCCCATCCACCGCTTCTCGTGATCGTATAGTTGTCCCCTCCGTGGTAATTTCTTTCTCCAGCTCCCTACGTCTGCTCGCACAATCATCCAAATTCCTCTATGGGCCGCTTCCATCACCATGAACCCTCATAAGATGCTTAGGGGTTGGCGTTGGAGGGGAGTTAAGCCCTGCTCTAGTCCACTCTCTATAGCGCCCAGACACTCGCTCCCGTTTGAAGCCACGGGTTACATGGCCATGACCTAGCCTTCCATAGGTGTAGTAGAAAATCATCGAGAGTTTTTCATACTTGAAGCTAACCTAGATAGCCTCTTCTTAATCATCAACAAAGAAACCGGTTGGGAGCAGTTTGTTCACCTCAACAATCACCCTAACCTTGATGAATTTCACCCACTCTTTGGAATCTAACCTGTTGGTATCGATATCCTCTATTTCCCTATAATAAGATTCGAATATGGTAGAAGTGGTATCCCAAGTTTTACACGGCATATGAAGGCAATGCAGTTGCATCCACATCTCACTAAAAAGAGAAGTTTAAGCTTTCTGGCTTCACTATACTACTCCAACTTTTCAGCAAAAGTAAAGCATCGAAGAGTTTCCAAGGCCTGTTTTGTGCTTCCTCCACAAAGCTTGTTACAGAGATGTTATGATTCTGCTCTCTGGGCAGGCCCCACATGTAGGAGTTGCCGAACCAGCAGAAGGTATCATCCTGACTGAAGCTCAAAAGATCGAGCTGCAAGCCCGC
>MSTRG.15681.1 scaffold217 234955-235470
TCTGTTTTCTCTATAAAAACAAAACTCCATTGTTGAAGCTTTCAAAAGCAACCCAAACTTCCTCACTGATTACCGCCGCCGGTCATGCGTTCTTCCATAATTGCAACCCAACAGATTCATCGTCGTGAGGAACCAGATGTGCGATTTGACGCAGTTCATTTATTCGGGCCAGCGATCATTGTACCACGGGAACAGGACATATGAGATCAGGCTTAGGCCGCCGACATTGTAAACATGATTACTTCTAAGTACAAAAAAAACATTTACAAGAATTCGCGATCGA
>MSTRG.26723.1 scaffold376 411685-412131
CGCAAGTCCTGGCTGCATCCCGCAGCGGCAGAAATGTATTGATCAAGAAATGGAGATGCTTCACTCTACTATGGCGGTAAGCTTCTTGATTGCCGGTCTCTGTTTACCGTTGAGCTAGGGATTTTGAATCGGAGATGATCGGAGCCGAGCTAGCGAGTGTCTCAAGTTGTAATTGACTCTAACAGTACTTAATGTCTCAAGTTGTAACGTTCGGGTACCTATCCTTCAAAAGTCG
>MSTRG.28882.1 scaffold430 161060-161590
CTCATCTCTCCCTCATGATAATCGCCATCGTCGTCAGAAACTACACTAAATCTTATATTCTATTTTCTGTCCCCACTCAAATTTCATCAAGAAGACAAAGAGGATGAGGAAATGTAAAGTTGGCACTGCAAATCTGCAGCCGAGTCCCTATTTCTCATCGGTCATCGGTTACGAAACCTAATCTCGAATTCCGCCATTAATTGGGCAGGGATTACACCATCTCAAGTTATGAATTAGAAGAAGATGGCTTGATTCCACCAGTATCCTGCAACACCTATAACATTGTATCTCTCGAAAAATAGTGTTCAACCGTCTGTGTGTTTCAATCAAAAATTAACACGTCGGTCCG
>MSTRG.31298.4 scaffold485 48900-49853
TACTGCCACCACCACATGCAAGCAAATGGTGTTGAGGAGGAATATTTATGGAGACGAATTTGAGCAAATGGTTTGGGGGTAATCATCCGTCGGGCAAGATGTCGCTAGTGCTTGTCGAGATCTGTCAAGGTCTGACACTCTTTCATCAGATCCGTTAAGATCTGATAATCTTTCATCAAATCTGGCAAGATTCGTCAAGATGTGGAATTGATGTACCCTGATTCCATCCTCAACCCTGCCATCAAGACAGAATCTATGATCATCCTCTTGTTTCGAGTTAACGACAGGTCTTTTGTTCAAGAAGTCTATGTGATAGTACTGCAGTAGAAGACAGAATGTTCGTTTTGGACTCTGTTG
>MSTRG.12345.1 scaffold161 318750-320142
GTTGAATTGGCGATCGTACCTCCACCTGTCTCCACCTCTGGCCTTTCTTCTAAGTGTGTCCCTCCTAATACTATTATGCGTTGGTTTCGGTCGTATCGGCCAAGCGGTATACTACCCTTTTGGACAATCAGTCGCCAACCACTAGTGATATCGTAGCAGTTCCGGTCACATCTGGTGGTTCTCCGGCCAAGGCTCCGGAATTAGCACATGCTGTCTGTACGTTCCGCCGTACTGGCAGCAAAGCTACCCATATCCTCGTCAAGACTGGCCTTAGCGCTTCTCGCTGTGATTCGACGTCTACCCGCAGGAACTCTACCGCTTCGTGGCAAGCAACGGATGTGTTATCAAAGGGACAATCAAGTGATAGTAGTGATGAGGATTGCAGGGCTTCGCGCTTTCGTCTCTGCAATTAGGTGATGCAGCATGGGACAATTCCAGGTGATGCTAAATGTTCAAGGCCAACTTGACCACTTATTAATAATAAATAATAATATTATTATTATTACTATTATCCTTATTATTATTATGTCAATTATATGCTCCTGGAACTATATAAGGGTGGCAAACAAGTCGTTTCTTGCTTGCTTAAGGTGTGTTACGACTATCATCGTGGAGTCTAAAGTTAGTGGCGCCAGAGCAGATGCAATTGTCAAGAAAATGGGTTTCGCTTCTTCTTTTCGGTCAGATTCTATTGGTTTCTACAAGGGAGTCTGTCTCCTTTAAGATCCGCTTCAGGTTTTTTGTTGATATTTTGGATTTTGATAAGCAGTTTGTTCACACCAAGGTACAGTTTTAGGGTGGAGTTCCGTTTGTCATTATTGTTGTCTATGCTAGCGCCTGTGCCACTTCGGGAGTCTTTGGGATTCGCTTAAAAATTGGCTCTTCCAATGAGTCTCCCTTGGCTAGTTATTGGAGACTTGATTTCTATTTTGTCAACAGCAGATAAATAGGGCGGCTCTCCTTTTAATCTTACTCGTAATAAGTCGTTTATTGACCTGGTGGATATTTGTGGCCTTTTTTATCTCCCGGTCTCGGGTCTCAAGTTCACTTGGGCGAGGAATCACGTTCTCGTTCGTTTTGATCGTGCTGTGGTGAATTAAGCTCCACTTGATGTGTTCCCTGACTTGTCTGTTCTCCATCTCCATAGATTGAAGTTGGTTTATTGCCCCCATCATCCTTGGCAATCTAATCAGGTGTATCTCTTCAATGATAAGCCTTTTCCGTTTCCTTTCTGCTTGGCTTTCTCACCCTAGCTTTCGTTATGTG
>MSTRG.27728.2 scaffold416 291283-292127
CCTATAACAAAACATATGAAAATTGAAGAATTCGGGTTTTTATAACCGTCCGCCGGGAAGAACTCCTAGTTCGGCGTCAACTACCAAACGCCGCCACTCTTCCATCCACCGGTTGTGTAGCGGTTTTGGGGTGGTGAAGATATGAATCTCCAACCGGCGAAATAGAGAAACACAGAAACAGGTGAGTTTTTAAACGGCAGCGGATTCGGAGACATCACAACCTAGTTTTACTGGCCGACCATATGAGAAATGGAACAGATCCGTCGCAACCGTCGAAGATATCGCCAAAACCGCCCTAAAACACGAATGACTCACATTCGTTCTGCAAACCAACAACTTCCATTGAAAAGATTGGAAGATGATACTCCTTCTCACCGTGATTACGCTCCAGATTGGGTGGTCGAAGCCACATGAGCAAATCAAATTCGAGAGACGGGGTGAGTGGAAGTTTTAAATTGACGATTTAAAATTGTATGTGCTTATTTGTGGAGAATTCAGTTAATCGCCGTCGATGAAACATACACATGCTACACCATGATATAATACATTGTTCCTGTTTTGTTTATTATATGTTTCGATGATGATTTTCTAATTTTCTGACAGATTGGTCCAATTTTTATTTTTTGTACCGTTTTCAGCCAACTGGCTGCATTTGTTACGGAATAATACATTATCTCGTTAGAATGTATATTCAGG
>MSTRG.19102.1 scaffold2736 259-1146
TGGAGAGTACATTCTTAAACAAGCTTGCTATCATCAAATCAATTCACAATTTATTTTGAGGAGTTGAACATTGAATTTCTATGCAGTTTTGAGGTGGAGAAGGCGTTGTGTAAACATGGATTTTCATGATTTCTCAAACCTATGGATTCCAAATACAAAGACTCTATATAGACCAGTCCAATTGTTTGAACCAAAAACCTTGATTATTGTCCCCATCTATTTTGTTTGTCGTCTACATGGTATTAAAGTTGATATCCCCATCTTGTATCTCAAAGAATAGGATCAAAAAATCATCATTATTCAAGTACTTCGTGTTTTTCGTTATGCTCTATCGTATTTTGGTTTCTACACTCTTGAGCTAGCTGGATCTTCACACGAAAGAGTCTCAAGGAGTGCACATAATCCTACAAAAACACTAGGTTTGAGGTTAGAGCGAGAGAGATGGA
>MSTRG.12828.1 scaffold167 221565-221921
TCTCTCTTTCATTTTCCCTTTTGCGATAACGTCGTCGATTTGGGCATTTCTCCGTCCTCCATCGATCTCGATTCCTTTTGATAATGGATGGGAAAAGAATATGAAGGGAGAAAGAATCGAGCAAATGTAAGAAGTCATCTCAAAGTAGTGGAAGCTCGTCTATCGTTCAAGGTTCACAAACTCTTACTGCTGCTCCAAGTACAGTAGCTCCTACTGCAACAACTCAGCCAACCTCTACACCAGCTCCTACTGCTTCTAATTCACCAGCAC
>MSTRG.20659.1 scaffold290 171339-172432
GCAGTATTATTAAGCGCCCGAATAACGACGGAGCCATGCTCTATTTTATTCCCTCCCCCTCTATCGCTGCCTATCTAAGTTAAGGCTTTAACGGCGCTTCCATTTTATGACGGTTCCGAAAGTGCTTATTCCCCCTTGAGGGAGACTGTATTCAATACAAGAGGATCAGACTTGAACACTCGACCCTTCTTCCCGGTAGTCTCAATAGGATAGACTGATACCTTCTTCAAGGAATCAAGGAGGTTTAGCCGTCATTCTCTTTGTCACAGATCCGGATGCTATTCCAAGCGAATGAAGAAGGCCTTAGGTAATAGAACAAAACAAGCAGCTATCAGTTAACGTAGACGACCGAAAGACAGCCTTTCTTGATTGAATAAAGTAATCCTACTGGTCACGGATGGTCTAACTAAAGAACATTGTATCGGAGCTCATCTGCTTGCGCAGGAGATCATTAGGTTAGTAAAACGCTCTGGACACTTACACATGATGCTCTATTTTAAGCTGTGTGTAAGTGTTGGTGGCGGGACGAAATTGTAATGATTACCCTAAAGAGCGAGTGGCTATCTGCTTTTCTTCGTGGAAAGTATGGAACTCTATCCTATCCCTACGACAGACAGCCTCTGATTCTCGTTCCATTCCTACCTTAGCATTTGACAGGC
>MSTRG.13523.1 scaffold1775 53160-54912
CAAGCCCACATAACATAATTCGTAGTATTATCCTTCACCAGTTCAATCCTCAAAACAACCATACTCGTACAGTTGCATGGAATTCTGGTTTGGCTCTTTCTGGCTTAGTGGCTTATAACCCTCACCAACACCAAAGGGCAATTCTGTCATCTCACTAGTTATGTATTTCAGTTTACACCTTTAAGTTTCATAATAATCTGCCTTCCTTTTTTCTTCTTGCTTCCTCTTTTCTTTCACCATTCAGGCTAGCTTCAAGTGTTCTTGGGTGCAGCTAGTAATTAAGCGGCGGCTTTCAGTTTGTTCATGGATATTGATCCCCCGTGGGACATTGGGGGGTGGGTGGTTTCAGCTTTCTTTATTACTACTAGTACGTATAGCAGTTTTCAGAATCCTAAAAAACCCCATGGCTTATGGTGAATCCTCATCATCAAGACCTATTTTACTCCTCCTCCTCCTTCTTGCTCTGCTCATACTCCTTCCTTCCCTTGTCCTTGGCGCTGAGAAAGAAGATGATCATCATCATCTGCCGTCGCCCACCGCTGGTACTTCTGTTAATGCTCCACAAGAAACCAGCACCAACGACTTACCGACCGGAACCAGCACTTCAAATCGAGAGTTCAGAGCTGGGGAGCATGAAGTGCCTAGCGGGCCGAACCCTGAATCAAACTGATAAGCAATTAGTGTAATCATCTCTGCCTGCTGTCTTCTGGTTGTTGTTATTCCTTAATTGGTTGGTTTAATTTACCGTGTATGGTTTGTTGATTTGGATTACTATCATGTCCATGAATATTATATGTTGGTAAGTAGCAAGCTATAGAGAGATCATATGCTTTGTTTATATGTATGATATGGTGATGGTTTGGTCATCAGTACTGCACCAGGTTCAAGCGAGATTTTGTTTGATTATTCCACTGATTTTTATTTTCTTTTATAATTATGCGTTTGTGAAAGCGACGTTTACCCTTTGTTGATCTTTTATATATTTCATCACCTACTCCTACCTCCTCTATGTAATCGGTCTGAATTTTCTTCCAATAATTCAAATTATAGAGATGTATCGATTCTTAACCTGCAGATCCGATGTTCGCATATGCACAAGAGAGATAAAGAAGGACACCAGAACGGATGAAGACCTTAAAAGAACGGATTTGGATCTATTGCGGCATGGGTCTTATTCGGGATGATCAAGTCCGTTTTGGTGAAAGCTTTCAGTGCGAATTTGAGAACCTGCTCTATCATGAGATTGGAGTTTCGAGCATTGTGTTGGGTACCAAGTGTTGGAATACAATGAGCAACTGAAATAGATGATATGAAATTAATGAAACAGTAAAGTAAAGAGAGCAACGTATGTGATCATGCAAGAAGCACTATCCTCGAAGCAAAATTTCATAAATTAAGCAATACACCAAAGTAACTGAAGGTAATCACAACAATCCTTCAATCTCTGGTGATCGAGATTGAGAGTTGAAACTCAACCTAAGAACTAAGAGATTCGGATTTTATAGAGGAGCTTAGCTTTTGTTGTGTGTATTTTCTCATCATAAACACATTTGTTTATATAGAGTGTAGAACGTGATCAACAACAGAGCTCCAGATCTTCCTCCTAATAATCATAATGATCTAAAGAGAATGCAAGGTGTGGG
>MSTRG.10943.1 scaffold150 56051-56827
GTTATTGACTATAGATACTCAAGCTGCTGAATTATATGTCAACGACATCTTGTAGTCAGTTCAGCTTGGAGTCATCTTATATTGGTTACTGTTATGATTACGAAACCACTTGATAGAAATCTCAACCTTGTTTGTGGTGCTTAGAGAATGCTTGTTTTGACAGGGGAGAATGATTCTCGCTCACTTGTGATGAACCAAAAGGGTTGAAAACCAACATGTGCATGAGTTCCACTGGTAGATGAGTTTTGGGTTCTTCTTGGTTATTCTTCATTCGCAGCTAAACTGAATGATGGGTATGCTGCAAAAGTACATATCAAGATGTGATGGTCCATACAGAAGATCCGCAAGTTGTTTATAGTCTGGTTTTGTATCTCTGAACATTCATCAATGATCTTTCCAGCCCGGGGAATCACTTAATACTTATTTGCGGTTTCCTCGCG
>MSTRG.24220.1 scaffold339 265094-265689
TCGCCACCCTTCTTGGGTGTTTGCCAGATCGTCATGCTTGCAGCAAAGCGATTGATACAGAAGGCTGTTAATCTTCCTCAGAATAATCGGGAGCATGGCAGTTTGAAGTCAACAGACTTGGATTTGCAATAATCAATTCACTTTGGGGTTCCAGCTACTGCTCCCATTCTTGCATTTGACCCCATTCAGCGCCTGCTAGCAGTTGGAACTCT
>MSTRG.31658.1 scaffold499 31388-32186
AATTCATCTTTAATTCCACCTTATTTATCTTTCTCTCATGTATCGTATTGTATTTTATTTCCCTCGGCCACAGATTATTCCTGGTTCAGGCCCGCGCCTCTGCCGTAGTATTGGCTGCCGGTAAATCTAATCCGCCGCAATTCCATTCTTAGGTCCGCCGCGCCACCCATTCGCGGAATTGAATCAGGGCTTGGTTTTCGGAAGGCGGAATAGAAGAAGGAAGCTAGGGATGGGGTTTGTGTTCGTGATATCGGTGCCGATGATACTGTTTATATTCATAGTGGGGCTGGCGTGTTACCTTCTTGGAAGGAATCGAGGAAGATCTCAAGCTTCTTCTTCTTCTACTGTTCCTCAGGTTTATGGGGCTCCAGCCCCGCCTCCAGAAGCTAAGCCTTGACTCCCTGTCTAGTCTACTCAACGCAATCCCCCCACCAAATATTTGTAGAATTATCAACTATACATATACTGTGCCGTACGTGAACCCACCGAAATGTTGAAGCTTGTGTATCTGTTGCTAAATCTTTGGTTTGGTTACTTCAATACTACTAGTGTATATTTGTATAACATGTCATTTTTCCTTCCAAAGTATTAGGCTGG
>MSTRG.6918.1 scaffold1163 1730-2250
GCACATTTGGTTTGTGCTTAAGCTCCTTTCGTTTGCTTTTGATTAAAGGGATGATGGCCGGACATTGAAACCAAAGAGCAAGCAAATGGAAGCTAGCTACCTCCAACTGCCACAATCCCAGCTGACCTGTGTTTTCTGGTACCATAAGGGAGGGATCATTAGAAGAACATTGGGCGAGAAAGGTGGAATCTTTTGTATCCACTGATGCTGCAGGAGTTGATATTTCGCATGGTACTTGATTTAGATGCTTGGTTCATGAGTTAAAGAACACATTTCTTTGTGATAAATGGAAAAGGGGGGAAATTGTGAGCCAGCTTGAATCGAAGG
>MSTRG.549.1 C8002065 41-364
ATTACTTCCTTTGATTGGTGCAGCTTGCAACTTGATTAACAATGATATGAAACAGTTCGTTATTAGTTCAGAAACTGATGCTATTCGAGATGTAGAAGAAAAGGGTGACCAGGTAGAAATTGCACGGTTTATGAAAGAAGAAGTCAAAAGAGAGCTCAAAAGGTGTCTTGAAGAAGCACAGCACTCTTTGCGCACTGTAGCTGGACCAAAGTTGGC
>MSTRG.5872.1 scaffold1075 149250-152375
GGGAATCGAACCCCTAACCATGATCTTCAAATGCAGCCCATTAACCAACTCAGCTACAAACACTTATTGATATTATTGATATTCATTTATATTTAAAATAGCTTCTATTGTGTTATTTAAGTGTCAGATGAAGAAATTCAATCCCTAAAAAATTCAACCGCTAACTCTCTATTATCTTTGCCAGACTTATCTTGTTTGTAAAAATCCCTTGTTTGTAAACTACTGGCCGGTCTCTCATCTCCGTCCGACGTCTATCAACCAACAAGGCAACAACTCAAACTCGAAGACCGATATGACTGCTCTGATGAAGAGATATTATTTAAGAGCTGAAAAACTACTTTTTCGGCTCCGACGGAGAAAGTAACAGAATCGATTGGAAGCAAGTAACCTGCAAGTTTTCCTCAAGTACGTGTACAATCTTCATCGGTCAATCAATCGATACAAGAACCTGAATCTATAGAAGAACCTCAAATTGATTTTTTTATACAAAGGAAGGCATCCCTTGGCTCAAATCCTGGCTTCGCCCTAGACGAGGAGAGCCTCGATCTGGATGAGAAGAAGTGGCGTAGGTGCAAGATGTCAACCACGAAGTGGATGGACGCCGAGGAACACCTCCAGAAGAAAGC
>MSTRG.40644.1 scaffold883 22463-23025
TATTTATGCAATTTTTCTTATGGGTTTTGATCCTTGGAAGAATAACACTAATCTCAAGTGACTGGCTTTGCCATTGGAGCCACTAACTTGTGCTTGACTTTGGGATGGTGCATCTTCCTCTACTCTATGGCTGCGCCGGATGTAAGAGAAAACTACACAGCTGCTGTAGTTTTAGCTGCAAAGGTTGTTTTTGCTCAATCCTGGTCTGCGTAGCCGGTTTGAAACTTCACATATTCTTGCCAGCTGCAGTTACTAATCCCATTGATCGAGTTAACTGGAGACAACATGGTAATGGGTGTTAGTTTCTGGTCTTCGCTGTGCTTTTCTGGGTTTCTGCTTCTCCTAGTCTTGACAGCATCCAGTTTTTGCTGTTTGGTTACTGGTTTTGTGCACTACTGGTGCAAGTTGTTGTACATCCAACGTTGTTTGTTTTAAATCATTGATAATAAAATATGTATATGGTCATTTATTGGCATCGAC
>MSTRG.20656.1 scaffold290 167971-168270
ACTTGAACAAAAATAATTGATTTCATTCAACGTTTGATTCAAAGAACTGCGCTTAGCCCCCCCCCGCTCATGAAACGGCTCTGCTGCAATGGATGGCAGAGGGTCCGTAGTACCCATAGCACTGGAGTGATCCAGTAGCCGGGAAGGGGCCTAGAAGTGCCTACTACTACACCAGACTACACTTGGCTCTACACATTTACAAAGCTAACCCCTGCCCAATCTAAAGGCCTTCAATCCTTATTCCTTAT
>MSTRG.16113.1 scaffold2224 2212-3054
GAAGCTACTAAATATAGTTGCTAGTGTTATAGCTTTAGAAAGAAAGTACCAAATACTAGAGTTGGAGGAGTACAGGTTCCATGCATTCGAAAGTGCACTATTATATAAAGAGAAAGGTAATGATGCTAAGGTTCTGGTAAAGTTCATGCCATGAGTTCTCACTCAATTCGACGACCCTCTCTCGGTCATAAGCAATCGGGGTACTCACTTTCAGAGTATTGTCAAATGAGTTTTCATACTAACTAGAATAAGTCATTTATTGATCATCGCTTGCCACCCACATGCAATTAGTCTGGAGGAAGTGACGAATCATGAGCTCGAGCTAATTCTTGGAAAGAC
>MSTRG.713.1 C8015708 52-360
CGATCGTGCAACCGGTACGCTGAAATTCCCACTGTCGAGGCCTTGTTTTGCTGGAGTGCAATGCTGTCTTGGCTATGGCAACCTGTCGAGCTCACAACTGATCACATTCTACGGCTTCTTGCCGCAGGGAGACAACCCGTACGATGTAATTCCGTTAGATATCGATGCGAGTGAAGAAGCTGATCGTTCTCACATGGTACGAGGTACTTGGTTCTCAAACAACCATG
>MSTRG.12956.7 scaffold169 186157-186866
CAATCGTTTGAGGATTTGCCTGCGGAGGCCGACGATCGCTCGAAAACATCTATCCTCTGACGTCCACGAACAACCGCCGCCGCCGTCGTCACATCTGTCTCTCCGGCAAACCGCTACCGCGCACGCCCTATATATCCTCTTCTCCTCTGCAGTCTCTGATTCGCAAAGCGACGAAAATCTCCGTCGACCTGAGTCATATATTCATCGCTGCCCTTTGTCAGATATGGAGCTTCCAAAGTTTTTTATCAAATCGATTCTCCCAGTGGAGGGAAGCTGTGTTCAAGAAGAATCGAAGGTTCTCTTCCGCTCTCGTCTGGTTCCGCGTGAAAGTTCTGTACTTGAGAAGTTAGTCTCTGCGATTGATTAGGGCTTGAATAGTGTCTGATGTATACTTTGATCGTAGTTGAATTTTGTCTCTGATTCCTCTGGTTTCGCATTGTAAGGAAAAGAACAGCAAGAAAGAAAAGAAAAAAGGAAGGATATTGTCTTTGTATGTTCTTGTTTGCTGAGGCCTGATTGATTGGTTCGAATAGTGGAAAAAAAGGGTTCTTTTGCTTGTTCAGTTATATATTATCTGTTCGTTCTTTCTCTTATCTTCTGAAGGAAGAGTTATCTATCTGCAGTAACATCGAATCC
>MSTRG.17650.1 scaffold2505 1-399
CATGGTCTCATTGCTAAGGTTGGTTTTGAACTAGTTTTAATTTGATTTTCACTTGCTCTCATCATTTTTTTTGTATGCAATAACTGGCCTTCTCCTTTGTACCTGTAGAGTGCAACTGCTTTTGATTCTCCATTTGGCATGTTCTGCTACAAACCTTTTGGCTTGAAGGTGGATTGGTGTTTGGTTGTGAAGACTTCTCCGAGTTACATGACTGGGTCTAGCGTCTACGGTTCACATTCAGGTATAAGAACAAAGGATCAGTGCAGAAAGGCAGAAACTATGAATTTGATCAGAAGGTATGATAAACTAGAATGTT
>MSTRG.6195.3 scaffold112 373365-373819
GCAAGCAATGCCAGGGAGAGGATACTTGAAGGAGGATCATCAACCATTAGAGACCCATTGGTTTGAGCCGAAAAGAAGTTTGGGGGGAACGGGCGGCAGCCTGCTTACATCCTACCAATATTTTCTATCTGTAAGCCTGCCAACTTTCCTCTAACCTTTGTCAAGTGTTCCTTTTATTTCTAAATTTTAATACTTTTTTTATATAAGCACCAATGCAGTTATGTTTTAGTGCAGTCTGTTAAAGTAACTTTAA
>MSTRG.22906.3 scaffold313 147404-157009
GTCTGAGCAAATGAGAGAGGAGTTACAGTGCGGGAGGCGCCGCTGCGTGGAATAAGAAATCGAGAGATGTAGTTGGAAGCGTCAATTGGTCGCTCGGTCAGGGACGATGTGATGGCTTCCTTTCATCCTTTTTGTTGCTACAATTTTTTGATAGGAGGCAAGAGAAATAAGCATCGGCAATGGTTGACGCGATCGTTGTCCAATGGTAGGATTTGACATTGATGATCGAGAAGCAAACGAGAGGAGCCTCATTGTGAGTTTTTGACGAGTAGACAAGGAATCAGTGGCCATTCACATGGGGCGTTGGAATTCCAGAAGGCCGGAGCCCCACCGACGATGATCTCTGACTTCCAGAGTCAATTTGTGAAGATGGCGATTTTGATAAATTTGGGGATGATTGTCCAACTATACTTTTCGGAAGTTTGATGATTGATCTCTAAACGGCTAGTGTTTAGAGACTGTTCTGCAATAGTCTGAAGTGTGAGGGCGGATTATGAGATTCTCTAAGCGGCGCAGCAAAATGTCAGTTCTTCCCCTTGGACGTTTCAAGAAGTTGAAAACAAGTAAATGAGGCGTAACTCGACCGTTTGAACTCCAAACGACGCTATCGTAAGAAGTTTTGGTTTTGTGGCACCAACGGGAATCATTTTTGATGTTATTTTGGAGATGTCGACTCGTAAATGAGATATGATGAGTGGTGGATCAGCTGGGGCCAATGACAGTGATGAGAACCGCCACCAGTCAAAGAAGGAGAAGAAAGATTCTTACAATCTACATATGGTTGGTGAGTATTAGTCAATGTTTAGATTACATTGGCCTCAAGAGCATAATCATATTGTACTAATC
>MSTRG.19566.1 scaffold28 325377-326242
TATATACATCATCATCACTAGAATATAATGGTGCCGAGCTCCAATTTGCTAGTGAGATGGTGCCAGCCGCAGCGGCGGTCAATGAGGCGGCGGAGGGGTAGCACTATAAGGCTGGGGAGCCGACGGCGGCGTGGGTTCTTGCTGGGGACCAGGCGGACGGTTCGATGGGGTTTGGTGGTGGCGGCTCCTCTAAGAATGCTCAAGAAAATGATGATGAAATTAGCTTCTCCAACTGCTAGTACTAGTACTGCTGCTGCTGGTTATGCTGATTTAGAGGCTTACTATCGTAATTTTCCATTTTTACGTCCTCAGATATTTCCCCTTTGTTGATCATCACCATCACCATCACCATCACCACTCTACTCTAAATAGCCATTTCACAAATAATTTGGCCCCCTCGTAGTCTTTTCCTTTGCTTGTTGGCATACCGTGCAAGAAAGCCAAGCTAAGAGTTTGTACGAAATTTGATAAGGGAATAAGTACCGAGGATCAGAAAACCTGTTGTGTTATTAATACTTAGAACTTGAGGGCCGTCCGAGAGGTAACTGTCATATCAATTCTCGCCGTCCAAATACTAAACCGACTCGAATCCGGAGTTTGTGATGGTTTCTTTCTTGGGACTTGGGAGATCAAAGTAGTCCATATATTGGAGTTAGGAGATTTTCTTTTAAATTCGAATCGGGGCAATCTAATTTTTTGTATCTTTACATAATTTAAG
>MSTRG.33148.3 scaffold562 199719-201915
CCCCTCTCCCTCTTCTTTTGTTTTCTAACCGATTACAGAACAACACTCCATTTTCGCTCTCATTCCACTCTTTTCCGTCTAAAAAATTGGCTTAATAAAAATCCCCTCTTCCTCCGTGTGCTCAGTTTGATTTTTTTAGGGTTTCAGTGTGAATAATAACTACCAGGAGAAGGGTGATTATTGTTGTATGGTGGTGACATTTCCTTGCTTCATTCGGTGAATCCTTCGCTGGCCATTGGTGCACTCATTAGATCTTCCAGCAGGGGTGAAACGCGCAACCAATTTTACATACCAACTTTGGCTGGACGGACACTTCTCGGAACATGAAATCCTTCTCATGACTATTATTATGCAGCAAAAAGAAGGCCTTTGGAGCTGTCCTCTTTGAACTACTGGGATTATATAACATCCCTTGACCCTTGTAACCACTGACCTAGCAAATAATGTAATTTTAAAACACACAATCGTGGAGAGAGAGCACAGGTTGCTTTCCTGAATAAGCGAAGAGGATGCATTCGGTTAGCCATAGAGACGGGTATAAGTTGCCGATGGATTTATGTTCTCCAAGCTGTCAGTTATGTCCTATCAGAGAAAGTGAGGTATGAACTAATATTTTGTTGCACGGTATGAACTATAGTTCATTAATGGGCGGTGTTATACACCAAATAGCATTAATCATGTACTTATTTTTACCATTCAAAATATGTCTTCAAACTAATTAGTAAGGTGGATCGCGGTAGGTGTATGAAACAAAATAAAATACAGGGGTATGTAGGGTGTCCATTCTGAGTTTAATATTCGCATTGAAGTATCTGTCATGTTAACAGACGTAAACATGCCTAATTATTAGACTGCGGTTACTTGGCAAGGAATAAAAAATAGCTCATTGGGATGAAAGGTCTGTCATTCACAAGTATATGAATTAAAAAATTATTTTTGGTCCATCCAGATGAATTGCATTTAAGTTAAAATATAAAATATGATTTCTTCTCCCAATAAAAACAAATTATTCTTC
>MSTRG.15498.3 scaffold2127 1086-2929
TTTGGGCCTATCAAATTGCGTTCAAGACTCCTATCGGCACTTCTCATTTTCGAGTAGTTTATGGCAACTCTTTTCATTTATATGTCATGCTTGAGAATAAGGCATATTGTGAGGGATGAAGCTACTAAATATGGATGCTAGGGTTTTCGCTTTAGAAAGAAAGTGCCATTTTCTTGAGTTGGAGCAGTACAAGTTCCATGCATATGAAAGCACATGATTATAGATGGAGAATGCTAATGATGCAAAGGTGCTGGTAAAGTTCATCCAATGCCTTTTCACACGTTTCGACGCCCGTCACTCAGTCATAAGCGATTGGGGTACTCAATTTCAGAGTGTTTTCA
>MSTRG.41289.1 scaffold903 466393-466906
CGGCATAGAGGAAGGCGGCGTCGTTGAGCATCGGATTAAAAATCAGCAACGAAGTTCATCTTCAGAGGAGCTATCAATTGATGAATTGTTGTTCAATTTCAATTGGAACAATGATGGATGTTATGTAGCAGTAAGCTTCTTTTTTTGGACTTAGCACATTTTGTCAATGACGGGATGTTATGTGATCTTTTCCATTTGTTGCACTGTTATCTGAATGGATGGTCACTGCAAAAACGGATTCATAAATTCGCCAATTCAGA
>MSTRG.2259.2 C8132411 45-581
TTTTGCCTTGCCTCGTTGGTTATGGCGATCACTGTGTGATTGAGAACTCGAACATCGGGATAAAATTCTGAACCATTTTGCTCAATGGGTGTATAACTATTGATGCAGAGCTTCCGTTTGCTATCTAGTTCATTTTGAAGCGGTGAAAAAGAAATGGTGAACCTGGCTTGCGGCAACAGTTGCAACAGACCACTGTATCTCTCCAGAACTTGGGTTTCAACGTCTCCTACTTCTCCTCCTTCCCCAAATTAGCAGCAGAAGCACAGACCACTGCAGGAGGCGGATGGGAAGGCGGGAACAACAACAATAACAATGATGATAACTCATTTGATCCATGGTGGAGGAATGGTGACAATGACCCTTCAAATTTCTCCAACGTTCCTTCCCTCTTGTTCCTGTTCTGTTGCTGCACAGTTGCCTTGTCGTTGCTCCATTTACAATTGGCC
>MSTRG.36233.1 scaffold67 2312716-2313924
AAAAACTCAAAAACCTCTCATAAAAGTCCAAACCCTAAAATTGGGCCTCAGTTCAACATTGGCTCTCCATCGCAATCATCCAAATCTCAGAGACTCTCAGTCCGCTGTTCCATACTCTCCAGTCTCTCTCCAGGCTCCATTGCAATCGCCCCTGCTCCAAGCCAGCAAAGCTCGTGCTCCACTCTGCTCCTCTTCTGTTTGCGTCAGCTCGGAATCCAACAGTGTGTCAATAGCCTCCAATCCCTTGGTTGCTTCTTTCTGTTAGCAATTAGTATGGTAGTGGCTCGCCTTCCGGTGTTTGGAGCAGCAGGCCAATGCTAGGATCCTCGGCCCTGTGATTGAGCTCCAACACCAAGTGAAATTCCTTAAGGAAAAGACAAGACTTCTTGCAGCAGCAGCAGCCTCCCAACAACAAGAACAATAATAATAATTAACTCTCCTTCCTCCATATGTAAGCAGGCAACGCAGTCAATCAGAACTCTCTTTTGCTTGCTACTTTCTTTGTCGTCAGGAGGCATCATTTCCACTTGTTTAAACTTCGTCTACTCGGTGGAGGAGACTGGCAAGGATTGCGGTGATAGTTGTGAATCTAATGTTGTTGGTAGGGCTAATTGTTATGTTCTAGATTGAACCTTGATGGATGAAGACTCATACGAATGGTGGAATTGAGAAGTGGCCTGTGCGGTGGGTAACAACATTAGCTAAGAATACACGTATTTCCCTCCGAAGAAACCCCAACTCTGCTGCTTCATTGACCTCCGGGTCTCTGGTCAGAGCCTATAATCGAACAATAAGCTGAAGTTCAGCTACCTTCTGCATGTTGTTTTTCTTCTTCTGCTACGGAGGTCCTAGCTTTCAGTTTCTCCAGCTTTTTTCTTAAATAATCCTGCTTAAGTTTCTCTCTACGAGCTGCTGCTTGCTCTTGCCTTTGTATTTTCAGCCCCGTC
>MSTRG.2335.1 C8137789 1-595
GCAATAGCTCGTCTTAACTTGCTTAAACTAATCAAGGCGGTATACGAGCATCACCCGAGGCCGAAGCAACTGATCGTGGAGAACGATCTGCCTCAGAAACTCCAAAACTTGATCGAGGAACGAAGAGACGGTCAGAGTTCGGGCGGGCAAGTGTTGGTGAAACAAATGGCTACTTCACTACTGAAAGCACTACACATCAACACAGTGTTGTAACATCTGAATATATAGTTTTAACTCTACGTAGGCTGTGTATATTTTCCCATAGCTTTCTGCTGCTTGGTGGTGTTGTGTGCCTTTGATTTGCTCTGGTTTTCTGCACAAAACCTTGCCAGGTGGCAGCCGGCCCG
>MSTRG.9834.1 scaffold140 516322-518797
AATGAATATTATTATTATTATATCTTGTTAGAAATAGCTAAGTATGCTTTCTTTCATATTATCATTTCATGGCCCTTTTGTTTTCGGGAATGTTTATGTGGAACCCCAAAAGAGTTCGAGTCGGAGCCTTGAAGCATCAAAGATTATATGCTATTGGTTCGGGGTAGGTTGGAGTTGGTGAAGTGCAAGCTTTGTGTGCACTTTTATCCTATTTTTACCAGCATTTAATTTCGCAGGCCTTCAAGCACCAACCCCTCAAGTGGTTCGTCATTGTTTTGCTGCAAGCGGTGCCTGAAGTCATCTGCCATTGAAGGCCACCATCGTTCAAATAGTTATGTTGGGGAGGTGACATGGCAGAACATCTAAAGGGACACAAATGTACAAACAAATAAGTGGTGCCATTACCCAACGTGAAACCTCAGCCATAACATTATTCCATTCGATGTCTGTTGCTAAAAGACCCATTGCTTGACATGCTTTTTGGTAGTTAGTATATACTACACCATTAACG
>MSTRG.4113.1 C8273147 1-763
ATTTGGGTCTTTTCTTTGCTTAGTTGTCTGTGTCTGTCCCCACTAGAAACTCGCAGCGGGCTCTACTCTTTTTCTAATCTTCCCTTGGCTTTCAATTTTCTTCGTTTACTTGGCTTCTTTCTTTCTTAGGGTCAACCAAATTGGAAAATTCTCATTTCTCCTCCTCCTCCTTATACCAGCACAATCGTCTACCTAGCTTCATCGTGGTGGTGGTCATTTTGCTGTTTCCAGTGTTGGTATCGCCATTCTCAAGGGGTAAGTGAGTAGAAATGGAAGAGAGGTATGAGCTGATTAAAGATCTCGGTTCGGGGAATTTCGGAGTGGCGAAGTTGGTGAGGGATAAGAAGACCAAGGAACTTGTTGCTGTCAAGTACATTGAAAGAGGGA
>MSTRG.19990.1 scaffold280 855644-860272
CGATGAGAGAGCAGAGAAGGAAGAAGAAGAAGGAAGAAATGCAGAGAAGAAATGGATATGGATGAAAGGTCTGAAAACCATTAACCGATTCACTGAGTTTGGTTGAGTTTATATAGTAAACTCAACGGTAACCAAAAACAGTAAAAACTGAAAGGTAAAACGCGGGTAAACACGTGTCCCGTTTTAATACAGCCATATTGAAGATAAACGGAATACAAAACGCATCGTTTCATTTAAGCTCCAATTCCCTTTGTGTCTTGACGTTGACTAACGGTCTCCGTCTTCTTCTCCATCTGTTCTTCATTTCTC
>MSTRG.4256.1 C8287485 1-1216
CTTCTGATGCTTATCGAGAACACATTATTGATTGGGCTGGAAGAATGACCTACAGTTTTCTTTTGCAGGATAGATAACAGCAATGAACTTAAGCTGTTTAGAGTTTTATAGCTTTAGGCAATGCCCTCTAGTCTCTGGTTTGTTTCATGCTTCTTAGTTCATACATCTGTTTGTTATATGCTCTCACTTATGGTTTTGTTCTGCTGGATGTAATTTGAAATGCTCCTTTGGTCTTTGTCATAATCCTTAATTCATGGGTCTCGTCGTATTCTTGATAATGCAGTTCAATTGTGAATTATGTGTGTTTAATTTGCGTTCCACAGTTAGTACTTTGAGTTTCTTATACCTATGCTAAAATGTACTGGTTCTTAACCTTTTTTCATGTGTTACTTGTGCTTCGTAGAGTTTAGGCTTCAATCTACCCTTCTGTGGTTGTCTGTTTGATCTCAAATCCCATGTGCCCTTTATATGCCTTCACTTTGTTATTTTGTTTTATCGATCCAAATATCTCTGCCCACTAATGGTTTCATTTCATAGATGTCGTATTTCTTCTACTCTGGATACAAGTTATTAACAGTTTTCAGACTAATGCAATTAGGTCCTTGGTATTGCCAATTTGCCATTGATACGGTTGATGGTGCTCTGTCCCTATAAGATTATGTTATTATAGAAGGTACTACTCCATTTATCCATAATTGGACGTTGCATGTTGTAATGAATGCTTGGTCTAAGATTACCTACTCCCAGGTTGGGTTTTAAAGGTGGAACCTCCATCGACTTGCTGTAACAAATGTTACCGTTTTTTGTGTTCAGTTCTCTACCATGACCCAATCCAGTGAACGTCACCATGATCAATTACCAGTTTCTCATTCTGAGGAGAAATATATTCTTTTTGCTACCAATTGCCGTTCATTTTCTGGCTTTTGTTTGCATTATGGGAACAATTTTCCACCAAACTAAATGTTAAGATCTGCTTCCTCTTAAATTTTGCTTGCAGAAGGAAAAAGGAGGATGGTACAGAGCCTGAAGCTGATCCTGAGCGAGATCAGAGGACCGTATTTGCCTATCAGATATGTTTGAAGGCTGATGAAAGAGATG
>MSTRG.25045.1 scaffold347 16472-18466
ACCATGCAACTACCTGAAATGATCCGTGTGAGCAGCATTTGTACGCATACTCTACACGTCCTACTAGAACCTGAATATCGCTTCAGGGATTGCGCAATCCAGGGGTGGTCGACCAACACATAATCATCGCAAGTACCCTAAATAGGCATATCTTGTCCTAACATGGAAAATGAATCACACACAACAGTCCTCAGGCCAAGAGCTTATGCTTGAAATTTATCAGTTGCCTGTACAAAGATCACACGATGTATAACCTGAGAGCCCTCGCTTTAGGCACAGCAACACATTTATACAGTAGATCACACACTATTGTATTATGAAACCTTAACCTAGGAGTCCAG
>MSTRG.10705.1 scaffold15 889676-890195
GTAAAATGTAAAACATCTCCTTCCTTTTTTAATCTTCTTCGTTCTTCTTCAACAAATTCAATCTCTAATAGCATGGGTGTTGGCGACGGAAAACCATACACAAGCAATTCAATCTTCGTACGGAGAAGCTATGGATCAAGAGCATGGGTTTGGATTTCTGTGCTTCCTTCACTTGATCAAGATGGGTTCTTTTAAGCAAGGATTCATAATTTAGGAAGCTAAATAGAGAGAAGATTGCCTTGATTTCGTTAGTACGAAGCCTATAGTTTATGTAGATAGAGCTTGATATACGCTATGAGCAAACTATTTTGTCTTCTGTATATAGATTTGAGAGAATCTTTGAAGTTAATTCAATATATGAGCCATTAATCTTCTATGCGATTTGTTAATTCAATT
>MSTRG.35454.7 scaffold641 729512-735404
CGACCTTACTTGAACAGGATCTGTTCTATAGGATCGTACCTCTGTGTCCTTTAGCACTAAGGAGACTAGTACTCAAGTCTGGTGGATGAATGATAGTCACTTGATCAGGGCGTGATTAACGGCCTTGATGGTCTTCGGACGATCTACGGTTGTAGATGATCGTTCTTGGCTTGCTCCGGCAGTCTGGATGGTCTTGTGGCTTTCTGACAGACGACCTTACTTGAACAGGATCTGTTCTATAGGATCGTACCTCTGTGTCCTTTAGCACTAAGGAGACAAGAACTCAAGTCTGGTGGATGAAAGATAGCCACTCGGTCAGAGCGTGATTAACGGCCTTTGATTGCCTCCTGGACGATCTATGGCTGTAGGTGATCGTTCTTGGCTTGCTTCAGCAGCCAGCCTGGATGGTCTTGTTGCTTTCTGACAGACTTAACTCCCTTC
>MSTRG.4322.1 C8294615 508-1289
CATCCATCCATCCATCCCAGTAGCAGCAAGCAAGCAGCTTTGCACCAAAACAAGTTAAAAAGCTGTTGCCTTTGCCTCCCCATCGCATTCCCACCATTGTCATCTTCTTCTTCTTGCTCTCTTCCTGTTTGGTTTATGTAGTAGTAGGAGTAGTAGTTAGCAGAAGAAGAAGTAGTAGGCGTATCCATCCATCTACCAACACTCTCACAGAGCTTCCTTCCCCTGAAACAAATCACACCCATTCCCTCCATTAATTATTTTCCCTCATCTTCTCGATTCTCTTCCACCTCTTCCATTTTCTACCTCCAATCCCTCTGTCCACATTTATTCCCTCCACCTTCCTCCTTCGCTCTCTCTCTCTCTCTCTCTAGTCAATTCTCTTCTCTTCCTCTTTCTCCCTGTCGGTCTGAGCCACCTTGGTGTTCGGCCATGGCGATTGCAGCGGCTGCTGTCATCGTCCCTCTTGGTGTTCTCTTCTTCTTTTCTGGTTTAGTCGTGAATCTCATCCAGGCAATTTGCTTCATCCTCATACGTCCGCTATCCAAGAGCACTTACAGAACCATTAACAGAG
>MSTRG.12045.1 scaffold159 172753-174012
AAACCACTCATTCTCTCCCTATCTCATTCATACGTCTCTGTTCTTTCTTTTCTCTATTCATTTCTTCATTTAATTTGGTCAAATTGAAAGAAGTTCTTTCAATTGTTTGGGTAGATAGGTGATTGTTAGAAAGTCTCGGTAAATGTTTTACCACGATAGGAATACATTGTTGTGAGCGATAAAAATAGTGAGGTTGTTGTTTCAGGGCTGGAAAACACTTCAGAGACACTAGTTTTAGATCGGCTCGAATACCCTATACCCACCAGTTTATAATGAAGAAGTGCTTGTAGCAAGCGCTGCTGCCGTAGATGTACTCTCTACATTGGAGGGGAACTACATATATCCCAGAGTTAGTTACTTACGGTCTTTTGCTTGGTAATTTTTTGAATGTTGTGGTATATTACGATGGCTAAATTACAGGAGCTAAGATAAACTGTGGTGGGTTGCATCCCTTCCATGCGGTAGTTGTTATGCTCATCATTTTTGGGTATTTATTTGGCGTGAGATAATATTTCAATATATTTACTCGATTCTCATCTGTTGCGCCCCAACATATGCTTCCTCATTTCTTATTGTTAATTACATCCTTTCGCCTTGTGTTATTAATGACGATGACTTCAATTCCTCGTATTTGTAAACAAGGACTCATGAGGGAATTTTTTTAAATGGGGATGGAAAGAATTCCATATGCTTCAGTGGTGGAAAGTATGATGTATGCTATGGCATCTACACGAACGAATATTTCTCACCCAGTCGGAGTTGTCAGTAGGTTTCTTTCAAACCAGGGAAAGGAGTATTGGGCAGATGTGAAGTGGATTCTTAGATATCTTTGAGAGGTCCACTTATGGATACCCGATTAAATTCTCAAGGGAGTTGTTTCCTGGCAGTCAAGGCTATAGAAATGTGTAACTCTTTCCATTATAGAAGTAGAGTTCATTTCCGCAACGGAATCTAGCAAGGAGCTGTTGTGGATGAAGAAGTTCTTAAGTGACCTTGGGTTCCAACATGAATGACCATGATTGTTCTGTGATAGTCAGAGTGCCATATACCTTGCAAAGAATTTGATTTGCAAAGGCAATGGCCTGACCAAACTTATTAATGCCAAACTGGTTACAAGGATCAACGCATTAACAAGCCTAAATGGGATGTGTAAATCCCACAAACACGC
>MSTRG.35455.1 scaffold641 730551-733703
CCTGGACGGGGTCAATGGCTGATCATGAAGAGTCATGGCCTAGAGTGGTGGCCTCCATTGCACATATCGGAGGGGTGCCATTCTAAGGTCTCCTCAAAGTAGGAGAGCCTACGTCATAATTTGTTGCTGCGGGGGCTGCGTTCGCGCGGCCCGGGGTCAATGGCTGATCATGAAGAGTCATGGCCTAGAGTGGTGGCCTCCATTGCACATATTGGAGGGGTGCCATTCTAAGGTCTCCTCAAAGTAGGAGAGCCTACGTCATAATTTGTTGCTGTGGGGGCCTGCGTTCGCGC
>MSTRG.31113.7 scaffold475 1605561-1606508
CTTCTGCTTACTCCCTTTCTCTATCCCTCTCACTTTCTTCTGACGTCTCCTCCCGAGTTTCATCCATTCCTATGATCGTCAATTTCCTTGCTTCCGGATAGCTCCCACTTTTCCCTTTTTTATTCTCACTAGAGACTAGCAAGACGTAGCTGATATTGGGAAGCTTGCTCATCTACTTGATTCTGGAGTTGTTGCACTGGGTCTCCTTCAAATGGCGGTAATTACATTGCTTGCAAAGCTATTGGATAGAAATTAAGATAGCCAAAAGGTAAGTAAGCATAAATATGGGAGGAATTT
>MSTRG.1755.2 C8099947 49-493
AGCTGATGCAACCACATTGTCTTTGCTGATAGAATTGTTGCCCCGAAATCAGTTGGATCATCCACTTCTCAGAAAGATGCTAGATGATTCTAATGCATATAGTGAAATACAAGTAGTCCGGTAATTTGATGTAACGGAGGCAAAGAAGTTGCAGCAGCTACAGAAAAGTTGATATGATGGAATGCTACTTCTTGGTATAAGGCAAAATTGTCAAGACTGATCAACTTGAACACGGCAGGCATGCCTTGCTACTTTCAGCTGCTGCTCCACAGACACTGCTGGTCACATTCCTTCCTACTTCTCTCGACAGTCTCATGTGATTTCGCTGGAAAACT
>MSTRG.7833.1 scaffold1220 47-752
TTGGAGAAGGCGGTGTCCAACCATGTAATTTCATGATGGTTCCAAACCTATCGATTTCAAATACTCAGACTCTATAAAGGCCCATTCCATTGTCCGTTCCGAAAACTTCTATTAACGTCCCCATCTCTTCTGGTCGTCGTCTTCTTGGTATTAGAGATGACGTTGGCGTCTTGTATCTCTCACACTAGTACCAAAAAATCAGTATCCCTCAAGTTCTTCTTCTTTTTC
>MSTRG.6282.1 scaffold1123 18049-19987
GGCGGTCACCTGATCTGAATTCATTCTCTACTTGACGACGACGATCCAGCTCCGTATCAACGACGACCCATCTCCGACAGCGAGATCGAGTTGCAATTCTCGAGATAAGAACCAGTCTCTGATCCGTAGCTCACCTACGATCTGCCGATGATCCATTCTCTAATCAGCTCATTTCCGATCTGTGAACGACCCAACTACGACGACGACCTAGTTACGACGACGACGACCCAGGTATAAGATAATTATTTAAGTCAACACAATCATTCTAACCAAGTAGAGACCATGGATGATGGCGAAAGAGAGCAATGCACGTCTTCCCTCTTATATTCAAGCGGGTACACAAGAGTTAAATGAGTTGGGTTTGGATGAAACGGCTATCACGACAGATGATGATTCGCAAATTTAAAAGGTGATGAATCGATAAGTTTTTATCGTTTCATGTAGTTTCATCAAACGCTTAACAAATTATATGTTGCTAGCATGAAGTCCTTGCATATGAATGTTTCTATTTTAACAAATGAAGGAAGGCTGCGTAGCTCTCTAACTTTGGTTTCTGCTCACTAGAAATTTCGATTTGAAGTATTCAAGATTGTATGTGTCAACTAGTTGTAGCTGCTTCTCTGTGAATGTTCACTATTTTGTTCAAGTTTCTTCAATACCTTTTCCATAAAAGGTATTCTTAAATCTTGTTACTTCATGTTTTAGCAGATTTTCTTCTTTTATCTACAGGTATTAGCTTTGGTTCTCCTTTTGATTTTCATCATTTGGTTTGTTTCTTCTAGCTGGAGTTGCACATGGAGCTTTAAGTTTAACTATTGCTGTTGTTGTTCTTATAGTGTAAGTGTCAGCTGTTGCTATTGTTGGACAAATTAAGTAATGGAGTTTGGAGAAAGCTTGCTCTTGAGTATGAGAAGCTTGGAGAAAGCTTTGTTAAGTCTATTTTGTGTTTATGGAATGTATGAAATTTTTCAAATTAAGTAATGGAGTATTTCAGAGTAAGTGTATAG
>MSTRG.21912.5 scaffold304 55328-56831
GTAGTAAATCAATTTGATGGATGATGCCAGATCTAAATTATGGCAACGCCACCCGAAGGCAATCAGATGCTCAGTCCCCAAAATGAAATGACGACAACCACACTTGATGGTCAGTTGAATCGCCACTAGACAAGAGAAGAATAGGTGATGTTGTGTTTCTTCTTCAATGCCACAAACTATACACATTGTATCGACCTCTATCTTCTGAGAGCTTAGAGGTAGTTATTGTCTAGTTACACGTAGTTATTAGCAACTTAAACGTAGGTATTGCAACTTTGACGTAAGTTATTAGAAACTTAGATGTATGTATGGCCGATGAAAACGTGAGGTATATGTGAGGGAGGGAAACATGATTGTTATTGAGTTAAACATAGTTATTGAGGGAGGGAAACGTGAATTGCCTTGCAAGGAAGTCGATCGACAGTTGCAGATGTTCGAAGATAACCTTATTCCGAGACTTCCACAACCTCCACCAGTAGTAAATCAATTTGATGGATGATGCCAGATCTAAATTATGGCAACGCCACCCAAAGGCAATCAGATGCTCAGTCC
>MSTRG.5918.1 scaffold108 594774-595124
CGGGCTACCTTCCTCACCAAGTCAATGCTACCTATCTCGCTTTGATTCTTAAGGAAAAATTATCACTGACAACGTTCTTATGGCTCATGAACTTGTCCATTCTTACCACCTCTGTGCTACCTCCCCTCGTTGTGTTATTAAGGCTGATTTGATGAAAGCCTTTGATTCGGTGGATTGGGATTTCTTCTTACAATTTTTTTAGCTATG
>MSTRG.14715.1 scaffold2 936745-937059
GGAAGAAATGGAGAGATTGTCGAAAGCGGATTTGGAAGATGTGTGTGGTGGACAATGACAAAGTGCCAAAACCATTCATTAGAGAAGCTGTGATTATAGACGTGCATGGAGGAAGCAGAAAAGAACAAGACGATTAAAGTTGGTTTTGATGCACCACACCCGGGTGGCTCAAACAAGCTTTTTATTAAAGGATTGAAAATTG
>MSTRG.31298.1 scaffold485 48690-49853
AATCATCTCTCTCTCTTTCTTTCATTTTTGTGAATCTTCTTCTTCTTCTTACCAATGAATTCCATCTTCCCTCCATGTATGCCACCGCCATCGAGAAACTTGAACCCCGGTCGGCCTTTGTCCTCCGATATCACCTCCTCCGCCTCGTTCAGCTCCACCAGCACGGCCATAGTCGCCGAAGCAAGAAGTAGAGCGCTAGTGCACTATCGTTACTGCCACCACCACATGCAAGCAAGTATTCATCACCGCTACCACCACCACCATCCTTTTTTATTCCTTCTCCTTGATTCCTTTTTGTACTGAAATTTTCTTTTACTTATGTGTTTTAAATATGAACAGATGGTGTTGAGGAGGAATATTTATGGAGACGAATTTGAGCAAATGGTTTGGGGGTAATCATCCGTCGGGCAAGATGTCGCTAGTGCTTGTCGAGATCTGTCAAGGTCTGACACTCTTTCATCAGATCCGTTAAGATCTGATAATCTTTCATCAAATCTGGCAAGATTCGTCAAGATGTGGAATTGATGTACCCTGATTCCATCCTCAACCCTGCCATCAAGACAGAATCTATGATCATCCTCTTGTTTCGAGTTAACGACAGGTCTTTTGTTCAAGAAGTCTATGTGATAGTACTGCAGTAGAAGACAGAATGTTCGTTTTGGACTCTGTTG
>MSTRG.13173.9 scaffold1721 215019-217559
CACGTGGCAATGGATAACAGCCTCTTCCTTTACATGCTCTGCCGTCGTCGCAGCTGCCGGTTTGCAAAGGCTGGGGCTTTCTTAGCACTGTAATCGCCCACTTGAGTAGGCTCAGATAATCTGTGGAAGAGAAAACTGGCACAAAGGAATTGACACGGCATCCCCATTAGTTACGGATAAATGACTATCAGAGATGGGAGCTTTAGAAAGTTATATTTGGAGTGAATTCTGGGACTCGGATACTACAGGCACGGAAGCAGCCTGGAAAATCCGGTGCTAATCATTCATGGCAGCAGCAACCACTCCGGATTTGTTTTGTAAGTTTCAAACACAAATTAAAGTTTCTTTCTTTCTATATTGCCATTTATTAACGTTCCTAAATGCCACATTAATTTACTTGATATTATCCAAGCCTGGGATATGTACGTCAGTGTCCTCTGCCATGTCTATATAACAATGTTAGTTATGTTCATTTAGAGACTCGGTGAAAACCAGTAATCACCAAGTAGAAGGATATATGTTCATTTAGATCGTCTGAAAAACATTTACTTGAAAGTGACTATCGGATCATATGAGAGTATGGTACGTAAGGGGTTTTTGTGACATACACTGATACGATAGATATGCAGTCGGACTAAATCGAGTACTTGGAGTTGAACATTTGTATGGGGTCGTAACTCATCTTCTTAATTCACTATTTGAAATGCAGGGGTTGGAAGTACACACGTAGAAGCAAAGCAAGGCGCTGTGGAGAGAGGAGGTGTTGATGGGGGTTGAGGACTGGATATCGGGGCCGCTAGCTAGAGCCCAGCTGCGATGTCAACAATAATGAATAATACTCAGTCAATCACATGCACTTTCATGTTATTTCGCGTCCAAACAAACTGCCCATCTGAGTGAACTCTAAATCGCACCTCGTTTGAAAATCCCCCCACTGCCATACCAAACCCACCATGTGCACTTTGGAGGCAAAACTACAAAAGCCAACCCACTTACGTACCCTTAACACGACCAAACACAATGGACACAAACCTCAATTCTCAACCCATTTTTTGCTTTCTTTTCTTCACATTCTATTTGAGAATGTTCCCGTGGATACTCTTTAACATTATGGTTTGTTTGGGTAAGTGAAAATAGTGGTAGATTTTGAATGATTTGGATTCTAAAATCGTAAAGTTAAAGATTTCGTC
>MSTRG.14514.1 scaffold1974 676-1421
CACGGGGAGTGCACAAATCCAAACAAAAATACTAGGTTCGAGGTTAGATCGAGAGAGATAGAGAATACATTCTGAAATAAGATAGCTATCTTCTTCTCAATTCATAATTGGTTTTGAGGAGTTGACCATAAAATATTTTGAGAAGTTTTAAGTTGGAGAAGGCGGTGTTCAACCATGTAATTTCATGATGGTTCCAAACCTATGGATTTCAAATACTCAGACTCTATAAAGGCCCATTCCATTGTCCGTTCCGAAAACTTCTAT
>MSTRG.9307.2 scaffold132 993711-1009827
CCTTTTTGGGGTTAAGTTTCTCTCGTTTAGCTCAGATTCGGGCTAACATGTCATCGCCGAAGGTTTCGGAGAGCCCTCAAGTGACATGCGAGTCCCGATCTGTAAACCTAGGGTTGAAAAAAACCCCTTTTCTACTTCGTCGATCTAATCTGCTCTGGTTTTTTTTCTTGGTTACGGGTGATAATCGATGGTTGCGGTGGAGAAACAGAGATAGAGAAAAAGCAGCGTGGTGAAAAAGGATCCAACCCCTTTTTAGGTGGTAGTCCCTTGCGAATGACGACAAAGTGAATGACGGTAGAAACTGTTGTACTTAGGTTTAGCTCATGTTTTGTAACGTGATGTAATAACTTTCTTTTCCTCTTTATTTTGGAC
>MSTRG.28137.1 scaffold42 73927-75102
GTTCGAATCGTGCATGCAAAGGATTCGAACCACTGAAACCCTAATTTTCCGCCAAAAACCTCCTTTTCTGTTGATGTTCTTCGAATCCATCCCCACTATAATCATCACCTACCCGTAATCACCCCTTTCAGCGACAAAAATGCCTCAATCCATACAAATCCAGTTCGAATCGTGCATGCAAAGGATTCGAACCACTGAAACCCTAATTTTCCGCCAAAAACCTCCTTTTCTGTTGATGTTCTTCGAATCCATCCCCACTATAATCATCACCTACCCGTAATCACCCCTTTCAGCGACAAAAATGCCTCAATCCATACAAATCCAGTTCGAATCGTGCATGCAAAGGATTCGAACCACTGAAACCCTAATTTTCCGCCAAAAACCTCCTTTTCTGTTGATGTTCTTCGAATCCATCCCCACTATAATCATCACCTACCCGTAATCACCCCTTTCAGCGACAAAAATGCCTCAATCCATACAAATCCAGTTCGAATCGTGCATGCAAAGGATTCCTTCCCCAAATCGAGATAAGTTTTTTATTCTGCCATTCCTTATTTTTGTTTATCCCTGCATGTATAAATTGTATACTAATTTTTGGGTTTATTGCTTCATATGCAGTTCGTCGAACAAAATCCAGAAGACAGAAACCCTAATTTATCAAATTTGGGATTTTTCCTTCCGATTCATTTCATACCAGTAAGTTATCTGTTATTATGTGTTTGTGGCTTTTGTGAATGTGTTTGTGGCTTTTGTGACTCTTTGAATGTGTTTGTGGCTTTTGTGACTCTTTGAATGTTTTGTGGCTGTTATTATGTGAAAAATCTGATT
>MSTRG.21624.1 scaffold300 10176-10414
GTGATCATTTCACCCCAATTGACGTTGCATGATGTTCTCTTTGTGCCTGATTTTCATTTCAACTTGATCCAACCATTCACACACACCCTAATCTACCCTGTGATGTCTGCCATTATGCCAAGCAACATAGATTAGTTTTTCCTTCTAGCTCTTCTACTTCATCACAACCATTTGACATGATCCATGTTGATATTTGGGGGCCAATGGCACAGCCCTCAT
>MSTRG.712.1 C8015706 5-380
ATAACCAACTTTGGTACAGTCGATCGTGCAACCGGCACGCTGAAATTCCTTCTGTCGAGGCCTTGTTCCGCTGGACAGCAATGCTGCCTTGGCTACGGGAACCTGTCGAGCTCACATCTGATTACATTCTACGGCTTCTTGCCACAAGGAGACAACCCATACGATGTAATTCCGTTAGATATCGATGCGAGTGAAGAAGCTGATCGTTCTCACTTGGTACGAGGTACTTGGTTCTCAAACAACCATGGCATGTTCCATTATGGGTTGCCAACTCCATTGCTGGATCTCTTGCGC
>MSTRG.29060.1 scaffold4364 1348-2734
AATAATTTCAGAAAATTATATTGATTAGAGAACAAGATGAGAGAAGGCTCTTTCGTATTTCGATTTTAGGGACTATGGAGCTAGCTTGATCAACACACAAAAGAGCCTAGAACAGCGCACACAACCCTAAAAAAACTCTAGGTTCGAGGTTAGAGCGGGAGCGAAATAGAGTATATTCTAAAACAAGCTAGCTGTCCTCTTATCAATTCAAAATGGATATTATGGACTTGACAATCAAATATACGAGCAGTTTTGAGTTAGAGAAGTCGGTGTGCAACCATACATTTTCTCGATAACTCCAAACCTATGGATTTTGGAGACCAAGAACCAACAAAGGCCTATCCGTTCGTCCGTTTTGAAAATTTATGTTAACGTCTCCATCTCTTCTAGTACTCGTCATTTTCGGTATCGAAGTTGACGTCATCATCTAATAAATTTCCCAAACCATCAAAATTTCGAGTAGTATTAATTTAAGAAAGAGTTGTGCAACCATGATTTTTTCATGATGGCTTTTTTCTTTTCGAGCACCGTATTTTTTTCTCGTCAACTAGTTCAAAACAATTCGATATAGAAGTTAATGAATATTTA
>MSTRG.6201.1 scaffold112 424123-424443
GTTTTGGAGCTGTCAATCTGTGGACTGTGGCCATCATCATCCATCAAGTTTTGGTGCGAGTACTGTAGGGTTAGAACAAGGGTTTCTGCTGTTAAGGAGCTTTTGGGATCATCAAGCTTCTGTCACTGTAATCATCAAGATTCTACTCAACATTGGATAAGGTAACCATCTGAACACAGTGTACTGTTGGTGTTGTTTGGAAATTGATTAGCTTAATAGGTTATAGTTAC
>MSTRG.32293.4 scaffold519 32061-34141
AGATGGGCAATGTTCGGTTTCTCTGTTGGATTGCTGACAGAGTATGCAACAGGGTCGGACTTTGTTGTTCAAGTGAAGATCCTTTTCTCCAATTTCGGCATCTTAGACCTGGACTGACTGACTGCTTTTCAAGGAGAAGAATATATACATTTCATTCATGATGCTATATATGTACCATACATACATATCCAATATTTGTTTTGATTGGTTTCATTTTCATCCTAAACTGCATACTTGTTTCAATTGAGTTCTGCCTTGTTTGTTTGTTTGTTGCAGTGAACATCCATTTAACCCAATGGACTAACGACCTACATTTAACCACAACTCTGCAAATGTTAAAAGGAAAGAGACCATACACAACAGAAAAATTTGTGAAAAGAGGCAGTGAACACTGCTATTCTGCTGCAGTCTCCTTAATCTTTATCCCTAAAAATATCTTTACTTTCTTTGCTGTTATATCCTGAACTTGGTAGGAAAGTTTTTGAGTTTGAAAGTTCCTAAGCTACTCCTACAGAAGGTCTTAGAATAATACTTTATAATTACTTCTACCGTTATTATTAATGATGAGATTACTAGTATTAATGCAAGCATGATTATGATGATGATTATTATTTTTATTCCATGATGAATTAACATGTGGATTGCATGTTAATCATAGTATATTAGAGACGGAGCCATTCCTCACCTTCCTTTTTCTCAACCATGGTGATATTCACCTTCCATAACCAATCAAAATCGTGTGGTATCGTCAACATAAATCCCATTAACTCAATCCCTCACTCCTCTTACCCCTAATTGATCGAAATTTCTGCCACTCCATTGTCGACGGCAACCAAGCAAACCTCCAGGAACTTTGGAGACGGAGGTAAGGAACCGATGTGCCTCATTTGTATCTGTTGTTTAGATCAAGCTAGTTCTCCATCATGTATGTTTCTCATCGATTTCAGAGAAGGATTTTGTCGACGACTCTATTCGTCGCGATTGTTCTTCATTCATCGATTCCAATCTCTGGTCTGTCTCGGCTTCCATTCAAGGGATCAAAACTTTCAACGACGTTGCGAGGATCTTGATTTGGGACTCCAGAGAGCGACCCAAGCCCTCCAATATACTAGGAAATCTTCGGAATAAGGTTAGGATTTGATTCTTATGTGCGGTTGTTGATTCCGTCGAGTTTTGTCGTGATTGGTCAATTGTCGGAGCCTCGCCGGAGCCCCACTAGGATTCTAGGTTTTCTCCAAGTTCATTGGAGATGATGACTGGCGAATATATGTGGCGACACCTGGAGTTTCTAGTGATTTCAATTCGGTCACTGAACTTCTGGAAGTTAAAATCAGTACCCCAAATCTTAGTAAATTACTCTACGTGTGACATTTTAGTAATGAGTACCATTATAGTTGTCGCGATCTGTAACTTTCCAGTTTTGACAGTATAGACCCAAATGACTCACCTAGTTCATGAAGTCTTAGAACCAATTCAAATCGGGCTAGGATGGTTATAATCTTTCGATACAATATTAGGATAATTACTTTATTCATAATTCTATAAGTGATAGACTTTAATTAGGTTAGTAACTTATAATTAGAATTCAATTAAGTGTTAGCTCATGAATTTTCATTTTAGTAATTAAATTAATGAACTCCTTTCTGCCTTATAACTAAAATTATTAAGACATTATAATAACATACTTCTTAAGTCCTTCATAGACGGATCACAACAAATACTTGCATCCTGGATATGATGGATAAGAAGCTCTTAGGATGGAAGGTTCACAATCAATCCCTGGCAGGCCGGGTAACGCTTGTCGTTTCTATTCTTCATTCTATTCCTGCCTATGATATGCAAATTGCAGTTTTCCTGCCTATATCTGTGAGG
>MSTRG.30694.1 scaffold472 1012727-1013210
CTGGTTTTCTACTCGTCAAGAGCTTATGAGCAATGGAAGCAGCATTGTCGTTTAGCTCACCGTATGCGTCAAGGCTAGGAAGTTCTGGGAACTCCACTCCTGGAATCTCCCTAGGATATTGCAGGCTCCTGGTGCGAATATCGGATTGTAGCGAGAACAAGCTCTAAAACGACGAGAAGAAAGACAATAATAGTTTCAGTGCATCAGGTACTTGCTTGTTCAATCACTTAAAAATAAATGTCTCTAATCATTTTTTGTTACCTTAGCATAAGGAAACATGGGTAATGGATTGTCATTTGCAAAATGCTTGCAGATGAGAGCCATGGAATAAGATGAGTTCCTCTCTGTGAGCTCAAATGCCATAAGCCCACCAACATAAAGTGTATTCCTT
>MSTRG.40508.1 scaffold868 3676-4906
GGTGCATTGTGAATGGTGGAACTACATGATTCTAATGTGCAAGGTGCATAGTGGAAGTACACCATACTAAGGTGTAAAGTACAAGGAGGTGAGAGAGCATTATACCAAGTTACATTATGCATAGTGGAATTGCAATAGACCAAGGCACACAATGCTTGTTGCATGGTCGACCTACAAAATATAAAGGTGCACTGTGCATAGTGGAAATTTACTATACAAAGGTCCACTGTCCATTATGCATGGTGGAAGTGTATCATACCATGGTCAAATTCGCATAATGGATGATGAAAGTGCACCATACCATATG
>MSTRG.14516.1 scaffold198 78-542
TTCCATAGGTTAACCCCTTTGGAAATTGGCCAATTTTCATACGAAAATTAAATTTTTTAAGTTGGCCAATATTTTACATCCTTGTTTGGAATGACTAAGAATTGAGTTTTCAAAATGTTAAACTATTCACATATTGGACCTAAAAGATATTTTTTAAAGGTTTTGATTGTTCTTGTTAGTGGGGATGTAGGTGCTTTCGAATGCTAAAATCTTAACTTGGATTTCTACCAATTTCTCACCACATGCATGAAGAAAGTAAGTCAATTTGACAATTTTCAAACACTAATATAATACAAATTAAAATCAAGTTTTAACTTCATTTCGACATTATTTACCAAGGTTACCATATTAAAACTTGAATTTTTAATCATTTCAAATATGCATGTCAAATATTAGGCAGCTTTTAAAACATTGAAATTTTCATG
>MSTRG.25624.1 scaffold359 171665-172100
GTAAAGGTGAGCACTTGGTAGTGATGGGACCGTGGTTCTCACCAAAACCATGGCAGCCAGCACGAGGCGAACATTGCCCACACCAGCAATTCCATAGCCCGGGCTCGAGATCCTGACCCCAGGGCTGAGTCAACCGGCTCACTTCAAGGGTATGGATATGCCCCCGACCGATCCACCGTGCAGATCACGGCATGTGGTATGCAACTGTGATCTCCCAGAGGACTGTTAAAGGAAAGGATGAGGGGACATATACTATTAACCTATCACAAATAATCTAAGGAAACATTAGTGGACTACAAAGCGAC
>MSTRG.21405.1 scaffold297 844262-844559
TCGTGATACTTTTCTATCTCTTAAACACTTTCGTGTATACCCCTTGCCGTGAACCATCCCTAAAATCTCTTAAATCTCCATTAAAAAAAGACTCACTATTCTAATAATCCAGCTCCACCCTCCAATTCATTCTCCCTCAACTATAATTCTAATATAATTTGGTTGCTGACTGCCTGTTTCACGACATGACTAGGGAGTTGAGAGAGCAG
>MSTRG.1453.1 C8080583 9-468
AGAATACGGATGGGGGTTTCATCGTTGCCTGATTCAGCCATCTTACTGGCTAAATATCCTGATGCATTTAGCAACTACCAGGGACACCCGGCCAAGATTCTTACAAACAGCGAACGAAGTATAAATGGCCTACTGAAATTCCCATCAAGGGATGCAGGAAGTACTTGATTTACAGGCACGAAAAGGGTTTGATTCAATTCCCAGTTTGCAGCAGCAGGGGAGGGCAATGGGAGGTGTCCTTATTGGCGGGCCATGCCAGGCCATTTCGGATCCTGTTGCTGCAATCAAGATGCATTTCGCAAAGACCGATCGAGTTGGGGTCCAAAGTGGCACGGTCAATCCGAGACAGGATGAGCCTTGGAGAGGACAGGGGG
>MSTRG.21672.7 scaffold3010 43273-43797
GTAAGTTGTTCTGAATCTCTCTTTTTCATCGGGCTTATGAGTTGTTGGTTCTTTGTTTTTAACTATAAGCAACAAACAGAGCTGAGCATTCTAATCCAGCTCTAGAAAACGATTATGGAATTTTTGGTTGGCAATGACCCAGCTGCAGCGTTGGTTTTCTAGGGTTTTACTACTCTATTAATGTCTCCCTAACTCAAATCAATTTCTTACTAACAATTTGGGGTTTAGGGCTCACAGTCCATGGCTTATGTTTGTTGTAGCCATTTTAGTTGATCGAATGAAGCTTATTATTATG
>MSTRG.38987.1 scaffold809 297-1505
TTGATTTTTAAATTTATAATCCAAGTATTTGAGGGGGTCACTCTGATGAACCTTGACTTTTTAGCCATTTCCAACATGCATGTCAAATATTAGCCGATTTGAAAATTTGAAAATTTTCATGTTATAATGGTTCATTTCTATAGGTGTTCGATTTGGAAATTGACAAATTTTGAGGTGAAATTTGAAACTTCTTAAATAGGCTAATATTTGATGTGAATGTTGGGAATGGCTAAAAAATTGAGGTTTCACCATCTTAAACCCTTCAAATAACTGCCAAATGAAATTAGATAATATTTCTGAAAACTCTAAAAAAATATAGAGTAAAATTGATTTTTAAATTTATAATCCAAGTATTTGAGGCGGTCACTCTGATGAACCTTGACTTTTTAGCCATTTCCAACATGCATGTCAAATATTAGCCGATTTGAAAATTTGAAAATTTTCATGTTATAATGGTTCATTTCTATAGGTGTTCGATTTGGAAATTGACAAATTTTCAGGTGAAAATTGAAATTTTTAAATGGGCTAATATTTGACGTGTATGTTGGGA
>MSTRG.32131.4 scaffold511 145160-147156
GAGAATAACAGTGAAGAAGAAGAAGAAGACATACATGCAACCTTGACCTCCTCCCTCCGGCGAGAGTATTGCCTGATCAGTCGGGGGATCTGGTCGTGGCATCTGTCCCCGGCCTTTTTATATCCTCCTCCTCTGTAATCCTCACTATCTCATAAAAAAATCCACATCTCTTCACCTTGCTTTGCTCAGATGGGATCAATGGAAGCAAAGTAAAAACCCTTTTGAGGGGAATGTTGTCTGGCTCGAGGCCACTATAGTATTCAGATCTCTTCTCTTCTTCTTGGCCGGGTTCTTTTATCCGATTAGTGACGTCGGACCAGGCTTCATTCCCCCCAATTGCCGCCCCACCTTCCACCACGCGCCGCCGGCGGATGGATCTCTCTGTCTTTATCCCGAGATCGGATTGTTTGGAAACGATGCTGTTTTATTCTTTTTTGTTTTATGTTTTGTGCAGATTGGGCAATGATGAAGGGTGTTGACTGACTGCAATGGGAAAAGAAAAGGTAAAAGGAAGATGTTCATCATCATCATCATTGCTTCATTGTGTATATCCGTGTTAGTGTCCAGAAGATGGCTTTTGCTGGATGCTTCCTTTTGTCAGCCAGTCAATCTAAAACCCCCCCTTCCGATCCGATCATTTCATCATGTGACTGGGAGGATTTGATGCTTGGATGCTGCTGCTACTGTTTCCCCTTCCCACACTCAACCTAGCTTCCTCTGTCTCATCCATCCATCCATCCATCACATGAAATATAGCAAAGAATCCCCCCTCGGCTGCAGGGAATCAGTAGACTCAAATCTACGGACCCTGCTGCCTGCTGTCAGTAACTAAGTTGCATGAAGCGCTTACCCAAGTTTCTGTTCATTAGCTGGTAGTTAAACTTCTGAGTAAAGCAAGCATATATGCTAAACATGATATTATGATGAATTATTGAGGCGGGATGCTACAACTTGCATATTCCTACTGCGTATTTACAGGGAAAGTAAATTCCTTTGTAGCATGTGAAGAATAGGAAAGAGCTTTGTATTGGTGGAATTTCATTTCAGGGGTTTCGGCCTGCCTGCAAAATGCAATACATGAAATGTCTTCTTTGGCAAGCTTTGCTTTTGGATAGTGTGGGAATTTAATGTTTGCTTGTCATATGGATGATGAGTGTTCTGAGAGAGTAGTCTGTCTCTCTCTGAGTCATATGCTGCAACAAACACTGAACCTCTGCTCTCAAACTTTGTCTGTGGAGTGAGTAATTACTATTTCGAAAGTGTAGTCCAGACATGCATACCC
>MSTRG.4546.1 C8316737 1-1502
CGACCGCCTTCAGCCGTTGTTGTAGGCCCCCCGCCGGCCACCGTGTAAGCTGATCGGGAACAGCTACTCGATCTCCACCTGTCAGCGAAGAAACAGCTTGAGAAATCTTCACGTATCAAAAGTTCGCTCGTGATAATGGAGTGCGTGGTGCAGGGAATAATCGAGACTCAGCACGTGGAGGCCCTGGAGATACTTCTCCAAGGTCTTTGTGGTGTTCACAGAGAGCCCTTGAATGTCCATGAGCTATGCCTGAAAAGTGCTCCTATGCTTGGACCAGTTACTTCTGAAGTTCGACTCTTGTGTGACCTTGAACTTTCCGAACCCACTTGGACCGTCAAACATATTGGCGGTGCAATGAGAGGAGCTGGTGCTG
>MSTRG.25915.2 scaffold361 280730-281746
CCACCACCACCATACTACTACAAATCTCCCCCACCACCATCTCCCTCACCTCCACCACCGTACTACTACAAGTCTCCACCACCACCATCACCATCTCCACCACCACCATACTACTACAAGTCCCCTCCTCCTCCCTCACCGTCTCCACCACCACCATACTACTACAAATCCCCACCACCACCGTCGTCATCACCCCCTCCTCCATACCACTACAGCTCACCTCCCCCACCGGTGAAATCACCACCACCACCGGCATACATCTATTCATCTCCCCCACCACCAGCCCACTACTAGGCTCAAACGCCTCGGCAACAAACCACCAATATTTAAGAATTGACAATGTAATAAAAGAAGGCTCCAATCATGGTCTGATAAACCCAATATCATCAATTAGTGCCAATAATAACAACAGCCGATATGGCTCAGTATGCAGAGTTGCGATCCTGCACATGGCAATGTTGCTGTGTTCATCATCATCAAGTGGGGTACTGTTGTTCAAGAAGAGACGACATTTGGGAAATTAAGCAACTATTCTTAGTTAGTTATCGGAGTTGATGATCAATTGGGTTTTTCAGAGTTATTTGTTTAGTTGATGTATGTATGTAAAATCTATTTGTTATTTAGTTTTCCAGCTTTGATTTTTTTGTTGGGGAGGATTTGGGAAATGCGTGCGTACTTTTGTTCTTATATTATATAAATTATTATTAAATGTTTTATGTTTGGGGGAAGCAACGTAAATTTGATGTAATTGTAATTTTTTATTGGAGCTTCTTGTACTTCAATTTGTCCCGCCTCCCGATTGTGAGTAATCAAGTAAAGCCAT
>MSTRG.25171.1 scaffold349 777164-777596
CTGTTATCGTTGCATTTGCTGGTTTTCGCATTGATACATATTTCGGAACCAGCCTACCGATGTATAGCTACTACCATTATTGGCATCCATAGGGAAAAGCACTGGTGTTATAGGGCATGCCCAACCTATTCACAGGCTATTGTGGCAAATTTTCATGACTTTTGCTGCAGCGAACATGACACCGTGCTTATGCCGAATGTAGCTTACAGGTTTTGGCCACGACCAACTATACCCGCTCGGCAGCTGGAATCCATATTGTGTTGCAAAACG
>MSTRG.19132.5 scaffold274 62418-63972
TCGACCGATGAGGTCCTTGATCCGAGCTCCCACTGGCTGCTTGGGGTCTTTGTAGTGTGCAGCATCAGCTGTAGCTGCCAACAACAAAAGCATAGCAGCTGCAATTCCAAGAAGCTGCACCATGAGATTGAAATATAGGACGAGGAAGGAAATGGAACAAATGCAAGAAAAACGAGGGTGAAGATTACAGAGGAAGACGGCCAGTTGGAGAATAAAGATACACAGAGGCTAAGGGAGGCTGTAGGCGGCGGGCTATAAGATGATGGGGAGGTTGGTTACAGAACAAGGGATTGAGGTTGGTTGTTGCTTCCACTTTAGCCTATTTATATGCGCAATAAATCTTTGTGGTCCTTTTTCTTGGTTTCTATTTGATTTTCTTAATGCTTTTGGGTTGAACGGATAATGACGTTTACGTGGAGTGATGAGTATGTTGTTGAGTGTTATTTTGTTTTCTCATTGGCCACAGATACTGATTTCTTTTTTTGAAATTTGTACCGCTGGAAAATTCTTGTAATTAAATATGATATACTGTATTGTAAAGTTATTAGATGATGAAGTTATCAATTGGCTTGATATGATCAAGCCAAGACTAGACTAGTGATTTGGAATTATTCTTACAATCCTTTGTGAAGAATAAGTTGGCAATATCAGCCAAAAATGGAGCCAACATGTTGATTTCAGTTGATACATATTTAGTAATTGTCATACATATAGACGAAGATCCAGTCGGAATATTCAACATCATTTTCTGGGACCTATAAATTATATGGACTCGGTTACGCGTCAGATTCGTTACAGTTGAAAAGTTCTAAAAAGGGGTAAATGGATAACGACATGTTCATGGCAAGGATGGAGTTTGTTTTGCTGCCAATAAAGATATCAGAGGAGGCGATGATCCTTCTTCTTCGTCTTCCGATTTCCATCATGGCGATAAACCTAAGAAGTAGTCCTTTCCATGTTCTCGCCCATCCATCAATGTCTAAAATCTACCGCCTCTTTGAACGTGACAGTCCGTTCACAAAATTCTCGGTGGTGGCAATTGGCAAACGTAGGTTCCCGATTTCCGCCTCGAAGTTCTTTTTTTAAATCCCTTTATTCCCAATTTCACTGCTTGTGTTGCCTGCGTAAATTACCAACAGATGATATATCAAGGTTTCTGTGGATGATGGTATGACTTTGATCGACCCTGCTTGATGATTGCTCTGTAGCTTCTGAACTAGCTTTTAGCTTAAAATTGAAAGACCAATTCGATTTTGGTGAATGCAGATCATCAGATATGATAAATTGTGTAGCTGCTAAGTATGTTTTAACGATTATTTGAATACAAACACGGGGTAATATGTGGATATATCATTGTATCCGAGTCTCCAGAAAGAACAGAAAAGCTATAGCTATCCTTATCTAAGTTGACTTCACAG
>MSTRG.35853.1 scaffold66 1429251-1430152
TATAACATCAAACCCATCAACAAATTAGATTTACAACTCCAAAATCATATCCTTAAACTCCAAAATCAGACCCTTAAACTCCAAAGTCGGATCCGAGGCGTTGGAATCAGGAAGAGTTCTTAGAACATGACGAAATCAAAGAAGTGGGTAGCTGGCATAAGCATCGACGTAAACTTAGAAGAGCAGACGTGGAGAAACAGAGAAAAGTTAAGGGGAATAAAAGTAAAGATCAAATAAATAAATTAAGATGGATAAGAAGTGTTTTGCAAATTTTCTCAACTTGTAAGAACGTATGGGGATAGTTTTCTACGACTTTTGTTACTATGTTCTTATTTGGTAAAACCTGTTAGCTTGTTTGTATGGAATAGTTTGTTTGTTCAAAAACAAATGTGGATTTCATTTCATTTTATGGTCAGTCTACTAGTTATGTCGTTATTTTCTAGGATTGTGTTTGATGAGTCTGGATTGGCGGCAAGGAAAGGGGTTCCTTACAGCCAGCAGATAAAACGTGAAATGGGTGACTTTGTTTATATGAAATAATTTAATTACAACGCCCAACAACTCCACCTTCAGATGCGTTTAGAAATTAGGGCCTGTATGTAATAAACAGGTTTCTTAGTACGATCTGGATCATAGCAATTACGTGATTTGTTTTGGAGTTGCATTACCACTTCCAATTTGTATGGGAAAACATTTGAGGTTCATCAAAATGCGGCTGAATGTGGGTAGAGCAACGAGTGTGTGACGTTGTGCTACTCTTCTCTCAGCTTTGACTAACATGTAAATGTTTACAGATGTTGGCAAAACATGC
>MSTRG.11134.1 scaffold151 1575300-1576008
GTTTGCTCTTTTGACATGCGCTTCACTTATGTTATGGTGGGATGGGAAGGAATTGCAAATGATTCTAGAGTTTTATCAGAAACAACAGATCCCAATAGCCTATTTCCGATGCCACCAATAGGAGATGAGACGCCGAGGAGGACCTAAAGGCTGCGAAGAACTATTCAATTGTAGACATTCAAGTGTACACAATGTTATTAAACGTTGCTTTGGTGTTTTGAAGAAGAGGAGATGACTCTTTATTCGACGAATTCCAAGATCGTGATGATGAAGTAGGAGTGGATGAAGTAGTAGTGTTCACTGAATTTAGCAACACCTCAACAATCGTACAAGAAATGGCAGAAAAGCGTGACACAATTGCAAACCAGACATGGAGTGATTATAATTGAGTGATTTTAGATGTGTTAGGACGATTATGTTTTGTATTGTTAGAACCATTAATATTT
>MSTRG.2085.1 C8120693 1-540
TCCACCAATTCAACTCACTGACAGGGGGAAAAAAACAAGGAAAAAGAAATCCCATGCCTCCTTTCTCCTGGGTCGACGAAGCAAGGAATCAAATTCAAAGCTAAAGAAGCAGACGAAGAAGAAGAAGAAAGGAAGTAATTATTCGAAGGTTCTTCCCTCCGCTTACTACTACATACAACCATCCTCGATCGACGTTTCGTCATCCCTGATTCCCAACTCAGCTCCTCCTCTCCCGATCTTTACCGTGGTCGGTTGAGATCTTCGTGGGTCGAGCTACAACGGAAAGGTCGAATTCCGTTTCTTCCAATTGTTGGGCGGCTGTGAGGTATTTGGATCTCTTCAATGGCTATGAACAACAAGTCTAGACCCAAGAAACCCTCCAAATTGTCCGTCTACCTTTATATCCCCAATATAATTGGGTATGTGCGGGTTCTTATGAACATTTATGCTTTTGCTA
>MSTRG.34921.1 scaffold618 200951-201446
AGAACCCTTAAATCCTAGAAAGCGTAATTCCTGGGTCTTAGATTGTTCATCACCGCCACTTCCTCGTCATCATCGATCACCATTATTCTCCGGTGAACTTGGGAGCCTGGGGAATTATCGATGGAATTATCTTATCGCCAGTGAGCCTAGGAATCTAAACGATGGTTGAATGGCAATGAACTTGGGAGCGGAAATTTAGGTATCGCCTTCATAGAAGTTTGACGTATGCAAGGAGCGATGGTAATTATAATAACCGGTGAATCGATTTCTCCAACGGAGGCCAAAGAAGATGGGATGTCGTGGAAGACGATGATTTTTTTTTAGTTTTATTTATTGAGTTTTAATAGTTAAATAAATATTTTATTTTGTAAAATTATAATTATGTTATGTTAGCTAATTCACG
>MSTRG.30428.1 scaffold465 618359-618732
AGCACACCTATGACAAGACGTACTTACCACTGCGTGCTCCTCACGTTCAGCGTCCAGATCCAGTTGTAGAATTGATATGCATGGGTAACCATTGGTTGCAGAAACAGTTGGCCGAGGTGGACGGGGTGAGGCCGATGCGGCCTTTCCATCCGACTTGGGAAGGGGTAGAGGGTGGTGCTCGCACAGCATTATGGCCTACTTTTGGACGTACTACCACTATGGATGCAAATGTCGGT
>MSTRG.5685.1 scaffold1068 67245-71286
CCGTAAGCCGATGCTGGAGTGCAGAGGGCGTTGGATCAATCGGCGGTGTCAGGACTCAGGAGTCAGGGTAGCCGTTTCTTTTTCTTTGCGAAGCATCTTCAGAGAGGTGCAAGATTGCGTTAATTTAGCATTTTAAGAAATTTGCAAGCTGTTGGACGAATTCCTGATCGAGAAGCTGCAAAGCAAGAGAATAAAAACCTGAGGGCGAAATCTGGACTCTCTATTTGTTTATGAACGAGCATGCGTTTTCGGTGGGAAACGAAGAGGAATAGGAATAGATTAATCATTCAAAGAAGTCTACCAACTGTTCGACAAAATGCCTGACAGAGAAGCTGTTTGGGTTGGGAAGGAAAAGAGGATGGAGAAGAAAGGATGAATTTGGAATAGGTCAGCAATGAAGTGCCAGCGAAAGTAAACTCTTCCTCTGCATCTGCCACTACAGGGAATCAGG
>MSTRG.16108.1 scaffold222 1393962-1397030
TGCGAGAGAAATCCGAACTCCACCTTAGCAGCTCCATCTGATTCCTCCATAACTCTCTGAAGACGGAAGTAGCGGTGTCCGTCCGTGACTCTCGCGTCACTTCCAATTCCGGCGAACTCCGTTCCACAATCTGCTATTTTTAGGAGCTCAACCAAGATGGCTGATTAGTACTATTGATCGCGGTCACAAACCAAAGATACAGTCTAGATCCCTAATGATCCCCTTCCCATTGAACCATTATTTGTCAAATCCCTAATCATCCCCTGCCCCCTTGTAAGGATTCGCAGCTCACCAAGGGTTACCTCTTGACGGGAGAGGAGAAGAGATCGAAACAAAGAAACCCTATAGAAAAACAATTTCCTTCTCAACTCTATTGCCACTTCGAGTTTTCTTAGTTCAGGTACTCTAGAGATAGAGGGTCTAGTTACAAGTCTTTGGATATGAAACAGAGCACGATTGGAGCTTGAACAGATGAATAAGACAATAAATGGCGGAGCTGAAGAACTGCACACTGTGCATGCCTAAATTTTAAAATAGCCTTGTAGCAAAAAGAGGTGCACGGGGTGCATCCCTGCATGACGTGCACTGTTTTTCAGGCCGTGACCA
>MSTRG.39679.1 scaffold86 295961-296393
TACGGTCGCTGGCTCGGAAATGGAGGATATATGTTCCGGCTGCCACCGCTTTTGTCCACAAAGTACAGTCAGTTACATGGCGGCAACCTGCTTGCTGTTTACGTGGCATATGGTCAGCTTCTCCCATTGTTTGCATCAATGACACGATTCGTCTTTCAAATTGAGCCACGTGTCCTACTTCTATATTAGGTGGAAAAGCCACATCAAATTTTCAATCCAACATAATCA
>MSTRG.38935.1 scaffold80 66590-67187
AATTGCTATGGCAATGGAGAGAACCAAGTAATATCCACTTGGAGTGCTCATCATATGCTGCTTCTTGCCCTCAATCACAGCAAGTTCTAGAGGCTTAAGCCCTGGACACTGAATTGTATCCGAGGCAGATGCTCCGTTTTGAATTGATTTTTCGGCATTGGATGGCGGCTTGTCATCATCATTGTCGTGGCTTACGAGGATTGTTTCTGTGCTCGCTGAGTAGGCGCTTCCAGGTACCTTTACAAAGAGCACCTCATCCTCCTCTTGATGTTCTTGCTTCTGTGAATTCATATGCACTTTGTCACTCAATGAATCATTTGGGATCTATAAGCAGTCCAAAAAATATAGCTCTAGAGCTCCATTAAAGATAATAACCTCTAGGATTTTACACATTCCAACCTAACATGGTAAGAGGAAGTTATTCATGTTACTCTTATGGTCTTACCTTGGAACTTCTGTCAAACTTCTCCGAATTCTGGTCCTGTTCAAGCTCAAACATGGCCGCTTTAAGCTGCTTCCGAG
>MSTRG.10275.3 scaffold147 23252-25065
AAAATGGACAGACGCCGCCCCTAGATTTGTCTAATATTACAAAATTGCTATTCAACTCTATTCTCTGTTTGTGCGAGAGATCTAACTCGGCCAACCCAAATCTCTGATCTCGACCTTCACAGAGCTCAATCCGATATCGGCCATCACCGTTCCGATCATCGTCGCAGCTTTCCGGCCAGCCAGGAGATAGCCATCACTCTGACCATCTCTTCCGCCATCTCTCCGATAATCTCTTCCGCAATCTCTCTACCCTACTGCCACTCCGAGTCGTCTCGGTTCAGATATTACTCATCTCTTACTGAATTCATGGCCTTCATTATGTTCGATTGATTACTTGTAATCTTATATGTTAGTTTCTACGTTAGGGTTTCCGGAGGTGATGCTAATGTTTGTTTGTCAATGATTTGTTAAAGTCATACTGGATGAATTGTTAATTATTCTCTATCTTGCTAGGAAGCAACTACTGGGTATTGACTTTTAATTTGGCTTTTTAGACCCTATCAAGGTTTTATATGTCCCAGAAATGGGTGGTCAATTGATCACCATTATAGGGCTTAGAAGGAGAATTAGCTCCTGCTGCTCACAAACGTCCTTAAATGACCAATGTTATTGTCTCTGGAAATGGCTTGTAGATTCCAAAAATCTGCATATTCCTGAACCAACAGAGACAGTTATATATGGTGGTAGAAATGTTGATAAAATTGTGGTTAAATAAGATGGCTTTAAATCACTGAGAAGAATATAGCTTTGAGAATTGATCTGGATCATTTCTGGAAATAGGATGTGAATTATGTTTGATGAATTCCCTGTCTTACATTTAACATGGCTTTTTTTGTAAACTTCTAGAAATGTGGCAAAACAGGATACAACAATGAGTTATTACACCTTGATTCTCGTCGAAAACATATCGAAGTTGGAGTTGTTTTATCGCCAGAAAGATGATATGAGAGAGCTTTTCGTTAAATGCCTTATTCGTCAATTGTAAGGTGTTTGAAAAAGAGGATTGAAGTTAACCACGAAGGTTTGAAGAATTTTTGAAAAATTACTCTGAAATAGTAGTTGATTTTGGAATTTTATCTCATGCTTAGTTCAAATTGATTCTGGGTAATGATGACAATGAGTAATGAACTGATTCTGGAATTTTTATCAAACAGTTGCAGTATTTGAATGAAATAGTAATATAATTTTGGTG
>MSTRG.4947.1 C8381461 3379-3975
GTCGGATGGGCCTTCATGCTGGTCTCAGAAGATGGTCTTTAGGGAATCGTCTAGACAAGGTTGTGGCCCAACACTGGCCGGATTACAGGTCACCAAAGCAAAAAACACCCTCCACTACCGCCATCGGTATCTCTCCCACACTCTTCTGCAGCTCTTCTCTCAGTCACCAGGCGGAAAAGAATATTACCGTTTTCGACCAAACTTGCTCATCGGCCCATGGATAGGTGTGTGTTTAACCGTTCCTTCCCTGGAAGATCGCTCTCTGTTGCTGCATCTGTAGCTAAAAGGGGACTCAATGGAATCAGGGATGGGTCTGGTGGACTTACATATAAAGATGCTGGTGTAGACATTGATGCT
>MSTRG.27224.1 scaffold384 14201-18985
AGTTTAAGGAATGGCTTGTCACTTACCAGTAAAGCTGGAGCGTAAGCCATTATGGACAATGAAGGTACTAAATATTGATGATAGTCTTGCAGCGTTAGAAAGAAACTACCAAAGACTGGAGTTGGAAGAGTACAATTTCCATGAATTCGAAGGTGCATGATTATATAAGGAGCAAGCTAATGATGCTAAGGCGGTGGTTAAGTTCCTGCAACGCCTTTTCACACGTTTCGACGAAAGTCACTCATTCATAAGCAGTTGGGGTAATCCCTTTTAGAATATTTTCAAACGGGTTTCCCAACTAATTTGGAAACCTCATCAATTGATCATCGCTTACCACCCACATGTAAGCGGTTAGGAGGAAGTGACGAATCGTGGGTTCAAGTGGATTGTTTAAAAAAGATCGATCAATCTCTCAAGCATTCATTAGTATAGCTTGATGAGGACCTATGAGCCTTTCGAATTGCTTTCAAGACACCTATCAATCGGCACCTCACCTTGTCGACTAGTTTATGGTACGATTTGTCATTTACCAG
>MSTRG.23097.1 scaffold317 405527-412846
TTTCAAATCCAATGCTTTATCGACAACTATTACTCCATCTAAGACGACTGTATTGATTTCCCAAACTAACAAAACTAGTTCGCAATCAATCCACGATTTCCCAACAGGACTAGTTCTGTTTTGCAACAGTTAAGTGTTGCTCCATCGACGATGACGACGGCTCCATCGACGACAGCCACATTAGAGTAGCGGGTCTTCGTTGTGGAGAGAGTTTCAGACCTTGTATCTGGATGAATCAAGGAATGCCGGGGAAGCCGGAACAACTCAATAGGTTCCACATGGGAAGAAAACGT
>MSTRG.7450.2 scaffold12 1487048-1488116
CGCTGAATTCAATTTTGTTACCTCTCTCTTCTTTCCCCACGTCTCTCCCTCTCTCTTTTGTTTCCCCCGTCTCTCCTTCTCTCTCTTCTTTTCTTCTTATCCAGAACAGCGGTGACGATTGTCTGGCGGTTGTGGCATCCTCATCTTCTCGACGATTTCCTGAAGACGGTGGCTGGAAGCGTAAAGAAAACAAGCTCAATCCTTTTGTAACATTCCCATGAACAAGATCTTCAAGACTGATGAAAAAGACGGAAAATAGGTTGGGGGATGATGTGCAGCCGTCTCACAAGTCGTTCATGATCAAGAAGAAGCTAGCGAAGAAGATGAGGCAAAACAGGTACAATGCTAAGCGCAGGCACTGGCGCTGGACCAAGCTAGGGTTCTAAGTTGGAGAATATGGTGGACTGACTCTGTAGTATTCACCATTTGTTCGTTTTCAATATTGTTGTCGTCGCTAGAGTCAACTAGAGTTATGGTTGTTTTAAAGTTGTGGATGTGGATCATGCAAACAAATTGTGATGATATTTCTGGTTAATGATATTTGTAGGCTA
>MSTRG.36745.1 scaffold701 384509-384880
GTTGACGGGAAGATACCATAAGATACCACTCCAACTCCATCAGATATCACCACGATGTAGTATGTACCTCTAACTATCTGGCGTTGTTGACGGGAAGATACCATAAGATACCACTCCAACTCCATCAGATATCACCACGATGTAGTATGTACCTCTAACTATCTGGCGTTGTTGACGGGAAGATACCATAAGATACCACTCC
>MSTRG.28671.1 scaffold43 380563-382844
TCCTTCCCCCAAGCTAACTACACAAAGGCTTTTCAAATTCCAACCTTTCCATCCTCTTTCTCTCTGAATACAAGAGATCCCTTGATCAGCAGCAGCTTCACTGAATCCTCAACCGAATTCGAGAAGCCCAGCTGATATCAAGCTTCTCAAATCGAAGTCAACTACGTACGTGGTCTTCGTCCCTGCAAACGCTCAACCCCTCTCTGCTAATCGTCAAGCGCCATGGAAAGCACAAAGGGTAGAAAGAAACGAAGAATACGGG
>MSTRG.35512.2 scaffold650 68849-70358
GTTACTTCGATAATTAGGTTATTTTTGAACGCACGCTACAAACGTATTAGTTTTCTTTTGCTTCCTCTCCTCCCCATACGAAGTAGATTCCCAATCTGATTCCTAGATCTGCCACTACTGTGGTTGCTCCCTTGATGTATCTTACCCAGTGAAAGTTTTTACAATTGGAGCTGAATCGGAGAAAGGTAAGGGAGGATATGGAGATCTCTCTTCCTGGGCTTCGATTGTAGGATTACGATGTCCAGATGTTAATCCTCTGAGAATTGATGGAGCAGTTGTTTGAATTCTTGCGGAATCTCCACATGCAAGGTTGTATCAAAAGAGTGTAAAGGGAGGCATCACCTGAGGTTGCTAGTGACTCTCATGATGGAGGGGGAGTGGAACAAACCACTTAAGACTTTGTAACAAGTGGAGGTGAGTTCTCCCAGTCAACATGCAGAGTTGGCTGAGACCTCTATAGAGGTGGAGCCTAACTCCCTGATCCTAAAAGTGTGGTTTTAGTAGAGTGATATAAATAAGGGGTTGGTAACTCTAGTGGCTTGTGAAATTGGGGATAAAGATGTTGAACAATATGAGGGGACCGAGCAGTCTGAGGATTCTGAAATTGTTTATTGTTGAATCTGAGAAGCGTCCTGTTAAACTAACATTGGGAGATTATATGAAGATTGTGCCTGCTGCTAATAGAGGTCATTGGGGTCGCAGGGGAAAGAAGAAGTAAATGAAGGTCTTACTTTAGAATCAAAGCATGCTTAGTTGTGATTGGCTGGGATTTTGGCCTCCATTACTTCTAAGTGAGGAGGTACGTTTTGAAGCCTAAACAAAGTAGGCACCTCTCTAACTTCTAGATCCAGTGGCTCGTGTCTGGATTCCATTGACGAAGGACCAACGACATGTGGTGAATGTTGCAGACCCTGCCC
>MSTRG.20354.3 scaffold2837 18769-20410
TAAAAACAGCTTTTTATCTCCGGTGCTCCAATTTCATTTCTCCTTCCGTCGCCATGGTGGCGATGGCACTTTCTCATCATTATCCTCCTCCTTTACTCCCCAAAATTCCGACTCGTTCTCCGTTTGTTTCCGCACTCAGAGCCTCCTCCGTGTTTCCGTCAAGTTTCTTCGCCGAGCTGTAGGTGAGTGGCAAGTTTAGAAGCATTGGTAAGTTTTTCTTTCTTCTCTACTCATTCCCATACTCGTTTAGCTTAGTTTAGTCAGTTGATCGTCAAGCGGCTCGCTGCTCTTGCGTGCTCACCTAACTTTTCGTCATTCAATAATTGGGATTCACAATTCCAGTATTGGAGGGACCAAGAAGTGGGGGATTTCTGGAGCCTCAAGCGTCGTGTCGTCAGCTTTTCTAGGGGGGACTTCTTTACTGCTTTGGAATGGAATCGATATCAGAACAAGCCTCACTGCTGTACTGGGTTTAGCTCTTCTTGATAACATATTCTTAGGTGGATCCTGCTTAGCTCAAATCTCTAGCTATTGGCCTCCATACAGGCGGCGGATTCTAGTTCACGAAGCAGGCCATCTTCTACATACCTCATGGCTTGTCCGATTCGTGGCGTTATTCTGGAACCCCCACTATCTGTAGCACAGATGTCGAATCAAGCTAGATGGTCAGTACTGCAGGCTTATAATCTGCTGAAATGACACAAAGAAACCCATAGAGCTGCCTTCAAGGCAATGGAAAGTGGGAGCAGTTTGAGTATGGTGATTCGGAGAATTGAAGGAGACCATAAATTGCAGTAGATGACAAAGAGAGATTTCAAGCTCATTGTTGCATGACCATCCTGATAAAATATGGTTTGGGGTAGAGTTGAGTTGATGCATTTTCACCTGATGCTAGGATAATGAGAATTACATAGATATATGTAGCTTCACGAAGAATAAAAAAGGGGAAGATGGTAGAATAAGAGGAGTGGTGGCTGTGGGTGTGGCTTTTGATGACGTCAGTTATAGGTGGAGGAGGAGGATATCTGTGTAAATGAAGATGCAGAGAATTGTATAAAAATGACAAGACCAGTGAAGACGATAACTGCTGGATTGTTAACCGGATCCTTGAGCTTTGGTGTGCAAAAACTTTTTCTTGTGTATAAGGTATTCGTCAATTCAATCCGAGATACCTGACATTGGCTCTATTTAATGACCATGTTTGATTCCAAATTTGAGCATTTCATATGTTGATGACATTAAATCATTAATATTCCCCGTTGCACTTGGAAATGGTTTCCCACACGCCACGACAACTCAACAACTCAAGTCATTAATCATTCTAG
>MSTRG.23651.3 scaffold326 281169-282808
ATTCAATTCATCCAGCTCTGCCCTCGGTCGTCTCACTCTCACTCTCAACTCTCAATCTCTCAATTCACAATCTCACCAAGTCACCGTCTCAGTCATTTCCAGGCGGCGATGGTTGATTCCTCACCTCCCGATGGCTTGAATCCCGCTCCCGACGGCTCGAAACTCACGACCGCTCAACTCTCGACCGTTCGACTCCTCGCCTCATGACGGCTCGAAGCTCTCCTCCCGAATATTCGAAACTCCCGACAGCTCCACTCCTCGCCTCACGACGGCTCGACTCTCCTCCCGACGACTCGAATCCTTTCGACGACTGCACCTCTCTTCTCTAGACGGCTACGCTAGTCAATCGACGGTACAGCGTTACTCCTCTCGAAGGATACGGATGTCGGTAGAAGATGTATCATCAAATCCTATTAACATTTCATAAGAATCTGCTTCAAATATTACAATGACTGATGGTACTGAAGCAACTGAGATTGCACCTGCTAATGTAGGTGAAGATGTGAATCAAAATCCCAACACCAATGAAAATGAGAATTAGGCTTTCAAACCCAAGAAGAGGCAGAAAATATCACCTATTTGGTTGAGCTTTAAGCAGTAGCAAGTGGGGACCAGAAGCAAGGCAGAGTGTCTTTGGTGCAAAGCCAAGTTCAACATACCTCTATCTCGTACTACTACACAGTTGGGGAGACATATAACTAGATGTGTACAAAACCCAGACAAACTTAAAGACAAGAGCGAACAACAATTGAACTTAGTTGCAGCGCTCGATAATGCAGAAAGTGTCAATTCAGTTGAAAATTTCAGGTATGATCATGCAAAGGTGAGGGAAGTTATGTGACATTGGCTTATAACACATGAGCAGGCTTTATGCACTACTTCTGATGACATGTTCACTTTGATGATGAAAACATTTTCCCCGATTATATCAAAGAGTTACAAGAGTGCATGCAACTGCTGATGAGTTTACTACATGTGCAGCAAATGAGCTTGACAACTGATTTGTGGAAATGTGATCATCAAACGGTGCAATATATGGATGTCACTTGTCACTTTGTTGATAACACTTGGAAGCTTCAAAAGCGCATTATTAACTTTTGTGGTCTAAAACCACCACACACTGGGATTAAGGTGTCGAATGCATTGTATTAGTGTTTGGTTGATTGGGATGTGGATAGAAAGATATGGTCAATTACTCTACAAAATGCCTTGTACAATGATGTTGTTGTCAGGTGCCTTAAAGATACATTGGGTTATCTAAGAAAACTTCCTCTTGGTGGAGATTTGTTTCATGTTCGAC
>MSTRG.30302.1 scaffold464 1248740-1249041
GTTTGTTGGTCCTGAAATAGAACCCCAGGCGATTTACCGACAGAAGTTGTTTCCAAGTCCGCCACGCTTCTGAAGCTGGAATCGTGTGAATGCACACTTCTTGCTGGTGAAAAGCTTAAACTGCACGGTAAGTATCATTACATAATGTGAGGATCGCCAAGTTCTCAAACTTATCGCATAGGGCCAGTTCGGTTTTACCACCATCGATGGCCATTGTCGTTTTTCGTCCAAATTGACAGTTAGCCAGTCACGTAGGCATGTCAC
>MSTRG.41104.1 scaffold9 1092101-1092738
CCGCCGCACATTACCAATACCAAACTCTCACCTCCCTCTTGGAATAATCGCCATCATCGTCAAAAACCACACTAAATCTTGTGTTCTTAATTTGTTCCGTCCCCGCTCCAATTTTATCAAGAAGACAAAGAGAATAAAGAAATGTAAAGTTGGCATTGCAACTCTGCAATTGAGACCCAATTTCTTGTCGGTCATCAGTTCTAAAACCTAATCTCTTATCCCTGCGCCACCAATTGCATAGAGATTAGACCTTGTCAAACTATGGACTGGAAGATGGCTTGATTCCACCAGTTTCCCACAGCGCCTAGAACAATGTATCTCAATCTGCAGCAAAAATAAAAAATCGGTTTCTGTAGAGCTGGCGTGGGGAAACTTAGCTGGTCTCCATCTTTTTATTTTGCTTAACTTGTGAAATTTTCCATCCGACTCTGGTTTCGGAGCAATTTCGTCCCAGAAGTG
>MSTRG.38772.1 scaffold797 66808-67578
GGAAAATAGGGTCGCCGTCGACGACCGACCCACTTGCCGGAGAAGAGAAGGACATAGGGACAGGGACCAGGTGAGAGGAACTTTGTTTTATTTTTCTCTGATTAAACCCTATTTAGCAGATAATGAAACCAATACATTTTTTTGGTTCTCTCTAAGTCTACGAAAATGGGAGATCCGATTTTATCGAGAAAATCGAAAGAAAAAGGAAAAACTCCAGCTGGGAAGCCTAGATTTCCACATTGAAGATTGACTGTGGGAGGCAAATACCAGTTTGCGGAGTCGTGGTGGACCCTATTCTCTTCCCTCATACCTTGGCTCAACTCGAAATTGCTAATGATACGAGAGGACCAAACATTCGAATTGTCCAGACAGCGATTCAACGATCCAAAATCAATTTCGTCAATTTTAATCTAACGGTTGAAATTTTATCAGGGGTATAATGAGATTTTTTAAAAATATTCTCTCTCTTTCAATTTTTC
>MSTRG.6751.1 scaffold1143 977147-977704
CTGGAATACGGAAGGAGCTACTTGCTGCTAAGAAAAAGGTCTATATATATTTTAAACCCTTTAACGTAGCCAATCTACCTCTTACGAATGACCATCGAATCGATTGAATTGGTTACGGAAACGATTTGAATTTTGTGTAGATTGATGCGAGACACGAGGTGGAAAAAAACCAGTACAAGAAGATGTTCCAATAACACGATCATCGAGCTAACTTGCTATGTTTTTTCAGGTAGCAAAGGGGACGATTTTGCTAGGTGTACAAAATGTCGGAGGGGAGGCTTTTAGGGTTCTTCAAGTTTGCATACATTCTAATGGAATACCTCTTTTGTGCTAACGAGAACCGAATTTGAATGTACGGCATTCTGGTGTTTTGTTCTTCTTCCCCATATAGTTTTGGCAATTACGATCGAGAACCCTTTATTGAGAGAAAACCACTCTTCAT
>MSTRG.8691.1 scaffold1265 30224-31715
CGAAAAAGAAGGGAGGAAGTAGCAAAAGACTATTCATGTACATATGAGCACGAGAAGCAGACAGGTGAGATCATTTGAGAACTAATTCACCGGATCCCATCATCACACCGAAGATAAATATACTTGGCCAAGAGTAGTACTACGGTACTGACCTCTTATTCCGTCCTCCCATTGTCACCCTTCTTTTTATATTTTTGATTCCATTTTTTCCTCGATTTGTAATGGAAACATTTAACTAATCAACATCGTCTAGTAGAAGTTAGGTAATGACGTTGGGGAACCATGAGTGTGGGTTAGTTCGATGGTCCTACTGAAATGAGACCAACTTGTAGTAAAAGTAAGAGAAATGAGTAAAAAAGAATGAAGGAAGTAGCAAATTACTATTCAAGTACCTATGTGGACGAGCACCAAAAAGGTGAAATCAAAACAGCACTAATTCATCGGATCCCGTTATACTATGAAGTTAAATATACTTGGTCGAGAGTAGTACTAAGATGGGTGAC
>MSTRG.29510.1 scaffold455 351579-351882
CAACATTTGGTTGCTGTTTCATGACTAAAACCAAACCAAACCCCCCCTCGCTTTGTCCTTCTCATCGACAATGCGTTAAGGGGAGCTGTTACTGTTCTTTTGTCGTTTTACGATTTGTTGTCGTTCTTCGCATCAGTGGAATATGGAATTTATTAGAAGACGAGCCCCTTCTCTTGGCTTTTTCCTTCCCCAGTTCGGCTAGCATACGCACGGC
>MSTRG.18312.2 scaffold2619 13425-15310
GAATGATTGATTCTAGGCCGAAAAAACTGGCAACTGGAATCCACGGCTTTCTTCCACCAATGAAGACGGCAACGGGATCGGTGATGAACGAAAAGCCACGAAATTACTTGCACCTGCGGACGAGCTTTCTACCGAATTATTCTGGAGGTCGGCCTTCCAATTAATCCAGCGGTTCGGAGACAATGATGCTCCAACATTGATAAAAAGCACCCGATAGTGAAGTTCAGGGTGCTAATGGACAAATGAAGCATGTAACAATCTTGGTGATATCTATAATGCAATTAGAGGTTGCTCCATTCGCATACTATTCATATTTTCCTACATGATCACTGAATGGTTTATCCAGTAGCATACTGCCAAAGACTAGGTAGGATTCATTTGCATTTTTTTGTACTCCTAGAGTATCTTTAGTGTTTATGTGAGTTGTCCAATCTTGGTTGAAGGGAATTGTCAATTGCTATGTTGCTAACCATA
>MSTRG.11955.2 scaffold1572 38995-42288
GTTTGATGTCTACTGTCGGCTTCGCACCTCTTCTCCAAGTTTCGTTGCGGTTAGGGATTCGACTAACGATGGGTCATCCTGTCGCTCAATTGAAAGCTTTTAGGACGTCGGAGTGGGTGGCAAGCATTTCAATTATCGCGAGTTAGGGTTTCGGTAACCTACAGTTTCGAGTCCATTCTTCTTTTGGGAATGATCTGACGGTAAATACGAGGGGCCTATATGTTCTGGAGAGGAGCATGAGGTTTCTGATGGGTAGGTGTTGGTATCGAATAGCTGGCTGTCAATGAAAAGGAACTTTATGAGCCAAGTCTGAAACCATTGCCAGCATCATGTCTAGGTTACCTGCAAGTCCCTTTTACATTTCAGTTTGCTTCGTGTGGAAGGACAGCACATATTAATGATCTGGCTGGTGGGATTTGCTCAATCACAGTTTCCATTGTTATCTGCAACAGAAAGCATACGTGAGAGATTACAGTCCAATAGTATAATTGATTTACATATTCGTGGTCTTGGCACTCTTCTATATGTTTGTTTGCTTCATCAACCAGCATGGGGAGATGTCTATTTCATCAATGAT
>MSTRG.29286.1 scaffold45 3864-38013
GGCATGGATTCAAATGTATAGAATTATAGTAGGAATGCATTGGAGCACCTTATCAGTCTTGGACATGGAAAAGAATTCTTAAGGTAAGGGATTTGATGTTTCCTTTCATCTCCACAAGTCTAGATGGGTCAACTATCTGGAATGGATGTCAAATGCTTAAATATTTAGTCTCTTTGGTTTGGAAAACAATTCGTTTTGCAGAGCATTTGGTCAATTGGTGTGATATACTCTGG
>MSTRG.9984.1 scaffold141 143555-144295
CCCTTCTCAAATTCCAAGTTCCATTTACTTTCCTCTTCAATTGTTTCATTATAGCTGCCAAATTGTTACCGATTCCAATCTTCAATTCCATATTTTCGATCCCTGAACCCAAATAGCCGATCAAATTGCAACTCGCAAACCTAATTCCAAGAAGTTCATATGCTATCTGGTTGGTAAATGGATTTGCATGTGGATTCAATACTCAATCTCTGTCTGATCTGTCTTTGGGTGCAAGACAATGATGTCTTTCTTTGGTTGTTTGGCTTTAAGGGCGATAGATTGAATGTGTTTGATGATTCTGCGTTTTCTAATAGGTTTGATGATGGATTAAATGTGTTGCAAAGTTGATCATCTTGTGGTTTGGGTTTGATGCTTCTATTGTGTTATTTCATTATGTTTTTTTGTTTTTTTTATTATTTAATGTGTGTTGCTCGGTAACCTGTACAATATATACTTCCGGGCGGAAACTGGGGTCCAATATCCGTATCCACCCAGTCCTCCTAATGCCAAATTTAGATGGGAAGGAAGAGATT
>MSTRG.15498.2 scaffold2127 1086-3538
CATGCAAGCGGCCAGGAGGAAGTGAAGAATCGTGAGCTCAAGTGGATTTTTTGAAAACCAATCGATCAATCTCGGAAGGACTGGTGAATCACGGTCGATGAGTCTGTTTGGGCCTATCAAATTGCGTTCAAGACTCCTATCGGCACTTCTCATTTTCGAGTAGTTTATGGCAACTCTTTTCATTTATATGTCATGCTTGAGAATAAGGCATATTGTGAGGGATGAAGCTACTAAATATGGATGCTAGGGTTTTCGCTTTAGAAAGAAAGTGCCATTTTCTTGAGTTGGAGCAGTACAAGTTCCATGCATATGAAAGCACATGATTATAGAAGGAGAATGCTAATGATGCAAAGGTGTTGGTAAAGTTCATCCAATGCCTTTTCACACGTTTCGACGCCCGTCACTCAGTCATAAGCGATTAGGGTACTCCGTTTCAGAGTGTTTTCAAATGAGTTTTGCCAACTCATTGGGACAGCTAATCGATTGATCATCACTTACCACCCGCATGCATGCGGCCAGGAGGAAGTGAAGAATCTTGAGCTCAAGTGGATTTTTTAAAAACCAATCGATCAATCTCGGAAGGACTGGTGAATCATGCTCGATGAGTCTGTTTGGGCCTATCAAATTGCGTTCAAGACTCCTATTGGCACTTCTCATTTTCGAGTAGTTTATGGCAACTCTTTTCATTTATATGTCATGCTTGAGAATAAGGCATATTGTGCAGGGCGAAGCAACTACATATGGATGCTAGGCTTGTCGGTTTAGAAAGAAAGTGCCATTTTCTTGAGTTGGAGCAGTACAAGTTCCATGCATATGAAAGCACACGATTATACAAGGAGAATGGTAATGATGCAAAGGTGCTGGTAAAGTTCATCCAATGCCTTTTTACACGTTTCGACGCCGTCACTCAGTCATAAGCGATTGGGGTACTCAGTTTCAGAGTGGTTTCAAATGAGTTTCCCAACTCATTGGAATAGCTAATCGATTGATCATCACCCACATGCATGCGGCCAGGAGGAAGTGAAGAATCGTGAGCTCAAGTGGATTTTTTGAAAACCAATCGATCAATCTCGGAAGGACTGGTGAATCATGCTCGATGAGTCTGTTTGGGCCTATCAAATTGCGTTCAAGACTCCTATCGGCACTTCTCATTTTCGAGTAGTTTATGGCAACTCTTTTCATTTATATGTCATGCTTGAGAATAAGGCATATTGTGCGGGATGAAGCAACTGAATATGGATGCTAGGCTTGTCGCTTTAGAAAGAAAGTGCCATTTTCTTGAGTTGGAGCAGTACAAGTTCCATGCATATGAAAGCACATGATTATAGATGGGGAATGCTAATGATGCAAAGGTGCTGGTAAAGTTCATCCAATGCCTTTTCACACGTTTCGACGCCCGTCACTCAGTCATAAGCGATTGGGGTACTCAATTTCAGAGTGTTTTCA
>MSTRG.13417.1 scaffold177 339933-340586
CAAAACATTGGACCCGAATACTCTCAACTAAAACCTTAGGCGAGCGGCGACATAAAATTTTGAGGGGTCTGGCGGCCGCCGCAGTTAACGAGTAGGCGACGACGATAAGCGGCGGATCGACGATGGAGATGGTTACGCCAGGACGAGGAGATGATGTGATGGATCAAGGAGCGGACGGCTACAGCTGGACGAAGAAGGACAGTTAGCAGCTTTTGTGGATATCCAGGAACGTCCAAAAAAACCTGGGAACGGCAGGCCTGCACAACAAATCCTGTCACGAGGAGTGATTTGTTGGTAACGATCAATCTCTTCTAGTGTTTGATGTTTTAGGTGCTCCAGTTCGGGCTCCACTGGTCATTTACTGTTTTCTTAGTCTCAAATGTTTTTGTTGGTTTGAACTTTTATTATTTTCTTGTTTTCGTTGTCGGGTTGTTCTTAGCGCATGGGTTGTACGTCTTTATTCAAGGTCTTTTTTATTTGGGATGATTTGTAACACAGAATGTGTTTGCATATGCTAACTCTTTATATCGTCG
>MSTRG.23645.3 scaffold326 159375-160341
CGACGGCAGCCGCGAGTTTCTCAGCGAGGTTTTTGGCAACGATCCTAGCCCTCCAATCATGCTCCATCTAACGCCCATCTCTATTAAACTCAATTTACTCAACCCTAAGCCCTATCAATTGATTCTGCAGCCAAAGATCGAGCTCTGATCTTCAAGACGGGCGAAGACATCAGTCTTCTTTCCCGTCTCTGTTTCCGGCAAACCAGGACTCTCTCAACTGAAGATAATCGATTCCTATCTCGATTAGGAATTGGATTTCGTCGACCGCTGGTCCTTTCTCGATTCGAAGCTTCCATAGCAACCCAAGTCCATACAAACTCTCTCTTAGCTTCGGAATAAGGAGAAGATAACTGGCATTTGTCTGTGGCGACGCCTGGACTTTCACTGATTACATTTCAGTCACTAAACTTCTAGAAAATTGATTCAGTACCTGAACTCCTAGTAAATTGCCTGTTGTAAACAAACTATTAGAAGTTGACAGTTTAGCCATGAGTTGTTCCCTTGTAGCTGTCGCGGTCTCAAACTTTCTGACTGTGACAGTTTGTACCCAAACGATTCTAGAAGGCCCTGTAAGTCCTATAATTAGCTCTAATATGATATAGAATGCTAATAATTAAGCGGAAGTTAGTAACGTCATCCCTATATTCATAAATTGATTAAGTATGAGTATTTCATCAGGATTACTAATTCAAAGTAAAATATAGTTATGATTTTTTATAGGATAATTTGATTAAGTGCCCTGTATTAGATCTTTTCTTCGACCTCTTTTTTCTTTATCTTAAAAATTAGCATCTATAAGATACAAC
>MSTRG.13003.1 scaffold17 50128-50623
CCCACTCTCTCTCCTCTCCTCCTCTCCTCTCAAATCCCTATGACTTCTCTCTAAAACCTCTCCTTTCTCTCTAACCTTTCTCCTCTCTTCTCTCTTTCTTCTCTACCGTCGTCGCCGCCGCCGCTATTTTTCTTACTTTTTTTCTTTCTCCGCCGCCTCTCCTCATCTTCCTTTTGTGGTCTCATCGAAGGCGACGGGCGCCGTCGCCTCCGCCTCCTCTCTTCTCCCACAACGAACAAAGAAAGGAAAACAGAAGGAAGATAAGATGGGGATCGGTGGAGCCGGAGAGGCAGAAAAAGTTTCCATCGATAATGGACT
>MSTRG.13277.2 scaffold175 591344-592226
GCAGCTATCTACTGGTTGAACTTACAGGTGGCAGCGACTTGTCGAACATATCAACAGTCCTAGATTCATGCTTGAACTTTCGGCCGTCATTCTAATATTCGTCCTTGTCAACAAGATAATGGACTAGGAAAAGTGTGCGAGCAAACTGTCGGGACAAATCTTGTGAACTCGGTCAGTCAAGTGTACAGATACATTGTTGACAGAAGCTCTCTCCTCTAAATCGAAGGTGGCATTACCTTCACTCTGTTGGAATACAACCTCATCAAATGTCAGGAAGACCATATCTCGTATCAGTTGTAATGGTGATGGCTGATACTTGTTCGTATCGAAAATCTGCTTGCTGATCGAAATAACCAAACACAATCCGAGGGTCTAACAGGCTAAAAAACTTAAAAGACTCTTTCTAGTGCAACCCATAAATTTCGAGAGTTCAAATAGGGAGGTCATATTTCCACTCTCGAATAGTAGCCGGAGACTGTATCGCATGTATGGAATCCGCAAAATTGTACATGCTGTGGCTGGCTATCTGTTCATATCAGCTAATCATG
>MSTRG.28177.1 scaffold42 302025-302487
CAGCAGCAGGAAGGATAGGAAATTGCCTTGAGTGTACAACATTCGCTTTAACTACTGTTACCAGCTTTGGAAGCAAAGCTACTTATGTGGCAAAACTGAAAGAGGAGATGCGGCCGAGTTGTTTGAGCTTGACATCTCAACGGACGTTGGTGTCTTCTAGGTGAACGCGACAGGTCCAATTCTTCTTAACCCTAAAGCAAATTTCCTTAACTAGTTACAATCTGTGTTTCATTAGCAATTGGCCTGTGATTTTCTGCACATTGAATCAACTCAAATCAAGTCGGTGTAATTGGAAGTGAAATGTAGAGGAGGTTAACGCCTCACTTGTTTTATGGGTGAACTTGGAGTTTTCTGACATTATATATGG
>MSTRG.25052.1 scaffold349 7963-8447
AGGGCTATCGATATCAGAAGAAGGTCCTTCAAAAGTTCTGATGCGAGAGGAAATGAAGGTGCAAAATGGGGGCGTAAAGACCGAGTAGATTGAGTGATGCTGAAGCTCTTCAACGTAGAACAATGGATAGGGGATCATTCTCTTTGGTGAAACCTACTGACTAGAAGTTAATCAACCCGAATCATAGCTTTGGTTTTTGTGGGGGGTAGAAAAGGTTGTTATTAGCTAATGGTGTGTGCTAAGTATTACTCTAAGTGTAGGGAGAGATTTTTGTTCAGTTTGTATCTCAGTTCTTCAGATGGATTTTCGGATCAGTGTGTTCTGTTTGCAATCCAAGATTCCCAGTTTGTCTAGTGTGTTAATATATTTTTGTGTGCAGAAGAAGCC
>MSTRG.156.1 C7955873 1-316
CGGTTTACAACAAGGACGATTTTTTTGATACCCTTTCCAGCCATACAATTGGCCGTGATTCACAAAACGGAAGGCCTAGATTCTCCGAGCAAATGAAATTAGACACTGAGACCTTTGGTGATTTCCCAAGATTTCGAGGTCGCGGCTTCCGTGGAGGGCCAAGGGGACGATCTCGCGGTTCGTACAATGGAAGGGGATATAATGGGTATGGTTACAA
>MSTRG.9918.1 scaffold140 1028777-1029107
TATTTGTTCAACCTACTGTCAGCCGTGTAGTTAACAGGCTCAAAGATATATGTAACAAGGAGGGAATGAAGACAAATTCCATTGCTCTTGTTACACTTGCGGAGTACACTGGTGGGTTATGTTGCTCTCATCAGTGTTTTCTGTGAATGACAATTTAAGGGGGGAAAGAAGTATGAGAGCAGTTACGCCAATAAGTCTGATGACTTTGATTATCTGCATTCCCGGC
>MSTRG.19452.1 scaffold279 472008-474442
CTTTCCAATTCGATCCGTTTCTATCATCGCTTTCCGCCTGTTCGTGATGCACCATCCACTTCGATTCCTTCGCGGTATTCATCGCTCACTACTTCCCTACGCTCTCCGGCGATTCTCCAGCGAATCAAGCGCTCCGAACATCGACGCGTCGTACCTCACAAGCGAGTGCGGATGCCGTCCGGAAACCGCCCTCTCCGCCTCCAGGTACGTCACCTTCAAAACTCGAGAGTATCAAATGCAGTTCGATCAAGTGTAGTGATGAAGAACAAACGGAGAAATGAAGAACAGATGGAGAAGAAGACGGAGACCGTTAGTCAACGTCAAGACACGAAGGGAATTGAAGAACAGATGGAGAAGAAGACGGA
>MSTRG.12810.1 scaffold165 894098-899949
TTTGGTTTTTCAATACCGAGAAGCAAATTATTGTTCCACAATCAATAGTCGGATGGATTACTTGTATGGACCAATACCTCCGTGCGTCAACCTCGAACGATTGATGGAGAACTACTTTGAGGCGAGTGCAACCGACATCGAACCGATGAAATTTTCGACAATGAGATTCGATGCCAAAGTATTGATGTGAGGATGATAGGTGGT
>MSTRG.24245.1 scaffold339 411628-412161
CAACATATCTCCTGCAACTGCTAACCCACCTTCAGCTCCAAAATCAGAAGGCGATGTCAAGGCGTTGGAACCATGAAGAATGAAACGATCAGGACAATCATGTGATGAATTCGGTTATGAGGATGCTCCTGTATTGTGCAATTGTGGGGTACGGGCTTCCCGTCGTATCTCACACACGGTGCAGAACCCGAATCGAAAGTGTTTTGGCTGTGCAAACTACGATTCGAAGG
>MSTRG.28161.1 scaffold42 220663-221075
CCGGATCACCAAAGGGGAGCAAAGAATCTCTGTATCTTCGGGTTTATGAGCTTGCTGGGTGGGCTATTTAAGCACAAGATTCTTTCTGAACGCATAGTTCATCTCATTCTACTGGAGCTACTGGGAAGTGAAAGTCTGCACACCAGAAGAAGATGTTGAAGCCATTTGTCATCAAGTTTTTCGGATGACTATACGCACGTTCTACCACCAAAGCAATCTCAATCTCATTTTATTGCGGGC
>MSTRG.36010.1 scaffold67 785260-785717
TTCCCCTTCACTCTGAAACCCTAGCGGCCGTTCCCCAATTTTTTCTCTCAATCGATTCAGAGATTTTCTCTCGATGAATCACCTCCCTGATGAGAAATCGGACGATTTTCCATGAAATCTCCGACGATTTCGTGAATTCCTTCTTCTCTTTTCTTGTTTTCAACACATTCGACCTATCAAATCCGACGATTTCGTCGATTACAACTCCCATAATGAATATTTTCCGATTAGGGTTCATATCTCCCCTGATTCTTCGATTACTATCACAGATAAGGTCCCTTTTCTAAGATTGGAG
>MSTRG.913.1 C8033761 2-404
CAGGAAGAAGAAAGAACAGCAAACTGGTATACTGTCGAAGTCACCAGATGATTATTGGCAGGAAATCAGAACTGTTCAGGCCATGCATCAAGTGGTTATTTCAAGTAAGCCAATCGCTGATGATAGTGAATCAAGCATTGATGATGATTCTGGAGAACTCAAATCAGAGCCGCCTTCACCTTCTACATCCGATAATGCCGAACCCATGGTGGTGGGGCTTAATGACATTGCCT
>MSTRG.15914.3 scaffold22 97180-98456
CTTCGCCGTCCCCCATATCTCTTTCCTCTCAAAAACCTCTCAACTCTCGGCTCTCACCATCTCCCTCCGCCCAGCGGTGGCAACGGTATCGGCATGACGGTCAAAAACCTTTTGGAGGCGGCGTCGGCAATGACTAAAACAAAGGACTAATAACAATGAAAGAAGAACCTCCGGTGGAGGCTCAACCATCGGTCGAAGAGCCGGCACTGACGGTCTCGAAAACAGAGACAATAGATAAATAAAAGAAATTACTGCCAACTTGCTCTAGAAAAAAGGTAGACATTTCATTTGAGAGTGTCAGATAAACTCTTGGCCGCTTGCTCTAGGAGTTTCGGGGGATTCAGTTGCTTCAACAAAAGTACTACTTCTAGTGGATTTTAGTATTGCAGTAGACTTTGTATTTCCTATCCTTTTTGGTATCCTTTCCCTTTTGTTTATTGATGTCTTTTGGGTAGTTTGGTGGGATTCAGGTATCTAGTTTGATTGGTTTCGGGGACTTGCTATTTTGTTTGGGTATTGAATTTTTGTTTTTGGGTTTTCCATTGCCATTTTAGGATATGGGGAGATTGTGGGAAGTTCTTTTCTTTATGGGATTTTTTTAGACTCCCCTCCTCATGGTCCAACATTGGGCCTTGTATATAAAAAAATTTTCAC
>MSTRG.9614.1 scaffold1376 225125-228467
GCCTATCAAATATTAGCGGATAGGAAACGTTTGAAGTTTTTATGTTAACATACCTCATTTCCATAGGTCACTTGTCAAATTTTGAAGTGAAAATAGAAGTTTTCTAAAAAGCCTAGTATTTGATGTGTATGTTGGGAATGGCCAGAAATGGAGGTTTCATCATCTTAATCCCTTCAAATAATAGGCAAATGAATTTAAAAAATCATTTCTTAACACGCTAAGCCAATATCGATTAAAATTGATTTTTAGATCCATTTGACTTGTATTTGCAGGGGTTACCATGATGATACTAGAACTTTTTAGCATTTTCCAACATGCCTATCAAATATTAGCGGATAGGAAACGTTTGAAGTTTTTATGTTAACATACCTCATTTCCATAGGTCACTTGACAAATTTTGAAGTGAAAATAGAAGTTTTCTAGAAAGCCTAGTATTTGACGTGTATGTTGTGAATGGCCAGAAATGGAGGTTTCATCATCTTAATCCCTTCGAATAATAG
>MSTRG.25724.1 scaffold360 269093-270760
AATGACTCTCTGCGACGGGTGATGGCAACCGACTTCATCTCGGCACAACCTCCTCTGATCCGGCGACCACAACACATATTCCTTCTTCCTCTTAAATCCTCTCCTTTCAGTTCCCGTTTTCTTCTCCGATTCGGAGACCACGACCTACTTCACGGATTCATCTCACCATTCTTCTTCCCATAAATCATCTCGGCACAGCTCCATCTTCTTCCCGTAATCAAGTTCACACTTTCTTGAATCGATTTTGTAATGAGAAGATCTCAAACAGAAATTTTAAGTATTTCTCGGCTGGTCAATGCAACAACAACGCTAACATTGATTTGCACCCAGGATTGGCTTCGTGCAGACTCACGCTCAGTTTCAGTTAAGGAAGGAGATTGACAAAATTGATGATACGCTGCTTGCTGTGAATCTAGTGACTTTCAATTTCATTTATATGCTAGTTCTTCCGTTTGAATGATTAAATTCACATGTTTTGGAAATTGGGTTTGCTTTTTCTTATGAAGCTACAAGTTGTGTCCTTTCTGCAGGAGGTGACGTCGATTCTTCTAGCAGAGGGAGTCTCGACAGACAAAATACTGACGAACTTTTGAACCTGAGATTGGTCTTGATGGCAGTTTCCGGGGCTTTCGTTGTTGTAACAATAGTTGTTCTTCAACAATTAAAGAGATGACGGGTTTTTATTGTGTTTGAATTTGCATTTAAATAGATTAATTGATTTGATTTTAGCGGTTTGCGGTTGAGCGGTTTAAACCGCACCGAAACCGCAAATTGACGCGGAGCGATCAGGCCGCACCAATACTTTAGGCGGAGCGATTTTTTATATGGTTACGGTGCGATTTTTTACATCGTAATGGTGCGGTGCGGTCGGTCCACACTCTGCCCACCCTTAGATGGAAGGACATATTCCAACATCCAGAACGAGTCCATGAAGAAGCCTGAGAAGCAGGAAATCTGAATGTCTTGGTGCTAGAAAGCTCACTAGAAAGCTCGATGGATCTGTCTACGGTCAGAAGCCTCAAAGTCATTAAAAGTAGGGCAAATCCAAGAGACCTATCAGGCTAGAAGGGGGTTCCGAGATGTCAAGTTGATTTCATCGTCCCAATTTTCCTCCTCGTGGAAATGGTATATATGTATGTCTGATTATTTTGTAATTGTAGGAGAGACATATTTCTGAACTCCAGTTCACTGTTTGTACTTTATTTGACCAACGGAACTGAATACGGACAACCAATAACCAAG
>MSTRG.29737.15 scaffold461 702149-702824
GTTCTAGTAGGGTTCCCATTTTTGTTCCCAATTTCCAAATTTCAAGCACTCCGAACTCCAGGTATTGCGACTGTGTTCTTACTCCCCATATGCAATTACGAGTTGTTGTATGATCAACAATTACCTATTCTCAGATTGATCAAGCACCTGTTTTTACTCTCCCTGTGCGAGGATTGAAGAACTGGGTCTACAAAGAATTCAAACGTTGATTTGATTACCCTCTGTTCTGTTTTATGGTGGATCCTACCTTGGCCAGTAACAAACTCCAGATCAGCTATCACTGTCAATGACCGGGCTTGTTTTCAGTTCTACCTTTGTCCTACCCCAATCGAATCGGACATCAAGGTTTGCAAACTTTTTTCTTGAAGACATGTGCGT
>MSTRG.33087.1 scaffold56 7322-10038
AGGGTGTAATGGAAACATTTAACAAAGAATCATCCTCTAGTACAACTAAGGTAATGACTTCGGGGAACCGTGAGCGCGGGTTTGTTCAATGCTCCTGTGGAAAGGAGACCAAGATATAGTAAAAAGTAAGAGAAATGTGTAATAAAGAAGGGAGGAAGTAGTGAAAGACTATTCATGTACATATGAGCACGAGAAGTAGAAGAGTGAGATCATACAAGTAGTAATTCATTAG
>MSTRG.5747.2 scaffold107 221296-222366
ACTTTGTCTACTTCGCCCTAGTTAGGGGTGGCCGCCGCACTCTATCTGGTCTCGTTTTTTTTTCTCTGCTGCGATCTGATTATATAGCAGATGACATTCGACGGTGGGACATTATGTGAATTGCTTTGACTTTAGCAGTTTCAGACGAAATTGCTTTGTAATTAGCAGTCTTCGACGGCGGCGGTAGAAATGTAAATGTTCAGTTTTAATGGACTGATAAAGCGATCAAATCCCTCAACTTTACGGTGACGACGTCGACCAGAATGCGATGAAGAGAACACTGAAGCTTGGTTCTATTATGTAGTGTTGAGTCTTAACAGTAATGGTGTAAGAAATAATTAATTGAAAGCGTACTACTGGTCTCGGCCCTGTCATCTTTTATCCGAATTATTCGTATTACTGGTATGGTACCAACAACAGAAACATGTAGCTAGATGGAGTTTGTGGTATTTTCTGTAATGTTCATTACTTCAAAATATGAACAAATGATATTTAAATAGATGGAAAAGTTATCAAAATTAGTAAAGCTAGCTAGAAGAGAAGCAGAAGCAGG
>MSTRG.3218.1 C8200685 9-757
TTGGGTTCTTATTGCCCGCATGCAACTCTCAATAAGGCAACTGCTGTATGTGAACCTTATAATTATCAATTACCCCCAGGGCAACCAAACCATACCTGTGGAGGAGCAAACACATGGGCTGACATTACCACTAGCAGTGAGATATTCTGTGCAGCCGGCTCATACTGTCCAACTACCATTCAGCAGAATGCTTGCAGCAATGGACATTTTTGCAGAATGGGTGCCACATCTGAGACACGTTGCTTTAAGTTGGCATCCTGTGATTCCAAAACAACAACTCAAAATATTCATGCATATGGTGTCATGGTTATAGTAAGTTGTTCACTTTATATTCCCAAAGTTAGATAGAATGTAACATATCCTACC
>MSTRG.40528.1 scaffold87 239318-240702
GTTTCTAGAGTCTGGAATGTAATTAGAGCTCGTAGATTTGAAGTTCTTGGTGGCGTTTGATTTGGAGCTCTCCTCGTATCCCAGAGTTGATGAGTAAGGGTTGGCTATCCTAATCTTGTTCTTGTTGGATTAATCATTGATGCTGCTGAAGGTTGGACTGCTTGTTGAAGTCTTTCATGATTCTGACCATTTTACAATGCTGCGTTTTCTATTTTTGTTCCACAATTTTCTTGCTTTTTTGGGATATTAAGAGCACTATCTGTTTAGCTTTTGTTTCACA
>MSTRG.13182.1 scaffold1732 1876-6847
CCATTATCGATGTATTTCTGAACTGGAGTTGTATCTGCTTTTGTTTTATTTTCATTAGGGATTCCAAGATCATTATTGGTCAATTGATTTAAAGTATTCTAGTTTAGATTTTAATGCTTGTTTATTGGATTAATCAAAGGGCTTGAGTCGAGGTTGGTTCTACTTGCTCCCTGAGGTGGACTCTTGTGTTGCACCTGTGGTTCGACCAAGACTCCTAGGGTGAGGTTTCATAGTACAGTAGTGTGTGATCTACTGTATAAATGTGTTGATGTCATTAGAGCAAGGGCTCTCAGATTATACATCGTGTGATCTCTGTATATGCAACTAATAAGTTTCGTGAAAAAGCTATTGGCCTTTAACTGTGGCGTGTGATTCATCGTCCATGTTAGGACAGGATATGCTAATTTAGAGTACTTACGATGATTATTTTTTTGTCGACCACCCCCGGATTGCGCAATCCCTCAAGTGATATTCAGATTCTGGTAGGACGTGTAGAGTATGCCTACAAATGCTGCTCACACGAATCTTTTTTGTTGGTTTCATGGTCTCAGCACAATCTCAATTCTACACGAGTATAGATAGCCAATCAGTGCTTATTGCTAACCCCATAAGACATTTTTCCCTTGTGTTTCTCTGTATTTCAGTCACGGGTACTGGAACTGAGGGTGGAGAGAGAGTTGGTCGGGGTTTTGATATCAGATGATATCCATTATCGACGTATTTCTGAACTAGAGTTGTATCTGCTTTTGTTTTATTTTCATTAGGGATTCCAAGATCATTATTGGTCAATTTATTTAAAGTATTCCAGTTCAGTTTTTAATGCTTGTTTATTGGATTTATCAAAGGTCTTGAGTCGAGGTTGGTTCAACTTGCACCCTGAGGTGGACTCCTGTGTTAAACTAGCGGTTCGACCAAGACTTCTAGGGTGATGGTTCATAGTACG
>MSTRG.3588.1 C8229919 115-728
GCTGGTGTACCCAACCTTGCCATTGTTGAAAGCGTAGATGATGACAAGATTGCGAGTCGTCTTGATCGTGTGGTTGAAAGCTTGGGAAGGAAACCGTTGAAGGTCTTTATCCAAATGAATACCAGTGGCGAAGAATGTGAGTGCATCCTTATTTGTGACATTTGATTCACTAGGGTAACTTCTCATTTTCAGTTAGGCGTACAGTTTAATATATGTCGCAACATATATGAAGCATTCTTATTATTCTTTCCTAAATTGTGGAATACTTAAGTTAGTTTGAATCTTACTTGTTGATGTGGACTCTGACCATAATTACTTAATTAGGCGTAAGGTACTTAAGATCTAGGAGACTACTTGGTATGGCTGTCAAGTAGAACCTAAAGTCT
>MSTRG.14150.1 scaffold1905 176-824
CTCTAATATCATGAATACGATGAACAAAGGAGATGGGGATGTTAGTAGAAGTTTTTGGTACGGACAATTGGATAGGTCTATATAGAGTCATGGTATTTGGAATCGATAGGTTTGATCAATCATGAAAATCCATTGTTACACAACGCCTTCTCCACCTCAAAACTATTAAGAATTTCGGTATTGAACTCTTCAAACTAAATTGTGAA
>MSTRG.30636.1 scaffold472 743135-743524
CCAACCCCGATTTCCAACTCTCCATCATTCAATCATCTTTTCCTTTTGTTCTTTTTCTTCTTCATCTTCTTCTCCGTCACTAAACAAACATAACCCGCCCATCGAGATGACTCACCAGTCTCCAGCTACAGCTACTTCCGGCGGAGTACCAGCAGCAACATACCCGCAGCTGCCGCAATCGTACGCAGGCGGAGCGCCTCCCCCGATCGGA
>MSTRG.243.1 C7967431 1-329
AACAGGCTGATCTGCAGCAAGCCATTGAACTCCATGGCAGGAGGCTTATGAGTCTGCAACTTCTTGACCTGAAAAACCAACACCGTCAACATCTCCTACATGGTCTCTCCAATGGTTCTCCCGTTTCTTCACCTACTGCTCTATCTCGTACTTTCAGCAATCCAATCCGCGTCAACATCGACCATGAAATTTTTCCCAGGCCTGAAGAGAATGGAGGTTGCCTGCAGGATGGTTC
>MSTRG.35538.1 scaffold651 137355-138598
CGTACTTAGTTATCTCTTTCGGTTTAATCGGGTAATGGAAACTATATTGGGGTTACTTCTTAAAATCAAGCAAACCATCTCGTAAAACTTAAACGATCTGAGCATCAATGGAGTACAACCAATCAACAAAATGATCTTATTTCACATGGACACTCAACTAATCATCAAGGTTTTGTGTTGCCCTTGTAGCTTGCGCAAGCTCATTTTGTGGGTGTCAAATCCCTTGGGGAGCTCCGAAGGAATTTGATCATGGAAACCATCTCTAAGTTCAACTTTTGAACCTCAACTAGCAACTTTCTAGCAGTACCACCAAGCGTGGGTCTTGCAGCCCAAGCCCCGCAGATGGCATGTCTTGCAATCCCATCAACAGCTGCTTGCCAAGGCGTCTAGGGCCTTTGCATGCGACTTTGGGACGATCCCCATGTGGGGTTAGTCGCTGTCCTCCTGTTATGTGACGTCGTGATCTTCAACGTGATCGTCGTCAAAGGGGAGCACATGCCCAGCAAAAAGACCGCCTCCCTAGTGGTTGACAAATGTAATTAACCCTTCCATCAGTTCGGGGATCACATTGGACACCAAATGCAACGAGTTCACCAACTTCTTCTAAAATTGCTCCGACTTCTCCCAGGGTTACCGGCGGCTAAGTGCTCCCGCGTGTGTTATCCTCCATGCTCCCTGAATCTGAGCTCTAGGTCGAACCCAATAATTCTATTGGCTCGGGCCCAGCAGTATGGATTTGTCCTACCAAGTGTATATTTGGAACTTTGCTAAACGTCATCCAACAACATACGTATTTTGGAAACACATTCCAGCCAGTGGTTGACATCATTGTATAATTAATTCAGTTATTTTTTCTTGGTATGATTAAATTCACTTGGAATCACAGAAGTAGAATATTAGATGAAGGAGGAGGTGGAGTCTGATTCTCATTGGCTACTGGAGAATATAGTGTACTCTGATTGGCCAAATGATACCTCATACACGTAAGTGAAGTTTTCCCCTTTTCTCTACGATGAGCAAAGACTTCGCAATAGTCAACGAGTCAGTCAGTCAAGTCAAGTCAACCAGTTGTTGCATTTGCGCCCC
>MSTRG.39134.1 scaffold815 36636-41100
CGCTCTTCTATTTCTCCATTTCATCCACTAGTTTCTGTGTTTATTAATTGGGATGAAATCGGCCAATGTCGAAAAATACCCCTTCCAGAATCTGCAGTAACCGTCTAACCGAGCTACCCCAGACGACGTGCCGTTGCCATCGCTGGAACTCGAGCCTAGAGCATAAGTTTAATACGAGAGGGGAATGCTAGCTCACCAGCCGATCGCTGTTTGGAGCGTACATGTCTGAAGATCTCGGCGAGCACATGTAGAATTTGATCACTACGGTGGTGTAATTGAGTTTTGAAAATGCTTTTCAGGCATTTTCAACAGTTGGGGGACTTGCTCAAATAGTATGGGTTGGCACAGGATATAGTGAGAGCTGGGACACCAACCAATCTTAAGCAGCTGCTGCTTGCTCTTGCTCCATGTTCATGGCTC
>MSTRG.1181.2 C8058941 1-436
CTAAAGCATGTGGAAATGATGTGCCAAGGTTAACTTTCTGGTTGTCGAATTCGATCGTCCTGAGATCAATAGTCAGTCAGGCTGTCGAGAAACTAAACCGTGGCCCTGGGAGCTCTCCTTCCAAACAATCAAGACCTACTATCTCCGACGAATGGGAGAATCCTCGAACTTTTGTTATCGCACTGGAAAAGGTCGAAGCTTGGATCTTCTCCCGTATAGTCGAGTCAGTTTGGTGGCAGGTCATCCCTTACATTTCCTGAAACTACGTCGTTTTACTTTATTTATCCTACTCGGTATGAAGTAACCTTTGTTTCTTTTTTTGGTTCACTCCAGACCCTTACCCCACATATGC
>MSTRG.4828.1 C8355901 13-845
TGGACACTCGGTAGTGCCTGAGCTTCACAACAGATCTGAGGATGCACGTTTCGCTTGAATTGGTTTGATGCTACCACTGATATCGAAGGGGTTTGTAAATAATAGTATTGGCCCTAGAAGAACTACAGAGCTTGAGATTGTAAATAACAGAGAAAGCTCAATGATGGATGCTCACCATAAGTTTGTCAATAACAGCAATAAAGATCGGACCATTGGGAATCATTTTGAAGACAGTCATGGGTTTTTATTGAAGAAGTTATTCTTTTATTCTCCTGGAAGGTTGATTAACCAATGTTGATATTGTGAATGGAGTGTAGATGTACTGAGTGAGCGAGAGCTTGATTGTGAACCAAATTATGGGTATATGCATGCTTAAGGGTTGCCAGTTTCCTCCTAGTTACTTTGTAAATAACAGGCTCGTATCTGTACATATGGCCTTTTTAATAGTGGATATGTTGGGAATACAAACCCATAGTGTCTCAAGTATGCTTGTGTAGACACTCGAACAATTGGCTGGTGTGCTGACTCGACTGGAATCTCGACTGAGTGACGTGAGCCTACTTCAGTTCTAGCTTGATGTCAATAGGCTCTATAGCAACTATAATTTGTCTCACATACCATATATAGTTCGAGCGGACTTCCATTCTGGCTCGATGTTAATAGGCTCTATAGATTTTGTAATTTGTCTCACATATCATATATAATTTGTCAATTTGCGA
>MSTRG.8756.4 scaffold127 1224551-1226163
CTTCTTATCTTATCTCCAGTCTCCTTCTTTTTGTTGCCTAACAGTCGCCGTCTGCCTTCATCTCAATTAGTGATCCCCCCCCTCTCATCGAGACGATTTTACAGTACCTCCTAAGCCTGCTTGCGCTTCTCAAAAACCATTGGCGTCGAGGCATAGAGGGTTTAGTGTCGATTTCCTTTGTTCCTCGATGAACTGACACTCATAGCAATGGCAACTTTCCTCTTTTCATCGACAGCTCCGAGACCAAAGTTATGTTTCGTCCTCACTCTTCTCGTATCTCTTACTTCATTGGGGTACTAATCTCCCTTACCTGTCTCCTTTTATCCAGTTCAATGAGGCTGATAAACTATCTTCGGCTGTGATAGTGACGAAAACCTCCTTCTCGCCTTCCTCGCAAATCGAGTACACTTCATCGAATATGTTTTCATTTGTTTTATTGAGGATTTCAACCCGCCGCTGATTCTATACACACTTCTACCGGGATCAAGATGAAAACCAGAATGGATTCGAGGCCTGGGGAAGTAGGGTGGCCACAAACGAGATTGAGCTAGCTAAAGAATCTCAATCAAAATAAGAGGGGGAGGAGGATTCATTGGAGGGAACGACCTAGCCTACATGGACTCGCTTCCTGATAGACATGTTGATCACGATTTAAGTACACGAGCAAGACGCTAGATTTAATGTGGTTTCCAATGGTAAGGTCGACTAGTTTACAGGGAAGTAGAAGAAGAGAAGATGTTATTATCAAGAAGCAAGAGAATGAAAGAGTATAGAGAATTAAGAGAGGAGAATCAATGACAATATTAATTTGCTGATAAGAATCAATGACAATTGGTAGGAACGACCTTTGTTGACAAATTAACTATCTTCTTTTTAGAGGTCACATCAAATAACTTCATAACACCTTTCTATACAACATTTCGAATATAGTGTACATGTATTTCAATATGCTTCGTACAATCATGGAGAACATGATTCGCATTAATTTGAATCTCACTAGTATTGTCACCAAATAAATAAATTGGAGTAGGAATAGAGACTCCTA
>MSTRG.23321.1 scaffold319 682724-683095
CTCTTTTGCCCGTTGGCAAGAAACTGCAAGATTTTTTAGCTGAGCCCCGAGCTTTCGAGACACTCTTGGATGCAGAGCAGACAGTACTCAAGCCAAACTGACCCAGTACTAATTCAAAATGTATGTACATGTGTGGATATTGAGGTGGCTCTATAATGAGCTGAAGAGCTTCTGCAAGGAAAGAATTGGAGCAAAACTTTTCATAATGGAAGTTCCGAT
>MSTRG.37863.4 scaffold76 118816-119535
CTGCCGTTTTTCTCAAAATTGGTCTCCCTCTACCCCAAATCATCATGAGGCCAAAAAAGCAGTAGTTTTCCGGCCGAGTTCATCACTCCCACAGTGATTTCGTCGCCATGAGGTTGTTTCAATACCGATGGCGAGTTCGGCGGTGAGTGGATACTTATTTTTGTTATTTAATTGAAATAGTTTTTGTTTTGTGGCCTATTTTTGTGTCTGCGATAGGTTGCAACTACGGGAGGTTGAAACGGCATCGGTAGTGAGTGCTTCTTTACTCGTCGGCGGTCAGCTGGAGTACAGGTCCAGCCGTGGTGGATTTGAGTGGCTGCCGGCGACAAAAGCAGTTTCCGAGTACGAGTTGTTCATTAACATGTTTGTTTGTCGATAGTTTTTTGTTTTGATTTGTGGGTGTACTAATCTGTCTTGTTCTGATTCATTTGGATTCCTTTTGATTTTGATTTCGACAAATTTTATCTTTTGATTTCGATGAATTAATTTCTTTGAATTCGTTCTTGTAATATTGTTGGTTTAGTGTTCAGAAGAACTAGTTCTTTTATCGAGATGGTGGTTTACATGAACTAGATTGTGTAATATTGGGGTTTTTTTTTTCAATTATGATGATTGAAGGTGTTTTTTATCAA
>MSTRG.10335.1 scaffold1478 64967-65643
AGAAGACGTTCTGGAGAAGACATTCCTACCATTGATCATTCCCATTTTCTTTCCCTGTATATTTTTCTCCTCAACTGCTGGTAAATTATGAGGAGGAAACTATGGAGGGGAATCCTTATATGATCATGATTACAAGCACTTCTTGAGAGTACTCTGGCAGTTGGCCCTGACTTTAAGCTGTAAAAATCAAGTCTTTATTTTGCATATGTAGAGAACCCTACCTTAAGAATAATTGATGAGACTTTTTATTCTTCTTCTAGCAGATGGGTATTGTAGATCACCTTTTAGAGGCACATGGGCTGCTCACAGATTGGTGCAAAAGCAAAGCAAGAACCCCCAAAGTCTTTTCCTTGTAACTTAGGCTAATGTGGAAGCATCCTTAAGTGTTATGGAAGTTGCAAGATTTCATATCTACTTATGAGTGAATTTGATTGAACATGTTAGAACCAGAGAGGATATTGAATAAGACATAATTCATCTGCCAGTTTGATGATCAATTTGAC
>MSTRG.35564.1 scaffold651 316152-317187
GTTCTATTCATCAATGCCGTCAATGTAAAAGGGAGAAATGTAATGTGCAGCCAAGGATGACTTGCCGATCGACCCGCGAACCCAATTTGCTCCGGGCTTATCGATCGATTGATATTGATGGATCGGCAAGTTGGTCCTTGGCTACATCTTCTTTTTTCCCTTCATCTCATCCTTGGCCTATGGCGATAAATTATGTTCGCCGGCTTGCCTCCACTCTCCCCGACGTCAGGTGATGGGGAAGATCGCTTCGAGATCGAGCAGGGGGTGGTGAATCATGATCCAGCACGGAACAGG
>MSTRG.16584.3 scaffold230 288266-296383
TTTCACTTCACAGCCATACACCTAAAAAGAAAGGGTTCCGGGTTCCTCTTCTGTCTGTCTATCTTTCCAGTTTGTTATAACAGAAGAAACCCTAGCTAGCTAGCTAGCTAGCAAGAAGACTAAATACATACAAGATGAGGTCTTGTTTCCTTTGTTTTGGTTTCTGCCAAAGAGATAGCCTTTGGTTGCTCTCAGATCTGGCCGGCCCGCCCCTCCCTGTCTGTGGGATCTGGGTAAGGAGTAGAAAAAGCAAGTAAGGAGAAATTGACAGAAGAGAGTGAGCACTTAGAGACCAGTATGTTATATATGAATCTATACCATTGAGTTTTGGGTGCTCACTTCTCTTTCTGTCGGCTGCTCATCCTCCTCCTCCTTCTTCTTCTTCTTCTTCTTCTTCTTTTTGTTTTAGATTTGTTGTTATTATTATCATCAATCAGCAGTAATAATCTTTAACTCTCTCTCTTTTACAACTACTTCTGTTGGGTTTGGTTTGGCAAATGGGAAACCGAGCGTGGTACTTACTGGGAAACAGAAACTAACAGCTTGCAAGCGTTGGTGGCTTGGTACAGTGAGCATGGTGTACTCAATGCTGAAAGCATGTCATCATGTCACTCTTGGAAATAAAAAGCATACCACTTTCAGCCAATTTCCTATATCTACATATGCAGTATGGTTAACGAGCATGCATGTCATTTCAACGGAGAGCCATTGCTTGCTTCATTACCATGGTCTACAACCTGGATAAAAGGATGGAATGGAGTTCCTGGTGGCTCGATCTCTAGTGGGACGAGGAACCTGACCAGTTAAGTATGCAATATTGCAGTTACATGACACAATCTGACTAATTAGTATATAGCTTCTGCAAATTAGTAAATCTCATTGATCTTCACTCAAACTTCTGCTATGATCTATGTGTTGCAGCAGCGTATATCTATATATAGTGATGTTGTTTTCAATTATTTGTTTTGAGATATATGTGGACTGCCTGTCAGTAAAATGTGCGGAAGATACTAGTGCAAGCTTTGGTAGAACACAGCATAAATAATAGACACTACGTACGTACTGCTGCAAGCTTAACCGTCCATACAGATGCTGACAAAAAATGATTCAAAACAGAGTTTAATTCGGGCTGCATGTATACAGATTGCACCTTGTAATGTTTTCCTAACTGGTCTGTATGTCTAGCAGCTACTATCAATTGAAGAATCTGACAGGCTATGACTAACTCTTGAAAGTACGTAGTAGTAGTACAGGGTAGAGTTTAAGCATCAGAGTCGAATTCTCTTTTTTTCCTGCCCTGTTGGAAGTCAAATTCAAATGGTTCAATCTAGGGTTTTCCCTGGGGTGTTGGTTTTTGCTTCATGTCCGTCCAGGAACGCGATAATATGTTTAATCAACGGCAATAACAGATTTCAGAATTGTGTTTGCCAAAACTCTCAGACAAGTGTAGTTCATTTTTGAGAGATTTGATAAGCAATTAATAATTTTATAGCATCACTAAGGAATGAAGTAGGTGGATATGAACTCCGGCCCGGCAGCAGCAGGTGGGTAGGGGTACTTTACTTACAAGGAAACAGCGTACGGCCTTGAACTGCAATCCGCCATTGCCACGCCACTGTTTACTGCTTGAAAGAGTGATAAGTAGGGCCTCATTGACGCTTTCTTGTTCTGGCCATGGAAGTCCGGTCCTGAATCCTTTGTCAGTTGGAAGGTACAGACAGGGATTGATATGAGATGAGATGAGAGGTGGCAGTACTTTGTCTATTCTGTCAGCAGCCAGTGATTTGTGGTGGTTTTTCCTGGGTTTCTTTGTTACCCAGGTCGGTCAATTTAGTTACCAGCCTGATTAGTTAAGAGTTCAAAATAATGTGCTTGTGTACTCTTGCTGATCGATTGCCCTAGAGGCCGTAAACACTTCACTCGATGACTATTATCGATCGATCCATGTACGTACAGAAATGATGTATTGATGTGTAGCAACCTTGGTCTACCACCTGTTGCAACTATTCTTGTTTATTGGATGATCGATATTAGTATGTGCACAAATTACATTGGTTGG
>MSTRG.121.2 C7949299 1-312
CGGATATCGTTTATTTCGGTCAGCACGATCATCCCAAACCGCAATCCAACATTCCACTGACAGTAGGTTTTGTTTTGTCAGTTGAAGAAAGGGCAGATCAATGCCCTTTGTCACCTGTTGCAAAAGGCAGCAAGGGACGGCCTCCAATCAGTTCCGCGAATGCCTCGCAGATGTCAACACTAACATCCAGTGAGGATGTGAAAGCTGTGCCACCTGA
>MSTRG.25958.7 scaffold361 734924-736640
AAGAAAACGTAGCTCTGCCGACTTCTCCCAAATCCTCTTCCTTACCGAAAACCCCTCTCCACAAACTCGTTCTTCGCCTAATAAGTAATTTATCTTCCCTCAATCTTTGTTGCCAACCAGCGAATATTGAGCGGCAGTGGCTCGACTACTAGAAGCGGGTCAGCTTCCGTTTGCGCCGGCTCTGGCCAGTGGAAAGAGGCAGCGATGTTGAAATTTGACTCACCCAATTGATTTAATGACACAGGGGGCGAGGAGAAGTCGGATCGGGCGTAGTGGCGAATGCAAAGAACGAGCAATGTTGTATTCATTTCCAGTTGCTACTATTGTAGTTGACTCATGAAGGTGCTGCTAATCAAAGTGTAACGAAGAGAACCAGTTAAGTCTTTTTCGCCAGTTTAGGGCAAATCAGTTCCAACCTTATGTTCCTTTGATCGATCTGAGAATTCCCTGGATTGTTGCTTGGATTATGCAATGATAAATGAGGCGGTCAGTGCCTCTCTTTATTATTTTCCTCTAATTAATGGTTTAGATGATGAAGGATGATGATTGAATTAGATTTCATGACATTACTTATGTGAATGCTTGCGGTTTGTTCAATTATCACTCTTATGTCTTGCTTTCTGCTTGAGGAGAGTTTATGGCTACCACAATAATGGCAGGCCTGTCGTCCGAGGTTACGTATGTGAAAATGGCCTTGTCTCCGGTTTCGATTGACTTTCCCAAATTGCTTATATATCTGGTTATTTGTAGCTGCTAAGGGGTCATTCATCCATCTACGTGTCTATCAGTGGCCATATTGTGCATATCCTGCTATTGCTTTACTGAAGTGATGAGGATGTTCTTAATCTAATCAGTATTTGAGTTTCCTCTTTCTGTTAGAGCAGCTTCTAGGAACTCGAATGGGCTTATATATGGAATGCAGTGAAAAATATAACTCCATTCTTTAATTCTATTAGGAACCACTCTGATCTAGACTTAAACAGGACACCATGAACAGTTGGTCATACCATTATTAAACATAACTTGGCATGACATCCCATCCTTCACTCTTATATATCCTACTCAATCACTTGATAATTTTCACCTGCATCTAAATTTCTCCGTCTTTTCCAGAAACAGTGTGTTTGCTTGATACTTAACATGAAGATAAGAAGACGGGGAAGTTGAAATTGAGTTACCTTGTCTGATTTTGAGAGGTGTAGTACGGTGGAAATTTAGCTGTGAACAAGAGACATGCTATGATTAGTTTTTGTGGATGTCTCGGGCATGATCTTGGAGAACAAGAGATGCTACTGGTGAGCAAGAGATGTTGGTGATGTGTTCGCCTAATATAGTATGCTTATACTTGAGAAAATGTAGATTAGTTAGTTTTATTTTTTTTGAATAAAAGATTAGTTTGTAGAAGTAAGGATTGACGATTTGTCACTATTGGGTCTCTTACCTATCAGAATTTAA
>MSTRG.35821.1 scaffold66 990704-991466
TTTCCCACCAAGACTCCCTTCCTTTCTCTCTCTCTCTCCTCTGCTCTGCTTTCCCACCAAAAAACAGAGAACACCAGTTGGAAAATCTCTTTTCTCCCAACGGGAAAATTCTTTCTCTACCAAGAAAATCCAAAGCAGGGAAATCAGTACTAACTAATGCATCATCCGTCATGAGGAAGCCAGCTCCCTGCTTCATGTTTCTGCGTTTCTTGATCGTGCTCTTGCTGTTCTTGCACGCGTCTGTTTCTCATGCCAGGCCTCGCCCTGGACGAGAGCCAAGCTACCTCAAGTTCGTGGTAAACGCCAC
>MSTRG.33648.1 scaffold583 66829-67739
CAAATTCATCAATCATCATTCTCATTCAAATCGCTGATTCCTCAAATCAAATCACTGATTCAATCTTCTCCTCTCCTATAATCAAGAAACCCCAAAGATTCTACTCTATGATGGCTCTATTAGTCCCCTTATGTTGGTGATTCCAGTTTCCAATCCATGGAGTCCATGAATCCATCTTCAATCCATCAATGGTTCTCATCTACAAAAAGGGAGATGGATCTGCTGATGGATTCAAATTTTAATCCTCTATCTTTGCACTATCTATAGTACTTGAATCTGCAATCGACATCAAAGTCCAATGCCAAAGTAAAAAAGCAAAGTAGCCCAAAGGAGCATGGAAGAGAGGAGTACGCTTGGCATTGAAATCCGGCAAACTAGCTACCCACCCGAGCCTGTCCTGTGTTAATAGGGGTTTATGCCTCAGAGACCAGGAAGCAGCGGTGCCTGTATTATACTATCCGCCTCGGAGACCCGGATGTAGTAATATCTCTTAGATATTCTCTTTTTCAATTCATTGTATCTGTAGCTTTTTATGTCAATTTCTCTTAAAAAATCAAGAACCTCTTTCTCATTTATTGCAATCGGCGATTTAGGTATGGAAGATTTAAATTGTCATCTCGATCTTTGTCCAACAGTCAATCCCCCTCAGTTTCTA
>MSTRG.27065.1 scaffold38 401087-401361
CGATAAATTATTTTTAATTTAGAAGGATGATAAGTTGCTTCAAGGTTGGAAGTAAAATGATAAACTGTTTTAAAGTAGGAAATAAAATGATAAATTGATTTAAAGTTGGGAAAAATAGTAATTTGTTTTGAAGTCGAAAAGAAAATAGTGAATTGTTTTGAAATTGGAAAGAAGATAATAAATTATTTTTTGAGTTGGAAAGAAAATAATAAGTTATTTTAAAAATGGGAATAAAACGATAAATT
>MSTRG.10217.1 scaffold145 785613-786037
GGGGAATTTAAGGATACATTTCCTTCTTCCTTTCGGCTGTTTTGTCTCCCTCTCACCACAAAACTTACCCACCTGCAACATTTTTTTCTCTGTTAAAAAACTAGCTCCTGGAAAAATGGTCATCTTCAGACTCTGCTTCTTCTTCTGCCATTGACATAGCTAGCAACTCTGGCATTTGGGGGCATAGCGGGTTTGCTTGGATTGGGAAATTTCCATTGGCGTGATGTAGGTATGAAACTGAAAGTTGTGACCCCTGCATGCTTACTTTGGG
>MSTRG.14513.1 scaffold1971 1341-2242
AAGGTGCAAAGTACAAGAATGTAAGAGAGCACTATACCAAGTTACATTTTTCATAGTGGATTCGCACTAGATCAAGGCATACAATGCTTATTGCATGGTCGAACTACAAAATATAAAGGTGCACTGTGCACAATGGAAATTCACTATACAAAGGTCCACTGCCCATTGTTCGTGGTGGAAGTGCATCATACCAGGGTCAAATTCGCATAATGCATGATGAAAATGCACCTTACCATAGGGAACGGTGCATTGTGGAAGTACACCATACAAAGGTGCAAAGTACAAGAATGTAAGAGAGCACTATACCAAGTTACATTTTTCATAGTGGATTCGCACTAGATCAAGGCACACAATGCTTATTGCATGGTC
>MSTRG.21641.1 scaffold300 238287-239691
TTTGGGCAGTGTGAGCTTTGTGGAAAAGGGGACATAGTGGGTGTGCTCTGCATTGGATGCTATTTTGGTGATAACGCTTGTCTCATCCGAAAAGGCTCTTCCTCGCCATCTTTTTCTAGTATTAACTTGAATTCTGATTGATCGGAGGATCGATCAATGAGCAGAGAAGAAGGAAGAGAAATGCAGAGAAGAAGAAGATAGGAATGAAGGTCTGAAAACCGTGAATCGATTCATTCAGTTGGTTGGGTTTTTATACTAAACCCAACGATAACTTTAACAGTAAAACAGAAATGTAAACGCGGGTAAAAACACGTGTCCACGTTTGATATAGCCATAATGAAATAAGACGGAATACAAAACACATCGTTTCAATTAAGCTCCAATTTCTCTTGTGTCTTGACGTTGACTAACAGTCGTCACCTTCAGCTCCGTTTGTTCTTCATTTCTCCGTTTGTTCTTCATTGCTGGACTTGATCGAACTGCATTTGATATCTTTGGTGGCTATTTTTACTGATCTGGTGATATTAGGGTTTTTCTGCTTGTACTAGATTGAAATCGTTGTGAATGTAATGTGTGATTTGGGAGATTTATGTTGTTTGTTAGAGCTCGTAGTGGCTTACAGTTAATGTTTTCCACTATGAAGGTGTCTTGTATGTCAAAGCGCTATTCTTTTTGTTTTCATGAAGCTTTTTAGGCTTGTTGCAGCTAGTTCTTTCTCGGAATTTGTGGCTGGTTTAGCTACTTGTACATTTTTTATATAAACCAGAACCTGTTGGAGGAATTGGAGCATAAACTTGTCTTTGCAAGTTATGATGTGCATTAGTGTTTTACGAGGTTGTGGTTTCTACCCATATTATGATGGAGTACTACTAGTAATGCTTACTTTGATGCATTAGTAGCTTGTTTTTTTCAGCTTTAATTTGTTGGTTTGTGGTTATGTCTGCTATTTAACAACTTGCTATTTGACAACGATGACGAGGATGATGATGATGAAGATGGCGAGGAAGATGATAATGGGGAAGATGATGATGAGGATAATTGGCCAGGTTATGACAATTGATGTGCTGCTAATGCTGATACTCTTTTCTGTTGTTGTAGACTACTGTGATGTATAATGGGTTCTATTTATTTTGTTCTATAATTCTGTTTGTTTCTCCTGTTTCAAGTGAATGGATTTCCCCAGTTCAAATGAAGGTAGAGAAGCCTCGTCTTGTTTGAGGGTATGAACATCG
>MSTRG.8689.1 scaffold1262 148270-148732
AGTAAATCAGCCAGGGCTTAGACAACAATCTTCCTATCACAGGTCCTTATGCCGTCTAGTTAGCATGCCTGACCCTGCCATAAACCATCGAGAGCACGCAATTGGAGATCAAAGGAATGACTAGTCAAGCTAGGATAGCTTGGAACTTGAAGTTCTTGAAGATTGAAGGCTTGAAGACACCATTGCAGCTTGTCTCAAGATGAAGTACTTCTACACTTCTTCCTTCTTGTTCTCCTTGACCATGGTAGGCTAGTTGTGATTGTTGCTAGGTCTTGATATATGTTGTTGTAATGATATTTCCGAAAATTATAGGGTTGAATACAATTGAATTCTAAGATGATGGTTAAGTTGTGCTTGGAC
>MSTRG.12802.1 scaffold165 741797-742129
CTTCCAAGTTGCAAGATGTTCATATATGATGGTACTAGAAACATAAAAGCATAGAAGGATTTGCATGTGGATTCTCAATTCAGTTCTTAGTCTCTATCTCATCTGTCTTTAGGAGGTTGACTGTTTATGGACCATCTGTTCACTTGTTCATGCTACTGAGTTCTTCAAGACAATGATGTCTTTTGGATGATTCAGTGTTTCAGACCGTTGATCCTTCTGTTATCTCCGATGAATTTGA
>MSTRG.38608.1 scaffold783 525606-526851
ATTGGGACAGAAATCTGGATCATTGTCCATCTTCAGGCCTCCATACCTTACTGGAAGTTGCTCCGCGGCAATGTATCTGCAGAATTACAGGAATACCAATTGTATATCCTCGAAGAATTTGTTGGCCAGGACAGCTTCTTCAATCTTGGATTTGAGTTCCAGCAACGCCTTGCGCTCGTACTCTTTCAAATCGGAGAGGAGGACTGTTTGTTCTCGAG
>MSTRG.27059.1 scaffold38 368383-368708
ATATTCCTCTGCGGCTGCTCCTTGTTCTAGTTTCCCTGCTGCTTTTCGCCCTGCCATTTGCATCAACTGCTGCTCGGACTTTGATTGAGGACAACTGCCGCATTGGAGCCTGCGGAAACCCCTCTGCCCCTGGACATCATGGATGATTGCTTCCTTTCATTTGTGCACGACTCAATGGTTGAAGAAAATTGAGTTGAAGTAGAAAAATGTTTCGCAAGCTATTAAAGTCAG
>MSTRG.7219.5 scaffold118 183576-184208
TAGAAGTTCCTTCTGAAATTTTCATTCTGTTCCATCTGTTTTTCTGCGTAAGGTTGTAGGTCAAAAGGAGCCGTTTTTATGGATAGTTGTAAAGCATACCACATCCTAGTTTTTTCCTTTTCTATTGATGAGAGTCTTGGTTTCTATTCCTCTTGCAGTAATGATCACCTTTCCTTTCCTATGTATCAGGTTTGTCATTTTGTGGGTCCGTTAGGCTTTTCTTTGAACCTTACCGTTCTTCTCATTGCAAATTAGTGGGAACATTGAGACTTACCAAAGCTCCACTCATGTCCGAGGCCAAATAACTAAACAAGTCTCTTTTAATGAACACACATGGTGTTCAATCAGTGTTCTAAAGTTCTTGATGGAAAAAAATAGCATAAATACCCTCTATGGCCAGGTCACTTTGGTAACCTCATTCTGCAG
>MSTRG.22906.1 scaffold313 145473-157009
GTCTGAGCAAATGAGAGAGGAGTTACAGTGCGGGAGGCGCCGCTGCGTGGAATAAGAAATCGAGAGATGTAGTTGGAAGCGTCAATTGGTCGCTCGGTCAGGGACGATGTGATGGCTTCCTTTCATCCTTTTTGTTGCTACAATTTTTTGATAGGAGGCAAGAGAAATAAGCATCGGCAATGGTTGACGCGATCGTTGTCCAATGGTAGGATTTGACATTGATGATCGAGAAGCAAACGAGAGGAGCCTCATTGTGAGTTTTTGACGAGTAGACAAGGAATCAGTGGCCATTCACATGGGGCGTTGGAATTCCAGAAGGCCGGAGCCCCACCGACGATGATCTCTGACTTCCAGAGTCAATTTGTGAAGATGGCGATTTTGATAAATTTGGGGATGATTGTCCAACTATACTTTTCGGAAGTTTGATGATTGATCTCTAAACGGCTAGTGTTTAGAGACTGTTCTGCAATAGTCTGAAGTGTGAGGGCGGATTATGAGATTCTCTAAGCGGCGCAGCAAAATGTCAGTTCTTCCCCTTGGACGTTTCAAGAAGTTGAAAACAAGTAAATGAGGCGTAACTCGACCGTTTGAACTCCAAACGACGCTATCGTAAGAAGTTTTGGTTTTGTGGCACCAACGGGAATCATTTTTGATGTTATTTTGGAGATGTCGACTCGTAAATGAGGTATATAAAGAGTCATCTTCTTCTTCTTCTCAACAAACGACCCATATTCCATTATCGGATTTTGCCACATTTGGTCGAGAAGTGTTGGAACATCTTTCCTCTCAAGCTAGCTTGTCCCCAATTTTGGAACTGATGAAACGTCTATTTGAGAGCCACTGTGGTAGTGCCTGTACCCTTGGTACTACCGATGACGTCATAGAGCAGATGAAAATGAAGATGATGATGAGGGTTAACCTTTTTAGGCTTGTAGTATAAGTAAGTTTTAGGAATGAAACAAGTATCACTATGTGCAAATTCAAATATTACTACTGAATGTGTTTATTTGATGAACATAACACAAGG
>MSTRG.39467.1 scaffold842 468-911
TCTGCTCCCTGGAAACTCCTTCTGTTTCCTGTCTATAATGCTCGTGGCGTACAGCACATCAAGACTAATTTATGCCCTTTTCCTATCTTATTTCCGCACTTATTGTTGCTTTTCCCTCGTTTCTCCTTTCTGAAAACGAGACTTGTATGGTTTTGTCTAAACTTGGTTATTTCCGCATTTCAATTTGAACTGGTTCCAAGTTTTCCCCTTAAACTGTACGAGTCTTTCACTAAATTTACTTTGCATTTACTTCTGGTTATGCTCCCTGAAAACTCCTTTTGTTTGCTGTCTACCATGCTCGTGTCCTACTGCACATCACGATTTCTTTATTACCTTTTCCTAACTTATTTCCGCCCTCATTATTG
>MSTRG.25190.1 scaffold349 876276-877845
ACGCAGCCTCGCAGTGAGTACATAGCGAACTATTCTTTCGCCTTTTACTAAAGAATACCGTGTACGCGCTGCTTCACAGAGGCATACGTCTATTTTTGGAGGGTTTGTTCCTTCACTGGAGCAGCCCCGTCAATGGCTGATCAAGAAGAGTCATGGCCTAGAGCAGTGACCTCCATTGCACATACTGGAGGGGTGCTATTCTAAGGTCTTCCCATAGAGGAAGAGCCTACGTCATTATTTGTTGCAGCGGGGGCCTGCGTTCGCGC
>MSTRG.1530.1 C8085629 1-480
TGAGAAATCCTCCTCTTGTAAAGATACCCAAAATAAACGATTTGATCAATGTACATCCGTTGTTGGGTGCTCTCCCTCCTTCCATCCGTGAACCACTAGCAGGTTCAAGCAAAGAAATAATGAAACTGCGTGGTGTACCAATTTATAGAGAAGGCTCCAATCCCACTGGTGTGTGGTTCATTTCTAACGGCGTTGTCAAGTGGACAAGTAAGAGCATGAGGAGCAAGTACTCGCTGCATCCAACTTTCGCCCATGGTAGTACACTGGGACTGTACGAGGTGCTAGTACAAAAGCCTTACATCTGTAGCATGGTAACAGATTCTGTG
>MSTRG.21243.1 scaffold294 917372-918796
CTTTTTACTATGGGTTTCTATATAAATGACCCCAAACAATCGAGCAATTCGGAACTTCTTCCCCTTCGTAGCCGCGACCTTCTTCCTGCGACTTCTTCTCACTTCGTCACTCAAATAGGTCTTCAAGTCGGGTTTACGTGCTGACGTGGACCAAATGACGTTAAATGAGCCAGCAGAAGTCAATTCGATTCGACTTCCCCCACTAAACCCACATTGGTGAAAACAGAATCACAATAAAACTTGAAAGCTCCCTTTTTAGCTTTTCAGACGATGAACTTACAACAGATTAGAGACACAACCGAATTCATCTTGGAGTAGCGAGTTGACCACCCAGCCGTCGTCGCTTTTATGCTTGGTTCACCAAAAATTGAATTGTGAAGGAGCTTCGGCCAGGTGCTGGGCAGGATTTGAGAACCGGAGGAAGACGGTGGTAAGAAGAAGGAACCAAAGGGTGAGGTGTTGAAATCCGTGAAAAAGATGTGAAAATTCAAGGAAGTGAAGGATATTTGAGAGATGAGGCTTTAAAGAGGAAGGTTCAACGTTGAAAAGTGAAAAGAGGAGGAGGAGAATGAGCTGAACCCAACTAGATCTGAATTTATATCGAAGAAGAAGAACGATTGGATGTCTATGGAGGAAGAAAATGGAGGAAGAAGATGACTTTTTTTTGTTGAATAAGAAAAGTATTATTTAGTAATTAAAAAATTATTGAAAAATAATGGACTTTTTCTTACTAATTTAATGGTGTTGGGTCCATGTTAATACGTA
>MSTRG.4281.1 C8289459 512-1111
GACACACTGTAACATGACTTCCCTTCCATCTTGTCGATTTAACTCAGGAAAATGCTTCCAGTATCGCCTCGCGGGTGAAAAAAACGGATGCGCGCGAAATCCAGAGCTTCTATTACCAGTACTATAAACAATATGTTGAAGCACTCAAGCAGGGTGACCAGGCAGACAGGGCTCAACTTGGCAAGGCCTATGAAACAGCCGGAGTTCTTCTTGAAGTTCTTTACGCCGTCAATAAGACTGAGAAAGTTGAAGAAGTTGCCCCTGAGATTATTGCTGCTGCTAGAGACATCCAAGAAAAGAAGGAAATTTATGCCCCGTATAACATTCTTCCCCTGGACTCTGCTGGAGCTTCTCAGTCAATCATGCAACTCGAAGAGGT
>MSTRG.9997.1 scaffold1410 1252-2913
CCGAAGGCGTATGACTGAGTGAGGGGCGTGGAAATGTGTCAAAAGGCATTGCATGAAGTTTCCCACCGCCTTAGCATAATTATCCTTGTCCGTGTATATTCGTGCACTTTTGTATGCATGGAACCTGTACTCCTCCAACACTAGTAGTTGGTACTTTCTTTCTAAAGCTGGAAGACTAGCATCCATATTCAGTAGCTTCATCGTCCAGAATGGCTTATGCTCAAGCTTCATTGGTAAATGACAAGCCTTGCCATAAACTAGTGAACAAGGTGAAGTGCCGCTCGATAGGAGTCTTGAAGGCAGTTCGAAAGAATCAAAGGGCCTCGATCGAGCTTGATTGACCAATCCTTGAGAGATTGATCAATTGTTTTCTCAAGAATCCGCTTGATCGCACGATTCATCTTCTTTTCCTTACCGCTTGGACCTGGATGGTATGTGATGATCAATCGATGATTTGTCCCAAATAATTGGAAAACTGGTTTGAAAACACTCTGAAAGTGAGTAGACCGAATGCGTATGACTGAGTGAGGGGCGTGGAAATGTGTCAAACGGCATTGCATGATGTTTCCCACCTCCTTAGCATCATTATCCTTGTCCGTGTATATTCGTGCACTTTTGTATGCATGGAACCTGTACTCCTCCAACACCAG
>MSTRG.24118.1 scaffold3318 108-1236
TTCACTATACACAGGTCCACTGTCTATTCAGATGTCCACTGTCTATTGTACATGGTGGAAGTGCATCATACTAGGGTCAAATTCGCATAATGCATAATGAAAGTGCAGCATACCGTAGGGCACGGTGCATTGTGAATGGTGGAACTACATGATTCTAATGTGCAAGGTGCATAGTGGAAGTACACCATACTAAGGTGCAAAGTACAAGGAGGTGATAGAGCATTATACCAACTTACATTATGCATAGTGGAAATGCACTATACCAAGGCACACAATGCTTATTGCATGGTCGACCTAGAAAATATAAAGGTGCACTGTGCATAGTGGAAATTCACTATAATAAGGTCCACTATCCATTATGCATAGTGGAAGTGCATCATACCCGGGTCAAATTCGCATAAGGGATGATGAAAGTGCACCATACCATAGAGAACGGTGCACTATGGATGGTGGAGCTACGTG
>MSTRG.11205.1 scaffold153 30798-31301
AAAGCTCTTGGTGGTGAAGTGCGGTAGCGGATTCATTGGGACATTCCCCTCCGCTATGTTCTCAGAAGAGGAGCCTTGGCTGAGTGGAGATCTCTCCTCAACCTTCTCCATGCGCTTCCAGATACCATTCTGACGGCGGGGCTTGCGTCGGTGGCGTGACCCCTTGAGAAGTCCGGAATCTTTTCGGTGAAGTCCTTGAGAAGAGCCATCACTCTCAGAAGCTTCCCCGG
>MSTRG.3038.1 C8186425 1-734
AAGCCATTTTGAACCGAAAAGCCTGTAGCCAGCCAGCCAGCAACGTGACAACTCGAATCGCAACGAACTAGCTAGCTTCTGGATCGCTGCCTGCTGGAGCTCCATTTCATCATCCAAAAACGCATCTTCCCGTCGGATACCAAAGTAGCAGCATCATCGGCATCGCTGCTCCAACTACTGCCTGTCGCAGAAATTCCAACTCTAACGCCGAGAGTTAAGAATTACGATCCTTAGCAGCGTAAGGAACTGAGGAAGTGATCGTAATCATCTGCGCGCTAAGATGATTTGAGCTCAAGACGGCGTCAAACTGCGAAGCTTACGTCTGGTTGCTCTTCTTCGTTCCTTTGTGACTCAACATGTTCACCAAATTATTTCATAAGAACGCTGATGCGGCGGAGCAACCTTCGTCCTCCGCTCACCTTAAGCAGGATAATGCATCGAAAGGAATTTTGTCGTCCAAAGACATAAAACCTCGTGTAAATCTCCACTACGGGATCCCCTCAACCG
>MSTRG.38461.1 scaffold773 86733-87220
AAGATTGTTTGGTTTGAAAGAAAATCCAACAATTTGGTTGTTCTGTTGAAACAATTGGGATTACCCGAAGTTTTCCAGAATACAGGAAAAACAAAATATCTTGAACATAAATGAGGAATAAGTTACATGGTGCTTTGATCTAATATACACCTCAATGTCCTCCATCATTTCACCTACTTTGGACATTAGCGAGGAGAAGTGAATTTATGGCAAACTTATAATATTG
>MSTRG.26038.1 scaffold3662 449-1344
ACCTTAGTATGGTATACTTCCAGTATGCACCTTGCACATTAGAATCATGTAGTTCCAGAAATCACAATGCACCGTGCCCTATGGTATGGTGCACTTTCATCATGCATTATGTGAATTTGACCCTAGTATGATGCACTTCCACCATGCATAAAGGGCAGTGGACCTTTGTATAGTGAGTTTCCATTATGCACAGTGCACTCTTTATATTTTGAACATCGACCTTGCAATAAGCATTGTGTGCCTTAGTCTAGTGCAATTCCA
>MSTRG.1427.2 C8078169 55-467
CAGAAGCACTTGCTAAGCATTTTATGCAGCAATTAGCTGCTGGCTTGCAAATTCTCCGGGATAATAATCTCATACACAGGGATCTAAAACCACAGGTCTTTTCCAGACTCATCTACATTTTCGTGGATTTAGTACGTCATGACATTTTGTGGTGGAGATGAAGTGTTTAACATCTAATGATGTGTTCTTTATCTTGCAACAGAATCTCCTGCTGACCACTAATGACAACAATGCCGTACTGAAAATTGCAGATTTTGGGTTTGCCAGGTAACTGTTATCGTAATTGTCCGTTGTCATCTTCTGTTTCATATTT
>MSTRG.31070.1 scaffold475 1137783-1138118
CTTGCCGGCTGCTAACGTGGAGAAGGAAGAGTAGTCGATTGAGCCTTGAAGTCCAATCACCGGGAGGAGCTGATTATTATCGACGCCGTCGTCGTCGTCAGGTTTTGGTTTGTGGCCAGTGATAGATAGACGTTGGCTGAATATCCTTTTGGGGTTTTGGAGTTTAGGAGTACTGGTGTTAAATAGCGCCCAATTTGGATTTTTGTGTATATGATTTCCAC
>MSTRG.39496.1 scaffold847 58133-59990
GCGGAAGTGAGTTGCTTAATTCTGATTCCACCAGCTTAAATTCTCCCTCCGAACCCAATTCGAAGACCCTCTGTTTTGATTTCTTCACCTTCTTGTTGTTCTTCTTCTCCAATCTAATCCTAGGACTTGTAATTTCCACAGCCTTGTCTCTTTCCACCACTGGAAAATTCCCAATATCCAAGGGTAATGTGAAACTTCTAGCCTCCTCCTCCCTTGTTTTCGCCCCTACTCTATTCGATCTAGTGCAGCAGCTCCTGCAACTCGGTGGCGGAAATCTGGCTCCATCATCTTCGTCAGAGATGTAGTACTCCTCACCATCATCAGCTCCAAATGAGAGCCTCCAGAAGGCTTCGTCGCCATCAGCGCTGTAGAATCTCCCTCCTCCCGGTGTACAATTCGGAGAGCCAAGAAGCAGGAATCACATGAGAGATCAAGAATGCCCGAGAAGAAGCGGAAGGTGACGGCGATGGTGATGAAGCAACAGCCTTGTTCTTCCCCCACTTCATCTCTGGTTTCATCCTAGTGCAGACGAAACAAAAGTAAGTAACTTCGAACAGTCTTTTGTTCTGGTTTTTTCTTACAGTTGGGGTGGGTAGTTACTAGTTCGGCTGCTGATTAAGAGGGAAGTGGGTTTCTCACTTGTTTGAGGAAGCTTTCCTAATTGTGCTCATATTTTTGAAAGAGAAACCCCGCCATGAATCTTGTGACCACTTTCTTTCTTTTTTGTCTGTTTGCTTGCTTTGCTTTTGCTTTTCTCTGTCCCACTTTGATCTTCCATTCTCTCTAGGGTTTCTTTTCTGGGATTGCAGTAGTTTTTGAAAAAAAGTAACACCTAGAACCAGACAAACCGAAAAGCATGGCTTTGTTTAAAGAATGGGGGAATTTTCTGGACAAGATAGATAGATACCTACTGGTAAGTTTTTGAAACTCTGAGTTCAACAGCTTTCATGTCACCTGTCCCCCCATTGTCTGATGTCCAACATAATCTTTCTGGTCTCTGATCCGAATTTCGTTATGACGTTGACGTTGTTATGTGTTATCTGCGTGTTATCCGTCCAACATAATACTGTCTGCCACGGTGGAAAAAAAGGCCGTCAGCATCAAATCTTGGACCGATCTGATCTATGTCACTATGTGTGTGTTTGATAGCCAAAGGAAAAATGGTTGCTCTATTGGTTAGGTTGGATATTTGAACCATTCTCTAAAGGGAAGTAGTGTAAACCTCCTTGGATAATACTCCATGCTATCCTTCATTGACTTTCAATCCCCTTTGTTCCTTTAGTTACCATCTTTTTTAGTAACCTTGATTCATTAGTGCCTAGTTACAAGTTCGATCCGCCTAACCGTCAGGCTCTGGTCTGGCTTTCTCAGCCAATCGAGGCGTGATTTATGACGGCTCAACTGTAATCTTGAGGCATTATAAATGGAAAAAACATTGTTTACCCACAGAGCGTTAAATACATATTTCACTTACCCAAATTCGTCAAAGAGATTTACTTCAATACTTCTCTGTTTCTCACACCTTTTTCTACGTAAGTTATTTTGTAGTTTGTCGGAAGACTTGAGGCCGGGAAAGGAGATAAGAGTACGGAGAATTGAGACATTTTCCCTCTTTTGGGACCTTTCTTGTGTTCTAGACGTTGACCACCACTAGTACACATTACTTTTGTTGTACTATAAAATCATAGACCTCACCCATGTTTTTTTTACTTTTCTTTTGTTTGCTTTTAAGTTAAAGTTTA
>MSTRG.13696.1 scaffold182 129066-141351
TTCGCCTACCGACCGCGGCAGATCCCTGATTAAGATCGTGATTTTAAATCGAGTCGGAAATTTTTGAATTGTCACCGCACCAAATGTCTCCATCTACAAAGTTGTGACCTAAGCAGATTACACGGTTTTAAGATTTCTATGGAAAATCTTCAGGAACTAAGGCTGGACCTCGTCTGGGTTAGCGAAGATAGCTTCCCGAGCTGCTTGGCTAATGCTCCCTATCTCGAGAAACTGGAATTAGTATGGATTTTAGAGATTAGCAGCGTGGATATCTCTGCTTCTAATTTCCCCAGCTTGAAATCTCTTTCCTTCGGTGGACAATGGTCATCCCTTATACGGGTGCAACTCCAAATCAGCTCAGTACCTCTCCTCCACCCCCTTCCTGCAAGTACTGTAAGTATCTGACAGTAGTTTAAGCTCCGAATGTTAAATTCGCCGATTTTCAATACCTTGGTAAATTTAGGCAGAGCAAACTTGATGAATTGATTTCCAAGTTGCCGTGTCTCGAGTCTCTCGACTTGGATGTAACATGGATCCCAGGTGATTGATTATTAGGTGAGGATTCCGGCATACAGTCTCCAGAAATTAGCGCTGAAACAGGGAGAGGAAAGGAGGGAGGTTGAAATCGATGCTCCTAATCAACGTTAACATTGTCAATGTGGCTTCTACCTGCCAATGTGTAGTTCATTGTTCTATTCAGAGTTTCGGAACAGATAAGTTGTGGAGTTGAGGCAGTGTCTCCCAGCACTAGCTACTCTATTCCGCCACCCAGTTTTCAAGTTGGAGTTATGGAAATCAGTAGAGGGGTCAGCTGTTGAATTGAGTCAAGTTCAATGTCAATCTTCTCCTGTGGTGGTCCAACATTTACAGCTTGGAACTAATCTACCTTTGGGACGAGCTGACGTAAAGAATCTTCCCGACGAAATCTTCTTCTTGATGGTGTTTTATGTACATTTCATCCAAAAACATTATACATAGCTCAACTTGGACATTTGAATCGTCACAAAAGTCTATCCTCGAAATGCTATCACAATAGATCGATACCGAGGCTGTGAAATGAAGCTGGAGATCAGAATAAAGGTAAGTAAGCCATAGCTGGAGATGAGAATAAAGGTAAGTAAGCCATTGCAGTTCATAGGTCGTGGCTGCCATTGCTATGTATTCTGCTTCAGCAGAAGAACGTGAAACACTTTGTTGTTTCTTAGATTTCCATGAGATTAAGGAATCTCCCAAGTAGATGCAGAATCCAGTGGTGAAGCGCCAAGAATCCGGACATCCTGTCTAGTCACTGTCAGAGAAAGCCTAGAGCTATAGATCAGAATTTGCAACAAATAAGAGACCCTAACCAGTGGTAGATTTGATGTAACAGACAACTTTATGAGC
>MSTRG.36658.4 scaffold7 127079-129619
CCTACTCTCACCCAAGAACCCACTACCTCCCCTCCCCCTCTTCTAGCGTCTTCTCAACAATTTATCGAGGGGCGATAGGTCGAAATTAGGAGGCCTCTCCTTCCCCCTCTTTCTTCTTGCATTTTCTCTAGAGTGCACCCAAATCCAACCACGAATCTTCATCAGCAATGCAAGTACAGTGAAAATCTGAAGTTGATGTTTCTTCCATAATTTCGCTTTCTTTTTTCTTGCGGTGATGATGGTTTACAGCTCTTCTTCTCCTCTGCATCTGACGCGACTTAGACTCACCACTCTTGATTTTATGGAAGCTGAAAGAGGAGTTGATCGTTGATGGGCTTAGAGAGTGAAGATCTAATTTAGAAAATTGTCAGGATGATAGGAGATGACAGAGAATTGACATCTTCCAACAGTAGAGGTGAACTCTCAATCAATTTGTAAGGGTCTCTCAAGGTATTACTCTCTCTCTCCGCTTCAGGTGTCTCAAGGAATCTATAGCTATTATTATTAAGTTCAAATACATTCATAGTTCCTACAATGTCAAGGTCTGTAATTATTGGATTGATGCATTGGTCAATCTTGTTACAACTTACATCAAACACAATACATCTTTCTTCCCAAGTTTCCCTTACGCTTTATATCACATGCCCGTGGAACACGAGCAGAGACCTTGATTCTCTGAGAAAAATTCATCATGAAATCATGTCAAGAACTTGGTGATTAAATCGTGGATATGAGTAATAACGTCGAGGAAATATGAAAATATTTTACAATTCAACAATCTTCCTCCATTGGTTTTGAATGTGGTTAGCAGTACTTGGATGAAGTAGTGAATCTATTTAGTTTGATGAAAGGTTTGTTGATTTTATGCTTTCATTCCATTTCACTAGCATTGTATCTCTTCACGTGACTTGAAGTGTATTTCAACTATGCTCTTTTAGTTAATTACGAATGCTGCAGCTGTTTTCTGCTGGTATATACTCAGCAGGACGATTCAAAAGGAAGTTACCAATGATGCAAGTTTTCCGCAACTAAGGTTGCTGTTTAGGAATAAGGAGTTTAATTGTAAGATTCTTGGAGTTGAACTCAGCTACATCAAATCAAACCACCAACTTCGCCAAAGAGGAGCTCTACATCAAACAGTCGGACCCCAGAAAAGTACAAAAAGAAGACAAGAAGAAAGTCGTAAGGCATTTAGCGGAAAAGAAAGAAGAATTAAGCTGCTGAGATGATCATCCGATGTCTGTAATTGAGCACGGAAATTCTTGATGGAGCTTTTCGAGAATTGTATACTTGAGTATAAATTTTATCCCTCAAGGGCTGGTGGAAGATGATCTAATAAAATTAACTATCCCGAATGTATGCTTGGGCGGGGACTAGGGTAAAATTGATGGTGTTTGTTGTATTTACATTTTAGATTATTGCTTGCTT
>MSTRG.11955.1 scaffold1572 38877-42288
GTTTGATGTCTACTGTCGGCTTCGCACCTCTTCTCCAAGTTTCGTTGCGGTTAGGGATTCGACTAACGATGGGTCATCCTGTCGCTCAATTGAAAGCTTTTAGGACGTCGGAGTGGGTGGCAAGCATTTCAATTATCGCGAGTTAGGGTTTCGGTAACCTACAGTTTCGAGTCCATTCTTCTTTTGGGAATGATCTGACGGGGCCTATATGTTCTGGAGAGGAGCATGAGGTTTCTGATGGGTAGGTGTTGGTATCGAATAGCTGGCTGTCAATGAAAAGGAACTTTATGAGCCAAGTCTGAAACCATTGCCAGCATCATGTCTAGGTTACCTGCAAGTCCCTTTTACATTTCAGTTTGCTTCGTGTGGAAGGACAGCACATATTAATGATCTGGCTGGTGGGATTTGCTCAATCACAGTTTCCATTGTTATCTGCAACAGAAAGCATACGTGAGAGATTACAGTCCAATAGTATAATTGATTTACATATTCGTGGTCTTGGCACTCTTCTATATGTTTGTTTGCTTCATCAACCAGCATGGGGAGATGTCTATTTCATCAATGATGGAGACTGTACTGTTGCCATCACAAAAATGGTGTCAATTAGGAAGAAGGTGAAATGGGTAATTGACAAACATAGAAGTTGTTATCCCCTGCAAAAGACCATCCACCCACTTTTACGAG
>MSTRG.1051.2 C8047417 3-421
TTTGATTATCAACAAAAGAAGCGGGCCGGGTCAAAATCGATAAAGAGTGCTTCTTCTGGTGTTGTAAGTCCTTCTAACTAAAGAGAAGAATGGATGCTGAAGTTGTGAATTTGGTAGCTAACATCTTGTTTTTAGGTTATAGTTGATGGTACGTATGCTCTACATACAAGATTGCGGTCTCTGCTTGATATACGGGTGGCTGTGGTTGGTGGAGTTCATTTTAGTCTTCTGTCCAAAGTTCGCTATGATATTGGAGATTCCTGCTCATTGGATTACCTTATTGATAGCATTTTCCCACTGTTTAGAAAGCATATAGAACCAGATCTTCACCATGCACAG
>MSTRG.1987.1 C8114063 2-537
TTTTGATGCCTTGGTAGAGGGTTGTAAAGAAGCTACCGAAGTAGAACATATGGACCCAAAGGTTGGTTACTTCTGAGGCAATTCCGTCCTTTTATTTTTGGCAATCCCAGCTTATCCCCACTGTTTGTGCATTGCCTGCTGTTTGCTCTGATTCATTTTGGAATGCTGGGTTAATACTGTCATTGGAATCTCCTGCAGGGCCCATTGTTAGATTTTTTTGGTGTTCCTGTTAAGGCTAATGATTTGCTCAATCGTGTTCAAGAGCTTCAGCTACTGGAAAAACGAATTAATCGCTATGAGAATCCCGTTGCACAGTTCCGTGTATTGTCAGACCTCAAACCTTCAAATTGGTCTAAGGGTTGTGGGTGGAATATGATTGATGATGCACGATTACTTCTCGGCATATATTACCACGGATTTGGTAATTGGGAAAAGATAAGGTTAGATGAA
>MSTRG.2600.1 C8157067 1-565
TAATCCAAAGAGAGCAAGAGGGAGAACTAAATGAAGGATTCCTTTCTGAAGTCAATGCACAGCTCAGAAATGCCGAAGAAGATGCCGAAAAGCCAGGGCTCGTGGTTATGCTACAAAAGGTTCTACAATTCTATGCCTCCGCAACTCTTTCTAGACGTAGCTATGCCAAGAAAGGAAACAAGATTTTGAAGGACGAGCAGTTCCTTGAGACCATAATCAAAGGTTTCCCCACCTC
>MSTRG.13167.2 scaffold1721 188508-190921
AAATGAAACCCCTCATCTTCTTTCTTTCCTTCCTTTCTGTCTTCTTTTCAAAATCTAATTAATTGCACCCATCACCACCCACCACCTCCTCCTCCTCCTCCCTAGTAACTTCCTTCCTTCTCTTTCACTGTCTCTCTCTCTCTCTCTCTCTTATTTACTGTACAGTACAGCCATCCACACAGCTCTTAAATAGCAGCACCAGAAAAACCCCTCTCATCCCCATCGATCCCTATCTATATATCTTGATTCAATAACTAGTGCTGTGGTGGTGTGTTACTACTCAGTCTTTCTGATCTCCTCTTAGATTAGTCATCATGTGGGTTTGTCAAAGGGTTTCTTACAGAGTTTATTGGCATTCTGTCCACCTCCCCTACTACGTACGTACGTACTGAAATCTATCAATCTCAACTAAGGAGGCCAGGTGAGGTGAGGTGGGCATACTGCCAACAGAACTCTGTTGGTCTCACTTTGTAAAACCTTCCTGATATACCCTTCAGTTCAGCTACCTGCTGCTCCGCAGCCTGTTGTTGTTCATCCCCACTGAACCTCTCAAGATATGAACATACATCTTCAAAGTGTATCTGGAGATGCGTCCTTTGCAGCGATAGGGAGATTTTTCAACATGTAATAAACTAGCATGCGGGATTGGTACGATTGTAAAATCAAACGGGGAGAAGAGAAAGCAGCAAGGTTGGAAAGGATGGAGGGAAATGGGTTCCAGGCCTCTTGGATATGGCAGATAATTTCCAGACTGGCCAGCAAGGTATATCAAGCGGATCTAGAAGTGAAAGTTTAGCTAGCACCAACGATATGATTGATGAGATTAACGAACACCTTTCAGATTGCTAGAACAGTACCTGATAGCCTTAAGGAAGACTTCGACACAAGTTCACAGCTCAACAATATAATCTCCCTCTAAGAAGAGCTGAGATTTTCTCTCCTGACAAGAGCTTAAGATTCAACACCGTACTACAAGTAATAACAGAAACTCAAGGCCCATAACAACCAGTCCTTGTCGACTTGAAAGAAGCGGTCATTGGGTTTTGCAAGCTCTTCTAGCCTCTTATGTATTTGCACAGTTCAGTTTGAGAACTCCACGTTGCCTGGGAACTCTTGGAAGGTTCGTTGAGCCATTTGTAGTGTCTTCTTAATAGCGAGTGCCAAGACTTTTGCTCTATAGTCCTTCAATCTAAA
>MSTRG.3992.1 C8261831 61-1041
CAAGGATTGTGCTGCTGCAGCTGCTGATGAGGAGAGGGAGGAAGTCGAAACTGGGATATTTATTGAAGAAGCTGTGGCTACGAGTCAGTTTGTTGACAAAGAAACATTTGGAAGGGATGTACTGTAAGTTTCTCATTTCACCATGGAAGTTTCATGGAAGAATTCTTTTCTCAATTCTGCCGATTGGATGGATTAGTAGTGGTCTCAGCTTCATCGTACTTGGGTTGCGCCGTGGATGGGATTCAGATAAATGAGACAGCAATGTGACATTCTGTAACCAACACAGGAAATTTTTGGAGGAGGTGAATGATGAGGTGATAAACTGCGTATGCGCCCAAACTTAGTATTGAATTTCTTGTGCCCATATGACTACGAATTTGGTTGAGTCGATTTGTTTGAGTGATTTCTTTGGAGTGTGATATATAGATATGGTGTGAGTTGTATATGTTCAGGATTAAGAACTCAGTAATATGAAGGCTGTATTGCCGCCATGTTTCATACTAGAACTCTGATCTCAATCTCGGTTACATGTGGACGCAGTATGTGGGTACTACTCGATCGGTTTCGCCATATGAATGGCTACTGCGCAATCCATCCTTTTGGTTTCTGGAAGGCAAGCACTGACATTGTTGTGCATAGATATAAAACCACCACTCTTGGTGATTTAATTCATTCACTGCTAGAGAACTCAGAGAAGCAGTGATACTGGTTATTACTTCACTCTGGCCTTGAAATCATTTGGGATTCCCTTACAATTGTCTATTTTGATTCTAGAATGTTAATTTTGGAGTTTGGATCTGCACAGCTTCAGCAGGTGAGTTGCAGCAGGGCAGTTACAGATAAGAGGAATGTAGAGTTGGC
>MSTRG.40940.1 scaffold898 845941-847785
CATCTCCGACATAAGAACAGGGCTTTTCAGTTCACCTTCAGCATAAAAACAATAATCTCCCTTTTCATTCAGTTCCATCTTAACAGATCGAGTTGCCTTTTTTGCTTCTCATCACCCCAGTAGTTTATTTCCTTCATCCCTGCAAACTCCTTACTACCTCTCTCTCTCTCTTTCCCTTTTCCCCTTTCTCTGTGTGATTCTTCGAGTCAAACTCGAAATTGGTAAATCGAGATTCTACACCTTCACCTTCCCTTGGTGATGAAGAGCAGGCAAGTAATTGGTCTGTAGCTTGATTTAGGTTGCTCGAGCTATCATCGTTGAAGATAAATCTCCTCTGGCGCTGGTCTCTAGCTTGATTTGGGTTTCTCGAGTGATCATTGCTGATTCGCTGCCGACGCGAGTCGGGATAGCCCAGAAATTAAAAAGAAAACCAACTACCAGTGGGAGGTAAGAATGTAAAGCTCCCATTTTTGTGCCGCTCTCGATTCTTCAGTGCCGATTCCCCTCACCCTTTCATTCCCTGCGTTCAAGTCGCCCGTTGGTTTTGCAAGGTTCTTCATCGGGTTTGGACATTTGTCATCGACGTGGTAACAATCCTCTCTATCTCCATCTGCATGTATGAAAAATATGCTCTAAAGATTCTTCGTAAAATCTTTCCAGAAAGCTTTCAACAGATGCTCAGTTAACAAGTGGTTGTGATAAATGTGACTACATCGACTCTTTTCATGGACTCTGATATTGACAGCAAGCAATTGGTAAAGACTAAAACTTATGGAGATCTCCTGTTGAGTGATCGGCCATTTCTGTGGCTAATAAAGTATTGACTATTAGGAAAGTAAATCACTGAAGCAGGTATTACTGATTAAGTATTATTCAAGAAGTATCAACGAGTAAAGCAAGTCCAATTTTCTCAATCTATTCTTTGTGTTTTGGGTTTTAAGATGTTTGGTCCAAATTAGGTTGATTTGGATTTATGTGTTTTGAATTGGCCAAATGGAATCTGGTATTAGGACAAAGGTCTTTACAGCCCTAGTGAAGACTATTCAGCAACAATATATGCTGAAGATCAGGTAAGAAATGTTTTTATACTGAGCTTTGTTTGTTAATGTGGAGAGTGAAGATGAATAGGTTTATATTTGAATGTGTGGACTTTGAGATGGAAGATCGACGAAGGAGTTTATTTCAATTCGTAGTCATTTTCATTAATGCCTTGTCTATTAAGAAGCACCAACAGATGTTAATTGAAATCAAGATGATTGTTTCTGTTGTTGTGGAGATGGTGGTATGTTCCATGAAAGATAAAAGATACTATTGAAGTGTGCTGATTCGTAAATAAGCACAATACTGACATTGTAGCTCTTGAAACATGGGCTGATGGTAAGTCTTATGAATTGGCTGCTAAAGTGAAAGTTCGAATGCTTAGGCTCTTTCGATTCTATACCAGCATGCAGGAGGTTAAGGCCTCGCAGTTTCAGCTGATGCACCTTACCCACTTACAAACCTTGCATGAATCAAATGGGGTTGCGTCTGTGGCCTGATCATTTCATGGAACTTCCCTCTTCTCATGTTTCCCTGGAATCTAGGTTGGTTCAACTTTAGCAACTGGGTAGACGATTGTTCTCAAATATGCTCAATGTATAACAGTTATACTATGTATGCCAGATTTTATAATTACATACAACTATCAAAAGATGGGTGCACAATGTGTAATAAAAATCAGATGTAAACTTAATTAAATCCAATGACTGAAATCTATTTAATAGATGAATCAAG
>MSTRG.12834.4 scaffold167 424091-426059
CTTCTTCTCTCTCTAACTCAATAATTCTCTCGCATCTCTCCTCCTACTCTCTCAATTTTTTCTGAATTTTCAGAATCCTTCATCTTCTTTCCTACTTTTTTTTGTTCCTCTTGCCGCTGCCTCTCCTCCATTTCCTCTCTTTTTCTTTTCTCTCTTCTTCTTTTTGTTCTTAACCATCTCAAAAAAAAGAAGCATATAAAATAGGAGTTACCTCTCTTCTCTATCTTTTTCATCATCGAGAAGCTGCTTCTGAAAATCGTGGTGGTCATCATCGATGTTGACTCAACCGTCGTCGCCAGCCTTGCATGCCATCGATCTCGCCGTTTAGAAGCTGTCGTAGTCTAAATTTGATGTCGCGATTTATGGCTTCTCTCTTGCGATCTCCCCATTGTCGATCGGCCCTAGAATCGTGGCCGCCTCCAGTTCATCTTCTCGTCACCGCTGAATCACTGGATTATGCAAAAAACACATGTAAAACATACTCTTCCTAACATCTACAATTTTTCCGTTCTAGCTCAACTTTTGGATCGGAGATTTGACCACGGTTTATTTTTCTCTTTCGATTTGGATCTTGATTTGGGTGAAGTGGTTTAGGAAAATCAGCTGGAATGGAAGCTCTCCGTCGTCATCCGCCTCCATGAGTCGTCATAGTCCGGCTGGGCCCCTGCGAATTGAAGGTAACGAAAATCCTTCTGTCTCGACTCCCACAATTGTTTTAATTTAAATTTCCCACAATCCCCGACCTGATGTATTTCGATTTTGATTGTCATATCGAATCTGGGTTGACGCCTATACTTCCCCTTGGAGGAGATCAGTAGACAAGGAGATGGATAAAATCTGAGTTTAGGAGAGGGGAAGAAGGAGAGGGCTTATGGAGGAAGATGAGGATCAAGGAGGAGTGCTTTTGTTGTATGAGATTAATTGAGAGTGTTTTTTTCTTGAAGTGTCTTTTCTTGGGTGTATAGAAGGGTGAATAACAATTGAAATAACTGAACATCAAGATAGTGTCTCGATCTTTAGGTATTTCAATGCGTTTCCCACGTATGCAGTAAGCCTTGATTGTTGGATCCATCTATCGTTTTTAGTTGCGAACTCACTAGCGATCTACTTGTTTTGATCTCTCAGCAGGGGATGAAGGAGAGGGCTTATGGAGGAAGATGAGGATCAAGGAGGAGTGCTTTTGTTGTATGAGATTAATTGAGAGTGTTTTTTTCTTGAAGTGTATTTTGTTGGGAGGGAAGCCTTTTGAGAGTGTAGGAGAGTTTTGAGAGGGGTTTTTGAGATGAGAGGTTGTTGATGAGAGTGTTTCTTATTTTTAGAGAATTGGATTGCTTAGCTAGGAAGGAGATGAACACTTTTATTTAATTTTTTATTTATTTTCGTCACTTTATTTAATAAAAATATAAATATATCAAATGGGCCCAAATTCAATCCAATCTCTAATATTTAGTGGGCTAAACCCATATCACTTGGCCTGATTACC
>MSTRG.16920.5 scaffold24 51837-55312
CGGTGCCTTACCGTTCCAACGGCTACTTTTCTCCTACAAACAGGCCGTTACCTCACCTTCCAACGGCTACAATTGTTTTCTATGAGTCTCTATATAAACGATTCCACACATCAAGCAATTCAGAACTTCTTCGTCGTCTTCGCGCCGACGCGTTCTTCCACTTCTTCTCACTTTGTCGCTCAAGTAGGTCTTTGAGTTGGGGTAATTTTCCGTTCTCCTTGCCTCTCTTATCAATTCTCGTTTTACTTTCCAATCGTTTAGGGTTTTCGTTTTCCGATCATCGGTAAAACTCTTTTCTACGCGCCGAGAGGGAGCATTAGGTCTTGTTTGTTGATTCTCTTATAGATTTTAGGGTTACTGAACATAGATCTGATTCCATGATTCATGTTCGTTGTTTTAATTGCAGAAAATTAAGGAGATGGCAGACTCTACCCTGCGACTGGGGTTCAAAATCGGTGAGGTGAACGAGATCTTCAAGGTTTTTGCAGTCCTCAAACCATGATCTGTCATGGTCAATCATCGCCTCGTGGTCTCATTCTTAAGAGTGCAACTGCGTTTGACTCTTCATTTGACATGTTCTGCTACAAGCCTTTTGGTGTGAAAGTGGATTGGATCTTGGTTGCGAAAGCTTCTCCGAGTTACATGACTGTTTAATGTCTGGGGTCAGGGGTCTAGTGTCTAGGGTGAACATTCAGGTATAAGAACGAAGGATTAGTGCAGAAAGGCAGGAACCATGGATCTGATCAGAAGGTATAAGGTGAACATTCGGGTATAACATCAAAGGATCAGGGCAGAAAGGCAGAAACAATGGATCTGATTAGAAGGGCTAAGTGGAAGCCTCAAATAAAGGAGAAAGTAGCAAACATGGTGCTGCCCTCTGGTGTGGTTAAAATTTGAGTACTCATTACGGGGTCTGCAAGCACAGCTTGGCAAACTCCTATTATATGTCAAAATAAGGATCTTGGAGACGCTAAATTTGCGAAAGATTTTCAAACTTTCTAAGGATCTTGCAGGCGCTAAACTTGCCTCATGGTCTCATAGCTAAGAGTGCTGCTTTTGACTTTTCATTTGGCATATTCTTCTACAAGCTTTTTGATGTGAAGGTGGATTGGAGCTTGGTTGTGAAGGCTTTTCCATGTTACATGTAGTTTGTCCTCTTCATTTCCCTACTTCTTCTTGTATGTTGTTGTCACTCCATGATGTTTGCTCATCCATTGCAGATGGTGGTGGTGCCCGCATTGATACCACAACAACATCTTGTCAAAGCTATGAAACCCCAAATTCAATTCGTCCCTGGTAATTCACCTCTGCCACTTTTTATTCTTCGTATTTATGGTATTATTTTTCTGAAGTTTGTACGTTTATGTAGAGGGTCTTTTACTCTTCGCTACTGTGTGCTTCCTGCTTACTATGTTGGTCTTCTAATTGCTAACCTGCTTTGGTAACGCTTTTGATATCATTTTGCAGCATCATTCTTCTACTTTTGTTTTCATTTCATTTCTTTTCTACTTGCGAGTTGACGAAAATATGGAGCTATTTCAACTTGGTCTAGGGTCTGGGCACTAGGGACTAGGTAGTGTGGTCTAGATACTGAGGTTTAGGGTACGCTACGTATAGTTATTGGGGTCTAGGTAAGGTCTGGGGTTGGGGGTCTAGCGTCTAGGATGATCATTTCTGTTGTTGAGATCTGCAGACTTTCCTGTTGAATTCGTAATGAGATGGATGCCATTTATTTCCCTGGTTTTGGTGAAGTTCTTTGTTGAAAGAGAGGTGGATATGAAGATGAGTTGTGATGCCTTCTAATGGCTGTTTATATAGGATGGTGAGAGGCCAAAGACTGATGGGGTATGACCTGGGATTCTGTGAGCCAACACAGTCCCAACAAATGTGGCTAACTAAGCAATGTCCCTTTCTTGCCCACCAATCCCTCAAACTCAAAAATGGGAGGCAAAAGATCCAAACTTTATGTTTCACCAATGTTAACAGAAGCTTATAATGTTAACAGAAGCTTATGTAGCAGTAGCAGCAGAAGAGACAAACCAAGTCAATAATAAAGTTTCCTCATTGTTGCTTGTATACTGCAG
>MSTRG.23845.1 scaffold328 253851-255231
CGATTTTAGGGACTATGGAGCTAGCTTGATCAACACACAAAAGAGCCTAGAACAGCGCACACAACCCTAAAAAAACTCTAGGTTCGAGGTTAGAGCGGGAGCGAAATAGAGTATATTCTAAAACAAGCTAGCTGTCCTCTTATCAATTCAAAATGGATATTATGGACTTGACAATCAAATATACGAGCAGTTTTGAGTTAGAGAAGTCGGTGTGCAACCATACATTTTCTCGATAACTCCAAACCTATGGATTTTGGAGACCAAGAACCAACAAAGGCCTATCCGTTCGTCCGTTTTGAAAATTTATGTTAACGTCTCCATCTCTTCTAGTACTCGTCATTTTCGGTATCGAAGTTGACGTCATCATCTAATAAATTTCCCAAACCATCAAAATTTCGAGTAGTATTAAGTTATGAATGGGTTGTGCAACCATGATTTTTTCATGATGGCTTTTTTCTTTTCGAACATCCTATTTTTTGTCTGATCAACTAGTTCAAAACAATACGATATAGAAGTTAATGAATATTTAACAAACTTAAAATGTTAAATATATTAAGTACTTGAATCAGCTTTAGAGTCG
>MSTRG.375.1 C7984201 1-318
CTTGATTGTCTCATTACCGATGTGCTTCGTCTGAACATTTGCTTGCAATTTCTCTGCAGGTTGAAGCCACGGAAGTTTTCTTTTCCGTAACAAAGCTATTTCAATCTAGAGATGTTGGCCTTAGAAGGATGCTTTATTTAATGATAAAAGAATTATCTCCATCATCAGATGAGGTCATTATTGTAACGAGTTCCCTCATGAA
>MSTRG.40682.1 scaffold883 231734-234186
CCATAGATTAGCTACCAATAAAGTTTAATAATAGATAGAGCTACTGGTTGGTCCCCAGTAGTACCATGGTGCAAACTGCAAAGGGCAAACAATGTTAGACGGTAGCTTAGGAACAATGCAAAACAGTGGCCCCTCAGTTTGCCTTCAATTCCCTTTCAACTGATTTCTTTCTATGACAACCTCATCTCTGCGTCTGAACAGAACATCTCGGTTGGAATGTAAGCTTTCTTTTTACATCCTGATTCCAATCTAATGGTGTGGTTAGACCAGAAATTAGAAGGAGAACCCAACTTGCAGGTTGGAGATCACTTTTCCCGTCGTTGTGGATCCGGGTCGTCGTGTATGCTCAAGGATGCTTGGAAGGAAGAACATAGCCACTGGAGATAGGTCGACCCACGAAGAGATCACCCGGTTGTTGAAGAGAAACATACGCTTTGTACAATTTCTTATCCGTCTACTAATTTCGGCTTCAGAATCCAATTTCTCCGGCGACAATGATTGGAGGTTGATAATCTTCCATTTGCAGCAGCAAAAACACTACACATGTATACTTTATATTTTCTACAACTACTGAAGGGTCCGTCTGAAGAAATTTCTAAACTTGTGGCTGGCTCTACAGTTAATCCAATTCTTTTACTTTATGTATGTTCCTGTTTACTTTCAGTTTTCCCGTTTCAAATTACTTGTGTTCTTTTCCACGTTATCTCGAATGGCAATGGTTTCCTTCCACCTCAAAGCCAAATGAGAGCTGAGAAAACTGTTTGGAATGATGTCAGTTGGAATTGGAGTTTTGAATTCAGTACTGGAAGTCTAGAAACATACGTTGACTAAATTATATTGCTTGATTGGTAATACAGATGAAGGCATTGTCACTGCATTCCAATGTAGAGTAGAGTTTTCCAAATATCTATTTAAGCACTGATTTCATATGTGGTGAGTAAGCTCTTCTTTTAATTGTGTACATGCAATTTGATACGCTTATTTTGCATTTGTAGCAGCAGAGACTCACTTCAACGGCAGAGGCATCTATGTTCCTATAAAAGTTTTTGACTTAGTGGATGTCCTTCTTTTCGTGTCGATGAGTTCTTGCATGTGCCCCCCAATGTCACCATCAAAACCATGAAGGATTTGCTTTCGAATAATAGTTAGATCACCATGGAACAAATGCCCATGAACAACAAGCTCTGCAGATACTACAGGTACTATGTGTTCTTAATTAACTAAGGTAATTAGTTTCCTTTGAATATATTTCACAAGTTAGGACTCCAGTTTCAACTTATTAAAGGGTTACAAGGTGAATCTAAGTCTACTTTAACTGATTTTGTTAGTTTGAACGTAATAATATATATACAGAGTATGTACAGACCTTGCTGGGTTATAGACTTAGGCTGGGAATTATTGACAAACAATTTGGGTGTTTGGTTTTGTTTTTCATCTAATTTCGAGGAATAAACATAGGTGTTTTGTTGATTGGGGATCCCCTTAGTTGGTTGCTTTTGTTATTCAAACTAGTCTCCTCGATGGGTCATCTCTACTCGCCTTTGGACACATGCTAAACTTAAAGTCCAGTTCCTTCAATGTTGATGTTTTCAACTTCGCAGCTTTTTTCTTGGTTTGTTACTGAATTATGAAACTCATGTCTGTTAGTCATCTGCATTCCTATTTTTTGTTTGTTGTTGTGCACATCTTTGGATAACCATGCTTTAGGTAAGCATGATCATGGTTAAGGACTACAGGTACTGTCTTAGGTTGTGCAAAGATCAAATTAATCTCCTTTTCACGAGTCTTTTTATTGGATGACTATGTTATTGAAGAATCCCGTCCTTATTTGTATATATTAGGATCATAGATAGATTATTTGCTAGTTAGATAGTTATCATGTTTGTACTAGTCTTACCCTATTTTAGCTAGCAGATCCTATTAGATAGTTAGAATAAATATTTTCTTACCTAATCAGTAGGAGGTCGACTGTATATATTGAGCCTAAGGAACATGAATAAAACTTCAATTCATTCTCTCAATCTTCATGGTATCAGAGCCTTCTTTGTACCTTGCCTAAGCGCTTCCGCCGTAATCCGAAGCCATGGTGACAGACGGAGTCCAGAACGGATCCGATACTACTGGAGATACCGCCAGCTCCGTGGCACCAGCAACAACGACGGATTACTCAAGCTTCCTC
>MSTRG.34396.1 scaffold605 570838-571144
CACCCATGACGGTGTTCAGTGTACCCCGAACATGGAGGAGCAGCTGAAAATCGAACACACCGACAACCATACGGAGTTCGGCTTCGACGATGGGCTTCCCTTGTACCAACCAGCCCAATCAAAATCAAGATGACAGTATGTGTTATACCCTAATTGGATTCTGGTCCAATTTAGTCTTGTGGCCTTGTCGTTGGCCCGAATAAACTCGCACGTCCACTT
>MSTRG.16808.1 scaffold233 198916-199225
TCTGGATCCCGATCAATATTTATTGTCAATATGTATTCAACCGATACATCTCAACCCTTTTAGAAAAAATATTAGAAATTATTTTTGTTCTCAATCAAGAGAGCAAGAGATTTCGTGGTTATAGCTAGATGAGATCTCTAATAAAGAGATGAAATTTAGAGGTGTTTATGTTGTGGATTGTGTTTGTTTGTAGTTTTGTGGATTTTGAAAGATCAATAAATTTACAAGATAATTAATAAACTTTAGATATTTTCAACTCTTTTTTATTCTTTT
>MSTRG.35938.1 scaffold67 164593-164982
CCAAAATGGTATGATTCCTAAAGGTTATCTCACTTTAAGTTATCCCCAACATGTGTGGATTCTCGATACTAGAGCATCTGATACAATGACAGGATGCAAAGACCTTATTCGTGACCTAAAACCCTATCCACATACCGCACAGGAGGTGGGATCGGAGAGGATGATTGGCAAGCTTGACGTAAGCAATGGATTATATGTGCTCAA
>MSTRG.29362.3 scaffold454 1-1660
AAATTGCTCTCCTAGCCTGTATATATTCAGCCTCACGACTTGTCAATGTTAAGAAAGATATTCTCTCAATCTTTAGTCTGCAAAAATATTACCCATTCACCTGTAAGAGCTCGAATTGGAGAGATGCAAATGATATATCAATCATTAGTGGAAGCCTTAAACTACTAACATAGATGTTGATGGTTATTTCATACAGCTAGCTCCTGCCTTGCTTTACAAGTTTTTCAGCCTTGGACAAAACATAGATGACTACATATCTGGATGCCTAATTAACTTAATCATTACAGAGATTTAAGAGATATCCGATCGAGTTTGGTTAGAGTGAGAAGTAGTCAGTTGTCTTCTTGTTACGGTAGAGCTCTCTGGGTACTTCTTTAAATGTCCACTTTAAATTCCATGCTTGCTATTTGAAATAAAATTTCAGTTTTGGTAGTTGTGTGGTTCACATCTTGGGGTCTACCATTAGTGTATTTTACCATTTTATTTGAAAACCTTGTCATGAGAGGAAATAGTTTGTGCAGCACTAACTGAATTTATCTTTCTTTGGGTGCAGTGCCTCGGCAGGACCAATCACCTGTGGAAAGCCTATACTGCAAACAACCGTTCCTTGTCTGTGTACCGCCCACTTCCAAAAGGCTCAGCAGAATGTGACACGCGCTTTGAAGAAAGCCGGTCTTAACGTTACTGCATCAAGTAAACTTGCTCCTAACTTTCATGTCATAGTTGCAGAATATGTGAACCAAATTCAGGCCAAAAGAAGAGCTGCAAAAAGATCAAAATTTAACAAAGACAGGTGATAAGGAAGTCAAAGGTGCGGGTGGTAACTGCTCAGTGGTCAAATCTTGAGTTACTAAAGTGACAAGTTCGTTCAGAGTATATAAGAACAACAATGATGCTGAATTCTTATTAACACACCGTCCAGAAGGAAAAGTTTATTAATTGGGCCTTTTATTACTTAGGCATCTGGAAGAAAGCTTTGTGTTATGCCGATCTCGTGGCATGCATGCGGTCTCTACTAACAGAAGTACAAAGTTCAGGAAGCGCAAATAACGGCAGGGGGGGGGGGAGAATATATGACAATAGGATTTTTCCAGCAGGGGCTCTTTCTGTAAAGATCTAATCCTGCTGAAATTGGATTGGATCATCAGAAGCAGTTTGAAGTGATCTCATTGTGCTGTTTATTTTTCTTTCTGCCCAAGAAACTTGTTAGACTCGTTGATTGTTGTCACTTTACTCGGAAGAAACTCTTCTTGTATAGATACAAGACCAATTTCAAAGTCATATGGGTAAATCGTTGGCTCATGGCCGAGTTCTGAAACAAAAGTTAAATTTGAGAGGA
>MSTRG.23761.1 scaffold327 605621-612144
TGTTTCTGTTGGCTCCATTTGCATCCCGCGTTCCATAAACCTGTACAATTTAAACACTGTTGGTATGAAGCCATTTTCATTTTGGAACGGGGGATGCAAATGGAGCTAAAAGGAATATCATTGACAGCTGAACTTGAAATGCACAAAATGGGTGCAGACACAAGTAATCATTCACAGGTTCTGAAGTTGCTGCCTCAACATTGCTGCCTCTCTTTGCCAGAACTATATGTATATATTGAGTAAAAACACAACACAAATTTGTTAACAGTGACTTTCTTCTGAATTCTCATGTGGTCTCTGTCATAAATAATGTACAGTTTATATATATATGTTGTTTGCAGTCTAGTTTCATGCTCTCTACAATCTAAACTTTAATATCAGGTCCTGAAAATCACATATGACACGATGCATAGTGATTTTCTATGTCTCAGATTCATTTATATTAACGTTCAAAGTTTACTCTCGACACCAACATCTGCAGCAGCTTGTTCGCAAACAAACTTGGCTTCTTGCTGCTAACCCCTGCAGTCTAATTAATTACGCTTCAATGCAAAAGGTAAACATACTTGTATCATTCTTTGTAATAAAATAATAAGTGTTTTTATCATATTGGAATGCTTTATTGCTGTAGCCTTTTGTAGATTTCTGGC
>MSTRG.15416.10 scaffold211 29937-33171
GTTTAAATCTCGCCCCCGCTCTCGCCCTTTTCTACTATGTTTGTATGAAATTATGAGAATTTAGGCAAGGGTTTCATTAGTTTCAGTTCGTAAAGGAGGATTCAATCTTCTGTGCCTCTCTCATTCCAGCGGGATCATGAAACTTTGTGAATGGATCATGAAACTTGTCATTATTGTATGATTAACGGTTATTCATCTCCTTTCTTTTCCACCGATAGTTTGCTTTCTCAATTCAACCCCTTGGTTTGTGGGTTCTTTTAGAATGCATGTCTTTACTTATGTAAAATTAGGGTTTCAAGAATTGCAATCTGGAAAGGAGATTTCAATCCTCTGCCATCTCTTAGTATTGTCGGATCATGAAATTTTACGAGTTTAATGTGACTAATAGTCCTTCTCTCCACTCATAATTTGTTTTCTGGATATTAAATACTTACATGAAGTTGGGAAATATGTTGACGAGGCCATGTTTCTAGGTTCTTTTAGAAAGTACTTGCGGCATATTTCAAAACTCATCTTGTTCTGGATGTATCAAAAAGTCAAAACCACAGATTGATTTGTCATTACTGGTTTCTATTTGATTAGTGATCCATCTGTCCCATTTCGGTATTTGAATATCAAATTCTGATGATGTAGGGGACGTTGGTAACATAAGATGGCTAGGATGGTGTTCAACCATATTTCAAGATTATGAAATGGGTAGCCCCTACCTTTTTTGATAAGTTTTCATCAATCTTCGGCGGAGTCCCTTCCCTGTACGGTTTTTTTGCCTCCGTTAATTCTGAAATCTGATGGTTGGTGAAGTGGAAATCATAAACTTGTGGTTTTATACTCTAAGAACAATCTTTCAGTTGCCCTTCTGCCCTTTCAATGACCCTTTTATCCATAGGGTTCTAGATGGGAACATATACAAGGTCAGTAAGCTGGTTTGCAAGAAATTTGCTATGAAACAGTCTTTCGATTGCCCTTCTGCCCTTTGGACGAGCACTTTGTCTATAGGGTCCTAGATGGGGACCTATTCAAAGTCCTAAATCTGGTTTCCCGTGAATTATTTATTTATTAAATTTTAGGTTATCTATGTTCCTAATCAGAGGATGTACATAATGTAACATCTTGTCCTACCTTTGTTCACAACTAAACCAAGAGCTATGCTGGAAATCCCGTTAGTACTCTCTCCCTAGCATCACTTGTATTCCAGTACTCTCTCCCAAGTTTGGTTGTCCTTTTGCTCCATTGGGTCCTAGAAGGAAACCATATATATGTCCTTAAAGAGTTATCTTATCTTGCTTCAAATATTTGAACTGGTTCCTCTTGTCAGCAATCCTCTGAATACCATGTCAGTAATTCTAGAATATAATATGGCTAACCGTTGGTTTGAAATTGTGCGGCTAACTGAATTTTGGGTTCTTTAACACTTTTGGACGTATACTTTGGAGCTTATATATTTACAATCATTGGACTGCATGTTGGTTTCTGATATGCAAGTTGGTGTCAAATTGATGGCACTGTTGTTTATGCTGGTGCCTTAATTCCCTTATAAAAAGGGTTTGAGTTATAAGTCAGTGTGTGAAAAAAAAAACTTTATTGTTAAGAATGACAGAATCACTTAATTTGAAGGAAGTAGACCCGAAATGCATCTCTCAGGCTTCCTGGAACCAGAGGTGTTAACTTGTGTCAGTCATGTATAACTGGATACATATTTCCTCAGACTTTTCTTTTAGACCATTTACTATTGCCTCATGTGGAACGTTGAATGTTTCTTCTATATCTTGTTTTTCGAAATTTCAATCATTACACTGGTTTGTATCAATCATCTATTTGATTCACGGGAATGCTATAGAAGAACCCTTATATAAGGCCTGTCTTGTATGCTTTTGCTATGGAAAAATCGGTGTCCCTTGTTGCAACTCGAGTCTTTTTTTCTGTTGGGAGTGATTATATTTACAGATTCGTGTTGCTTTATCCTGTAAAGTGAAGGTCCTAAAATGGAGTCCTAGAAGCGAACACTGGAATGCCTGACACTTCAAAAAATACATCGTTGGCATGTCCGTGAAGGAACTCATATAGTCATTCCAGTTGCCCTTCTGCTCTACCTCGAAGACATATATCAACCATGAGGGTTATTTTAGAAAGATTCTAAAGTGTCCTAAAATGGAGTCCTAGAGGGGAACACTGGAATGGCTGACATTAGTTGCAAATACATCGTCGGCATTTGTATAAGGATACTCATATAGTCATTCAGTTGCCTTTCTGCTCCACCTCACGGAAATACATCAACCATGTGGGTTATGCTAGTAAGCTGCTGGTCTTAACGTCCTTAACGTCATGTTGCCTTCGATATGATCATATTTACAGATTTGTGTTGCTTTATCCTGTAAACTGAAGGTCCTAAAATGGAGTCCTATAAGGGAACACTGGAATGACTGACACTTCGAAAAATACATCGTTGGCATGTTCGTGAAGGAACGCATATAGTCATTCCAGTTGCCCTTGTGCTCCTCCTCAAGGAAATACATCAACCATGTGGGTTATGCTAGTAAGCTGCTGGTCTTAACGTCCCTTTGCCTTCGATATGATCATATTTACAGATTTGTGTTGCTTTATCCTGTAAAGTGAAGGTCCTAAAATGGAGTCCTAGAAGGGAACACTGGAATGGCTGACACTTCGAAAAATACATCGTTGGCATGTCCGTGAAGGAACTCATATAGTCATTCCAGTTGCCCTTCTACTCCACCTCGAAGACATATATCAACCATGAGGGTTATTTTAGAAAGCTTCTAAAGTGGAAGTCCTAAAATGGAGAGTC
>MSTRG.6241.5 scaffold112 634330-634813
CCAATTTCCAATGTCTTCACATAGAACCAAGTAAACGGCAGAGTCGGCGACAGAGCCAGACGAAGCAGCTGAAGGACTACCTTCGCCGGCGGGGAGAAGAAGAAGAAGATGGAGAATCTCCAATGGCGGCTCTTCCCCTTGCTAGCTCTCCTCGCTTCCTTCCTCTACTTCTTCCACTTCCACAGCTTCCTCAAGACATCTGAGAACAGTAAATGCAGCCTTCTCCCTCGAAGCCACTACTGGATCGCCAGCAACCGCATTGTCACTCCAAACGGTGTGATTTCCGGCGCAGGTAACCATTTCTCCCGTATCTTATTCTCATGTGCTGCGGTTATTTTGATTGTTTTTCGTGACGATGAACGCTGGCCAGTTGAGGTGAAGGAAGGGAAAATT
>MSTRG.25480.1 scaffold353 900031-900427
AAGAAGATGAACTATAGGGAGGCTCTAAGTCTCTTCAATGGCATCTTCGGCATCGGCTAGATTCAAAGACCACCACCAGTCGGCAACGAAAACGTCGGTGAGGAGAAGGAGGAGAAGAACACATAAGGGCCTTGTTGATGTGCAAGGCTGCATCTTGTCAATGGAGCTATAGAAAAACAGAGGAAAATGTGGAGACAGAGGAAGGTGGGAATGTATCTTTCGTCTAAGCTCTCTATTAAGTAGGATAAGAATGTTCAGTGGGATAAGAGTAAAATGCCTTCCGTAACCGCTCTAATTATTGATTCC
>MSTRG.3112.1 C8191819 1-748
GCGCCCACCGCAATCCTAAGCAGCGGCCGTGGTGGTGGCTACCTGAGGAGTGGCAGCAGTACTACCTTCATCAGTTTCCAAGTTCGCTGCGCTGATTCCAATCCAAACCGCGGATTCGGTCCCTCTAACAAAGGAAACAAGGCCTCTCTAGACGAGAAAGGCTCAAAGAGACCGCCAAGGAAATCAAATAAACAATCTTCCTCTTTGCCGACGCGTAAGTTCATGATTCAGGAAAAGTCGACTTAACCTCTCAATTTGATCATGCCCATTTATGGACTAAACTGAGTAGTGACGATTCATGAATAGAGATTTCCACTTTCCTTTTTGGCCTCATTATCAATTTCCATACCCCCCTAAGGAGTCTGTTAGCAGCTGGAATGATCTTCATCGCTGTGTTCTGTTACCTATGGCTTGTTCAACTGGTCTTTCTGATTCATTCACCTTGCCATCTAAGATTACATTGGGCTAACACGAATTTTCGATGTAGAGGC
>MSTRG.1108.1 C8052693 1-411
CCACATCGGTCTCTCTTTCCTCTCTATCGCTCAGCTCTGGAAACGCCTCAATTTTTTCAATAGTCCGCGCGTTGCCATTGGTTTAAACCCTAAATTTTGCTCGAATTCCCCGTCTCCCAGGATCGGTTCCAGCTCGGGAAATGGTGGCCTGCAATCGAAACTGGGATATTTTGTGCTACCGAGGGAGGCTGGTGATGGGTTTGGAAATTGGGAGTTCTTTTCTCGATCTTGTGCTTATGTGGTAGACGAATG
>MSTRG.2086.2 C8120813 5-554
GAACCTCCAAAGGAAGCACTTGTAAGATGTGATTTTTTCGTCTTCATTTTTACCTTTTGCATGCCTTTCATGGACTTCAACATACTTGGTGCCATCAGCATTAAACATTTAGAAGTACCTTCTGGAAGTTCTTGAGCATGATAAACAGTTATTACGTACCATAGCAAACCGTCATTGTTCATGGGTGAATCCGAAAGCATGCCCCGAGGTTGCAAATGCAGGATAGAGTGAACTAACTTCCTACTTCGCTTTTTCTTTCCAGAGTAGATTAGCTTCTCAGATTTTAGAACTTAGAGTTTCTATCAATGATACAAGAAGTCAAAAAACAGATAGAGAGAAGCTTCTATTTGCGAGGGGAAGAGCTCTAATTCAGCAGAAGAACAGATTGAAGGAGATGGGGGAAAGGAAAAATAAGATATTATATGCGTTAAAGAACTCTGGAACGGAGAAGATAATGGAG
>MSTRG.2378.1 C8140665 7-601
CGCTGATTACACTGGAATAGACCGCAGGCATTATGGCGAGCAGAGTTCATATACCGGCAGGGACTTGCAAACTGATCCTGCTTCACGGTATACAGATTCTGTTGGCTTGAGTCATCAACGTCAGACTGACAGATATGATCGTCTGGATCAGTCCTCGATTCTGCGGCAAGAGCAGTTGTTGAAATCACAATCAATTCACTCTACATCTCTTGATGGAGGTTCCAGACCGCTCGATTATCTAGCAGCAAGAGGGGGCGCCAGTCGTCATCTCAACCAGGATCTCGCGT
>MSTRG.37201.1 scaffold722 199735-200348
AATTTTTCTCCTTCCTCTCTTCTCTCCGTTCTCTCTCTTCTATCTCCAACCCTGAACCAAAAGAAGAGCCGCCTCCAACAAACTCCGCCCCTATCTCAACACCCAACGACATCAACAGAACCAGTCCGCCGATCACCTCCTTCCTCCTTCATATACTATGACTGCAGCTTGTCGTTTTTTTGACGGGACAGGAGAGTTTGGCCTGGGATTTGTGGCTGAAGCATGAAGTGGGAGCCGGAAGTAGCAGCTTTGTTTCATCAACGGTTACAGAGTGTCGCAAAAATGATGGGATTTTGATTGTTTTTCCTTTTCTTTCCGTCCATTATTTGATTTTTATAGGTTTTTTCAGGAATTTTTCTTCTTCTTTTGTGTACATTTGTTTGTACTTTCGTTGGTATTCTGAGACTGATGTTATTAATTTATAAGTGTTCTAATTTTTTTGTCATAATTGGTTGATGGAATTGTGGCTAAAATATTCTAATAATATTTCTAGTAAGCAACTTTTATGTTCC
>MSTRG.29513.2 scaffold456 62166-78035
TTTGCCCCCTGCGTCGTCGACCCTTCTAACGATATAAAATCATGCATATTTCCTACATTACGACGTAGGGGAACCGAGACCGTTGGTAATTCCGAGGTTCGGGTGGAAAAGGGCCAAAACGCAGTTTAAAGTATGATAAAAGATTGAAAATGAAGGGAGGAAGTAGTGACGGGATTGGTTGATATACACATGACGGTGAGCAGTGGACGGGTGCGATCATACCAGCACTAATGCACCGGATCCCATAAGAACTCCGAAGCTAAACGTGCTTGGGCGAGAGTAGTACTAAGATGGGTGACCTCTTGGGAAGTCCTCGTGTTGAACCCTCCTCTCTACACAAAATGTTTTGCCCCCTGCGTCGTCGACCCTTCTAAAGATATAAAATCATGTATATTTCCTAAATTATGACGTAGGGGAACCGAGACCGTTGGTAATTCCGACGTTCGGGTGGAAAAGGGCCAAAACGCAGTTTAAAGTATGATAAAAGATTGAAAATGAAGGGAGGAAGTAGTGACGAGATTGGTTGATATACACATGAGGGTGAGCAGTGGACGGGTGCGATCATACCAACACTAATGCACCGGAGCCCATCAGAACTCCGAAGTTAAACGTGCTTGGGCGAGAGTAGTACTAAGATGGGTGACCTCTTGGGAAGTCCTCGT
>MSTRG.9675.1 scaffold138 468099-469529
CTGAAACTCAATCTCTCTGTAATAAACCCCAGATCGAAAAAAAATCTCTTCAATCTTTCTCTCGAATCCAGCAAACTTCCGCCGTCGAGCATGTGACACGAATCCAGATCCACGAGAGTTTAAATCGGCGACGGTTAGGGTTCCCGAACCAGTCCTCGATTTCCGTAGATTGCAGCAGTCGATCGTCCCCGCCTCCTTTTCCCTGTACACCGTCGATAACATTCGAAAAGCGATGCATCTTGAGCTTCTTTCAAAGCGGCTAACTTGATCTTGATGGCAACCAAATCCTTCAGCACGGAGTCCATCGTATGGTACTCGATTCCAGTATTCGATCGGCAAGTGATGGCTGTCAAATTGCAGTCCTCACAAATGCGATCGGATGACCTACCGCAGTATGTTTCTCTTTCGCCTTTGCAATCGGCTGGATCAGCCCACTCAAAATATTTGCAATCAACCTTCTTGTCCTGTAATTTTTCAGCAATGGAACTCCAAATAAGCAAAAGGGGGCAAGGGGCAACTACAGGACTAATTTAACTCAACGCCAACTTTGCCGTCCACAAAGAGCATCGCTAGAACTTCCTCCCTGGGTTCTCCGTCGTCCCAGAAACAAAAAGATCAGCTTGTTTTCTGTGCCTACACTGTTTTGGATGCTGAGTCGAGCTCGATGACTCAGTGGTGGACGGCGACGTCGTCTTCATTGCACCGATCCAGTGTGGGCGAAACCTCTCACCGGAAACAACTAGATTGGAAGAGGAATAAATCTAATCGTGGATTCAACGAGTCCGATAAAGAAACCAAGAGACGATGACTGCGAACCCTAAAGAAATCGCAGATGAAGAAAAACCAACAGTGGGGTTGTGGGTGTGGGGAAGATGCCATCAGGATAGGGAACCTTATCTTTTAAATGAACACGTGGCAGCTCGCCAAAGTCCACGTGGCACAAACTGCATCCGCTGTGGCATTGATGTGGCAGCAAATCCTCCAACTGCAATAACGGTGTGTGCTAATCGTCTACCTTAACAACAAATTATGACGTTGACCAATAACCGTTACGATTGACCGTGGCATTTTCAATAGGTTATGTTATTTTCGATAATAATCTGACAGGTTGTGCCTCATTGAATCATTATTTCTTAAAAGATTAACAAGTTATTTTAGAAATTAACATCTTTTTCTCTATTTTTTTCCGGTACGATGACTACACTTGTTATGTATTGAATGTTTAGGCATAGCCGTCTTTAAAGCAC
>MSTRG.32481.1 scaffold54 15247-16119
GTAATCAAGAGGAGGCGCTAAGGTCTATCCTTTCCTTAAGAGTGAAGGACAGATACTGGCTCTTTCTTTAGGACTTATAGTAGCTGCTCTTATGGTAGTATAGCTGGTAGCTCTGCTTATGCTAGCTCTCTTCTTTCTTCCTTACGTTATCTCTTCTATTAGGAGGTGAGTGCTTCTTAGTTGGAGAGCGTGAACTTCTCTCTTTCCCTGCTATTGCCCTAGCTAGAACGAAATCATCAACTTCGGAATAGTTTCGATAGCTTCTGAAATCAAGGTAAGGTATCTGAATTCTCGAAGCGGGGCCCTTCCTGTCCTTTTCTGATTGTAGGACTGTGGAACAAGATAAGCAAGTCAGCTCAAACAAGCAGTGGCTACTACTATGAGTAACTGTTTGTTTGTTCTAGTCCCTTCGGTCTTTAAACAAGGCATTGTTACCCTCCAATGATACACTCATTGAGGAAAGGAATAAGATCTACTAGTAGCTTTTTCTGTGCGGTGGTATTTGATGAGTCACACCTGACTTGGGATTTTAGAACACTCTTACTGAGTGGATAGAGACAGGCAGGGATTGTACTGTATACCATTTACCGGAACGACGATTAGATTTTTACAAAGTTTGCTTCAGAATGATGAACTTCCACAAATGGAAAGGATAGAACATATCTTACCCGTTAGGGTAAGGAATTCCATGGGCTTTCGGACAAATCGATGACGGATAGGACTGCTAGGTATGCATGCCACTTCGACCAATGCTAGCGGATCAACTTTCATTAATATTGGTATCTCCCATCCAGGTTACAAAATCCCTTATTGTGCCATTAGTGGGGTAGGGGACCTCTGCG
>MSTRG.21026.1 scaffold292 1003751-1005459
GGAATGGCTAAAAATTGAGGTTTCACCATGTTAAGCCCTTCAAATAATAGGGACATGAAGTTAGATAATATTTCTTAATACGCTAAAACATTATCGAGTCTAATTGATTTTTAAATTCATAATCTAATTATTTCAAGGGTCACTATGATGAAACTTGGCTTTTTAGCCATTTCCAACATGCATGTCAAATACTAATCGATTTGAAATTTTGAAATTTTCATGCCAAAATAGTTCATTTCAATAGGTGTTCGCATTGGAAATTATACCCAAATATTGAGGTGAAAATAGAAACATTTCAAATGGGCTAATATTTGACGTGTATGTTGGGAATGGCTAAAAATTGAGGTTTCACCATGTTAAGCCCTTCAAATAATAGGGACATGAAGTTAGATAATATTTCTTAATACACTAAAACATTATAGAGTAAAATTGATTTTTAAATTCATAATCTAATTATTTCAAGGGTCACTATGATGAAACTTGGCTTTTTAGCCATTTCCAACATGCATGTCAAATACTAATCGATTTGAAATTTTGAAATTTTCATGCCAAAATAGTTCATTTCAATAGGTGTTCGCATTGGAAATTATCCCCAAATATTGAGTTGAAAATAGAAACATTTCAAATGGGCTAATATTTGACGTGTATGTTGGGAATGGCTAAAAATTGAGGTTTCACCATGTTAAGCCCTTCAAAGAATTGCTAAATTATTTTAGATAATATTTCTTA
>MSTRG.22726.2 scaffold310 1099569-1101034
AGAGAGAGAAGTGTAGGAAGAAAACGTCACTGCTCCGGAAATGAGAAAAGAGAGAAACTTTGATGTGTCTGTGTGTGTTACTTGCGTTCTCTGATTCGCTTGGTGCAGGTCGGGAACTGATTGCGTTTCTCCCTGCCGGCATCCGACTGCTGCTGTCGCCAGTGGGTTAGAAACAAATTGGATCCTGCCTTGCGTCAACTGAATCGGCGACTGCAGTGAATTTGCCGGAGAAGCAGGTGGTCAACCTGCATGGCGGCTTTGGTTTAGATTGGATTGTGTTCTATCTCTTTTTTTTTATCGCACGGTCTTCCATTTGTAGATTCCTTTCAGGCTGTTCTGATCTCACTTTGCCTGAATTCATTTGATTTCGATTAGGTTTGGTTTATTGGTTGGTAGATCTCGTAGTTTGTGATGACTCATGTGACTTGAATCAAATTCAATAGCGTTTCTGATAGATCTTTCGGTTTAGTAATGAGATTCAATTTTCTAGGGTTAGATAGATACTCCTGCAATCATTCTGATGTCTTCATTTATGAAATTGCAGATGCTTTGTTTATTAATGTCGATCATCGTCGGCAGACCTGTTGTACAAGTTTGACCTGAATTGCTTTATCAGGAAAGAACATTCATTTAATTTGTTGGTAGTTGTAAGGAAAATGGGGTTGTATTTGGAGTCCTTGTACAAGTTGGAGTAATAAAATTAGCTTTCAATTAAATTTTCTACTGCAGGTTCGTCAATGGGTTAGCCTTTCAGCGCGCTTAGAACTCTGCAGGTGACATCAGCTAATATTGTAGCTGCAGGTGATTCATCTGTCCACCAGGGATATCTTTGCCCAAGTAAGCCTCTTCTGAAACTAAGTTTCGGAGAATTCGTCGTTCATATAGCAAATCCTTTCATTTGGTACGACTAGGTGAACTTTTTTCCTTGACTTGTATCCTCAAATTTACACACTTTCGTGATTATAACAGATTATCTCAACCGTTGGCTATTGATGTTTTATTTTCTTATAGTTTCTTTCCTTGCTTGATCCGCCCTTTTTGTTAAAGATGTCTTCTTTGTCATCTGAACCAATTGACTTGTGCAGGAATTTGGATTTTGGATTTGGACATTCATGCTCTGATCGTTGACGTGATGTGGTTTCTAAAGGTCTCTGACATTTTTAGGAAAATCATGTGGCACCTGCAATTCTGCATGTATCAAACAAACTCTTCATCACTAATATTAGCCTGGACTAGTCATCATTTTGGTCACGTAAATCCTTGTTCCGTGCTTGCCGACTCTTCTCCTATTTTCTACTTGTTTTCATTACCGCTCTTGCGAGAATGCAGTTCTGCTTTTGAGACATATAGCATGCACCTCTAACATGAATTGTGATGAGTCAGTCTGTACCTGCATTATTGATACTGTGGTATAATATATGATGGCGGTGT
>MSTRG.12472.6 scaffold163 652344-662482
GTTTTAATCTCGCCCCTGCTCTCGCCCTTTTCTACTCCGTTTGTATGAAATTATGAGAATCTAGGCAAGGGTTTCATTAGTTTCAGTTCGTAAAGGAGGATTCAATCTTCTGCGCCTCTCTTATTCCAGCCAGATCATGAAACTTTGTGAATGGTGAGGTGGTGTGGGGATCAGGATGCTATTGCGTTTGGAAGCCTACTGGAACAACGTCATTATTTTCTTAGCGTGGAATACTTTTCCATATCTCCCGCTGGATGAATTGTCCCGGGGAATGACTACGTGATTGGGAGATGATACTACCTGTCACTCTCTGGATGCTTGCTTTGGATAGTTGGTTGGTTCACGTATGGTGTGAATTGGTCAATGAAGTTGCTTTACCCTTGCAAAAAAGGTAGGATTTCAGTTTGTTCGTTGTTCTTTTTTTCTTTGCTTATCATATTTATGGTGAACACTACGTCTACTTAGGGGTACCGGTACCTTAGTATTAAAAATCTCTACTTAAGGATTCGAACAAATCGTTGATGTATTTTAGCTTAATCCGAATTGAGTTAAAATTTAACTCGTAAAATATAGTAAATAAGCTGTTAGTTCGAACTCAAAGCGAATTAAAACATTATAGTTCGAATCCCTTAAAAGCTAAAGAACCGAATCTGAGCATGATGAAATCTAAAAGATTGTATGAGCTATGTAGTCTATTGGATAATAACCATAACATCAAGTTCAAATAATAAAACAAATTTACCGATGACTCATTTCATATTTGTTCCAACTGAGGTAGTGAAATCGTGGATTTCGAGTAAAATTGAAAATATGGGTAAAATCGGAATCGTATGATCGAATCGTAAAATCGTAAGATTTTAAGTATCACCCATAGGTTAAATTAAAAAAATAAAAGAACATAGTTAACGCAAAAAAGATTTTAAGTACCTCTCATAGTTTAAATTAAACAACTAAAAGTACATAGTTTATGATACAAAACTTATAAAATCATAAGTACGCAACATAAAATACAGATTCTTCAAACGATTTTACGCTTACGATTTTAAGATTTTTCCTCTCGATATCATATGATTTTGATGTCCAGCGATTTTACAATGAAATCAAGATCGAACTCCTACTGCGTAAAATCGTACGATTTTGCGATTTAAATTGCGATTTCGACTACCGTGTTCCAACTAATTAAATAGGTACAAATGAATTTTTTCACCGTACATGTTAACTTAATATGTTTAAAATAATAAAATTCGTCAACTAATTCTTCGATATAAAAAAATTAAATTTAAATTTAACTTAGTGCAGATTTCAATCTGCATTCAGTCACCGACTCTTCTACCCCTATATAATTTCATCTCAACCACTCAGATATATGAACTACGAATCATATAT
>MSTRG.25763.1 scaffold360 556959-557909
AGAAGCCAACACACAATCCGCAAAGACATTTGATAGCCTTACAGAGTTGAGCTTTATTTGATCATAACCCACAAGCCAACCCAACACAACTCATATTCATTCACAATTTGATTTCTAACCTCCCTCAGCTCTGATTCGTGGGCCGTGACTCACCTCTCACAGAAAAATCAATTGTTTCTCTAAATGCTCTCCCTAATCCATAATTCCCTTCACAGCTCGCGAACCTCTCATAGTTCCCTAGCTTGCCTCCGCCGATCAAACCCAACTCTAATCCATCGACCCACCTCCGATCAAACCTAGTGAGTAGTGACCTAGTATCCAACGAAGCGACTAGCCGACTACCCACATCCAACAAGGCGACGACCTAATTTTCTACTCGAGTACGAATCAAGGATGACAACCCAACTCTGAAAACCCACCTCCGAAGACCCAGATCCAACGAGGAGATGACCACATCCGACGACCAACCCAACACTGATTCATCGCTCTTCTCCAATCCGTCGCTATTCTCCGATCCGGCGGTGACTACTTTCAGCTCGGACTTGCAGCTCTTTATCTGAGAAAGATAATTAGTTTTCCGAGATTGATCTTTTGGCTTACATAGTGACTATTAGATTAGCAGCTCGGCCATGGTGTTTAATTGAGCTTCATTCATCAAGCTTGCGTCAAGCCATGCATATTGTTCTTGGCTTCCTTGTTTCCTTTGCCTACATTGATCCAG
>MSTRG.40180.5 scaffold863 200094-200446
AAATATTGAAACTTATTCCTATACTAATAAGGAAAATATAATATTTTTCAACAATAAAGCAGCCGAAAAATGGGCAACATTTATGGGCAAGCAAATGCTGTGTTCACACTAGTACAAGAATACGTTGATAGGAAGTTGTTGAAGCAAGCATATGACATTATTAAGAAAAACGACCTAAAGCAGGAGTTCCCAGTGGTATACCTTAAATGTAAAGAAAGGTATTTCAAATTCATAAAAAACATATATCTTTGACTTCTCCTTTTCTCTGTTTCCCCTATGTACAGTATTTTGAAAGTTGGTGTAAACTCACAGTGATGTATAATTTGGCAG
>MSTRG.14412.1 scaffold196 1178189-1178736
CGCAAATACACGGGGAGACGGTTTTATCGTCGAGCTCCACAAAATTCGAAGACTAGGGCAGATTGGCGGAATCTTCCTTTCTTCCTAGATCAATCGACAACGACGATTCGAATCTGTTCCGACCGACGAGTGATTGACTGTTGGGGTTAAAATAACTCGGTTGTACATATTCCTTCTTCTTTGGTTCCATTCTCGGGGCTGACGAAGAAGCAGGTTTGCTTCCGTCAACCGGAGCTGAGCTCTTCTGAGGCGACAATTTGGAGTTGGAATGGGAAGATCAAAGATGGATTGAGAGTGGGTTTCAGATTAACAGGTTGAGAAAAACGAGCATAATTGTAGAATTAGGCTCTATAATTTTGCTCTTTAGATTCTGGTTTTTAGATTCATTGAATCAGAGAGGAAAGGAAGAGAAAGAGGAAAATGATAGAGCGGAGAGAG
>MSTRG.38493.1 scaffold779 24916-30210
CTGAGCTCAACCTGCTTGACTCTTTCCACACCCCGAGGAAGTTTCGATCTCACTTGTCGTCCAAATGGAGCCTTGGTCCTCGTCCAGACTCTACATATGCTCACTATCATGATCTCCAAGTTAGTACCATATTTTCTGGCCCTATCTCACTTGATTCTTTGGTCCATTGAGGAGAATGTCTTGTTTAAGTGTGGGGTAAATTAGGGTGCTTCTTAATTGATGGGTACATAACTTGTAGTAATATTGCTGAATTGATGTCCTTACTTTTCGAAACTCCCTCTTGAGCTTAGCTTGTGGATGTTAGTGAACACATGTTTAGTGTTCTCATTCTATTTGTGGATGTCTTGGATATGAGGATGTCATTTTTGAACCA
>MSTRG.42119.1 scaffold931 262523-262814
GGCGGCTATATCCTCTCATATTTTTCTATCTTTAGTTTCTTTTGGTTCTGCTAATCAAGGTTGGTATAGCGTAGTTAATAGTATTGTGGTGGTATTGGCGATTATAAGGTATTTTAGGTTTTAATTTAGTGGCACCTGTAAATAAATATCTATGTTATGTAGTGTTTATTTTCTTTTCCTTGTATTATTTTACCGAATGTAGCGGTCTTAATTATTATACACGTATTTTTAGAAGATC
>MSTRG.13584.2 scaffold179 303375-304171
AGGCCATGTTGCTGTCATGATGTTCTGCATAGCCTGGGTTTTGAATTGCTTCTCAATGAAGAGCTTTCCCACCAACACTTAGAGGCCCCCAGATCCACCGCCGGATTGATTTCCCACTGGATTACCTCTCACTACTGGCTTATTGCAGCTCCACGCCTTTGTCTTTTGCACCAGTTCAGAGAGATCCATGGTTTCGCTTTCTTTGGGTTGCGTTTCTTGAGGCTCAAAATTTGGTACTATGGGAGGGAGATGACAATAGTGAGTTTGTAAAGGTTGTTGGGTGTTGATTATAAGGTCATTTCCAGCTTGGTCAAGATAGGTTGGTGATAGCATTTAGTAAAAGGGCGTCTGCATCTCCAGGTTGACGACTACCCGGTTCTGTGCTTTGGAAGCGGAACCATCCATTTATTTTTCCGACACTTCTTTTTCTTTTTGTGTAGGTTAGCTCGATTGAATTCTTCTTCCACCGGTGCTTGGTTAGCTGCTCCACAAAGGAGCAAGGCAGATTCACATGGAGTCAGTTCAGGCTCCATTTGAGTCACGACAATCTCCACCC
>MSTRG.8962.1 scaffold1308 522355-522585
CATCCAATCAGCATAATACCTTAAAGTATTAAAAGCCTCACTTTCACTAATCCTAAGATATTTGAGAGATGTTGTCTATTACCATATGTGAGCTACTTGCTCACTCTTCCATCCATATAAATAGAGTTAATTCTGCTTTAAAATGGCTATAATTGAAAAAAAAACGATATTGTCCATATTATACCTTGATCATGTAAAGTCTTTC
>MSTRG.36365.1 scaffold678 132478-133498
CCCCCCCCATAACCTAAGGTAAATTCGATATGCTCCTTCTCTATTTTCTAGCGTCGATTATTGATTTACCGGCTCATAAGCCTACGTTTCTTGTCCTGTCTACCTTGGCTGGGACACCGTATTCCGAAATCGGCCTCCACCCTGAGGCAACAACTTGGTGAAATCTAAAAGGCTAGCGATGAAGTGGAGTTTGGGATCCGAGACTTGGTCATTACAAGGGTGGTGGTATTTCAATGAGGCCGAAAGTTCGAGTTTGTAGAATGAGGGTTTAAGTAATGGAATTTTGAGTGAGATTTAGATGAGGTTTCAGGGGAGGCCGAGAGAGTAGAATGTAGTTGTGAGAGGACTGTGATTTGTGGATGGGTGTGATTTGGGTTTGTAATTAATTATATAACTTTTTTGGTGTATTTTTCATTTTCTTTCTGAATCCCTAAATGACGC
>MSTRG.2750.1 C8166215 1-399
GGGGGAAGAACAGCTTATGAGTTATGATGACTTAGCAAGGAGCCGAGTGGAATTCCAGGGCTCTCGTTCTCTCTGCTGCTCGATCAGCCAAATTCCCCATCAGCAAGTCGGATAATCTCGGAGTTAACTTCACTCCCCTCTGCATTCCCTGAAAATATCTCCAGAGATAATGACAACAGCTACCCGTGTGACTCGATACGGGAGAGAATCACGAGCAGTTCAGGAGG
>MSTRG.41988.1 scaffold924 158337-159939
AAGAAGAACTCGAAAAGCAGCGTCCAAAAATCGAACCTTGGGCACTGTGCAGCTGAAACCCGTTGTCATTTTTTAAATAAAGATCCGTCATTGTTGTTCACTTCCTCTTCCGCTTCCTTCCTTTTCCTCTCGTTCTCTGTTGGGTTTAGGGTTTAAGATCTTTTCTCCTCTTCATCCATCACCGACGACGACAATGGTGCTGGTTCCGGTCATGTTCTCCGGCCGGTGGTTTCGTGCTTCTTCCCTCACTATCCCGGAGGTTTGGAGTCAATGGTGTGGAGATTGATCATGTGTCCATGGCGATTGCAATCTCAGCCAACTATCATCGAGCTACAGAGTTTGTACTTACGTTAAGGTAGGTATTGCCAAAGCTTTGTGGGCTTTGATGATAGTTTGAGATTGCGGAGAGTGGTAGGGAATGAAGCCATTTGGTCCGTTTGTAGTATAGAAATGAAATTTAAAAGCATTGTCTAGTTTGTTGTAAATTTTCTCCCTAATGGATCTTTTGATCCAGATTGTCTAGTTGCCATAGATAGACATCATCTCTGCCGATTTCGTCCTAACATGCTTCGAGCCATTTCGCTCATTTTGTAAGCCCCTTTCGGTTTGGAATTGGATACTTGTGTTGGGGGAAGGAAATACTCAAAATCTCCCCATTTATAACAAAGCGTTGGCCTTTGTGATAAACTGAATGATGATTCAGGGTCTCTAGCAATGTTGTTTGGTTCTTTTTCTGTCTTTCAATCCTGAACCCTTTGATTGTAACTGATTCAGAAAGCAC
>MSTRG.32427.1 scaffold53 410703-416677
CCATTATGAGTTTATTATTATTAAGGCTATATGCATGATAGGGTAATGTCCGTTTAATCTGAAGATTTTATATGCTTCTTTATCATATTTATTACTTAATATGATACATGTTCTGTTACTTTGCTGATATATCTGATTTAATATAAGTGTTAATATGAGCTGTAGCTATTATTGATTATTGAATAAATCTGGTAATTGATTGATCACCTAGCTAGGGCCCGTATGATGGC
>MSTRG.4574.1 C8321417 994-1495
AGATAACATAATCCACAGAAACTTCAGTTCCTGTAACGTGCTCCTCGACGAGCAGACAAACACCAGCATCTACTACGTAGTCTCCTAGTTGATGACAGCCGCCTCCGCCACGAACGTGATCGCCACCTGCGGAGTCTCCCATTTCGAGATCTGATCAATCATCTCTTGTTTTCTTTCTGATGGTTTGTTTTGGGAAACATCGGCCGTAGGATGGTATCATCTGCACATACAGATGATTGGATCATCTGTACCCGGCGCGAATTGAGCAACTAGCACGAAAATTGTGGAAATCCTGGAAAAGGGGAAAAAGAAGGG
>MSTRG.21912.3 scaffold304 55328-56831
GTAGTAAATCAATTTGATGGATGATGCCAGATCTAAATTATGGCAACGCCACCCGAAGGCAATCAGATGCTCAGTCCCCAAAATGAAATGACGACAACCACACTTGATGGTCAGTTGAATCGCCACTAGACAAGAGAAGAATAGGTGATGTTGTGTTTCTTCTTCAATGCCACAAACTATACACATTGTATCGACCTCTATCTTCTGAGAGCTTAGAGGTAGTTATTGTCTAGTTACACGTAGTTATTAGCAACTTAAACGTAGGTATTGCAACTTTGACGTAAGTTATTAGAAACTTAGATGTATGTATGGCCGATGAAAACGTGAGGTATATGTGAGGGAGGGAAACATGATTGTTATTGAGTTAAACATAGTTATTGAGGGAGGGAAACGTGAATTGCCTTGCAAGGAAGTCGATCGACAGTTGCAGATGTTCGAAGATAACCTTATTCCGAGACTTCCACAACCTCCACCAGTAGTAAATCAATTTGATGGATGATGCCAGATCTAAATTATGGCAACGCCACCCAAAGGCAATCAGATGCTCAGTCC
>MSTRG.33986.1 scaffold59 804413-805076
GGCTGTCGCATCGCCGGCTTCCACGCTTTGCTTTGGAAGGAGCGGGCGCCGGCGCCGGCGCCCTGTAATTAAATTGGGTTAATTTTTACAATTAGTTTACTCCCGCCACGGTGTAGATAAAGCTGTAAAATTTTAAGTTGACGTGATGAAAAGTTTACTGAGATGTTTGTTGGCGGTCATGACTCATTTCCAACCTCCAGGTAACTGCTACTTAAATTAATCATTTCCTTTTGTTATTTTTAATTATCAAAAGAAAACTGTTTCATTTAATTTTCCCTTTTTATATGTGTTAATGTTCCTCATATCGAATATTCAATATTCAAATGTCAGTTAAGTACATATTAGTTCGGACTTAGACGGTTATGATTTCAATTTTTTTAATAAATTTATGTCGAGAATGAATAATCCCTTTTAATTTAACGATTTAACATACCGTGTTTCAAAACATACAAAGGATGTGTCAATGTATAATAGATCATCTAACATTAAAGTTATGTAATTATCATGATTGACATAGGTAAATTTGGATTGAGGATAACGAATTTTAGTAAGATGAGTTGTATCTTGTTATCATTTTGTATTGTACTTTTTATGTTGATGTGTAACTATTTTTATGTTGACG
>MSTRG.8791.1 scaffold1285 476-1072
GGTTCAGCTCGCACCCTAAGGTGGACTCTTGTGTTGAACCAGTGGTTCGACCAGGACTCCTACGGTGAGGTTTCATAGTACAGTAGTGTGTGATCTACTATATAAATGTGTTGATCTCATTGGAGCAAGGGCTCTCAGATCATACACCGTGTGATCACTATACATACAAGTGATAAATTTCAAGCAGAAGCTATTAACCATTGAACTGTGGCGTGTGATTTATCGCCCATGTTACAATAGGATATGCCGATTGAGAATACTTGCGATGATTGTGTGTTGGTCGACCACCCCAGATTGCGCAATCCTCAAGTGCTATTCAGGTTCTGGTAGGACGTGTAGTGTATGCCTACAATTGCTTCTCATAAATATCGTTTAAGGTGGTTTCATGGTCTTATAAACGGTGAGGTTGTCCACACAGTTACGGATGGCTGATGCTAGGTAGAATCCTATACGGACCATATGGTGACATCACTAGATGCAGTGATTAGATAGACTTTCATGTTGAA
>MSTRG.8668.3 scaffold126 243514-246841
CACAGTTACAGATTTTCATTTTGCTCTCATTCCTTTCTCTTTCTTCTCTAAAAAAATTGAGTTCTCTATGAAATCAAACTTTTTTGCCTTCTTCTTTTCTGTAAGCTGTTTGATTTTTTAAGCTGCAGTGTTAATTATAACAACTAAAAGGAGAAGGAAGATCGCTCGATGGAGGTGAAATTCCCTTGCTCTGTTTGGTTCCTCAGTTAGCAATCCAAAGGAGGGAAATAGACAATCATAAATCCAGCATACTAAGCAGGAAGAAAGGTGGTTATATTCCTCTCTGATTTCATGACTGTTAAGCTGTCATCGACAATTTTTTGGCGCCAGGGAGGAAATCAAAAGTCGTCAAGGAATCTATAGCAACGCGAAATTTTTTCAGCAATCATCATTGTGACATAAGCTCTTGCACGTGCAGAGTTTGAATTTTTAAATCCCATTATCGGAATTGACTTCACAAAGAACAATGTGTGGACAGATTCCTTTGAGATTCTTTCTCTATTGAAGGCTTTAGTGCGAGATGAAGTGCATGTAAATTCAGCTGCGTGACTTTGTCACCTAATCTCCACAGTACATCCGAGTTTCAATGTTTGAGCTAGGAAGTTCTAGCGATGAACCAGATGATGAGTGACAGACAAAAGCACAAAAGACCAGGTGTCAAGTACTCCTGGCATATCTAACATCTATATGTGTGCAATTCAGTCCCAGTCTACAATCGCAAGGTGAATATCTACATTTACTAACTACCTCCCTATTTAAGAATTTGACATCAAATACGCTTAACTGATAATTTCTCCTTCAAATTATGTCTTGAATTGGTTCAACCCTCTTTATATCCATTCTCATTTTCATTTCTCCCCCAGTTTAATTTAATTTCATGGTCTCTAATAACTTCCATTCTTCCTTCCCATGCCAATTGTACCTTTCGAAGTTGTTCGGTAATGCTTGCAAACTTGCATTTGATATCCGCACTTAACATGCTAATAACTCAATCCGTTGTTCTGTTTAAGATTTTGGGCGAAATTATGGAAGAAGTAATCTAAGCATTATTAATTTCTATAGTAAACTTCTTGCAAATTAATTATTTTAGTCAGTCAACTTGAGAAATTCAATTTAATTTGAGGCAACTTGCTTCTCCTCAAATCCGTGAGTCATATATGAAATATCCATCTTTATAGCTACCAATATCTTCAGGTCACTGATGCGGTTTCGTTCATGTTTCTTTGGTTTGAGAATTTCGCGACGATCCTTTTGAAGAGGAATACTTTCTCGGCAATCGTCAGGGTGCAATGATATCAATTTATGATGAGGCTAATACTCGGCAGTTGGAGGAGCTGGAGTAAGTGTTTTACAGGGCAGCTGAAGATGAAGTGCCTACGGACTCATAATTTGTGACAATTACAATATTGGAGGCGGTTGTCGTCTTTGTCGTCGAGTTGTTGGGGAGACTCTTATTTATCTCTTCCATGAGTGTGCAGTACCAAAACAAGATCTCAACAAGGTATGCTCATCTCATTTTTAAGTTATGAGGAGTGAGTTTCAGTCATATTGCAACAGGGAAGTTAGCTCATAAGAACATTTTGAACCATAGTCAACAAAAAAGGATATGAGTAGCAATCTATCTTATTTAATTTGAGTTATTAATTATAATTGGTATTTTGTATTGTCATTACATGTTCCATAAGTTCAGGGGATGTTTGAAAATAATTTTAGTGCTTATCATATTCTTCTAATAATCAGTAGGTCTTTGATTAACTCAAAGGAAAAGGCTTTTAACTCTTTATGTTTTAACTTTTGAAGAACCTTCCTTGAGAGCAGTGGCAGAACTGCCATATATCTTAGATTGAAACTTTATATGGGAATGTCGAAGGTTATGTTCTCAAAGCATGTAACAACAACGATACTGTAAGTCGCATACTGGGCACACAAACATCAACAACACATACCAGTACTTGAAACTATAAGGAGAAGTCTTTTAACTCCTTATGCTTTCAATTTTGAAAGCCTCGATTCCTTGAGAGTAGTGACAGAACTGACATGCAACTTTTATTTCTTTTTTCGAGCATTATATGTATTCATCAAAATGGCAAGTACCTGTCAACTATGCTTTTTAGTAAATGTACATGTTAACTATCAGATTACTCTATATTTTGGATGGCTCATGAATCCTTTGTCTTTCTTTGCTGCATATTTATCTTCACTTAGTTTGGACTATTGATAATGATCATTGCAGCTATGTTCTATTTTGTTCTACTCAAAGAAATGAAGTTTAAGTCTTTGGAGGCGGGCAAGGCTCAAAGACAGCAAAAAGTATTTAGTTAAATGATTGAATTGTGCAAGATAAA
>MSTRG.16433.2 scaffold23 205224-205603
TTTCACTTTTGCTCAAAATGTGCTTTTGGTTTGGTTTCTGTTTTCTCTGATTTTGTGGTGCTAAATTGTTTGTTTCCCTTTTCGAAATCGTAGGACTTTCCGGCCGGGATCACAGACAGCAGCTACATGAATGAAGATTTGTTGAAGGTAACTCTACGTGTGTTGGGCAAAGAGGAGGTGGACGAGAGGAACTTTACGCTGTCCGAGGCGAAACGGGATCGGAGGAAGTATATATCTGGGTGGATGGGGTCGTGGTTGAGGTTTTATTCAGAGGTCATTCGG
>MSTRG.32863.1 scaffold546 247488-248246
TTGGAAATAACTTAAAAGCTAAGTTTCATCATAATGACCCCTTGAAATAATTGGATTATGAATTTTAAAATCATATTAACTCGATATTGTTTTATCATGTGAAGAAATAGTATCTATCTTTATTTGCCTATTATTTGAAGGGCTTAACATGGTGAAACCTCAATTTGTAGCCATTACCTACACGTGAAATATTTGCCCATTTAAAAAGTTCTAATTTCCACCTCAAAATTTGTCAATTTCCAAAGGGAACGCCTATGGAAATGAACCATTTTGACATGAAAATTTCAAATTTTCAAATCGATTAGTATTTGACATGCATGTTGGAAATAACTTAAAAGCTAAGTTTCATCATAATGACCCCTTGAAATAATTGGATTATGAATTTTAAATTCATATTAACTCGATATTGTTTTATCATGTGAAGAAATATTATCTAACT
>MSTRG.1505.1 C8084189 1-422
CCGCTGTTGGGTGCTCTCCCTCCTGCCATCCGTGAACCACTAGCAGGTTCAAGCAAAGAAATAATGAAACTGCGTGGTGTTCCGATTTACAGAGAAGGCTCCAATCCCACTGGTGTGTGGTTCATTTCTAACGGTGTTGTCAAGTGGACAAGTAAGAGCATGAGGAGCAAGTACTCGCTTCATCCAACTTTCGCCCATGGTAGTACACTGGGACTGTACGAGGTGCTAGTACGAAAGCCTTACATCTGTAGCATGGTAACAGATTCTGTG
>MSTRG.574.1 C8005147 1-370
ACTGACGTATGGACCTGAATGTATGTGTAAAAGAAGTTGAGGACTATATTAGAAACGAACAGAACCTGAGCTCCAGACCAGAACTGGAAGGGAAAGTCCTTGGGAGGTAAGCCAGTCCATAGAAATTAAAAGCACGAACGACACAACTTTCCCCACCAAAATCCGCACTCTACCAGAAGTTCAAGTCTCCAAGTCCAGGATCAATGGCCGATGAGGGACAAGCAGCATCCTCTTCGGCAGCGGCGGCGGCGCCTCTGGGATCGTCGGTGATCCCAG
>MSTRG.4984.2 scaffold1 331525-332357
TCTCTCTCTCTCTCTCTCTCGCCAACAGAAAGAACATGGCTCTGCTTGTATTCTTCCACAGCTTTCTTGAACTGCATGGCTAAACCAGAGATCTCTGATGCAGTAGAAGCAGCAGTTCAATAAAGCTGTGGGAAGATACCCTCAGAAAGCCAATTTTGAATCAATCGTCGTATCGTGTCTGTATATTATGCCTCTGCTTTTATCCTTCCACAGCTTTCTTGAACTGCATATATATATATATGCGAATTAGGGTTTTTGTATTATAATTGTGTGCGGTTCAATAAAGCTGTGGGAAGATACAATCAGGGCCAACGTTAGCCCAAAGATCCATCGCCGCACTTGAATTCTTTGTTGATTTCAGATCTCCAAAATGGAAGGATGGGCAGAAACATCCCCTGGAATCTGGAGAGATCCCACCTCAACATAACGATCTAACTCTGTGCTACAAGAAAGTCAAGGGACCAATGTTTTTACTTTGTTGTTTTGACTAGTGTGAAATTAGTTCCCGTCCTGTGGGATGGTTGCCTTATGTAGTGGCAACCTGTAAGGTTTTATGTTTGAATCTAGCACACCCATTAATGTAATATTTCTTTCGTTTTCTATTTATCTCTTTTATCTCTTGTAATATTGTTTGTCGGATTTATCTTCAGAGAAGAAAACCAGTGTGAAATTCACCCTGCCTCCCTTTAATTTGGC
>MSTRG.12029.1 scaffold158 50311-50980
GTCTTATGTGATCAATGACATCGTCATGTCATCGTCTTTATTGTCCTCTTTCCTTTTTCGAGTGTGACTTTTTTTCCGGCGACATGCTTTGCGTCCACTTCGTTCTTAACCCTGTTTTTGCTTTTCCAAACTCACTGAAATCGATTATCGTAAACTACCAGATTTTTGGAGCTCGGGGACTCCCTCGATTCATTCGGTGTCCTCAAGGAATCTTTTTTCGGGTGCCATCGACCTCTGCCTCCGACAATGGAGGATCTGTAACCTCCCTAGCTCCAGGTCCGCCCTCGTCCTCCAGCACGTTTAATTAGTTTCATACAGATGGTGGTGGTGGTCTTCTTTTTTTGATTTCAGTTTGTTTGAAATAAGATTCGACGAATTAAACGTCTCGCCGGAATTCTATCTATGCTCGCCGGTTTCTGGGACCAGTGTAGAAGATGACTTGGGAAAATGTTTATGACAGCCCCTGGAGATTTCACTGATCACATTTTGGTCAACAGACTTTTAGTAATTCTATTGAAATCCTACAGTTCTAGAAATCAGGTTTCGAGTACAAAACTGTTAGAATCAGACAGTTCAGAC
>MSTRG.3098.2 C8190731 1-749
TGTTGCATTCTCCTGAAAAGAGATCCGAGCATATAACTATTGATACAGAAGTTCATCTGGCTTTGACTCCACTTCAGCCTGTTGTATTTTTTGGTTTCAGCCGCAGAATGAGTGTAACTGGTTGTTGTTGGAACCGTTGAAGGGGGGAGAGCACCAACAAAGATCAAAACGGACTTGAAGAAGCCAATAATGAATCTTGCATGCCATCCACGGCTCCCTGTTTTGTATGTGGCCTATGCAGATGGTTTGATTCGAGCGTACAACATTCATACATATGCTGTTAATTACACACTTCAGCTGGATAATACCATCAAGCTCATTGGTGCCGGAGCGTTTGCCTTTCATCCTACATTAGAATGGATATTTGTTGGTGATAGGCGTG
>MSTRG.8526.1 scaffold125 56910-58455
AATTAACCCTAACCCTAACCCTAATAATTTTCCAACATTCAATTCTCTTCCGTTATGCTGCCTTTGTATTGCGCCTCCGCTGCCTTACATACTCGTCCTTGATGGTCCAATTGTCAAGTCCTTCTCTGCCTCCTCCACTTCAATAGTTCAATGCACAGTCTCTTTCTCTTTATCACAGACTGAATGAATCACACTCCTCTGCCAAAAAAGCAAGAGATCCAACAGATTCAAGAAATGAAAAATCCAAGGAGACTGAAGACTTACCTCAGGAGAGACGATTACGATTACTGAAACGCCGTATACTCCAGAAGCTTCTTCATTGATTCAGCTTTCGAATCAGCTTCTTCTTCCAGCTTCTTGATCGTGATTTCGTGCATCTTTCAGTTCGTCGTAGTCTACCGGCGGCCACGACTTTCTGTCAGCCTCGTGGACTCTTAGGTACTCATGCTAACAGTCGGAGATTCATAAGCGTTGATCATATTGGTGAGTTCAACACCAACAACAACTACTGATTCCTCGCTTTCTCACCTGTCTTCCCACTCTTCACTTTCATTGCATTTTCCTTCTCTTTTCTTTTCCTTCTGTTTGTTTCCAAGAAAAACCTAGGAAACTCGATATTGTTTGATTGCCAACTATTTTGATCTTTTACTCTGATTCACTTGTTGCGTCTGGTATTCGTCTCCGTTTCTTTTATCTTTCATTTTTCCTCCATCAATCAGCTGTAGGATGTTCTTCTGCTTGCTGCAATTTAGGGATTCTGCTTGTCATTGTTAGGTTTGGTACTTTAGAGTTATTTGTTCTTGAATCGTTTGATTGAATCCTACCCGTTATTATCTGACTTGAGTTTTGGGTTTTCTTTCGACTTATATGGGTTTGTTCGAACTCAAAGTTGCAGTCTTTTTGGTGTTCTTGCTGCTGGGTTGCTTAGGTGGTTGTTGGGTTCTAATCAAATTCCTCCATAAGAAATTCGCGGAAATTAATGGATTTGAGCAACTAATTTAAAGTGGGATTTTTTCACCTTTTAGTGTTATTGTTGTTGCACAAACACTCCTCAGGAGTTCATTACTTACCCAGTCTTCATTCTAGTAACTAAACATAAGACAATCTGCTAAT
>MSTRG.4741.3 C8342719 3-1578
AGAAGCGCAAAGGTTGTGAATGGACAATGGTTTGGCGGTCAAAGAAAGGCCCCTTTATCTAGTGCCCCCTGTGGTGACAAACAGTTCTCGGAGCTTTCAATATCCCTGGTTGCCAGTGAAGAAGTTTTCTTGGAACCAGTGAAGAAGTTCAAAGGCTCAGTAAATCGACAAGGATTAGGTGGTCTAAGCCTCCACCTATTCTGAGTGCCACAGATGGTGAACAGTTATTGAATCTTACAATATCTGTACTTGTAGCTTCTTCTTCGAGACAGTGAGGAAGTTCGTCGTCAACGATTTGGTGGTTTAAGAAAGGCCTCACCTTGTATGTGTGTGCTACAGAGGATGACGAACGGTTCTCGGAGATAACAATCTCTGTTCTTGTTTGGGTGCAGGAAACCTGCTTCCTCGTATGCTTGCTTCGCTGCCTGCTAAGGGACCAGTAATTTGCGAAAGATGGGAGTCGAGGAGGTTGTTTGCGCTCACTTCAGTCCAAGCCATCGTCTGCTGTTGGCTTGATGGATCTCTCTCCCCCCTTCAAGGGGTCTGCATGAAATATTCATATAGCTGTTTTTGTTGTTCGTGCTTGTATTGTTCCCTTAACCCACCAATACTTGACAGCTGCGATGGGGAATCGTAGGAGTGTCTGTTTATACAATCACGAAAATCTCTTTACTCTTGTCCATTCGGATAACTTTTGAAGGATGCAGTCTGCTTTGGTTGTTTAGTTCATGGATCCTATACCTCAGATGCGAGTAGTCAGTTTGGGGATATGAAGCTATATTCCAATGTTTGTAAGATGGTTTTTCTTGATTGTGTTACTTTCAGCTGAGGCTATGTGATTGGATCCTTTGCCGTTTCGATCAATCTTGTTGATGTACCAACTGCCCTCGTTACAATTGAAGGTATGAGTTGGTTGGCTAGTCAAGCCTGCTTGTACACAAATTTTGTTTGCCAAGGTTTGCATTGCACGGAAAGGTTTCTGTATGAGGGCGTTCTGGCTATGCACTTAACAATGAGAGAGCATTCTAACTTTCCCCCTAACGACGTTTCTGGAATTCAAAATCAAGGTTAAGTTCCCAGTCAATGTGACTGAGCCTCTGTTACGATGCTCGAGTCCATCCACCGTCTTTGCAGGCTGAAAGGGGCAGGATCCCTTAGCCCCTGAGATGGTTTTGCAGCTTATCGCTGACATCTATTTGGTTAGTCCCTACTGTTGTCCTAATTAACTGTGACCGTTGCATTGGCCGACACCGAAACATATGTGGCAGCTAAAATTCTGAGTAGTTTTGTGGAGCCTTCAGAAACGGTGCTTCTTCTGCCCATGGAGGGTATTCGGAAATGGGAACAGGCTCAACAATCGCGAGAGCGTGTACGTGCCTACGTGGGAACATGTCGACGCAGGTGAAAATCTGTGGAAAATGGCACTTATGGAAAATATGGTACAATTAAGTGCA
>MSTRG.37651.3 scaffold75 94269-95751
CACCACATCCACAACCACTTCTTTGTTTCTCTCTTTTTCCTTTCGCCAACGACGGGTTTCCCTTTCCCCATCTTCCGACCAGGTACACGGGTGATTATATAAACTCAGAGGAACAGATTTTGGCTGGCTGGTTGGGAATTGGGAGACACACTCTGGATTTCTTTTGTTAGATCTAGGTTGTTTGTGGGTTTTCCCTTTAGTTCTGAGGTACTTTACTTCCTTTTCCCTTTCTCGCTTTTGCTTTCGATTCAATTGCAGTTCTTGATGTTGCTAAATGAAAAATGATAATCCAATCTCCATTTCCTTATGTCACATGCAACTCAAATGCTCATGTTCATGCTGATTAGTGGGTTTCACACTTGACCACATTACCCTTAATTGGGTTGGACAAGTAGCTGATGTTCTTTAGCTTAGGTCTAAAGTGTGGGAGAAATTGTTTGAGATTCGCGATGGAGAGGAATTTCGATTATAATTGCTAGTTTTTTTGACAACGGAGACAGTTTTGGCTTCTTGGTCATGGGATTAGCAGTTTCAGAGAGTCTTTTTGGTGTAGCAAGTATGTTGCATTCTTACTCAGTTGCTACTGTTGATTTGCAGGAGACTTATGTAGAAGTTGCAAATTCTTGCTCAATTGAGCAATTGTCTTTTCTTCTCTGGTGATTCAGTACATGTGTGTAAGCAGGATTATAACTCTCCTATATTGCTCAACTGGATATACAAGTAGTCAGTTCTCTTTGTCTATGTTTTGAGAGAAATTGTTGTATCATATGGTAGGAAATAAGATGGTAAAATTCCCAACTGAAGATAACAAACCTGGCTCCATGAATCTCATAATTTTAATAGATGCTTAAAACATTTAGTTAGTGGAGCGGGTATGGGTTTGTTTAATTAGTTGAATTTGTATAATCATTGTCAACTACACCCATAATTGGGTTTGTGTTCTGTGATAGCTTCGGGTATGTTTATTTTATGTTTCTAACTGATTTCTTTCATGTTTCATACACTCCTTAGCAAATGTCAACTATTATAGAGTGAGGAGAAATTAGAGGCTTTCAAGTATCTTATCCTTGCTGCACAGTTGCTGCCCTTAATTCTTTGGTTTTTTTGTTTTGTTTAATTCACTGTGTTTGTGAAAATGCTGAGTAATTGGAAGTTCAACACTGGAGTCTGTGTCTTATTAATAGCATTGATTACGTTGGACCAGGTTTCATGTTAGGTTCTCTTAAATTATTGATTTAGCTGAATCTGTATTGTCTTACAAGATGGTAGAAAGTTGGCAGACTAAGTTTAGCATAAAGTTATGATGTTCCCCTATTTTGCTTCTAACTCA
>MSTRG.40308.1 scaffold863 809618-809880
CAGAGGGTGAAGTGTTCACTTATACTTAGACATGGCCGGAGTACTAGTAATCAGTTCGAAATGGGTGTCTTTGTTTTTGGTTTTGGCGTGCGTTGTGCTTCAACTGAGTGCCGACATTGTGTTCGCCGACGAGGTGGCGAGGTACGGTGGCGATGACTGCCGCTGGAGCCGCCGTGGTTGTGGTGGCCGTTATGGTCGTGGAACTTCGGGACGTCCTGGCCGGGGTCGAGG
>MSTRG.42464.1 scaffold963 10683-11227
CGGACATTGATTACAAATTATTGGGTACGTAGGTAGCCGAGAAAAATTTGAGTCCACCTTTTTAAAAATTACCTATGAATAATCAATCCCAACCCGAACTACGCGGACTTTGATCACAAAGTATTCGGCACGTACACAGTTGTGAAAGGCTCGAGTACACCTTTTAAAAAAGATACCTATGGATAACCAATGGCCAACCCCGAACTACGCGGACTTTGAGCACCAAACT
>MSTRG.37500.1 scaffold740 307516-307942
GGTTTTTCTAATTATTTGTGATTTGTAATTATCTCTTTCCACATTTTTAGTTATTGTTTAAGGTAGTTTAGACTTGACCATCTCGAATTCAATTCGAACTCGCCAAAAAATTTAAGGTTGGATTTGTTATTTTAGCACCTGAAGTCGAAATGACTCGAATCAGACAACCTTATTTTATTTGGTGGATTAGAGTTAGGTTTAGAATCGATCCGCTGACCCAAAAAATCTTATAGTGCATATTAAAATTACTATTTTTAACATCATCCAAAGAGTTTTTAATTTTTAGTCCTATTTATCAAAATTTAGGGTTAGAGACAATTTTTAAAAATAGTGATCCATGACCCGAATGACCAAACCCAAAACAACCCGTAATCCAAAACGACCCGCTCAAATTGAC
>MSTRG.15723.2 scaffold217 429681-431588
GTCGGATGTCGAACCTCCATTACTGAAATCACTTCACTGCCAATGGAGCTCCTCAGTCCTCCATTAAATTCCCCACCTTTTTTAAACCTCGTCTTCCCAACTTACCGTTCCACAATCCCACACAGTCTCCGCCCACGCTTGTTACTATCATCAGCTTCTTCCAGGCGCCTCCACGTCTGCGCCCATTTCAGCCGCCGCTACCGCCGCCGGAACTCTCTCCGGGAAAAGCTCAACGATGAACAAAAATAGTGCATTGAGCTATACACAACTGAGAACGGAGAACAAAGAACTGGCTTTTATTCATTGGAGATGGCTGCAGATCTCGAGTTGGAACCTAAACCTTATCACGTAATTGCTTTCGAGGATCTTCGCGATTGTAGGAACCTGTTACATAATTCAGGCACACTTGGAAATGCTTGGAACCGGCCACGCTTTCGTCGTTCCTAGACCACCAAAGGTAAGCTTCAATCTCAGTCTTTCGTAATGCCTGCAATTTCGAAAGTTTTAAGCATGGACTCGCCATTACACACTTCCATGAAATTTCCAGCATATGGTTTTTTATAAATGGCTTCTAACGAGATAAATTTAAGATAGCAACCACATGCAAAATTTGAATATCTACTCTAATAGTGAAATTGGTCTTAATACGATCCGTAAAAAAGCCTTTTATACCACTTTCTTTTTGGAAAGTTTAATTACCTGCACCTCAATCAAGGATATGCCGCAAGGAAGATAAACACGAAAGCAAAGAAATCGTCAGTAACCCCACCACCATACAAAAACCGCTGTAAATCCCAGGAGAAGCCATCAACGTCAATGACAACCTGCCACTCTTCACCGAAAACACCAAGCACGCACATCCCAAATGACCAGGAGTTCCAGTAAATGAGGATCGATGAGCTCCAAAGTAATCGTTTTTTTACTCTAATCGTAAAAATCGAGATAACAAAAACTTACAACACGTCAATCTATGAAAGTATCGACTCAGCATAACACATTCCCATGAAATTTCCGGCATATATATATATATATATATACCAAAGTAACTATCAATCAATCAAATCATTTAAGCAA
>MSTRG.33100.1 scaffold560 45348-50074
TTGAAATGTCAATCTCGATCAGGTTATCCTCCTCAATCATCATCTGCTTGAAATACGAGCTCCGAATCCCGAACTCACCACCTTTGCAGCTCATCGGAGTTGGGTGACGAACGAATTCCCCGCCTGGAAGTGCAATCTCAATCAGGCTTTCCTCGTCAGAGATGTATCCGGTGTCGAAGCAATCGGGGCTCTGGAACATGTTCCCTTGAAACGGCCAGTAGTCCACCTCCGATTCCTCGCTTGTCGTCGACGATAGCCTCCCCTGGCACTCGCCGTCGCTAGGTGTTGGTGCTTTTTCTAGGAAAACTTGGCGGGGCCGGGGTGCAATGAAGGCTTCACCAACTAAAAGGCCGTTTGGAGATGCAGCGCCGCTTCTGCTGATTTGTTTTTAAAAAGTTTTATGGATTGGACTAAGAAGCAGGTTTTGGACACTCAATAAGTCGAAAATAGTTAACTGATCACGGGGCTTACTTGGTGATTCGACACTAAGGAAATTAAAGAGCAGGCGAGCAGCTCCTCCAGAAACACCTACACGCCTACACCATAGACATAATCCTTACCAACACCTCTCCAGTTGTCGCCATTGACTATACCTTCTAGGATTTTGAGTGAGCAAATCAAGCTACGAAGAGCTTGAGGTCTTGTTGTTGGATCTACCTTCCTGTCCGTCATTCAGCCAACAATATTACAGCAGAAACTATGGAGAAGAGGGAAGTGATAGTTTGTTTTACTACTCACAAGCAAATTAACGTTGGTAACAAAATGAAGGCTCATGACTGAATGAAAAACAGTGTTAATTGGGGATGATATCACAGAATGAGATGATCTCAACACCCTCCATGCCTGCTTCTGCTGCTGAAAATGATTCTTCAAGGCGTAAGGGTTGCAGTGGATGATTTCATCTGATAGGTACCTTAATCCAGCCATTAGCAAAACCAATGGCAAGGATGACAAAAGGAGTGGACATTCCAAATATGATTATGTAAGGAAGAGGTGTCATCATTGGGTTCTCTCCTTCCCTTTCTCCTGCTGTTTGCCAGTACCTGTTATGAACTTCTTCTTATCTTTTGGC
>MSTRG.18342.1 scaffold263 52784-53362
CTGTTTCTCCCATGCATTTCCTAGTGAAGGACGTGACTTGAGTACTTGTCTGTGTCTTTGTCGAGAAACAGCAAAGGGATCGTGATTGGTAAGCAAGAAGCTCCTAAAGTTGCTTCCTTTCCGTACGAGGTCCTATGCAGACAGCCCCGAGTAGGAATTTTAGCAGGTTGGCCAACTCTGTAAAAATTTGTACCAACCCATATTGTTCAAACATCAAAACATGTTAGCAAAGTTTAAGTGTTACAAGTAAATGCTATTAGTGAATAACAACAAAACACCCCCCTCGCATGGAACAGCTATGTGGGAAACAATACTTACAAAATTAAAAGACAACAATCCAGTTGCTGTGGTGGATTCCAAGTCATAACAGATTCATTGAATTACGCATCTGCAGTAAAGCTGTG
>MSTRG.31949.1 scaffold508 135199-135550
CTACCGAGAGACCGATGTGTGAGGGGGAGGTTGTTGGGTTATCCCACATCGGAGAGTGGAAGGGGCTGGGTGATTCGGTCAGAGCCGGTAGATGGGTAATGCCTACCGAGAGACCGATGTGTGAGGGGGAGGTTGTTGGGTTATCCCACATCGGAGAGTGGAAGGGGCTGGGTGCTGTTTATAAGTGTGAGGGAAAGCCTCACCCTTTGAGCTAGCT
>MSTRG.1051.3 C8047417 3-421
TTTGATTATCAACAAAAGAAGCGGGCCGGGTCAAAATCGATAAAGAGTGCTTCTTCTGGTGTTGTTATAGTTGATGGTACGTATGCTCTACATACAAGATTGCGGTCTCTGCTTGATATACGGGTGGCTGTGGTATGTCTCTAGTACACCGTAACTTTTCAAAGGTTATTCATTTTTGTTATTTTGTCAACACGTTCAAAGTTTTTTATCAGGTTGGTGGAGTTCATTTTAGTCTTCTGTCCAAAGTTCGCTATGATATTGGAGATTCCTGCTCATTGGATTACCTTATTGATAGCATTTTCCCACTGTTTAGAAAGCATATAGAACCAGATCTTCACCATGCACAG
>MSTRG.7425.1 scaffold12 1018589-1019887
AAGAGCTCCAAATCTCTTCCTTTCCCGTGACCGTAAGCGGCGGTTGTCGGCCTCGTCTATTCCGCCGTCGGCCTCATCGTCAACCGGCCGGTGAAGCTTTCGCCATCCACGATTCAAGCTTTTCGCTGATTTTGGTACGATGTGAATATATGGCCTCCATCCTTCGTTTTTCCTCCATCATCGACGTCGTCAGGTAGTTGCCGGCCAGATGTCTTCTATTCTTAGCGTCAACATCAGATCATCGGAATCTGCAAGAATAAGGTAAAGATGGCACCTCTATATTTCATGGTCGTTTAATTAGAATCTGACCCCCTTCCTCTATTTTGGATATGAAAATGGCGAGAGGAGCAAGATCCGTAGGACTAAAAGCCATCGCCGGTCGGATCGTATGGTTGCCGAACATACTACTCTTTGAATGAAGGGTAGAAAAGAGGAAGCTTATGAAAAGTGAGCAATTTAGAAGATGGAGATAAGTTTAGATGGCAAGTTTTTGAGAGTTTGAGAGTGCTGCTCTTAAAATGTTTTTCTTGGGTGAGAGAGGGAGGCTTTTTGAGGGTGTAGGAGAGTTTCTTTAGAGGGGTCGAGAGCAAGGGCTTTGGTATTTTATTTATAGGAAAGGGATTACTTACTTATGAAAATTTTTATTTTATTTATTATTTATTTTCGTCACTTTATTTTAATTAAAATATAAATATGTCAAATGGACCCAA
>MSTRG.27312.1 scaffold3913 271-1678
CTAAAGCATTCAGGAAGTATTAGTCGTGAAGCTAGTACTCACGCTTGAAAAGGTAAATAGTGATAAACTCTTTGTTTGTTGATTTATTTCCATACGAGTTGAAATACAATGTTGCATGTTCTTGTAGTTCCGTTGCAAAATTGTTATTTTCATGTAAACGATTTATGACACTAATATCAGAGCCTAGTTTACCGAAGGATTTATGTCCCTCCGTCAAAGTCCGCATGAGTACTAGTGAAGTGATAGACTCGAGTTATCAAAATTAATTCAGGACGGTTAGGAGTTAACATGTCTTTCTAGAGGCCACTATTAATTAGTGGTTAGGGCCACGGATAATCTGAGGTCCTATAAGGTTATACACATGTAGTATGGAAGAAATCAATATCCTAATCTAATATTGGTAAGGGTAAGTAAGTTAGTGCCCCAATAGGGTTAGAGTTTAGTAGAAACCCTATAGTGATATGGGTATTAATAAGACTTTATTCGAAGCCTTGAGCGGCCTTCACAAAGATAAACACTAGCCACCATATGCTCTCAAGATTCGTTCTTCAATTAAGAGTTGTAGCATGCTTTGGCTAAGATGATCTGTTCTTCAATTAAGAGATTTA
>MSTRG.31251.1 scaffold480 280485-282003
AACAAGCTCCAGCATTTGTTCATGGTGTAATTGCAATCGTTAAGATGACATTTTTTCGGCCAGGAAGTGGAGCCGGAATCGGAGGAGGGGAATTGGACCCAATTTCAGGGGATACATCTTCCGAACGCAACAACTGGCCAATTCCATTGTAATCCGGACGATAACTACCAATTCCACCCAAATTCCAACTTGAATGCGATTTCTGGCCGG
>MSTRG.31369.3 scaffold488 379773-382807
AAAAACAATAAGCTCAATACAACAATCTTTCCACAAAGACGAAGAAAGGCAGAAAAAAGAAACTGCCAGAAAACAACACCAACAGCTATAAAGCCTACATTCTTGGGCACATATTAATACAATCTAGCAGCTTCTTCTCATCCATTCTTCCAACAGCTTTAGCATAAACCGAATCCTTGATAGTCTGAATTATGTCTCTAACTTGAGTGTGCTTATCTTCAAAAACTCTGTGACACCTCTCCTTCCAAATTGTACCAACAATGAGACACCAGGTAAGCCTTTTAACCTTCATAGCGTTCGAATTCCCACCGATTAATTGACAAGCAGCATCAACATGCTTCTCCCAATCCAGAAATTTGCAGACTTGAGGCATTAGCTCTGCCATAATCTCTCTCGAGTAATCACAGTTAAAGAAGATAGTGGTTTTTCATATTGTGAAGCAAGCTTTTCAATTGAGGTAGTACACTTTTAAAATTACTGTTAATCATGCCATGTATCTCTTCCTGTTTCATATTTGCTGAGATAGAGAGATCTATCTGCACTTACCAGAAGGAGAGGGTGATTAGAAGATTATAAACCCACCCCACCCGTTAATCTCATACTTAGCGCTGTGGTATTCAATTGGGGATCTAACACACTCATTTCCGGCAGGAAGGAGTAGCTTGGTTTGAGGGAGGCTTAGGATGATTGTTTTGTCCCTAATATCTGAGCCTTCAGATCTTTGTGATTCGATCTCACGGTTTATGATTGTTCGCTGGCAGCTTCCTTGCTGTGACTCGCCCTTAAGAAACCAAGCCCGGGCGAAAAACAATGGGCTTTGATAAATAGTGGAACTGAGGGCGTCATTGATCATTGTGGTCGGAAGAGAAGATGACTCGAGGAAAGCAGAAGATAGAAGCGCAGCGCAAAAATGCAGAGAAGAATCAGAAGAACAAGGGCTCTCAGTTTGAGGCCAGAGTTGTTGCACTCAAAGTTACTTGCCCCATCTGCAAGGTACAATTAGCAAATCAGAATCAGCTCGGGGATCATTATGGAGCTAAACATCCAAAGGAAAAGCCCCCTGCTGAATCAAGTTGAGTGGACTTCCTCCCTACCTTGGTGTAAACATGTACAAATTGGACCGCCCCCCAGAAGACCGATATCGATGGAATAAAGTTGAAGTGCTTGGCATTCCTTTCGTTTGTGAGCCTTTGAACAATGAAAAATTGTCTGCTAAACTATGTGGTTTGGTTTTATGAATATGCATTTTTGTTGATCTGCGTCTTCTTGGATCTCTTTACCCTACATCAGAAGTTGATGATATGAGCGAATTTCGTCACCCTACATCAGAAGATGATGATGATATGAGCGAATTTCGTCGATGTTGTTTTCAGTAGGGTTATGATACTCATGCGTTTTTCGGACAAGTGAAGCTGACCGATCGATA
>MSTRG.24116.1 scaffold331 1608-6029
TCTTGTTGAACGCATTCTTTTTTCTATTATTGTTTCAATTTTTGCCCTGATGTTTAATGGAAACATTTAACTAGAGAACATCCTCTAGTAGAACTTATGTAATGATGTCGGGGATTCAAGACTGCGGGTTAGTTCGATGCTCCTAGAGAAACGAGATCAAAAGGTAGTAAAATTTAAGAGAAATGAGTGAAAATGAAGGGAGAAAGTAGTGAAAGACTATTCATGTATATATGAGTGCGAGAAGCAGACATTTTAGATCATACCACCACTAATTC
>MSTRG.1662.3 C8094605 27-497
TGAAATTTCTGAAGTAGCTGATATTACCACGGGTGGCTGCTCTTTGGAGATGGTTGCTGATCGATCAGGGCTCACGTCCATCGCACCAGAGAATTAATTTCACTTTCTACTCTTCACGCTTCGCTGTCTACTTCACTTGCACTGGAGTACGAGGCAGCACAAAATAAGGCTGTGGCTTCAGATGCAGTGAAACCTGAGATTCCTGAGCTGGATGGACTAGGATTCATGGAAGATGTCTCAGATTCCCTTGGTAAATTGCTATCATCGCCATCTAAGGAGGTGAAATGTGTGGA
>MSTRG.35763.1 scaffold66 325995-330155
ACGCATCACACATCGTACAGAGTTCATCACCGCGGCATGCTAGTGCATGGCGTCAACTCTAGGATTGTTGATCGTTTCTCCATCCATTCCTTCTCTCTTTGCTAGCGACATTGATTTTGTAATCTCTCTTCCCTTCTTTTCTCTCTTAAATCTTCGGCATCAAGAATTGCAGTTCTGATTCATATTTCGTAGAAGGTTGCTGCAAGCGCTGGAAATGGATTATTAGAGTGGAAGAATTGGGTGGAACAGCACCGTTGCCTTCTTAGAGTGGAAGAAAGCTCGGATGATTACTTACCGAGGTGTTCGCTGCCATTTTTGGATCACA
>MSTRG.14166.6 scaffold1913 3728-6484
CTTGATGTTCTTTTCCTGATGGATTATTTTCATCTCTGAAATAGCATAGAAAGCATCGTTTTGACTGATCTTCTTTTAGAAGTGATTTTTTTAAAAGCCACTTGTGATTGTGTACAATGGCCAAATTTTCGAGTAATTTTGCCCTCATCAAGTTGCTTTACCCTTGCAAAAAGATGATAATCCTTTAATTGTCTTTGGTTTCGCTTCTCCTCAGGCTTGATCCAAAACGAAAAAGACTATGGTGGGATTTTGATTTGTTCATTCTGAGATCTATCATGTCCCTAAGCTGGAGTCCTGGAGGGGAACATTGGAATGGCTAACACAGTTACAAACACACATTGTGAACATGTGTGTTGAGGTGGTCATATTAGTCACTCCATGGAAAAAACACCAGTCATGATGGCCTGATGATTCTCCATTGCATTGTCGCTTTCCTTCGTCCCTTGGACTTGCCATGAAGCAACATTTTCTCTCAAATTAACTCTGACACCAAGAAGGCATTCACCCCACTATAGGTGAGAACTTCATTCTCACAGTCAATTGTCTCACATTGCGGTCAGTCCCTCAATATCTTAGTCCTTCGATGTGTTCGTTCGCAGTTTGAAGATAGTTTTGACGATTACAGTCTCTATAAGCGAGTAAGTATCTGTTTTGTTGACTACATAGTTTTAATTGATGCAAAAGTATTAATTGCATGCTGGTTTTTTTATCAATGGAGGTTTAGATTTTGTAATACGCTGTCAAATTGTGTTGCTCTTATTTTGTGAACTGCTTCTTGGTACCGACTCTTCAGCTTGTTACATCCAAATACCCAAATTTAGCTGAAACTTTTTAAACTTTAACAAATCTAGTATGAATTATTTTAAAACCAGAATCTACGTCCTCCATCCCATTCTCCGTCTATGTCGTTAGTTAGTTTTGACGGTAGTGAACGTGTTGTGTGCGGTTTGAAAGGTGTCCAGTCAGAAAATATGACCCATGTGGACAATCCAGTCATTAAGTAATTGCCACATGGACTGACAAGTTAAAAAACAAGAAGATAAGAAAGATGTGGTTAAACATTGGTTTCCTTATCCCATACTGCAAACTCGATCGTTACTTTACATTCCTCTTCTCTCACTCAAACTTCAAACCGACTTCCCATAGCTCGATTCATTACGATTTCCGTTGTAACACCAAGGTTGTATCTGGTGACGCAATTACAACCAACATCTCTTGTAATTTAGGGTTTTTAAGGATGAGTGTTTGTTGTTTATGTCCATTATTCTTTTGCATTGTGGAGAAAGAGGAGTCATGTTTTTTGTTGGCATTGAGGATTCTGTAGAAAGAGGGTTTCTA
>MSTRG.33522.1 scaffold571 42685-42933
AGGGGTACCAAACGGGGGTAAGGAGTGAATCCGGATGAGAAGATGAAGGATCAAGAAACACGGAAACAACCACAAATAATGGTCGAGTCAAGAGAAAAGAAGAAATCTCAAGGCCACCGAGGAACTGTCTCAACAAGAATTCAATCTAACTAGGCAAGAGTATGCAAGAATGTTCACAAGTAGATATGAAAGAGGCAAGATGCATA
>MSTRG.40731.1 scaffold888 61314-61855
ATATGAGCTGACAAAGGGAGAGGAGGAAAGACGGTCGTGGAGAAGCTGCTGGGTTTGTATGAAATGCCGGGAACGGGAGCCTGAAGATCTTCTGGTTAAGTGTGAAATATGTGAGATTCGGGTTGTTCATTCCTACTGCCTTGATCCTTATGTGGTACCATGGACATGTCCTCACTGCAGAGATCTTCAATCGATTCTCCGACGCAGCTTCTGATGGCGCTATTCATTCGCAGACTGAAATCGGACTGGACCGGTCACTGGAGATTTCACCTG
>MSTRG.25871.1 scaffold360 1060361-1061015
GGGGGCCATAGTGTTGATTGCAAGTAGCATTTCGGTTACCCAAAACCACAATTACCTGAATCGACTCCCGCCCATTTGTAGTAAGTGCTAATTCTCGGTCGTGAGGCCGTTTTCGACGACAGAGACTTGTCACTTATTGATAGCATAGCAGGGAGCAATGTTTATCCATTCACTAACATGCACAACAGCACAAGCAATAATTTTGCTTGACATAGACAGAAACACTAGTTCTCTTCAGCTGGAAAAAAAACAGAGTTTTTTGGCATCCATTAGTACTTTGTTAAGTGGCCATGTTCGTGTCATCCTTTTTCGTGGCCTCTCTTTATATACTCAGAGAGAGCGAGCGTTTGAAATTTAGCCTACAGAAATGCTACACGATGGCGCTATGTCCAACAGGGAATTTATGCGTCAAGAGCTTATCTAAGGAACTGGAAATAGAAAGTGTCAATTTCTCAGGTTTTCTAAACGGCTGATAGGATTTTGAGTCGTCAGATCAAACAAGAAGTAAATCTAATGGTGGATATGATTGGTATAATTTATGGGCTTTTTGGATTGTAATAAATGGAAAATTGAGTTGGGCCGGCGGTAATGGTGGGAGGAAAATGGGAGAAAAAATAATTATTTATCAC
>MSTRG.29742.1 scaffold4616 278-521
GTGTAACCATGGATTTTCTTGATGGCTCAAAACCTATCGATTCATAAAATCAAGACTCTCTAAAGGCCTGTCCTTTTATCCGAACCAAAAACTTCGATTATTGGCTCGATCTTTTTTGATAGCCATTTTCTCAGTATTATAGTTTACTTTGCCGTCTTGTGTCTCTCACAAACTAGTAAAATTGCGAGTAGTTTTGAGTTAAGAAATCATTGTG
>MSTRG.35331.1 scaffold641 107324-108564
TCAGAATCTCCCACCATTGCCGAAAACTCAACTACTTGATCTTATCTGAGCGGGTAAAGGACTAACCTTTAATCGTCCCTTCAATCGGATTCTCATCCACGTCGCCATTTCTCCAGCCACCCTATCATCTCCGATGGTCTGACGGAGGCTCTGGAAACGATGTTGCCAATGAGTCCGATTTCGAAGGCGATGCTTGGAGTTTCCTCAAAACCCCCGCGGTGACGACTGCCTGCACACTGAAAAGCCCTAAATAATCGTTTATCGATTTGGGCTATGACGGGATCAGCGGGCTGTCCCCCCCAAATCCCTGATTTTCACAGATTTTTTATAGTATTTTTCTTTGTTTTGCAGGGCGGCATTCTCGTACTACAGGGACCAGCAGAGCCTATGAAGAGTGAAACATTGATCGATGCTGCTGCACGCCAACTGAGACTTCGCTTGAACATGATCACCAGGATGATAACATAGAGGAAGTACTTCAAGAACTTGGTGGACCAGCTTTGGGACTGTTGATATTGGAGAGGCTCTGGCTTGCCTGTCCTATCGTAATTGGTCTGGATTCAAGAACAATGTGTAGTACATTTCTCTGGTTTTGGTATGCCATTTTCGATTACATGAACTAGGTTGGTTTACATGACTTATGGAGCAAGAAATCTCAGGCTTTCCCCTCTTGTGTAAAACCCTTTTATCAAGTATCAACCTGCAATTGATCTTTCTGTAATGCTTTGTTAACAATGGCTGCAACTCTTTAGTTAATATCAATTACTCTACT
>MSTRG.31709.1 scaffold50 975724-976396
ATTGACAGCTTCCTTCCTGATTTTTCTCTCAAATGGACAACCTCCTCTCTGATCTTTCTCTCAAATTGATCATCTCCTTTTTCTCATCATCTCCCAGCCTATCTCGCCTCTGATCATCTCCCTTTCTTCATCATCATCCTCATTCCTCACCATCTCCTTCTAACAACATCTCCAGCTCAGATTTCGATTCGGCGTAAGTCACGGCGTCAAACGAATCGATGTCATCAACATGCTCGTCGTCCACATCGCGTCAGAATTTTCCAGATCTAAGAAGTTAACGGCGGCTGGTGAGTCAACAGAGGAGTTGAAATGCTCGCTGCCACTGCTCTCGCAAATCTGAGTCGTTGTTTTCCAGTTCATAACCAGTGAAGGTTCAAGATCAACGATTGATCGATCTAGATCGATCAAATTGGTCTGATTTCGTACATGGAAAGATAACGATTTCGAGTTCAATTCAAATTCGGCAAATCGAATTAAAATCAATCGGGGACAGTTTTGTCCGGATTCGAATTTGGTTTTAAAATCGAGCAACCGGATTCGACCGAATTACTGAGTCCTAAGTCTAAATAATGCAAAGTGTAGTTAACTCTTGTCTCCTTGTTTTTTACCTTCCAATTCTTCAATTGTAATATAATGGGCATCGAAA
>MSTRG.24011.1 scaffold33 1084805-1086236
AAGAAAACAAACTCTCCTCCCCCAAAAAGCAGCTGCTCCTGCTCCTGCTCCTGCTCTCACTTTGCATGCGTCGTCTATTAAAAGGGGTTTTCATTTCATCTCCTTCCTTCCTCAATCCTCTATTTCTCTTCTCACTCACTCACTCACTTACTCACCATCATCATCATCATCTCCTTCTTCTTCCCCATTAGATCCAAGCTTTACCATTGTTCTGCCTACCCACTAGCTTTCAACCATTTGCTTGAAGCGATTGCGTTTGTCAGACGTAAACTGCAAATCTCTACTTCTGGCATTCTGGGCTGTGTCCAAAAACTTCGGTTCATCAACATCTCAGAAGCAAATGTGCAAAAATTAGAAGAGAGGAATAGCATT
>MSTRG.5876.1 scaffold108 44008-44687
CCATCACTGGCCAGCAATATCAGCCTTCTACTTCTTCTCACTCAGCAGAGCAGTACCAGCCGTCGACTTCCTCTCATCCACCTCAGCGGGATTCTGATTCCTCAGGACAAGGATACTTCCAAATGATTGGGAAAGCTAGAATGGTTAATGGTCTCTACAGTTCTTTCAAGCTTTTCTGCTTCTATCTCAGCAACTCAGCTTGTACAGCCCACTGGCATCCCGCATCATTTTGACCTCTGTCACTATCGGCTTCCTCTACTCATTCTCTCGATTTGTCTTGTGGTTGTTCTCACTATGGTTCTTGCCTTCCTTTTGAGGCCGTTGAGGGAGCCTCGTGTGATTACAGAGATAGTGGCAACTCTGGCAAGTTCC
>MSTRG.20005.3 scaffold280 925384-925858
GAGGGGGGAAAGGAAGCAGCAGGAAGATACACCAGTATTTTGACTAAATGGGGGCCTGACAAAGTGTACATCTAGTGGAGGAGACTAAATATCCAAATTAGTGTCTTCTAGTTTGCTTTCTGGGGTTGGAGGGAATTTAAACAAAAAAAAAATGAGAGGGAGGAGCTCTTCACCTGTAACAGATTGACCAATTTTTAAGCTATCTGAGTGTAGGCTTGTGCAGGTATTTGTTTGTTTGTTTGTTTGTTTGTTCTTAGATGCCTAAAAATATAGGTTGGTGGGAAGTCTCTCTCTGATTTCTTTTATCCTTTGTTTCTGCTATAAGGTGAATTTATTTATCCAAGATAAGTGAAATGCTTTTTTTGGCAACTAG
>MSTRG.24288.1 scaffold339 886065-889890
AATGAACTCAAAGGCTTCAACTTCAACGACTCTCTTTATCAGCCCCAAAAAAACTTCAACCACTCTCCCTTTGGTTGCAATCAAAGTCGGTGGATTCCACCGCAAAAAAATCAAAGTCGGTGGCGAGGCATGGCTCATCTGATGCTCGCATCTCTCGTGAATGGGTACTTGAGGTGGTGAATCAAGGCGCCTCTTCCGGTGGTTGTAGATTTCCGATGAACCATTCAGAGGATTGGATACCATGGGGACGACAGCGGCTACTTTATCTTTGTGGAGGAGTGCACAAGTGATTTTGGTACAACCAGAAATTAAGGTTGGAACTGGTACAAATTACGATACTAGTACCATGTTTTCCATGTAAGTTATGGTAACCCATGTAACTCCCAATCACAAAGAGCAATCTCAAAGGGTAATATTCAACCTCCCTCGTGTCTCATTTCATATCATGATGGACGGTGGTGGTAATGTCTCAGAAAGAATGGAGCTATTCCAAAGGACATGGAGGGTCTATTATGAATTGGGCAGGGTTGTCTCACTCATTATCTCGATCTAATCCTACACATAGAGGGTTTATTATGAACTGGACAGATTAATATCAATTGTTTAGCCTATGGATTCGCGTGTTTGTGATTTGTTAGTCTCGACATCGATTTTAAACAAGCATTGCACTTGAAGGGAAAATGTGAACGAACGCTCATTTTACTTGACCCGTGAGGTCTAAGAAGTAAGATGATATATTGCACCTCGCC
>MSTRG.8756.7 scaffold127 1224575-1226163
TTCTTTTTGTTGCCTAACAGTCGCCGTCTGCCTTCATCTCAATTAGTGATCCCCCCCCTCTCATCGAGACGATTTTACAGTACCTCCTAAGCCTGCTTGCGCTTCTCAAAAACCATTGGCGTCGAGGTGATGGTCTGAGTCCTTATTCGAAATGTTAAGTCTGACTCTTGTTTCTGCCCGATCTTTTCAGATTAGCTGGAAATGATCGATCGGAGATGGAGATAGAGGAAGAAGAAGAAACTATTCTGGAAAGCGATAATGATTCTTATTCCTCTCTTTGCTTCTTATACTTTAGTCATTTCCAGTTTTACTGTGGATAACTACCTCAAGGGTAACAAGTGCAAAGTGACGTAGCAGTCACTTATTACACAAAACAGAATGAAAACGACATAGCATTGATAATGAAGTTTCCCTAACTTGCTCTATCGAAAACTAAACTTTCACTCCATTGCAAGCTGGTCACTTTGTTCATCTTCCTCCGTAAATGATGACCATTCATCATTCCCTTCTTGCTTCAATGTACAGCTCACATCCTGCATCTTCTCTTCTGATAGATCCTCCCTCCTTTACTTGGATCGAATTTATTTTCTTCTAACAAGAGTTGCGATTTTTTCTCAGGCATAGAGGGTTTAGTGTCGATTTCCTTTGTTCCTCGATGAACTGACACTCATAGCAATGGCAACTTTCCTCTTTTCATCGACAGCTCCGAGACCAAATTCAATGAGGCTGATAAACTATCTTCGGCTGTGATAGTGACGAAAACCTCCTTCTCGCCTTCCTCGCAAATCGAGTACACTTCATCGAATATGTTTTCATTTGTTTTATTGAGGATTTCAACCCGCCGCTGATTCTATACACACTTCTACCGGGATCAAGATGAAAACCAGAATGGATTCGAGGCCTGGGGAAGTAGGGTGGCCACAAACGAGATTGAGCTAGCTAAAGAATCTCAATCAAAATAAGAGGGGGAGGAGGATTCATTGGAGGGAACGACCTAGCCTACATGGACTCGCTTCCTGATAGACATGTTGATCACGATTTAAGTACACGAGCAAGACGCTAGATTTAATGTGGTTTCCAATGGTAAGGTCGACTAGTTTACAGGGAAGTAGAAGAAGAGAAGATGTTATTATCAAGAAGCAAGAGAATGAAAGAGTATAGAGAATTAAGAGAGGAGAATCAATGACAATATTAATTTGCTGATAAGAATCAATGACAATTGGTAGGAACGACCTTTGTTGACAAATTAACTATCTTCTTTTTAGAGGTCACATCAAATAACTTCATAACACCTTTCTATACAACATTTCGAATATAGTGTACATGTATTTCAATATGCTTCGTACAATCATGGAGAACATGATTCGCATTAATTTGAATCTCACTAGTATTGTCACCAAATAAATAAATTGGAGTAGGAATAGAGACTCCTA
>MSTRG.5012.1 scaffold100 28459-31325
GGCGGGGCCAGGAAATAACCCGAACTCTCGGTTCCCCGATGTCATTACGTAAGTCTACTAGAGGATGTTGTCTAGTTAAACCTTTCCATTACGCCTAGAGGAATAAATTAGCAATAAAAATAGAAAAAAATAAGGGGTGCAACAAGAGGATGGATGAAAAGGTCAGCCGTCATAGTACTACTCTCAGCGATGTACATTTTACTTCAGAGTGGTGACGGGATTCGATGAATTAGTTATGTTATGATCACACCCCTCTACTTCTCGCGCTCATATCTACGTGAACTAGTCTTTCACTACTTCCTCCCTTCATTTTCAATCATTTTTCTTATTATT
>MSTRG.14804.1 scaffold201 242835-246267
TATCACTCCATCCTTATTCCCTTATCTATCCAAACCCAGATGGAATTAGGGTTCTTTCTTTCTTTCTTGGTTTATCTTCAGCTGCTCCTCCCTTGAATATTGCTTGGAGAAATAGAACATGCACCAGTGGCAGTTGAAGCTGCCAGCATGATCTGGATTTTCCCTTGAATATTTTAGCACCATTCATTCATGTATGGGAGAGACTAGATCATATGGCAGCTTCACCTGTTCATGGTGGGCATGACACAGTTGATATATATTGAAGCAAGAACCCTGACCAATGCAAGGGAGAGGCGTAATGTTCAAAGAAGTTGCGATCTGGATTCTGGAATCCCTAAGATGGTGAGGGGAAAGCTACGGTAAAAATTAATTTTTATATTATTTATTAATACACTTTTTAAATAGAAATTCTTTAAAGGTGGAGATTTTTATAATTTTAGTAAGTTATGTGTACAATCGATAATTATCAGAATTTGAAATGAGTTATGTAAAATTATGATATCATGTCATAAAGCGTTACATTCCGATAACTCGATCAATTGTTGTCAAACAAGCATGTTACTTAAAATGGGTGAGTAATATTTGAGGTCCAAACTTATAAATTGTTTGGAACAAATTATAATTGGTTATATAAATGAAAAATCAAACAATGAAATGAAATTGTGCATTAATGTTACAAGTGCACGCAGAGACATCTTCAACCAGACGTAGTTGCCATATTAATCCAAGACTAATGAGGTGTGGTTGAAAGTAGTGTGTAGATATAAATGTGTCAACATATACTTTCTTTGTTTGGAAACTAAATTTGGCTACGCTCCATAGCATTGTTGATGGTTCAGTGAATAGCTAATATTAAACGTCACCCACATTACATTGATGAGTAGTTACTTACTTGTTAGTTAGATGCTTTGCTAAAGTTGTATGTATGCCATTAATGGCTGCCCTCGCATGTAGTTGGCCACAAACAAAAACGTGAGTTATACTTTTCTATTGCATTCAAATACCATTACGTACAAGGAGCTAGAGTTAATTACATGAAGTAGTGGATACAATTGAAGCATAGTAATGGCTACTGTAAGTTATTCTACCTGTAACAGTAAGCAATGGTTACAAAGATAACATTTGTCAAGGGCATTTACTTGTAGTTTAGGTATATGGTCTAAGCTATTCAGGTATGTTTGTTCACATGACAAAGGCAATCATGTTTGCTTACGTTGCCCTTAATAAAGAGTGTGTTATCCTACTCTATTGCCTTTAATGGGCAGAGGTCAGGTTTTTTTCCGCCCATCTTGTGGTCTGCGTCAGGGGATCCTCTATCCCACTATTGTTTGCTATATGCTTTGAGGGATTTTTCCTCCTGCTCAATAAGGCAATTCTTGACCTTCAAATCTAGGGTGTTAAGGTCAATAGGCATGCCCCAACAATCTCTCACATTTCTTTTTTGCGGACAACTCTCTCTTTTTTCTGAAGGTGAATGATTAAATCATCTTGAGCTTTAAACATCTCTTTAACTTGTATGAGAGTGCTTCTAGTTAGCGCATTGATCTGACTACGTCTGTGCATTTTTTTAGTAAGAATACCCCCTGTCTTCTCGGCTATGGTATGCTAATTCCCTTGGGGTTGGATCTATTGGTTATCAAGATAAATACATTGGTCTTCCTTTGCTGGCCACCTCGATGTAACGGGATATGTTCAAGGATTTACAGGATTTAAGCTTCTCAAACACCTTTCTGGGTG
>MSTRG.41776.1 scaffold917 325175-326042
CAACTTCACTGACAGACAACTTGCAAAAAACCAGAAATCTGGCAAAAAAGATCATGCCTTTATGGTTTTTGCTCAAGAATCTGGCCTATAAATAACCACTCTTCTCTGAAACTTACATCTCACCTTTCTGCAAGTTCTTTGATCTGAAAGTTTGGAGGAAGCCATATGTGAGGATTGGAGGGGATTAAACAGAGTTCGGGTTTTCGAGAGTCTGTTTAATTTCCTCCAATATCTCACCTCTGGTATCTCTCTCTTTGTGTGGGAAATTTGGAGTTTCGGGTTTTCTGGGGAAAGTCGAATGTAAGAATTGGATGAAGCTAAACACGAAGATCGTTGGATGATGATATGTGTTTAGTTTCCTCCAATATCTTATATTCGGCAGCTCTACTACGAGATCTGGTGATGTCGGTGGCAGTCTGGCAGAGTCGAGTATGAGTGTTGGAGGAAACCAAACAGAAAATGCAGACTGGTTTCTGTGTATTTCTGTTTGGTTTTCTCCAATATCTCATACTCGGCCATCCCAAAACGATAAACCAAGAACATATCAACAGCGACACACGAGACAACAACTCGAGTCTAGGTAAACCTCGTCTTCCCTACGATCTGTGGCCGGTAGAGATGGAAGCTTGTTTGAGAAACATGGTCTGATGGAATCTGAATCCTAAGGGCTAACTGCAACTGCAGCAGAGACTAAAGGGTTTATGAGAGCTCTAAGCTTCAGCATCAAGTGAATCTACCGGAATGGTACATAAGAAGC
>MSTRG.26076.1 scaffold3688 1-375
GTGTACTCTTGCCATGTCCTAGACTTGATCGCCCGCATATGGTTTCTTACAACATGGAGAAAAATTCAAGTGTTCTTTGGCGATCTTCATTTTTCTGCTGCCTCTCGGAACAGTATTTCCACTTCTGATTCCGATTGCAATTGGTGGTTGTCCTCTTAAAAGGTTGTCCGAACCCAAATTGGTTTTTACTATATAGTGGTTCAATTCATGGGCGTGATGGATCTTTTTTATTGGAGGGGAAGCAACTTCAAAAACATTTATTTGTTGTGTACTCTTGCCGTGTCCCGACTTGATCACCCGTTAGATGGTTTCTTACAACATGGAGACAAATTCTAAGTG
>MSTRG.27260.1 scaffold388 78220-79098
CGATGGAGTTAGGTATGAGATAATGAAGTATGAACAAAATCAATCCTCATTAAGTGGGATGAATTTATCAGAGAGATGATGATGCGGATACCACCGCTGATACGGTGAGAGAAGAATAATCCCAAACTTCGCTTCATTTTTTCTTTGCATCTATTTTCTGTGCGGTAGAAGAAAGAGAGAGAGACTAACAGGAAAAGCAAATCAGTAAAAAAAAATTATGATCGAGTTAGAAGAGGAATGGAAGAGACAACTTTAGTTCAAAGATAACCAGATGAAACTGAACTGAACTGTGCGCGACTGTTTGTCGTGAACAGTAAGCGACAGTAAAAAGGCTGTGCTTTTTTGTTCTTAATGATGCCTGTGAGGCTTGCACGAGAGACATGACCATTGAGATCACCCCACCGTGTGCTAACTAGAAGAAAGGTTTTGTGTACAGTTGTGCTAGGGATGGGAGCACTGAGTTTAATGGAACAACTTCAATGATACGGGATCCAATTTTGGGTGAAGAATAAGATGAAGTAATGCGGTGCATCAACACAAGACTGTAATGTGTTTAAGAGGCTATTCAGAAAACATCAACAGTGTCTTATATCATTTTAAACCTTGGAAGTTACACCAACAAGTCATCTTTTGTCAAAGGAAGATTCTATTGCAGTGACACGATTAACACTGTTTTCAATATTCTGTCAACTAGAAGTATACTTATTGAATAAATAGTGTAATAGCGGTTAGTATCTCT
>MSTRG.28586.1 scaffold426 206461-206856
CGAAGAATACGAATTTCCATCACACAAGATGAATCGAACCTTTTTCAGCATTTTTTCTCTCTTTTGAAACGAGTGATTATCAGTATCACCGTACTTTTGGTTACTCGTATCCTTTTTTACTCTATCTAATAGGTTTCTTTTGAAGCCGCTTTCTTTGCTCCATTTCTTACCGACTTGCTCGATTTTCTTTTTTCTGCCATGGATTTAATTTAGGTGGGATAGGCTTCCGCCGGAGACGATCGAAGTGGTGCTAGTTCTTCGAAGCAACCTTCTTTTGATCTCAATGTACCCGCAACCAAACAAGCAGTGTATGAGCAAACGCTGGAGCAAATAAAAACCAA
>MSTRG.8756.9 scaffold127 1224575-1226163
TTCTTTTTGTTGCCTAACAGTCGCCGTCTGCCTTCATCTCAATTAGTGATCCCCCCCCTCTCATCGAGACGATTTTACAGTACCTCCTAAGCCTGCTTGCGCTTCTCAAAAACCATTGGCGTCGAGGTGATGGTCTGAGTCCTTATTCGAAATGTTAAGTCTGACTCTTGTTTCTGCCCGATCTTTTCAGATTAGCTGGAAATGATCGATCGGAGATGGAGATAGAGGAAGAAGAAGAAACTATTCTGGAAAGCGATAATGATTCTTATTCCTCTCTTTGCTTCTTATACTTTAGTCATTTCCAGTTTTACTGTGGATAACTACCTCAAGGGTAACAAGTGCAAAGTGACGTAGCAGTCACTTATTACACAAAACAGAATGAAAACGACATAGCATTGATAATGAAGTTTCCCTAACTTGCTCTATCGAAAACTAAACTTTCACTCCATTGCAAGCTGGTCACTTTGTTCATCTTCCTCCGTAAATGATGACCATTCATCATTCCCTTCTTGCTTCAATGCATAGAGGGTTTAGTGTCGATTTCCTTTGTTCCTCGATGAACTGACACTCATAGCAATGGCAACTTTCCTCTTTTCATCGACAGCTCCGAGACCAAATTCAATGAGGCTGATAAACTATCTTCGGCTGTGATAGTGACGAAAACCTCCTTCTCGCCTTCCTCGCAAATCGAGTACACTTCATCGAATATGTTTTCATTTGTTTTATTGAGGATTTCAACCCGCCGCTGATTCTATACACACTTCTACCGGGATCAAGATGAAAACCAGAATGGATTCGAGGCCTGGGGAAGTAGGGTGGCCACAAACGAGATTGAGCTAGCTAAAGAATCTCAATCAAAATAAGAGGGGGAGGAGGATTCATTGGAGGGAACGACCTAGCCTACATGGACTCGCTTCCTGATAGACATGTTGATCACGATTTAAGTACACGAGCAAGACGCTAGATTTAATGTGGTTTCCAATGGTAAGGTCGACTAGTTTACAGGGAAGTAGAAGAAGAGAAGATGTTATTATCAAGAAGCAAGAGAATGAAAGAGTATAGAGAATTAAGAGAGGAGAATCAATGACAATATTAATTTGCTGATAAGAATCAATGACAATTGGTAGGAACGACCTTTGTTGACAAATTAACTATCTTCTTTTTAGAGGTCACATCAAATAACTTCATAACACCTTTCTATACAACATTTCGAATATAGTGTACATGTATTTCAATATGCTTCGTACAATCATGGAGAACATGATTCGCATTAATTTGAATCTCACTAGTATTGTCACCAAATAAATAAATTGGAGTAGGAATAGAGACTCCTA
>MSTRG.3698.1 C8236859 198-935
AGGAAAGGGAGAGGAGGGAGAGGAGCAGGAGTAAGAGTAAGAGCCGGCGGGAAAGAAGCAGGAGCAGGAGTAGAAGCAAGTCGAGGAGGGAGAGAAGCAGGAGTAGGTACAGTGATAGGGAGAAGGAGGTACGAGAGAGGGAAAGGGATGTTGAGCTTCGGGACAGCAGTAGCAGGAGGACTAAAGACAAGAAAGAAGGTATGGAGCCTGAAGCTGATCCTGAGAGGGATCAGAGAACTGTATTTGCCTATCAGATGCCTTTGAAGGCCACTGAGCGAGATG
>MSTRG.9766.3 scaffold14 581001-582895
AACCTACCTCACCATCATCCTCTGTCACCCATATTATACCTCACCACATATTCAACTCTCCCAATGCAACTTCTTCATGCTCGTCGGATTTCCATCCTATTACACCTCACCACAGAATCCACTTTTCCGAAACAACGCCTCCATCTGAGTTCCCCGGTTCGACCAGTTCCTCTAACCTATTGCCAAACCCTATCCCACCTACACTTCAACCATGACGTTTCACCAGAACTACCTAGGGATCCTCATTGGGATTCGGCTGTGAAGGAGGAGCTCCATGCATTGGAAGAGAATAACAGTTGGCCATTGGTTCCTTGTCCGCCTTCAGCTCATGTGATTGTTTTTCGACGCCCATGGAACTTAACCTAAAATTGAGCAAAGATCAAGGAGATCATGTTGCGGATCCTACTCTGTATCAGAGGCTGGTTGGGAGTCTTATATATCTTACATTCACTCATCCGGATCTAGCATATGCGGCACATGTTGTGACTCAGTTTACAGCTCATATTTGGATGCCATGCAATAGGCTGTTTTTTTGGATCCTGTGTTATTTGTAGGCCACTTATGATCTTGGTTTATTCTTTCCAAGTACTGGCACTCCTCATATTTTTGAATATAGTGACGCTGATTATCCGTGGTGTATTGATACTTGGCGCTCCACATCTGGGTGGCGTATTGCATTTTGTGATTTTTATATTTCTTGGTGGTGCTGGAAGCAGGATAAAGAGTTGAAATTGTCTACCAAAGCAGAGTACCACTCCATGTCTAAAGTGTGCTTTGGGTTATTTGGCTCATTCGTCTTCTCGATGACCTTGTTATTAATATTCCTACTCATGTGCATCTGTATGGTGATACTACTAGTGCGATACATTCACGATCTTGTTCATGAAGGCATTTTGAAGCTGTTTTATGTCACTTCTGAAGAACAACAGACTGACCTATTGACTAAACCTATTTCGACAAGTCGTCATTGATTCTTGTTATGCAAATTGATGTTGCGAGATCACCATCAATTTGAGGGAGGCTGTTAACGGGCAAAACCGTGTATCTTCCATGATGTAAAGGGTTTATATTGTGATTTCCTACCATGTTTAGTCTTTGTCCTAATACCTATTTAGCTAGCAGTAGCTGTTCGGATGTATAGAGATATCATAACTTCT
>MSTRG.16821.1 scaffold233 424560-425102
GACTCAATTGCAGGGCTGCTTTTGGGCGCGTACAGTCTCGTAGCTTTGCTTCTTCATTTCGTAGTTTCTGTTGTCTGCGACTGTCGAAGTTGGTTCTGAACTCGTCAGCGGTTGCGCCGGAGCTCTAGCTTAATATTCTCTGGAGTCAGACGGTGCCGTAAACAAGTTTTGAGAGCCCAAAATGAACAATTCCCGGGAGGATTCCCCTGATTGGCTTCACTGTTTCCAGG
>MSTRG.13686.2 scaffold1803 7729-11184
CTAATGTGCATGGTGCATAATGGAAAGTGCACCGTACTAAAGTGAAAAGTACAAGGTGGTTTGTGGGAGTCTAAAGAGTGAAATTGATTGAAATGTTATAATCTTACGGTTTTACAATTTTATTAGGGTCGAGCGATATGATTCCACTAAAATCGGTGGTCTGTGAAATTAGGCAAAATTTCGTTTAATTCATAGAATCTTGTAAAATCAACGATTTTGCATGTATTTTACGATTCTAGTTTCTATTTGAAATGATATTTCATATGACATTTTGTTGTATTTATTTGGCATAAAATAAAAAAATGTATGTGTTATTAGTAATTTATTGATAGATTTTTTCGATTTGAGTAATAAGTGAAAATGAAAATAATAACAATCATATAAAAC
>MSTRG.7606.1 scaffold1210 129-402
GGGATTTCTTCCCAAGCTCGTTTCTCCCTGCTTCCATCGACCTTGCCGGTCTTCAAATACCCCATTAAGTACCACATCCGGGGATTGTGCGGGTAAAGTCTTCTCATTTGGGTCAGAGTGCGATTGGGTGCGATCCATCGAAACCAACTAACCCAATTTGGAGCAACTTCGCACCTACGCATCCAATTGTGCTCCGAAGGGTTCCAAACTCAAATATATGTCTCTAATCATCATTCCACAACTCTTGTCCAAA
>MSTRG.25958.11 scaffold361 734924-736640
AAGAAAACGTAGCTCTGCCGACTTCTCCCAAATCCTCTTCCTTACCGAAAACCCCTCTCCACAAACTCGTTCTTCGCCTAATAAGTAATTTATCTTCCCTCAATCTTTGTTGCCAACCAGCGAATATTGAGCGGCAGTGGCTCGACTACTAGAAGCGGGTCAGCTTCCGTTTGCGCCGGCTCTGGCCAGTGGAAAGAGGCAGCGATGTTGAAATTTGACTCACCCAATTGATTTAATGACACAGGGGGCGAGGAGAAGTCGGATCGGGCGTAGTGGCGAATGCAAAGAACGAGCAATGTTGTATTCATTTCCAGTTGCTACTATTGTAGTTGACTCATGAAGGTGCTGCTAATCAAAGTGTAACGAAGAGAACCAAAACAGTGTGTTTGCTTGATACTTAACATGAAGATAAGAAGACGGGGAAGTTGAAATTGAGTTACCTTGTCTGATTTTGAGAGGTGTAGTACGGTGGAAATTTAGCTGTGAACAAGAGACATGCTATGATTAGTTTTTGTGGATGTCTCGGGCATGATCTTGGAGAACAAGAGATGCTACTGGTGAGCAAGAGATGTTGGTGATGTGTTCGCCTAATATAGTATGCTTATACTTGAGAAAATGTAGATTAGTTAGTTTTATTTTTTTTGAATAAAAGATTAGTTTGTAGAAGTAAGGATTGACGATTTGTCACTATTGGGTCTCTTACCTATCAGAATTTAA
>MSTRG.35292.1 scaffold637 12253-13289
CACGGCTTCACCCAACTCCAACCCTAATCTCCTTTGCAAAAATCCTACCAATTAATCACATCTTCACCAGGTCCTCTCTTCTTCTGGAGTTCTACTCCTCTTTAGTCTTTTGATAATTGATTTTTAATTCTCTAACCGACGAAATCGTTCATGGAGAGTGCGGGATTTGATCAAGCACCAAATTTCTTCCTATTCAGTGTTTATCCTCACCTTTTTGCTTGATCTTCGAGAGATATTTACCGATGATCTTCCTTTCTGATCTACTAGCTTTTATGCGATGGTGGGGCTATAAATATTGACCACCAACCGATCAACTTTAGCTCCTTGCATTCCATCATAGGTAATCAATTTCGACGAAACTGTAGTCCGAATACTGTGAAATTGCCAGCATCGTAGACCTCAGAGAAAGTTGTTGGCTAGCAGAGTAAGGATTGATACGGGCGTACCTAGAGTGAGTTGTTTGAGGATACACATTTCTGACTACATCTGTCAAGTCCGCCTCGTCGCAACACTCACAAGCATAACTGCACTCCAAAAAAAGGTGCCGACGATTCTCAATTACTTTCGTACAAGTGTCATACTGCCACGAAACGACAACTTGCCGTCATTGCAAATTGACCCTTGTGGGAAATTGAGCTGTCAAACGGACGGGCCGGAATAGTCAGATGCAAAAAGGTGCGGATGTGGCAATACCACTATCCACTCTGTCTACAACCTCATTGATGTTTCCCTAAAACCAACTTATCTTCGTATCCTCATTCCCCATGTTGGGTTAGCCAATTTCTGGCGTCGGTCTGTCTGTCTGTATAATTAATAATGATATCACCTATTCACC
>MSTRG.40451.2 scaffold866 344109-344643
GCTTAACATGGTGAAACCTCAATTTTTAGCCATTGCCAACTTACACGTCAAATATTAGCCCATTTAAAAAGTTCTAATTTTCACCTCAAATTTGTCAATTTCCAAAGCGAACACCTATGGAAATGAACCATTTTCACATGAAAATTTCAAATTTTCAAATCGATTAGTATTTGACATGCATGTTGAAAATAACTTAAAAGCTAAGTTTCATC
>MSTRG.32422.1 scaffold53 265504-266574
ACTTAATCAACAATTCTTATCTCTATCAATTCTCTCCTCTTCTCTTCACCGCCCTTCTTCCTCATCTAACTCTCTTTCTCAATAGGGCTTGAGTCGATCCCATGGTCATTACAGAGAGAGCGTGATATGGGCTCGGTGTCGACGAAGGGGACGATCGGAGGCAAAGATCGAGAGTCCAAAGAATTCTAGAGCTCGTTGGGAAACCCTGCCGGAATCTAGAGATGAGGTCACCGGCGGTGAGGAGATGGCCGGAGAAGCAGACAAACCATACTGCAATTCTGGAAAGTACGGTGATCAATCTGTAGTATCCAAAAGTGTTCAGGGATTACTCTTAAGTAACCAAAAGTTGGGCGACAAAATCTGGAAGTGAAATAATTGGGCAGTGAAATGTCAGTTTCGCCACTTAAAATTCTCAGAAGTTGCAAAGGAGTAAATGAAGCATAACTCGGCCGTTTGACCTCCAAATGACGCATTGTTAGAAGCCATGGTTTTGTGGCATCAAGGAGGAATAGATAGGATCCAAATTCTGAGATTTCAGCTCTTTAATAAGGTGGGTTGGTTTAAGGGGGTAATATTTTGTCGTTGATGTAGATTAGGTTAAGTTTAACTTAATTTGATGCATTTAATTTGATGTCCTGATTTTCATGATTATGTCTTTAATTATGTCCTATATGTTATCACTTTGATGTTGTGCAAGATGTGCCTCATATATGATGATAATGCTAGACTAACAATAATGTTAGCACTATGATAAGGTTAGACTAATGGCAACGTAAGAACTATGATGAGGATAGATAACAAGTCAGTGTCAGCGAGCAAGAACACCTAACCTAGATTAGTAATAGGTGGATTTAAAACATGAAACTCACTAGCTAGACCACCATCCCTTATGATTCGGGCCACATTTGCCCCCATGATCCGGGCTTATGACCACTATGATTTACGGGTCGAGTGTTGCCCCCATGATTTACGGGCCACAGTTTGC
>MSTRG.36748.4 scaffold701 403861-405631
CACAACCAAGGCTTTGATTCTCTGTGTCTCTTTGAGTGGTCAGGCTCATGATGCGCCAAAGGGGAAGAAGCTATGCACATCAAGTCATCCATCACTCAGCTCACATCCTTATCCGTACATCATCACGGACGTTTTCCATTCTTTTTATTTTTCTTTCTTGTTTGTAACAATTTATCATTTATTCCCCCCAAATATTTAATTTTTTAAAAAGCAGCAAATAAAAA
>MSTRG.29345.1 scaffold451 13177-13627
TATACCCTCTCTTCCCGACGAACACCTCCGACCCATTCCGGCAGCCAGATCCACCTTCCTCCGCCAAGCAAACACCAACGTTCCCCACGCCGGCAGGGCACGGGCTCCCCGCCGTGTCGAAGATCCACGACTGACTACCTCTTCTTCCGTCCAGAGTGAAGAGCGTGATCTGGCCTAGAGTGTCCAAATCCATCCTGGACAGAGCAGGCCCGTTACGAATCGAGGGATGGGACTTTGTCGCTCAGCCAAGA
>MSTRG.10082.1 scaffold144 150588-150881
CTTTTGTACATGGCATTAGTTTCCATAGAATTACGACCCGAATTCATTGGCAATTTGTGAACATTGAAGCTGATACTTGCTTTGAACGAGTATATTGCTTTTCCAGGTACCCGCTTGTTCAGTTTTCATCTTTTTTTCCAAAATTTCATTCCTCTCAAATTTTGGTCTGATCGACTCGGGGTCCTTAGTGACAGAGAGGGTGGTAGCTATCAGGGGTGGTGACTACTGAGTAGAGTATGTTTTGGTTAAATAAATTGTTTTGCATTTGAC
>MSTRG.31043.1 scaffold475 968091-968775
CAAAATCGAGCAGCAAATAGAAGAGTGGAAGATCGATCACTAGCAAAGGCTGTTGGGAGGCAATGAACAAAGGGTCATCACAAGATTTTTTGTTCTTGATTCACCGTGACATAAGATCGAAAGTGAAAAACCCGAGGCGACATGGTACCGGTACTCGTCGACCAAGAACCAAGAGCCCGAGATCAACCGTTCACCGATACATGAGTTCATCGTGGCCAACGCTAGAACAAAGCTCATGCATGTATTCAAGGTCCAAGGAAAACAATATTGGTGTAGATTGAACATATAGTTTGTAGATATATACTCGGTCAATATCATCCAACCAAGTGTTTAACCAACCCGGTTCGACCAACAGATTATTTTCTTAATAAACCAACTACTACTGTGAATAAGTAAAGACTGAATCTTCCAGTTTGTTCT
>MSTRG.971.3 C8039833 1-412
TGGGTCACAGAGATGCAGGATCTTGAGCGTTCGAGGTCAATCTCTTTGCTTTGACAACAGAAACGAGTTCTCACCGTTATTCTTCGTATTCATCCTGATTTTGTTTTGATTTTGCCTACCTGGTAGGCAATTGAAGAAAGCTGCAGGGTTGGATAACCTTCTGTACACACCAGATGCAGACTTCTCGTGTTTTGCAGACCTAGCCCTCACGTCTCCAGAAGACTACTACATTGAAGGGCAGGGTTCATTGCTTCAATGTGTTCTAACACCAG
>MSTRG.2996.1 C8183199 49-724
CAGCGTACCAGGAACTCTTGGTATATCTTCTGACTTATACATTCCTAACCGGCACAATACTCTGAATGTCTGATCACGCAACTTTACATGATCCATCAACTATGCACTCATTGCTTTTGAATCTGTAGTCACCAGCAGTGTGATCTTGGTGTGGAAGTTTTTTTACATCATTGTTCAAATCTTTCAGCGCGCTGGGGCAGTGTTTCCTCAGAGAACAGAGCAGTCAGCACCGGTTCTCACACCTCCACAAACACAACCGCTGACGTCTTACCCCCAGAAGCTAAGAAATCCTGAGTTCAGATCAGAGCCAGCTGAATCTTCTGAGTCCGAGTTCCCAACCTTAAGCTTGTCAGAAATCCAAAATGCACGGGGTCTGATGGATGTCCTTTCAGAAATGCTTAATGCTTTAGATCCAGGAAACAAAGAGGTAAA
>MSTRG.3490.1 C8221331 20-840
CCGGAGCTTCCTTTGCCAATAATGTATTTCTCGATGATCCATTACTGTTTCTCCATTGTGTGTTAGGGATTTGCGCTCAAGAAAACCTTACTCTTATAGCATTGGTAGAATCCAGGTTCAGTCTAGGGCCAAACATTTCCAGCCACTTAAATTTGAGAAGTTCTTTCAGTACTTAAATAAAGAACTTACTTTGTTATATGTAAATTTACCTTATGCTGAATGGTTACGAAAATAGTGAGGAAGCAGCTTATACTACAAAATAAGCAGAACCTGTCTGTGCTCTGAGGCAGTGGCCCAGGGTTATTTCTGTTCTTGGATCCGTTCTGGTCTAGTTGGTTTATGGAGTTGATTACCTATTCAATATTGCTAGGATAGGCTAGAAGTCAGCAGAAGCTTACATCCGTAGAATGGAAGCTTATGTCAGCACTTGATTGGAAAACTTACTTTGCCATGTGAAAATTACAGTGGTTCATTGATTGATCATTTTAGAAAGTTTGTTCCATTAGGCCAGCAGAAGTCGAGCAGTCAATCCTCGAGGACTTAAGAAACCGTGTTCAGTTAAGCAGTGCAGCACTACCTTCAGTCAGTATGTACACATTTCTCAACACACATAACAGTTTGAACTGTTCCTCAATATCAAATGATGGATCCTTAGTTGCTGGTGGATTTTCAGACTCGTCCCTTAAGGTGTGGGATATGGCGAAACTTGGACACCAAACTAGCAG
>MSTRG.24762.1 scaffold342 608906-611298
GCAAATTTTCCGGCAAAGTCCCTAGCCCTCAGATCAAGTTTGATCTCACTCCCATCTCTATTTAACCCCCTGATTTCTCAACCCTAGGTCTCTACCGATCCTCCCTGTAGTCAAGAGCACCATCAACCCTTGTTTTAAGCCTCTCTGGCTCACCGTCGTAACTCGCCGACGACTCTTCTCATCTACTTCCCAGAATCCGGGAACTACAAAGGAGCTCACGACAAACTTTTGACGGCTGCCGGAGCTCTTGTTCGTTTCTCCAAATCGATTAGTTCTTCAAGGTTTAGAAAACAGAGCTCGACGGTGGCAGAATCGTGAAGCTTCAAGTTGGAGTTTCAGATAGATCAGATCCTCCAAACTAGTGGGAAAGCTTTGTGTTAAGACGAACATATTCGCCGACAAAAAACAAGATCGCTGGCACGGGTTCGGCCA
>MSTRG.5587.1 scaffold1050 1064-2118
GAAAATGAAGGGAGGAAGTAGTGAAAGACTAGTTAATCTACATATGAGCGTGAGAAGCAGAAGGGTGAGATTATACCCGCACTAATTCACTGGGTCCCATCATCACTGCGAACATAAACGTACTTGGCCGAGAGCAGTACTAAGATAGGTGACCTCTTCATCCGTCCTCCTATTGCACCCCTTCGTTTTTCAATTTTTGATGCTATTTTTTTCCTCGAGGTGTAATGGAAACATTTAACTAGACAACATCTTCTAGCAGAACTTACGTAATAACGCCGGGGAACCGAGAGTGCAG
>MSTRG.31208.1 scaffold48 158385-158691
TGGATTAGTGAGAGCCATATCTAACCCTAAATCTAGGATTTTTGGTTAATTTATGAGTTAATCATGTAGATTTTGTGCAGTACAATTACTTTCTTCAACGTCAGTAATTTCGGATCATTGATCAAAATAATATCATTTCGTAGAATTCCACAAGTATTTTGAATGATCAAATGTCAAGAGTTAATGAATCCTTATGTTTCTAAGTGATGTTTGACTCTAAAGTTAGATCGATCACAGGAGTCAGCTGGATTTTTTTTT
>MSTRG.6284.1 scaffold1123 33100-34282
GTAACTTCCTTCTCTCTGCCCCTCTCTCTCTCTTATTTACTGTACAACCATCCACACGCAGCTCTTCTCTTAAATAGCAGAGCACAAAAAGACCTCCACTCATCCCCATCTTTATCCATCTATATATCTTGATTCACTAACTAGTGGTCTGGTGGTGTGTTACTACTCTTTCTCATCTCCTCATAGATTAGTCATCATGTCTGATCATGTGGGTTTGTCAAAGGGTTTCTCACAGAGTTCATTGGCATTCTGTCCACCTCCCTACGGAAATCCGCCCATGGTTACTAAGGAGGTGTGGTGAGGTGGGCATACTGCCAACAGAGCTCTGTTGGTCTCACTTTGTAAAACCTTCCTGATATACCCTTTCAACACTAAACCTAGCTCCCAAGATGAACATCTTAGGGTCTCGTCATCATCTTGTGCTTTTTGTTTCTACTTTTTTTTACGACTGAACTGATGGAATCTTAGAATTTGGGAGCAAGCTAAGTAATGGTTTTATGGCTCTGCGTTAACATGGGTCGTATGTTCTGTAACTCAGTAAACCTGGTCTTTTGCTATACATCTCAGGGGCTAAGTTGTTTTACCGTAGTACTTATGAGGCATTTTCGCCACTTAGCTTATCTTTGTGTGGGAGTGTAATGACAGAAGCTGGTCAACTTATCAATCTTTGTTAGAATCAACGTAGGGGCCGTAGGTGTCCAGACTTGTAATATTGTCACAAAACCCTAGTTACAGATTACCCATTTCACAACACTAGTCTGAAATCTGGAAAAAATACAGCAGTTAGCTAGCTAGGCTCATGATTGAAGATGGGCATACATATGCTATTTATTGGCTCATAGCAGACAAGTAGCGGATGATATCGTATCCTTCCTAAGCTAGCTTATCTTGTGA
>MSTRG.33493.2 scaffold57 1682973-1683661
GTAACTCGATAGTGTTTTACCTGATTTCACGACTTAAGGACTTCATCGAAAAAGTAGTCAAACCTTCGGAACTATTTAAATTAATCACCTGCTTCAATTAGCTGTGGCTGCTAAAGCTCACCTCTCATCCTTATTTTATCTCGTTAACCTAACTCTCCCTCTCGCACATCTAGCTAAACCACAGCACCTGGAAAAAAAACCAGACACAATCCTATCTCCACCACAAAGGAAAACAAAAGTACAAGTCATCAGATGGGGACGCAAGCTTCTCACTTCCATTGTCTACCTCTACAAAAAGTTCATCATCTCTGAAGAAATCATCCTCTTCTTCCACTGTTCTTACCCTTGCACGCAGATGGCTTACGTCATTCCTCATATTCATTCTGATCTCTTGTTCTGTCCATCACCATCAGAATAACAATAATAAGAACAAAATCAGAAGAACAGCTTCAGTTAGC
>MSTRG.15416.9 scaffold211 29937-33171
GTTTAAATCTCGCCCCCGCTCTCGCCCTTTTCTACTATGTTTGTATGAAATTATGAGAATTTAGGCAAGGGTTTCATTAGTTTCAGTTCGTAAAGGAGGATTCAATCTTCTGTGCCTCTCTCATTCCAGCGGGATCATGAAACTTTGTGAATGGTAATTCATCTCATCTCCCTTCTTCTCTATCGACAGTTGTCTCAATTGAAATTCTGATCTTCATTTAATTGATGATTTTCATCGGAGGTTCTACCCCTTGATTTTGGTGGGAACACGAAACTTTGTGAATCGCAATTTACCTTCTTGTAAACTTTATGTGGCGGCTATGTGCGTTTCTGATTATCAAGTCTTCTATAATCACTTCATTCAGGGAAGTTGGAGCTTTATTCTTTTATTATCTTTCCATTGATTCTCAGTTCTGTTTATATGAATCTAGGGTTTCATGAGTTTCAATTCGTAAACGAAATGAGGATTCAATCTTCTGTCCTCTTTCGTTCCTGCAGGATCATGAAACTTGTCATTATTGTATGATTAACGGTTATTCATCTCCTTTCTTTTCCACCGATAGTTTGCTTTCTCAATTCAACCCCTTGGTTTGTGGGTTCTTTTAGAATGCATGTCTTTACTTATGTAAAATTAGGGTTTCAAGAATTGCAATCTGGAAAGGAGATTTCAATCCTCTGCCATCTCTTAGTATTGTCGGATCATGAAATTTTACGAGTTTAATGTGACTAATAGTCCTTCTCTCCACTCATAATTTGTTTTCTGGATATTAAATACTTACATGAAGTTGGGAAATATGTTGACGAGGCCATGTTTCTAGGTTCTTTTAGAAAGTACTTGCGGCATATTTCAAAACTCATCTTGTTCCGGATGTATCAGAAAGTCAAAACCACAGATTGATTTGTCATTACTGGTTTCTATTTGATTAGTGATCCATCTGTCCCATTTCGGTATTTGAATATCAAATTCTGATGATGTAGGGGACGTTGGTAACATAAGATGGCTAGGATGGTGTTCAACCATATTTCAAGATTATGAAATGGGTAGCCCCTACCTTTTTTGATAAGTTTTCATCAATCTTCGGCGGAGTCCCTTCCCTGTACGGTTTTTTTGCCTCCGTTAATTCTGAAATCTGATGGTTGGTGAAGTGGAAATCATAAACTTGTGGTTTTATACTCTAAGAACAATCTTTCAGTTGCCCTTCTGCCCTTTCAATGACCCTTTTATCCATAGGGTTCTAGATGGGAACATATACAAGGTCAGTAAGCTGGTTTGCAAGAAATTTGCTATGAAACAGTCTTTCGATTGCCCTTCTGCCCTTTGGACGAGCACTTTGTCTATAGGGTCCTAGATGGGGACCTATTCAAAGTCCTAAATCTGGTTTCCCGTGAATTATTTATTTATTAAATTTTAGGTTATCTATGTTCCTAATCAGAGGATGTACATAATGTAACATCTTGTCCTACCTTTGTTCACAACTAAACCAAGAGCTATGCTGGAAATCCCGTTAGTACTCTCTCCCTAGCATCACTTGTATTCCAGTACTCTCTCCCAAGTTTGGTTGTCCTTTTGCTCCATTGGGTCCTAGAAGGAAACCATATATATGTCCTTAAAGAGTTATCTTATCTTGCTTCAAATATTTGAACTGGTTCCTCTTGTCAGCAATCCTCTGAATACCATGTCAGTAATTCTAGAATATAATATGGCTAACCGTTGGTTTGAAATTGTGCGGCTAACTGAATTTTGGGTTCTTTAACACTTTTGGACGTATACTTTGGAGCTTATATATTTACAATCATTGGACTGCATGTTGGTTTCTGATATGCAAGTTGGTGTCAAATTGATGGCACTGTTGTTTATGCTGGTGCCTTAATTCCCTTATAAAAAGGGTTTGAGTTATAAGTCAGTGTGTGAAAAAAAAAACTTTATTGTTAAGAATGACAGAATCACTTAATTTGAAGGAAGTAGACCCGAAATGCATCTCTCAGGCTTCCTGGAACCAGAGGTGTTAACTTGTGTCAGTCATGTATAACTGGATACATATTTCCTCAGACTTTTCTTTTAGACCATTTACTATTGCCTCATGTGGAACGTTGAATGTTTCTTCTATATCTTGTTTTTCGAAATTTCAATCATTACACTGGTTTGTATCAATCATCTATTTGATTCACGGGAATGCTATAGAAGAACCCTTATATAAGGCCTGTCTTGTATGCTTTTGCTATGGAAAAATCGGTGTCCCTTGTTGCAACTCGAGTCTTTTTTTCTGTTGGGAGTGATTATATTTACAGATTCGTGTTGCTTTATCCTGTAAAGTGAAGGTCCTAAAATGGAGTCCTAGAAGGGAACACTGGAATGGCTGACACTTCGAAAAATACATCGTTGGCATGTCCGTGAAGGAACTCATATAGTCATTCCAGTTGCCCTTCTACTCCACCTCGAAGACATATATCAACCATGAGGGTTATTTTAGAAAGCTTCTAAAGTGGAAGTCCTAAAATGGAGAGTC
>MSTRG.37794.2 scaffold754 191679-192071
TCTCCACTATCCACGGCTGCTTCTTCTTCTTCTTCTTCTTCTTCTTCTTCTTCCTCTTCTTCGTCTGTTGATGGTGGCCGTTGTAGCAGGAAAGGCAACTGGATCACAACTGATTCTGAATTTGTGGTGTTGGAGCTATGAAGATGGAAATCAGTGAATTATGAAAAGAGTTCCTGCAAGTGTTTAGAGTATTGTAGACTAGTTATGATCCAGTTACAGACATTCTGTTCATTTGTTTGCAACGATAGGATTGTTGGAACATAGGTAAATGTATCTTCTAT
>MSTRG.7116.1 scaffold117 369038-369489
TGAGCTTGATAGGCCATGTGTGGGAGCTGTGGAATGGAGACAGAGTGCTGGAGGCTGTGGATTCGATGGAGGGGATTATTAAACGACGCCCTCCTTTTTACTGTCCAACGCCCTAATATCATCCAATTATTCGAGTTCGATAATAAAATGACGTAATCGCCCCTTAAATAGTAAAATAAAATTCTTTATAAAACGCGAAATTTCGAAGAACAACTGTACTTCATTCCAAACGACCCTTTAAAAACCACTCAAATCTGTCTCCGCCGCCGCCGGACCAGAGGTAAACACGTGGTCGGCATGCCGACCAATTTTTTTTTTAAAATTTAATTCTAATTTGAATCGTAGTTATAATTTTTTAATTTTGATTAGTA
>MSTRG.24743.1 scaffold342 97719-98045
GGGACACCTTAAAACTCATAAGTGCTCAATAACAGTAAAGATCTCTTCTTCCTTATCCACGTTGGGGAGAGCTTCACGCAGTTATTTGTCTTTTGTTTGGACCTAGATAGAAAGGATAAGTTTGTTCTGAACATCATGCCTTGTGCCAAGGACTTTGAGACCAAGTTGCAATACAAATCTTACCGGGTCAAGGCTGATGCAATGCTCTAGGTCATTGGTAATGCAAAAAAATGGGCTCGGCATTAAGG
>MSTRG.15929.1 scaffold22 461209-462016
ACGGACTCTCCGGAGCAGAGGACGAGAAAGTTTCGATTTGTCCTTGACCGCATGCTCCAGGGATTATGAAACTCGGAAGCCTCGAGTCCTTGAAGTTTCGGCAAGAAGCACTTTGTAACTTCTTTTGTTTACTTCTATTTCTTTCCTTTTGGAGTGGGATTTGGGTGTAATGAATTTATGCTGTAATGAATTTAGTGTGTAATGGG
>MSTRG.574.2 C8005147 1-370
ACTGACGTATGGACCTGAATGTATGTGTAAAAGAAGTTGAGGACTATATTAGAAACGTTTTTTTTTGTTCCTCCCACAGAACAGAACCTGAGCTCCAGACCAGAACTGGAAGGGAAAGTCCTTGGGAGGTAAGCCAGTCCATAGAAATTAAAAGCACGAACGACACAACTTTCCCCACCAAAATCCGCACTCTACCAGAAGTTCAAGTCTCCAAGTCCAGGATCAATGGCCGATGAGGGACAAGCAGCATCCTCTTCGGCAGCGGCGGCGGCGCCTCTGGGATCGTCGGTGATCCCAG
>MSTRG.29523.1 scaffold4596 7940-8177
CAACTTTTTTGTCAATTGAATTGGCGGTCTTAATTTGCGCGGGAGTGTAAAAAACCGACAAACTCGAAATCGGTTAGAGCAAGGACAAGAAATTTGAGAAAATGATCACGAATTGTAGTTTAAGATAGAGAAAAATAAGAAGTAGCATTTTACAGAGAGGATTATATATACCATCGGCCTTTATCACGATAGTTTGAGACAATATATTTGTAC
>MSTRG.15513.7 scaffold215 84549-86355
AGAAGTGATATTTCAGGTTCAGATGACCATTTTGCTAGCGGGGAAATGGTTTGCTTGTGCAGATTATGCCAGGAGTCGAATATGGTGATGAAGCGAAACCAGGTACTGATTATCTCAGTAGCTCTAGGATAATGTTGTGAAGTAGATATGATGTTGTTAAAATGTATGTCTAACAGTTTTAATAATGTCATGGAGGTTTTCAGTGGGTTGATTCTCATGTATATGAGACCCGAGATATATGATGTTCAAGATCCTTCTCTTTGGTCTTGCTGTATTTTTTAGAAGAAAGAAGCATCACATGGATGTACTGGAGCAAATTGTTGATGTATACCTCAATGAGTTCACAAGGGTGGTCTTTCTTGTCTGGCAAATGAATCTAAGAAGATAAGAGCGAGGGCTTTGCAAGCTCCTGGTTCTTTATTTTAGCTGAGGCTGCTGGTGCAATATAAGTCAACTCTCCTGCAAGTTCGGCTATGCAGTCGATCATTATCCTTTTTCCCGGGACTAGGGATATATTTTTTTATTTATTAAGGGAGTAGGGATATCAACATTGATAGTTTTCCTGGATAATTATTCCATTGCTGAAACAGTAATGATTGCATAGAAATCACATTCTGGCTGGGAAGACTCGCCATTTATCAAATCGCATATATGGATGTTATTTCTTTGAATAAATATCATAGTTACCAAAAGATCTAATACGATTACTCACGTGCTATTTGTTATCTACGGTGGTCCTTGGAGTTTTGTTGATGTATCATCTGATATTGTGTGAACTATTTTTATATGGTTGAATGTTGGTCAGCTAATTTCATTGTATTTATAAATAGGTATGAGTAGAGGATTCAAACCATAAAGATAAGAAACAAAGCTCACATATCAGGCGTATAGTGTTTCAAGG
>MSTRG.932.1 C8036067 1-407
CTTAATGACAACCGACTAACTGGATCAATTCCAAGAGAGCTTGTTGGTGTTTCTAGTCTCAAAGTAGTTGATGTTACGAACAATGACTTGTGTGGAACTATTCCAACAACTGGACCATTCGAGCATATCCCACTAAACAAGTAAGTTTTTTTTTTGCTGACCGCACTTCATGTTGTTCTCTGTTCAGACAGACCAGACTCTGATCAGGATACTTCTCCAGTTTTTGCTCTTCATCTTCTTAGGAGTAATCTCATCTAAGAAACGGGTTCT
>MSTRG.27895.1 scaffold416 1227630-1228093
CCCAAACCAAACTCTATATCATCAGTCTCTTGGCTCTTTCCACCAGTAGCAAAAAATGCAGAACCAGGAATCCTTCTCTGCCATGGCTGCTGCTTTAGCTAGAGCTAGAAGAAGAAAAAGAAGGCTCATCATAAGAGGATAATGATTCCCAGTGCTTCTCTGTTGATGAAGAATGCCATGGCTTCTGGTTAACTGAGAAAAGAAGAGAAGAGTTCCCCTTTCCAAACACTTCATTGTTCTTTGTTTCTCCTTTCATAGATCATAACAGATTTTCATATTGAAAATGTAGTTGGTGAAAACCAATTTGGACACTTTGATAGTCATTCTCTAATGGGTTTAACCTTATTGTGGCAATAAACAAGTAATAAGATAACATTATAGCC
>MSTRG.8756.2 scaffold127 1224551-1226163
CTTCTTATCTTATCTCCAGTCTCCTTCTTTTTGTTGCCTAACAGTCGCCGTCTGCCTTCATCTCAATTAGTGATCCCCCCCCTCTCATCGAGACGATTTTACAGTACCTCCTAAGCCTGCTTGCGCTTCTCAAAAACCATTGGCGTCGAGGTGATGGTCTGAGTCCTTATTCGAAATGTTAAGTCTGACTCTTGTTTCTGCCCGATCTTTTCAGATTAGCTGGAAATGATCGATCGGAGATGGAGATAGAGGAAGAAGAAGAAACTATTCTGGAAAGCGATAATGATTCTTATTCCTCTCTTTGCTTCTTATACTTTAGTCATTTCCAGTTTTACTGTGGATAACTACCTCAAGGGTAACAAGTGCAAAGTGACGTAGCAGTCACTTATTACACAAAACAGAATGAAAACGACATAGCATTGATAATGAAGTTTCCCTAACTTGCTCTATCGAAAACTAAACTTTCACTCCATTGCAAGCTGGTCACTTTGTTCATCTTCCTCCGTAAATGATGACCATTCATCATTCCCTTCTTGCTTCAATGTACAGCTCACATCCTGCATCTTCTCTTCTGATAGATCCTCCCTCCTTTACTTGGATCGAATTTATTTTCTTCTAACAAGAGTTGCGATTTTTTCTCAGGCATAGAGGGTTTAGTGTCGATTTCCTTTGTTCCTCGATGAACTGACACTCATAGCAATGGCAACTTTCCTCTTTTCATCGACAGCTCCGAGACCAAAGTTATGTTTCGTCCTCACTCTTCTCGTATCTCTTACTTCATTGGGGTACTAATCTCCCTTACCTGTCTCCTTTTATCCAGTTCAATGAGGCTGATAAACTATCTTCGGCTGTGATAGTGACGAAAACCTCCTTCTCGCCTTCCTCGCAAATCGAGTACACTTCATCGAATATGTTTTCATTTGTTTTATTGAGGATTTCAACCCGCCGCTGATTCTATACACACTTCTACCGGGATCAAGATGAAAACCAGAATGGATTCGAGGCCTGGGGAAGTAGGGTGGCCACAAACGAGATTGAGCTAGCTAAAGAATCTCAATCAAAATAAGAGGGGGAGGAGGATTCATTGGAGGGAACGACCTAGCCTACATGGACTCGCTTCCTGATAGACATGTTGATCACGATTTAAGTACACGAGCAAGACGCTAGATTTAATGTGGTTTCCAATGGTAAGGTCGACTAGTTTACAGGGAAGTAGAAGAAGAGAAGATGTTATTATCAAGAAGCAAGAGAATGAAAGAGTATAGAGAATTAAGAGAGGAGAATCAATGACAATATTAATTTGCTGATAAGAATCAATGACAATTGGTAGGAACGACCTTTGTTGACAAATTAACTATCTTCTTTTTAGAGGTCACATCAAATAACTTCATAACACCTTTCTATACAACATTTCGAATATAGTGTACATGTATTTCAATATGCTTCGTACAATCATGGAGAACATGATTCGCATTAATTTGAATCTCACTAGTATTGTCACCAAATAAATAAATTGGAGTAGGAATAGAGACTCCTA
>MSTRG.16375.1 scaffold2283 197-1281
GGATTGCGCAATCCCTGAAGCGATATTAAGGTTCTAGTAGGACGTGTAGAGTATGCGTACAAATGCTGCTCACATGGATCATTTCAGGTAGTTGCATGGTTTTATGAATGGCGAGGTTGTCCACACAATTACGGGTGGCTGATGCTAGGCAGATGCCTAAACAGACCATAGGGTCACATTACTAGATGCAGTGATTAGATAGACTTCCATGTTAAATTCTCAGTACAATCTCAATTCTACACGAGTATAGATAGCCA
>MSTRG.25994.1 scaffold362 229792-230431
CCACGATTTCCTAGTCCCTTACTCCCCACTATTCAGTTTCATCATACATCATTCTCCGTCAAATTGTCGATTTTCCAAATCAAATCGACAATTCAATCCTCTTCTATTCTATAATCAAGAAACCCCAACGATTCCTCTTTTGTTTGCGATTCCAATTTCCAATCCATGGAGTTCATGAATCCATCGATGGTTCTTATCTATAAAAGAGGAGACAGATCTGCTGATGGATTCAAGTTTTTATCCTCCATCTTTACATCTATGTATAGGCTTTATCCGGCAACCCGTGGATCA
>MSTRG.28665.4 scaffold43 353905-357202
TATAAGCCGTCACCACTAGCCAGCAGTTTAGGTTTCTGTCAGTGGCTCGATAGAAAGAGAAGTTACTTGCGCTCTCTAATTCGCTTGGTGCAGGTCGGGAACTAATTGCTTCTCGTCCCCTAGATTTGCCGACGCCATCTTCTCTGCCCCGTTCTCTTCCGCTGAGATATGGTGGCTGTCGTCGTCAAGGGTAGAGCGAATTAGATCCCGCCTTGCATCAACTGAATCGGATACCGCAGTAAGATCGGCTAGGGATTGGATTAGATTGGATCAATTGATTTCTAACTTCAGATCTCTTTCAGGTTGCCGACTATGGAATGCGGTGGTCTTGCCTGTTTAATGTTTAAGGGTTACTTTCATGTGCCCCTTGATGTACTTTGGTTCGTATTTGGATTGTTTTTTTCTGGAATCCCAAAATGGGCCAAGGTCACGAGGAGCTTACATCAGATATTATTATGGTTTCATTAGATGCGTTGTTCACATGCTTGAGGATGGAATTTTATCCTGAAAGAGTGTCAAATCCCCAGCCCGATTAGTCGTGGTCAGGCATGGTTGTCACGTCCTTGTATTGTCTTTTGCCTAAATTGTCTAAGGGCATCTTTATTCCCTGCCTCCCCCCACCCGCACCTTTTGTCCTCTGCTTTTCTTTCTGGAATAGTCAAATTTATCTTTTACATCTTTCATTATTCACATTTTGATGATTCTTCATCTTCGTCAATCATCATCTCTGCTTATTTCTCACATCTGGTCCCCCTCTGAGATAATAATATGGATTTGTGCCCAACTGGCTACTTCCCTTTCGGGAAATAGACTTTTAGAAATGGGAATGAGAAGGAGGAAACCCTTTTAATGGTTGGTTCCAGAGCTTCTGCTTTCTTGAAACAGAGCATCTTCCAATCTGTAATGATCATACGTAAAGGAATTATTTCAACCAAACCGAACTGGTTCAGTTAACCACTAATGAAGTGAACATTGTTTTACGTTTACCGTGAGTTAGGTAGGTGGAGGGAGTATTGGGGGAGAGGGATGATTGGATCCCCGACATGGAAAGCTAGTTGCTTTTGTTTTATATTTCTTTTTGGGGTAAAAAGAAGAAGAAGAAGAAGAAGAAAGCTACTTTTCCTTTGATCCCGTTATGTTTTCTGTCTGTCTACCTCAGATACCGAGAAGGAATAATTACACTACTCGAGGTCCCCTCAGTCAAAATAGTTGATTTCTATTGTTCTTTAGGGAAAAAGATGAACTATTTGAAGTAGTAAACACTAAACACTTCGTTAAAAAAGAAAACACTAAACACTTGGATTACTTAATTGACAGCTTTGCTCCATTTTCAATGCAAAAGTTAACAATCCGCTCGTAAACCACATGTGATGCTCGATTTTACTCCTCAATAGTAACTCAACAAAGGAACCCTTTGATTAATTTTTTGATTACCTAGTCAGCTGGTTACCTACCTCAGCTTTCACGATGGTTTAGCTTGTTCTTTGGTTGCATTTATAGATAATATAGCGATTAATTTAGTAGCGAGATAAACTCTTTTTATATCTCCTAAGATACGCATATTGAAATTGATATAATAATAGTAAATTTTTAACTATATTTGTACTTACTATCTTAATTCTTCTCGTAAGATAGAAAAAAAACCCGGCACATACCATGCATGTCTAATTTATTAATTAATTGTATTCATAATTTCATATTACGACGTGGAGGAGTACTGTTGCTTGGTACGATGAACTCTGATTGATGCTTTCGTTACTGCTCTGTAGAGACACGCACTAGTGGTAGACCAGAGCCGTCAGCGGGGCCAGTAGTTGTATATAGAATCTTGGTCAGTAGATAGCATGCTGGCTGGCTAGCTACTGTTGTACATTGTTTGCATCAGGCTAGCTGGTCTGGTTTGGTCGGCTCGACGACGATCCAGTACACATTTGCCAGCAGCAGCATCTTTCCTATAGCTATATATATTATTGTTGTCTTTTCTTTTTTTTTCTGTTACGTACTCTGTCTGTCTCCATTGTTGTTTTATTCTCGTCTTCTTTTGCACCTGATAAAGTGATAATGATTCTCCACCATTACCATTGTTCATATGTCTTCTCCCCCACATGATTATTATTCTTTCCTGGATGGAGCTGAACCGTGAACATGGCTGACTGGC
>MSTRG.2482.1 C8148503 1-478
TAGAGAAACTTCGTGAGTTAGCTTGGAGTGGTGTACCACCTTATATCCGGCCTGATGTTTGGAGGCTTCTCTTGAGAGCCTTGCATATCGAAATCTATGCTTGATGTACTCTATAAGATATCTCATCTTGATAGAAGGCATATCTCATGTTACGCGCCACATGCGATAAGCTGCCATTGTAAGCAAGCTTCACTTTTATTTCCTTCAACTCTTGATACTATCAATCTGTTTGCTTTTGTCAGCTCTGAAAAGATTTAAATTAAGAAATATTTATAATTAAAGAATCGAGAATGGAGATGATGTTTTTCAGGTATATTATTTCAGGTAGGATGCTTAGGGTTATATACAGGGTCTGCTCCTATTTGGGAG
>MSTRG.37331.2 scaffold732 66563-67595
TCGAATATTAATTGATTTGAAAATTTGAAATTTCCATGTCAAAACGGCTCAATTCCATAGGTGTTCCCTTAGAAACCGACAATTTTTGAGTTGAAAATTGAAATTTTTTAAATGGGCTGATATTTGACGTGTATGTTGGTTATGACTAAAAATTAAGGTTTCACCATGTTAAGCCATTCAAACAATAGCCAAATGAAGTTGAACAATAATTCTTAACAAGCTAAAACAAGTCGTGTAAAATTTATTTTTAAATTCATTTGACCATTATT
>MSTRG.27207.2 scaffold382 169714-173292
AATAGAACCATCCAGAAGCCTTTTATTCAAAGGGAACTCCTCGTCAGTTCTGCCGATCGATTTTTCATCTGATCATCTCAACTCCAAACCCTAAGGCTCTTCCAATTCTCCTCGATTCTCGCACTTTTCATCTCGATTTAGGGAATTTCGGCGATAATCTCTGCATTCATTTGTGAAATAAGGAGATTAGCCAATGAATCTATGAAAACCTTTCGAATTCGTCGGCAAACATCCCTTTTTGATTGGCGATTACGACTGAGAATCTTCAATTTCCATTCAACCATTCTTCAACCTTTTTCATTTTGACCTTCCTACTTCTGCGTAAAATATTCTAAGACTCACTAACCAATTGTTCTTCCTCTGTTCCTCACATACAGATCCACACTTTCTCAAAAATCATAATCAAGAAGTAGGCGATTCACAATTGCAACTCTGCAACTGCAAGTTGCAACTTCCCCAACCCAAGTTCCAGTGTTCCATTAATCATTAACAAAGTTCTGGTGGGAGGCTACTGGTTCCACACCGTAGTAGGTTGCATTTTGGAACTGTGGAGGCTTTGATGTGCACCCGGACTTGGATCATGGACGACATTATCAAAGATGCTGGAAAGCCTAACATTCAAGACTTGGAGAGTTTCTTTTCTTCTTTTGCAATGGATGATGCTAGCTGTGAAGATTTTGAGAAGGGAGTTTACTATAGTATTCCTTGTTTATGCTTCCAACTCTTTAGATCTTCAAGGTGATGGAGGTAGTCAAGGAGGAGGTCTCCCATAGTCATACATGCACATTCAAGACTAACCATATACCTGCTGCTTGTTGAATGCATGAATGGTGAAGGATTGATAGGCTGAATGGTGAAGGATTGAAGCTATTGTTGCTTACTGCTTAGTGCTATTTCATTCCATTTTCTTGTATGAATTGGGTTATGAACTGAATTCTATAGACTTGTGTTGGATTGATCATTTGATCAATTTTCTGTTTTTGGAGACTTGTTTGAGTGTTTTAGTCACATTTTTTTATTATAAACTTGTTTTGGAGATTATTCTAAATGAAATTGAGGTTTTTTCTG
>MSTRG.4078.1 C8268851 131-644
ATATGATTGATTAGCAAAAGGATTTGAAGTGCAATATGTAAGCTCGCGCATTTCAGTTCTTATTTCTTCCGGATGCAGTTGCTACAAAGAGTTGGCAAGAGGAATCCATAGCTGTTTTACCACTTGTGTTCTATAGTTCTACGAGGCTGTAAGAATACCCGGTAAGTGTTCATTTCCTCTTAGAGCTTTGGCTGCAGTGAGACAGAACTATGTTCAGCAGTTGAGAGACTTCATGAACAATTTCCCTTCAGTGAGTACAGTAATTTTTTGTGGCTATTAATACATTGCGGAAGAGTTTGCACTGCATCTTAGTTTCTCTTAGAAATGTCAGTATGTCAATGACTGCTTTTACTATTTTGTTTTGCAAACAAACCACCTGTATTGAATTTGGTAGCAGTAGGATTGAAC
>MSTRG.5259.1 scaffold103 302658-304169
CAAATGTTTTTGCAGAAGAAGAAGAAATGGTCGTTAAAGAAAGCAGTGGCAGCCATGTTACCTTTGACTTTGACTCGGTCCTCATCTTCCGTGCCCCTCATTAATGAAGAGGCATTTGGGTAGGAATCCAGATCATTTGAGATTCTGTTGCTTGGTTTTGTGATGATTCTTCACTGTCAGCAGCTGGTGCCAATGCAATTCATGAACCCGGGACGCCATGTAGGGTCGTGATTCGAAATTGATGTCTCATACTCCAGCAACCTTGCTGGACTTCAACTCAGCCAGCCATTTCTTGGCAGGTCGTTTCTTTTTCAGGTACCCAAACTCCAAATAGTTCCACCAACAGGGAAATTGCAGGTTAGTGATTGAACTGAACTTGCCAACTGTTATCAAGTCTACAACGATGGAAACTCATCAGAGCTTGGAACCCTAGAAATGCTGTGGCTAAGTTTCTTCCAACAAAGAAGACTGGTTTTTGAGGTTTTGAGACATGGTTTTGATGATTTTGTTTGGTTTCTGTCAAGTGACAAATAAATGTCAAAACCTTGTTGATAGGGACCTAATAAGATTAGTTGTCTA
>MSTRG.19331.2 scaffold2787 1276-2517
TTTTGGATGGTTTTGTGCACTCCCCGTTACACTTTCGTGTGAAGTTCCAACTAGCTCGAAAGTGTCGAAATAAAAACACGACAGAGCATGATGAAAAAGAAGAAGAACTTGAGGGATACTGATTTTTTGGTACTAGTGTGAGAGATACAAGACGCCAACGTCATCTCTAATACCAAGAAGACGACGACCAGAAGAGATGGGGACGTTAATAGAAGTTTTCGGAACGGACAATGGAATGGGCCTTTTATAGAGTCTGAGTATTTGAAATCGATAGGTTTGGAACCATCATGAAATTACATGGTTGAATACGGCCTTTTCCAACTTAAAACTGCTCAAAATATTTATGGTCAACTCC
>MSTRG.25237.1 scaffold3496 59-879
GAAAGACTAGTTAACGTAGATATGAGCGCGAGAAGTAGAGGGGTGTGATCATAACATAACTAATTCATCGAATCCCGTCACCACTCTGAAGTAAAATGTACATCGCTGAGAGTAGTACTATGACGGCTGACCGGTTCATCCATCCTCTTGTTCAACCCCTTATTTTTTCTATTTTTATTGGTATTTTATTCCTCTAGGTGTAATGGAAAGGTTTAACTAGACAACATCCTCTAGTAGACTTACGTAATGACATCGGGGAACCGAGAGT
>MSTRG.29372.1 scaffold454 47551-49313
CTAATCATGACACCGAGTCATTTGGAAATTCCTGATTCCGTGGGGTTATCACCGATCGGGCGACGGCGAGTCAGCTGATATCTTCGTTGTTCTTTGGTTGTTCTTGCGATTCCTCGGCTAGGAAGAAATGGCTAGGGACTTAATGCCGCGACCGTGGTTCCTCGATTTGGTGCCTTTCATCGTGGTAGTGCTAATAGCAGCTCATGTCCTTGCTTTGGTTTACTGGATTTACAGACTAGCCACTGATAAGAAGCCAATGAGGAGAAAGGCATATTGAGGCGCCTTTGAGGTAGTTGGTGCTTGGATTACGGGTTGCAGTCAGTCTGGACTGGAGATATACACGTTACTGGTGCCTCATTAGCCGTAGCTTATGTTTGTCTGTTGATCTTCTTCTTGCTCTCTGTGGCGATTGCTTGTTGTATAGACCCTCTTAGTCTTTAGAGTGTGGCATTGGCAGGTTTGAAAAGTCTGGGTTGATGTTCAGACCGGCTTAAATCCAATATCATTTACAGCCACTAACCTTCAGTTTCTTACTTTTGGTTGCCATTTTGGTTTGTGAGTTTGATTGTATTCAGATGTAACTCTGTCTTTACCAAACCTTAGTATATCTGAATGAAAAGTTTGGAATGTCTCGTTCAGTCAGCAAAATCAAGCTCCACCGGCCGTAGCCTCTTTTGGAGCACACATACGTTGAAGTA
>MSTRG.7413.1 scaffold12 889627-890200
CAAGTATTCAGCCATGGCCAGCTAGTTGTCAGAAGTAACTCAAAAGACGGGGTTAAAGATTTGAAGTTGTTATTTAGATGGCAACCCTTTGAAGACCATGCAAAAATATTGTCTTCAAAGAAATTTTTAATGAAGCTGAGCTTGGTGCAAATGCAGAAGGGGCCGCCTCATTCATTCAGATGGTCGCTAAGCTGGCATTTAAACCAGGTAAAAACCACATTTCATCAAAATCATCTGCTACTTCCTTGGATCTTTCTTTACTTCAACTTGGTTCAATTTCATTCTGAATTGCTTATAAACATTGGATCCTGGTCTTACACCCCCCCCCCACTCTGTAGTAGATGTTTTGGTGTGTTTGCTTCCAATTTTTAAAATGATAACCATCTTCCCTATAATGACCTTACACTTTTGCTGCAATTATATAGCGATTATTATCAACAATATATGTTATGTATAATCAATTTCTTTTCTTTTTTAATCAATCCTTC
>MSTRG.33847.3 scaffold59 44500-47719
GCGGGGAAGTAGAAGGCCAAACGCCATTGATTCTGATCCAACGAGCTAAAAGCTGGAAGGCAATGTATATAGGTCTGACCTCCCTATATATCTTGTGGCATAATAGAATGCTGTAATGGCTGAGAACTAGTAGTATACGTGTTTGATTGTTTCTTTTAAGCTGGGTGTAGAAAATGGGGATTTTGTCAGTTTGTTCCTTGAATCTGAGTCTATACCCTCAGTGAAGTTACAAGTTGAGAATGAGATTGGCAACTGCAGCAGCAAACCCTTTAGGTAAGAAAGATATATCTGAATGGGTAATCGGATGTGGAGCTTACTGGTGTTCCAACTCAACCTGGGAACAGACAACACAATTAGTTAACCTGAGAAAATTAGTTTGCTGGAACGGATCAGCTATGATTACAAAGAGAAAATTGAATCTCACTTCGTTGAAGCTGAATTATCGATGGTATCATCAAGTGTGTGGATACACTGATGTGTACCATCAAACTGACTTGTAGTGAAGGCAAGGCTTTGCTTGGCCTGTGAGAG
>MSTRG.40860.1 scaffold898 466542-466829
TGGAGGCAGAGGCTTGTGGTAAACGGGAACCTTTGGCAATGGAGGCAGAGGCTTGTGGTAAATCGGAACCTTTGGGATCGGCGGCAGAGGCTTGTGGTAGATTGGAACCTTTGGGAATGGAGGCAGAGGCTTGTAGATCGGCGCCGGCGGTGGACACTCCTTCTTTGGCACCGGCGGTGGCTCTGGCTTTGGGATGTATGGCGGCTTCAC
>MSTRG.33451.1 scaffold57 1444194-1444616
GGTGGTAAGCATGATCCTTTTTGGAGTGGTGGGAAATTATATAATTGAAAAAAATTGGCCGGCCAAGTCCCATGTTGGTTGGTTGGTTGGCTGGGCTGGGTTGGTTTGGTCATCTGCATCTGCCAATTATTTTGACTAATGCACTGCAACACAAATCAACTTAATGGATTTACTGCTTATGTTAGTGTTGCTTCAACACCGGAAGATAATGAGCCTGCTCCTCAACATCAATATATTTAATATTCTGATATCTGATTTATATGGAAATTGGAGTTGTGTGGATCGTAGAATTACAAACTATCATTTCGTATAATACTGTTATGTTGGATCTATGGAGTTGTGGATCGAAGCATCGTTGTTTATTTTTTCGTAAACGGCACTGCTAGTAGAAAACTAA
>MSTRG.441.1 C7990547 1-340
CTGTCATCATCATATCTAGAGAAGTGTACAATATTAATATTGTTAAGGCCTTCGCACCCTTGATTTTGAGGTTCGGATTGTTGTTATTGACAGGTGTCGAATCAATTGAACTGTTTGTATCTGAAGTTCCTCAAGCGGAATCCCAGTTATGATGGAAAGGTTTCCATATATGGTCATTCTTTGGGGAGTGTTCTCTCTTATGATATTCTCTGCCATCAAGACAATCTGTCATCGCCATTTCCTATG
>MSTRG.15939.1 scaffold22 718864-719569
[truncated: 1,327,519 more chars]
