# Supplementary material for: Identification of LncRNAs and Functional Analysis of ceRNA Related to Fatty Acid Synthesis during Flax Seed Development
Source: Genes (Basel). 2023 Apr 24;14(5):967. doi: 10.3390/genes14050967 (PMC10217813; doi:10.3390/genes14050967)
Supplement: Supplementary file 1 [file genes-14-00967-s001.zip › Supplementary file/Supplementary File S11. RNA of ceRNA network.xlsx]

## Sheet: Sheet1
Supplementart file S11. RNA of ceRNA network
#ceRNA1	ceRNA2	miRNA_target_num1	miRNA_target_num2	overlap_miRNA_num	miRNA_target1_uniq	miRNA_target2_uniq	overlap_miRNA
gene;Lus10004747.g.BGIv1.0	lncRNA;MSTRG.6017.1	9	3	3	lus-miR156i;lus-miR156e;lus-miR156f;lus-miR156h;lus-miR156c;lus-miR156b	--	novel_miR_20;novel_miR_84;novel_miR_25
gene;Lus10026423.g.BGIv1.0	lncRNA;MSTRG.6017.1	2	3	2	--	novel_miR_25	novel_miR_20;novel_miR_84
gene;Lus10038219.g.BGIv1.0	lncRNA;MSTRG.6017.1	2	3	2	--	novel_miR_25	novel_miR_20;novel_miR_84
gene;Lus10002761.g.BGIv1.0	lncRNA;MSTRG.6017.1	2	3	2	--	novel_miR_25	novel_miR_84;novel_miR_20
gene;Lus10025884.g.BGIv1.0	lncRNA;MSTRG.6017.1	2	3	2	--	novel_miR_25	novel_miR_20;novel_miR_84
gene;Lus10029572.g.BGIv1.0	lncRNA;MSTRG.6017.1	3	3	3	--	--	novel_miR_25;novel_miR_20;novel_miR_84
gene;Lus10033825.g.BGIv1.0	lncRNA;MSTRG.6017.1	3	3	3	--	--	novel_miR_84;novel_miR_20;novel_miR_25
gene;Lus10007825.g.BGIv1.0	lncRNA;MSTRG.6017.1	3	3	3	--	--	novel_miR_84;novel_miR_20;novel_miR_25
gene;Lus10016397.g.BGIv1.0	lncRNA;MSTRG.6017.1	2	3	2	--	novel_miR_25	novel_miR_20;novel_miR_84
gene;Lus10001987.g.BGIv1.0	lncRNA;MSTRG.6017.1	2	3	2	--	novel_miR_25	novel_miR_20;novel_miR_84
gene;Lus10029005.g.BGIv1.0	lncRNA;MSTRG.6017.1	2	3	2	--	novel_miR_25	novel_miR_84;novel_miR_20
gene;Lus10005873.g.BGIv1.0	lncRNA;MSTRG.4983.2	5	5	5	--	--	lus-miR396c;lus-miR396a;novel_miR_51;lus-miR396b;lus-miR396e
gene;Lus10020352.g.BGIv1.0	lncRNA;MSTRG.4983.2	5	5	5	--	--	lus-miR396c;lus-miR396a;novel_miR_51;lus-miR396b;lus-miR396e
gene;Lus10008268.g.BGIv1.0	lncRNA;MSTRG.4983.2	5	5	5	--	--	lus-miR396e;lus-miR396b;lus-miR396c;lus-miR396a;novel_miR_51
gene;Lus10011558.g.BGIv1.0	lncRNA;MSTRG.4983.2	6	5	5	novel_miR_132	--	lus-miR396c;novel_miR_51;lus-miR396a;lus-miR396e;lus-miR396b
gene;Lus10028208.g.BGIv1.0	lncRNA;MSTRG.4983.2	5	5	5	--	--	novel_miR_51;lus-miR396a;lus-miR396c;lus-miR396b;lus-miR396e
gene;Lus10000468.g.BGIv1.0	lncRNA;MSTRG.4983.2	5	5	5	--	--	lus-miR396b;lus-miR396e;lus-miR396c;novel_miR_51;lus-miR396a
gene;Lus10000473.g.BGIv1.0	lncRNA;MSTRG.4983.2	6	5	5	novel_miR_47	--	lus-miR396c;novel_miR_51;lus-miR396a;lus-miR396e;lus-miR396b
gene;Lus10033236.g.BGIv1.0	lncRNA;MSTRG.4983.2	5	5	5	--	--	lus-miR396c;lus-miR396a;novel_miR_51;lus-miR396e;lus-miR396b
gene;Lus10011559.g.BGIv1.0	lncRNA;MSTRG.4983.2	5	5	5	--	--	lus-miR396e;lus-miR396b;lus-miR396c;novel_miR_51;lus-miR396a
gene;Lus10019336.g.BGIv1.0	lncRNA;MSTRG.4983.2	6	5	5	novel_miR_132	--	lus-miR396e;lus-miR396b;lus-miR396c;lus-miR396a;novel_miR_51
gene;Lus10019275.g.BGIv1.0	lncRNA;MSTRG.4983.2	5	5	5	--	--	lus-miR396c;novel_miR_51;lus-miR396a;lus-miR396b;lus-miR396e
gene;Lus10004455.g.BGIv1.0	lncRNA;MSTRG.4983.2	5	5	5	--	--	novel_miR_51;lus-miR396a;lus-miR396c;lus-miR396b;lus-miR396e
gene;Lus10014380.g.BGIv1.0	lncRNA;MSTRG.4983.2	6	5	5	novel_miR_132	--	lus-miR396c;lus-miR396a;novel_miR_51;lus-miR396e;lus-miR396b
gene;Lus10021122.g.BGIv1.0	lncRNA;MSTRG.4983.2	5	5	5	--	--	lus-miR396b;lus-miR396e;lus-miR396c;novel_miR_51;lus-miR396a
gene;Lus10019274.g.BGIv1.0	lncRNA;MSTRG.4983.2	6	5	5	novel_miR_132	--	lus-miR396c;novel_miR_51;lus-miR396a;lus-miR396e;lus-miR396b
gene;Lus10009369.g.BGIv1.0	lncRNA;MSTRG.4983.2	6	5	5	novel_miR_132	--	lus-miR396e;lus-miR396b;lus-miR396a;novel_miR_51;lus-miR396c
gene;Linum_usitatissimum_newGene_8425	lncRNA;MSTRG.4983.2	5	5	5	--	--	novel_miR_51;lus-miR396a;lus-miR396c;lus-miR396b;lus-miR396e
gene;Lus10009533.g.BGIv1.0	lncRNA;MSTRG.4983.2	9	5	5	lus-miR390d;lus-miR390c;lus-miR390a;lus-miR390b	--	lus-miR396e;lus-miR396b;lus-miR396c;lus-miR396a;novel_miR_51
gene;Lus10028899.g.BGIv1.0	lncRNA;MSTRG.4983.2	5	5	5	--	--	lus-miR396a;novel_miR_51;lus-miR396c;lus-miR396e;lus-miR396b
gene;Lus10041389.g.BGIv1.0	lncRNA;MSTRG.25763.2	8	8	8	--	--	lus-miR167i;lus-miR167f;lus-miR167h;lus-miR167g;lus-miR167e;lus-miR167b;lus-miR167c;lus-miR167d
gene;Lus10036540.g.BGIv1.0	lncRNA;MSTRG.25763.2	8	8	8	--	--	lus-miR167i;lus-miR167f;lus-miR167g;lus-miR167h;lus-miR167b;lus-miR167e;lus-miR167c;lus-miR167d
gene;Lus10001530.g.BGIv1.0	lncRNA;MSTRG.25763.2	8	8	8	--	--	lus-miR167f;lus-miR167i;lus-miR167h;lus-miR167g;lus-miR167e;lus-miR167b;lus-miR167d;lus-miR167c
gene;Lus10019990.g.BGIv1.0	lncRNA;MSTRG.25763.2	8	8	8	--	--	lus-miR167f;lus-miR167i;lus-miR167h;lus-miR167g;lus-miR167b;lus-miR167e;lus-miR167d;lus-miR167c
gene;Lus10028797.g.BGIv1.0	lncRNA;MSTRG.25763.2	8	8	8	--	--	lus-miR167g;lus-miR167h;lus-miR167i;lus-miR167f;lus-miR167c;lus-miR167d;lus-miR167e;lus-miR167b
gene;Lus10010969.g.BGIv1.0	lncRNA;MSTRG.25763.2	8	8	8	--	--	lus-miR167d;lus-miR167c;lus-miR167b;lus-miR167e;lus-miR167g;lus-miR167h;lus-miR167f;lus-miR167i
gene;Lus10005856.g.BGIv1.0	lncRNA;MSTRG.25763.2	7	8	7	--	lus-miR167b	lus-miR167g;lus-miR167h;lus-miR167f;lus-miR167i;lus-miR167d;lus-miR167c;lus-miR167e
gene;Lus10004695.g.BGIv1.0	lncRNA;MSTRG.25763.2	8	8	8	--	--	lus-miR167c;lus-miR167d;lus-miR167b;lus-miR167e;lus-miR167g;lus-miR167h;lus-miR167i;lus-miR167f
gene;Lus10038019.g.BGIv1.0	lncRNA;MSTRG.25763.2	8	8	8	--	--	lus-miR167f;lus-miR167i;lus-miR167g;lus-miR167h;lus-miR167e;lus-miR167b;lus-miR167d;lus-miR167c
gene;Linum_usitatissimum_newGene_3763	lncRNA;MSTRG.25763.2	8	8	8	--	--	lus-miR167c;lus-miR167d;lus-miR167b;lus-miR167e;lus-miR167g;lus-miR167h;lus-miR167i;lus-miR167f
gene;Lus10034792.g.BGIv1.0	lncRNA;MSTRG.25763.2	8	8	8	--	--	lus-miR167d;lus-miR167c;lus-miR167b;lus-miR167e;lus-miR167h;lus-miR167g;lus-miR167f;lus-miR167i
gene;Lus10032122.g.BGIv1.0	lncRNA;MSTRG.25763.2	9	8	7	novel_miR_122;novel_miR_118	lus-miR167b	lus-miR167g;lus-miR167h;lus-miR167i;lus-miR167f;lus-miR167c;lus-miR167d;lus-miR167e
gene;Lus10034088.g.BGIv1.0	lncRNA;MSTRG.25763.2	7	8	7	--	lus-miR167b	lus-miR167f;lus-miR167i;lus-miR167h;lus-miR167g;lus-miR167e;lus-miR167d;lus-miR167c
gene;Lus10011668.g.BGIv1.0	lncRNA;MSTRG.25763.2	7	8	7	--	lus-miR167b	lus-miR167i;lus-miR167f;lus-miR167h;lus-miR167g;lus-miR167e;lus-miR167c;lus-miR167d
gene;Lus10011549.g.BGIv1.0	lncRNA;MSTRG.25763.2	8	8	8	--	--	lus-miR167i;lus-miR167f;lus-miR167h;lus-miR167g;lus-miR167e;lus-miR167b;lus-miR167c;lus-miR167d
gene;Lus10032751.g.BGIv1.0	lncRNA;MSTRG.25763.2	7	8	7	--	lus-miR167b	lus-miR167d;lus-miR167c;lus-miR167e;lus-miR167g;lus-miR167h;lus-miR167f;lus-miR167i
gene;Lus10009259.g.BGIv1.0	lncRNA;MSTRG.25763.2	8	8	8	--	--	lus-miR167g;lus-miR167h;lus-miR167i;lus-miR167f;lus-miR167c;lus-miR167d;lus-miR167e;lus-miR167b
gene;Lus10041389.g.BGIv1.0	lncRNA;MSTRG.24005.2	8	8	8	--	--	lus-miR167h;lus-miR167g;lus-miR167f;lus-miR167i;lus-miR167d;lus-miR167c;lus-miR167b;lus-miR167e
gene;Lus10036540.g.BGIv1.0	lncRNA;MSTRG.24005.2	8	8	8	--	--	lus-miR167c;lus-miR167d;lus-miR167e;lus-miR167b;lus-miR167h;lus-miR167g;lus-miR167i;lus-miR167f
gene;Lus10001530.g.BGIv1.0	lncRNA;MSTRG.24005.2	8	8	8	--	--	lus-miR167d;lus-miR167c;lus-miR167b;lus-miR167e;lus-miR167h;lus-miR167g;lus-miR167f;lus-miR167i
gene;Lus10019990.g.BGIv1.0	lncRNA;MSTRG.24005.2	8	8	8	--	--	lus-miR167f;lus-miR167i;lus-miR167h;lus-miR167g;lus-miR167e;lus-miR167b;lus-miR167d;lus-miR167c
gene;Lus10028797.g.BGIv1.0	lncRNA;MSTRG.24005.2	8	8	8	--	--	lus-miR167e;lus-miR167b;lus-miR167c;lus-miR167d;lus-miR167i;lus-miR167f;lus-miR167h;lus-miR167g
gene;Lus10010969.g.BGIv1.0	lncRNA;MSTRG.24005.2	8	8	8	--	--	lus-miR167h;lus-miR167g;lus-miR167i;lus-miR167f;lus-miR167c;lus-miR167d;lus-miR167b;lus-miR167e
gene;Lus10005856.g.BGIv1.0	lncRNA;MSTRG.24005.2	7	8	7	--	lus-miR167b	lus-miR167d;lus-miR167c;lus-miR167e;lus-miR167g;lus-miR167h;lus-miR167f;lus-miR167i
gene;Lus10004695.g.BGIv1.0	lncRNA;MSTRG.24005.2	8	8	8	--	--	lus-miR167d;lus-miR167c;lus-miR167b;lus-miR167e;lus-miR167h;lus-miR167g;lus-miR167f;lus-miR167i
gene;Lus10038019.g.BGIv1.0	lncRNA;MSTRG.24005.2	8	8	8	--	--	lus-miR167d;lus-miR167c;lus-miR167b;lus-miR167e;lus-miR167g;lus-miR167h;lus-miR167f;lus-miR167i
gene;Linum_usitatissimum_newGene_3763	lncRNA;MSTRG.24005.2	8	8	8	--	--	lus-miR167d;lus-miR167c;lus-miR167e;lus-miR167b;lus-miR167g;lus-miR167h;lus-miR167f;lus-miR167i
gene;Lus10034792.g.BGIv1.0	lncRNA;MSTRG.24005.2	8	8	8	--	--	lus-miR167h;lus-miR167g;lus-miR167i;lus-miR167f;lus-miR167c;lus-miR167d;lus-miR167b;lus-miR167e
gene;Lus10032122.g.BGIv1.0	lncRNA;MSTRG.24005.2	9	8	7	novel_miR_122;novel_miR_118	lus-miR167b	lus-miR167e;lus-miR167c;lus-miR167d;lus-miR167i;lus-miR167f;lus-miR167h;lus-miR167g
gene;Lus10034088.g.BGIv1.0	lncRNA;MSTRG.24005.2	7	8	7	--	lus-miR167b	lus-miR167h;lus-miR167g;lus-miR167i;lus-miR167f;lus-miR167c;lus-miR167d;lus-miR167e
gene;Lus10011668.g.BGIv1.0	lncRNA;MSTRG.24005.2	7	8	7	--	lus-miR167b	lus-miR167g;lus-miR167h;lus-miR167i;lus-miR167f;lus-miR167c;lus-miR167d;lus-miR167e
gene;Lus10011549.g.BGIv1.0	lncRNA;MSTRG.24005.2	8	8	8	--	--	lus-miR167f;lus-miR167i;lus-miR167h;lus-miR167g;lus-miR167e;lus-miR167b;lus-miR167d;lus-miR167c
gene;Lus10032751.g.BGIv1.0	lncRNA;MSTRG.24005.2	7	8	7	--	lus-miR167b	lus-miR167e;lus-miR167d;lus-miR167c;lus-miR167f;lus-miR167i;lus-miR167h;lus-miR167g
gene;Lus10009259.g.BGIv1.0	lncRNA;MSTRG.24005.2	8	8	8	--	--	lus-miR167b;lus-miR167e;lus-miR167c;lus-miR167d;lus-miR167i;lus-miR167f;lus-miR167h;lus-miR167g
gene;Lus10005873.g.BGIv1.0	lncRNA;MSTRG.4984.2	5	5	5	--	--	lus-miR396b;lus-miR396e;lus-miR396a;novel_miR_51;lus-miR396c
gene;Lus10020352.g.BGIv1.0	lncRNA;MSTRG.4984.2	5	5	5	--	--	lus-miR396e;lus-miR396b;lus-miR396c;lus-miR396a;novel_miR_51
gene;Lus10008268.g.BGIv1.0	lncRNA;MSTRG.4984.2	5	5	5	--	--	lus-miR396e;lus-miR396b;lus-miR396a;novel_miR_51;lus-miR396c
gene;Lus10011558.g.BGIv1.0	lncRNA;MSTRG.4984.2	6	5	5	novel_miR_132	--	lus-miR396c;lus-miR396a;novel_miR_51;lus-miR396b;lus-miR396e
gene;Lus10028208.g.BGIv1.0	lncRNA;MSTRG.4984.2	5	5	5	--	--	novel_miR_51;lus-miR396a;lus-miR396c;lus-miR396e;lus-miR396b
gene;Lus10000468.g.BGIv1.0	lncRNA;MSTRG.4984.2	5	5	5	--	--	lus-miR396e;lus-miR396b;novel_miR_51;lus-miR396a;lus-miR396c
gene;Lus10000473.g.BGIv1.0	lncRNA;MSTRG.4984.2	6	5	5	novel_miR_47	--	lus-miR396e;lus-miR396b;novel_miR_51;lus-miR396a;lus-miR396c
gene;Lus10033236.g.BGIv1.0	lncRNA;MSTRG.4984.2	5	5	5	--	--	lus-miR396a;novel_miR_51;lus-miR396c;lus-miR396e;lus-miR396b
gene;Lus10011559.g.BGIv1.0	lncRNA;MSTRG.4984.2	5	5	5	--	--	novel_miR_51;lus-miR396a;lus-miR396c;lus-miR396b;lus-miR396e
gene;Lus10019336.g.BGIv1.0	lncRNA;MSTRG.4984.2	6	5	5	novel_miR_132	--	lus-miR396b;lus-miR396e;novel_miR_51;lus-miR396a;lus-miR396c
gene;Lus10019275.g.BGIv1.0	lncRNA;MSTRG.4984.2	5	5	5	--	--	lus-miR396e;lus-miR396b;lus-miR396c;lus-miR396a;novel_miR_51
gene;Lus10004455.g.BGIv1.0	lncRNA;MSTRG.4984.2	5	5	5	--	--	lus-miR396a;novel_miR_51;lus-miR396c;lus-miR396e;lus-miR396b
gene;Lus10014380.g.BGIv1.0	lncRNA;MSTRG.4984.2	6	5	5	novel_miR_132	--	lus-miR396a;novel_miR_51;lus-miR396c;lus-miR396e;lus-miR396b
gene;Lus10021122.g.BGIv1.0	lncRNA;MSTRG.4984.2	5	5	5	--	--	lus-miR396e;lus-miR396b;novel_miR_51;lus-miR396a;lus-miR396c
gene;Lus10019274.g.BGIv1.0	lncRNA;MSTRG.4984.2	6	5	5	novel_miR_132	--	lus-miR396e;lus-miR396b;novel_miR_51;lus-miR396a;lus-miR396c
gene;Lus10009369.g.BGIv1.0	lncRNA;MSTRG.4984.2	6	5	5	novel_miR_132	--	novel_miR_51;lus-miR396a;lus-miR396c;lus-miR396b;lus-miR396e
gene;Linum_usitatissimum_newGene_8425	lncRNA;MSTRG.4984.2	5	5	5	--	--	lus-miR396e;lus-miR396b;novel_miR_51;lus-miR396a;lus-miR396c
gene;Lus10009533.g.BGIv1.0	lncRNA;MSTRG.4984.2	9	5	5	lus-miR390d;lus-miR390c;lus-miR390a;lus-miR390b	--	lus-miR396e;lus-miR396b;lus-miR396c;lus-miR396a;novel_miR_51
gene;Lus10028899.g.BGIv1.0	lncRNA;MSTRG.4984.2	5	5	5	--	--	lus-miR396c;novel_miR_51;lus-miR396a;lus-miR396b;lus-miR396e
gene;Lus10041389.g.BGIv1.0	lncRNA;MSTRG.14804.1	8	8	8	--	--	lus-miR167h;lus-miR167g;lus-miR167i;lus-miR167f;lus-miR167c;lus-miR167d;lus-miR167e;lus-miR167b
gene;Lus10036540.g.BGIv1.0	lncRNA;MSTRG.14804.1	8	8	8	--	--	lus-miR167e;lus-miR167b;lus-miR167c;lus-miR167d;lus-miR167i;lus-miR167f;lus-miR167g;lus-miR167h
gene;Lus10001530.g.BGIv1.0	lncRNA;MSTRG.14804.1	8	8	8	--	--	lus-miR167c;lus-miR167d;lus-miR167b;lus-miR167e;lus-miR167h;lus-miR167g;lus-miR167i;lus-miR167f
gene;Lus10019990.g.BGIv1.0	lncRNA;MSTRG.14804.1	8	8	8	--	--	lus-miR167c;lus-miR167d;lus-miR167e;lus-miR167b;lus-miR167g;lus-miR167h;lus-miR167i;lus-miR167f
gene;Lus10028797.g.BGIv1.0	lncRNA;MSTRG.14804.1	8	8	8	--	--	lus-miR167d;lus-miR167c;lus-miR167e;lus-miR167b;lus-miR167g;lus-miR167h;lus-miR167f;lus-miR167i
gene;Lus10010969.g.BGIv1.0	lncRNA;MSTRG.14804.1	8	8	8	--	--	lus-miR167b;lus-miR167e;lus-miR167d;lus-miR167c;lus-miR167f;lus-miR167i;lus-miR167g;lus-miR167h
gene;Lus10005856.g.BGIv1.0	lncRNA;MSTRG.14804.1	7	8	7	--	lus-miR167b	lus-miR167i;lus-miR167f;lus-miR167h;lus-miR167g;lus-miR167e;lus-miR167c;lus-miR167d
gene;Lus10004695.g.BGIv1.0	lncRNA;MSTRG.14804.1	8	8	8	--	--	lus-miR167i;lus-miR167f;lus-miR167g;lus-miR167h;lus-miR167e;lus-miR167b;lus-miR167c;lus-miR167d
gene;Lus10038019.g.BGIv1.0	lncRNA;MSTRG.14804.1	8	8	8	--	--	lus-miR167f;lus-miR167i;lus-miR167g;lus-miR167h;lus-miR167e;lus-miR167b;lus-miR167d;lus-miR167c
gene;Linum_usitatissimum_newGene_3763	lncRNA;MSTRG.14804.1	8	8	8	--	--	lus-miR167h;lus-miR167g;lus-miR167f;lus-miR167i;lus-miR167d;lus-miR167c;lus-miR167b;lus-miR167e
gene;Lus10034792.g.BGIv1.0	lncRNA;MSTRG.14804.1	8	8	8	--	--	lus-miR167i;lus-miR167f;lus-miR167g;lus-miR167h;lus-miR167b;lus-miR167e;lus-miR167c;lus-miR167d
gene;Lus10032122.g.BGIv1.0	lncRNA;MSTRG.14804.1	9	8	7	novel_miR_118;novel_miR_122	lus-miR167b	lus-miR167i;lus-miR167f;lus-miR167g;lus-miR167h;lus-miR167e;lus-miR167c;lus-miR167d
gene;Lus10034088.g.BGIv1.0	lncRNA;MSTRG.14804.1	7	8	7	--	lus-miR167b	lus-miR167g;lus-miR167h;lus-miR167f;lus-miR167i;lus-miR167d;lus-miR167c;lus-miR167e
gene;Lus10011668.g.BGIv1.0	lncRNA;MSTRG.14804.1	7	8	7	--	lus-miR167b	lus-miR167g;lus-miR167h;lus-miR167i;lus-miR167f;lus-miR167c;lus-miR167d;lus-miR167e
gene;Lus10011549.g.BGIv1.0	lncRNA;MSTRG.14804.1	8	8	8	--	--	lus-miR167d;lus-miR167c;lus-miR167b;lus-miR167e;lus-miR167h;lus-miR167g;lus-miR167f;lus-miR167i
gene;Lus10032751.g.BGIv1.0	lncRNA;MSTRG.14804.1	7	8	7	--	lus-miR167b	lus-miR167d;lus-miR167c;lus-miR167e;lus-miR167g;lus-miR167h;lus-miR167f;lus-miR167i
gene;Lus10009259.g.BGIv1.0	lncRNA;MSTRG.14804.1	8	8	8	--	--	lus-miR167b;lus-miR167e;lus-miR167c;lus-miR167d;lus-miR167i;lus-miR167f;lus-miR167g;lus-miR167h
gene;Lus10016335.g.BGIv1.0	lncRNA;MSTRG.20631.1	6	6	6	--	--	lus-miR156c;lus-miR156h;lus-miR156b;lus-miR156e;lus-miR156i;lus-miR156f
gene;Lus10017107.g.BGIv1.0	lncRNA;MSTRG.20631.1	6	6	6	--	--	lus-miR156b;lus-miR156h;lus-miR156c;lus-miR156f;lus-miR156i;lus-miR156e
gene;Linum_usitatissimum_newGene_7010	lncRNA;MSTRG.20631.1	6	6	6	--	--	lus-miR156i;lus-miR156e;lus-miR156f;lus-miR156h;lus-miR156c;lus-miR156b
gene;Lus10011348.g.BGIv1.0	lncRNA;MSTRG.20631.1	9	6	6	lus-miR156d;lus-miR156a;lus-miR156g	--	lus-miR156i;lus-miR156e;lus-miR156f;lus-miR156h;lus-miR156c;lus-miR156b
gene;Lus10025387.g.BGIv1.0	lncRNA;MSTRG.20631.1	6	6	6	--	--	lus-miR156b;lus-miR156h;lus-miR156c;lus-miR156f;lus-miR156i;lus-miR156e
gene;Lus10000643.g.BGIv1.0	lncRNA;MSTRG.20631.1	9	6	6	lus-miR156g;lus-miR156a;lus-miR156d	--	lus-miR156e;lus-miR156i;lus-miR156f;lus-miR156c;lus-miR156h;lus-miR156b
gene;Lus10004747.g.BGIv1.0	lncRNA;MSTRG.20631.1	9	6	6	novel_miR_25;novel_miR_84;novel_miR_20	--	lus-miR156f;lus-miR156e;lus-miR156i;lus-miR156b;lus-miR156c;lus-miR156h
gene;Lus10015266.g.BGIv1.0	lncRNA;MSTRG.20631.1	6	6	6	--	--	lus-miR156c;lus-miR156h;lus-miR156b;lus-miR156e;lus-miR156i;lus-miR156f
gene;Lus10033083.g.BGIv1.0	lncRNA;MSTRG.20631.1	6	6	6	--	--	lus-miR156b;lus-miR156c;lus-miR156h;lus-miR156f;lus-miR156e;lus-miR156i
gene;Lus10003126.g.BGIv1.0	lncRNA;MSTRG.20631.1	9	6	6	lus-miR156d;lus-miR156g;lus-miR156a	--	lus-miR156b;lus-miR156h;lus-miR156c;lus-miR156f;lus-miR156i;lus-miR156e
gene;Lus10023271.g.BGIv1.0	lncRNA;MSTRG.20631.1	7	6	6	lus-miR156d	--	lus-miR156b;lus-miR156h;lus-miR156c;lus-miR156f;lus-miR156i;lus-miR156e
gene;Lus10012020.g.BGIv1.0	lncRNA;MSTRG.20631.1	9	6	6	lus-miR156g;lus-miR156a;lus-miR156d	--	lus-miR156f;lus-miR156e;lus-miR156i;lus-miR156b;lus-miR156c;lus-miR156h
gene;Lus10024041.g.BGIv1.0	lncRNA;MSTRG.20631.1	6	6	6	--	--	lus-miR156b;lus-miR156c;lus-miR156h;lus-miR156f;lus-miR156e;lus-miR156i
gene;Linum_usitatissimum_newGene_4971	lncRNA;MSTRG.20631.1	6	6	6	--	--	lus-miR156f;lus-miR156i;lus-miR156e;lus-miR156b;lus-miR156h;lus-miR156c
gene;Lus10025386.g.BGIv1.0	lncRNA;MSTRG.20631.1	6	6	6	--	--	lus-miR156b;lus-miR156c;lus-miR156h;lus-miR156f;lus-miR156e;lus-miR156i
gene;Lus10036812.g.BGIv1.0	lncRNA;MSTRG.20631.1	9	6	6	lus-miR156d;lus-miR156a;lus-miR156g	--	lus-miR156h;lus-miR156c;lus-miR156b;lus-miR156i;lus-miR156e;lus-miR156f
gene;Lus10006411.g.BGIv1.0	lncRNA;MSTRG.20631.1	9	6	6	lus-miR156d;lus-miR156a;lus-miR156g	--	lus-miR156e;lus-miR156i;lus-miR156f;lus-miR156c;lus-miR156h;lus-miR156b
gene;Lus10011356.g.BGIv1.0	lncRNA;MSTRG.20631.1	9	6	6	lus-miR156d;lus-miR156g;lus-miR156a	--	lus-miR156h;lus-miR156c;lus-miR156b;lus-miR156i;lus-miR156e;lus-miR156f
gene;Lus10014648.g.BGIv1.0	lncRNA;MSTRG.20631.1	6	6	6	--	--	lus-miR156e;lus-miR156i;lus-miR156f;lus-miR156c;lus-miR156h;lus-miR156b
gene;Lus10016275.g.BGIv1.0	lncRNA;MSTRG.20631.1	9	6	6	lus-miR156d;lus-miR156g;lus-miR156a	--	lus-miR156h;lus-miR156c;lus-miR156b;lus-miR156i;lus-miR156e;lus-miR156f
gene;Lus10005873.g.BGIv1.0	lncRNA;MSTRG.4983.1	5	5	5	--	--	lus-miR396b;lus-miR396e;lus-miR396a;novel_miR_51;lus-miR396c
gene;Lus10020352.g.BGIv1.0	lncRNA;MSTRG.4983.1	5	5	5	--	--	novel_miR_51;lus-miR396a;lus-miR396c;lus-miR396b;lus-miR396e
gene;Lus10008268.g.BGIv1.0	lncRNA;MSTRG.4983.1	5	5	5	--	--	novel_miR_51;lus-miR396a;lus-miR396c;lus-miR396e;lus-miR396b
gene;Lus10011558.g.BGIv1.0	lncRNA;MSTRG.4983.1	6	5	5	novel_miR_132	--	lus-miR396e;lus-miR396b;lus-miR396c;lus-miR396a;novel_miR_51
gene;Lus10028208.g.BGIv1.0	lncRNA;MSTRG.4983.1	5	5	5	--	--	novel_miR_51;lus-miR396a;lus-miR396c;lus-miR396b;lus-miR396e
gene;Lus10000468.g.BGIv1.0	lncRNA;MSTRG.4983.1	5	5	5	--	--	lus-miR396e;lus-miR396b;lus-miR396c;novel_miR_51;lus-miR396a
gene;Lus10000473.g.BGIv1.0	lncRNA;MSTRG.4983.1	6	5	5	novel_miR_47	--	novel_miR_51;lus-miR396a;lus-miR396c;lus-miR396e;lus-miR396b
gene;Lus10033236.g.BGIv1.0	lncRNA;MSTRG.4983.1	5	5	5	--	--	lus-miR396b;lus-miR396e;lus-miR396a;novel_miR_51;lus-miR396c
gene;Lus10011559.g.BGIv1.0	lncRNA;MSTRG.4983.1	5	5	5	--	--	lus-miR396b;lus-miR396e;lus-miR396c;novel_miR_51;lus-miR396a
gene;Lus10019336.g.BGIv1.0	lncRNA;MSTRG.4983.1	6	5	5	novel_miR_132	--	lus-miR396b;lus-miR396e;lus-miR396a;novel_miR_51;lus-miR396c
gene;Lus10019275.g.BGIv1.0	lncRNA;MSTRG.4983.1	5	5	5	--	--	lus-miR396c;lus-miR396a;novel_miR_51;lus-miR396b;lus-miR396e
gene;Lus10004455.g.BGIv1.0	lncRNA;MSTRG.4983.1	5	5	5	--	--	lus-miR396b;lus-miR396e;lus-miR396a;novel_miR_51;lus-miR396c
gene;Lus10014380.g.BGIv1.0	lncRNA;MSTRG.4983.1	6	5	5	novel_miR_132	--	lus-miR396c;lus-miR396a;novel_miR_51;lus-miR396e;lus-miR396b
gene;Lus10021122.g.BGIv1.0	lncRNA;MSTRG.4983.1	5	5	5	--	--	lus-miR396c;lus-miR396a;novel_miR_51;lus-miR396e;lus-miR396b
gene;Lus10019274.g.BGIv1.0	lncRNA;MSTRG.4983.1	6	5	5	novel_miR_132	--	lus-miR396b;lus-miR396e;lus-miR396a;novel_miR_51;lus-miR396c
gene;Lus10009369.g.BGIv1.0	lncRNA;MSTRG.4983.1	6	5	5	novel_miR_132	--	lus-miR396e;lus-miR396b;novel_miR_51;lus-miR396a;lus-miR396c
gene;Linum_usitatissimum_newGene_8425	lncRNA;MSTRG.4983.1	5	5	5	--	--	lus-miR396b;lus-miR396e;novel_miR_51;lus-miR396a;lus-miR396c
gene;Lus10009533.g.BGIv1.0	lncRNA;MSTRG.4983.1	9	5	5	lus-miR390c;lus-miR390d;lus-miR390a;lus-miR390b	--	lus-miR396b;lus-miR396e;lus-miR396a;novel_miR_51;lus-miR396c
gene;Lus10028899.g.BGIv1.0	lncRNA;MSTRG.4983.1	5	5	5	--	--	lus-miR396a;novel_miR_51;lus-miR396c;lus-miR396e;lus-miR396b
