# Supplementary material for: Identification of LncRNAs and Functional Analysis of ceRNA Related to Fatty Acid Synthesis during Flax Seed Development
Source: Genes (Basel). 2023 Apr 24;14(5):967. doi: 10.3390/genes14050967 (PMC10217813; doi:10.3390/genes14050967)
Supplement: Supplementary file 1 [file genes-14-00967-s001.zip › Supplementary file/Supplementary File S12. Accession number of Macbeth` strand-specific transcriptome data in SRA database.xlsx]

## Sheet: metadata-11393141-processed-ok(
Supplementart file S12. Accession number of Macbeth` strand-specific transcriptome data in SRA database
accession	bioproject_accession	biosample_accession	style	library_ID
SRR19020583	PRJNA833275	SAMN27968165	small RNA	M5-s
SRR19020582	PRJNA833275	SAMN27968166	small RNA	M10-s
SRR19020581	PRJNA833275	SAMN27968167	small RNA	M20-s
SRR19020580	PRJNA833275	SAMN27968168	small RNA	M30-s
SRR19020579	PRJNA833275	SAMN27967430	Strand-specific	M5
SRR19020578	PRJNA833275	SAMN27967431	Strand-specific	M10
SRR19020577	PRJNA833275	SAMN27967432	Strand-specific	M20
SRR19020576	PRJNA833275	SAMN27967433	Strand-specific	M30
