# Supplementary material for: Identification of LncRNAs and Functional Analysis of ceRNA Related to Fatty Acid Synthesis during Flax Seed Development
Source: Genes (Basel). 2023 Apr 24;14(5):967. doi: 10.3390/genes14050967 (PMC10217813; doi:10.3390/genes14050967)
Supplement: Supplementary file 1 [file genes-14-00967-s001.zip › Supplementary file/Supplementary File S2. Annotation of LncRNA in ceRNA.gtf]

C7934729	StringTie	transcript	2	299	.	+	.	transcript_id "MSTRG.9.1"; gene_id "MSTRG.9"; xloc "XLOC_000009"; class_code "u"; tss_id "TSS9";
C7934729	StringTie	exon	2	61	.	+	.	transcript_id "MSTRG.9.1"; gene_id "MSTRG.9"; exon_number "1";
C7934729	StringTie	exon	153	299	.	+	.	transcript_id "MSTRG.9.1"; gene_id "MSTRG.9"; exon_number "2";
C7934929	StringTie	transcript	1	300	.	+	.	transcript_id "MSTRG.13.1"; gene_id "MSTRG.13"; xloc "XLOC_000013"; class_code "u"; tss_id "TSS13";
C7934929	StringTie	exon	1	87	.	+	.	transcript_id "MSTRG.13.1"; gene_id "MSTRG.13"; exon_number "1";
C7934929	StringTie	exon	186	300	.	+	.	transcript_id "MSTRG.13.1"; gene_id "MSTRG.13"; exon_number "2";
C7935527	StringTie	transcript	1	301	.	-	.	transcript_id "MSTRG.18.1"; gene_id "MSTRG.18"; xloc "XLOC_000018"; class_code "u"; tss_id "TSS18";
C7935527	StringTie	exon	1	48	.	-	.	transcript_id "MSTRG.18.1"; gene_id "MSTRG.18"; exon_number "1";
C7935527	StringTie	exon	147	301	.	-	.	transcript_id "MSTRG.18.1"; gene_id "MSTRG.18"; exon_number "2";
C7936887	StringTie	transcript	1	302	.	+	.	transcript_id "MSTRG.32.1"; gene_id "MSTRG.32"; xloc "XLOC_000032"; class_code "u"; tss_id "TSS32";
C7936887	StringTie	exon	1	157	.	+	.	transcript_id "MSTRG.32.1"; gene_id "MSTRG.32"; exon_number "1";
C7936887	StringTie	exon	235	302	.	+	.	transcript_id "MSTRG.32.1"; gene_id "MSTRG.32"; exon_number "2";
C7939113	StringTie	transcript	1	304	.	-	.	transcript_id "MSTRG.47.1"; gene_id "MSTRG.47"; xloc "XLOC_000047"; class_code "u"; tss_id "TSS47";
C7939113	StringTie	exon	1	172	.	-	.	transcript_id "MSTRG.47.1"; gene_id "MSTRG.47"; exon_number "1";
C7939113	StringTie	exon	261	304	.	-	.	transcript_id "MSTRG.47.1"; gene_id "MSTRG.47"; exon_number "2";
C7939621	StringTie	transcript	2	304	.	+	.	transcript_id "MSTRG.51.1"; gene_id "MSTRG.51"; xloc "XLOC_000051"; class_code "u"; tss_id "TSS51";
C7939621	StringTie	exon	2	161	.	+	.	transcript_id "MSTRG.51.1"; gene_id "MSTRG.51"; exon_number "1";
C7939621	StringTie	exon	259	304	.	+	.	transcript_id "MSTRG.51.1"; gene_id "MSTRG.51"; exon_number "2";
C7945531	StringTie	transcript	1	309	.	+	.	transcript_id "MSTRG.90.1"; gene_id "MSTRG.90"; xloc "XLOC_000090"; class_code "u"; tss_id "TSS90";
C7945531	StringTie	exon	1	32	.	+	.	transcript_id "MSTRG.90.1"; gene_id "MSTRG.90"; exon_number "1";
C7945531	StringTie	exon	109	309	.	+	.	transcript_id "MSTRG.90.1"; gene_id "MSTRG.90"; exon_number "2";
C7949297	StringTie	transcript	1	312	.	+	.	transcript_id "MSTRG.120.2"; gene_id "MSTRG.120"; xloc "XLOC_000120"; class_code "u"; tss_id "TSS120";
C7949297	StringTie	exon	1	126	.	+	.	transcript_id "MSTRG.120.2"; gene_id "MSTRG.120"; exon_number "1";
C7949297	StringTie	exon	222	312	.	+	.	transcript_id "MSTRG.120.2"; gene_id "MSTRG.120"; exon_number "2";
C7949297	StringTie	transcript	1	312	.	+	.	transcript_id "MSTRG.120.1"; gene_id "MSTRG.120"; xloc "XLOC_000120"; class_code "u"; tss_id "TSS120";
C7949297	StringTie	exon	1	126	.	+	.	transcript_id "MSTRG.120.1"; gene_id "MSTRG.120"; exon_number "1";
C7949297	StringTie	exon	219	312	.	+	.	transcript_id "MSTRG.120.1"; gene_id "MSTRG.120"; exon_number "2";
C7949299	StringTie	transcript	1	312	.	+	.	transcript_id "MSTRG.121.2"; gene_id "MSTRG.121"; xloc "XLOC_000121"; class_code "u"; tss_id "TSS121";
C7949299	StringTie	exon	1	126	.	+	.	transcript_id "MSTRG.121.2"; gene_id "MSTRG.121"; exon_number "1";
C7949299	StringTie	exon	222	312	.	+	.	transcript_id "MSTRG.121.2"; gene_id "MSTRG.121"; exon_number "2";
C7949299	StringTie	transcript	1	312	.	+	.	transcript_id "MSTRG.121.1"; gene_id "MSTRG.121"; xloc "XLOC_000121"; class_code "u"; tss_id "TSS121";
C7949299	StringTie	exon	1	126	.	+	.	transcript_id "MSTRG.121.1"; gene_id "MSTRG.121"; exon_number "1";
C7949299	StringTie	exon	219	312	.	+	.	transcript_id "MSTRG.121.1"; gene_id "MSTRG.121"; exon_number "2";
C7954083	StringTie	transcript	1	317	.	+	.	transcript_id "MSTRG.139.1"; gene_id "MSTRG.139"; xloc "XLOC_000139"; class_code "u"; tss_id "TSS139";
C7954083	StringTie	exon	1	187	.	+	.	transcript_id "MSTRG.139.1"; gene_id "MSTRG.139"; exon_number "1";
C7954083	StringTie	exon	268	317	.	+	.	transcript_id "MSTRG.139.1"; gene_id "MSTRG.139"; exon_number "2";
C7955873	StringTie	transcript	1	316	.	+	.	transcript_id "MSTRG.156.1"; gene_id "MSTRG.156"; xloc "XLOC_000156"; class_code "u"; tss_id "TSS156";
C7955873	StringTie	exon	1	110	.	+	.	transcript_id "MSTRG.156.1"; gene_id "MSTRG.156"; exon_number "1";
C7955873	StringTie	exon	210	316	.	+	.	transcript_id "MSTRG.156.1"; gene_id "MSTRG.156"; exon_number "2";
C7960295	StringTie	transcript	1	310	.	-	.	transcript_id "MSTRG.188.1"; gene_id "MSTRG.188"; xloc "XLOC_000188"; class_code "u"; tss_id "TSS188";
C7960295	StringTie	exon	1	70	.	-	.	transcript_id "MSTRG.188.1"; gene_id "MSTRG.188"; exon_number "1";
C7960295	StringTie	exon	163	310	.	-	.	transcript_id "MSTRG.188.1"; gene_id "MSTRG.188"; exon_number "2";
C7960455	StringTie	transcript	1	319	.	+	.	transcript_id "MSTRG.189.1"; gene_id "MSTRG.189"; xloc "XLOC_000189"; class_code "u"; tss_id "TSS189";
C7960455	StringTie	exon	1	69	.	+	.	transcript_id "MSTRG.189.1"; gene_id "MSTRG.189"; exon_number "1";
C7960455	StringTie	exon	150	319	.	+	.	transcript_id "MSTRG.189.1"; gene_id "MSTRG.189"; exon_number "2";
C7962573	StringTie	transcript	1	324	.	+	.	transcript_id "MSTRG.203.1"; gene_id "MSTRG.203"; xloc "XLOC_000203"; class_code "u"; tss_id "TSS203";
C7962573	StringTie	exon	1	69	.	+	.	transcript_id "MSTRG.203.1"; gene_id "MSTRG.203"; exon_number "1";
C7962573	StringTie	exon	152	324	.	+	.	transcript_id "MSTRG.203.1"; gene_id "MSTRG.203"; exon_number "2";
C7962623	StringTie	transcript	1	324	.	+	.	transcript_id "MSTRG.204.1"; gene_id "MSTRG.204"; xloc "XLOC_000204"; class_code "u"; tss_id "TSS204";
C7962623	StringTie	exon	1	188	.	+	.	transcript_id "MSTRG.204.1"; gene_id "MSTRG.204"; exon_number "1";
C7962623	StringTie	exon	282	324	.	+	.	transcript_id "MSTRG.204.1"; gene_id "MSTRG.204"; exon_number "2";
C7965167	StringTie	transcript	1	327	.	-	.	transcript_id "MSTRG.226.1"; gene_id "MSTRG.226"; xloc "XLOC_000226"; class_code "u"; tss_id "TSS226";
C7965167	StringTie	exon	1	31	.	-	.	transcript_id "MSTRG.226.1"; gene_id "MSTRG.226"; exon_number "1";
C7965167	StringTie	exon	113	327	.	-	.	transcript_id "MSTRG.226.1"; gene_id "MSTRG.226"; exon_number "2";
C7965979	StringTie	transcript	19	328	.	+	.	transcript_id "MSTRG.234.1"; gene_id "MSTRG.234"; xloc "XLOC_000234"; class_code "u"; tss_id "TSS234";
C7965979	StringTie	exon	19	53	.	+	.	transcript_id "MSTRG.234.1"; gene_id "MSTRG.234"; exon_number "1";
C7965979	StringTie	exon	131	328	.	+	.	transcript_id "MSTRG.234.1"; gene_id "MSTRG.234"; exon_number "2";
C7966341	StringTie	transcript	1	328	.	+	.	transcript_id "MSTRG.236.1"; gene_id "MSTRG.236"; xloc "XLOC_000236"; class_code "u"; tss_id "TSS236";
C7966341	StringTie	exon	1	153	.	+	.	transcript_id "MSTRG.236.1"; gene_id "MSTRG.236"; exon_number "1";
C7966341	StringTie	exon	270	328	.	+	.	transcript_id "MSTRG.236.1"; gene_id "MSTRG.236"; exon_number "2";
C7967431	StringTie	transcript	1	329	.	-	.	transcript_id "MSTRG.243.1"; gene_id "MSTRG.243"; xloc "XLOC_000243"; class_code "u"; tss_id "TSS243";
C7967431	StringTie	exon	1	28	.	-	.	transcript_id "MSTRG.243.1"; gene_id "MSTRG.243"; exon_number "1";
C7967431	StringTie	exon	123	329	.	-	.	transcript_id "MSTRG.243.1"; gene_id "MSTRG.243"; exon_number "2";
C7967799	StringTie	transcript	30	327	.	-	.	transcript_id "MSTRG.246.1"; gene_id "MSTRG.246"; xloc "XLOC_000246"; class_code "u"; tss_id "TSS246";
C7967799	StringTie	exon	30	130	.	-	.	transcript_id "MSTRG.246.1"; gene_id "MSTRG.246"; exon_number "1";
C7967799	StringTie	exon	222	327	.	-	.	transcript_id "MSTRG.246.1"; gene_id "MSTRG.246"; exon_number "2";
C7969243	StringTie	transcript	2	326	.	-	.	transcript_id "MSTRG.261.1"; gene_id "MSTRG.261"; xloc "XLOC_000261"; class_code "u"; tss_id "TSS261";
C7969243	StringTie	exon	2	172	.	-	.	transcript_id "MSTRG.261.1"; gene_id "MSTRG.261"; exon_number "1";
C7969243	StringTie	exon	256	326	.	-	.	transcript_id "MSTRG.261.1"; gene_id "MSTRG.261"; exon_number "2";
C7971577	StringTie	transcript	1	333	.	+	.	transcript_id "MSTRG.275.1"; gene_id "MSTRG.275"; xloc "XLOC_000275"; class_code "u"; tss_id "TSS275";
C7971577	StringTie	exon	1	147	.	+	.	transcript_id "MSTRG.275.1"; gene_id "MSTRG.275"; exon_number "1";
C7971577	StringTie	exon	231	333	.	+	.	transcript_id "MSTRG.275.1"; gene_id "MSTRG.275"; exon_number "2";
C7972777	StringTie	transcript	1	334	.	+	.	transcript_id "MSTRG.289.1"; gene_id "MSTRG.289"; xloc "XLOC_000289"; class_code "u"; tss_id "TSS289";
C7972777	StringTie	exon	1	144	.	+	.	transcript_id "MSTRG.289.1"; gene_id "MSTRG.289"; exon_number "1";
C7972777	StringTie	exon	242	334	.	+	.	transcript_id "MSTRG.289.1"; gene_id "MSTRG.289"; exon_number "2";
C7978699	StringTie	transcript	10	338	.	+	.	transcript_id "MSTRG.329.1"; gene_id "MSTRG.329"; xloc "XLOC_000329"; class_code "u"; tss_id "TSS329";
C7978699	StringTie	exon	10	125	.	+	.	transcript_id "MSTRG.329.1"; gene_id "MSTRG.329"; exon_number "1";
C7978699	StringTie	exon	249	338	.	+	.	transcript_id "MSTRG.329.1"; gene_id "MSTRG.329"; exon_number "2";
C7980091	StringTie	transcript	36	342	.	+	.	transcript_id "MSTRG.339.2"; gene_id "MSTRG.339"; xloc "XLOC_000339"; class_code "u"; tss_id "TSS339";
C7980091	StringTie	exon	36	80	.	+	.	transcript_id "MSTRG.339.2"; gene_id "MSTRG.339"; exon_number "1";
C7980091	StringTie	exon	176	342	.	+	.	transcript_id "MSTRG.339.2"; gene_id "MSTRG.339"; exon_number "2";
C7980789	StringTie	transcript	1	342	.	-	.	transcript_id "MSTRG.347.1"; gene_id "MSTRG.347"; xloc "XLOC_000347"; class_code "u"; tss_id "TSS347";
C7980789	StringTie	exon	1	70	.	-	.	transcript_id "MSTRG.347.1"; gene_id "MSTRG.347"; exon_number "1";
C7980789	StringTie	exon	189	342	.	-	.	transcript_id "MSTRG.347.1"; gene_id "MSTRG.347"; exon_number "2";
C7981187	StringTie	transcript	1	343	.	+	.	transcript_id "MSTRG.349.2"; gene_id "MSTRG.349"; xloc "XLOC_000349"; class_code "u"; tss_id "TSS349";
C7981187	StringTie	exon	1	107	.	+	.	transcript_id "MSTRG.349.2"; gene_id "MSTRG.349"; exon_number "1";
C7981187	StringTie	exon	185	343	.	+	.	transcript_id "MSTRG.349.2"; gene_id "MSTRG.349"; exon_number "2";
C7981873	StringTie	transcript	12	339	.	-	.	transcript_id "MSTRG.355.1"; gene_id "MSTRG.355"; xloc "XLOC_000355"; class_code "u"; tss_id "TSS355";
C7981873	StringTie	exon	12	129	.	-	.	transcript_id "MSTRG.355.1"; gene_id "MSTRG.355"; exon_number "1";
C7981873	StringTie	exon	222	339	.	-	.	transcript_id "MSTRG.355.1"; gene_id "MSTRG.355"; exon_number "2";
C7984045	StringTie	transcript	1	346	.	-	.	transcript_id "MSTRG.372.1"; gene_id "MSTRG.372"; xloc "XLOC_000372"; class_code "u"; tss_id "TSS372";
C7984045	StringTie	exon	1	202	.	-	.	transcript_id "MSTRG.372.1"; gene_id "MSTRG.372"; exon_number "1";
C7984045	StringTie	exon	294	346	.	-	.	transcript_id "MSTRG.372.1"; gene_id "MSTRG.372"; exon_number "2";
C7984201	StringTie	transcript	1	318	.	-	.	transcript_id "MSTRG.375.1"; gene_id "MSTRG.375"; xloc "XLOC_000375"; class_code "u"; tss_id "TSS375";
C7984201	StringTie	exon	1	29	.	-	.	transcript_id "MSTRG.375.1"; gene_id "MSTRG.375"; exon_number "1";
C7984201	StringTie	exon	146	318	.	-	.	transcript_id "MSTRG.375.1"; gene_id "MSTRG.375"; exon_number "2";
C7985319	StringTie	transcript	1	347	.	+	.	transcript_id "MSTRG.383.1"; gene_id "MSTRG.383"; xloc "XLOC_000383"; class_code "u"; tss_id "TSS383";
C7985319	StringTie	exon	1	74	.	+	.	transcript_id "MSTRG.383.1"; gene_id "MSTRG.383"; exon_number "1";
C7985319	StringTie	exon	161	347	.	+	.	transcript_id "MSTRG.383.1"; gene_id "MSTRG.383"; exon_number "2";
C7986753	StringTie	transcript	1	330	.	+	.	transcript_id "MSTRG.398.1"; gene_id "MSTRG.398"; xloc "XLOC_000398"; class_code "u"; tss_id "TSS398";
C7986753	StringTie	exon	1	111	.	+	.	transcript_id "MSTRG.398.1"; gene_id "MSTRG.398"; exon_number "1";
C7986753	StringTie	exon	217	330	.	+	.	transcript_id "MSTRG.398.1"; gene_id "MSTRG.398"; exon_number "2";
C7987037	StringTie	transcript	1	343	.	-	.	transcript_id "MSTRG.406.2"; gene_id "MSTRG.406"; xloc "XLOC_000406"; class_code "u"; tss_id "TSS406";
C7987037	StringTie	exon	1	129	.	-	.	transcript_id "MSTRG.406.2"; gene_id "MSTRG.406"; exon_number "1";
C7987037	StringTie	exon	200	343	.	-	.	transcript_id "MSTRG.406.2"; gene_id "MSTRG.406"; exon_number "2";
C7987037	StringTie	transcript	1	343	.	-	.	transcript_id "MSTRG.406.1"; gene_id "MSTRG.406"; xloc "XLOC_000406"; class_code "u"; tss_id "TSS406";
C7987037	StringTie	exon	1	112	.	-	.	transcript_id "MSTRG.406.1"; gene_id "MSTRG.406"; exon_number "1";
C7987037	StringTie	exon	200	343	.	-	.	transcript_id "MSTRG.406.1"; gene_id "MSTRG.406"; exon_number "2";
C7990547	StringTie	transcript	1	340	.	+	.	transcript_id "MSTRG.441.2"; gene_id "MSTRG.441"; xloc "XLOC_000441"; class_code "u"; tss_id "TSS441";
C7990547	StringTie	exon	1	153	.	+	.	transcript_id "MSTRG.441.2"; gene_id "MSTRG.441"; exon_number "1";
C7990547	StringTie	exon	253	340	.	+	.	transcript_id "MSTRG.441.2"; gene_id "MSTRG.441"; exon_number "2";
C7990547	StringTie	transcript	1	340	.	+	.	transcript_id "MSTRG.441.1"; gene_id "MSTRG.441"; xloc "XLOC_000441"; class_code "u"; tss_id "TSS441";
C7990547	StringTie	exon	1	159	.	+	.	transcript_id "MSTRG.441.1"; gene_id "MSTRG.441"; exon_number "1";
C7990547	StringTie	exon	254	340	.	+	.	transcript_id "MSTRG.441.1"; gene_id "MSTRG.441"; exon_number "2";
C7992353	StringTie	transcript	12	355	.	+	.	transcript_id "MSTRG.460.1"; gene_id "MSTRG.460"; xloc "XLOC_000460"; class_code "u"; tss_id "TSS460";
C7992353	StringTie	exon	12	138	.	+	.	transcript_id "MSTRG.460.1"; gene_id "MSTRG.460"; exon_number "1";
C7992353	StringTie	exon	232	355	.	+	.	transcript_id "MSTRG.460.1"; gene_id "MSTRG.460"; exon_number "2";
C7993673	StringTie	transcript	1	357	.	-	.	transcript_id "MSTRG.469.2"; gene_id "MSTRG.469"; xloc "XLOC_000469"; class_code "u"; tss_id "TSS469";
C7993673	StringTie	exon	1	192	.	-	.	transcript_id "MSTRG.469.2"; gene_id "MSTRG.469"; exon_number "1";
C7993673	StringTie	exon	302	357	.	-	.	transcript_id "MSTRG.469.2"; gene_id "MSTRG.469"; exon_number "2";
C7995595	StringTie	transcript	7	340	.	+	.	transcript_id "MSTRG.482.1"; gene_id "MSTRG.482"; xloc "XLOC_000482"; class_code "u"; tss_id "TSS482";
C7995595	StringTie	exon	7	176	.	+	.	transcript_id "MSTRG.482.1"; gene_id "MSTRG.482"; exon_number "1";
C7995595	StringTie	exon	251	340	.	+	.	transcript_id "MSTRG.482.1"; gene_id "MSTRG.482"; exon_number "2";
C7996007	StringTie	transcript	1	359	.	+	.	transcript_id "MSTRG.489.1"; gene_id "MSTRG.489"; xloc "XLOC_000489"; class_code "u"; tss_id "TSS489";
C7996007	StringTie	exon	1	116	.	+	.	transcript_id "MSTRG.489.1"; gene_id "MSTRG.489"; exon_number "1";
C7996007	StringTie	exon	236	359	.	+	.	transcript_id "MSTRG.489.1"; gene_id "MSTRG.489"; exon_number "2";
C7996197	StringTie	transcript	6	317	.	-	.	transcript_id "MSTRG.492.1"; gene_id "MSTRG.492"; xloc "XLOC_000492"; class_code "u"; tss_id "TSS492";
C7996197	StringTie	exon	6	58	.	-	.	transcript_id "MSTRG.492.1"; gene_id "MSTRG.492"; exon_number "1";
C7996197	StringTie	exon	167	317	.	-	.	transcript_id "MSTRG.492.1"; gene_id "MSTRG.492"; exon_number "2";
C7997093	StringTie	transcript	2	360	.	-	.	transcript_id "MSTRG.500.1"; gene_id "MSTRG.500"; xloc "XLOC_000500"; class_code "u"; tss_id "TSS500";
C7997093	StringTie	exon	2	61	.	-	.	transcript_id "MSTRG.500.1"; gene_id "MSTRG.500"; exon_number "1";
C7997093	StringTie	exon	169	360	.	-	.	transcript_id "MSTRG.500.1"; gene_id "MSTRG.500"; exon_number "2";
C7997603	StringTie	transcript	1	355	.	+	.	transcript_id "MSTRG.507.1"; gene_id "MSTRG.507"; xloc "XLOC_000507"; class_code "u"; tss_id "TSS507";
C7997603	StringTie	exon	1	193	.	+	.	transcript_id "MSTRG.507.1"; gene_id "MSTRG.507"; exon_number "1";
C7997603	StringTie	exon	304	355	.	+	.	transcript_id "MSTRG.507.1"; gene_id "MSTRG.507"; exon_number "2";
C7998913	StringTie	transcript	1	363	.	-	.	transcript_id "MSTRG.520.1"; gene_id "MSTRG.520"; xloc "XLOC_000520"; class_code "u"; tss_id "TSS520";
C7998913	StringTie	exon	1	109	.	-	.	transcript_id "MSTRG.520.1"; gene_id "MSTRG.520"; exon_number "1";
C7998913	StringTie	exon	188	363	.	-	.	transcript_id "MSTRG.520.1"; gene_id "MSTRG.520"; exon_number "2";
C7999973	StringTie	transcript	1	364	.	+	.	transcript_id "MSTRG.526.1"; gene_id "MSTRG.526"; xloc "XLOC_000526"; class_code "u"; tss_id "TSS526";
C7999973	StringTie	exon	1	148	.	+	.	transcript_id "MSTRG.526.1"; gene_id "MSTRG.526"; exon_number "1";
C7999973	StringTie	exon	310	364	.	+	.	transcript_id "MSTRG.526.1"; gene_id "MSTRG.526"; exon_number "2";
C8000065	StringTie	transcript	1	363	.	+	.	transcript_id "MSTRG.527.1"; gene_id "MSTRG.527"; xloc "XLOC_000527"; class_code "u"; tss_id "TSS527";
C8000065	StringTie	exon	1	33	.	+	.	transcript_id "MSTRG.527.1"; gene_id "MSTRG.527"; exon_number "1";
C8000065	StringTie	exon	150	363	.	+	.	transcript_id "MSTRG.527.1"; gene_id "MSTRG.527"; exon_number "2";
C8000445	StringTie	transcript	28	364	.	+	.	transcript_id "MSTRG.532.1"; gene_id "MSTRG.532"; xloc "XLOC_000532"; class_code "u"; tss_id "TSS532";
C8000445	StringTie	exon	28	237	.	+	.	transcript_id "MSTRG.532.1"; gene_id "MSTRG.532"; exon_number "1";
C8000445	StringTie	exon	331	364	.	+	.	transcript_id "MSTRG.532.1"; gene_id "MSTRG.532"; exon_number "2";
C8000653	StringTie	transcript	1	365	.	+	.	transcript_id "MSTRG.534.1"; gene_id "MSTRG.534"; xloc "XLOC_000534"; class_code "u"; tss_id "TSS534";
C8000653	StringTie	exon	1	109	.	+	.	transcript_id "MSTRG.534.1"; gene_id "MSTRG.534"; exon_number "1";
C8000653	StringTie	exon	196	365	.	+	.	transcript_id "MSTRG.534.1"; gene_id "MSTRG.534"; exon_number "2";
C8001343	StringTie	transcript	1	365	.	-	.	transcript_id "MSTRG.539.1"; gene_id "MSTRG.539"; xloc "XLOC_000539"; class_code "u"; tss_id "TSS539";
C8001343	StringTie	exon	1	235	.	-	.	transcript_id "MSTRG.539.1"; gene_id "MSTRG.539"; exon_number "1";
C8001343	StringTie	exon	339	365	.	-	.	transcript_id "MSTRG.539.1"; gene_id "MSTRG.539"; exon_number "2";
C8002065	StringTie	transcript	41	364	.	+	.	transcript_id "MSTRG.549.1"; gene_id "MSTRG.549"; xloc "XLOC_000550"; class_code "u"; tss_id "TSS550";
C8002065	StringTie	exon	41	143	.	+	.	transcript_id "MSTRG.549.1"; gene_id "MSTRG.549"; exon_number "1";
C8002065	StringTie	exon	252	364	.	+	.	transcript_id "MSTRG.549.1"; gene_id "MSTRG.549"; exon_number "2";
C8002115	StringTie	transcript	1	366	.	+	.	transcript_id "MSTRG.551.1"; gene_id "MSTRG.551"; xloc "XLOC_000552"; class_code "u"; tss_id "TSS552";
C8002115	StringTie	exon	1	75	.	+	.	transcript_id "MSTRG.551.1"; gene_id "MSTRG.551"; exon_number "1";
C8002115	StringTie	exon	160	366	.	+	.	transcript_id "MSTRG.551.1"; gene_id "MSTRG.551"; exon_number "2";
C8002347	StringTie	transcript	2	367	.	+	.	transcript_id "MSTRG.554.1"; gene_id "MSTRG.554"; xloc "XLOC_000555"; class_code "u"; tss_id "TSS555";
C8002347	StringTie	exon	2	212	.	+	.	transcript_id "MSTRG.554.1"; gene_id "MSTRG.554"; exon_number "1";
C8002347	StringTie	exon	325	367	.	+	.	transcript_id "MSTRG.554.1"; gene_id "MSTRG.554"; exon_number "2";
C8002421	StringTie	transcript	3	360	.	+	.	transcript_id "MSTRG.555.1"; gene_id "MSTRG.555"; xloc "XLOC_000556"; class_code "u"; tss_id "TSS556";
C8002421	StringTie	exon	3	46	.	+	.	transcript_id "MSTRG.555.1"; gene_id "MSTRG.555"; exon_number "1";
C8002421	StringTie	exon	197	360	.	+	.	transcript_id "MSTRG.555.1"; gene_id "MSTRG.555"; exon_number "2";
C8002573	StringTie	transcript	45	367	.	+	.	transcript_id "MSTRG.556.1"; gene_id "MSTRG.556"; xloc "XLOC_000557"; class_code "u"; tss_id "TSS557";
C8002573	StringTie	exon	45	210	.	+	.	transcript_id "MSTRG.556.1"; gene_id "MSTRG.556"; exon_number "1";
C8002573	StringTie	exon	314	367	.	+	.	transcript_id "MSTRG.556.1"; gene_id "MSTRG.556"; exon_number "2";
C8003799	StringTie	transcript	52	368	.	+	.	transcript_id "MSTRG.563.1"; gene_id "MSTRG.563"; xloc "XLOC_000564"; class_code "u"; tss_id "TSS564";
C8003799	StringTie	exon	52	239	.	+	.	transcript_id "MSTRG.563.1"; gene_id "MSTRG.563"; exon_number "1";
C8003799	StringTie	exon	315	368	.	+	.	transcript_id "MSTRG.563.1"; gene_id "MSTRG.563"; exon_number "2";
C8004313	StringTie	transcript	1	348	.	-	.	transcript_id "MSTRG.568.1"; gene_id "MSTRG.568"; xloc "XLOC_000569"; class_code "u"; tss_id "TSS569";
C8004313	StringTie	exon	1	169	.	-	.	transcript_id "MSTRG.568.1"; gene_id "MSTRG.568"; exon_number "1";
C8004313	StringTie	exon	279	348	.	-	.	transcript_id "MSTRG.568.1"; gene_id "MSTRG.568"; exon_number "2";
C8004343	StringTie	transcript	1	357	.	+	.	transcript_id "MSTRG.569.1"; gene_id "MSTRG.569"; xloc "XLOC_000570"; class_code "u"; tss_id "TSS570";
C8004343	StringTie	exon	1	77	.	+	.	transcript_id "MSTRG.569.1"; gene_id "MSTRG.569"; exon_number "1";
C8004343	StringTie	exon	179	357	.	+	.	transcript_id "MSTRG.569.1"; gene_id "MSTRG.569"; exon_number "2";
C8004847	StringTie	transcript	3	367	.	+	.	transcript_id "MSTRG.570.1"; gene_id "MSTRG.570"; xloc "XLOC_000571"; class_code "u"; tss_id "TSS571";
C8004847	StringTie	exon	3	215	.	+	.	transcript_id "MSTRG.570.1"; gene_id "MSTRG.570"; exon_number "1";
C8004847	StringTie	exon	328	367	.	+	.	transcript_id "MSTRG.570.1"; gene_id "MSTRG.570"; exon_number "2";
C8005147	StringTie	transcript	1	370	.	+	.	transcript_id "MSTRG.574.2"; gene_id "MSTRG.574"; xloc "XLOC_000575"; class_code "u"; tss_id "TSS575";
C8005147	StringTie	exon	1	57	.	+	.	transcript_id "MSTRG.574.2"; gene_id "MSTRG.574"; exon_number "1";
C8005147	StringTie	exon	130	370	.	+	.	transcript_id "MSTRG.574.2"; gene_id "MSTRG.574"; exon_number "2";
C8005147	StringTie	transcript	1	370	.	+	.	transcript_id "MSTRG.574.1"; gene_id "MSTRG.574"; xloc "XLOC_000575"; class_code "u"; tss_id "TSS575";
C8005147	StringTie	exon	1	57	.	+	.	transcript_id "MSTRG.574.1"; gene_id "MSTRG.574"; exon_number "1";
C8005147	StringTie	exon	152	370	.	+	.	transcript_id "MSTRG.574.1"; gene_id "MSTRG.574"; exon_number "2";
C8005267	StringTie	transcript	45	370	.	+	.	transcript_id "MSTRG.575.1"; gene_id "MSTRG.575"; xloc "XLOC_000576"; class_code "u"; tss_id "TSS576";
C8005267	StringTie	exon	45	230	.	+	.	transcript_id "MSTRG.575.1"; gene_id "MSTRG.575"; exon_number "1";
C8005267	StringTie	exon	337	370	.	+	.	transcript_id "MSTRG.575.1"; gene_id "MSTRG.575"; exon_number "2";
C8006002	StringTie	transcript	1	358	.	-	.	transcript_id "MSTRG.585.2"; gene_id "MSTRG.585"; xloc "XLOC_000586"; class_code "u"; tss_id "TSS586";
C8006002	StringTie	exon	1	33	.	-	.	transcript_id "MSTRG.585.2"; gene_id "MSTRG.585"; exon_number "1";
C8006002	StringTie	exon	185	358	.	-	.	transcript_id "MSTRG.585.2"; gene_id "MSTRG.585"; exon_number "2";
C8006158	StringTie	transcript	1	371	.	+	.	transcript_id "MSTRG.587.1"; gene_id "MSTRG.587"; xloc "XLOC_000588"; class_code "u"; tss_id "TSS588";
C8006158	StringTie	exon	1	83	.	+	.	transcript_id "MSTRG.587.1"; gene_id "MSTRG.587"; exon_number "1";
C8006158	StringTie	exon	203	371	.	+	.	transcript_id "MSTRG.587.1"; gene_id "MSTRG.587"; exon_number "2";
C8007164	StringTie	transcript	1	349	.	+	.	transcript_id "MSTRG.599.1"; gene_id "MSTRG.599"; xloc "XLOC_000600"; class_code "u"; tss_id "TSS600";
C8007164	StringTie	exon	1	105	.	+	.	transcript_id "MSTRG.599.1"; gene_id "MSTRG.599"; exon_number "1";
C8007164	StringTie	exon	180	349	.	+	.	transcript_id "MSTRG.599.1"; gene_id "MSTRG.599"; exon_number "2";
C8008292	StringTie	transcript	1	374	.	-	.	transcript_id "MSTRG.611.1"; gene_id "MSTRG.611"; xloc "XLOC_000613"; class_code "u"; tss_id "TSS613";
C8008292	StringTie	exon	1	101	.	-	.	transcript_id "MSTRG.611.1"; gene_id "MSTRG.611"; exon_number "1";
C8008292	StringTie	exon	180	374	.	-	.	transcript_id "MSTRG.611.1"; gene_id "MSTRG.611"; exon_number "2";
C8008336	StringTie	transcript	8	372	.	-	.	transcript_id "MSTRG.613.1"; gene_id "MSTRG.613"; xloc "XLOC_000614"; class_code "u"; tss_id "TSS614";
C8008336	StringTie	exon	8	243	.	-	.	transcript_id "MSTRG.613.1"; gene_id "MSTRG.613"; exon_number "1";
C8008336	StringTie	exon	321	372	.	-	.	transcript_id "MSTRG.613.1"; gene_id "MSTRG.613"; exon_number "2";
C8008680	StringTie	transcript	2	374	.	-	.	transcript_id "MSTRG.614.2"; gene_id "MSTRG.614"; xloc "XLOC_000615"; class_code "u"; tss_id "TSS615";
C8008680	StringTie	exon	2	218	.	-	.	transcript_id "MSTRG.614.2"; gene_id "MSTRG.614"; exon_number "1";
C8008680	StringTie	exon	297	374	.	-	.	transcript_id "MSTRG.614.2"; gene_id "MSTRG.614"; exon_number "2";
C8009084	StringTie	transcript	1	375	.	-	.	transcript_id "MSTRG.618.1"; gene_id "MSTRG.618"; xloc "XLOC_000619"; class_code "u"; tss_id "TSS619";
C8009084	StringTie	exon	1	70	.	-	.	transcript_id "MSTRG.618.1"; gene_id "MSTRG.618"; exon_number "1";
C8009084	StringTie	exon	166	270	.	-	.	transcript_id "MSTRG.618.1"; gene_id "MSTRG.618"; exon_number "2";
C8009084	StringTie	exon	345	375	.	-	.	transcript_id "MSTRG.618.1"; gene_id "MSTRG.618"; exon_number "3";
C8009398	StringTie	transcript	75	375	.	+	.	transcript_id "MSTRG.625.1"; gene_id "MSTRG.625"; xloc "XLOC_000626"; class_code "u"; tss_id "TSS626";
C8009398	StringTie	exon	75	253	.	+	.	transcript_id "MSTRG.625.1"; gene_id "MSTRG.625"; exon_number "1";
C8009398	StringTie	exon	353	375	.	+	.	transcript_id "MSTRG.625.1"; gene_id "MSTRG.625"; exon_number "2";
C8011262	StringTie	transcript	1	377	.	+	.	transcript_id "MSTRG.647.2"; gene_id "MSTRG.647"; xloc "XLOC_000648"; class_code "u"; tss_id "TSS648";
C8011262	StringTie	exon	1	65	.	+	.	transcript_id "MSTRG.647.2"; gene_id "MSTRG.647"; exon_number "1";
C8011262	StringTie	exon	176	377	.	+	.	transcript_id "MSTRG.647.2"; gene_id "MSTRG.647"; exon_number "2";
C8011262	StringTie	transcript	1	377	.	+	.	transcript_id "MSTRG.647.1"; gene_id "MSTRG.647"; xloc "XLOC_000648"; class_code "u"; tss_id "TSS648";
C8011262	StringTie	exon	1	65	.	+	.	transcript_id "MSTRG.647.1"; gene_id "MSTRG.647"; exon_number "1";
C8011262	StringTie	exon	170	377	.	+	.	transcript_id "MSTRG.647.1"; gene_id "MSTRG.647"; exon_number "2";
C8011336	StringTie	transcript	28	374	.	+	.	transcript_id "MSTRG.648.1"; gene_id "MSTRG.648"; xloc "XLOC_000649"; class_code "u"; tss_id "TSS649";
C8011336	StringTie	exon	28	92	.	+	.	transcript_id "MSTRG.648.1"; gene_id "MSTRG.648"; exon_number "1";
C8011336	StringTie	exon	178	374	.	+	.	transcript_id "MSTRG.648.1"; gene_id "MSTRG.648"; exon_number "2";
C8013350	StringTie	transcript	12	376	.	-	.	transcript_id "MSTRG.677.1"; gene_id "MSTRG.677"; xloc "XLOC_000678"; class_code "u"; tss_id "TSS678";
C8013350	StringTie	exon	12	70	.	-	.	transcript_id "MSTRG.677.1"; gene_id "MSTRG.677"; exon_number "1";
C8013350	StringTie	exon	171	376	.	-	.	transcript_id "MSTRG.677.1"; gene_id "MSTRG.677"; exon_number "2";
C8014636	StringTie	transcript	31	365	.	-	.	transcript_id "MSTRG.702.1"; gene_id "MSTRG.702"; xloc "XLOC_000703"; class_code "u"; tss_id "TSS703";
C8014636	StringTie	exon	31	74	.	-	.	transcript_id "MSTRG.702.1"; gene_id "MSTRG.702"; exon_number "1";
C8014636	StringTie	exon	195	365	.	-	.	transcript_id "MSTRG.702.1"; gene_id "MSTRG.702"; exon_number "2";
C8015338	StringTie	transcript	70	382	.	-	.	transcript_id "MSTRG.707.1"; gene_id "MSTRG.707"; xloc "XLOC_000708"; class_code "u"; tss_id "TSS708";
C8015338	StringTie	exon	70	242	.	-	.	transcript_id "MSTRG.707.1"; gene_id "MSTRG.707"; exon_number "1";
C8015338	StringTie	exon	325	382	.	-	.	transcript_id "MSTRG.707.1"; gene_id "MSTRG.707"; exon_number "2";
C8015706	StringTie	transcript	5	380	.	-	.	transcript_id "MSTRG.712.1"; gene_id "MSTRG.712"; xloc "XLOC_000713"; class_code "u"; tss_id "TSS713";
C8015706	StringTie	exon	5	120	.	-	.	transcript_id "MSTRG.712.1"; gene_id "MSTRG.712"; exon_number "1";
C8015706	StringTie	exon	203	380	.	-	.	transcript_id "MSTRG.712.1"; gene_id "MSTRG.712"; exon_number "2";
C8015708	StringTie	transcript	52	360	.	-	.	transcript_id "MSTRG.713.1"; gene_id "MSTRG.713"; xloc "XLOC_000714"; class_code "u"; tss_id "TSS714";
C8015708	StringTie	exon	52	120	.	-	.	transcript_id "MSTRG.713.1"; gene_id "MSTRG.713"; exon_number "1";
C8015708	StringTie	exon	203	360	.	-	.	transcript_id "MSTRG.713.1"; gene_id "MSTRG.713"; exon_number "2";
C8017108	StringTie	transcript	9	384	.	+	.	transcript_id "MSTRG.725.1"; gene_id "MSTRG.725"; xloc "XLOC_000726"; class_code "u"; tss_id "TSS727";
C8017108	StringTie	exon	9	59	.	+	.	transcript_id "MSTRG.725.1"; gene_id "MSTRG.725"; exon_number "1";
C8017108	StringTie	exon	222	384	.	+	.	transcript_id "MSTRG.725.1"; gene_id "MSTRG.725"; exon_number "2";
C8017206	StringTie	transcript	1	384	.	+	.	transcript_id "MSTRG.729.1"; gene_id "MSTRG.729"; xloc "XLOC_000730"; class_code "u"; tss_id "TSS731";
C8017206	StringTie	exon	1	31	.	+	.	transcript_id "MSTRG.729.1"; gene_id "MSTRG.729"; exon_number "1";
C8017206	StringTie	exon	116	220	.	+	.	transcript_id "MSTRG.729.1"; gene_id "MSTRG.729"; exon_number "2";
C8017206	StringTie	exon	315	384	.	+	.	transcript_id "MSTRG.729.1"; gene_id "MSTRG.729"; exon_number "3";
C8017870	StringTie	transcript	8	297	.	-	.	transcript_id "MSTRG.732.1"; gene_id "MSTRG.732"; xloc "XLOC_000733"; class_code "u"; tss_id "TSS734";
C8017870	StringTie	exon	8	31	.	-	.	transcript_id "MSTRG.732.1"; gene_id "MSTRG.732"; exon_number "1";
C8017870	StringTie	exon	115	297	.	-	.	transcript_id "MSTRG.732.1"; gene_id "MSTRG.732"; exon_number "2";
C8018062	StringTie	transcript	1	366	.	+	.	transcript_id "MSTRG.735.1"; gene_id "MSTRG.735"; xloc "XLOC_000736"; class_code "u"; tss_id "TSS737";
C8018062	StringTie	exon	1	107	.	+	.	transcript_id "MSTRG.735.1"; gene_id "MSTRG.735"; exon_number "1";
C8018062	StringTie	exon	205	366	.	+	.	transcript_id "MSTRG.735.1"; gene_id "MSTRG.735"; exon_number "2";
C8018064	StringTie	transcript	6	381	.	-	.	transcript_id "MSTRG.736.1"; gene_id "MSTRG.736"; xloc "XLOC_000737"; class_code "u"; tss_id "TSS738";
C8018064	StringTie	exon	6	54	.	-	.	transcript_id "MSTRG.736.1"; gene_id "MSTRG.736"; exon_number "1";
C8018064	StringTie	exon	180	381	.	-	.	transcript_id "MSTRG.736.1"; gene_id "MSTRG.736"; exon_number "2";
C8018398	StringTie	transcript	1	386	.	-	.	transcript_id "MSTRG.738.1"; gene_id "MSTRG.738"; xloc "XLOC_000739"; class_code "u"; tss_id "TSS740";
C8018398	StringTie	exon	1	117	.	-	.	transcript_id "MSTRG.738.1"; gene_id "MSTRG.738"; exon_number "1";
C8018398	StringTie	exon	258	386	.	-	.	transcript_id "MSTRG.738.1"; gene_id "MSTRG.738"; exon_number "2";
C8021115	StringTie	transcript	21	389	.	-	.	transcript_id "MSTRG.772.1"; gene_id "MSTRG.772"; xloc "XLOC_000773"; class_code "u"; tss_id "TSS774";
C8021115	StringTie	exon	21	253	.	-	.	transcript_id "MSTRG.772.1"; gene_id "MSTRG.772"; exon_number "1";
C8021115	StringTie	exon	336	389	.	-	.	transcript_id "MSTRG.772.1"; gene_id "MSTRG.772"; exon_number "2";
C8022167	StringTie	transcript	13	380	.	+	.	transcript_id "MSTRG.783.1"; gene_id "MSTRG.783"; xloc "XLOC_000784"; class_code "u"; tss_id "TSS785";
C8022167	StringTie	exon	13	83	.	+	.	transcript_id "MSTRG.783.1"; gene_id "MSTRG.783"; exon_number "1";
C8022167	StringTie	exon	203	380	.	+	.	transcript_id "MSTRG.783.1"; gene_id "MSTRG.783"; exon_number "2";
C8025719	StringTie	transcript	4	394	.	-	.	transcript_id "MSTRG.820.1"; gene_id "MSTRG.820"; xloc "XLOC_000821"; class_code "u"; tss_id "TSS822";
C8025719	StringTie	exon	4	84	.	-	.	transcript_id "MSTRG.820.1"; gene_id "MSTRG.820"; exon_number "1";
C8025719	StringTie	exon	201	394	.	-	.	transcript_id "MSTRG.820.1"; gene_id "MSTRG.820"; exon_number "2";
C8028025	StringTie	transcript	9	395	.	+	.	transcript_id "MSTRG.848.1"; gene_id "MSTRG.848"; xloc "XLOC_000849"; class_code "u"; tss_id "TSS850";
C8028025	StringTie	exon	9	26	.	+	.	transcript_id "MSTRG.848.1"; gene_id "MSTRG.848"; exon_number "1";
C8028025	StringTie	exon	108	395	.	+	.	transcript_id "MSTRG.848.1"; gene_id "MSTRG.848"; exon_number "2";
C8028357	StringTie	transcript	2	398	.	-	.	transcript_id "MSTRG.853.1"; gene_id "MSTRG.853"; xloc "XLOC_000854"; class_code "u"; tss_id "TSS855";
C8028357	StringTie	exon	2	25	.	-	.	transcript_id "MSTRG.853.1"; gene_id "MSTRG.853"; exon_number "1";
C8028357	StringTie	exon	195	398	.	-	.	transcript_id "MSTRG.853.1"; gene_id "MSTRG.853"; exon_number "2";
C8028849	StringTie	transcript	1	398	.	+	.	transcript_id "MSTRG.859.2"; gene_id "MSTRG.859"; xloc "XLOC_000860"; class_code "u"; tss_id "TSS861";
C8028849	StringTie	exon	1	230	.	+	.	transcript_id "MSTRG.859.2"; gene_id "MSTRG.859"; exon_number "1";
C8028849	StringTie	exon	312	398	.	+	.	transcript_id "MSTRG.859.2"; gene_id "MSTRG.859"; exon_number "2";
C8029279	StringTie	transcript	1	379	.	+	.	transcript_id "MSTRG.865.1"; gene_id "MSTRG.865"; xloc "XLOC_000866"; class_code "u"; tss_id "TSS867";
C8029279	StringTie	exon	1	54	.	+	.	transcript_id "MSTRG.865.1"; gene_id "MSTRG.865"; exon_number "1";
C8029279	StringTie	exon	147	379	.	+	.	transcript_id "MSTRG.865.1"; gene_id "MSTRG.865"; exon_number "2";
C8030365	StringTie	transcript	4	400	.	-	.	transcript_id "MSTRG.878.1"; gene_id "MSTRG.878"; xloc "XLOC_000879"; class_code "u"; tss_id "TSS880";
C8030365	StringTie	exon	4	32	.	-	.	transcript_id "MSTRG.878.1"; gene_id "MSTRG.878"; exon_number "1";
C8030365	StringTie	exon	158	400	.	-	.	transcript_id "MSTRG.878.1"; gene_id "MSTRG.878"; exon_number "2";
C8030445	StringTie	transcript	4	309	.	-	.	transcript_id "MSTRG.882.1"; gene_id "MSTRG.882"; xloc "XLOC_000883"; class_code "u"; tss_id "TSS884";
C8030445	StringTie	exon	4	139	.	-	.	transcript_id "MSTRG.882.1"; gene_id "MSTRG.882"; exon_number "1";
C8030445	StringTie	exon	218	309	.	-	.	transcript_id "MSTRG.882.1"; gene_id "MSTRG.882"; exon_number "2";
C8030755	StringTie	transcript	1	400	.	-	.	transcript_id "MSTRG.885.1"; gene_id "MSTRG.885"; xloc "XLOC_000886"; class_code "u"; tss_id "TSS887";
C8030755	StringTie	exon	1	183	.	-	.	transcript_id "MSTRG.885.1"; gene_id "MSTRG.885"; exon_number "1";
C8030755	StringTie	exon	373	400	.	-	.	transcript_id "MSTRG.885.1"; gene_id "MSTRG.885"; exon_number "2";
C8031465	StringTie	transcript	1	365	.	+	.	transcript_id "MSTRG.894.1"; gene_id "MSTRG.894"; xloc "XLOC_000895"; class_code "u"; tss_id "TSS896";
C8031465	StringTie	exon	1	145	.	+	.	transcript_id "MSTRG.894.1"; gene_id "MSTRG.894"; exon_number "1";
C8031465	StringTie	exon	251	365	.	+	.	transcript_id "MSTRG.894.1"; gene_id "MSTRG.894"; exon_number "2";
C8032081	StringTie	transcript	13	396	.	+	.	transcript_id "MSTRG.903.1"; gene_id "MSTRG.903"; xloc "XLOC_000904"; class_code "u"; tss_id "TSS905";
C8032081	StringTie	exon	13	181	.	+	.	transcript_id "MSTRG.903.1"; gene_id "MSTRG.903"; exon_number "1";
C8032081	StringTie	exon	249	396	.	+	.	transcript_id "MSTRG.903.1"; gene_id "MSTRG.903"; exon_number "2";
C8033761	StringTie	transcript	2	404	.	+	.	transcript_id "MSTRG.913.1"; gene_id "MSTRG.913"; xloc "XLOC_000914"; class_code "u"; tss_id "TSS915";
C8033761	StringTie	exon	2	95	.	+	.	transcript_id "MSTRG.913.1"; gene_id "MSTRG.913"; exon_number "1";
C8033761	StringTie	exon	183	289	.	+	.	transcript_id "MSTRG.913.1"; gene_id "MSTRG.913"; exon_number "2";
C8033761	StringTie	exon	373	404	.	+	.	transcript_id "MSTRG.913.1"; gene_id "MSTRG.913"; exon_number "3";
C8035451	StringTie	transcript	1	386	.	+	.	transcript_id "MSTRG.926.1"; gene_id "MSTRG.926"; xloc "XLOC_000927"; class_code "u"; tss_id "TSS928";
C8035451	StringTie	exon	1	240	.	+	.	transcript_id "MSTRG.926.1"; gene_id "MSTRG.926"; exon_number "1";
C8035451	StringTie	exon	327	386	.	+	.	transcript_id "MSTRG.926.1"; gene_id "MSTRG.926"; exon_number "2";
C8036067	StringTie	transcript	1	407	.	-	.	transcript_id "MSTRG.932.1"; gene_id "MSTRG.932"; xloc "XLOC_000933"; class_code "u"; tss_id "TSS934";
C8036067	StringTie	exon	1	202	.	-	.	transcript_id "MSTRG.932.1"; gene_id "MSTRG.932"; exon_number "1";
C8036067	StringTie	exon	340	407	.	-	.	transcript_id "MSTRG.932.1"; gene_id "MSTRG.932"; exon_number "2";
C8036835	StringTie	transcript	26	385	.	+	.	transcript_id "MSTRG.939.1"; gene_id "MSTRG.939"; xloc "XLOC_000940"; class_code "u"; tss_id "TSS941";
C8036835	StringTie	exon	26	167	.	+	.	transcript_id "MSTRG.939.1"; gene_id "MSTRG.939"; exon_number "1";
C8036835	StringTie	exon	266	385	.	+	.	transcript_id "MSTRG.939.1"; gene_id "MSTRG.939"; exon_number "2";
C8037003	StringTie	transcript	1	408	.	-	.	transcript_id "MSTRG.940.1"; gene_id "MSTRG.940"; xloc "XLOC_000941"; class_code "u"; tss_id "TSS942";
C8037003	StringTie	exon	1	68	.	-	.	transcript_id "MSTRG.940.1"; gene_id "MSTRG.940"; exon_number "1";
C8037003	StringTie	exon	156	408	.	-	.	transcript_id "MSTRG.940.1"; gene_id "MSTRG.940"; exon_number "2";
C8037983	StringTie	transcript	1	395	.	-	.	transcript_id "MSTRG.950.1"; gene_id "MSTRG.950"; xloc "XLOC_000951"; class_code "u"; tss_id "TSS952";
C8037983	StringTie	exon	1	43	.	-	.	transcript_id "MSTRG.950.1"; gene_id "MSTRG.950"; exon_number "1";
C8037983	StringTie	exon	134	395	.	-	.	transcript_id "MSTRG.950.1"; gene_id "MSTRG.950"; exon_number "2";
C8039113	StringTie	transcript	1	411	.	+	.	transcript_id "MSTRG.962.2"; gene_id "MSTRG.962"; xloc "XLOC_000963"; class_code "u"; tss_id "TSS964";
C8039113	StringTie	exon	1	304	.	+	.	transcript_id "MSTRG.962.2"; gene_id "MSTRG.962"; exon_number "1";
C8039113	StringTie	exon	383	411	.	+	.	transcript_id "MSTRG.962.2"; gene_id "MSTRG.962"; exon_number "2";
C8039113	StringTie	transcript	1	411	.	+	.	transcript_id "MSTRG.962.1"; gene_id "MSTRG.962"; xloc "XLOC_000963"; class_code "u"; tss_id "TSS964";
C8039113	StringTie	exon	1	126	.	+	.	transcript_id "MSTRG.962.1"; gene_id "MSTRG.962"; exon_number "1";
C8039113	StringTie	exon	265	411	.	+	.	transcript_id "MSTRG.962.1"; gene_id "MSTRG.962"; exon_number "2";
C8039833	StringTie	transcript	1	412	.	+	.	transcript_id "MSTRG.971.3"; gene_id "MSTRG.971"; xloc "XLOC_000972"; class_code "u"; tss_id "TSS973";
C8039833	StringTie	exon	1	255	.	+	.	transcript_id "MSTRG.971.3"; gene_id "MSTRG.971"; exon_number "1";
C8039833	StringTie	exon	396	412	.	+	.	transcript_id "MSTRG.971.3"; gene_id "MSTRG.971"; exon_number "2";
C8042425	StringTie	transcript	21	415	.	-	.	transcript_id "MSTRG.994.1"; gene_id "MSTRG.994"; xloc "XLOC_000995"; class_code "u"; tss_id "TSS996";
C8042425	StringTie	exon	21	262	.	-	.	transcript_id "MSTRG.994.1"; gene_id "MSTRG.994"; exon_number "1";
C8042425	StringTie	exon	352	415	.	-	.	transcript_id "MSTRG.994.1"; gene_id "MSTRG.994"; exon_number "2";
C8042567	StringTie	transcript	6	411	.	+	.	transcript_id "MSTRG.995.2"; gene_id "MSTRG.995"; xloc "XLOC_000996"; class_code "u"; tss_id "TSS997";
C8042567	StringTie	exon	6	192	.	+	.	transcript_id "MSTRG.995.2"; gene_id "MSTRG.995"; exon_number "1";
C8042567	StringTie	exon	283	411	.	+	.	transcript_id "MSTRG.995.2"; gene_id "MSTRG.995"; exon_number "2";
C8045257	StringTie	transcript	3	416	.	+	.	transcript_id "MSTRG.1024.1"; gene_id "MSTRG.1024"; xloc "XLOC_001025"; class_code "u"; tss_id "TSS1026";
C8045257	StringTie	exon	3	242	.	+	.	transcript_id "MSTRG.1024.1"; gene_id "MSTRG.1024"; exon_number "1";
C8045257	StringTie	exon	320	416	.	+	.	transcript_id "MSTRG.1024.1"; gene_id "MSTRG.1024"; exon_number "2";
C8045987	StringTie	transcript	101	413	.	+	.	transcript_id "MSTRG.1033.1"; gene_id "MSTRG.1033"; xloc "XLOC_001034"; class_code "u"; tss_id "TSS1035";
C8045987	StringTie	exon	101	208	.	+	.	transcript_id "MSTRG.1033.1"; gene_id "MSTRG.1033"; exon_number "1";
C8045987	StringTie	exon	296	413	.	+	.	transcript_id "MSTRG.1033.1"; gene_id "MSTRG.1033"; exon_number "2";
C8046989	StringTie	transcript	1	421	.	-	.	transcript_id "MSTRG.1042.1"; gene_id "MSTRG.1042"; xloc "XLOC_001043"; class_code "u"; tss_id "TSS1044";
C8046989	StringTie	exon	1	270	.	-	.	transcript_id "MSTRG.1042.1"; gene_id "MSTRG.1042"; exon_number "1";
C8046989	StringTie	exon	377	421	.	-	.	transcript_id "MSTRG.1042.1"; gene_id "MSTRG.1042"; exon_number "2";
C8047191	StringTie	transcript	4	417	.	+	.	transcript_id "MSTRG.1044.1"; gene_id "MSTRG.1044"; xloc "XLOC_001045"; class_code "u"; tss_id "TSS1046";
C8047191	StringTie	exon	4	93	.	+	.	transcript_id "MSTRG.1044.1"; gene_id "MSTRG.1044"; exon_number "1";
C8047191	StringTie	exon	179	243	.	+	.	transcript_id "MSTRG.1044.1"; gene_id "MSTRG.1044"; exon_number "2";
C8047191	StringTie	exon	349	417	.	+	.	transcript_id "MSTRG.1044.1"; gene_id "MSTRG.1044"; exon_number "3";
C8047269	StringTie	transcript	1	421	.	+	.	transcript_id "MSTRG.1045.1"; gene_id "MSTRG.1045"; xloc "XLOC_001046"; class_code "u"; tss_id "TSS1047";
C8047269	StringTie	exon	1	132	.	+	.	transcript_id "MSTRG.1045.1"; gene_id "MSTRG.1045"; exon_number "1";
C8047269	StringTie	exon	344	421	.	+	.	transcript_id "MSTRG.1045.1"; gene_id "MSTRG.1045"; exon_number "2";
C8047371	StringTie	transcript	2	406	.	+	.	transcript_id "MSTRG.1050.1"; gene_id "MSTRG.1050"; xloc "XLOC_001051"; class_code "u"; tss_id "TSS1052";
C8047371	StringTie	exon	2	58	.	+	.	transcript_id "MSTRG.1050.1"; gene_id "MSTRG.1050"; exon_number "1";
C8047371	StringTie	exon	167	406	.	+	.	transcript_id "MSTRG.1050.1"; gene_id "MSTRG.1050"; exon_number "2";
C8047417	StringTie	transcript	3	421	.	-	.	transcript_id "MSTRG.1051.3"; gene_id "MSTRG.1051"; xloc "XLOC_001052"; class_code "u"; tss_id "TSS1053";
C8047417	StringTie	exon	3	286	.	-	.	transcript_id "MSTRG.1051.3"; gene_id "MSTRG.1051"; exon_number "1";
C8047417	StringTie	exon	359	421	.	-	.	transcript_id "MSTRG.1051.3"; gene_id "MSTRG.1051"; exon_number "2";
C8047417	StringTie	transcript	3	421	.	-	.	transcript_id "MSTRG.1051.2"; gene_id "MSTRG.1051"; xloc "XLOC_001052"; class_code "u"; tss_id "TSS1053";
C8047417	StringTie	exon	3	137	.	-	.	transcript_id "MSTRG.1051.2"; gene_id "MSTRG.1051"; exon_number "1";
C8047417	StringTie	exon	218	421	.	-	.	transcript_id "MSTRG.1051.2"; gene_id "MSTRG.1051"; exon_number "2";
C8047417	StringTie	transcript	3	421	.	-	.	transcript_id "MSTRG.1051.1"; gene_id "MSTRG.1051"; xloc "XLOC_001052"; class_code "u"; tss_id "TSS1053";
C8047417	StringTie	exon	3	137	.	-	.	transcript_id "MSTRG.1051.1"; gene_id "MSTRG.1051"; exon_number "1";
C8047417	StringTie	exon	218	286	.	-	.	transcript_id "MSTRG.1051.1"; gene_id "MSTRG.1051"; exon_number "2";
C8047417	StringTie	exon	359	421	.	-	.	transcript_id "MSTRG.1051.1"; gene_id "MSTRG.1051"; exon_number "3";
C8047633	StringTie	transcript	1	291	.	+	.	transcript_id "MSTRG.1052.1"; gene_id "MSTRG.1052"; xloc "XLOC_001053"; class_code "u"; tss_id "TSS1054";
C8047633	StringTie	exon	1	35	.	+	.	transcript_id "MSTRG.1052.1"; gene_id "MSTRG.1052"; exon_number "1";
C8047633	StringTie	exon	124	291	.	+	.	transcript_id "MSTRG.1052.1"; gene_id "MSTRG.1052"; exon_number "2";
C8048793	StringTie	transcript	16	376	.	-	.	transcript_id "MSTRG.1064.1"; gene_id "MSTRG.1064"; xloc "XLOC_001065"; class_code "u"; tss_id "TSS1066";
C8048793	StringTie	exon	16	81	.	-	.	transcript_id "MSTRG.1064.1"; gene_id "MSTRG.1064"; exon_number "1";
C8048793	StringTie	exon	207	376	.	-	.	transcript_id "MSTRG.1064.1"; gene_id "MSTRG.1064"; exon_number "2";
C8049021	StringTie	transcript	45	423	.	+	.	transcript_id "MSTRG.1067.1"; gene_id "MSTRG.1067"; xloc "XLOC_001068"; class_code "u"; tss_id "TSS1069";
C8049021	StringTie	exon	45	141	.	+	.	transcript_id "MSTRG.1067.1"; gene_id "MSTRG.1067"; exon_number "1";
C8049021	StringTie	exon	266	423	.	+	.	transcript_id "MSTRG.1067.1"; gene_id "MSTRG.1067"; exon_number "2";
C8049285	StringTie	transcript	5	423	.	-	.	transcript_id "MSTRG.1073.1"; gene_id "MSTRG.1073"; xloc "XLOC_001074"; class_code "u"; tss_id "TSS1075";
C8049285	StringTie	exon	5	275	.	-	.	transcript_id "MSTRG.1073.1"; gene_id "MSTRG.1073"; exon_number "1";
C8049285	StringTie	exon	350	423	.	-	.	transcript_id "MSTRG.1073.1"; gene_id "MSTRG.1073"; exon_number "2";
C8049497	StringTie	transcript	3	424	.	-	.	transcript_id "MSTRG.1076.1"; gene_id "MSTRG.1076"; xloc "XLOC_001077"; class_code "u"; tss_id "TSS1078";
C8049497	StringTie	exon	3	243	.	-	.	transcript_id "MSTRG.1076.1"; gene_id "MSTRG.1076"; exon_number "1";
C8049497	StringTie	exon	350	424	.	-	.	transcript_id "MSTRG.1076.1"; gene_id "MSTRG.1076"; exon_number "2";
C8049861	StringTie	transcript	1	424	.	+	.	transcript_id "MSTRG.1082.1"; gene_id "MSTRG.1082"; xloc "XLOC_001083"; class_code "u"; tss_id "TSS1084";
C8049861	StringTie	exon	1	296	.	+	.	transcript_id "MSTRG.1082.1"; gene_id "MSTRG.1082"; exon_number "1";
C8049861	StringTie	exon	367	424	.	+	.	transcript_id "MSTRG.1082.1"; gene_id "MSTRG.1082"; exon_number "2";
C8049911	StringTie	transcript	5	424	.	-	.	transcript_id "MSTRG.1084.1"; gene_id "MSTRG.1084"; xloc "XLOC_001085"; class_code "u"; tss_id "TSS1086";
C8049911	StringTie	exon	5	88	.	-	.	transcript_id "MSTRG.1084.1"; gene_id "MSTRG.1084"; exon_number "1";
C8049911	StringTie	exon	191	424	.	-	.	transcript_id "MSTRG.1084.1"; gene_id "MSTRG.1084"; exon_number "2";
C8052639	StringTie	transcript	45	428	.	+	.	transcript_id "MSTRG.1107.1"; gene_id "MSTRG.1107"; xloc "XLOC_001108"; class_code "u"; tss_id "TSS1109";
C8052639	StringTie	exon	45	164	.	+	.	transcript_id "MSTRG.1107.1"; gene_id "MSTRG.1107"; exon_number "1";
C8052639	StringTie	exon	242	428	.	+	.	transcript_id "MSTRG.1107.1"; gene_id "MSTRG.1107"; exon_number "2";
C8052693	StringTie	transcript	1	411	.	-	.	transcript_id "MSTRG.1108.2"; gene_id "MSTRG.1108"; xloc "XLOC_001109"; class_code "u"; tss_id "TSS1110";
C8052693	StringTie	exon	1	176	.	-	.	transcript_id "MSTRG.1108.2"; gene_id "MSTRG.1108"; exon_number "1";
C8052693	StringTie	exon	250	411	.	-	.	transcript_id "MSTRG.1108.2"; gene_id "MSTRG.1108"; exon_number "2";
C8052693	StringTie	transcript	1	411	.	-	.	transcript_id "MSTRG.1108.1"; gene_id "MSTRG.1108"; xloc "XLOC_001109"; class_code "u"; tss_id "TSS1110";
C8052693	StringTie	exon	1	90	.	-	.	transcript_id "MSTRG.1108.1"; gene_id "MSTRG.1108"; exon_number "1";
C8052693	StringTie	exon	250	411	.	-	.	transcript_id "MSTRG.1108.1"; gene_id "MSTRG.1108"; exon_number "2";
C8053459	StringTie	transcript	1	429	.	-	.	transcript_id "MSTRG.1120.1"; gene_id "MSTRG.1120"; xloc "XLOC_001121"; class_code "u"; tss_id "TSS1122";
C8053459	StringTie	exon	1	263	.	-	.	transcript_id "MSTRG.1120.1"; gene_id "MSTRG.1120"; exon_number "1";
C8053459	StringTie	exon	396	429	.	-	.	transcript_id "MSTRG.1120.1"; gene_id "MSTRG.1120"; exon_number "2";
C8053775	StringTie	transcript	3	429	.	+	.	transcript_id "MSTRG.1127.1"; gene_id "MSTRG.1127"; xloc "XLOC_001128"; class_code "u"; tss_id "TSS1129";
C8053775	StringTie	exon	3	40	.	+	.	transcript_id "MSTRG.1127.1"; gene_id "MSTRG.1127"; exon_number "1";
C8053775	StringTie	exon	248	429	.	+	.	transcript_id "MSTRG.1127.1"; gene_id "MSTRG.1127"; exon_number "2";
C8056061	StringTie	transcript	1	432	.	+	.	transcript_id "MSTRG.1151.1"; gene_id "MSTRG.1151"; xloc "XLOC_001152"; class_code "u"; tss_id "TSS1153";
C8056061	StringTie	exon	1	28	.	+	.	transcript_id "MSTRG.1151.1"; gene_id "MSTRG.1151"; exon_number "1";
C8056061	StringTie	exon	110	320	.	+	.	transcript_id "MSTRG.1151.1"; gene_id "MSTRG.1151"; exon_number "2";
C8056061	StringTie	exon	414	432	.	+	.	transcript_id "MSTRG.1151.1"; gene_id "MSTRG.1151"; exon_number "3";
C8058941	StringTie	transcript	1	436	.	+	.	transcript_id "MSTRG.1181.2"; gene_id "MSTRG.1181"; xloc "XLOC_001184"; class_code "u"; tss_id "TSS1185";
C8058941	StringTie	exon	1	28	.	+	.	transcript_id "MSTRG.1181.2"; gene_id "MSTRG.1181"; exon_number "1";
C8058941	StringTie	exon	113	436	.	+	.	transcript_id "MSTRG.1181.2"; gene_id "MSTRG.1181"; exon_number "2";
C8058941	StringTie	transcript	1	436	.	+	.	transcript_id "MSTRG.1181.1"; gene_id "MSTRG.1181"; xloc "XLOC_001184"; class_code "u"; tss_id "TSS1185";
C8058941	StringTie	exon	1	28	.	+	.	transcript_id "MSTRG.1181.1"; gene_id "MSTRG.1181"; exon_number "1";
C8058941	StringTie	exon	113	323	.	+	.	transcript_id "MSTRG.1181.1"; gene_id "MSTRG.1181"; exon_number "2";
C8058941	StringTie	exon	418	436	.	+	.	transcript_id "MSTRG.1181.1"; gene_id "MSTRG.1181"; exon_number "3";
C8059909	StringTie	transcript	16	435	.	-	.	transcript_id "MSTRG.1193.1"; gene_id "MSTRG.1193"; xloc "XLOC_001196"; class_code "u"; tss_id "TSS1197";
C8059909	StringTie	exon	16	113	.	-	.	transcript_id "MSTRG.1193.1"; gene_id "MSTRG.1193"; exon_number "1";
C8059909	StringTie	exon	207	435	.	-	.	transcript_id "MSTRG.1193.1"; gene_id "MSTRG.1193"; exon_number "2";
C8060007	StringTie	transcript	4	426	.	+	.	transcript_id "MSTRG.1195.2"; gene_id "MSTRG.1195"; xloc "XLOC_001198"; class_code "u"; tss_id "TSS1199";
C8060007	StringTie	exon	4	279	.	+	.	transcript_id "MSTRG.1195.2"; gene_id "MSTRG.1195"; exon_number "1";
C8060007	StringTie	exon	375	426	.	+	.	transcript_id "MSTRG.1195.2"; gene_id "MSTRG.1195"; exon_number "2";
C8060881	StringTie	transcript	96	393	.	+	.	transcript_id "MSTRG.1207.1"; gene_id "MSTRG.1207"; xloc "XLOC_001210"; class_code "u"; tss_id "TSS1211";
C8060881	StringTie	exon	96	287	.	+	.	transcript_id "MSTRG.1207.1"; gene_id "MSTRG.1207"; exon_number "1";
C8060881	StringTie	exon	363	393	.	+	.	transcript_id "MSTRG.1207.1"; gene_id "MSTRG.1207"; exon_number "2";
C8060941	StringTie	transcript	9	406	.	-	.	transcript_id "MSTRG.1210.1"; gene_id "MSTRG.1210"; xloc "XLOC_001213"; class_code "u"; tss_id "TSS1214";
C8060941	StringTie	exon	9	152	.	-	.	transcript_id "MSTRG.1210.1"; gene_id "MSTRG.1210"; exon_number "1";
C8060941	StringTie	exon	270	406	.	-	.	transcript_id "MSTRG.1210.1"; gene_id "MSTRG.1210"; exon_number "2";
C8061507	StringTie	transcript	1	440	.	+	.	transcript_id "MSTRG.1221.1"; gene_id "MSTRG.1221"; xloc "XLOC_001224"; class_code "u"; tss_id "TSS1225";
C8061507	StringTie	exon	1	32	.	+	.	transcript_id "MSTRG.1221.1"; gene_id "MSTRG.1221"; exon_number "1";
C8061507	StringTie	exon	130	440	.	+	.	transcript_id "MSTRG.1221.1"; gene_id "MSTRG.1221"; exon_number "2";
C8061815	StringTie	transcript	1	441	.	-	.	transcript_id "MSTRG.1228.2"; gene_id "MSTRG.1228"; xloc "XLOC_001231"; class_code "u"; tss_id "TSS1232";
C8061815	StringTie	exon	1	71	.	-	.	transcript_id "MSTRG.1228.2"; gene_id "MSTRG.1228"; exon_number "1";
C8061815	StringTie	exon	140	441	.	-	.	transcript_id "MSTRG.1228.2"; gene_id "MSTRG.1228"; exon_number "2";
C8062049	StringTie	transcript	1	441	.	-	.	transcript_id "MSTRG.1233.2"; gene_id "MSTRG.1233"; xloc "XLOC_001236"; class_code "u"; tss_id "TSS1237";
C8062049	StringTie	exon	1	71	.	-	.	transcript_id "MSTRG.1233.2"; gene_id "MSTRG.1233"; exon_number "1";
C8062049	StringTie	exon	140	441	.	-	.	transcript_id "MSTRG.1233.2"; gene_id "MSTRG.1233"; exon_number "2";
C8065073	StringTie	transcript	18	446	.	-	.	transcript_id "MSTRG.1262.1"; gene_id "MSTRG.1262"; xloc "XLOC_001265"; class_code "u"; tss_id "TSS1266";
C8065073	StringTie	exon	18	60	.	-	.	transcript_id "MSTRG.1262.1"; gene_id "MSTRG.1262"; exon_number "1";
C8065073	StringTie	exon	171	269	.	-	.	transcript_id "MSTRG.1262.1"; gene_id "MSTRG.1262"; exon_number "2";
C8065073	StringTie	exon	358	446	.	-	.	transcript_id "MSTRG.1262.1"; gene_id "MSTRG.1262"; exon_number "3";
C8065429	StringTie	transcript	1	446	.	+	.	transcript_id "MSTRG.1264.1"; gene_id "MSTRG.1264"; xloc "XLOC_001267"; class_code "u"; tss_id "TSS1268";
C8065429	StringTie	exon	1	35	.	+	.	transcript_id "MSTRG.1264.1"; gene_id "MSTRG.1264"; exon_number "1";
C8065429	StringTie	exon	133	190	.	+	.	transcript_id "MSTRG.1264.1"; gene_id "MSTRG.1264"; exon_number "2";
C8065429	StringTie	exon	314	446	.	+	.	transcript_id "MSTRG.1264.1"; gene_id "MSTRG.1264"; exon_number "3";
C8068787	StringTie	transcript	11	451	.	+	.	transcript_id "MSTRG.1301.1"; gene_id "MSTRG.1301"; xloc "XLOC_001304"; class_code "u"; tss_id "TSS1305";
C8068787	StringTie	exon	11	101	.	+	.	transcript_id "MSTRG.1301.1"; gene_id "MSTRG.1301"; exon_number "1";
C8068787	StringTie	exon	328	451	.	+	.	transcript_id "MSTRG.1301.1"; gene_id "MSTRG.1301"; exon_number "2";
C8069887	StringTie	transcript	19	453	.	+	.	transcript_id "MSTRG.1313.1"; gene_id "MSTRG.1313"; xloc "XLOC_001316"; class_code "u"; tss_id "TSS1317";
C8069887	StringTie	exon	19	150	.	+	.	transcript_id "MSTRG.1313.1"; gene_id "MSTRG.1313"; exon_number "1";
C8069887	StringTie	exon	239	453	.	+	.	transcript_id "MSTRG.1313.1"; gene_id "MSTRG.1313"; exon_number "2";
C8072071	StringTie	transcript	1	456	.	-	.	transcript_id "MSTRG.1344.2"; gene_id "MSTRG.1344"; xloc "XLOC_001347"; class_code "u"; tss_id "TSS1348";
C8072071	StringTie	exon	1	75	.	-	.	transcript_id "MSTRG.1344.2"; gene_id "MSTRG.1344"; exon_number "1";
C8072071	StringTie	exon	170	456	.	-	.	transcript_id "MSTRG.1344.2"; gene_id "MSTRG.1344"; exon_number "2";
C8072573	StringTie	transcript	1	454	.	-	.	transcript_id "MSTRG.1349.1"; gene_id "MSTRG.1349"; xloc "XLOC_001352"; class_code "u"; tss_id "TSS1353";
C8072573	StringTie	exon	1	33	.	-	.	transcript_id "MSTRG.1349.1"; gene_id "MSTRG.1349"; exon_number "1";
C8072573	StringTie	exon	120	201	.	-	.	transcript_id "MSTRG.1349.1"; gene_id "MSTRG.1349"; exon_number "2";
C8072573	StringTie	exon	304	454	.	-	.	transcript_id "MSTRG.1349.1"; gene_id "MSTRG.1349"; exon_number "3";
C8072927	StringTie	transcript	1	458	.	-	.	transcript_id "MSTRG.1353.2"; gene_id "MSTRG.1353"; xloc "XLOC_001356"; class_code "u"; tss_id "TSS1357";
C8072927	StringTie	exon	1	60	.	-	.	transcript_id "MSTRG.1353.2"; gene_id "MSTRG.1353"; exon_number "1";
C8072927	StringTie	exon	300	458	.	-	.	transcript_id "MSTRG.1353.2"; gene_id "MSTRG.1353"; exon_number "2";
C8073425	StringTie	transcript	1	415	.	-	.	transcript_id "MSTRG.1359.1"; gene_id "MSTRG.1359"; xloc "XLOC_001362"; class_code "u"; tss_id "TSS1363";
C8073425	StringTie	exon	1	218	.	-	.	transcript_id "MSTRG.1359.1"; gene_id "MSTRG.1359"; exon_number "1";
C8073425	StringTie	exon	311	415	.	-	.	transcript_id "MSTRG.1359.1"; gene_id "MSTRG.1359"; exon_number "2";
C8076055	StringTie	transcript	4	336	.	-	.	transcript_id "MSTRG.1389.1"; gene_id "MSTRG.1389"; xloc "XLOC_001392"; class_code "u"; tss_id "TSS1393";
C8076055	StringTie	exon	4	130	.	-	.	transcript_id "MSTRG.1389.1"; gene_id "MSTRG.1389"; exon_number "1";
C8076055	StringTie	exon	239	336	.	-	.	transcript_id "MSTRG.1389.1"; gene_id "MSTRG.1389"; exon_number "2";
C8077099	StringTie	transcript	1	459	.	-	.	transcript_id "MSTRG.1409.2"; gene_id "MSTRG.1409"; xloc "XLOC_001412"; class_code "u"; tss_id "TSS1413";
C8077099	StringTie	exon	1	125	.	-	.	transcript_id "MSTRG.1409.2"; gene_id "MSTRG.1409"; exon_number "1";
C8077099	StringTie	exon	218	459	.	-	.	transcript_id "MSTRG.1409.2"; gene_id "MSTRG.1409"; exon_number "2";
C8077843	StringTie	transcript	1	434	.	-	.	transcript_id "MSTRG.1419.1"; gene_id "MSTRG.1419"; xloc "XLOC_001422"; class_code "u"; tss_id "TSS1423";
C8077843	StringTie	exon	1	127	.	-	.	transcript_id "MSTRG.1419.1"; gene_id "MSTRG.1419"; exon_number "1";
C8077843	StringTie	exon	301	434	.	-	.	transcript_id "MSTRG.1419.1"; gene_id "MSTRG.1419"; exon_number "2";
C8078169	StringTie	transcript	55	467	.	+	.	transcript_id "MSTRG.1427.2"; gene_id "MSTRG.1427"; xloc "XLOC_001430"; class_code "u"; tss_id "TSS1431";
C8078169	StringTie	exon	55	90	.	+	.	transcript_id "MSTRG.1427.2"; gene_id "MSTRG.1427"; exon_number "1";
C8078169	StringTie	exon	191	467	.	+	.	transcript_id "MSTRG.1427.2"; gene_id "MSTRG.1427"; exon_number "2";
C8078335	StringTie	transcript	35	467	.	-	.	transcript_id "MSTRG.1428.2"; gene_id "MSTRG.1428"; xloc "XLOC_001431"; class_code "u"; tss_id "TSS1432";
C8078335	StringTie	exon	35	73	.	-	.	transcript_id "MSTRG.1428.2"; gene_id "MSTRG.1428"; exon_number "1";
C8078335	StringTie	exon	181	467	.	-	.	transcript_id "MSTRG.1428.2"; gene_id "MSTRG.1428"; exon_number "2";
C8078363	StringTie	transcript	108	427	.	+	.	transcript_id "MSTRG.1430.1"; gene_id "MSTRG.1430"; xloc "XLOC_001433"; class_code "u"; tss_id "TSS1434";
C8078363	StringTie	exon	108	237	.	+	.	transcript_id "MSTRG.1430.1"; gene_id "MSTRG.1430"; exon_number "1";
C8078363	StringTie	exon	346	427	.	+	.	transcript_id "MSTRG.1430.1"; gene_id "MSTRG.1430"; exon_number "2";
C8078481	StringTie	transcript	3	468	.	+	.	transcript_id "MSTRG.1431.1"; gene_id "MSTRG.1431"; xloc "XLOC_001434"; class_code "u"; tss_id "TSS1435";
C8078481	StringTie	exon	3	135	.	+	.	transcript_id "MSTRG.1431.1"; gene_id "MSTRG.1431"; exon_number "1";
C8078481	StringTie	exon	316	468	.	+	.	transcript_id "MSTRG.1431.1"; gene_id "MSTRG.1431"; exon_number "2";
C8078485	StringTie	transcript	1	438	.	+	.	transcript_id "MSTRG.1432.1"; gene_id "MSTRG.1432"; xloc "XLOC_001435"; class_code "u"; tss_id "TSS1436";
C8078485	StringTie	exon	1	34	.	+	.	transcript_id "MSTRG.1432.1"; gene_id "MSTRG.1432"; exon_number "1";
C8078485	StringTie	exon	206	438	.	+	.	transcript_id "MSTRG.1432.1"; gene_id "MSTRG.1432"; exon_number "2";
C8080023	StringTie	transcript	33	446	.	+	.	transcript_id "MSTRG.1446.1"; gene_id "MSTRG.1446"; xloc "XLOC_001449"; class_code "u"; tss_id "TSS1450";
C8080023	StringTie	exon	33	172	.	+	.	transcript_id "MSTRG.1446.1"; gene_id "MSTRG.1446"; exon_number "1";
C8080023	StringTie	exon	343	446	.	+	.	transcript_id "MSTRG.1446.1"; gene_id "MSTRG.1446"; exon_number "2";
C8080583	StringTie	transcript	9	468	.	+	.	transcript_id "MSTRG.1453.1"; gene_id "MSTRG.1453"; xloc "XLOC_001456"; class_code "u"; tss_id "TSS1457";
C8080583	StringTie	exon	9	165	.	+	.	transcript_id "MSTRG.1453.1"; gene_id "MSTRG.1453"; exon_number "1";
C8080583	StringTie	exon	252	468	.	+	.	transcript_id "MSTRG.1453.1"; gene_id "MSTRG.1453"; exon_number "2";
C8082051	StringTie	transcript	10	434	.	-	.	transcript_id "MSTRG.1475.1"; gene_id "MSTRG.1475"; xloc "XLOC_001478"; class_code "u"; tss_id "TSS1479";
C8082051	StringTie	exon	10	73	.	-	.	transcript_id "MSTRG.1475.1"; gene_id "MSTRG.1475"; exon_number "1";
C8082051	StringTie	exon	170	434	.	-	.	transcript_id "MSTRG.1475.1"; gene_id "MSTRG.1475"; exon_number "2";
C8082291	StringTie	transcript	103	474	.	+	.	transcript_id "MSTRG.1481.2"; gene_id "MSTRG.1481"; xloc "XLOC_001484"; class_code "u"; tss_id "TSS1485";
C8082291	StringTie	exon	103	277	.	+	.	transcript_id "MSTRG.1481.2"; gene_id "MSTRG.1481"; exon_number "1";
C8082291	StringTie	exon	362	474	.	+	.	transcript_id "MSTRG.1481.2"; gene_id "MSTRG.1481"; exon_number "2";
C8082291	StringTie	transcript	103	474	.	+	.	transcript_id "MSTRG.1481.1"; gene_id "MSTRG.1481"; xloc "XLOC_001484"; class_code "u"; tss_id "TSS1485";
C8082291	StringTie	exon	103	277	.	+	.	transcript_id "MSTRG.1481.1"; gene_id "MSTRG.1481"; exon_number "1";
C8082291	StringTie	exon	365	474	.	+	.	transcript_id "MSTRG.1481.1"; gene_id "MSTRG.1481"; exon_number "2";
C8082761	StringTie	transcript	2	413	.	+	.	transcript_id "MSTRG.1486.1"; gene_id "MSTRG.1486"; xloc "XLOC_001489"; class_code "u"; tss_id "TSS1490";
C8082761	StringTie	exon	2	147	.	+	.	transcript_id "MSTRG.1486.1"; gene_id "MSTRG.1486"; exon_number "1";
C8082761	StringTie	exon	285	413	.	+	.	transcript_id "MSTRG.1486.1"; gene_id "MSTRG.1486"; exon_number "2";
C8083323	StringTie	transcript	1	412	.	+	.	transcript_id "MSTRG.1498.1"; gene_id "MSTRG.1498"; xloc "XLOC_001501"; class_code "u"; tss_id "TSS1502";
C8083323	StringTie	exon	1	147	.	+	.	transcript_id "MSTRG.1498.1"; gene_id "MSTRG.1498"; exon_number "1";
C8083323	StringTie	exon	286	412	.	+	.	transcript_id "MSTRG.1498.1"; gene_id "MSTRG.1498"; exon_number "2";
C8084189	StringTie	transcript	1	422	.	-	.	transcript_id "MSTRG.1505.1"; gene_id "MSTRG.1505"; xloc "XLOC_001508"; class_code "u"; tss_id "TSS1509";
C8084189	StringTie	exon	1	126	.	-	.	transcript_id "MSTRG.1505.1"; gene_id "MSTRG.1505"; exon_number "1";
C8084189	StringTie	exon	279	422	.	-	.	transcript_id "MSTRG.1505.1"; gene_id "MSTRG.1505"; exon_number "2";
C8084423	StringTie	transcript	5	341	.	+	.	transcript_id "MSTRG.1508.1"; gene_id "MSTRG.1508"; xloc "XLOC_001511"; class_code "u"; tss_id "TSS1512";
C8084423	StringTie	exon	5	137	.	+	.	transcript_id "MSTRG.1508.1"; gene_id "MSTRG.1508"; exon_number "1";
C8084423	StringTie	exon	243	341	.	+	.	transcript_id "MSTRG.1508.1"; gene_id "MSTRG.1508"; exon_number "2";
C8085107	StringTie	transcript	1	477	.	+	.	transcript_id "MSTRG.1517.2"; gene_id "MSTRG.1517"; xloc "XLOC_001520"; class_code "u"; tss_id "TSS1521";
C8085107	StringTie	exon	1	295	.	+	.	transcript_id "MSTRG.1517.2"; gene_id "MSTRG.1517"; exon_number "1";
C8085107	StringTie	exon	392	477	.	+	.	transcript_id "MSTRG.1517.2"; gene_id "MSTRG.1517"; exon_number "2";
C8085107	StringTie	transcript	1	477	.	+	.	transcript_id "MSTRG.1517.1"; gene_id "MSTRG.1517"; xloc "XLOC_001520"; class_code "u"; tss_id "TSS1521";
C8085107	StringTie	exon	1	122	.	+	.	transcript_id "MSTRG.1517.1"; gene_id "MSTRG.1517"; exon_number "1";
C8085107	StringTie	exon	203	295	.	+	.	transcript_id "MSTRG.1517.1"; gene_id "MSTRG.1517"; exon_number "2";
C8085107	StringTie	exon	392	477	.	+	.	transcript_id "MSTRG.1517.1"; gene_id "MSTRG.1517"; exon_number "3";
C8085193	StringTie	transcript	2	479	.	+	.	transcript_id "MSTRG.1520.1"; gene_id "MSTRG.1520"; xloc "XLOC_001523"; class_code "u"; tss_id "TSS1524";
C8085193	StringTie	exon	2	338	.	+	.	transcript_id "MSTRG.1520.1"; gene_id "MSTRG.1520"; exon_number "1";
C8085193	StringTie	exon	371	479	.	+	.	transcript_id "MSTRG.1520.1"; gene_id "MSTRG.1520"; exon_number "2";
C8085629	StringTie	transcript	1	480	.	-	.	transcript_id "MSTRG.1530.1"; gene_id "MSTRG.1530"; xloc "XLOC_001533"; class_code "u"; tss_id "TSS1534";
C8085629	StringTie	exon	1	126	.	-	.	transcript_id "MSTRG.1530.1"; gene_id "MSTRG.1530"; exon_number "1";
C8085629	StringTie	exon	281	480	.	-	.	transcript_id "MSTRG.1530.1"; gene_id "MSTRG.1530"; exon_number "2";
C8085859	StringTie	transcript	1	477	.	+	.	transcript_id "MSTRG.1534.1"; gene_id "MSTRG.1534"; xloc "XLOC_001537"; class_code "u"; tss_id "TSS1538";
C8085859	StringTie	exon	1	188	.	+	.	transcript_id "MSTRG.1534.1"; gene_id "MSTRG.1534"; exon_number "1";
C8085859	StringTie	exon	291	477	.	+	.	transcript_id "MSTRG.1534.1"; gene_id "MSTRG.1534"; exon_number "2";
C8085997	StringTie	transcript	13	481	.	+	.	transcript_id "MSTRG.1535.1"; gene_id "MSTRG.1535"; xloc "XLOC_001538"; class_code "u"; tss_id "TSS1539";
C8085997	StringTie	exon	13	70	.	+	.	transcript_id "MSTRG.1535.1"; gene_id "MSTRG.1535"; exon_number "1";
C8085997	StringTie	exon	151	201	.	+	.	transcript_id "MSTRG.1535.1"; gene_id "MSTRG.1535"; exon_number "2";
C8085997	StringTie	exon	301	373	.	+	.	transcript_id "MSTRG.1535.1"; gene_id "MSTRG.1535"; exon_number "3";
C8085997	StringTie	exon	455	481	.	+	.	transcript_id "MSTRG.1535.1"; gene_id "MSTRG.1535"; exon_number "4";
C8086047	StringTie	transcript	78	481	.	+	.	transcript_id "MSTRG.1537.1"; gene_id "MSTRG.1537"; xloc "XLOC_001540"; class_code "u"; tss_id "TSS1541";
C8086047	StringTie	exon	78	217	.	+	.	transcript_id "MSTRG.1537.1"; gene_id "MSTRG.1537"; exon_number "1";
C8086047	StringTie	exon	302	481	.	+	.	transcript_id "MSTRG.1537.1"; gene_id "MSTRG.1537"; exon_number "2";
C8088119	StringTie	transcript	2	414	.	-	.	transcript_id "MSTRG.1562.1"; gene_id "MSTRG.1562"; xloc "XLOC_001566"; class_code "u"; tss_id "TSS1567";
C8088119	StringTie	exon	2	238	.	-	.	transcript_id "MSTRG.1562.1"; gene_id "MSTRG.1562"; exon_number "1";
C8088119	StringTie	exon	331	414	.	-	.	transcript_id "MSTRG.1562.1"; gene_id "MSTRG.1562"; exon_number "2";
C8088241	StringTie	transcript	1	364	.	-	.	transcript_id "MSTRG.1563.1"; gene_id "MSTRG.1563"; xloc "XLOC_001567"; class_code "u"; tss_id "TSS1568";
C8088241	StringTie	exon	1	119	.	-	.	transcript_id "MSTRG.1563.1"; gene_id "MSTRG.1563"; exon_number "1";
C8088241	StringTie	exon	212	364	.	-	.	transcript_id "MSTRG.1563.1"; gene_id "MSTRG.1563"; exon_number "2";
C8088429	StringTie	transcript	27	449	.	-	.	transcript_id "MSTRG.1565.1"; gene_id "MSTRG.1565"; xloc "XLOC_001569"; class_code "u"; tss_id "TSS1570";
C8088429	StringTie	exon	27	260	.	-	.	transcript_id "MSTRG.1565.1"; gene_id "MSTRG.1565"; exon_number "1";
C8088429	StringTie	exon	332	449	.	-	.	transcript_id "MSTRG.1565.1"; gene_id "MSTRG.1565"; exon_number "2";
C8088653	StringTie	transcript	21	340	.	+	.	transcript_id "MSTRG.1567.1"; gene_id "MSTRG.1567"; xloc "XLOC_001571"; class_code "u"; tss_id "TSS1572";
C8088653	StringTie	exon	21	91	.	+	.	transcript_id "MSTRG.1567.1"; gene_id "MSTRG.1567"; exon_number "1";
C8088653	StringTie	exon	193	340	.	+	.	transcript_id "MSTRG.1567.1"; gene_id "MSTRG.1567"; exon_number "2";
C8089203	StringTie	transcript	1	487	.	+	.	transcript_id "MSTRG.1577.2"; gene_id "MSTRG.1577"; xloc "XLOC_001581"; class_code "u"; tss_id "TSS1582";
C8089203	StringTie	exon	1	51	.	+	.	transcript_id "MSTRG.1577.2"; gene_id "MSTRG.1577"; exon_number "1";
C8089203	StringTie	exon	143	487	.	+	.	transcript_id "MSTRG.1577.2"; gene_id "MSTRG.1577"; exon_number "2";
C8089323	StringTie	transcript	6	410	.	-	.	transcript_id "MSTRG.1578.1"; gene_id "MSTRG.1578"; xloc "XLOC_001582"; class_code "u"; tss_id "TSS1583";
C8089323	StringTie	exon	6	85	.	-	.	transcript_id "MSTRG.1578.1"; gene_id "MSTRG.1578"; exon_number "1";
C8089323	StringTie	exon	232	410	.	-	.	transcript_id "MSTRG.1578.1"; gene_id "MSTRG.1578"; exon_number "2";
C8089395	StringTie	transcript	1	481	.	+	.	transcript_id "MSTRG.1582.2"; gene_id "MSTRG.1582"; xloc "XLOC_001586"; class_code "u"; tss_id "TSS1587";
C8089395	StringTie	exon	1	130	.	+	.	transcript_id "MSTRG.1582.2"; gene_id "MSTRG.1582"; exon_number "1";
C8089395	StringTie	exon	241	481	.	+	.	transcript_id "MSTRG.1582.2"; gene_id "MSTRG.1582"; exon_number "2";
C8089567	StringTie	transcript	172	468	.	-	.	transcript_id "MSTRG.1584.1"; gene_id "MSTRG.1584"; xloc "XLOC_001588"; class_code "u"; tss_id "TSS1589";
C8089567	StringTie	exon	172	333	.	-	.	transcript_id "MSTRG.1584.1"; gene_id "MSTRG.1584"; exon_number "1";
C8089567	StringTie	exon	416	468	.	-	.	transcript_id "MSTRG.1584.1"; gene_id "MSTRG.1584"; exon_number "2";
C8089965	StringTie	transcript	20	374	.	+	.	transcript_id "MSTRG.1589.1"; gene_id "MSTRG.1589"; xloc "XLOC_001593"; class_code "u"; tss_id "TSS1594";
C8089965	StringTie	exon	20	119	.	+	.	transcript_id "MSTRG.1589.1"; gene_id "MSTRG.1589"; exon_number "1";
C8089965	StringTie	exon	213	374	.	+	.	transcript_id "MSTRG.1589.1"; gene_id "MSTRG.1589"; exon_number "2";
C8091005	StringTie	transcript	19	444	.	-	.	transcript_id "MSTRG.1600.1"; gene_id "MSTRG.1600"; xloc "XLOC_001604"; class_code "u"; tss_id "TSS1605";
C8091005	StringTie	exon	19	250	.	-	.	transcript_id "MSTRG.1600.1"; gene_id "MSTRG.1600"; exon_number "1";
C8091005	StringTie	exon	389	444	.	-	.	transcript_id "MSTRG.1600.1"; gene_id "MSTRG.1600"; exon_number "2";
C8092201	StringTie	transcript	148	481	.	-	.	transcript_id "MSTRG.1622.1"; gene_id "MSTRG.1622"; xloc "XLOC_001626"; class_code "u"; tss_id "TSS1627";
C8092201	StringTie	exon	148	305	.	-	.	transcript_id "MSTRG.1622.1"; gene_id "MSTRG.1622"; exon_number "1";
C8092201	StringTie	exon	417	481	.	-	.	transcript_id "MSTRG.1622.1"; gene_id "MSTRG.1622"; exon_number "2";
C8093351	StringTie	transcript	2	487	.	+	.	transcript_id "MSTRG.1644.1"; gene_id "MSTRG.1644"; xloc "XLOC_001648"; class_code "u"; tss_id "TSS1649";
C8093351	StringTie	exon	2	326	.	+	.	transcript_id "MSTRG.1644.1"; gene_id "MSTRG.1644"; exon_number "1";
C8093351	StringTie	exon	417	487	.	+	.	transcript_id "MSTRG.1644.1"; gene_id "MSTRG.1644"; exon_number "2";
C8094001	StringTie	transcript	1	497	.	+	.	transcript_id "MSTRG.1653.2"; gene_id "MSTRG.1653"; xloc "XLOC_001657"; class_code "u"; tss_id "TSS1658";
C8094001	StringTie	exon	1	275	.	+	.	transcript_id "MSTRG.1653.2"; gene_id "MSTRG.1653"; exon_number "1";
C8094001	StringTie	exon	377	497	.	+	.	transcript_id "MSTRG.1653.2"; gene_id "MSTRG.1653"; exon_number "2";
C8094235	StringTie	transcript	1	497	.	-	.	transcript_id "MSTRG.1655.2"; gene_id "MSTRG.1655"; xloc "XLOC_001659"; class_code "u"; tss_id "TSS1660";
C8094235	StringTie	exon	1	71	.	-	.	transcript_id "MSTRG.1655.2"; gene_id "MSTRG.1655"; exon_number "1";
C8094235	StringTie	exon	248	497	.	-	.	transcript_id "MSTRG.1655.2"; gene_id "MSTRG.1655"; exon_number "2";
C8094351	StringTie	transcript	5	467	.	+	.	transcript_id "MSTRG.1657.1"; gene_id "MSTRG.1657"; xloc "XLOC_001661"; class_code "u"; tss_id "TSS1662";
C8094351	StringTie	exon	5	149	.	+	.	transcript_id "MSTRG.1657.1"; gene_id "MSTRG.1657"; exon_number "1";
C8094351	StringTie	exon	374	467	.	+	.	transcript_id "MSTRG.1657.1"; gene_id "MSTRG.1657"; exon_number "2";
C8094605	StringTie	transcript	27	497	.	-	.	transcript_id "MSTRG.1662.3"; gene_id "MSTRG.1662"; xloc "XLOC_001666"; class_code "u"; tss_id "TSS1667";
C8094605	StringTie	exon	27	138	.	-	.	transcript_id "MSTRG.1662.3"; gene_id "MSTRG.1662"; exon_number "1";
C8094605	StringTie	exon	231	352	.	-	.	transcript_id "MSTRG.1662.3"; gene_id "MSTRG.1662"; exon_number "2";
C8094605	StringTie	exon	439	497	.	-	.	transcript_id "MSTRG.1662.3"; gene_id "MSTRG.1662"; exon_number "3";
C8094605	StringTie	transcript	27	497	.	-	.	transcript_id "MSTRG.1662.2"; gene_id "MSTRG.1662"; xloc "XLOC_001666"; class_code "u"; tss_id "TSS1667";
C8094605	StringTie	exon	27	138	.	-	.	transcript_id "MSTRG.1662.2"; gene_id "MSTRG.1662"; exon_number "1";
C8094605	StringTie	exon	231	497	.	-	.	transcript_id "MSTRG.1662.2"; gene_id "MSTRG.1662"; exon_number "2";
C8094927	StringTie	transcript	1	498	.	+	.	transcript_id "MSTRG.1665.1"; gene_id "MSTRG.1665"; xloc "XLOC_001669"; class_code "u"; tss_id "TSS1670";
C8094927	StringTie	exon	1	157	.	+	.	transcript_id "MSTRG.1665.1"; gene_id "MSTRG.1665"; exon_number "1";
C8094927	StringTie	exon	236	498	.	+	.	transcript_id "MSTRG.1665.1"; gene_id "MSTRG.1665"; exon_number "2";
C8095179	StringTie	transcript	6	388	.	+	.	transcript_id "MSTRG.1670.1"; gene_id "MSTRG.1670"; xloc "XLOC_001674"; class_code "u"; tss_id "TSS1675";
C8095179	StringTie	exon	6	212	.	+	.	transcript_id "MSTRG.1670.1"; gene_id "MSTRG.1670"; exon_number "1";
C8095179	StringTie	exon	305	388	.	+	.	transcript_id "MSTRG.1670.1"; gene_id "MSTRG.1670"; exon_number "2";
C8095293	StringTie	transcript	1	491	.	-	.	transcript_id "MSTRG.1676.1"; gene_id "MSTRG.1676"; xloc "XLOC_001680"; class_code "u"; tss_id "TSS1681";
C8095293	StringTie	exon	1	135	.	-	.	transcript_id "MSTRG.1676.1"; gene_id "MSTRG.1676"; exon_number "1";
C8095293	StringTie	exon	297	491	.	-	.	transcript_id "MSTRG.1676.1"; gene_id "MSTRG.1676"; exon_number "2";
C8095329	StringTie	transcript	38	369	.	+	.	transcript_id "MSTRG.1678.1"; gene_id "MSTRG.1678"; xloc "XLOC_001682"; class_code "u"; tss_id "TSS1683";
C8095329	StringTie	exon	38	74	.	+	.	transcript_id "MSTRG.1678.1"; gene_id "MSTRG.1678"; exon_number "1";
C8095329	StringTie	exon	162	369	.	+	.	transcript_id "MSTRG.1678.1"; gene_id "MSTRG.1678"; exon_number "2";
C8096907	StringTie	transcript	1	399	.	-	.	transcript_id "MSTRG.1707.1"; gene_id "MSTRG.1707"; xloc "XLOC_001712"; class_code "u"; tss_id "TSS1713";
C8096907	StringTie	exon	1	194	.	-	.	transcript_id "MSTRG.1707.1"; gene_id "MSTRG.1707"; exon_number "1";
C8096907	StringTie	exon	329	399	.	-	.	transcript_id "MSTRG.1707.1"; gene_id "MSTRG.1707"; exon_number "2";
C8096983	StringTie	transcript	1	371	.	-	.	transcript_id "MSTRG.1709.1"; gene_id "MSTRG.1709"; xloc "XLOC_001714"; class_code "u"; tss_id "TSS1715";
C8096983	StringTie	exon	1	82	.	-	.	transcript_id "MSTRG.1709.1"; gene_id "MSTRG.1709"; exon_number "1";
C8096983	StringTie	exon	202	371	.	-	.	transcript_id "MSTRG.1709.1"; gene_id "MSTRG.1709"; exon_number "2";
C8097629	StringTie	transcript	147	504	.	+	.	transcript_id "MSTRG.1719.5"; gene_id "MSTRG.1719"; xloc "XLOC_001724"; class_code "u"; tss_id "TSS1725";
C8097629	StringTie	exon	147	368	.	+	.	transcript_id "MSTRG.1719.5"; gene_id "MSTRG.1719"; exon_number "1";
C8097629	StringTie	exon	478	504	.	+	.	transcript_id "MSTRG.1719.5"; gene_id "MSTRG.1719"; exon_number "2";
C8097629	StringTie	transcript	147	504	.	+	.	transcript_id "MSTRG.1719.4"; gene_id "MSTRG.1719"; xloc "XLOC_001724"; class_code "u"; tss_id "TSS1725";
C8097629	StringTie	exon	147	368	.	+	.	transcript_id "MSTRG.1719.4"; gene_id "MSTRG.1719"; exon_number "1";
C8097629	StringTie	exon	445	504	.	+	.	transcript_id "MSTRG.1719.4"; gene_id "MSTRG.1719"; exon_number "2";
C8097629	StringTie	transcript	147	504	.	+	.	transcript_id "MSTRG.1719.3"; gene_id "MSTRG.1719"; xloc "XLOC_001724"; class_code "u"; tss_id "TSS1725";
C8097629	StringTie	exon	147	368	.	+	.	transcript_id "MSTRG.1719.3"; gene_id "MSTRG.1719"; exon_number "1";
C8097629	StringTie	exon	473	504	.	+	.	transcript_id "MSTRG.1719.3"; gene_id "MSTRG.1719"; exon_number "2";
C8097629	StringTie	transcript	147	504	.	+	.	transcript_id "MSTRG.1719.2"; gene_id "MSTRG.1719"; xloc "XLOC_001724"; class_code "u"; tss_id "TSS1725";
C8097629	StringTie	exon	147	175	.	+	.	transcript_id "MSTRG.1719.2"; gene_id "MSTRG.1719"; exon_number "1";
C8097629	StringTie	exon	271	504	.	+	.	transcript_id "MSTRG.1719.2"; gene_id "MSTRG.1719"; exon_number "2";
C8098939	StringTie	transcript	130	498	.	+	.	transcript_id "MSTRG.1740.1"; gene_id "MSTRG.1740"; xloc "XLOC_001745"; class_code "u"; tss_id "TSS1746";
C8098939	StringTie	exon	130	318	.	+	.	transcript_id "MSTRG.1740.1"; gene_id "MSTRG.1740"; exon_number "1";
C8098939	StringTie	exon	455	498	.	+	.	transcript_id "MSTRG.1740.1"; gene_id "MSTRG.1740"; exon_number "2";
C8099523	StringTie	transcript	2	472	.	-	.	transcript_id "MSTRG.1748.1"; gene_id "MSTRG.1748"; xloc "XLOC_001753"; class_code "u"; tss_id "TSS1754";
C8099523	StringTie	exon	2	75	.	-	.	transcript_id "MSTRG.1748.1"; gene_id "MSTRG.1748"; exon_number "1";
C8099523	StringTie	exon	256	472	.	-	.	transcript_id "MSTRG.1748.1"; gene_id "MSTRG.1748"; exon_number "2";
C8099773	StringTie	transcript	1	472	.	+	.	transcript_id "MSTRG.1751.1"; gene_id "MSTRG.1751"; xloc "XLOC_001756"; class_code "u"; tss_id "TSS1757";
C8099773	StringTie	exon	1	143	.	+	.	transcript_id "MSTRG.1751.1"; gene_id "MSTRG.1751"; exon_number "1";
C8099773	StringTie	exon	238	472	.	+	.	transcript_id "MSTRG.1751.1"; gene_id "MSTRG.1751"; exon_number "2";
C8099947	StringTie	transcript	8	493	.	-	.	transcript_id "MSTRG.1755.1"; gene_id "MSTRG.1755"; xloc "XLOC_001760"; class_code "u"; tss_id "TSS1761";
C8099947	StringTie	exon	8	185	.	-	.	transcript_id "MSTRG.1755.1"; gene_id "MSTRG.1755"; exon_number "1";
C8099947	StringTie	exon	293	493	.	-	.	transcript_id "MSTRG.1755.1"; gene_id "MSTRG.1755"; exon_number "2";
C8099947	StringTie	transcript	49	493	.	-	.	transcript_id "MSTRG.1755.2"; gene_id "MSTRG.1755"; xloc "XLOC_001760"; class_code "u"; tss_id "TSS1761";
C8099947	StringTie	exon	49	182	.	-	.	transcript_id "MSTRG.1755.2"; gene_id "MSTRG.1755"; exon_number "1";
C8099947	StringTie	exon	293	493	.	-	.	transcript_id "MSTRG.1755.2"; gene_id "MSTRG.1755"; exon_number "2";
C8100193	StringTie	transcript	12	470	.	-	.	transcript_id "MSTRG.1757.1"; gene_id "MSTRG.1757"; xloc "XLOC_001762"; class_code "u"; tss_id "TSS1763";
C8100193	StringTie	exon	12	172	.	-	.	transcript_id "MSTRG.1757.1"; gene_id "MSTRG.1757"; exon_number "1";
C8100193	StringTie	exon	329	470	.	-	.	transcript_id "MSTRG.1757.1"; gene_id "MSTRG.1757"; exon_number "2";
C8100535	StringTie	transcript	1	382	.	-	.	transcript_id "MSTRG.1766.1"; gene_id "MSTRG.1766"; xloc "XLOC_001771"; class_code "u"; tss_id "TSS1772";
C8100535	StringTie	exon	1	40	.	-	.	transcript_id "MSTRG.1766.1"; gene_id "MSTRG.1766"; exon_number "1";
C8100535	StringTie	exon	173	382	.	-	.	transcript_id "MSTRG.1766.1"; gene_id "MSTRG.1766"; exon_number "2";
C8101271	StringTie	transcript	161	511	.	-	.	transcript_id "MSTRG.1774.2"; gene_id "MSTRG.1774"; xloc "XLOC_001779"; class_code "u"; tss_id "TSS1780";
C8101271	StringTie	exon	161	337	.	-	.	transcript_id "MSTRG.1774.2"; gene_id "MSTRG.1774"; exon_number "1";
C8101271	StringTie	exon	411	511	.	-	.	transcript_id "MSTRG.1774.2"; gene_id "MSTRG.1774"; exon_number "2";
C8101447	StringTie	transcript	1	512	.	-	.	transcript_id "MSTRG.1778.2"; gene_id "MSTRG.1778"; xloc "XLOC_001783"; class_code "u"; tss_id "TSS1784";
C8101447	StringTie	exon	1	77	.	-	.	transcript_id "MSTRG.1778.2"; gene_id "MSTRG.1778"; exon_number "1";
C8101447	StringTie	exon	353	512	.	-	.	transcript_id "MSTRG.1778.2"; gene_id "MSTRG.1778"; exon_number "2";
C8101819	StringTie	transcript	182	512	.	+	.	transcript_id "MSTRG.1781.1"; gene_id "MSTRG.1781"; xloc "XLOC_001786"; class_code "u"; tss_id "TSS1787";
C8101819	StringTie	exon	182	367	.	+	.	transcript_id "MSTRG.1781.1"; gene_id "MSTRG.1781"; exon_number "1";
C8101819	StringTie	exon	487	512	.	+	.	transcript_id "MSTRG.1781.1"; gene_id "MSTRG.1781"; exon_number "2";
C8101825	StringTie	transcript	61	494	.	+	.	transcript_id "MSTRG.1782.1"; gene_id "MSTRG.1782"; xloc "XLOC_001787"; class_code "u"; tss_id "TSS1788";
C8101825	StringTie	exon	61	142	.	+	.	transcript_id "MSTRG.1782.1"; gene_id "MSTRG.1782"; exon_number "1";
C8101825	StringTie	exon	282	494	.	+	.	transcript_id "MSTRG.1782.1"; gene_id "MSTRG.1782"; exon_number "2";
C8102809	StringTie	transcript	1	514	.	+	.	transcript_id "MSTRG.1795.2"; gene_id "MSTRG.1795"; xloc "XLOC_001800"; class_code "u"; tss_id "TSS1801";
C8102809	StringTie	exon	1	104	.	+	.	transcript_id "MSTRG.1795.2"; gene_id "MSTRG.1795"; exon_number "1";
C8102809	StringTie	exon	193	336	.	+	.	transcript_id "MSTRG.1795.2"; gene_id "MSTRG.1795"; exon_number "2";
C8102809	StringTie	exon	424	514	.	+	.	transcript_id "MSTRG.1795.2"; gene_id "MSTRG.1795"; exon_number "3";
C8102809	StringTie	transcript	1	514	.	+	.	transcript_id "MSTRG.1795.1"; gene_id "MSTRG.1795"; xloc "XLOC_001800"; class_code "u"; tss_id "TSS1801";
C8102809	StringTie	exon	1	104	.	+	.	transcript_id "MSTRG.1795.1"; gene_id "MSTRG.1795"; exon_number "1";
C8102809	StringTie	exon	193	336	.	+	.	transcript_id "MSTRG.1795.1"; gene_id "MSTRG.1795"; exon_number "2";
C8102809	StringTie	exon	418	514	.	+	.	transcript_id "MSTRG.1795.1"; gene_id "MSTRG.1795"; exon_number "3";
C8107411	StringTie	transcript	1	523	.	+	.	transcript_id "MSTRG.1884.2"; gene_id "MSTRG.1884"; xloc "XLOC_001889"; class_code "u"; tss_id "TSS1890";
C8107411	StringTie	exon	1	289	.	+	.	transcript_id "MSTRG.1884.2"; gene_id "MSTRG.1884"; exon_number "1";
C8107411	StringTie	exon	434	523	.	+	.	transcript_id "MSTRG.1884.2"; gene_id "MSTRG.1884"; exon_number "2";
C8107681	StringTie	transcript	1	415	.	-	.	transcript_id "MSTRG.1889.1"; gene_id "MSTRG.1889"; xloc "XLOC_001894"; class_code "u"; tss_id "TSS1895";
C8107681	StringTie	exon	1	115	.	-	.	transcript_id "MSTRG.1889.1"; gene_id "MSTRG.1889"; exon_number "1";
C8107681	StringTie	exon	310	415	.	-	.	transcript_id "MSTRG.1889.1"; gene_id "MSTRG.1889"; exon_number "2";
C8107831	StringTie	transcript	136	433	.	-	.	transcript_id "MSTRG.1894.1"; gene_id "MSTRG.1894"; xloc "XLOC_001899"; class_code "u"; tss_id "TSS1900";
C8107831	StringTie	exon	136	324	.	-	.	transcript_id "MSTRG.1894.1"; gene_id "MSTRG.1894"; exon_number "1";
C8107831	StringTie	exon	404	433	.	-	.	transcript_id "MSTRG.1894.1"; gene_id "MSTRG.1894"; exon_number "2";
C8107881	StringTie	transcript	1	525	.	+	.	transcript_id "MSTRG.1896.1"; gene_id "MSTRG.1896"; xloc "XLOC_001901"; class_code "u"; tss_id "TSS1902";
C8107881	StringTie	exon	1	237	.	+	.	transcript_id "MSTRG.1896.1"; gene_id "MSTRG.1896"; exon_number "1";
C8107881	StringTie	exon	376	525	.	+	.	transcript_id "MSTRG.1896.1"; gene_id "MSTRG.1896"; exon_number "2";
C8109513	StringTie	transcript	27	529	.	-	.	transcript_id "MSTRG.1916.3"; gene_id "MSTRG.1916"; xloc "XLOC_001921"; class_code "u"; tss_id "TSS1922";
C8109513	StringTie	exon	27	246	.	-	.	transcript_id "MSTRG.1916.3"; gene_id "MSTRG.1916"; exon_number "1";
C8109513	StringTie	exon	339	529	.	-	.	transcript_id "MSTRG.1916.3"; gene_id "MSTRG.1916"; exon_number "2";
C8109931	StringTie	transcript	12	501	.	-	.	transcript_id "MSTRG.1926.1"; gene_id "MSTRG.1926"; xloc "XLOC_001931"; class_code "u"; tss_id "TSS1932";
C8109931	StringTie	exon	12	38	.	-	.	transcript_id "MSTRG.1926.1"; gene_id "MSTRG.1926"; exon_number "1";
C8109931	StringTie	exon	258	501	.	-	.	transcript_id "MSTRG.1926.1"; gene_id "MSTRG.1926"; exon_number "2";
C8110293	StringTie	transcript	1	530	.	-	.	transcript_id "MSTRG.1931.1"; gene_id "MSTRG.1931"; xloc "XLOC_001936"; class_code "u"; tss_id "TSS1937";
C8110293	StringTie	exon	1	219	.	-	.	transcript_id "MSTRG.1931.1"; gene_id "MSTRG.1931"; exon_number "1";
C8110293	StringTie	exon	420	530	.	-	.	transcript_id "MSTRG.1931.1"; gene_id "MSTRG.1931"; exon_number "2";
C8110427	StringTie	transcript	60	514	.	-	.	transcript_id "MSTRG.1937.1"; gene_id "MSTRG.1937"; xloc "XLOC_001942"; class_code "u"; tss_id "TSS1943";
C8110427	StringTie	exon	60	359	.	-	.	transcript_id "MSTRG.1937.1"; gene_id "MSTRG.1937"; exon_number "1";
C8110427	StringTie	exon	465	514	.	-	.	transcript_id "MSTRG.1937.1"; gene_id "MSTRG.1937"; exon_number "2";
C8111477	StringTie	transcript	43	533	.	-	.	transcript_id "MSTRG.1949.3"; gene_id "MSTRG.1949"; xloc "XLOC_001954"; class_code "u"; tss_id "TSS1955";
C8111477	StringTie	exon	43	418	.	-	.	transcript_id "MSTRG.1949.3"; gene_id "MSTRG.1949"; exon_number "1";
C8111477	StringTie	exon	504	533	.	-	.	transcript_id "MSTRG.1949.3"; gene_id "MSTRG.1949"; exon_number "2";
C8112173	StringTie	transcript	1	534	.	+	.	transcript_id "MSTRG.1956.3"; gene_id "MSTRG.1956"; xloc "XLOC_001961"; class_code "u"; tss_id "TSS1962";
C8112173	StringTie	exon	1	120	.	+	.	transcript_id "MSTRG.1956.3"; gene_id "MSTRG.1956"; exon_number "1";
C8112173	StringTie	exon	352	396	.	+	.	transcript_id "MSTRG.1956.3"; gene_id "MSTRG.1956"; exon_number "2";
C8112173	StringTie	exon	496	534	.	+	.	transcript_id "MSTRG.1956.3"; gene_id "MSTRG.1956"; exon_number "3";
C8112173	StringTie	transcript	1	534	.	+	.	transcript_id "MSTRG.1956.2"; gene_id "MSTRG.1956"; xloc "XLOC_001961"; class_code "u"; tss_id "TSS1962";
C8112173	StringTie	exon	1	216	.	+	.	transcript_id "MSTRG.1956.2"; gene_id "MSTRG.1956"; exon_number "1";
C8112173	StringTie	exon	347	396	.	+	.	transcript_id "MSTRG.1956.2"; gene_id "MSTRG.1956"; exon_number "2";
C8112173	StringTie	exon	496	534	.	+	.	transcript_id "MSTRG.1956.2"; gene_id "MSTRG.1956"; exon_number "3";
C8112173	StringTie	transcript	1	534	.	+	.	transcript_id "MSTRG.1956.1"; gene_id "MSTRG.1956"; xloc "XLOC_001961"; class_code "u"; tss_id "TSS1962";
C8112173	StringTie	exon	1	120	.	+	.	transcript_id "MSTRG.1956.1"; gene_id "MSTRG.1956"; exon_number "1";
C8112173	StringTie	exon	347	396	.	+	.	transcript_id "MSTRG.1956.1"; gene_id "MSTRG.1956"; exon_number "2";
C8112173	StringTie	exon	496	534	.	+	.	transcript_id "MSTRG.1956.1"; gene_id "MSTRG.1956"; exon_number "3";
C8113385	StringTie	transcript	1	537	.	+	.	transcript_id "MSTRG.1974.2"; gene_id "MSTRG.1974"; xloc "XLOC_001979"; class_code "u"; tss_id "TSS1980";
C8113385	StringTie	exon	1	186	.	+	.	transcript_id "MSTRG.1974.2"; gene_id "MSTRG.1974"; exon_number "1";
C8113385	StringTie	exon	342	537	.	+	.	transcript_id "MSTRG.1974.2"; gene_id "MSTRG.1974"; exon_number "2";
C8114063	StringTie	transcript	2	537	.	+	.	transcript_id "MSTRG.1987.1"; gene_id "MSTRG.1987"; xloc "XLOC_001992"; class_code "u"; tss_id "TSS1993";
C8114063	StringTie	exon	2	377	.	+	.	transcript_id "MSTRG.1987.1"; gene_id "MSTRG.1987"; exon_number "1";
C8114063	StringTie	exon	464	537	.	+	.	transcript_id "MSTRG.1987.1"; gene_id "MSTRG.1987"; exon_number "2";
C8114403	StringTie	transcript	3	415	.	-	.	transcript_id "MSTRG.1989.1"; gene_id "MSTRG.1989"; xloc "XLOC_001994"; class_code "u"; tss_id "TSS1995";
C8114403	StringTie	exon	3	246	.	-	.	transcript_id "MSTRG.1989.1"; gene_id "MSTRG.1989"; exon_number "1";
C8114403	StringTie	exon	364	415	.	-	.	transcript_id "MSTRG.1989.1"; gene_id "MSTRG.1989"; exon_number "2";
C8114629	StringTie	transcript	72	521	.	+	.	transcript_id "MSTRG.1994.1"; gene_id "MSTRG.1994"; xloc "XLOC_001999"; class_code "u"; tss_id "TSS2000";
C8114629	StringTie	exon	72	218	.	+	.	transcript_id "MSTRG.1994.1"; gene_id "MSTRG.1994"; exon_number "1";
C8114629	StringTie	exon	429	521	.	+	.	transcript_id "MSTRG.1994.1"; gene_id "MSTRG.1994"; exon_number "2";
C8115653	StringTie	transcript	1	542	.	-	.	transcript_id "MSTRG.2006.1"; gene_id "MSTRG.2006"; xloc "XLOC_002011"; class_code "u"; tss_id "TSS2012";
C8115653	StringTie	exon	1	33	.	-	.	transcript_id "MSTRG.2006.1"; gene_id "MSTRG.2006"; exon_number "1";
C8115653	StringTie	exon	136	198	.	-	.	transcript_id "MSTRG.2006.1"; gene_id "MSTRG.2006"; exon_number "2";
C8115653	StringTie	exon	323	409	.	-	.	transcript_id "MSTRG.2006.1"; gene_id "MSTRG.2006"; exon_number "3";
C8115653	StringTie	exon	509	542	.	-	.	transcript_id "MSTRG.2006.1"; gene_id "MSTRG.2006"; exon_number "4";
C8115869	StringTie	transcript	1	543	.	-	.	transcript_id "MSTRG.2008.1"; gene_id "MSTRG.2008"; xloc "XLOC_002013"; class_code "u"; tss_id "TSS2014";
C8115869	StringTie	exon	1	49	.	-	.	transcript_id "MSTRG.2008.1"; gene_id "MSTRG.2008"; exon_number "1";
C8115869	StringTie	exon	133	231	.	-	.	transcript_id "MSTRG.2008.1"; gene_id "MSTRG.2008"; exon_number "2";
C8115869	StringTie	exon	453	543	.	-	.	transcript_id "MSTRG.2008.1"; gene_id "MSTRG.2008"; exon_number "3";
C8116015	StringTie	transcript	1	543	.	-	.	transcript_id "MSTRG.2010.2"; gene_id "MSTRG.2010"; xloc "XLOC_002015"; class_code "u"; tss_id "TSS2016";
C8116015	StringTie	exon	1	131	.	-	.	transcript_id "MSTRG.2010.2"; gene_id "MSTRG.2010"; exon_number "1";
C8116015	StringTie	exon	232	289	.	-	.	transcript_id "MSTRG.2010.2"; gene_id "MSTRG.2010"; exon_number "2";
C8116015	StringTie	exon	482	543	.	-	.	transcript_id "MSTRG.2010.2"; gene_id "MSTRG.2010"; exon_number "3";
C8116743	StringTie	transcript	14	425	.	+	.	transcript_id "MSTRG.2024.1"; gene_id "MSTRG.2024"; xloc "XLOC_002030"; class_code "u"; tss_id "TSS2031";
C8116743	StringTie	exon	14	112	.	+	.	transcript_id "MSTRG.2024.1"; gene_id "MSTRG.2024"; exon_number "1";
C8116743	StringTie	exon	207	263	.	+	.	transcript_id "MSTRG.2024.1"; gene_id "MSTRG.2024"; exon_number "2";
C8116743	StringTie	exon	353	425	.	+	.	transcript_id "MSTRG.2024.1"; gene_id "MSTRG.2024"; exon_number "3";
C8117475	StringTie	transcript	27	542	.	+	.	transcript_id "MSTRG.2040.1"; gene_id "MSTRG.2040"; xloc "XLOC_002046"; class_code "u"; tss_id "TSS2047";
C8117475	StringTie	exon	27	129	.	+	.	transcript_id "MSTRG.2040.1"; gene_id "MSTRG.2040"; exon_number "1";
C8117475	StringTie	exon	322	542	.	+	.	transcript_id "MSTRG.2040.1"; gene_id "MSTRG.2040"; exon_number "2";
C8118069	StringTie	transcript	5	494	.	+	.	transcript_id "MSTRG.2053.1"; gene_id "MSTRG.2053"; xloc "XLOC_002059"; class_code "u"; tss_id "TSS2060";
C8118069	StringTie	exon	5	112	.	+	.	transcript_id "MSTRG.2053.1"; gene_id "MSTRG.2053"; exon_number "1";
C8118069	StringTie	exon	210	266	.	+	.	transcript_id "MSTRG.2053.1"; gene_id "MSTRG.2053"; exon_number "2";
C8118069	StringTie	exon	356	494	.	+	.	transcript_id "MSTRG.2053.1"; gene_id "MSTRG.2053"; exon_number "3";
C8118613	StringTie	transcript	1	548	.	+	.	transcript_id "MSTRG.2057.2"; gene_id "MSTRG.2057"; xloc "XLOC_002063"; class_code "u"; tss_id "TSS2064";
C8118613	StringTie	exon	1	40	.	+	.	transcript_id "MSTRG.2057.2"; gene_id "MSTRG.2057"; exon_number "1";
C8118613	StringTie	exon	137	272	.	+	.	transcript_id "MSTRG.2057.2"; gene_id "MSTRG.2057"; exon_number "2";
C8118613	StringTie	exon	450	548	.	+	.	transcript_id "MSTRG.2057.2"; gene_id "MSTRG.2057"; exon_number "3";
C8118909	StringTie	transcript	1	549	.	-	.	transcript_id "MSTRG.2060.1"; gene_id "MSTRG.2060"; xloc "XLOC_002066"; class_code "u"; tss_id "TSS2067";
C8118909	StringTie	exon	1	100	.	-	.	transcript_id "MSTRG.2060.1"; gene_id "MSTRG.2060"; exon_number "1";
C8118909	StringTie	exon	278	549	.	-	.	transcript_id "MSTRG.2060.1"; gene_id "MSTRG.2060"; exon_number "2";
C8119281	StringTie	transcript	29	550	.	-	.	transcript_id "MSTRG.2068.2"; gene_id "MSTRG.2068"; xloc "XLOC_002074"; class_code "u"; tss_id "TSS2075";
C8119281	StringTie	exon	29	181	.	-	.	transcript_id "MSTRG.2068.2"; gene_id "MSTRG.2068"; exon_number "1";
C8119281	StringTie	exon	312	550	.	-	.	transcript_id "MSTRG.2068.2"; gene_id "MSTRG.2068"; exon_number "2";
C8119281	StringTie	transcript	32	550	.	-	.	transcript_id "MSTRG.2068.3"; gene_id "MSTRG.2068"; xloc "XLOC_002074"; class_code "u"; tss_id "TSS2075";
C8119281	StringTie	exon	32	181	.	-	.	transcript_id "MSTRG.2068.3"; gene_id "MSTRG.2068"; exon_number "1";
C8119281	StringTie	exon	312	364	.	-	.	transcript_id "MSTRG.2068.3"; gene_id "MSTRG.2068"; exon_number "2";
C8119281	StringTie	exon	526	550	.	-	.	transcript_id "MSTRG.2068.3"; gene_id "MSTRG.2068"; exon_number "3";
C8119619	StringTie	transcript	8	447	.	+	.	transcript_id "MSTRG.2073.1"; gene_id "MSTRG.2073"; xloc "XLOC_002079"; class_code "u"; tss_id "TSS2080";
C8119619	StringTie	exon	8	121	.	+	.	transcript_id "MSTRG.2073.1"; gene_id "MSTRG.2073"; exon_number "1";
C8119619	StringTie	exon	245	447	.	+	.	transcript_id "MSTRG.2073.1"; gene_id "MSTRG.2073"; exon_number "2";
C8120693	StringTie	transcript	1	540	.	-	.	transcript_id "MSTRG.2085.1"; gene_id "MSTRG.2085"; xloc "XLOC_002091"; class_code "u"; tss_id "TSS2092";
C8120693	StringTie	exon	1	39	.	-	.	transcript_id "MSTRG.2085.1"; gene_id "MSTRG.2085"; exon_number "1";
C8120693	StringTie	exon	123	540	.	-	.	transcript_id "MSTRG.2085.1"; gene_id "MSTRG.2085"; exon_number "2";
C8120813	StringTie	transcript	5	554	.	-	.	transcript_id "MSTRG.2086.2"; gene_id "MSTRG.2086"; xloc "XLOC_002092"; class_code "u"; tss_id "TSS2093";
C8120813	StringTie	exon	5	80	.	-	.	transcript_id "MSTRG.2086.2"; gene_id "MSTRG.2086"; exon_number "1";
C8120813	StringTie	exon	171	554	.	-	.	transcript_id "MSTRG.2086.2"; gene_id "MSTRG.2086"; exon_number "2";
C8120989	StringTie	transcript	63	554	.	-	.	transcript_id "MSTRG.2087.2"; gene_id "MSTRG.2087"; xloc "XLOC_002093"; class_code "u"; tss_id "TSS2094";
C8120989	StringTie	exon	63	154	.	-	.	transcript_id "MSTRG.2087.2"; gene_id "MSTRG.2087"; exon_number "1";
C8120989	StringTie	exon	256	554	.	-	.	transcript_id "MSTRG.2087.2"; gene_id "MSTRG.2087"; exon_number "2";
C8120989	StringTie	transcript	63	554	.	-	.	transcript_id "MSTRG.2087.1"; gene_id "MSTRG.2087"; xloc "XLOC_002093"; class_code "u"; tss_id "TSS2094";
C8120989	StringTie	exon	63	154	.	-	.	transcript_id "MSTRG.2087.1"; gene_id "MSTRG.2087"; exon_number "1";
C8120989	StringTie	exon	256	359	.	-	.	transcript_id "MSTRG.2087.1"; gene_id "MSTRG.2087"; exon_number "2";
C8120989	StringTie	exon	536	554	.	-	.	transcript_id "MSTRG.2087.1"; gene_id "MSTRG.2087"; exon_number "3";
C8121383	StringTie	transcript	2	554	.	-	.	transcript_id "MSTRG.2098.1"; gene_id "MSTRG.2098"; xloc "XLOC_002104"; class_code "u"; tss_id "TSS2105";
C8121383	StringTie	exon	2	83	.	-	.	transcript_id "MSTRG.2098.1"; gene_id "MSTRG.2098"; exon_number "1";
C8121383	StringTie	exon	167	289	.	-	.	transcript_id "MSTRG.2098.1"; gene_id "MSTRG.2098"; exon_number "2";
C8121383	StringTie	exon	380	554	.	-	.	transcript_id "MSTRG.2098.1"; gene_id "MSTRG.2098"; exon_number "3";
C8121721	StringTie	transcript	1	555	.	-	.	transcript_id "MSTRG.2102.2"; gene_id "MSTRG.2102"; xloc "XLOC_002108"; class_code "u"; tss_id "TSS2109";
C8121721	StringTie	exon	1	94	.	-	.	transcript_id "MSTRG.2102.2"; gene_id "MSTRG.2102"; exon_number "1";
C8121721	StringTie	exon	165	555	.	-	.	transcript_id "MSTRG.2102.2"; gene_id "MSTRG.2102"; exon_number "2";
C8122031	StringTie	transcript	1	557	.	-	.	transcript_id "MSTRG.2107.1"; gene_id "MSTRG.2107"; xloc "XLOC_002113"; class_code "u"; tss_id "TSS2114";
C8122031	StringTie	exon	1	49	.	-	.	transcript_id "MSTRG.2107.1"; gene_id "MSTRG.2107"; exon_number "1";
C8122031	StringTie	exon	155	253	.	-	.	transcript_id "MSTRG.2107.1"; gene_id "MSTRG.2107"; exon_number "2";
C8122031	StringTie	exon	467	557	.	-	.	transcript_id "MSTRG.2107.1"; gene_id "MSTRG.2107"; exon_number "3";
C8122259	StringTie	transcript	1	557	.	+	.	transcript_id "MSTRG.2112.2"; gene_id "MSTRG.2112"; xloc "XLOC_002118"; class_code "u"; tss_id "TSS2119";
C8122259	StringTie	exon	1	397	.	+	.	transcript_id "MSTRG.2112.2"; gene_id "MSTRG.2112"; exon_number "1";
C8122259	StringTie	exon	502	557	.	+	.	transcript_id "MSTRG.2112.2"; gene_id "MSTRG.2112"; exon_number "2";
C8122259	StringTie	transcript	1	557	.	+	.	transcript_id "MSTRG.2112.1"; gene_id "MSTRG.2112"; xloc "XLOC_002118"; class_code "u"; tss_id "TSS2119";
C8122259	StringTie	exon	1	41	.	+	.	transcript_id "MSTRG.2112.1"; gene_id "MSTRG.2112"; exon_number "1";
C8122259	StringTie	exon	317	397	.	+	.	transcript_id "MSTRG.2112.1"; gene_id "MSTRG.2112"; exon_number "2";
C8122259	StringTie	exon	469	557	.	+	.	transcript_id "MSTRG.2112.1"; gene_id "MSTRG.2112"; exon_number "3";
C8123217	StringTie	transcript	1	559	.	+	.	transcript_id "MSTRG.2126.1"; gene_id "MSTRG.2126"; xloc "XLOC_002132"; class_code "u"; tss_id "TSS2133";
C8123217	StringTie	exon	1	373	.	+	.	transcript_id "MSTRG.2126.1"; gene_id "MSTRG.2126"; exon_number "1";
C8123217	StringTie	exon	532	559	.	+	.	transcript_id "MSTRG.2126.1"; gene_id "MSTRG.2126"; exon_number "2";
C8123845	StringTie	transcript	118	514	.	+	.	transcript_id "MSTRG.2134.1"; gene_id "MSTRG.2134"; xloc "XLOC_002140"; class_code "u"; tss_id "TSS2141";
C8123845	StringTie	exon	118	186	.	+	.	transcript_id "MSTRG.2134.1"; gene_id "MSTRG.2134"; exon_number "1";
C8123845	StringTie	exon	289	514	.	+	.	transcript_id "MSTRG.2134.1"; gene_id "MSTRG.2134"; exon_number "2";
C8124465	StringTie	transcript	34	562	.	-	.	transcript_id "MSTRG.2148.2"; gene_id "MSTRG.2148"; xloc "XLOC_002154"; class_code "u"; tss_id "TSS2155";
C8124465	StringTie	exon	34	247	.	-	.	transcript_id "MSTRG.2148.2"; gene_id "MSTRG.2148"; exon_number "1";
C8124465	StringTie	exon	514	562	.	-	.	transcript_id "MSTRG.2148.2"; gene_id "MSTRG.2148"; exon_number "2";
C8124767	StringTie	transcript	1	563	.	+	.	transcript_id "MSTRG.2151.1"; gene_id "MSTRG.2151"; xloc "XLOC_002157"; class_code "u"; tss_id "TSS2158";
C8124767	StringTie	exon	1	391	.	+	.	transcript_id "MSTRG.2151.1"; gene_id "MSTRG.2151"; exon_number "1";
C8124767	StringTie	exon	512	563	.	+	.	transcript_id "MSTRG.2151.1"; gene_id "MSTRG.2151"; exon_number "2";
C8124809	StringTie	transcript	22	392	.	+	.	transcript_id "MSTRG.2153.1"; gene_id "MSTRG.2153"; xloc "XLOC_002159"; class_code "u"; tss_id "TSS2160";
C8124809	StringTie	exon	22	55	.	+	.	transcript_id "MSTRG.2153.1"; gene_id "MSTRG.2153"; exon_number "1";
C8124809	StringTie	exon	198	392	.	+	.	transcript_id "MSTRG.2153.1"; gene_id "MSTRG.2153"; exon_number "2";
C8125401	StringTie	transcript	91	562	.	+	.	transcript_id "MSTRG.2168.1"; gene_id "MSTRG.2168"; xloc "XLOC_002174"; class_code "u"; tss_id "TSS2175";
C8125401	StringTie	exon	91	216	.	+	.	transcript_id "MSTRG.2168.1"; gene_id "MSTRG.2168"; exon_number "1";
C8125401	StringTie	exon	414	562	.	+	.	transcript_id "MSTRG.2168.1"; gene_id "MSTRG.2168"; exon_number "2";
C8128983	StringTie	transcript	19	573	.	-	.	transcript_id "MSTRG.2206.1"; gene_id "MSTRG.2206"; xloc "XLOC_002212"; class_code "u"; tss_id "TSS2213";
C8128983	StringTie	exon	19	346	.	-	.	transcript_id "MSTRG.2206.1"; gene_id "MSTRG.2206"; exon_number "1";
C8128983	StringTie	exon	422	573	.	-	.	transcript_id "MSTRG.2206.1"; gene_id "MSTRG.2206"; exon_number "2";
C8130129	StringTie	transcript	1	576	.	+	.	transcript_id "MSTRG.2221.1"; gene_id "MSTRG.2221"; xloc "XLOC_002227"; class_code "u"; tss_id "TSS2228";
C8130129	StringTie	exon	1	288	.	+	.	transcript_id "MSTRG.2221.1"; gene_id "MSTRG.2221"; exon_number "1";
C8130129	StringTie	exon	544	576	.	+	.	transcript_id "MSTRG.2221.1"; gene_id "MSTRG.2221"; exon_number "2";
C8130921	StringTie	transcript	3	507	.	-	.	transcript_id "MSTRG.2234.1"; gene_id "MSTRG.2234"; xloc "XLOC_002240"; class_code "u"; tss_id "TSS2241";
C8130921	StringTie	exon	3	132	.	-	.	transcript_id "MSTRG.2234.1"; gene_id "MSTRG.2234"; exon_number "1";
C8130921	StringTie	exon	411	507	.	-	.	transcript_id "MSTRG.2234.1"; gene_id "MSTRG.2234"; exon_number "2";
C8132411	StringTie	transcript	45	581	.	-	.	transcript_id "MSTRG.2259.2"; gene_id "MSTRG.2259"; xloc "XLOC_002265"; class_code "u"; tss_id "TSS2266";
C8132411	StringTie	exon	45	241	.	-	.	transcript_id "MSTRG.2259.2"; gene_id "MSTRG.2259"; exon_number "1";
C8132411	StringTie	exon	333	581	.	-	.	transcript_id "MSTRG.2259.2"; gene_id "MSTRG.2259"; exon_number "2";
C8132653	StringTie	transcript	39	540	.	-	.	transcript_id "MSTRG.2264.1"; gene_id "MSTRG.2264"; xloc "XLOC_002270"; class_code "u"; tss_id "TSS2271";
C8132653	StringTie	exon	39	67	.	-	.	transcript_id "MSTRG.2264.1"; gene_id "MSTRG.2264"; exon_number "1";
C8132653	StringTie	exon	262	540	.	-	.	transcript_id "MSTRG.2264.1"; gene_id "MSTRG.2264"; exon_number "2";
C8133701	StringTie	transcript	1	571	.	-	.	transcript_id "MSTRG.2282.1"; gene_id "MSTRG.2282"; xloc "XLOC_002288"; class_code "u"; tss_id "TSS2289";
C8133701	StringTie	exon	1	272	.	-	.	transcript_id "MSTRG.2282.1"; gene_id "MSTRG.2282"; exon_number "1";
C8133701	StringTie	exon	497	571	.	-	.	transcript_id "MSTRG.2282.1"; gene_id "MSTRG.2282"; exon_number "2";
C8134727	StringTie	transcript	1	587	.	-	.	transcript_id "MSTRG.2298.2"; gene_id "MSTRG.2298"; xloc "XLOC_002304"; class_code "u"; tss_id "TSS2305";
C8134727	StringTie	exon	1	34	.	-	.	transcript_id "MSTRG.2298.2"; gene_id "MSTRG.2298"; exon_number "1";
C8134727	StringTie	exon	132	426	.	-	.	transcript_id "MSTRG.2298.2"; gene_id "MSTRG.2298"; exon_number "2";
C8134727	StringTie	exon	555	587	.	-	.	transcript_id "MSTRG.2298.2"; gene_id "MSTRG.2298"; exon_number "3";
C8134727	StringTie	transcript	1	587	.	-	.	transcript_id "MSTRG.2298.1"; gene_id "MSTRG.2298"; xloc "XLOC_002304"; class_code "u"; tss_id "TSS2305";
C8134727	StringTie	exon	1	34	.	-	.	transcript_id "MSTRG.2298.1"; gene_id "MSTRG.2298"; exon_number "1";
C8134727	StringTie	exon	132	288	.	-	.	transcript_id "MSTRG.2298.1"; gene_id "MSTRG.2298"; exon_number "2";
C8134727	StringTie	exon	555	587	.	-	.	transcript_id "MSTRG.2298.1"; gene_id "MSTRG.2298"; exon_number "3";
C8135337	StringTie	transcript	196	589	.	+	.	transcript_id "MSTRG.2306.2"; gene_id "MSTRG.2306"; xloc "XLOC_002312"; class_code "u"; tss_id "TSS2313";
C8135337	StringTie	exon	196	355	.	+	.	transcript_id "MSTRG.2306.2"; gene_id "MSTRG.2306"; exon_number "1";
C8135337	StringTie	exon	430	589	.	+	.	transcript_id "MSTRG.2306.2"; gene_id "MSTRG.2306"; exon_number "2";
C8136013	StringTie	transcript	1	591	.	-	.	transcript_id "MSTRG.2312.3"; gene_id "MSTRG.2312"; xloc "XLOC_002318"; class_code "u"; tss_id "TSS2319";
C8136013	StringTie	exon	1	33	.	-	.	transcript_id "MSTRG.2312.3"; gene_id "MSTRG.2312"; exon_number "1";
C8136013	StringTie	exon	124	591	.	-	.	transcript_id "MSTRG.2312.3"; gene_id "MSTRG.2312"; exon_number "2";
C8136013	StringTie	transcript	1	591	.	-	.	transcript_id "MSTRG.2312.2"; gene_id "MSTRG.2312"; xloc "XLOC_002318"; class_code "u"; tss_id "TSS2319";
C8136013	StringTie	exon	1	33	.	-	.	transcript_id "MSTRG.2312.2"; gene_id "MSTRG.2312"; exon_number "1";
C8136013	StringTie	exon	124	198	.	-	.	transcript_id "MSTRG.2312.2"; gene_id "MSTRG.2312"; exon_number "2";
C8136013	StringTie	exon	289	591	.	-	.	transcript_id "MSTRG.2312.2"; gene_id "MSTRG.2312"; exon_number "3";
C8137789	StringTie	transcript	1	595	.	+	.	transcript_id "MSTRG.2335.1"; gene_id "MSTRG.2335"; xloc "XLOC_002341"; class_code "u"; tss_id "TSS2342";
C8137789	StringTie	exon	1	36	.	+	.	transcript_id "MSTRG.2335.1"; gene_id "MSTRG.2335"; exon_number "1";
C8137789	StringTie	exon	285	595	.	+	.	transcript_id "MSTRG.2335.1"; gene_id "MSTRG.2335"; exon_number "2";
C8137985	StringTie	transcript	1	596	.	-	.	transcript_id "MSTRG.2339.2"; gene_id "MSTRG.2339"; xloc "XLOC_002345"; class_code "u"; tss_id "TSS2346";
C8137985	StringTie	exon	1	43	.	-	.	transcript_id "MSTRG.2339.2"; gene_id "MSTRG.2339"; exon_number "1";
C8137985	StringTie	exon	111	596	.	-	.	transcript_id "MSTRG.2339.2"; gene_id "MSTRG.2339"; exon_number "2";
C8138601	StringTie	transcript	1	453	.	+	.	transcript_id "MSTRG.2346.1"; gene_id "MSTRG.2346"; xloc "XLOC_002352"; class_code "u"; tss_id "TSS2353";
C8138601	StringTie	exon	1	227	.	+	.	transcript_id "MSTRG.2346.1"; gene_id "MSTRG.2346"; exon_number "1";
C8138601	StringTie	exon	325	453	.	+	.	transcript_id "MSTRG.2346.1"; gene_id "MSTRG.2346"; exon_number "2";
C8138953	StringTie	transcript	1	598	.	+	.	transcript_id "MSTRG.2349.2"; gene_id "MSTRG.2349"; xloc "XLOC_002355"; class_code "u"; tss_id "TSS2356";
C8138953	StringTie	exon	1	128	.	+	.	transcript_id "MSTRG.2349.2"; gene_id "MSTRG.2349"; exon_number "1";
C8138953	StringTie	exon	306	598	.	+	.	transcript_id "MSTRG.2349.2"; gene_id "MSTRG.2349"; exon_number "2";
C8139411	StringTie	transcript	134	595	.	+	.	transcript_id "MSTRG.2354.1"; gene_id "MSTRG.2354"; xloc "XLOC_002360"; class_code "u"; tss_id "TSS2361";
C8139411	StringTie	exon	134	188	.	+	.	transcript_id "MSTRG.2354.1"; gene_id "MSTRG.2354"; exon_number "1";
C8139411	StringTie	exon	311	595	.	+	.	transcript_id "MSTRG.2354.1"; gene_id "MSTRG.2354"; exon_number "2";
C8139695	StringTie	transcript	1	521	.	+	.	transcript_id "MSTRG.2360.1"; gene_id "MSTRG.2360"; xloc "XLOC_002366"; class_code "u"; tss_id "TSS2367";
C8139695	StringTie	exon	1	189	.	+	.	transcript_id "MSTRG.2360.1"; gene_id "MSTRG.2360"; exon_number "1";
C8139695	StringTie	exon	430	521	.	+	.	transcript_id "MSTRG.2360.1"; gene_id "MSTRG.2360"; exon_number "2";
C8140043	StringTie	transcript	2	495	.	-	.	transcript_id "MSTRG.2368.1"; gene_id "MSTRG.2368"; xloc "XLOC_002374"; class_code "u"; tss_id "TSS2375";
C8140043	StringTie	exon	2	76	.	-	.	transcript_id "MSTRG.2368.1"; gene_id "MSTRG.2368"; exon_number "1";
C8140043	StringTie	exon	236	346	.	-	.	transcript_id "MSTRG.2368.1"; gene_id "MSTRG.2368"; exon_number "2";
C8140043	StringTie	exon	430	495	.	-	.	transcript_id "MSTRG.2368.1"; gene_id "MSTRG.2368"; exon_number "3";
C8140665	StringTie	transcript	7	601	.	-	.	transcript_id "MSTRG.2378.1"; gene_id "MSTRG.2378"; xloc "XLOC_002384"; class_code "u"; tss_id "TSS2385";
C8140665	StringTie	exon	7	68	.	-	.	transcript_id "MSTRG.2378.1"; gene_id "MSTRG.2378"; exon_number "1";
C8140665	StringTie	exon	264	364	.	-	.	transcript_id "MSTRG.2378.1"; gene_id "MSTRG.2378"; exon_number "2";
C8140665	StringTie	exon	478	601	.	-	.	transcript_id "MSTRG.2378.1"; gene_id "MSTRG.2378"; exon_number "3";
C8140665	StringTie	transcript	9	601	.	-	.	transcript_id "MSTRG.2378.3"; gene_id "MSTRG.2378"; xloc "XLOC_002384"; class_code "u"; tss_id "TSS2385";
C8140665	StringTie	exon	9	364	.	-	.	transcript_id "MSTRG.2378.3"; gene_id "MSTRG.2378"; exon_number "1";
C8140665	StringTie	exon	478	601	.	-	.	transcript_id "MSTRG.2378.3"; gene_id "MSTRG.2378"; exon_number "2";
C8140665	StringTie	transcript	9	601	.	-	.	transcript_id "MSTRG.2378.2"; gene_id "MSTRG.2378"; xloc "XLOC_002384"; class_code "u"; tss_id "TSS2385";
C8140665	StringTie	exon	9	68	.	-	.	transcript_id "MSTRG.2378.2"; gene_id "MSTRG.2378"; exon_number "1";
C8140665	StringTie	exon	264	367	.	-	.	transcript_id "MSTRG.2378.2"; gene_id "MSTRG.2378"; exon_number "2";
C8140665	StringTie	exon	478	601	.	-	.	transcript_id "MSTRG.2378.2"; gene_id "MSTRG.2378"; exon_number "3";
C8141311	StringTie	transcript	1	600	.	+	.	transcript_id "MSTRG.2389.1"; gene_id "MSTRG.2389"; xloc "XLOC_002395"; class_code "u"; tss_id "TSS2396";
C8141311	StringTie	exon	1	113	.	+	.	transcript_id "MSTRG.2389.1"; gene_id "MSTRG.2389"; exon_number "1";
C8141311	StringTie	exon	287	318	.	+	.	transcript_id "MSTRG.2389.1"; gene_id "MSTRG.2389"; exon_number "2";
C8141311	StringTie	exon	529	600	.	+	.	transcript_id "MSTRG.2389.1"; gene_id "MSTRG.2389"; exon_number "3";
C8141535	StringTie	transcript	187	593	.	-	.	transcript_id "MSTRG.2392.1"; gene_id "MSTRG.2392"; xloc "XLOC_002398"; class_code "u"; tss_id "TSS2399";
C8141535	StringTie	exon	187	365	.	-	.	transcript_id "MSTRG.2392.1"; gene_id "MSTRG.2392"; exon_number "1";
C8141535	StringTie	exon	481	593	.	-	.	transcript_id "MSTRG.2392.1"; gene_id "MSTRG.2392"; exon_number "2";
C8141679	StringTie	transcript	1	428	.	+	.	transcript_id "MSTRG.2394.1"; gene_id "MSTRG.2394"; xloc "XLOC_002400"; class_code "u"; tss_id "TSS2401";
C8141679	StringTie	exon	1	187	.	+	.	transcript_id "MSTRG.2394.1"; gene_id "MSTRG.2394"; exon_number "1";
C8141679	StringTie	exon	310	428	.	+	.	transcript_id "MSTRG.2394.1"; gene_id "MSTRG.2394"; exon_number "2";
C8144043	StringTie	transcript	58	611	.	+	.	transcript_id "MSTRG.2422.3"; gene_id "MSTRG.2422"; xloc "XLOC_002428"; class_code "u"; tss_id "TSS2429";
C8144043	StringTie	exon	58	229	.	+	.	transcript_id "MSTRG.2422.3"; gene_id "MSTRG.2422"; exon_number "1";
C8144043	StringTie	exon	339	424	.	+	.	transcript_id "MSTRG.2422.3"; gene_id "MSTRG.2422"; exon_number "2";
C8144043	StringTie	exon	511	611	.	+	.	transcript_id "MSTRG.2422.3"; gene_id "MSTRG.2422"; exon_number "3";
C8144043	StringTie	transcript	58	611	.	+	.	transcript_id "MSTRG.2422.2"; gene_id "MSTRG.2422"; xloc "XLOC_002428"; class_code "u"; tss_id "TSS2429";
C8144043	StringTie	exon	58	424	.	+	.	transcript_id "MSTRG.2422.2"; gene_id "MSTRG.2422"; exon_number "1";
C8144043	StringTie	exon	502	611	.	+	.	transcript_id "MSTRG.2422.2"; gene_id "MSTRG.2422"; exon_number "2";
C8145221	StringTie	transcript	91	585	.	+	.	transcript_id "MSTRG.2439.1"; gene_id "MSTRG.2439"; xloc "XLOC_002446"; class_code "u"; tss_id "TSS2447";
C8145221	StringTie	exon	91	153	.	+	.	transcript_id "MSTRG.2439.1"; gene_id "MSTRG.2439"; exon_number "1";
C8145221	StringTie	exon	228	585	.	+	.	transcript_id "MSTRG.2439.1"; gene_id "MSTRG.2439"; exon_number "2";
C8145435	StringTie	transcript	243	549	.	+	.	transcript_id "MSTRG.2440.1"; gene_id "MSTRG.2440"; xloc "XLOC_002447"; class_code "u"; tss_id "TSS2448";
C8145435	StringTie	exon	243	392	.	+	.	transcript_id "MSTRG.2440.1"; gene_id "MSTRG.2440"; exon_number "1";
C8145435	StringTie	exon	467	549	.	+	.	transcript_id "MSTRG.2440.1"; gene_id "MSTRG.2440"; exon_number "2";
C8146339	StringTie	transcript	27	599	.	-	.	transcript_id "MSTRG.2448.1"; gene_id "MSTRG.2448"; xloc "XLOC_002455"; class_code "u"; tss_id "TSS2456";
C8146339	StringTie	exon	27	369	.	-	.	transcript_id "MSTRG.2448.1"; gene_id "MSTRG.2448"; exon_number "1";
C8146339	StringTie	exon	480	599	.	-	.	transcript_id "MSTRG.2448.1"; gene_id "MSTRG.2448"; exon_number "2";
C8146913	StringTie	transcript	13	619	.	+	.	transcript_id "MSTRG.2459.3"; gene_id "MSTRG.2459"; xloc "XLOC_002466"; class_code "u"; tss_id "TSS2467";
C8146913	StringTie	exon	13	236	.	+	.	transcript_id "MSTRG.2459.3"; gene_id "MSTRG.2459"; exon_number "1";
C8146913	StringTie	exon	379	619	.	+	.	transcript_id "MSTRG.2459.3"; gene_id "MSTRG.2459"; exon_number "2";
C8147581	StringTie	transcript	1	572	.	+	.	transcript_id "MSTRG.2468.1"; gene_id "MSTRG.2468"; xloc "XLOC_002475"; class_code "u"; tss_id "TSS2476";
C8147581	StringTie	exon	1	255	.	+	.	transcript_id "MSTRG.2468.1"; gene_id "MSTRG.2468"; exon_number "1";
C8147581	StringTie	exon	357	572	.	+	.	transcript_id "MSTRG.2468.1"; gene_id "MSTRG.2468"; exon_number "2";
C8148037	StringTie	transcript	1	622	.	+	.	transcript_id "MSTRG.2473.2"; gene_id "MSTRG.2473"; xloc "XLOC_002480"; class_code "u"; tss_id "TSS2481";
C8148037	StringTie	exon	1	30	.	+	.	transcript_id "MSTRG.2473.2"; gene_id "MSTRG.2473"; exon_number "1";
C8148037	StringTie	exon	146	246	.	+	.	transcript_id "MSTRG.2473.2"; gene_id "MSTRG.2473"; exon_number "2";
C8148037	StringTie	exon	415	622	.	+	.	transcript_id "MSTRG.2473.2"; gene_id "MSTRG.2473"; exon_number "3";
C8148037	StringTie	transcript	1	622	.	+	.	transcript_id "MSTRG.2473.1"; gene_id "MSTRG.2473"; xloc "XLOC_002480"; class_code "u"; tss_id "TSS2481";
C8148037	StringTie	exon	1	30	.	+	.	transcript_id "MSTRG.2473.1"; gene_id "MSTRG.2473"; exon_number "1";
C8148037	StringTie	exon	146	622	.	+	.	transcript_id "MSTRG.2473.1"; gene_id "MSTRG.2473"; exon_number "2";
C8148403	StringTie	transcript	14	622	.	+	.	transcript_id "MSTRG.2479.1"; gene_id "MSTRG.2479"; xloc "XLOC_002486"; class_code "u"; tss_id "TSS2487";
C8148403	StringTie	exon	14	98	.	+	.	transcript_id "MSTRG.2479.1"; gene_id "MSTRG.2479"; exon_number "1";
C8148403	StringTie	exon	171	239	.	+	.	transcript_id "MSTRG.2479.1"; gene_id "MSTRG.2479"; exon_number "2";
C8148403	StringTie	exon	330	434	.	+	.	transcript_id "MSTRG.2479.1"; gene_id "MSTRG.2479"; exon_number "3";
C8148403	StringTie	exon	569	622	.	+	.	transcript_id "MSTRG.2479.1"; gene_id "MSTRG.2479"; exon_number "4";
C8148503	StringTie	transcript	1	478	.	-	.	transcript_id "MSTRG.2482.1"; gene_id "MSTRG.2482"; xloc "XLOC_002489"; class_code "u"; tss_id "TSS2490";
C8148503	StringTie	exon	1	295	.	-	.	transcript_id "MSTRG.2482.1"; gene_id "MSTRG.2482"; exon_number "1";
C8148503	StringTie	exon	405	478	.	-	.	transcript_id "MSTRG.2482.1"; gene_id "MSTRG.2482"; exon_number "2";
C8149873	StringTie	transcript	30	592	.	-	.	transcript_id "MSTRG.2504.1"; gene_id "MSTRG.2504"; xloc "XLOC_002511"; class_code "u"; tss_id "TSS2512";
C8149873	StringTie	exon	30	133	.	-	.	transcript_id "MSTRG.2504.1"; gene_id "MSTRG.2504"; exon_number "1";
C8149873	StringTie	exon	425	592	.	-	.	transcript_id "MSTRG.2504.1"; gene_id "MSTRG.2504"; exon_number "2";
C8150437	StringTie	transcript	1	627	.	+	.	transcript_id "MSTRG.2514.2"; gene_id "MSTRG.2514"; xloc "XLOC_002521"; class_code "u"; tss_id "TSS2522";
C8150437	StringTie	exon	1	32	.	+	.	transcript_id "MSTRG.2514.2"; gene_id "MSTRG.2514"; exon_number "1";
C8150437	StringTie	exon	123	627	.	+	.	transcript_id "MSTRG.2514.2"; gene_id "MSTRG.2514"; exon_number "2";
C8150817	StringTie	transcript	1	477	.	+	.	transcript_id "MSTRG.2517.1"; gene_id "MSTRG.2517"; xloc "XLOC_002524"; class_code "u"; tss_id "TSS2525";
C8150817	StringTie	exon	1	133	.	+	.	transcript_id "MSTRG.2517.1"; gene_id "MSTRG.2517"; exon_number "1";
C8150817	StringTie	exon	365	477	.	+	.	transcript_id "MSTRG.2517.1"; gene_id "MSTRG.2517"; exon_number "2";
C8150857	StringTie	transcript	11	524	.	+	.	transcript_id "MSTRG.2518.1"; gene_id "MSTRG.2518"; xloc "XLOC_002525"; class_code "u"; tss_id "TSS2526";
C8150857	StringTie	exon	11	55	.	+	.	transcript_id "MSTRG.2518.1"; gene_id "MSTRG.2518"; exon_number "1";
C8150857	StringTie	exon	344	524	.	+	.	transcript_id "MSTRG.2518.1"; gene_id "MSTRG.2518"; exon_number "2";
C8153913	StringTie	transcript	83	610	.	-	.	transcript_id "MSTRG.2549.1"; gene_id "MSTRG.2549"; xloc "XLOC_002556"; class_code "u"; tss_id "TSS2557";
C8153913	StringTie	exon	83	139	.	-	.	transcript_id "MSTRG.2549.1"; gene_id "MSTRG.2549"; exon_number "1";
C8153913	StringTie	exon	304	424	.	-	.	transcript_id "MSTRG.2549.1"; gene_id "MSTRG.2549"; exon_number "2";
C8153913	StringTie	exon	520	610	.	-	.	transcript_id "MSTRG.2549.1"; gene_id "MSTRG.2549"; exon_number "3";
C8155133	StringTie	transcript	1	641	.	+	.	transcript_id "MSTRG.2579.2"; gene_id "MSTRG.2579"; xloc "XLOC_002586"; class_code "u"; tss_id "TSS2587";
C8155133	StringTie	exon	1	31	.	+	.	transcript_id "MSTRG.2579.2"; gene_id "MSTRG.2579"; exon_number "1";
C8155133	StringTie	exon	142	377	.	+	.	transcript_id "MSTRG.2579.2"; gene_id "MSTRG.2579"; exon_number "2";
C8155133	StringTie	exon	558	641	.	+	.	transcript_id "MSTRG.2579.2"; gene_id "MSTRG.2579"; exon_number "3";
C8155317	StringTie	transcript	145	642	.	+	.	transcript_id "MSTRG.2584.2"; gene_id "MSTRG.2584"; xloc "XLOC_002591"; class_code "u"; tss_id "TSS2592";
C8155317	StringTie	exon	145	378	.	+	.	transcript_id "MSTRG.2584.2"; gene_id "MSTRG.2584"; exon_number "1";
C8155317	StringTie	exon	559	642	.	+	.	transcript_id "MSTRG.2584.2"; gene_id "MSTRG.2584"; exon_number "2";
C8155509	StringTie	transcript	32	635	.	-	.	transcript_id "MSTRG.2586.1"; gene_id "MSTRG.2586"; xloc "XLOC_002593"; class_code "u"; tss_id "TSS2594";
C8155509	StringTie	exon	32	253	.	-	.	transcript_id "MSTRG.2586.1"; gene_id "MSTRG.2586"; exon_number "1";
C8155509	StringTie	exon	469	635	.	-	.	transcript_id "MSTRG.2586.1"; gene_id "MSTRG.2586"; exon_number "2";
C8155729	StringTie	transcript	10	643	.	+	.	transcript_id "MSTRG.2591.1"; gene_id "MSTRG.2591"; xloc "XLOC_002598"; class_code "u"; tss_id "TSS2599";
C8155729	StringTie	exon	10	138	.	+	.	transcript_id "MSTRG.2591.1"; gene_id "MSTRG.2591"; exon_number "1";
C8155729	StringTie	exon	250	643	.	+	.	transcript_id "MSTRG.2591.1"; gene_id "MSTRG.2591"; exon_number "2";
C8156381	StringTie	transcript	177	644	.	-	.	transcript_id "MSTRG.2596.2"; gene_id "MSTRG.2596"; xloc "XLOC_002603"; class_code "u"; tss_id "TSS2604";
C8156381	StringTie	exon	177	491	.	-	.	transcript_id "MSTRG.2596.2"; gene_id "MSTRG.2596"; exon_number "1";
C8156381	StringTie	exon	571	644	.	-	.	transcript_id "MSTRG.2596.2"; gene_id "MSTRG.2596"; exon_number "2";
C8157067	StringTie	transcript	1	565	.	+	.	transcript_id "MSTRG.2600.2"; gene_id "MSTRG.2600"; xloc "XLOC_002607"; class_code "u"; tss_id "TSS2608";
C8157067	StringTie	exon	1	71	.	+	.	transcript_id "MSTRG.2600.2"; gene_id "MSTRG.2600"; exon_number "1";
C8157067	StringTie	exon	312	565	.	+	.	transcript_id "MSTRG.2600.2"; gene_id "MSTRG.2600"; exon_number "2";
C8157067	StringTie	transcript	1	565	.	+	.	transcript_id "MSTRG.2600.1"; gene_id "MSTRG.2600"; xloc "XLOC_002607"; class_code "u"; tss_id "TSS2608";
C8157067	StringTie	exon	1	71	.	+	.	transcript_id "MSTRG.2600.1"; gene_id "MSTRG.2600"; exon_number "1";
C8157067	StringTie	exon	312	414	.	+	.	transcript_id "MSTRG.2600.1"; gene_id "MSTRG.2600"; exon_number "2";
C8157067	StringTie	exon	505	565	.	+	.	transcript_id "MSTRG.2600.1"; gene_id "MSTRG.2600"; exon_number "3";
C8158197	StringTie	transcript	1	555	.	+	.	transcript_id "MSTRG.2616.2"; gene_id "MSTRG.2616"; xloc "XLOC_002624"; class_code "u"; tss_id "TSS2625";
C8158197	StringTie	exon	1	315	.	+	.	transcript_id "MSTRG.2616.2"; gene_id "MSTRG.2616"; exon_number "1";
C8158197	StringTie	exon	443	555	.	+	.	transcript_id "MSTRG.2616.2"; gene_id "MSTRG.2616"; exon_number "2";
C8159105	StringTie	transcript	91	512	.	+	.	transcript_id "MSTRG.2633.1"; gene_id "MSTRG.2633"; xloc "XLOC_002641"; class_code "u"; tss_id "TSS2642";
C8159105	StringTie	exon	91	330	.	+	.	transcript_id "MSTRG.2633.1"; gene_id "MSTRG.2633"; exon_number "1";
C8159105	StringTie	exon	453	512	.	+	.	transcript_id "MSTRG.2633.1"; gene_id "MSTRG.2633"; exon_number "2";
C8159715	StringTie	transcript	196	650	.	-	.	transcript_id "MSTRG.2644.2"; gene_id "MSTRG.2644"; xloc "XLOC_002652"; class_code "u"; tss_id "TSS2653";
C8159715	StringTie	exon	196	265	.	-	.	transcript_id "MSTRG.2644.2"; gene_id "MSTRG.2644"; exon_number "1";
C8159715	StringTie	exon	364	438	.	-	.	transcript_id "MSTRG.2644.2"; gene_id "MSTRG.2644"; exon_number "2";
C8159715	StringTie	exon	515	650	.	-	.	transcript_id "MSTRG.2644.2"; gene_id "MSTRG.2644"; exon_number "3";
C8161029	StringTie	transcript	1	652	.	+	.	transcript_id "MSTRG.2662.1"; gene_id "MSTRG.2662"; xloc "XLOC_002670"; class_code "u"; tss_id "TSS2671";
C8161029	StringTie	exon	1	120	.	+	.	transcript_id "MSTRG.2662.1"; gene_id "MSTRG.2662"; exon_number "1";
C8161029	StringTie	exon	403	652	.	+	.	transcript_id "MSTRG.2662.1"; gene_id "MSTRG.2662"; exon_number "2";
C8162209	StringTie	transcript	1	477	.	+	.	transcript_id "MSTRG.2682.1"; gene_id "MSTRG.2682"; xloc "XLOC_002691"; class_code "u"; tss_id "TSS2692";
C8162209	StringTie	exon	1	77	.	+	.	transcript_id "MSTRG.2682.1"; gene_id "MSTRG.2682"; exon_number "1";
C8162209	StringTie	exon	323	477	.	+	.	transcript_id "MSTRG.2682.1"; gene_id "MSTRG.2682"; exon_number "2";
C8162505	StringTie	transcript	15	654	.	+	.	transcript_id "MSTRG.2688.1"; gene_id "MSTRG.2688"; xloc "XLOC_002697"; class_code "u"; tss_id "TSS2698";
C8162505	StringTie	exon	15	462	.	+	.	transcript_id "MSTRG.2688.1"; gene_id "MSTRG.2688"; exon_number "1";
C8162505	StringTie	exon	549	654	.	+	.	transcript_id "MSTRG.2688.1"; gene_id "MSTRG.2688"; exon_number "2";
C8163011	StringTie	transcript	16	663	.	-	.	transcript_id "MSTRG.2701.2"; gene_id "MSTRG.2701"; xloc "XLOC_002710"; class_code "u"; tss_id "TSS2711";
C8163011	StringTie	exon	16	448	.	-	.	transcript_id "MSTRG.2701.2"; gene_id "MSTRG.2701"; exon_number "1";
C8163011	StringTie	exon	544	663	.	-	.	transcript_id "MSTRG.2701.2"; gene_id "MSTRG.2701"; exon_number "2";
C8163011	StringTie	transcript	16	663	.	-	.	transcript_id "MSTRG.2701.1"; gene_id "MSTRG.2701"; xloc "XLOC_002710"; class_code "u"; tss_id "TSS2711";
C8163011	StringTie	exon	16	262	.	-	.	transcript_id "MSTRG.2701.1"; gene_id "MSTRG.2701"; exon_number "1";
C8163011	StringTie	exon	544	663	.	-	.	transcript_id "MSTRG.2701.1"; gene_id "MSTRG.2701"; exon_number "2";
C8163661	StringTie	transcript	2	665	.	-	.	transcript_id "MSTRG.2709.1"; gene_id "MSTRG.2709"; xloc "XLOC_002718"; class_code "u"; tss_id "TSS2719";
C8163661	StringTie	exon	2	71	.	-	.	transcript_id "MSTRG.2709.1"; gene_id "MSTRG.2709"; exon_number "1";
C8163661	StringTie	exon	502	665	.	-	.	transcript_id "MSTRG.2709.1"; gene_id "MSTRG.2709"; exon_number "2";
C8163737	StringTie	transcript	1	557	.	-	.	transcript_id "MSTRG.2710.2"; gene_id "MSTRG.2710"; xloc "XLOC_002719"; class_code "u"; tss_id "TSS2720";
C8163737	StringTie	exon	1	47	.	-	.	transcript_id "MSTRG.2710.2"; gene_id "MSTRG.2710"; exon_number "1";
C8163737	StringTie	exon	129	557	.	-	.	transcript_id "MSTRG.2710.2"; gene_id "MSTRG.2710"; exon_number "2";
C8166215	StringTie	transcript	1	399	.	-	.	transcript_id "MSTRG.2750.2"; gene_id "MSTRG.2750"; xloc "XLOC_002759"; class_code "u"; tss_id "TSS2760";
C8166215	StringTie	exon	1	63	.	-	.	transcript_id "MSTRG.2750.2"; gene_id "MSTRG.2750"; exon_number "1";
C8166215	StringTie	exon	249	399	.	-	.	transcript_id "MSTRG.2750.2"; gene_id "MSTRG.2750"; exon_number "2";
C8166215	StringTie	transcript	1	399	.	-	.	transcript_id "MSTRG.2750.1"; gene_id "MSTRG.2750"; xloc "XLOC_002759"; class_code "u"; tss_id "TSS2760";
C8166215	StringTie	exon	1	76	.	-	.	transcript_id "MSTRG.2750.1"; gene_id "MSTRG.2750"; exon_number "1";
C8166215	StringTie	exon	249	399	.	-	.	transcript_id "MSTRG.2750.1"; gene_id "MSTRG.2750"; exon_number "2";
C8167729	StringTie	transcript	4	675	.	-	.	transcript_id "MSTRG.2772.1"; gene_id "MSTRG.2772"; xloc "XLOC_002781"; class_code "u"; tss_id "TSS2782";
C8167729	StringTie	exon	4	201	.	-	.	transcript_id "MSTRG.2772.1"; gene_id "MSTRG.2772"; exon_number "1";
C8167729	StringTie	exon	483	675	.	-	.	transcript_id "MSTRG.2772.1"; gene_id "MSTRG.2772"; exon_number "2";
C8168157	StringTie	transcript	130	677	.	+	.	transcript_id "MSTRG.2778.1"; gene_id "MSTRG.2778"; xloc "XLOC_002787"; class_code "u"; tss_id "TSS2788";
C8168157	StringTie	exon	130	280	.	+	.	transcript_id "MSTRG.2778.1"; gene_id "MSTRG.2778"; exon_number "1";
C8168157	StringTie	exon	378	677	.	+	.	transcript_id "MSTRG.2778.1"; gene_id "MSTRG.2778"; exon_number "2";
C8169219	StringTie	transcript	11	660	.	-	.	transcript_id "MSTRG.2793.1"; gene_id "MSTRG.2793"; xloc "XLOC_002802"; class_code "u"; tss_id "TSS2803";
C8169219	StringTie	exon	11	179	.	-	.	transcript_id "MSTRG.2793.1"; gene_id "MSTRG.2793"; exon_number "1";
C8169219	StringTie	exon	512	660	.	-	.	transcript_id "MSTRG.2793.1"; gene_id "MSTRG.2793"; exon_number "2";
C8169293	StringTie	transcript	1	673	.	+	.	transcript_id "MSTRG.2795.1"; gene_id "MSTRG.2795"; xloc "XLOC_002804"; class_code "u"; tss_id "TSS2805";
C8169293	StringTie	exon	1	47	.	+	.	transcript_id "MSTRG.2795.1"; gene_id "MSTRG.2795"; exon_number "1";
C8169293	StringTie	exon	150	673	.	+	.	transcript_id "MSTRG.2795.1"; gene_id "MSTRG.2795"; exon_number "2";
C8170205	StringTie	transcript	42	489	.	+	.	transcript_id "MSTRG.2806.1"; gene_id "MSTRG.2806"; xloc "XLOC_002815"; class_code "u"; tss_id "TSS2816";
C8170205	StringTie	exon	42	76	.	+	.	transcript_id "MSTRG.2806.1"; gene_id "MSTRG.2806"; exon_number "1";
C8170205	StringTie	exon	178	254	.	+	.	transcript_id "MSTRG.2806.1"; gene_id "MSTRG.2806"; exon_number "2";
C8170205	StringTie	exon	366	489	.	+	.	transcript_id "MSTRG.2806.1"; gene_id "MSTRG.2806"; exon_number "3";
C8172039	StringTie	transcript	146	680	.	-	.	transcript_id "MSTRG.2832.1"; gene_id "MSTRG.2832"; xloc "XLOC_002841"; class_code "u"; tss_id "TSS2842";
C8172039	StringTie	exon	146	222	.	-	.	transcript_id "MSTRG.2832.1"; gene_id "MSTRG.2832"; exon_number "1";
C8172039	StringTie	exon	322	455	.	-	.	transcript_id "MSTRG.2832.1"; gene_id "MSTRG.2832"; exon_number "2";
C8172039	StringTie	exon	595	680	.	-	.	transcript_id "MSTRG.2832.1"; gene_id "MSTRG.2832"; exon_number "3";
C8172039	StringTie	transcript	147	680	.	-	.	transcript_id "MSTRG.2832.3"; gene_id "MSTRG.2832"; xloc "XLOC_002841"; class_code "u"; tss_id "TSS2842";
C8172039	StringTie	exon	147	215	.	-	.	transcript_id "MSTRG.2832.3"; gene_id "MSTRG.2832"; exon_number "1";
C8172039	StringTie	exon	322	455	.	-	.	transcript_id "MSTRG.2832.3"; gene_id "MSTRG.2832"; exon_number "2";
C8172039	StringTie	exon	595	680	.	-	.	transcript_id "MSTRG.2832.3"; gene_id "MSTRG.2832"; exon_number "3";
C8172039	StringTie	transcript	147	680	.	-	.	transcript_id "MSTRG.2832.2"; gene_id "MSTRG.2832"; xloc "XLOC_002841"; class_code "u"; tss_id "TSS2842";
C8172039	StringTie	exon	147	455	.	-	.	transcript_id "MSTRG.2832.2"; gene_id "MSTRG.2832"; exon_number "1";
C8172039	StringTie	exon	595	680	.	-	.	transcript_id "MSTRG.2832.2"; gene_id "MSTRG.2832"; exon_number "2";
C8173353	StringTie	transcript	9	674	.	+	.	transcript_id "MSTRG.2855.1"; gene_id "MSTRG.2855"; xloc "XLOC_002864"; class_code "u"; tss_id "TSS2865";
C8173353	StringTie	exon	9	230	.	+	.	transcript_id "MSTRG.2855.1"; gene_id "MSTRG.2855"; exon_number "1";
C8173353	StringTie	exon	329	674	.	+	.	transcript_id "MSTRG.2855.1"; gene_id "MSTRG.2855"; exon_number "2";
C8173759	StringTie	transcript	4	693	.	-	.	transcript_id "MSTRG.2861.3"; gene_id "MSTRG.2861"; xloc "XLOC_002870"; class_code "u"; tss_id "TSS2871";
C8173759	StringTie	exon	4	48	.	-	.	transcript_id "MSTRG.2861.3"; gene_id "MSTRG.2861"; exon_number "1";
C8173759	StringTie	exon	171	275	.	-	.	transcript_id "MSTRG.2861.3"; gene_id "MSTRG.2861"; exon_number "2";
C8173759	StringTie	exon	424	483	.	-	.	transcript_id "MSTRG.2861.3"; gene_id "MSTRG.2861"; exon_number "3";
C8173759	StringTie	exon	595	693	.	-	.	transcript_id "MSTRG.2861.3"; gene_id "MSTRG.2861"; exon_number "4";
C8173759	StringTie	transcript	4	693	.	-	.	transcript_id "MSTRG.2861.1"; gene_id "MSTRG.2861"; xloc "XLOC_002870"; class_code "u"; tss_id "TSS2871";
C8173759	StringTie	exon	4	275	.	-	.	transcript_id "MSTRG.2861.1"; gene_id "MSTRG.2861"; exon_number "1";
C8173759	StringTie	exon	424	483	.	-	.	transcript_id "MSTRG.2861.1"; gene_id "MSTRG.2861"; exon_number "2";
C8173759	StringTie	exon	595	693	.	-	.	transcript_id "MSTRG.2861.1"; gene_id "MSTRG.2861"; exon_number "3";
C8174511	StringTie	transcript	78	662	.	+	.	transcript_id "MSTRG.2875.2"; gene_id "MSTRG.2875"; xloc "XLOC_002884"; class_code "u"; tss_id "TSS2885";
C8174511	StringTie	exon	78	366	.	+	.	transcript_id "MSTRG.2875.2"; gene_id "MSTRG.2875"; exon_number "1";
C8174511	StringTie	exon	470	662	.	+	.	transcript_id "MSTRG.2875.2"; gene_id "MSTRG.2875"; exon_number "2";
C8175125	StringTie	transcript	5	698	.	-	.	transcript_id "MSTRG.2879.1"; gene_id "MSTRG.2879"; xloc "XLOC_002889"; class_code "u"; tss_id "TSS2890";
C8175125	StringTie	exon	5	242	.	-	.	transcript_id "MSTRG.2879.1"; gene_id "MSTRG.2879"; exon_number "1";
C8175125	StringTie	exon	524	698	.	-	.	transcript_id "MSTRG.2879.1"; gene_id "MSTRG.2879"; exon_number "2";
C8176859	StringTie	transcript	1	642	.	+	.	transcript_id "MSTRG.2903.1"; gene_id "MSTRG.2903"; xloc "XLOC_002913"; class_code "u"; tss_id "TSS2914";
C8176859	StringTie	exon	1	107	.	+	.	transcript_id "MSTRG.2903.1"; gene_id "MSTRG.2903"; exon_number "1";
C8176859	StringTie	exon	518	642	.	+	.	transcript_id "MSTRG.2903.1"; gene_id "MSTRG.2903"; exon_number "2";
C8176897	StringTie	transcript	18	695	.	+	.	transcript_id "MSTRG.2904.2"; gene_id "MSTRG.2904"; xloc "XLOC_002914"; class_code "u"; tss_id "TSS2915";
C8176897	StringTie	exon	18	318	.	+	.	transcript_id "MSTRG.2904.2"; gene_id "MSTRG.2904"; exon_number "1";
C8176897	StringTie	exon	427	695	.	+	.	transcript_id "MSTRG.2904.2"; gene_id "MSTRG.2904"; exon_number "2";
C8177297	StringTie	transcript	1	702	.	+	.	transcript_id "MSTRG.2912.1"; gene_id "MSTRG.2912"; xloc "XLOC_002922"; class_code "u"; tss_id "TSS2923";
C8177297	StringTie	exon	1	53	.	+	.	transcript_id "MSTRG.2912.1"; gene_id "MSTRG.2912"; exon_number "1";
C8177297	StringTie	exon	291	356	.	+	.	transcript_id "MSTRG.2912.1"; gene_id "MSTRG.2912"; exon_number "2";
C8177297	StringTie	exon	470	581	.	+	.	transcript_id "MSTRG.2912.1"; gene_id "MSTRG.2912"; exon_number "3";
C8177297	StringTie	exon	676	702	.	+	.	transcript_id "MSTRG.2912.1"; gene_id "MSTRG.2912"; exon_number "4";
C8181395	StringTie	transcript	1	718	.	+	.	transcript_id "MSTRG.2974.2"; gene_id "MSTRG.2974"; xloc "XLOC_002985"; class_code "u"; tss_id "TSS2988";
C8181395	StringTie	exon	1	499	.	+	.	transcript_id "MSTRG.2974.2"; gene_id "MSTRG.2974"; exon_number "1";
C8181395	StringTie	exon	592	718	.	+	.	transcript_id "MSTRG.2974.2"; gene_id "MSTRG.2974"; exon_number "2";
C8181397	StringTie	transcript	122	693	.	+	.	transcript_id "MSTRG.2975.1"; gene_id "MSTRG.2975"; xloc "XLOC_002986"; class_code "u"; tss_id "TSS2989";
C8181397	StringTie	exon	122	504	.	+	.	transcript_id "MSTRG.2975.1"; gene_id "MSTRG.2975"; exon_number "1";
C8181397	StringTie	exon	618	693	.	+	.	transcript_id "MSTRG.2975.1"; gene_id "MSTRG.2975"; exon_number "2";
C8181783	StringTie	transcript	29	719	.	+	.	transcript_id "MSTRG.2979.1"; gene_id "MSTRG.2979"; xloc "XLOC_002990"; class_code "u"; tss_id "TSS2993";
C8181783	StringTie	exon	29	249	.	+	.	transcript_id "MSTRG.2979.1"; gene_id "MSTRG.2979"; exon_number "1";
C8181783	StringTie	exon	383	463	.	+	.	transcript_id "MSTRG.2979.1"; gene_id "MSTRG.2979"; exon_number "2";
C8181783	StringTie	exon	668	719	.	+	.	transcript_id "MSTRG.2979.1"; gene_id "MSTRG.2979"; exon_number "3";
C8182519	StringTie	transcript	96	720	.	-	.	transcript_id "MSTRG.2988.1"; gene_id "MSTRG.2988"; xloc "XLOC_002999"; class_code "u"; tss_id "TSS3002";
C8182519	StringTie	exon	96	459	.	-	.	transcript_id "MSTRG.2988.1"; gene_id "MSTRG.2988"; exon_number "1";
C8182519	StringTie	exon	625	720	.	-	.	transcript_id "MSTRG.2988.1"; gene_id "MSTRG.2988"; exon_number "2";
C8182741	StringTie	transcript	247	703	.	-	.	transcript_id "MSTRG.2990.1"; gene_id "MSTRG.2990"; xloc "XLOC_003001"; class_code "u"; tss_id "TSS3004";
C8182741	StringTie	exon	247	415	.	-	.	transcript_id "MSTRG.2990.1"; gene_id "MSTRG.2990"; exon_number "1";
C8182741	StringTie	exon	644	703	.	-	.	transcript_id "MSTRG.2990.1"; gene_id "MSTRG.2990"; exon_number "2";
C8183199	StringTie	transcript	49	724	.	-	.	transcript_id "MSTRG.2996.1"; gene_id "MSTRG.2996"; xloc "XLOC_003007"; class_code "u"; tss_id "TSS3010";
C8183199	StringTie	exon	49	135	.	-	.	transcript_id "MSTRG.2996.1"; gene_id "MSTRG.2996"; exon_number "1";
C8183199	StringTie	exon	380	724	.	-	.	transcript_id "MSTRG.2996.1"; gene_id "MSTRG.2996"; exon_number "2";
C8183199	StringTie	transcript	53	724	.	-	.	transcript_id "MSTRG.2996.2"; gene_id "MSTRG.2996"; xloc "XLOC_003007"; class_code "u"; tss_id "TSS3010";
C8183199	StringTie	exon	53	135	.	-	.	transcript_id "MSTRG.2996.2"; gene_id "MSTRG.2996"; exon_number "1";
C8183199	StringTie	exon	380	537	.	-	.	transcript_id "MSTRG.2996.2"; gene_id "MSTRG.2996"; exon_number "2";
C8183199	StringTie	exon	705	724	.	-	.	transcript_id "MSTRG.2996.2"; gene_id "MSTRG.2996"; exon_number "3";
C8183729	StringTie	transcript	12	683	.	-	.	transcript_id "MSTRG.3002.1"; gene_id "MSTRG.3002"; xloc "XLOC_003013"; class_code "u"; tss_id "TSS3016";
C8183729	StringTie	exon	12	80	.	-	.	transcript_id "MSTRG.3002.1"; gene_id "MSTRG.3002"; exon_number "1";
C8183729	StringTie	exon	160	683	.	-	.	transcript_id "MSTRG.3002.1"; gene_id "MSTRG.3002"; exon_number "2";
C8183741	StringTie	transcript	7	684	.	-	.	transcript_id "MSTRG.3003.1"; gene_id "MSTRG.3003"; xloc "XLOC_003014"; class_code "u"; tss_id "TSS3017";
C8183741	StringTie	exon	7	25	.	-	.	transcript_id "MSTRG.3003.1"; gene_id "MSTRG.3003"; exon_number "1";
C8183741	StringTie	exon	485	684	.	-	.	transcript_id "MSTRG.3003.1"; gene_id "MSTRG.3003"; exon_number "2";
C8183769	StringTie	transcript	238	726	.	+	.	transcript_id "MSTRG.3004.1"; gene_id "MSTRG.3004"; xloc "XLOC_003015"; class_code "u"; tss_id "TSS3018";
C8183769	StringTie	exon	238	601	.	+	.	transcript_id "MSTRG.3004.1"; gene_id "MSTRG.3004"; exon_number "1";
C8183769	StringTie	exon	702	726	.	+	.	transcript_id "MSTRG.3004.1"; gene_id "MSTRG.3004"; exon_number "2";
C8185419	StringTie	transcript	13	715	.	-	.	transcript_id "MSTRG.3024.1"; gene_id "MSTRG.3024"; xloc "XLOC_003035"; class_code "u"; tss_id "TSS3038";
C8185419	StringTie	exon	13	398	.	-	.	transcript_id "MSTRG.3024.1"; gene_id "MSTRG.3024"; exon_number "1";
C8185419	StringTie	exon	488	715	.	-	.	transcript_id "MSTRG.3024.1"; gene_id "MSTRG.3024"; exon_number "2";
C8186329	StringTie	transcript	104	719	.	-	.	transcript_id "MSTRG.3036.1"; gene_id "MSTRG.3036"; xloc "XLOC_003047"; class_code "u"; tss_id "TSS3050";
C8186329	StringTie	exon	104	550	.	-	.	transcript_id "MSTRG.3036.1"; gene_id "MSTRG.3036"; exon_number "1";
C8186329	StringTie	exon	628	719	.	-	.	transcript_id "MSTRG.3036.1"; gene_id "MSTRG.3036"; exon_number "2";
C8186425	StringTie	transcript	1	734	.	+	.	transcript_id "MSTRG.3038.1"; gene_id "MSTRG.3038"; xloc "XLOC_003049"; class_code "u"; tss_id "TSS3052";
C8186425	StringTie	exon	1	419	.	+	.	transcript_id "MSTRG.3038.1"; gene_id "MSTRG.3038"; exon_number "1";
C8186425	StringTie	exon	647	734	.	+	.	transcript_id "MSTRG.3038.1"; gene_id "MSTRG.3038"; exon_number "2";
C8186851	StringTie	transcript	9	736	.	-	.	transcript_id "MSTRG.3049.1"; gene_id "MSTRG.3049"; xloc "XLOC_003061"; class_code "u"; tss_id "TSS3064";
C8186851	StringTie	exon	9	103	.	-	.	transcript_id "MSTRG.3049.1"; gene_id "MSTRG.3049"; exon_number "1";
C8186851	StringTie	exon	456	736	.	-	.	transcript_id "MSTRG.3049.1"; gene_id "MSTRG.3049"; exon_number "2";
C8188285	StringTie	transcript	124	735	.	+	.	transcript_id "MSTRG.3063.4"; gene_id "MSTRG.3063"; xloc "XLOC_003075"; class_code "u"; tss_id "TSS3079";
C8188285	StringTie	exon	124	182	.	+	.	transcript_id "MSTRG.3063.4"; gene_id "MSTRG.3063"; exon_number "1";
C8188285	StringTie	exon	358	506	.	+	.	transcript_id "MSTRG.3063.4"; gene_id "MSTRG.3063"; exon_number "2";
C8188285	StringTie	exon	636	735	.	+	.	transcript_id "MSTRG.3063.4"; gene_id "MSTRG.3063"; exon_number "3";
C8188859	StringTie	transcript	1	525	.	-	.	transcript_id "MSTRG.3069.1"; gene_id "MSTRG.3069"; xloc "XLOC_003081"; class_code "u"; tss_id "TSS3085";
C8188859	StringTie	exon	1	55	.	-	.	transcript_id "MSTRG.3069.1"; gene_id "MSTRG.3069"; exon_number "1";
C8188859	StringTie	exon	156	228	.	-	.	transcript_id "MSTRG.3069.1"; gene_id "MSTRG.3069"; exon_number "2";
C8188859	StringTie	exon	342	525	.	-	.	transcript_id "MSTRG.3069.1"; gene_id "MSTRG.3069"; exon_number "3";
C8189663	StringTie	transcript	13	745	.	+	.	transcript_id "MSTRG.3086.1"; gene_id "MSTRG.3086"; xloc "XLOC_003098"; class_code "u"; tss_id "TSS3102";
C8189663	StringTie	exon	13	182	.	+	.	transcript_id "MSTRG.3086.1"; gene_id "MSTRG.3086"; exon_number "1";
C8189663	StringTie	exon	628	745	.	+	.	transcript_id "MSTRG.3086.1"; gene_id "MSTRG.3086"; exon_number "2";
C8189955	StringTie	transcript	6	745	.	+	.	transcript_id "MSTRG.3088.1"; gene_id "MSTRG.3088"; xloc "XLOC_003100"; class_code "u"; tss_id "TSS3104";
C8189955	StringTie	exon	6	382	.	+	.	transcript_id "MSTRG.3088.1"; gene_id "MSTRG.3088"; exon_number "1";
C8189955	StringTie	exon	706	745	.	+	.	transcript_id "MSTRG.3088.1"; gene_id "MSTRG.3088"; exon_number "2";
C8189971	StringTie	transcript	1	746	.	-	.	transcript_id "MSTRG.3089.4"; gene_id "MSTRG.3089"; xloc "XLOC_003101"; class_code "u"; tss_id "TSS3105";
C8189971	StringTie	exon	1	84	.	-	.	transcript_id "MSTRG.3089.4"; gene_id "MSTRG.3089"; exon_number "1";
C8189971	StringTie	exon	183	255	.	-	.	transcript_id "MSTRG.3089.4"; gene_id "MSTRG.3089"; exon_number "2";
C8189971	StringTie	exon	411	511	.	-	.	transcript_id "MSTRG.3089.4"; gene_id "MSTRG.3089"; exon_number "3";
C8189971	StringTie	exon	619	746	.	-	.	transcript_id "MSTRG.3089.4"; gene_id "MSTRG.3089"; exon_number "4";
C8190395	StringTie	transcript	1	677	.	-	.	transcript_id "MSTRG.3093.2"; gene_id "MSTRG.3093"; xloc "XLOC_003105"; class_code "u"; tss_id "TSS3109";
C8190395	StringTie	exon	1	158	.	-	.	transcript_id "MSTRG.3093.2"; gene_id "MSTRG.3093"; exon_number "1";
C8190395	StringTie	exon	268	327	.	-	.	transcript_id "MSTRG.3093.2"; gene_id "MSTRG.3093"; exon_number "2";
C8190395	StringTie	exon	461	677	.	-	.	transcript_id "MSTRG.3093.2"; gene_id "MSTRG.3093"; exon_number "3";
C8190395	StringTie	transcript	1	677	.	-	.	transcript_id "MSTRG.3093.1"; gene_id "MSTRG.3093"; xloc "XLOC_003105"; class_code "u"; tss_id "TSS3109";
C8190395	StringTie	exon	1	158	.	-	.	transcript_id "MSTRG.3093.1"; gene_id "MSTRG.3093"; exon_number "1";
C8190395	StringTie	exon	272	327	.	-	.	transcript_id "MSTRG.3093.1"; gene_id "MSTRG.3093"; exon_number "2";
C8190395	StringTie	exon	461	677	.	-	.	transcript_id "MSTRG.3093.1"; gene_id "MSTRG.3093"; exon_number "3";
C8190731	StringTie	transcript	1	749	.	-	.	transcript_id "MSTRG.3098.3"; gene_id "MSTRG.3098"; xloc "XLOC_003110"; class_code "u"; tss_id "TSS3114";
C8190731	StringTie	exon	1	257	.	-	.	transcript_id "MSTRG.3098.3"; gene_id "MSTRG.3098"; exon_number "1";
C8190731	StringTie	exon	413	513	.	-	.	transcript_id "MSTRG.3098.3"; gene_id "MSTRG.3098"; exon_number "2";
C8190731	StringTie	exon	626	749	.	-	.	transcript_id "MSTRG.3098.3"; gene_id "MSTRG.3098"; exon_number "3";
C8190731	StringTie	transcript	1	749	.	-	.	transcript_id "MSTRG.3098.2"; gene_id "MSTRG.3098"; xloc "XLOC_003110"; class_code "u"; tss_id "TSS3114";
C8190731	StringTie	exon	1	84	.	-	.	transcript_id "MSTRG.3098.2"; gene_id "MSTRG.3098"; exon_number "1";
C8190731	StringTie	exon	185	257	.	-	.	transcript_id "MSTRG.3098.2"; gene_id "MSTRG.3098"; exon_number "2";
C8190731	StringTie	exon	413	513	.	-	.	transcript_id "MSTRG.3098.2"; gene_id "MSTRG.3098"; exon_number "3";
C8190731	StringTie	exon	626	749	.	-	.	transcript_id "MSTRG.3098.2"; gene_id "MSTRG.3098"; exon_number "4";
C8190755	StringTie	transcript	1	749	.	+	.	transcript_id "MSTRG.3099.2"; gene_id "MSTRG.3099"; xloc "XLOC_003111"; class_code "u"; tss_id "TSS3115";
C8190755	StringTie	exon	1	268	.	+	.	transcript_id "MSTRG.3099.2"; gene_id "MSTRG.3099"; exon_number "1";
C8190755	StringTie	exon	452	749	.	+	.	transcript_id "MSTRG.3099.2"; gene_id "MSTRG.3099"; exon_number "2";
C8191819	StringTie	transcript	1	748	.	+	.	transcript_id "MSTRG.3112.2"; gene_id "MSTRG.3112"; xloc "XLOC_003124"; class_code "u"; tss_id "TSS3128";
C8191819	StringTie	exon	1	291	.	+	.	transcript_id "MSTRG.3112.2"; gene_id "MSTRG.3112"; exon_number "1";
C8191819	StringTie	exon	437	748	.	+	.	transcript_id "MSTRG.3112.2"; gene_id "MSTRG.3112"; exon_number "2";
C8191819	StringTie	transcript	1	748	.	+	.	transcript_id "MSTRG.3112.1"; gene_id "MSTRG.3112"; xloc "XLOC_003124"; class_code "u"; tss_id "TSS3128";
C8191819	StringTie	exon	1	141	.	+	.	transcript_id "MSTRG.3112.1"; gene_id "MSTRG.3112"; exon_number "1";
C8191819	StringTie	exon	254	291	.	+	.	transcript_id "MSTRG.3112.1"; gene_id "MSTRG.3112"; exon_number "2";
C8191819	StringTie	exon	437	748	.	+	.	transcript_id "MSTRG.3112.1"; gene_id "MSTRG.3112"; exon_number "3";
C8193725	StringTie	transcript	1	753	.	-	.	transcript_id "MSTRG.3135.1"; gene_id "MSTRG.3135"; xloc "XLOC_003147"; class_code "u"; tss_id "TSS3151";
C8193725	StringTie	exon	1	80	.	-	.	transcript_id "MSTRG.3135.1"; gene_id "MSTRG.3135"; exon_number "1";
C8193725	StringTie	exon	176	234	.	-	.	transcript_id "MSTRG.3135.1"; gene_id "MSTRG.3135"; exon_number "2";
C8193725	StringTie	exon	512	577	.	-	.	transcript_id "MSTRG.3135.1"; gene_id "MSTRG.3135"; exon_number "3";
C8193725	StringTie	exon	689	753	.	-	.	transcript_id "MSTRG.3135.1"; gene_id "MSTRG.3135"; exon_number "4";
C8195177	StringTie	transcript	120	726	.	+	.	transcript_id "MSTRG.3151.1"; gene_id "MSTRG.3151"; xloc "XLOC_003163"; class_code "u"; tss_id "TSS3167";
C8195177	StringTie	exon	120	224	.	+	.	transcript_id "MSTRG.3151.1"; gene_id "MSTRG.3151"; exon_number "1";
C8195177	StringTie	exon	538	726	.	+	.	transcript_id "MSTRG.3151.1"; gene_id "MSTRG.3151"; exon_number "2";
C8195663	StringTie	transcript	18	758	.	+	.	transcript_id "MSTRG.3159.2"; gene_id "MSTRG.3159"; xloc "XLOC_003171"; class_code "u"; tss_id "TSS3175";
C8195663	StringTie	exon	18	138	.	+	.	transcript_id "MSTRG.3159.2"; gene_id "MSTRG.3159"; exon_number "1";
C8195663	StringTie	exon	365	457	.	+	.	transcript_id "MSTRG.3159.2"; gene_id "MSTRG.3159"; exon_number "2";
C8195663	StringTie	exon	678	758	.	+	.	transcript_id "MSTRG.3159.2"; gene_id "MSTRG.3159"; exon_number "3";
C8196623	StringTie	transcript	1	762	.	-	.	transcript_id "MSTRG.3168.2"; gene_id "MSTRG.3168"; xloc "XLOC_003180"; class_code "u"; tss_id "TSS3184";
C8196623	StringTie	exon	1	87	.	-	.	transcript_id "MSTRG.3168.2"; gene_id "MSTRG.3168"; exon_number "1";
C8196623	StringTie	exon	573	762	.	-	.	transcript_id "MSTRG.3168.2"; gene_id "MSTRG.3168"; exon_number "2";
C8196649	StringTie	transcript	101	601	.	-	.	transcript_id "MSTRG.3170.1"; gene_id "MSTRG.3170"; xloc "XLOC_003182"; class_code "u"; tss_id "TSS3186";
C8196649	StringTie	exon	101	157	.	-	.	transcript_id "MSTRG.3170.1"; gene_id "MSTRG.3170"; exon_number "1";
C8196649	StringTie	exon	244	601	.	-	.	transcript_id "MSTRG.3170.1"; gene_id "MSTRG.3170"; exon_number "2";
C8197263	StringTie	transcript	9	681	.	-	.	transcript_id "MSTRG.3176.1"; gene_id "MSTRG.3176"; xloc "XLOC_003188"; class_code "u"; tss_id "TSS3192";
C8197263	StringTie	exon	9	362	.	-	.	transcript_id "MSTRG.3176.1"; gene_id "MSTRG.3176"; exon_number "1";
C8197263	StringTie	exon	447	494	.	-	.	transcript_id "MSTRG.3176.1"; gene_id "MSTRG.3176"; exon_number "2";
C8197263	StringTie	exon	585	681	.	-	.	transcript_id "MSTRG.3176.1"; gene_id "MSTRG.3176"; exon_number "3";
C8198403	StringTie	transcript	86	776	.	+	.	transcript_id "MSTRG.3188.2"; gene_id "MSTRG.3188"; xloc "XLOC_003200"; class_code "u"; tss_id "TSS3204";
C8198403	StringTie	exon	86	395	.	+	.	transcript_id "MSTRG.3188.2"; gene_id "MSTRG.3188"; exon_number "1";
C8198403	StringTie	exon	493	619	.	+	.	transcript_id "MSTRG.3188.2"; gene_id "MSTRG.3188"; exon_number "2";
C8198403	StringTie	exon	713	776	.	+	.	transcript_id "MSTRG.3188.2"; gene_id "MSTRG.3188"; exon_number "3";
C8198595	StringTie	transcript	3	777	.	+	.	transcript_id "MSTRG.3191.1"; gene_id "MSTRG.3191"; xloc "XLOC_003203"; class_code "u"; tss_id "TSS3207";
C8198595	StringTie	exon	3	561	.	+	.	transcript_id "MSTRG.3191.1"; gene_id "MSTRG.3191"; exon_number "1";
C8198595	StringTie	exon	642	777	.	+	.	transcript_id "MSTRG.3191.1"; gene_id "MSTRG.3191"; exon_number "2";
C8198619	StringTie	transcript	108	777	.	+	.	transcript_id "MSTRG.3193.1"; gene_id "MSTRG.3193"; xloc "XLOC_003205"; class_code "u"; tss_id "TSS3209";
C8198619	StringTie	exon	108	331	.	+	.	transcript_id "MSTRG.3193.1"; gene_id "MSTRG.3193"; exon_number "1";
C8198619	StringTie	exon	744	777	.	+	.	transcript_id "MSTRG.3193.1"; gene_id "MSTRG.3193"; exon_number "2";
C8200685	StringTie	transcript	9	671	.	-	.	transcript_id "MSTRG.3218.2"; gene_id "MSTRG.3218"; xloc "XLOC_003230"; class_code "u"; tss_id "TSS3234";
C8200685	StringTie	exon	9	136	.	-	.	transcript_id "MSTRG.3218.2"; gene_id "MSTRG.3218"; exon_number "1";
C8200685	StringTie	exon	235	671	.	-	.	transcript_id "MSTRG.3218.2"; gene_id "MSTRG.3218"; exon_number "2";
C8200685	StringTie	transcript	9	757	.	-	.	transcript_id "MSTRG.3218.1"; gene_id "MSTRG.3218"; xloc "XLOC_003230"; class_code "u"; tss_id "TSS3234";
C8200685	StringTie	exon	9	136	.	-	.	transcript_id "MSTRG.3218.1"; gene_id "MSTRG.3218"; exon_number "1";
C8200685	StringTie	exon	235	269	.	-	.	transcript_id "MSTRG.3218.1"; gene_id "MSTRG.3218"; exon_number "2";
C8200685	StringTie	exon	473	619	.	-	.	transcript_id "MSTRG.3218.1"; gene_id "MSTRG.3218"; exon_number "3";
C8200685	StringTie	exon	702	757	.	-	.	transcript_id "MSTRG.3218.1"; gene_id "MSTRG.3218"; exon_number "4";
C8201113	StringTie	transcript	1	787	.	-	.	transcript_id "MSTRG.3224.2"; gene_id "MSTRG.3224"; xloc "XLOC_003236"; class_code "u"; tss_id "TSS3240";
C8201113	StringTie	exon	1	71	.	-	.	transcript_id "MSTRG.3224.2"; gene_id "MSTRG.3224"; exon_number "1";
C8201113	StringTie	exon	181	787	.	-	.	transcript_id "MSTRG.3224.2"; gene_id "MSTRG.3224"; exon_number "2";
C8201401	StringTie	transcript	118	788	.	+	.	transcript_id "MSTRG.3230.2"; gene_id "MSTRG.3230"; xloc "XLOC_003242"; class_code "u"; tss_id "TSS3246";
C8201401	StringTie	exon	118	199	.	+	.	transcript_id "MSTRG.3230.2"; gene_id "MSTRG.3230"; exon_number "1";
C8201401	StringTie	exon	284	643	.	+	.	transcript_id "MSTRG.3230.2"; gene_id "MSTRG.3230"; exon_number "2";
C8201401	StringTie	exon	759	788	.	+	.	transcript_id "MSTRG.3230.2"; gene_id "MSTRG.3230"; exon_number "3";
C8204019	StringTie	transcript	12	797	.	+	.	transcript_id "MSTRG.3263.2"; gene_id "MSTRG.3263"; xloc "XLOC_003275"; class_code "u"; tss_id "TSS3279";
C8204019	StringTie	exon	12	507	.	+	.	transcript_id "MSTRG.3263.2"; gene_id "MSTRG.3263"; exon_number "1";
C8204019	StringTie	exon	596	797	.	+	.	transcript_id "MSTRG.3263.2"; gene_id "MSTRG.3263"; exon_number "2";
C8204091	StringTie	transcript	1	798	.	-	.	transcript_id "MSTRG.3266.1"; gene_id "MSTRG.3266"; xloc "XLOC_003278"; class_code "u"; tss_id "TSS3282";
C8204091	StringTie	exon	1	24	.	-	.	transcript_id "MSTRG.3266.1"; gene_id "MSTRG.3266"; exon_number "1";
C8204091	StringTie	exon	176	338	.	-	.	transcript_id "MSTRG.3266.1"; gene_id "MSTRG.3266"; exon_number "2";
C8204091	StringTie	exon	444	557	.	-	.	transcript_id "MSTRG.3266.1"; gene_id "MSTRG.3266"; exon_number "3";
C8204091	StringTie	exon	773	798	.	-	.	transcript_id "MSTRG.3266.1"; gene_id "MSTRG.3266"; exon_number "4";
C8205229	StringTie	transcript	67	788	.	+	.	transcript_id "MSTRG.3282.1"; gene_id "MSTRG.3282"; xloc "XLOC_003294"; class_code "u"; tss_id "TSS3298";
C8205229	StringTie	exon	67	200	.	+	.	transcript_id "MSTRG.3282.1"; gene_id "MSTRG.3282"; exon_number "1";
C8205229	StringTie	exon	713	788	.	+	.	transcript_id "MSTRG.3282.1"; gene_id "MSTRG.3282"; exon_number "2";
C8205607	StringTie	transcript	9	760	.	-	.	transcript_id "MSTRG.3284.1"; gene_id "MSTRG.3284"; xloc "XLOC_003296"; class_code "u"; tss_id "TSS3300";
C8205607	StringTie	exon	9	370	.	-	.	transcript_id "MSTRG.3284.1"; gene_id "MSTRG.3284"; exon_number "1";
C8205607	StringTie	exon	454	760	.	-	.	transcript_id "MSTRG.3284.1"; gene_id "MSTRG.3284"; exon_number "2";
C8208379	StringTie	transcript	1	814	.	+	.	transcript_id "MSTRG.3310.1"; gene_id "MSTRG.3310"; xloc "XLOC_003323"; class_code "u"; tss_id "TSS3328";
C8208379	StringTie	exon	1	39	.	+	.	transcript_id "MSTRG.3310.1"; gene_id "MSTRG.3310"; exon_number "1";
C8208379	StringTie	exon	579	814	.	+	.	transcript_id "MSTRG.3310.1"; gene_id "MSTRG.3310"; exon_number "2";
C8209159	StringTie	transcript	398	728	.	-	.	transcript_id "MSTRG.3328.1"; gene_id "MSTRG.3328"; xloc "XLOC_003341"; class_code "u"; tss_id "TSS3346";
C8209159	StringTie	exon	398	626	.	-	.	transcript_id "MSTRG.3328.1"; gene_id "MSTRG.3328"; exon_number "1";
C8209159	StringTie	exon	654	728	.	-	.	transcript_id "MSTRG.3328.1"; gene_id "MSTRG.3328"; exon_number "2";
C8212951	StringTie	transcript	6	714	.	+	.	transcript_id "MSTRG.3373.1"; gene_id "MSTRG.3373"; xloc "XLOC_003386"; class_code "u"; tss_id "TSS3393";
C8212951	StringTie	exon	6	436	.	+	.	transcript_id "MSTRG.3373.1"; gene_id "MSTRG.3373"; exon_number "1";
C8212951	StringTie	exon	617	714	.	+	.	transcript_id "MSTRG.3373.1"; gene_id "MSTRG.3373"; exon_number "2";
C8213547	StringTie	transcript	10	829	.	+	.	transcript_id "MSTRG.3384.2"; gene_id "MSTRG.3384"; xloc "XLOC_003397"; class_code "u"; tss_id "TSS3404";
C8213547	StringTie	exon	10	107	.	+	.	transcript_id "MSTRG.3384.2"; gene_id "MSTRG.3384"; exon_number "1";
C8213547	StringTie	exon	214	829	.	+	.	transcript_id "MSTRG.3384.2"; gene_id "MSTRG.3384"; exon_number "2";
C8213547	StringTie	transcript	10	829	.	+	.	transcript_id "MSTRG.3384.1"; gene_id "MSTRG.3384"; xloc "XLOC_003397"; class_code "u"; tss_id "TSS3404";
C8213547	StringTie	exon	10	107	.	+	.	transcript_id "MSTRG.3384.1"; gene_id "MSTRG.3384"; exon_number "1";
C8213547	StringTie	exon	214	617	.	+	.	transcript_id "MSTRG.3384.1"; gene_id "MSTRG.3384"; exon_number "2";
C8213547	StringTie	exon	763	829	.	+	.	transcript_id "MSTRG.3384.1"; gene_id "MSTRG.3384"; exon_number "3";
C8214173	StringTie	transcript	8	816	.	+	.	transcript_id "MSTRG.3395.1"; gene_id "MSTRG.3395"; xloc "XLOC_003408"; class_code "u"; tss_id "TSS3415";
C8214173	StringTie	exon	8	633	.	+	.	transcript_id "MSTRG.3395.1"; gene_id "MSTRG.3395"; exon_number "1";
C8214173	StringTie	exon	758	816	.	+	.	transcript_id "MSTRG.3395.1"; gene_id "MSTRG.3395"; exon_number "2";
C8214427	StringTie	transcript	325	837	.	-	.	transcript_id "MSTRG.3401.1"; gene_id "MSTRG.3401"; xloc "XLOC_003414"; class_code "u"; tss_id "TSS3421";
C8214427	StringTie	exon	325	541	.	-	.	transcript_id "MSTRG.3401.1"; gene_id "MSTRG.3401"; exon_number "1";
C8214427	StringTie	exon	820	837	.	-	.	transcript_id "MSTRG.3401.1"; gene_id "MSTRG.3401"; exon_number "2";
C8214873	StringTie	transcript	1	839	.	+	.	transcript_id "MSTRG.3411.1"; gene_id "MSTRG.3411"; xloc "XLOC_003424"; class_code "u"; tss_id "TSS3431";
C8214873	StringTie	exon	1	18	.	+	.	transcript_id "MSTRG.3411.1"; gene_id "MSTRG.3411"; exon_number "1";
C8214873	StringTie	exon	299	514	.	+	.	transcript_id "MSTRG.3411.1"; gene_id "MSTRG.3411"; exon_number "2";
C8214873	StringTie	exon	807	839	.	+	.	transcript_id "MSTRG.3411.1"; gene_id "MSTRG.3411"; exon_number "3";
C8214921	StringTie	transcript	91	602	.	+	.	transcript_id "MSTRG.3414.1"; gene_id "MSTRG.3414"; xloc "XLOC_003426"; class_code "u"; tss_id "TSS3433";
C8214921	StringTie	exon	91	224	.	+	.	transcript_id "MSTRG.3414.1"; gene_id "MSTRG.3414"; exon_number "1";
C8214921	StringTie	exon	350	602	.	+	.	transcript_id "MSTRG.3414.1"; gene_id "MSTRG.3414"; exon_number "2";
C8215651	StringTie	transcript	1	665	.	-	.	transcript_id "MSTRG.3422.1"; gene_id "MSTRG.3422"; xloc "XLOC_003435"; class_code "u"; tss_id "TSS3442";
C8215651	StringTie	exon	1	54	.	-	.	transcript_id "MSTRG.3422.1"; gene_id "MSTRG.3422"; exon_number "1";
C8215651	StringTie	exon	427	665	.	-	.	transcript_id "MSTRG.3422.1"; gene_id "MSTRG.3422"; exon_number "2";
C8217527	StringTie	transcript	1	850	.	-	.	transcript_id "MSTRG.3443.1"; gene_id "MSTRG.3443"; xloc "XLOC_003456"; class_code "u"; tss_id "TSS3464";
C8217527	StringTie	exon	1	44	.	-	.	transcript_id "MSTRG.3443.1"; gene_id "MSTRG.3443"; exon_number "1";
C8217527	StringTie	exon	585	674	.	-	.	transcript_id "MSTRG.3443.1"; gene_id "MSTRG.3443"; exon_number "2";
C8217527	StringTie	exon	773	850	.	-	.	transcript_id "MSTRG.3443.1"; gene_id "MSTRG.3443"; exon_number "3";
C8219879	StringTie	transcript	1	855	.	+	.	transcript_id "MSTRG.3471.1"; gene_id "MSTRG.3471"; xloc "XLOC_003484"; class_code "u"; tss_id "TSS3493";
C8219879	StringTie	exon	1	153	.	+	.	transcript_id "MSTRG.3471.1"; gene_id "MSTRG.3471"; exon_number "1";
C8219879	StringTie	exon	359	395	.	+	.	transcript_id "MSTRG.3471.1"; gene_id "MSTRG.3471"; exon_number "2";
C8219879	StringTie	exon	692	855	.	+	.	transcript_id "MSTRG.3471.1"; gene_id "MSTRG.3471"; exon_number "3";
C8221331	StringTie	transcript	20	840	.	+	.	transcript_id "MSTRG.3490.1"; gene_id "MSTRG.3490"; xloc "XLOC_003503"; class_code "u"; tss_id "TSS3513";
C8221331	StringTie	exon	20	636	.	+	.	transcript_id "MSTRG.3490.1"; gene_id "MSTRG.3490"; exon_number "1";
C8221331	StringTie	exon	733	840	.	+	.	transcript_id "MSTRG.3490.1"; gene_id "MSTRG.3490"; exon_number "2";
C8223631	StringTie	transcript	1	779	.	+	.	transcript_id "MSTRG.3517.1"; gene_id "MSTRG.3517"; xloc "XLOC_003531"; class_code "u"; tss_id "TSS3541";
C8223631	StringTie	exon	1	80	.	+	.	transcript_id "MSTRG.3517.1"; gene_id "MSTRG.3517"; exon_number "1";
C8223631	StringTie	exon	523	621	.	+	.	transcript_id "MSTRG.3517.1"; gene_id "MSTRG.3517"; exon_number "2";
C8223631	StringTie	exon	700	779	.	+	.	transcript_id "MSTRG.3517.1"; gene_id "MSTRG.3517"; exon_number "3";
C8228831	StringTie	transcript	74	899	.	+	.	transcript_id "MSTRG.3576.1"; gene_id "MSTRG.3576"; xloc "XLOC_003590"; class_code "u"; tss_id "TSS3601";
C8228831	StringTie	exon	74	197	.	+	.	transcript_id "MSTRG.3576.1"; gene_id "MSTRG.3576"; exon_number "1";
C8228831	StringTie	exon	591	899	.	+	.	transcript_id "MSTRG.3576.1"; gene_id "MSTRG.3576"; exon_number "2";
C8229919	StringTie	transcript	115	728	.	+	.	transcript_id "MSTRG.3588.1"; gene_id "MSTRG.3588"; xloc "XLOC_003602"; class_code "u"; tss_id "TSS3613";
C8229919	StringTie	exon	115	162	.	+	.	transcript_id "MSTRG.3588.1"; gene_id "MSTRG.3588"; exon_number "1";
C8229919	StringTie	exon	391	728	.	+	.	transcript_id "MSTRG.3588.1"; gene_id "MSTRG.3588"; exon_number "2";
C8230029	StringTie	transcript	1	466	.	+	.	transcript_id "MSTRG.3589.3"; gene_id "MSTRG.3589"; xloc "XLOC_003603"; class_code "u"; tss_id "TSS3614";
C8230029	StringTie	exon	1	225	.	+	.	transcript_id "MSTRG.3589.3"; gene_id "MSTRG.3589"; exon_number "1";
C8230029	StringTie	exon	322	466	.	+	.	transcript_id "MSTRG.3589.3"; gene_id "MSTRG.3589"; exon_number "2";
C8230029	StringTie	transcript	1	466	.	+	.	transcript_id "MSTRG.3589.2"; gene_id "MSTRG.3589"; xloc "XLOC_003603"; class_code "u"; tss_id "TSS3614";
C8230029	StringTie	exon	1	31	.	+	.	transcript_id "MSTRG.3589.2"; gene_id "MSTRG.3589"; exon_number "1";
C8230029	StringTie	exon	121	466	.	+	.	transcript_id "MSTRG.3589.2"; gene_id "MSTRG.3589"; exon_number "2";
C8230891	StringTie	transcript	71	905	.	-	.	transcript_id "MSTRG.3603.1"; gene_id "MSTRG.3603"; xloc "XLOC_003618"; class_code "u"; tss_id "TSS3629";
C8230891	StringTie	exon	71	325	.	-	.	transcript_id "MSTRG.3603.1"; gene_id "MSTRG.3603"; exon_number "1";
C8230891	StringTie	exon	606	716	.	-	.	transcript_id "MSTRG.3603.1"; gene_id "MSTRG.3603"; exon_number "2";
C8230891	StringTie	exon	848	905	.	-	.	transcript_id "MSTRG.3603.1"; gene_id "MSTRG.3603"; exon_number "3";
C8231117	StringTie	transcript	1	909	.	-	.	transcript_id "MSTRG.3607.2"; gene_id "MSTRG.3607"; xloc "XLOC_003622"; class_code "u"; tss_id "TSS3633";
C8231117	StringTie	exon	1	96	.	-	.	transcript_id "MSTRG.3607.2"; gene_id "MSTRG.3607"; exon_number "1";
C8231117	StringTie	exon	206	909	.	-	.	transcript_id "MSTRG.3607.2"; gene_id "MSTRG.3607"; exon_number "2";
C8231545	StringTie	transcript	1	905	.	-	.	transcript_id "MSTRG.3611.1"; gene_id "MSTRG.3611"; xloc "XLOC_003626"; class_code "u"; tss_id "TSS3637";
C8231545	StringTie	exon	1	245	.	-	.	transcript_id "MSTRG.3611.1"; gene_id "MSTRG.3611"; exon_number "1";
C8231545	StringTie	exon	809	905	.	-	.	transcript_id "MSTRG.3611.1"; gene_id "MSTRG.3611"; exon_number "2";
C8231545	StringTie	transcript	6	905	.	-	.	transcript_id "MSTRG.3611.2"; gene_id "MSTRG.3611"; xloc "XLOC_003626"; class_code "u"; tss_id "TSS3637";
C8231545	StringTie	exon	6	34	.	-	.	transcript_id "MSTRG.3611.2"; gene_id "MSTRG.3611"; exon_number "1";
C8231545	StringTie	exon	150	245	.	-	.	transcript_id "MSTRG.3611.2"; gene_id "MSTRG.3611"; exon_number "2";
C8231545	StringTie	exon	809	905	.	-	.	transcript_id "MSTRG.3611.2"; gene_id "MSTRG.3611"; exon_number "3";
C8232117	StringTie	transcript	1	914	.	+	.	transcript_id "MSTRG.3618.3"; gene_id "MSTRG.3618"; xloc "XLOC_003634"; class_code "u"; tss_id "TSS3645";
C8232117	StringTie	exon	1	522	.	+	.	transcript_id "MSTRG.3618.3"; gene_id "MSTRG.3618"; exon_number "1";
C8232117	StringTie	exon	651	914	.	+	.	transcript_id "MSTRG.3618.3"; gene_id "MSTRG.3618"; exon_number "2";
C8232117	StringTie	transcript	1	914	.	+	.	transcript_id "MSTRG.3618.2"; gene_id "MSTRG.3618"; xloc "XLOC_003634"; class_code "u"; tss_id "TSS3645";
C8232117	StringTie	exon	1	522	.	+	.	transcript_id "MSTRG.3618.2"; gene_id "MSTRG.3618"; exon_number "1";
C8232117	StringTie	exon	651	774	.	+	.	transcript_id "MSTRG.3618.2"; gene_id "MSTRG.3618"; exon_number "2";
C8232117	StringTie	exon	875	914	.	+	.	transcript_id "MSTRG.3618.2"; gene_id "MSTRG.3618"; exon_number "3";
C8232461	StringTie	transcript	6	386	.	+	.	transcript_id "MSTRG.3623.1"; gene_id "MSTRG.3623"; xloc "XLOC_003639"; class_code "u"; tss_id "TSS3650";
C8232461	StringTie	exon	6	198	.	+	.	transcript_id "MSTRG.3623.1"; gene_id "MSTRG.3623"; exon_number "1";
C8232461	StringTie	exon	300	386	.	+	.	transcript_id "MSTRG.3623.1"; gene_id "MSTRG.3623"; exon_number "2";
C8233409	StringTie	transcript	1	576	.	-	.	transcript_id "MSTRG.3633.1"; gene_id "MSTRG.3633"; xloc "XLOC_003649"; class_code "u"; tss_id "TSS3660";
C8233409	StringTie	exon	1	96	.	-	.	transcript_id "MSTRG.3633.1"; gene_id "MSTRG.3633"; exon_number "1";
C8233409	StringTie	exon	207	576	.	-	.	transcript_id "MSTRG.3633.1"; gene_id "MSTRG.3633"; exon_number "2";
C8233459	StringTie	transcript	109	920	.	+	.	transcript_id "MSTRG.3636.2"; gene_id "MSTRG.3636"; xloc "XLOC_003652"; class_code "u"; tss_id "TSS3663";
C8233459	StringTie	exon	109	258	.	+	.	transcript_id "MSTRG.3636.2"; gene_id "MSTRG.3636"; exon_number "1";
C8233459	StringTie	exon	623	733	.	+	.	transcript_id "MSTRG.3636.2"; gene_id "MSTRG.3636"; exon_number "2";
C8233459	StringTie	exon	812	920	.	+	.	transcript_id "MSTRG.3636.2"; gene_id "MSTRG.3636"; exon_number "3";
C8233693	StringTie	transcript	23	698	.	+	.	transcript_id "MSTRG.3639.1"; gene_id "MSTRG.3639"; xloc "XLOC_003655"; class_code "u"; tss_id "TSS3666";
C8233693	StringTie	exon	23	232	.	+	.	transcript_id "MSTRG.3639.1"; gene_id "MSTRG.3639"; exon_number "1";
C8233693	StringTie	exon	343	508	.	+	.	transcript_id "MSTRG.3639.1"; gene_id "MSTRG.3639"; exon_number "2";
C8233693	StringTie	exon	608	698	.	+	.	transcript_id "MSTRG.3639.1"; gene_id "MSTRG.3639"; exon_number "3";
C8234631	StringTie	transcript	1	925	.	+	.	transcript_id "MSTRG.3659.1"; gene_id "MSTRG.3659"; xloc "XLOC_003675"; class_code "u"; tss_id "TSS3686";
C8234631	StringTie	exon	1	75	.	+	.	transcript_id "MSTRG.3659.1"; gene_id "MSTRG.3659"; exon_number "1";
C8234631	StringTie	exon	308	925	.	+	.	transcript_id "MSTRG.3659.1"; gene_id "MSTRG.3659"; exon_number "2";
C8234631	StringTie	transcript	103	925	.	+	.	transcript_id "MSTRG.3659.3"; gene_id "MSTRG.3659"; xloc "XLOC_003675"; class_code "u"; tss_id "TSS3687";
C8234631	StringTie	exon	103	467	.	+	.	transcript_id "MSTRG.3659.3"; gene_id "MSTRG.3659"; exon_number "1";
C8234631	StringTie	exon	565	925	.	+	.	transcript_id "MSTRG.3659.3"; gene_id "MSTRG.3659"; exon_number "2";
C8235137	StringTie	transcript	89	927	.	+	.	transcript_id "MSTRG.3666.2"; gene_id "MSTRG.3666"; xloc "XLOC_003682"; class_code "u"; tss_id "TSS3694";
C8235137	StringTie	exon	89	207	.	+	.	transcript_id "MSTRG.3666.2"; gene_id "MSTRG.3666"; exon_number "1";
C8235137	StringTie	exon	312	398	.	+	.	transcript_id "MSTRG.3666.2"; gene_id "MSTRG.3666"; exon_number "2";
C8235137	StringTie	exon	490	566	.	+	.	transcript_id "MSTRG.3666.2"; gene_id "MSTRG.3666"; exon_number "3";
C8235137	StringTie	exon	649	772	.	+	.	transcript_id "MSTRG.3666.2"; gene_id "MSTRG.3666"; exon_number "4";
C8235137	StringTie	exon	868	927	.	+	.	transcript_id "MSTRG.3666.2"; gene_id "MSTRG.3666"; exon_number "5";
C8235395	StringTie	transcript	167	902	.	-	.	transcript_id "MSTRG.3670.1"; gene_id "MSTRG.3670"; xloc "XLOC_003686"; class_code "u"; tss_id "TSS3698";
C8235395	StringTie	exon	167	758	.	-	.	transcript_id "MSTRG.3670.1"; gene_id "MSTRG.3670"; exon_number "1";
C8235395	StringTie	exon	845	902	.	-	.	transcript_id "MSTRG.3670.1"; gene_id "MSTRG.3670"; exon_number "2";
C8236245	StringTie	transcript	86	557	.	-	.	transcript_id "MSTRG.3689.2"; gene_id "MSTRG.3689"; xloc "XLOC_003706"; class_code "u"; tss_id "TSS3720";
C8236245	StringTie	exon	86	157	.	-	.	transcript_id "MSTRG.3689.2"; gene_id "MSTRG.3689"; exon_number "1";
C8236245	StringTie	exon	257	380	.	-	.	transcript_id "MSTRG.3689.2"; gene_id "MSTRG.3689"; exon_number "2";
C8236245	StringTie	exon	472	557	.	-	.	transcript_id "MSTRG.3689.2"; gene_id "MSTRG.3689"; exon_number "3";
C8236399	StringTie	transcript	1	926	.	-	.	transcript_id "MSTRG.3693.4"; gene_id "MSTRG.3693"; xloc "XLOC_003710"; class_code "u"; tss_id "TSS3724";
C8236399	StringTie	exon	1	328	.	-	.	transcript_id "MSTRG.3693.4"; gene_id "MSTRG.3693"; exon_number "1";
C8236399	StringTie	exon	424	926	.	-	.	transcript_id "MSTRG.3693.4"; gene_id "MSTRG.3693"; exon_number "2";
C8236859	StringTie	transcript	198	935	.	+	.	transcript_id "MSTRG.3698.1"; gene_id "MSTRG.3698"; xloc "XLOC_003715"; class_code "u"; tss_id "TSS3729";
C8236859	StringTie	exon	198	372	.	+	.	transcript_id "MSTRG.3698.1"; gene_id "MSTRG.3698"; exon_number "1";
C8236859	StringTie	exon	716	794	.	+	.	transcript_id "MSTRG.3698.1"; gene_id "MSTRG.3698"; exon_number "2";
C8236859	StringTie	exon	908	935	.	+	.	transcript_id "MSTRG.3698.1"; gene_id "MSTRG.3698"; exon_number "3";
C8237409	StringTie	transcript	4	938	.	-	.	transcript_id "MSTRG.3704.2"; gene_id "MSTRG.3704"; xloc "XLOC_003721"; class_code "u"; tss_id "TSS3736";
C8237409	StringTie	exon	4	70	.	-	.	transcript_id "MSTRG.3704.2"; gene_id "MSTRG.3704"; exon_number "1";
C8237409	StringTie	exon	185	276	.	-	.	transcript_id "MSTRG.3704.2"; gene_id "MSTRG.3704"; exon_number "2";
C8237409	StringTie	exon	676	744	.	-	.	transcript_id "MSTRG.3704.2"; gene_id "MSTRG.3704"; exon_number "3";
C8237409	StringTie	exon	913	938	.	-	.	transcript_id "MSTRG.3704.2"; gene_id "MSTRG.3704"; exon_number "4";
C8237409	StringTie	transcript	4	938	.	-	.	transcript_id "MSTRG.3704.1"; gene_id "MSTRG.3704"; xloc "XLOC_003721"; class_code "u"; tss_id "TSS3736";
C8237409	StringTie	exon	4	70	.	-	.	transcript_id "MSTRG.3704.1"; gene_id "MSTRG.3704"; exon_number "1";
C8237409	StringTie	exon	185	938	.	-	.	transcript_id "MSTRG.3704.1"; gene_id "MSTRG.3704"; exon_number "2";
C8238339	StringTie	transcript	33	878	.	-	.	transcript_id "MSTRG.3710.2"; gene_id "MSTRG.3710"; xloc "XLOC_003727"; class_code "u"; tss_id "TSS3742";
C8238339	StringTie	exon	33	143	.	-	.	transcript_id "MSTRG.3710.2"; gene_id "MSTRG.3710"; exon_number "1";
C8238339	StringTie	exon	316	878	.	-	.	transcript_id "MSTRG.3710.2"; gene_id "MSTRG.3710"; exon_number "2";
C8238493	StringTie	transcript	124	591	.	+	.	transcript_id "MSTRG.3712.1"; gene_id "MSTRG.3712"; xloc "XLOC_003729"; class_code "u"; tss_id "TSS3744";
C8238493	StringTie	exon	124	221	.	+	.	transcript_id "MSTRG.3712.1"; gene_id "MSTRG.3712"; exon_number "1";
C8238493	StringTie	exon	321	591	.	+	.	transcript_id "MSTRG.3712.1"; gene_id "MSTRG.3712"; exon_number "2";
C8241889	StringTie	transcript	60	749	.	+	.	transcript_id "MSTRG.3759.1"; gene_id "MSTRG.3759"; xloc "XLOC_003776"; class_code "u"; tss_id "TSS3791";
C8241889	StringTie	exon	60	591	.	+	.	transcript_id "MSTRG.3759.1"; gene_id "MSTRG.3759"; exon_number "1";
C8241889	StringTie	exon	683	749	.	+	.	transcript_id "MSTRG.3759.1"; gene_id "MSTRG.3759"; exon_number "2";
C8244041	StringTie	transcript	1	970	.	+	.	transcript_id "MSTRG.3785.2"; gene_id "MSTRG.3785"; xloc "XLOC_003803"; class_code "u"; tss_id "TSS3818";
C8244041	StringTie	exon	1	243	.	+	.	transcript_id "MSTRG.3785.2"; gene_id "MSTRG.3785"; exon_number "1";
C8244041	StringTie	exon	320	970	.	+	.	transcript_id "MSTRG.3785.2"; gene_id "MSTRG.3785"; exon_number "2";
C8244041	StringTie	transcript	1	970	.	+	.	transcript_id "MSTRG.3785.1"; gene_id "MSTRG.3785"; xloc "XLOC_003803"; class_code "u"; tss_id "TSS3818";
C8244041	StringTie	exon	1	399	.	+	.	transcript_id "MSTRG.3785.1"; gene_id "MSTRG.3785"; exon_number "1";
C8244041	StringTie	exon	551	970	.	+	.	transcript_id "MSTRG.3785.1"; gene_id "MSTRG.3785"; exon_number "2";
C8245097	StringTie	transcript	344	967	.	-	.	transcript_id "MSTRG.3799.1"; gene_id "MSTRG.3799"; xloc "XLOC_003817"; class_code "u"; tss_id "TSS3832";
C8245097	StringTie	exon	344	709	.	-	.	transcript_id "MSTRG.3799.1"; gene_id "MSTRG.3799"; exon_number "1";
C8245097	StringTie	exon	845	967	.	-	.	transcript_id "MSTRG.3799.1"; gene_id "MSTRG.3799"; exon_number "2";
C8245699	StringTie	transcript	1	978	.	-	.	transcript_id "MSTRG.3805.3"; gene_id "MSTRG.3805"; xloc "XLOC_003823"; class_code "u"; tss_id "TSS3838";
C8245699	StringTie	exon	1	98	.	-	.	transcript_id "MSTRG.3805.3"; gene_id "MSTRG.3805"; exon_number "1";
C8245699	StringTie	exon	460	771	.	-	.	transcript_id "MSTRG.3805.3"; gene_id "MSTRG.3805"; exon_number "2";
C8245699	StringTie	exon	861	978	.	-	.	transcript_id "MSTRG.3805.3"; gene_id "MSTRG.3805"; exon_number "3";
C8245699	StringTie	transcript	1	978	.	-	.	transcript_id "MSTRG.3805.2"; gene_id "MSTRG.3805"; xloc "XLOC_003823"; class_code "u"; tss_id "TSS3838";
C8245699	StringTie	exon	1	98	.	-	.	transcript_id "MSTRG.3805.2"; gene_id "MSTRG.3805"; exon_number "1";
C8245699	StringTie	exon	392	771	.	-	.	transcript_id "MSTRG.3805.2"; gene_id "MSTRG.3805"; exon_number "2";
C8245699	StringTie	exon	861	978	.	-	.	transcript_id "MSTRG.3805.2"; gene_id "MSTRG.3805"; exon_number "3";
C8245699	StringTie	transcript	1	978	.	-	.	transcript_id "MSTRG.3805.1"; gene_id "MSTRG.3805"; xloc "XLOC_003823"; class_code "u"; tss_id "TSS3838";
C8245699	StringTie	exon	1	771	.	-	.	transcript_id "MSTRG.3805.1"; gene_id "MSTRG.3805"; exon_number "1";
C8245699	StringTie	exon	861	978	.	-	.	transcript_id "MSTRG.3805.1"; gene_id "MSTRG.3805"; exon_number "2";
C8245741	StringTie	transcript	1	695	.	+	.	transcript_id "MSTRG.3806.1"; gene_id "MSTRG.3806"; xloc "XLOC_003824"; class_code "u"; tss_id "TSS3839";
C8245741	StringTie	exon	1	207	.	+	.	transcript_id "MSTRG.3806.1"; gene_id "MSTRG.3806"; exon_number "1";
C8245741	StringTie	exon	571	695	.	+	.	transcript_id "MSTRG.3806.1"; gene_id "MSTRG.3806"; exon_number "2";
C8247227	StringTie	transcript	1	629	.	+	.	transcript_id "MSTRG.3824.1"; gene_id "MSTRG.3824"; xloc "XLOC_003843"; class_code "u"; tss_id "TSS3858";
C8247227	StringTie	exon	1	221	.	+	.	transcript_id "MSTRG.3824.1"; gene_id "MSTRG.3824"; exon_number "1";
C8247227	StringTie	exon	334	629	.	+	.	transcript_id "MSTRG.3824.1"; gene_id "MSTRG.3824"; exon_number "2";
C8247271	StringTie	transcript	1	986	.	-	.	transcript_id "MSTRG.3825.2"; gene_id "MSTRG.3825"; xloc "XLOC_003844"; class_code "u"; tss_id "TSS3859";
C8247271	StringTie	exon	1	467	.	-	.	transcript_id "MSTRG.3825.2"; gene_id "MSTRG.3825"; exon_number "1";
C8247271	StringTie	exon	569	986	.	-	.	transcript_id "MSTRG.3825.2"; gene_id "MSTRG.3825"; exon_number "2";
C8247271	StringTie	transcript	1	986	.	-	.	transcript_id "MSTRG.3825.1"; gene_id "MSTRG.3825"; xloc "XLOC_003844"; class_code "u"; tss_id "TSS3859";
C8247271	StringTie	exon	1	467	.	-	.	transcript_id "MSTRG.3825.1"; gene_id "MSTRG.3825"; exon_number "1";
C8247271	StringTie	exon	569	638	.	-	.	transcript_id "MSTRG.3825.1"; gene_id "MSTRG.3825"; exon_number "2";
C8247271	StringTie	exon	741	986	.	-	.	transcript_id "MSTRG.3825.1"; gene_id "MSTRG.3825"; exon_number "3";
C8249571	StringTie	transcript	88	972	.	-	.	transcript_id "MSTRG.3858.2"; gene_id "MSTRG.3858"; xloc "XLOC_003877"; class_code "u"; tss_id "TSS3892";
C8249571	StringTie	exon	88	199	.	-	.	transcript_id "MSTRG.3858.2"; gene_id "MSTRG.3858"; exon_number "1";
C8249571	StringTie	exon	271	347	.	-	.	transcript_id "MSTRG.3858.2"; gene_id "MSTRG.3858"; exon_number "2";
C8249571	StringTie	exon	426	494	.	-	.	transcript_id "MSTRG.3858.2"; gene_id "MSTRG.3858"; exon_number "3";
C8249571	StringTie	exon	879	972	.	-	.	transcript_id "MSTRG.3858.2"; gene_id "MSTRG.3858"; exon_number "4";
C8250577	StringTie	transcript	1	547	.	-	.	transcript_id "MSTRG.3869.1"; gene_id "MSTRG.3869"; xloc "XLOC_003888"; class_code "u"; tss_id "TSS3903";
C8250577	StringTie	exon	1	56	.	-	.	transcript_id "MSTRG.3869.1"; gene_id "MSTRG.3869"; exon_number "1";
C8250577	StringTie	exon	202	340	.	-	.	transcript_id "MSTRG.3869.1"; gene_id "MSTRG.3869"; exon_number "2";
C8250577	StringTie	exon	433	547	.	-	.	transcript_id "MSTRG.3869.1"; gene_id "MSTRG.3869"; exon_number "3";
C8250653	StringTie	transcript	85	1003	.	-	.	transcript_id "MSTRG.3871.2"; gene_id "MSTRG.3871"; xloc "XLOC_003890"; class_code "u"; tss_id "TSS3905";
C8250653	StringTie	exon	85	424	.	-	.	transcript_id "MSTRG.3871.2"; gene_id "MSTRG.3871"; exon_number "1";
C8250653	StringTie	exon	672	813	.	-	.	transcript_id "MSTRG.3871.2"; gene_id "MSTRG.3871"; exon_number "2";
C8250653	StringTie	exon	899	1003	.	-	.	transcript_id "MSTRG.3871.2"; gene_id "MSTRG.3871"; exon_number "3";
C8250653	StringTie	transcript	235	1003	.	-	.	transcript_id "MSTRG.3871.3"; gene_id "MSTRG.3871"; xloc "XLOC_003890"; class_code "u"; tss_id "TSS3905";
C8250653	StringTie	exon	235	424	.	-	.	transcript_id "MSTRG.3871.3"; gene_id "MSTRG.3871"; exon_number "1";
C8250653	StringTie	exon	672	1003	.	-	.	transcript_id "MSTRG.3871.3"; gene_id "MSTRG.3871"; exon_number "2";
C8254341	StringTie	transcript	82	1023	.	-	.	transcript_id "MSTRG.3906.2"; gene_id "MSTRG.3906"; xloc "XLOC_003926"; class_code "u"; tss_id "TSS3941";
C8254341	StringTie	exon	82	396	.	-	.	transcript_id "MSTRG.3906.2"; gene_id "MSTRG.3906"; exon_number "1";
C8254341	StringTie	exon	704	1023	.	-	.	transcript_id "MSTRG.3906.2"; gene_id "MSTRG.3906"; exon_number "2";
C8254341	StringTie	transcript	82	1023	.	-	.	transcript_id "MSTRG.3906.1"; gene_id "MSTRG.3906"; xloc "XLOC_003926"; class_code "u"; tss_id "TSS3941";
C8254341	StringTie	exon	82	396	.	-	.	transcript_id "MSTRG.3906.1"; gene_id "MSTRG.3906"; exon_number "1";
C8254341	StringTie	exon	477	1023	.	-	.	transcript_id "MSTRG.3906.1"; gene_id "MSTRG.3906"; exon_number "2";
C8254341	StringTie	transcript	232	1023	.	-	.	transcript_id "MSTRG.3906.3"; gene_id "MSTRG.3906"; xloc "XLOC_003926"; class_code "u"; tss_id "TSS3941";
C8254341	StringTie	exon	232	396	.	-	.	transcript_id "MSTRG.3906.3"; gene_id "MSTRG.3906"; exon_number "1";
C8254341	StringTie	exon	477	544	.	-	.	transcript_id "MSTRG.3906.3"; gene_id "MSTRG.3906"; exon_number "2";
C8254341	StringTie	exon	704	1023	.	-	.	transcript_id "MSTRG.3906.3"; gene_id "MSTRG.3906"; exon_number "3";
C8255691	StringTie	transcript	1	1031	.	+	.	transcript_id "MSTRG.3926.1"; gene_id "MSTRG.3926"; xloc "XLOC_003946"; class_code "u"; tss_id "TSS3961";
C8255691	StringTie	exon	1	497	.	+	.	transcript_id "MSTRG.3926.1"; gene_id "MSTRG.3926"; exon_number "1";
C8255691	StringTie	exon	782	1031	.	+	.	transcript_id "MSTRG.3926.1"; gene_id "MSTRG.3926"; exon_number "2";
C8256573	StringTie	transcript	50	1029	.	-	.	transcript_id "MSTRG.3935.1"; gene_id "MSTRG.3935"; xloc "XLOC_003955"; class_code "u"; tss_id "TSS3970";
C8256573	StringTie	exon	50	444	.	-	.	transcript_id "MSTRG.3935.1"; gene_id "MSTRG.3935"; exon_number "1";
C8256573	StringTie	exon	793	1029	.	-	.	transcript_id "MSTRG.3935.1"; gene_id "MSTRG.3935"; exon_number "2";
C8259665	StringTie	transcript	1	1026	.	-	.	transcript_id "MSTRG.3963.1"; gene_id "MSTRG.3963"; xloc "XLOC_003983"; class_code "u"; tss_id "TSS3998";
C8259665	StringTie	exon	1	225	.	-	.	transcript_id "MSTRG.3963.1"; gene_id "MSTRG.3963"; exon_number "1";
C8259665	StringTie	exon	552	1026	.	-	.	transcript_id "MSTRG.3963.1"; gene_id "MSTRG.3963"; exon_number "2";
C8260119	StringTie	transcript	5	959	.	+	.	transcript_id "MSTRG.3970.2"; gene_id "MSTRG.3970"; xloc "XLOC_003990"; class_code "u"; tss_id "TSS4005";
C8260119	StringTie	exon	5	796	.	+	.	transcript_id "MSTRG.3970.2"; gene_id "MSTRG.3970"; exon_number "1";
C8260119	StringTie	exon	877	959	.	+	.	transcript_id "MSTRG.3970.2"; gene_id "MSTRG.3970"; exon_number "2";
C8261831	StringTie	transcript	61	1041	.	-	.	transcript_id "MSTRG.3992.1"; gene_id "MSTRG.3992"; xloc "XLOC_004012"; class_code "u"; tss_id "TSS4030";
C8261831	StringTie	exon	61	839	.	-	.	transcript_id "MSTRG.3992.1"; gene_id "MSTRG.3992"; exon_number "1";
C8261831	StringTie	exon	960	1041	.	-	.	transcript_id "MSTRG.3992.1"; gene_id "MSTRG.3992"; exon_number "2";
C8262003	StringTie	transcript	1	1061	.	+	.	transcript_id "MSTRG.3995.1"; gene_id "MSTRG.3995"; xloc "XLOC_004015"; class_code "u"; tss_id "TSS4033";
C8262003	StringTie	exon	1	206	.	+	.	transcript_id "MSTRG.3995.1"; gene_id "MSTRG.3995"; exon_number "1";
C8262003	StringTie	exon	1006	1061	.	+	.	transcript_id "MSTRG.3995.1"; gene_id "MSTRG.3995"; exon_number "2";
C8262371	StringTie	transcript	614	1065	.	-	.	transcript_id "MSTRG.4002.1"; gene_id "MSTRG.4002"; xloc "XLOC_004022"; class_code "u"; tss_id "TSS4040";
C8262371	StringTie	exon	614	927	.	-	.	transcript_id "MSTRG.4002.1"; gene_id "MSTRG.4002"; exon_number "1";
C8262371	StringTie	exon	1016	1065	.	-	.	transcript_id "MSTRG.4002.1"; gene_id "MSTRG.4002"; exon_number "2";
C8262939	StringTie	transcript	1	1071	.	-	.	transcript_id "MSTRG.4008.3"; gene_id "MSTRG.4008"; xloc "XLOC_004028"; class_code "u"; tss_id "TSS4047";
C8262939	StringTie	exon	1	29	.	-	.	transcript_id "MSTRG.4008.3"; gene_id "MSTRG.4008"; exon_number "1";
C8262939	StringTie	exon	517	610	.	-	.	transcript_id "MSTRG.4008.3"; gene_id "MSTRG.4008"; exon_number "2";
C8262939	StringTie	exon	724	1071	.	-	.	transcript_id "MSTRG.4008.3"; gene_id "MSTRG.4008"; exon_number "3";
C8262939	StringTie	transcript	1	1071	.	-	.	transcript_id "MSTRG.4008.2"; gene_id "MSTRG.4008"; xloc "XLOC_004028"; class_code "u"; tss_id "TSS4047";
C8262939	StringTie	exon	1	604	.	-	.	transcript_id "MSTRG.4008.2"; gene_id "MSTRG.4008"; exon_number "1";
C8262939	StringTie	exon	724	1071	.	-	.	transcript_id "MSTRG.4008.2"; gene_id "MSTRG.4008"; exon_number "2";
C8262939	StringTie	transcript	1	1071	.	-	.	transcript_id "MSTRG.4008.1"; gene_id "MSTRG.4008"; xloc "XLOC_004028"; class_code "u"; tss_id "TSS4047";
C8262939	StringTie	exon	1	29	.	-	.	transcript_id "MSTRG.4008.1"; gene_id "MSTRG.4008"; exon_number "1";
C8262939	StringTie	exon	517	604	.	-	.	transcript_id "MSTRG.4008.1"; gene_id "MSTRG.4008"; exon_number "2";
C8262939	StringTie	exon	724	1071	.	-	.	transcript_id "MSTRG.4008.1"; gene_id "MSTRG.4008"; exon_number "3";
C8263279	StringTie	transcript	16	1072	.	+	.	transcript_id "MSTRG.4010.2"; gene_id "MSTRG.4010"; xloc "XLOC_004030"; class_code "u"; tss_id "TSS4049";
C8263279	StringTie	exon	16	84	.	+	.	transcript_id "MSTRG.4010.2"; gene_id "MSTRG.4010"; exon_number "1";
C8263279	StringTie	exon	183	786	.	+	.	transcript_id "MSTRG.4010.2"; gene_id "MSTRG.4010"; exon_number "2";
C8263279	StringTie	exon	880	1072	.	+	.	transcript_id "MSTRG.4010.2"; gene_id "MSTRG.4010"; exon_number "3";
C8265851	StringTie	transcript	198	1029	.	+	.	transcript_id "MSTRG.4045.2"; gene_id "MSTRG.4045"; xloc "XLOC_004065"; class_code "u"; tss_id "TSS4084";
C8265851	StringTie	exon	198	316	.	+	.	transcript_id "MSTRG.4045.2"; gene_id "MSTRG.4045"; exon_number "1";
C8265851	StringTie	exon	402	470	.	+	.	transcript_id "MSTRG.4045.2"; gene_id "MSTRG.4045"; exon_number "2";
C8265851	StringTie	exon	606	1029	.	+	.	transcript_id "MSTRG.4045.2"; gene_id "MSTRG.4045"; exon_number "3";
C8267755	StringTie	transcript	1	630	.	+	.	transcript_id "MSTRG.4063.1"; gene_id "MSTRG.4063"; xloc "XLOC_004083"; class_code "u"; tss_id "TSS4102";
C8267755	StringTie	exon	1	128	.	+	.	transcript_id "MSTRG.4063.1"; gene_id "MSTRG.4063"; exon_number "1";
C8267755	StringTie	exon	219	630	.	+	.	transcript_id "MSTRG.4063.1"; gene_id "MSTRG.4063"; exon_number "2";
C8268747	StringTie	transcript	1	398	.	-	.	transcript_id "MSTRG.4074.1"; gene_id "MSTRG.4074"; xloc "XLOC_004094"; class_code "u"; tss_id "TSS4113";
C8268747	StringTie	exon	1	62	.	-	.	transcript_id "MSTRG.4074.1"; gene_id "MSTRG.4074"; exon_number "1";
C8268747	StringTie	exon	167	398	.	-	.	transcript_id "MSTRG.4074.1"; gene_id "MSTRG.4074"; exon_number "2";
C8268851	StringTie	transcript	131	644	.	-	.	transcript_id "MSTRG.4078.1"; gene_id "MSTRG.4078"; xloc "XLOC_004098"; class_code "u"; tss_id "TSS4117";
C8268851	StringTie	exon	131	439	.	-	.	transcript_id "MSTRG.4078.1"; gene_id "MSTRG.4078"; exon_number "1";
C8268851	StringTie	exon	546	644	.	-	.	transcript_id "MSTRG.4078.1"; gene_id "MSTRG.4078"; exon_number "2";
C8273147	StringTie	transcript	1	763	.	-	.	transcript_id "MSTRG.4113.1"; gene_id "MSTRG.4113"; xloc "XLOC_004134"; class_code "u"; tss_id "TSS4154";
C8273147	StringTie	exon	1	133	.	-	.	transcript_id "MSTRG.4113.1"; gene_id "MSTRG.4113"; exon_number "1";
C8273147	StringTie	exon	510	763	.	-	.	transcript_id "MSTRG.4113.1"; gene_id "MSTRG.4113"; exon_number "2";
C8273629	StringTie	transcript	3	381	.	+	.	transcript_id "MSTRG.4117.1"; gene_id "MSTRG.4117"; xloc "XLOC_004138"; class_code "u"; tss_id "TSS4158";
C8273629	StringTie	exon	3	33	.	+	.	transcript_id "MSTRG.4117.1"; gene_id "MSTRG.4117"; exon_number "1";
C8273629	StringTie	exon	119	381	.	+	.	transcript_id "MSTRG.4117.1"; gene_id "MSTRG.4117"; exon_number "2";
C8275521	StringTie	transcript	2	1151	.	-	.	transcript_id "MSTRG.4139.2"; gene_id "MSTRG.4139"; xloc "XLOC_004160"; class_code "u"; tss_id "TSS4183";
C8275521	StringTie	exon	2	100	.	-	.	transcript_id "MSTRG.4139.2"; gene_id "MSTRG.4139"; exon_number "1";
C8275521	StringTie	exon	180	301	.	-	.	transcript_id "MSTRG.4139.2"; gene_id "MSTRG.4139"; exon_number "2";
C8275521	StringTie	exon	484	1151	.	-	.	transcript_id "MSTRG.4139.2"; gene_id "MSTRG.4139"; exon_number "3";
C8275521	StringTie	transcript	2	1151	.	-	.	transcript_id "MSTRG.4139.1"; gene_id "MSTRG.4139"; xloc "XLOC_004160"; class_code "u"; tss_id "TSS4183";
C8275521	StringTie	exon	2	100	.	-	.	transcript_id "MSTRG.4139.1"; gene_id "MSTRG.4139"; exon_number "1";
C8275521	StringTie	exon	180	301	.	-	.	transcript_id "MSTRG.4139.1"; gene_id "MSTRG.4139"; exon_number "2";
C8275521	StringTie	exon	484	613	.	-	.	transcript_id "MSTRG.4139.1"; gene_id "MSTRG.4139"; exon_number "3";
C8275521	StringTie	exon	1096	1151	.	-	.	transcript_id "MSTRG.4139.1"; gene_id "MSTRG.4139"; exon_number "4";
C8278009	StringTie	transcript	1	1167	.	-	.	transcript_id "MSTRG.4166.2"; gene_id "MSTRG.4166"; xloc "XLOC_004188"; class_code "u"; tss_id "TSS4212";
C8278009	StringTie	exon	1	90	.	-	.	transcript_id "MSTRG.4166.2"; gene_id "MSTRG.4166"; exon_number "1";
C8278009	StringTie	exon	194	1167	.	-	.	transcript_id "MSTRG.4166.2"; gene_id "MSTRG.4166"; exon_number "2";
C8278971	StringTie	transcript	4	1057	.	+	.	transcript_id "MSTRG.4176.1"; gene_id "MSTRG.4176"; xloc "XLOC_004198"; class_code "u"; tss_id "TSS4222";
C8278971	StringTie	exon	4	253	.	+	.	transcript_id "MSTRG.4176.1"; gene_id "MSTRG.4176"; exon_number "1";
C8278971	StringTie	exon	385	437	.	+	.	transcript_id "MSTRG.4176.1"; gene_id "MSTRG.4176"; exon_number "2";
C8278971	StringTie	exon	570	619	.	+	.	transcript_id "MSTRG.4176.1"; gene_id "MSTRG.4176"; exon_number "3";
C8278971	StringTie	exon	942	1057	.	+	.	transcript_id "MSTRG.4176.1"; gene_id "MSTRG.4176"; exon_number "4";
C8279301	StringTie	transcript	14	1130	.	+	.	transcript_id "MSTRG.4179.1"; gene_id "MSTRG.4179"; xloc "XLOC_004201"; class_code "u"; tss_id "TSS4225";
C8279301	StringTie	exon	14	252	.	+	.	transcript_id "MSTRG.4179.1"; gene_id "MSTRG.4179"; exon_number "1";
C8279301	StringTie	exon	384	1130	.	+	.	transcript_id "MSTRG.4179.1"; gene_id "MSTRG.4179"; exon_number "2";
C8279387	StringTie	transcript	1	809	.	-	.	transcript_id "MSTRG.4182.3"; gene_id "MSTRG.4182"; xloc "XLOC_004204"; class_code "u"; tss_id "TSS4228";
C8279387	StringTie	exon	1	415	.	-	.	transcript_id "MSTRG.4182.3"; gene_id "MSTRG.4182"; exon_number "1";
C8279387	StringTie	exon	520	587	.	-	.	transcript_id "MSTRG.4182.3"; gene_id "MSTRG.4182"; exon_number "2";
C8279387	StringTie	exon	677	809	.	-	.	transcript_id "MSTRG.4182.3"; gene_id "MSTRG.4182"; exon_number "3";
C8279387	StringTie	transcript	1	809	.	-	.	transcript_id "MSTRG.4182.2"; gene_id "MSTRG.4182"; xloc "XLOC_004204"; class_code "u"; tss_id "TSS4228";
C8279387	StringTie	exon	1	415	.	-	.	transcript_id "MSTRG.4182.2"; gene_id "MSTRG.4182"; exon_number "1";
C8279387	StringTie	exon	524	587	.	-	.	transcript_id "MSTRG.4182.2"; gene_id "MSTRG.4182"; exon_number "2";
C8279387	StringTie	exon	677	809	.	-	.	transcript_id "MSTRG.4182.2"; gene_id "MSTRG.4182"; exon_number "3";
C8279387	StringTie	transcript	1	809	.	-	.	transcript_id "MSTRG.4182.1"; gene_id "MSTRG.4182"; xloc "XLOC_004204"; class_code "u"; tss_id "TSS4228";
C8279387	StringTie	exon	1	587	.	-	.	transcript_id "MSTRG.4182.1"; gene_id "MSTRG.4182"; exon_number "1";
C8279387	StringTie	exon	677	809	.	-	.	transcript_id "MSTRG.4182.1"; gene_id "MSTRG.4182"; exon_number "2";
C8279917	StringTie	transcript	1	1180	.	+	.	transcript_id "MSTRG.4190.1"; gene_id "MSTRG.4190"; xloc "XLOC_004212"; class_code "u"; tss_id "TSS4236";
C8279917	StringTie	exon	1	200	.	+	.	transcript_id "MSTRG.4190.1"; gene_id "MSTRG.4190"; exon_number "1";
C8279917	StringTie	exon	617	1180	.	+	.	transcript_id "MSTRG.4190.1"; gene_id "MSTRG.4190"; exon_number "2";
C8281275	StringTie	transcript	650	1162	.	-	.	transcript_id "MSTRG.4198.1"; gene_id "MSTRG.4198"; xloc "XLOC_004220"; class_code "u"; tss_id "TSS4245";
C8281275	StringTie	exon	650	932	.	-	.	transcript_id "MSTRG.4198.1"; gene_id "MSTRG.4198"; exon_number "1";
C8281275	StringTie	exon	1020	1162	.	-	.	transcript_id "MSTRG.4198.1"; gene_id "MSTRG.4198"; exon_number "2";
C8281929	StringTie	transcript	1	1181	.	+	.	transcript_id "MSTRG.4204.1"; gene_id "MSTRG.4204"; xloc "XLOC_004227"; class_code "u"; tss_id "TSS4252";
C8281929	StringTie	exon	1	128	.	+	.	transcript_id "MSTRG.4204.1"; gene_id "MSTRG.4204"; exon_number "1";
C8281929	StringTie	exon	593	674	.	+	.	transcript_id "MSTRG.4204.1"; gene_id "MSTRG.4204"; exon_number "2";
C8281929	StringTie	exon	884	970	.	+	.	transcript_id "MSTRG.4204.1"; gene_id "MSTRG.4204"; exon_number "3";
C8281929	StringTie	exon	1133	1181	.	+	.	transcript_id "MSTRG.4204.1"; gene_id "MSTRG.4204"; exon_number "4";
C8281961	StringTie	transcript	9	727	.	-	.	transcript_id "MSTRG.4206.1"; gene_id "MSTRG.4206"; xloc "XLOC_004229"; class_code "u"; tss_id "TSS4254";
C8281961	StringTie	exon	9	72	.	-	.	transcript_id "MSTRG.4206.1"; gene_id "MSTRG.4206"; exon_number "1";
C8281961	StringTie	exon	184	727	.	-	.	transcript_id "MSTRG.4206.1"; gene_id "MSTRG.4206"; exon_number "2";
C8283079	StringTie	transcript	712	1199	.	-	.	transcript_id "MSTRG.4218.1"; gene_id "MSTRG.4218"; xloc "XLOC_004241"; class_code "u"; tss_id "TSS4266";
C8283079	StringTie	exon	712	1056	.	-	.	transcript_id "MSTRG.4218.1"; gene_id "MSTRG.4218"; exon_number "1";
C8283079	StringTie	exon	1157	1199	.	-	.	transcript_id "MSTRG.4218.1"; gene_id "MSTRG.4218"; exon_number "2";
C8287485	StringTie	transcript	1	1216	.	-	.	transcript_id "MSTRG.4256.2"; gene_id "MSTRG.4256"; xloc "XLOC_004279"; class_code "u"; tss_id "TSS4305";
C8287485	StringTie	exon	1	28	.	-	.	transcript_id "MSTRG.4256.2"; gene_id "MSTRG.4256"; exon_number "1";
C8287485	StringTie	exon	147	219	.	-	.	transcript_id "MSTRG.4256.2"; gene_id "MSTRG.4256"; exon_number "2";
C8287485	StringTie	exon	544	1216	.	-	.	transcript_id "MSTRG.4256.2"; gene_id "MSTRG.4256"; exon_number "3";
C8287485	StringTie	transcript	1	1216	.	-	.	transcript_id "MSTRG.4256.1"; gene_id "MSTRG.4256"; xloc "XLOC_004279"; class_code "u"; tss_id "TSS4305";
C8287485	StringTie	exon	1	28	.	-	.	transcript_id "MSTRG.4256.1"; gene_id "MSTRG.4256"; exon_number "1";
C8287485	StringTie	exon	147	1216	.	-	.	transcript_id "MSTRG.4256.1"; gene_id "MSTRG.4256"; exon_number "2";
C8287485	StringTie	transcript	193	1216	.	-	.	transcript_id "MSTRG.4256.3"; gene_id "MSTRG.4256"; xloc "XLOC_004279"; class_code "u"; tss_id "TSS4305";
C8287485	StringTie	exon	193	618	.	-	.	transcript_id "MSTRG.4256.3"; gene_id "MSTRG.4256"; exon_number "1";
C8287485	StringTie	exon	1080	1216	.	-	.	transcript_id "MSTRG.4256.3"; gene_id "MSTRG.4256"; exon_number "2";
C8289087	StringTie	transcript	1	557	.	+	.	transcript_id "MSTRG.4273.1"; gene_id "MSTRG.4273"; xloc "XLOC_004296"; class_code "u"; tss_id "TSS4323";
C8289087	StringTie	exon	1	28	.	+	.	transcript_id "MSTRG.4273.1"; gene_id "MSTRG.4273"; exon_number "1";
C8289087	StringTie	exon	121	557	.	+	.	transcript_id "MSTRG.4273.1"; gene_id "MSTRG.4273"; exon_number "2";
C8289127	StringTie	transcript	69	482	.	-	.	transcript_id "MSTRG.4275.1"; gene_id "MSTRG.4275"; xloc "XLOC_004298"; class_code "u"; tss_id "TSS4325";
C8289127	StringTie	exon	69	142	.	-	.	transcript_id "MSTRG.4275.1"; gene_id "MSTRG.4275"; exon_number "1";
C8289127	StringTie	exon	303	482	.	-	.	transcript_id "MSTRG.4275.1"; gene_id "MSTRG.4275"; exon_number "2";
C8289459	StringTie	transcript	512	1111	.	+	.	transcript_id "MSTRG.4281.1"; gene_id "MSTRG.4281"; xloc "XLOC_004304"; class_code "u"; tss_id "TSS4332";
C8289459	StringTie	exon	512	680	.	+	.	transcript_id "MSTRG.4281.1"; gene_id "MSTRG.4281"; exon_number "1";
C8289459	StringTie	exon	792	888	.	+	.	transcript_id "MSTRG.4281.1"; gene_id "MSTRG.4281"; exon_number "2";
C8289459	StringTie	exon	999	1111	.	+	.	transcript_id "MSTRG.4281.1"; gene_id "MSTRG.4281"; exon_number "3";
C8290619	StringTie	transcript	33	1257	.	+	.	transcript_id "MSTRG.4291.1"; gene_id "MSTRG.4291"; xloc "XLOC_004314"; class_code "u"; tss_id "TSS4342";
C8290619	StringTie	exon	33	774	.	+	.	transcript_id "MSTRG.4291.1"; gene_id "MSTRG.4291"; exon_number "1";
C8290619	StringTie	exon	1005	1104	.	+	.	transcript_id "MSTRG.4291.1"; gene_id "MSTRG.4291"; exon_number "2";
C8290619	StringTie	exon	1183	1257	.	+	.	transcript_id "MSTRG.4291.1"; gene_id "MSTRG.4291"; exon_number "3";
C8292817	StringTie	transcript	1	1274	.	-	.	transcript_id "MSTRG.4307.2"; gene_id "MSTRG.4307"; xloc "XLOC_004330"; class_code "u"; tss_id "TSS4358";
C8292817	StringTie	exon	1	216	.	-	.	transcript_id "MSTRG.4307.2"; gene_id "MSTRG.4307"; exon_number "1";
C8292817	StringTie	exon	1111	1274	.	-	.	transcript_id "MSTRG.4307.2"; gene_id "MSTRG.4307"; exon_number "2";
C8292817	StringTie	transcript	1	1274	.	-	.	transcript_id "MSTRG.4307.1"; gene_id "MSTRG.4307"; xloc "XLOC_004330"; class_code "u"; tss_id "TSS4358";
C8292817	StringTie	exon	1	68	.	-	.	transcript_id "MSTRG.4307.1"; gene_id "MSTRG.4307"; exon_number "1";
C8292817	StringTie	exon	175	216	.	-	.	transcript_id "MSTRG.4307.1"; gene_id "MSTRG.4307"; exon_number "2";
C8292817	StringTie	exon	1111	1274	.	-	.	transcript_id "MSTRG.4307.1"; gene_id "MSTRG.4307"; exon_number "3";
C8294615	StringTie	transcript	508	1289	.	+	.	transcript_id "MSTRG.4322.1"; gene_id "MSTRG.4322"; xloc "XLOC_004345"; class_code "u"; tss_id "TSS4374";
C8294615	StringTie	exon	508	1017	.	+	.	transcript_id "MSTRG.4322.1"; gene_id "MSTRG.4322"; exon_number "1";
C8294615	StringTie	exon	1229	1289	.	+	.	transcript_id "MSTRG.4322.1"; gene_id "MSTRG.4322"; exon_number "2";
C8298713	StringTie	transcript	1	1257	.	+	.	transcript_id "MSTRG.4360.2"; gene_id "MSTRG.4360"; xloc "XLOC_004386"; class_code "u"; tss_id "TSS4416";
C8298713	StringTie	exon	1	31	.	+	.	transcript_id "MSTRG.4360.2"; gene_id "MSTRG.4360"; exon_number "1";
C8298713	StringTie	exon	123	187	.	+	.	transcript_id "MSTRG.4360.2"; gene_id "MSTRG.4360"; exon_number "2";
C8298713	StringTie	exon	310	1257	.	+	.	transcript_id "MSTRG.4360.2"; gene_id "MSTRG.4360"; exon_number "3";
C8298713	StringTie	transcript	1	1257	.	+	.	transcript_id "MSTRG.4360.1"; gene_id "MSTRG.4360"; xloc "XLOC_004386"; class_code "u"; tss_id "TSS4416";
C8298713	StringTie	exon	1	31	.	+	.	transcript_id "MSTRG.4360.1"; gene_id "MSTRG.4360"; exon_number "1";
C8298713	StringTie	exon	123	1257	.	+	.	transcript_id "MSTRG.4360.1"; gene_id "MSTRG.4360"; exon_number "2";
C8299603	StringTie	transcript	1	940	.	+	.	transcript_id "MSTRG.4371.2"; gene_id "MSTRG.4371"; xloc "XLOC_004398"; class_code "u"; tss_id "TSS4428";
C8299603	StringTie	exon	1	266	.	+	.	transcript_id "MSTRG.4371.2"; gene_id "MSTRG.4371"; exon_number "1";
C8299603	StringTie	exon	352	940	.	+	.	transcript_id "MSTRG.4371.2"; gene_id "MSTRG.4371"; exon_number "2";
C8299753	StringTie	transcript	25	1312	.	+	.	transcript_id "MSTRG.4373.2"; gene_id "MSTRG.4373"; xloc "XLOC_004400"; class_code "u"; tss_id "TSS4430";
C8299753	StringTie	exon	25	166	.	+	.	transcript_id "MSTRG.4373.2"; gene_id "MSTRG.4373"; exon_number "1";
C8299753	StringTie	exon	544	636	.	+	.	transcript_id "MSTRG.4373.2"; gene_id "MSTRG.4373"; exon_number "2";
C8299753	StringTie	exon	729	1312	.	+	.	transcript_id "MSTRG.4373.2"; gene_id "MSTRG.4373"; exon_number "3";
C8302707	StringTie	transcript	3	1077	.	+	.	transcript_id "MSTRG.4403.1"; gene_id "MSTRG.4403"; xloc "XLOC_004430"; class_code "u"; tss_id "TSS4460";
C8302707	StringTie	exon	3	157	.	+	.	transcript_id "MSTRG.4403.1"; gene_id "MSTRG.4403"; exon_number "1";
C8302707	StringTie	exon	501	1077	.	+	.	transcript_id "MSTRG.4403.1"; gene_id "MSTRG.4403"; exon_number "2";
C8303433	StringTie	transcript	1	848	.	-	.	transcript_id "MSTRG.4410.4"; gene_id "MSTRG.4410"; xloc "XLOC_004437"; class_code "u"; tss_id "TSS4467";
C8303433	StringTie	exon	1	521	.	-	.	transcript_id "MSTRG.4410.4"; gene_id "MSTRG.4410"; exon_number "1";
C8303433	StringTie	exon	638	848	.	-	.	transcript_id "MSTRG.4410.4"; gene_id "MSTRG.4410"; exon_number "2";
C8304407	StringTie	transcript	72	865	.	-	.	transcript_id "MSTRG.4416.1"; gene_id "MSTRG.4416"; xloc "XLOC_004443"; class_code "u"; tss_id "TSS4474";
C8304407	StringTie	exon	72	236	.	-	.	transcript_id "MSTRG.4416.1"; gene_id "MSTRG.4416"; exon_number "1";
C8304407	StringTie	exon	750	865	.	-	.	transcript_id "MSTRG.4416.1"; gene_id "MSTRG.4416"; exon_number "2";
C8307185	StringTie	transcript	1	499	.	+	.	transcript_id "MSTRG.4452.1"; gene_id "MSTRG.4452"; xloc "XLOC_004481"; class_code "u"; tss_id "TSS4514";
C8307185	StringTie	exon	1	30	.	+	.	transcript_id "MSTRG.4452.1"; gene_id "MSTRG.4452"; exon_number "1";
C8307185	StringTie	exon	123	499	.	+	.	transcript_id "MSTRG.4452.1"; gene_id "MSTRG.4452"; exon_number "2";
C8309609	StringTie	transcript	5	556	.	+	.	transcript_id "MSTRG.4479.1"; gene_id "MSTRG.4479"; xloc "XLOC_004508"; class_code "u"; tss_id "TSS4544";
C8309609	StringTie	exon	5	247	.	+	.	transcript_id "MSTRG.4479.1"; gene_id "MSTRG.4479"; exon_number "1";
C8309609	StringTie	exon	400	556	.	+	.	transcript_id "MSTRG.4479.1"; gene_id "MSTRG.4479"; exon_number "2";
C8312227	StringTie	transcript	17	630	.	+	.	transcript_id "MSTRG.4496.2"; gene_id "MSTRG.4496"; xloc "XLOC_004525"; class_code "u"; tss_id "TSS4562";
C8312227	StringTie	exon	17	117	.	+	.	transcript_id "MSTRG.4496.2"; gene_id "MSTRG.4496"; exon_number "1";
C8312227	StringTie	exon	184	630	.	+	.	transcript_id "MSTRG.4496.2"; gene_id "MSTRG.4496"; exon_number "2";
C8314285	StringTie	transcript	9	594	.	-	.	transcript_id "MSTRG.4517.1"; gene_id "MSTRG.4517"; xloc "XLOC_004546"; class_code "u"; tss_id "TSS4584";
C8314285	StringTie	exon	9	82	.	-	.	transcript_id "MSTRG.4517.1"; gene_id "MSTRG.4517"; exon_number "1";
C8314285	StringTie	exon	201	235	.	-	.	transcript_id "MSTRG.4517.1"; gene_id "MSTRG.4517"; exon_number "2";
C8314285	StringTie	exon	323	594	.	-	.	transcript_id "MSTRG.4517.1"; gene_id "MSTRG.4517"; exon_number "3";
C8315589	StringTie	transcript	200	1307	.	-	.	transcript_id "MSTRG.4530.1"; gene_id "MSTRG.4530"; xloc "XLOC_004559"; class_code "u"; tss_id "TSS4597";
C8315589	StringTie	exon	200	269	.	-	.	transcript_id "MSTRG.4530.1"; gene_id "MSTRG.4530"; exon_number "1";
C8315589	StringTie	exon	493	603	.	-	.	transcript_id "MSTRG.4530.1"; gene_id "MSTRG.4530"; exon_number "2";
C8315589	StringTie	exon	763	854	.	-	.	transcript_id "MSTRG.4530.1"; gene_id "MSTRG.4530"; exon_number "3";
C8315589	StringTie	exon	1049	1122	.	-	.	transcript_id "MSTRG.4530.1"; gene_id "MSTRG.4530"; exon_number "4";
C8315589	StringTie	exon	1242	1307	.	-	.	transcript_id "MSTRG.4530.1"; gene_id "MSTRG.4530"; exon_number "5";
C8315665	StringTie	transcript	830	1490	.	-	.	transcript_id "MSTRG.4533.1"; gene_id "MSTRG.4533"; xloc "XLOC_004562"; class_code "u"; tss_id "TSS4600";
C8315665	StringTie	exon	830	1094	.	-	.	transcript_id "MSTRG.4533.1"; gene_id "MSTRG.4533"; exon_number "1";
C8315665	StringTie	exon	1454	1490	.	-	.	transcript_id "MSTRG.4533.1"; gene_id "MSTRG.4533"; exon_number "2";
C8316737	StringTie	transcript	1	1502	.	-	.	transcript_id "MSTRG.4546.2"; gene_id "MSTRG.4546"; xloc "XLOC_004575"; class_code "u"; tss_id "TSS4613";
C8316737	StringTie	exon	1	44	.	-	.	transcript_id "MSTRG.4546.2"; gene_id "MSTRG.4546"; exon_number "1";
C8316737	StringTie	exon	127	184	.	-	.	transcript_id "MSTRG.4546.2"; gene_id "MSTRG.4546"; exon_number "2";
C8316737	StringTie	exon	854	979	.	-	.	transcript_id "MSTRG.4546.2"; gene_id "MSTRG.4546"; exon_number "3";
C8316737	StringTie	exon	1093	1180	.	-	.	transcript_id "MSTRG.4546.2"; gene_id "MSTRG.4546"; exon_number "4";
C8316737	StringTie	exon	1420	1502	.	-	.	transcript_id "MSTRG.4546.2"; gene_id "MSTRG.4546"; exon_number "5";
C8316737	StringTie	transcript	1	1502	.	-	.	transcript_id "MSTRG.4546.1"; gene_id "MSTRG.4546"; xloc "XLOC_004575"; class_code "u"; tss_id "TSS4613";
C8316737	StringTie	exon	1	44	.	-	.	transcript_id "MSTRG.4546.1"; gene_id "MSTRG.4546"; exon_number "1";
C8316737	StringTie	exon	127	184	.	-	.	transcript_id "MSTRG.4546.1"; gene_id "MSTRG.4546"; exon_number "2";
C8316737	StringTie	exon	854	953	.	-	.	transcript_id "MSTRG.4546.1"; gene_id "MSTRG.4546"; exon_number "3";
C8316737	StringTie	exon	1093	1180	.	-	.	transcript_id "MSTRG.4546.1"; gene_id "MSTRG.4546"; exon_number "4";
C8316737	StringTie	exon	1420	1502	.	-	.	transcript_id "MSTRG.4546.1"; gene_id "MSTRG.4546"; exon_number "5";
C8319477	StringTie	transcript	18	712	.	+	.	transcript_id "MSTRG.4566.2"; gene_id "MSTRG.4566"; xloc "XLOC_004596"; class_code "u"; tss_id "TSS4634";
C8319477	StringTie	exon	18	374	.	+	.	transcript_id "MSTRG.4566.2"; gene_id "MSTRG.4566"; exon_number "1";
C8319477	StringTie	exon	475	712	.	+	.	transcript_id "MSTRG.4566.2"; gene_id "MSTRG.4566"; exon_number "2";
C8321417	StringTie	transcript	994	1495	.	-	.	transcript_id "MSTRG.4574.1"; gene_id "MSTRG.4574"; xloc "XLOC_004605"; class_code "u"; tss_id "TSS4643";
C8321417	StringTie	exon	994	1126	.	-	.	transcript_id "MSTRG.4574.1"; gene_id "MSTRG.4574"; exon_number "1";
C8321417	StringTie	exon	1314	1495	.	-	.	transcript_id "MSTRG.4574.1"; gene_id "MSTRG.4574"; exon_number "2";
C8322157	StringTie	transcript	1	396	.	-	.	transcript_id "MSTRG.4575.1"; gene_id "MSTRG.4575"; xloc "XLOC_004607"; class_code "u"; tss_id "TSS4645";
C8322157	StringTie	exon	1	151	.	-	.	transcript_id "MSTRG.4575.1"; gene_id "MSTRG.4575"; exon_number "1";
C8322157	StringTie	exon	335	396	.	-	.	transcript_id "MSTRG.4575.1"; gene_id "MSTRG.4575"; exon_number "2";
C8322309	StringTie	transcript	341	1569	.	-	.	transcript_id "MSTRG.4577.1"; gene_id "MSTRG.4577"; xloc "XLOC_004609"; class_code "u"; tss_id "TSS4647";
C8322309	StringTie	exon	341	477	.	-	.	transcript_id "MSTRG.4577.1"; gene_id "MSTRG.4577"; exon_number "1";
C8322309	StringTie	exon	1460	1569	.	-	.	transcript_id "MSTRG.4577.1"; gene_id "MSTRG.4577"; exon_number "2";
C8324451	StringTie	transcript	25	1596	.	-	.	transcript_id "MSTRG.4592.1"; gene_id "MSTRG.4592"; xloc "XLOC_004624"; class_code "u"; tss_id "TSS4665";
C8324451	StringTie	exon	25	118	.	-	.	transcript_id "MSTRG.4592.1"; gene_id "MSTRG.4592"; exon_number "1";
C8324451	StringTie	exon	1488	1596	.	-	.	transcript_id "MSTRG.4592.1"; gene_id "MSTRG.4592"; exon_number "2";
C8325771	StringTie	transcript	1	1615	.	-	.	transcript_id "MSTRG.4610.1"; gene_id "MSTRG.4610"; xloc "XLOC_004642"; class_code "u"; tss_id "TSS4683";
C8325771	StringTie	exon	1	1329	.	-	.	transcript_id "MSTRG.4610.1"; gene_id "MSTRG.4610"; exon_number "1";
C8325771	StringTie	exon	1467	1615	.	-	.	transcript_id "MSTRG.4610.1"; gene_id "MSTRG.4610"; exon_number "2";
C8325771	StringTie	transcript	281	1615	.	-	.	transcript_id "MSTRG.4610.7"; gene_id "MSTRG.4610"; xloc "XLOC_004642"; class_code "u"; tss_id "TSS4683";
C8325771	StringTie	exon	281	592	.	-	.	transcript_id "MSTRG.4610.7"; gene_id "MSTRG.4610"; exon_number "1";
C8325771	StringTie	exon	1261	1329	.	-	.	transcript_id "MSTRG.4610.7"; gene_id "MSTRG.4610"; exon_number "2";
C8325771	StringTie	exon	1467	1615	.	-	.	transcript_id "MSTRG.4610.7"; gene_id "MSTRG.4610"; exon_number "3";
C8330791	StringTie	transcript	3	812	.	-	.	transcript_id "MSTRG.4644.2"; gene_id "MSTRG.4644"; xloc "XLOC_004679"; class_code "u"; tss_id "TSS4721";
C8330791	StringTie	exon	3	67	.	-	.	transcript_id "MSTRG.4644.2"; gene_id "MSTRG.4644"; exon_number "1";
C8330791	StringTie	exon	159	272	.	-	.	transcript_id "MSTRG.4644.2"; gene_id "MSTRG.4644"; exon_number "2";
C8330791	StringTie	exon	433	560	.	-	.	transcript_id "MSTRG.4644.2"; gene_id "MSTRG.4644"; exon_number "3";
C8330791	StringTie	exon	691	812	.	-	.	transcript_id "MSTRG.4644.2"; gene_id "MSTRG.4644"; exon_number "4";
C8331031	StringTie	transcript	1191	1675	.	-	.	transcript_id "MSTRG.4650.1"; gene_id "MSTRG.4650"; xloc "XLOC_004684"; class_code "u"; tss_id "TSS4727";
C8331031	StringTie	exon	1191	1539	.	-	.	transcript_id "MSTRG.4650.1"; gene_id "MSTRG.4650"; exon_number "1";
C8331031	StringTie	exon	1631	1675	.	-	.	transcript_id "MSTRG.4650.1"; gene_id "MSTRG.4650"; exon_number "2";
C8332693	StringTie	transcript	854	1203	.	+	.	transcript_id "MSTRG.4664.1"; gene_id "MSTRG.4664"; xloc "XLOC_004698"; class_code "u"; tss_id "TSS4742";
C8332693	StringTie	exon	854	990	.	+	.	transcript_id "MSTRG.4664.1"; gene_id "MSTRG.4664"; exon_number "1";
C8332693	StringTie	exon	1077	1203	.	+	.	transcript_id "MSTRG.4664.1"; gene_id "MSTRG.4664"; exon_number "2";
C8335477	StringTie	transcript	525	1722	.	+	.	transcript_id "MSTRG.4689.1"; gene_id "MSTRG.4689"; xloc "XLOC_004723"; class_code "u"; tss_id "TSS4767";
C8335477	StringTie	exon	525	949	.	+	.	transcript_id "MSTRG.4689.1"; gene_id "MSTRG.4689"; exon_number "1";
C8335477	StringTie	exon	1578	1722	.	+	.	transcript_id "MSTRG.4689.1"; gene_id "MSTRG.4689"; exon_number "2";
C8335479	StringTie	transcript	878	1643	.	-	.	transcript_id "MSTRG.4691.2"; gene_id "MSTRG.4691"; xloc "XLOC_004726"; class_code "u"; tss_id "TSS4770";
C8335479	StringTie	exon	878	1114	.	-	.	transcript_id "MSTRG.4691.2"; gene_id "MSTRG.4691"; exon_number "1";
C8335479	StringTie	exon	1196	1248	.	-	.	transcript_id "MSTRG.4691.2"; gene_id "MSTRG.4691"; exon_number "2";
C8335479	StringTie	exon	1360	1643	.	-	.	transcript_id "MSTRG.4691.2"; gene_id "MSTRG.4691"; exon_number "3";
C8336655	StringTie	transcript	12	721	.	-	.	transcript_id "MSTRG.4704.1"; gene_id "MSTRG.4704"; xloc "XLOC_004739"; class_code "u"; tss_id "TSS4784";
C8336655	StringTie	exon	12	98	.	-	.	transcript_id "MSTRG.4704.1"; gene_id "MSTRG.4704"; exon_number "1";
C8336655	StringTie	exon	411	721	.	-	.	transcript_id "MSTRG.4704.1"; gene_id "MSTRG.4704"; exon_number "2";
C8340735	StringTie	transcript	49	593	.	+	.	transcript_id "MSTRG.4729.1"; gene_id "MSTRG.4729"; xloc "XLOC_004765"; class_code "u"; tss_id "TSS4810";
C8340735	StringTie	exon	49	266	.	+	.	transcript_id "MSTRG.4729.1"; gene_id "MSTRG.4729"; exon_number "1";
C8340735	StringTie	exon	361	593	.	+	.	transcript_id "MSTRG.4729.1"; gene_id "MSTRG.4729"; exon_number "2";
C8342719	StringTie	transcript	1	1026	.	+	.	transcript_id "MSTRG.4741.2"; gene_id "MSTRG.4741"; xloc "XLOC_004777"; class_code "u"; tss_id "TSS4822";
C8342719	StringTie	exon	1	417	.	+	.	transcript_id "MSTRG.4741.2"; gene_id "MSTRG.4741"; exon_number "1";
C8342719	StringTie	exon	517	1026	.	+	.	transcript_id "MSTRG.4741.2"; gene_id "MSTRG.4741"; exon_number "2";
C8342719	StringTie	transcript	1	1578	.	+	.	transcript_id "MSTRG.4741.1"; gene_id "MSTRG.4741"; xloc "XLOC_004777"; class_code "u"; tss_id "TSS4822";
C8342719	StringTie	exon	1	394	.	+	.	transcript_id "MSTRG.4741.1"; gene_id "MSTRG.4741"; exon_number "1";
C8342719	StringTie	exon	499	1578	.	+	.	transcript_id "MSTRG.4741.1"; gene_id "MSTRG.4741"; exon_number "2";
C8342719	StringTie	transcript	3	1578	.	+	.	transcript_id "MSTRG.4741.3"; gene_id "MSTRG.4741"; xloc "XLOC_004777"; class_code "u"; tss_id "TSS4822";
C8342719	StringTie	exon	3	394	.	+	.	transcript_id "MSTRG.4741.3"; gene_id "MSTRG.4741"; exon_number "1";
C8342719	StringTie	exon	517	1578	.	+	.	transcript_id "MSTRG.4741.3"; gene_id "MSTRG.4741"; exon_number "2";
C8347337	StringTie	transcript	1100	1985	.	-	.	transcript_id "MSTRG.4772.1"; gene_id "MSTRG.4772"; xloc "XLOC_004808"; class_code "u"; tss_id "TSS4853";
C8347337	StringTie	exon	1100	1481	.	-	.	transcript_id "MSTRG.4772.1"; gene_id "MSTRG.4772"; exon_number "1";
C8347337	StringTie	exon	1869	1985	.	-	.	transcript_id "MSTRG.4772.1"; gene_id "MSTRG.4772"; exon_number "2";
C8348977	StringTie	transcript	627	1998	.	-	.	transcript_id "MSTRG.4780.1"; gene_id "MSTRG.4780"; xloc "XLOC_004816"; class_code "u"; tss_id "TSS4863";
C8348977	StringTie	exon	627	1102	.	-	.	transcript_id "MSTRG.4780.1"; gene_id "MSTRG.4780"; exon_number "1";
C8348977	StringTie	exon	1224	1998	.	-	.	transcript_id "MSTRG.4780.1"; gene_id "MSTRG.4780"; exon_number "2";
C8348977	StringTie	transcript	739	1998	.	-	.	transcript_id "MSTRG.4780.2"; gene_id "MSTRG.4780"; xloc "XLOC_004816"; class_code "u"; tss_id "TSS4863";
C8348977	StringTie	exon	739	1102	.	-	.	transcript_id "MSTRG.4780.2"; gene_id "MSTRG.4780"; exon_number "1";
C8348977	StringTie	exon	1224	1448	.	-	.	transcript_id "MSTRG.4780.2"; gene_id "MSTRG.4780"; exon_number "2";
C8348977	StringTie	exon	1684	1998	.	-	.	transcript_id "MSTRG.4780.2"; gene_id "MSTRG.4780"; exon_number "3";
C8352053	StringTie	transcript	97	672	.	+	.	transcript_id "MSTRG.4801.1"; gene_id "MSTRG.4801"; xloc "XLOC_004842"; class_code "u"; tss_id "TSS4892";
C8352053	StringTie	exon	97	350	.	+	.	transcript_id "MSTRG.4801.1"; gene_id "MSTRG.4801"; exon_number "1";
C8352053	StringTie	exon	597	672	.	+	.	transcript_id "MSTRG.4801.1"; gene_id "MSTRG.4801"; exon_number "2";
C8352097	StringTie	transcript	2	1093	.	+	.	transcript_id "MSTRG.4803.1"; gene_id "MSTRG.4803"; xloc "XLOC_004844"; class_code "u"; tss_id "TSS4894";
C8352097	StringTie	exon	2	28	.	+	.	transcript_id "MSTRG.4803.1"; gene_id "MSTRG.4803"; exon_number "1";
C8352097	StringTie	exon	102	183	.	+	.	transcript_id "MSTRG.4803.1"; gene_id "MSTRG.4803"; exon_number "2";
C8352097	StringTie	exon	697	1093	.	+	.	transcript_id "MSTRG.4803.1"; gene_id "MSTRG.4803"; exon_number "3";
C8355655	StringTie	transcript	1086	1396	.	+	.	transcript_id "MSTRG.4826.1"; gene_id "MSTRG.4826"; xloc "XLOC_004871"; class_code "u"; tss_id "TSS4926";
C8355655	StringTie	exon	1086	1255	.	+	.	transcript_id "MSTRG.4826.1"; gene_id "MSTRG.4826"; exon_number "1";
C8355655	StringTie	exon	1335	1396	.	+	.	transcript_id "MSTRG.4826.1"; gene_id "MSTRG.4826"; exon_number "2";
C8355901	StringTie	transcript	13	845	.	+	.	transcript_id "MSTRG.4828.1"; gene_id "MSTRG.4828"; xloc "XLOC_004875"; class_code "u"; tss_id "TSS4931";
C8355901	StringTie	exon	13	268	.	+	.	transcript_id "MSTRG.4828.1"; gene_id "MSTRG.4828"; exon_number "1";
C8355901	StringTie	exon	383	845	.	+	.	transcript_id "MSTRG.4828.1"; gene_id "MSTRG.4828"; exon_number "2";
C8355999	StringTie	transcript	144	541	.	+	.	transcript_id "MSTRG.4830.1"; gene_id "MSTRG.4830"; xloc "XLOC_004878"; class_code "u"; tss_id "TSS4934";
C8355999	StringTie	exon	144	301	.	+	.	transcript_id "MSTRG.4830.1"; gene_id "MSTRG.4830"; exon_number "1";
C8355999	StringTie	exon	431	541	.	+	.	transcript_id "MSTRG.4830.1"; gene_id "MSTRG.4830"; exon_number "2";
C8366741	StringTie	transcript	2101	2594	.	+	.	transcript_id "MSTRG.4876.1"; gene_id "MSTRG.4876"; xloc "XLOC_004935"; class_code "u"; tss_id "TSS5001";
C8366741	StringTie	exon	2101	2343	.	+	.	transcript_id "MSTRG.4876.1"; gene_id "MSTRG.4876"; exon_number "1";
C8366741	StringTie	exon	2452	2594	.	+	.	transcript_id "MSTRG.4876.1"; gene_id "MSTRG.4876"; exon_number "2";
C8370007	StringTie	transcript	2	613	.	-	.	transcript_id "MSTRG.4889.1"; gene_id "MSTRG.4889"; xloc "XLOC_004950"; class_code "u"; tss_id "TSS5020";
C8370007	StringTie	exon	2	65	.	-	.	transcript_id "MSTRG.4889.1"; gene_id "MSTRG.4889"; exon_number "1";
C8370007	StringTie	exon	289	613	.	-	.	transcript_id "MSTRG.4889.1"; gene_id "MSTRG.4889"; exon_number "2";
C8372469	StringTie	transcript	128	659	.	-	.	transcript_id "MSTRG.4902.1"; gene_id "MSTRG.4902"; xloc "XLOC_004966"; class_code "u"; tss_id "TSS5040";
C8372469	StringTie	exon	128	394	.	-	.	transcript_id "MSTRG.4902.1"; gene_id "MSTRG.4902"; exon_number "1";
C8372469	StringTie	exon	524	659	.	-	.	transcript_id "MSTRG.4902.1"; gene_id "MSTRG.4902"; exon_number "2";
C8372469	StringTie	transcript	245	791	.	-	.	transcript_id "MSTRG.4902.2"; gene_id "MSTRG.4902"; xloc "XLOC_004966"; class_code "u"; tss_id "TSS5041";
C8372469	StringTie	exon	245	394	.	-	.	transcript_id "MSTRG.4902.2"; gene_id "MSTRG.4902"; exon_number "1";
C8372469	StringTie	exon	739	791	.	-	.	transcript_id "MSTRG.4902.2"; gene_id "MSTRG.4902"; exon_number "2";
C8375329	StringTie	transcript	1130	2173	.	-	.	transcript_id "MSTRG.4913.1"; gene_id "MSTRG.4913"; xloc "XLOC_004982"; class_code "u"; tss_id "TSS5062";
C8375329	StringTie	exon	1130	1154	.	-	.	transcript_id "MSTRG.4913.1"; gene_id "MSTRG.4913"; exon_number "1";
C8375329	StringTie	exon	1465	1498	.	-	.	transcript_id "MSTRG.4913.1"; gene_id "MSTRG.4913"; exon_number "2";
C8375329	StringTie	exon	1992	2173	.	-	.	transcript_id "MSTRG.4913.1"; gene_id "MSTRG.4913"; exon_number "3";
C8376571	StringTie	transcript	2381	3251	.	-	.	transcript_id "MSTRG.4916.5"; gene_id "MSTRG.4916"; gene_name "Lus10000211.g.BGIv1.0"; xloc "XLOC_004986"; cmp_ref "Lus10000211.BGIv1.0"; class_code "o"; tss_id "TSS5067";
C8376571	StringTie	exon	2381	2511	.	-	.	transcript_id "MSTRG.4916.5"; gene_id "MSTRG.4916"; exon_number "1";
C8376571	StringTie	exon	2604	2718	.	-	.	transcript_id "MSTRG.4916.5"; gene_id "MSTRG.4916"; exon_number "2";
C8376571	StringTie	exon	2795	3251	.	-	.	transcript_id "MSTRG.4916.5"; gene_id "MSTRG.4916"; exon_number "3";
C8381461	StringTie	transcript	3379	3975	.	+	.	transcript_id "MSTRG.4947.1"; gene_id "MSTRG.4947"; xloc "XLOC_005021"; class_code "u"; tss_id "TSS5109";
C8381461	StringTie	exon	3379	3563	.	+	.	transcript_id "MSTRG.4947.1"; gene_id "MSTRG.4947"; exon_number "1";
C8381461	StringTie	exon	3804	3975	.	+	.	transcript_id "MSTRG.4947.1"; gene_id "MSTRG.4947"; exon_number "2";
C8381461	StringTie	transcript	3503	3975	.	+	.	transcript_id "MSTRG.4947.3"; gene_id "MSTRG.4947"; xloc "XLOC_005021"; class_code "u"; tss_id "TSS5110";
C8381461	StringTie	exon	3503	3842	.	+	.	transcript_id "MSTRG.4947.3"; gene_id "MSTRG.4947"; exon_number "1";
C8381461	StringTie	exon	3924	3975	.	+	.	transcript_id "MSTRG.4947.3"; gene_id "MSTRG.4947"; exon_number "2";
scaffold1	StringTie	transcript	86892	87664	.	+	.	transcript_id "MSTRG.4974.1"; gene_id "MSTRG.4974"; xloc "XLOC_005052"; class_code "u"; tss_id "TSS5160";
scaffold1	StringTie	exon	86892	86968	.	+	.	transcript_id "MSTRG.4974.1"; gene_id "MSTRG.4974"; exon_number "1";
scaffold1	StringTie	exon	87441	87664	.	+	.	transcript_id "MSTRG.4974.1"; gene_id "MSTRG.4974"; exon_number "2";
scaffold1	StringTie	transcript	319283	320972	.	+	.	transcript_id "MSTRG.4983.1"; gene_id "MSTRG.4983"; xloc "XLOC_005057"; class_code "u"; tss_id "TSS5169";
scaffold1	StringTie	exon	319283	319729	.	+	.	transcript_id "MSTRG.4983.1"; gene_id "MSTRG.4983"; exon_number "1";
scaffold1	StringTie	exon	320363	320972	.	+	.	transcript_id "MSTRG.4983.1"; gene_id "MSTRG.4983"; exon_number "2";
scaffold1	StringTie	transcript	319433	320972	.	+	.	transcript_id "MSTRG.4983.2"; gene_id "MSTRG.4983"; xloc "XLOC_005057"; class_code "u"; tss_id "TSS5170";
scaffold1	StringTie	exon	319433	319725	.	+	.	transcript_id "MSTRG.4983.2"; gene_id "MSTRG.4983"; exon_number "1";
scaffold1	StringTie	exon	320363	320972	.	+	.	transcript_id "MSTRG.4983.2"; gene_id "MSTRG.4983"; exon_number "2";
scaffold1	StringTie	transcript	151569	152138	.	-	.	transcript_id "MSTRG.4977.1"; gene_id "MSTRG.4977"; xloc "XLOC_005068"; class_code "u"; tss_id "TSS5185";
scaffold1	StringTie	exon	151569	151978	.	-	.	transcript_id "MSTRG.4977.1"; gene_id "MSTRG.4977"; exon_number "1";
scaffold1	StringTie	exon	152097	152138	.	-	.	transcript_id "MSTRG.4977.1"; gene_id "MSTRG.4977"; exon_number "2";
scaffold1	StringTie	transcript	188378	188858	.	-	.	transcript_id "MSTRG.4980.1"; gene_id "MSTRG.4980"; gene_name "Lus10009799.g.BGIv1.0"; xloc "XLOC_005070"; cmp_ref "Lus10009799.BGIv1.0"; class_code "x"; tss_id "TSS5187";
scaffold1	StringTie	exon	188378	188445	.	-	.	transcript_id "MSTRG.4980.1"; gene_id "MSTRG.4980"; exon_number "1";
scaffold1	StringTie	exon	188542	188858	.	-	.	transcript_id "MSTRG.4980.1"; gene_id "MSTRG.4980"; exon_number "2";
scaffold1	StringTie	transcript	331525	332357	.	-	.	transcript_id "MSTRG.4984.2"; gene_id "MSTRG.4984"; xloc "XLOC_005075"; class_code "u"; tss_id "TSS5192";
scaffold1	StringTie	exon	331525	331866	.	-	.	transcript_id "MSTRG.4984.2"; gene_id "MSTRG.4984"; exon_number "1";
scaffold1	StringTie	exon	332004	332357	.	-	.	transcript_id "MSTRG.4984.2"; gene_id "MSTRG.4984"; exon_number "2";
scaffold10	StringTie	transcript	320507	321037	.	+	.	transcript_id "MSTRG.4998.4"; gene_id "MSTRG.4998"; xloc "XLOC_005080"; class_code "u"; tss_id "TSS5199";
scaffold10	StringTie	exon	320507	320593	.	+	.	transcript_id "MSTRG.4998.4"; gene_id "MSTRG.4998"; exon_number "1";
scaffold10	StringTie	exon	320859	321037	.	+	.	transcript_id "MSTRG.4998.4"; gene_id "MSTRG.4998"; exon_number "2";
scaffold10	StringTie	transcript	321473	322337	.	+	.	transcript_id "MSTRG.4999.1"; gene_id "MSTRG.4999"; xloc "XLOC_005081"; class_code "u"; tss_id "TSS5200";
scaffold10	StringTie	exon	321473	321718	.	+	.	transcript_id "MSTRG.4999.1"; gene_id "MSTRG.4999"; exon_number "1";
scaffold10	StringTie	exon	321820	322337	.	+	.	transcript_id "MSTRG.4999.1"; gene_id "MSTRG.4999"; exon_number "2";
scaffold10	StringTie	transcript	384847	385563	.	-	.	transcript_id "MSTRG.5002.1"; gene_id "MSTRG.5002"; xloc "XLOC_005108"; class_code "u"; tss_id "TSS5232";
scaffold10	StringTie	exon	384847	385048	.	-	.	transcript_id "MSTRG.5002.1"; gene_id "MSTRG.5002"; exon_number "1";
scaffold10	StringTie	exon	385173	385222	.	-	.	transcript_id "MSTRG.5002.1"; gene_id "MSTRG.5002"; exon_number "2";
scaffold10	StringTie	exon	385303	385367	.	-	.	transcript_id "MSTRG.5002.1"; gene_id "MSTRG.5002"; exon_number "3";
scaffold10	StringTie	exon	385445	385563	.	-	.	transcript_id "MSTRG.5002.1"; gene_id "MSTRG.5002"; exon_number "4";
scaffold100	StringTie	transcript	28459	31325	.	+	.	transcript_id "MSTRG.5012.1"; gene_id "MSTRG.5012"; xloc "XLOC_005111"; class_code "u"; tss_id "TSS5235";
scaffold100	StringTie	exon	28459	28539	.	+	.	transcript_id "MSTRG.5012.1"; gene_id "MSTRG.5012"; exon_number "1";
scaffold100	StringTie	exon	31074	31325	.	+	.	transcript_id "MSTRG.5012.1"; gene_id "MSTRG.5012"; exon_number "2";
scaffold1004	StringTie	transcript	286986	287686	.	-	.	transcript_id "MSTRG.5049.1"; gene_id "MSTRG.5049"; gene_name "Lus10006994.g.BGIv1.0"; xloc "XLOC_005156"; cmp_ref "Lus10006994.BGIv1.0"; class_code "x"; tss_id "TSS5298";
scaffold1004	StringTie	exon	286986	287468	.	-	.	transcript_id "MSTRG.5049.1"; gene_id "MSTRG.5049"; exon_number "1";
scaffold1004	StringTie	exon	287631	287686	.	-	.	transcript_id "MSTRG.5049.1"; gene_id "MSTRG.5049"; exon_number "2";
scaffold1005	StringTie	transcript	15779	17110	.	-	.	transcript_id "MSTRG.5050.5"; gene_id "MSTRG.5050"; xloc "XLOC_005157"; class_code "u"; tss_id "TSS5301";
scaffold1005	StringTie	exon	15779	16659	.	-	.	transcript_id "MSTRG.5050.5"; gene_id "MSTRG.5050"; exon_number "1";
scaffold1005	StringTie	exon	16705	16966	.	-	.	transcript_id "MSTRG.5050.5"; gene_id "MSTRG.5050"; exon_number "2";
scaffold1005	StringTie	exon	17004	17110	.	-	.	transcript_id "MSTRG.5050.5"; gene_id "MSTRG.5050"; exon_number "3";
scaffold1007	StringTie	transcript	104206	105264	.	-	.	transcript_id "MSTRG.5064.1"; gene_id "MSTRG.5064"; xloc "XLOC_005181"; class_code "u"; tss_id "TSS5332";
scaffold1007	StringTie	exon	104206	104442	.	-	.	transcript_id "MSTRG.5064.1"; gene_id "MSTRG.5064"; exon_number "1";
scaffold1007	StringTie	exon	104564	105264	.	-	.	transcript_id "MSTRG.5064.1"; gene_id "MSTRG.5064"; exon_number "2";
scaffold101	StringTie	transcript	92050	92443	.	+	.	transcript_id "MSTRG.5082.1"; gene_id "MSTRG.5082"; xloc "XLOC_005196"; class_code "u"; tss_id "TSS5349";
scaffold101	StringTie	exon	92050	92251	.	+	.	transcript_id "MSTRG.5082.1"; gene_id "MSTRG.5082"; exon_number "1";
scaffold101	StringTie	exon	92342	92443	.	+	.	transcript_id "MSTRG.5082.1"; gene_id "MSTRG.5082"; exon_number "2";
scaffold101	StringTie	transcript	197113	197592	.	+	.	transcript_id "MSTRG.5091.1"; gene_id "MSTRG.5091"; xloc "XLOC_005201"; class_code "u"; tss_id "TSS5354";
scaffold101	StringTie	exon	197113	197243	.	+	.	transcript_id "MSTRG.5091.1"; gene_id "MSTRG.5091"; exon_number "1";
scaffold101	StringTie	exon	197381	197592	.	+	.	transcript_id "MSTRG.5091.1"; gene_id "MSTRG.5091"; exon_number "2";
scaffold101	StringTie	transcript	337273	338006	.	+	.	transcript_id "MSTRG.5102.1"; gene_id "MSTRG.5102"; xloc "XLOC_005213"; class_code "u"; tss_id "TSS5370";
scaffold101	StringTie	exon	337273	337454	.	+	.	transcript_id "MSTRG.5102.1"; gene_id "MSTRG.5102"; exon_number "1";
scaffold101	StringTie	exon	337722	338006	.	+	.	transcript_id "MSTRG.5102.1"; gene_id "MSTRG.5102"; exon_number "2";
scaffold101	StringTie	transcript	198372	198818	.	-	.	transcript_id "MSTRG.5092.1"; gene_id "MSTRG.5092"; xloc "XLOC_005235"; class_code "u"; tss_id "TSS5398";
scaffold101	StringTie	exon	198372	198451	.	-	.	transcript_id "MSTRG.5092.1"; gene_id "MSTRG.5092"; exon_number "1";
scaffold101	StringTie	exon	198591	198818	.	-	.	transcript_id "MSTRG.5092.1"; gene_id "MSTRG.5092"; exon_number "2";
scaffold1010	StringTie	transcript	42650	43565	.	+	.	transcript_id "MSTRG.5133.1"; gene_id "MSTRG.5133"; gene_name "Lus10002181.g.BGIv1.0"; xloc "XLOC_005256"; cmp_ref "Lus10002181.BGIv1.0"; class_code "x"; tss_id "TSS5422";
scaffold1010	StringTie	exon	42650	42717	.	+	.	transcript_id "MSTRG.5133.1"; gene_id "MSTRG.5133"; exon_number "1";
scaffold1010	StringTie	exon	42829	42879	.	+	.	transcript_id "MSTRG.5133.1"; gene_id "MSTRG.5133"; exon_number "2";
scaffold1010	StringTie	exon	43396	43565	.	+	.	transcript_id "MSTRG.5133.1"; gene_id "MSTRG.5133"; exon_number "3";
scaffold1010	StringTie	transcript	99775	100541	.	+	.	transcript_id "MSTRG.5146.2"; gene_id "MSTRG.5146"; xloc "XLOC_005264"; class_code "u"; tss_id "TSS5433";
scaffold1010	StringTie	exon	99775	100163	.	+	.	transcript_id "MSTRG.5146.2"; gene_id "MSTRG.5146"; exon_number "1";
scaffold1010	StringTie	exon	100273	100541	.	+	.	transcript_id "MSTRG.5146.2"; gene_id "MSTRG.5146"; exon_number "2";
scaffold1010	StringTie	transcript	10781	11431	.	-	.	transcript_id "MSTRG.5122.1"; gene_id "MSTRG.5122"; xloc "XLOC_005266"; class_code "u"; tss_id "TSS5435";
scaffold1010	StringTie	exon	10781	11105	.	-	.	transcript_id "MSTRG.5122.1"; gene_id "MSTRG.5122"; exon_number "1";
scaffold1010	StringTie	exon	11252	11286	.	-	.	transcript_id "MSTRG.5122.1"; gene_id "MSTRG.5122"; exon_number "2";
scaffold1010	StringTie	exon	11374	11431	.	-	.	transcript_id "MSTRG.5122.1"; gene_id "MSTRG.5122"; exon_number "3";
scaffold1014	StringTie	transcript	79	322	.	-	.	transcript_id "MSTRG.5151.1"; gene_id "MSTRG.5151"; xloc "XLOC_005294"; class_code "u"; tss_id "TSS5466";
scaffold1014	StringTie	exon	79	212	.	-	.	transcript_id "MSTRG.5151.1"; gene_id "MSTRG.5151"; exon_number "1";
scaffold1014	StringTie	exon	248	322	.	-	.	transcript_id "MSTRG.5151.1"; gene_id "MSTRG.5151"; exon_number "2";
scaffold102	StringTie	transcript	73533	80042	.	+	.	transcript_id "MSTRG.5157.1"; gene_id "MSTRG.5157"; xloc "XLOC_005302"; class_code "u"; tss_id "TSS5477";
scaffold102	StringTie	exon	73533	73774	.	+	.	transcript_id "MSTRG.5157.1"; gene_id "MSTRG.5157"; exon_number "1";
scaffold102	StringTie	exon	74025	74084	.	+	.	transcript_id "MSTRG.5157.1"; gene_id "MSTRG.5157"; exon_number "2";
scaffold102	StringTie	exon	74285	74354	.	+	.	transcript_id "MSTRG.5157.1"; gene_id "MSTRG.5157"; exon_number "3";
scaffold102	StringTie	exon	79825	80042	.	+	.	transcript_id "MSTRG.5157.1"; gene_id "MSTRG.5157"; exon_number "4";
scaffold102	StringTie	transcript	56823	57669	.	-	.	transcript_id "MSTRG.5156.1"; gene_id "MSTRG.5156"; xloc "XLOC_005320"; class_code "u"; tss_id "TSS5503";
scaffold102	StringTie	exon	56823	57260	.	-	.	transcript_id "MSTRG.5156.1"; gene_id "MSTRG.5156"; exon_number "1";
scaffold102	StringTie	exon	57377	57669	.	-	.	transcript_id "MSTRG.5156.1"; gene_id "MSTRG.5156"; exon_number "2";
scaffold102	StringTie	transcript	362963	365232	.	-	.	transcript_id "MSTRG.5165.3"; gene_id "MSTRG.5165"; xloc "XLOC_005329"; class_code "u"; tss_id "TSS5512";
scaffold102	StringTie	exon	362963	363153	.	-	.	transcript_id "MSTRG.5165.3"; gene_id "MSTRG.5165"; exon_number "1";
scaffold102	StringTie	exon	364880	365029	.	-	.	transcript_id "MSTRG.5165.3"; gene_id "MSTRG.5165"; exon_number "2";
scaffold102	StringTie	exon	365130	365232	.	-	.	transcript_id "MSTRG.5165.3"; gene_id "MSTRG.5165"; exon_number "3";
scaffold102	StringTie	transcript	362963	365232	.	-	.	transcript_id "MSTRG.5165.2"; gene_id "MSTRG.5165"; xloc "XLOC_005329"; class_code "u"; tss_id "TSS5512";
scaffold102	StringTie	exon	362963	363153	.	-	.	transcript_id "MSTRG.5165.2"; gene_id "MSTRG.5165"; exon_number "1";
scaffold102	StringTie	exon	364880	365026	.	-	.	transcript_id "MSTRG.5165.2"; gene_id "MSTRG.5165"; exon_number "2";
scaffold102	StringTie	exon	365130	365232	.	-	.	transcript_id "MSTRG.5165.2"; gene_id "MSTRG.5165"; exon_number "3";
scaffold102	StringTie	transcript	362963	365232	.	-	.	transcript_id "MSTRG.5165.1"; gene_id "MSTRG.5165"; xloc "XLOC_005329"; class_code "u"; tss_id "TSS5512";
scaffold102	StringTie	exon	362963	363153	.	-	.	transcript_id "MSTRG.5165.1"; gene_id "MSTRG.5165"; exon_number "1";
scaffold102	StringTie	exon	364880	365029	.	-	.	transcript_id "MSTRG.5165.1"; gene_id "MSTRG.5165"; exon_number "2";
scaffold102	StringTie	exon	365126	365232	.	-	.	transcript_id "MSTRG.5165.1"; gene_id "MSTRG.5165"; exon_number "3";
scaffold102	StringTie	transcript	475344	476608	.	-	.	transcript_id "MSTRG.5168.1"; gene_id "MSTRG.5168"; xloc "XLOC_005331"; class_code "u"; tss_id "TSS5514";
scaffold102	StringTie	exon	475344	475643	.	-	.	transcript_id "MSTRG.5168.1"; gene_id "MSTRG.5168"; exon_number "1";
scaffold102	StringTie	exon	476340	476385	.	-	.	transcript_id "MSTRG.5168.1"; gene_id "MSTRG.5168"; exon_number "2";
scaffold102	StringTie	exon	476516	476608	.	-	.	transcript_id "MSTRG.5168.1"; gene_id "MSTRG.5168"; exon_number "3";
scaffold102	StringTie	transcript	654569	657059	.	-	.	transcript_id "MSTRG.5176.6"; gene_id "MSTRG.5176"; xloc "XLOC_005339"; class_code "u"; tss_id "TSS5526";
scaffold102	StringTie	exon	654569	654675	.	-	.	transcript_id "MSTRG.5176.6"; gene_id "MSTRG.5176"; exon_number "1";
scaffold102	StringTie	exon	656945	657059	.	-	.	transcript_id "MSTRG.5176.6"; gene_id "MSTRG.5176"; exon_number "2";
scaffold103	StringTie	transcript	302658	304169	.	-	.	transcript_id "MSTRG.5259.2"; gene_id "MSTRG.5259"; xloc "XLOC_005474"; class_code "u"; tss_id "TSS5724";
scaffold103	StringTie	exon	302658	302921	.	-	.	transcript_id "MSTRG.5259.2"; gene_id "MSTRG.5259"; exon_number "1";
scaffold103	StringTie	exon	303148	303335	.	-	.	transcript_id "MSTRG.5259.2"; gene_id "MSTRG.5259"; exon_number "2";
scaffold103	StringTie	exon	304059	304169	.	-	.	transcript_id "MSTRG.5259.2"; gene_id "MSTRG.5259"; exon_number "3";
scaffold103	StringTie	transcript	302658	304169	.	-	.	transcript_id "MSTRG.5259.1"; gene_id "MSTRG.5259"; xloc "XLOC_005474"; class_code "u"; tss_id "TSS5724";
scaffold103	StringTie	exon	302658	302937	.	-	.	transcript_id "MSTRG.5259.1"; gene_id "MSTRG.5259"; exon_number "1";
scaffold103	StringTie	exon	303148	303335	.	-	.	transcript_id "MSTRG.5259.1"; gene_id "MSTRG.5259"; exon_number "2";
scaffold103	StringTie	exon	304059	304169	.	-	.	transcript_id "MSTRG.5259.1"; gene_id "MSTRG.5259"; exon_number "3";
scaffold103	StringTie	transcript	311959	313422	.	-	.	transcript_id "MSTRG.5261.5"; gene_id "MSTRG.5261"; gene_name "Lus10018884.g.BGIv1.0"; xloc "XLOC_005476"; cmp_ref "Lus10018884.BGIv1.0"; class_code "o"; tss_id "TSS5726";
scaffold103	StringTie	exon	311959	312126	.	-	.	transcript_id "MSTRG.5261.5"; gene_id "MSTRG.5261"; exon_number "1";
scaffold103	StringTie	exon	313075	313144	.	-	.	transcript_id "MSTRG.5261.5"; gene_id "MSTRG.5261"; exon_number "2";
scaffold103	StringTie	exon	313223	313422	.	-	.	transcript_id "MSTRG.5261.5"; gene_id "MSTRG.5261"; exon_number "3";
scaffold103	StringTie	transcript	311959	313422	.	-	.	transcript_id "MSTRG.5261.3"; gene_id "MSTRG.5261"; gene_name "Lus10018884.g.BGIv1.0"; xloc "XLOC_005476"; cmp_ref "Lus10018884.BGIv1.0"; class_code "o"; tss_id "TSS5726";
scaffold103	StringTie	exon	311959	312126	.	-	.	transcript_id "MSTRG.5261.3"; gene_id "MSTRG.5261"; exon_number "1";
scaffold103	StringTie	exon	313075	313422	.	-	.	transcript_id "MSTRG.5261.3"; gene_id "MSTRG.5261"; exon_number "2";
scaffold1033	StringTie	transcript	15450	16496	.	+	.	transcript_id "MSTRG.5318.1"; gene_id "MSTRG.5318"; xloc "XLOC_005505"; class_code "u"; tss_id "TSS5769";
scaffold1033	StringTie	exon	15450	15705	.	+	.	transcript_id "MSTRG.5318.1"; gene_id "MSTRG.5318"; exon_number "1";
scaffold1033	StringTie	exon	16410	16496	.	+	.	transcript_id "MSTRG.5318.1"; gene_id "MSTRG.5318"; exon_number "2";
scaffold1035	StringTie	transcript	319116	320169	.	-	.	transcript_id "MSTRG.5375.1"; gene_id "MSTRG.5375"; gene_name "Lus10011048.g.BGIv1.0"; xloc "XLOC_005584"; cmp_ref "Lus10011048.BGIv1.0"; class_code "x"; tss_id "TSS5884";
scaffold1035	StringTie	exon	319116	319166	.	-	.	transcript_id "MSTRG.5375.1"; gene_id "MSTRG.5375"; exon_number "1";
scaffold1035	StringTie	exon	319871	320044	.	-	.	transcript_id "MSTRG.5375.1"; gene_id "MSTRG.5375"; exon_number "2";
scaffold1035	StringTie	exon	320124	320169	.	-	.	transcript_id "MSTRG.5375.1"; gene_id "MSTRG.5375"; exon_number "3";
scaffold104	StringTie	transcript	36679	36978	.	+	.	transcript_id "MSTRG.5484.1"; gene_id "MSTRG.5484"; xloc "XLOC_005708"; class_code "u"; tss_id "TSS6057";
scaffold104	StringTie	exon	36679	36788	.	+	.	transcript_id "MSTRG.5484.1"; gene_id "MSTRG.5484"; exon_number "1";
scaffold104	StringTie	exon	36836	36978	.	+	.	transcript_id "MSTRG.5484.1"; gene_id "MSTRG.5484"; exon_number "2";
scaffold104	StringTie	transcript	145286	146564	.	+	.	transcript_id "MSTRG.5495.1"; gene_id "MSTRG.5495"; xloc "XLOC_005723"; class_code "u"; tss_id "TSS6080";
scaffold104	StringTie	exon	145286	145510	.	+	.	transcript_id "MSTRG.5495.1"; gene_id "MSTRG.5495"; exon_number "1";
scaffold104	StringTie	exon	145737	145849	.	+	.	transcript_id "MSTRG.5495.1"; gene_id "MSTRG.5495"; exon_number "2";
scaffold104	StringTie	exon	146453	146564	.	+	.	transcript_id "MSTRG.5495.1"; gene_id "MSTRG.5495"; exon_number "3";
scaffold104	StringTie	transcript	165583	166531	.	-	.	transcript_id "MSTRG.5499.1"; gene_id "MSTRG.5499"; xloc "XLOC_005733"; class_code "u"; tss_id "TSS6093";
scaffold104	StringTie	exon	165583	166045	.	-	.	transcript_id "MSTRG.5499.1"; gene_id "MSTRG.5499"; exon_number "1";
scaffold104	StringTie	exon	166123	166531	.	-	.	transcript_id "MSTRG.5499.1"; gene_id "MSTRG.5499"; exon_number "2";
scaffold105	StringTie	transcript	119166	120371	.	+	.	transcript_id "MSTRG.5574.1"; gene_id "MSTRG.5574"; xloc "XLOC_005814"; class_code "u"; tss_id "TSS6211";
scaffold105	StringTie	exon	119166	119421	.	+	.	transcript_id "MSTRG.5574.1"; gene_id "MSTRG.5574"; exon_number "1";
scaffold105	StringTie	exon	119508	119586	.	+	.	transcript_id "MSTRG.5574.1"; gene_id "MSTRG.5574"; exon_number "2";
scaffold105	StringTie	exon	120165	120371	.	+	.	transcript_id "MSTRG.5574.1"; gene_id "MSTRG.5574"; exon_number "3";
scaffold105	StringTie	transcript	119169	120371	.	+	.	transcript_id "MSTRG.5574.3"; gene_id "MSTRG.5574"; xloc "XLOC_005814"; class_code "u"; tss_id "TSS6211";
scaffold105	StringTie	exon	119169	119421	.	+	.	transcript_id "MSTRG.5574.3"; gene_id "MSTRG.5574"; exon_number "1";
scaffold105	StringTie	exon	119508	119586	.	+	.	transcript_id "MSTRG.5574.3"; gene_id "MSTRG.5574"; exon_number "2";
scaffold105	StringTie	exon	119860	119958	.	+	.	transcript_id "MSTRG.5574.3"; gene_id "MSTRG.5574"; exon_number "3";
scaffold105	StringTie	exon	120165	120371	.	+	.	transcript_id "MSTRG.5574.3"; gene_id "MSTRG.5574"; exon_number "4";
scaffold105	StringTie	transcript	119169	120371	.	+	.	transcript_id "MSTRG.5574.2"; gene_id "MSTRG.5574"; xloc "XLOC_005814"; class_code "u"; tss_id "TSS6211";
scaffold105	StringTie	exon	119169	119421	.	+	.	transcript_id "MSTRG.5574.2"; gene_id "MSTRG.5574"; exon_number "1";
scaffold105	StringTie	exon	119508	119586	.	+	.	transcript_id "MSTRG.5574.2"; gene_id "MSTRG.5574"; exon_number "2";
scaffold105	StringTie	exon	119860	120371	.	+	.	transcript_id "MSTRG.5574.2"; gene_id "MSTRG.5574"; exon_number "3";
scaffold105	StringTie	transcript	154073	155526	.	-	.	transcript_id "MSTRG.5576.2"; gene_id "MSTRG.5576"; xloc "XLOC_005827"; class_code "u"; tss_id "TSS6232";
scaffold105	StringTie	exon	154073	154942	.	-	.	transcript_id "MSTRG.5576.2"; gene_id "MSTRG.5576"; exon_number "1";
scaffold105	StringTie	exon	155288	155526	.	-	.	transcript_id "MSTRG.5576.2"; gene_id "MSTRG.5576"; exon_number "2";
scaffold105	StringTie	transcript	190884	191368	.	-	.	transcript_id "MSTRG.5581.1"; gene_id "MSTRG.5581"; xloc "XLOC_005830"; class_code "u"; tss_id "TSS6236";
scaffold105	StringTie	exon	190884	191096	.	-	.	transcript_id "MSTRG.5581.1"; gene_id "MSTRG.5581"; exon_number "1";
scaffold105	StringTie	exon	191285	191368	.	-	.	transcript_id "MSTRG.5581.1"; gene_id "MSTRG.5581"; exon_number "2";
scaffold1050	StringTie	transcript	1064	2118	.	+	.	transcript_id "MSTRG.5587.1"; gene_id "MSTRG.5587"; xloc "XLOC_005836"; class_code "u"; tss_id "TSS6243";
scaffold1050	StringTie	exon	1064	1211	.	+	.	transcript_id "MSTRG.5587.1"; gene_id "MSTRG.5587"; exon_number "1";
scaffold1050	StringTie	exon	1972	2118	.	+	.	transcript_id "MSTRG.5587.1"; gene_id "MSTRG.5587"; exon_number "2";
scaffold1050	StringTie	transcript	4795	7603	.	+	.	transcript_id "MSTRG.5589.1"; gene_id "MSTRG.5589"; xloc "XLOC_005837"; class_code "u"; tss_id "TSS6244";
scaffold1050	StringTie	exon	4795	5014	.	+	.	transcript_id "MSTRG.5589.1"; gene_id "MSTRG.5589"; exon_number "1";
scaffold1050	StringTie	exon	7535	7603	.	+	.	transcript_id "MSTRG.5589.1"; gene_id "MSTRG.5589"; exon_number "2";
scaffold1050	StringTie	transcript	2181	5669	.	-	.	transcript_id "MSTRG.5588.1"; gene_id "MSTRG.5588"; xloc "XLOC_005838"; class_code "u"; tss_id "TSS6245";
scaffold1050	StringTie	exon	2181	2327	.	-	.	transcript_id "MSTRG.5588.1"; gene_id "MSTRG.5588"; exon_number "1";
scaffold1050	StringTie	exon	5371	5669	.	-	.	transcript_id "MSTRG.5588.1"; gene_id "MSTRG.5588"; exon_number "2";
scaffold1056	StringTie	transcript	145250	146015	.	+	.	transcript_id "MSTRG.5640.1"; gene_id "MSTRG.5640"; xloc "XLOC_005888"; class_code "u"; tss_id "TSS6319";
scaffold1056	StringTie	exon	145250	145650	.	+	.	transcript_id "MSTRG.5640.1"; gene_id "MSTRG.5640"; exon_number "1";
scaffold1056	StringTie	exon	145974	146015	.	+	.	transcript_id "MSTRG.5640.1"; gene_id "MSTRG.5640"; exon_number "2";
scaffold1060	StringTie	transcript	31458	31727	.	+	.	transcript_id "MSTRG.5647.1"; gene_id "MSTRG.5647"; xloc "XLOC_005907"; class_code "u"; tss_id "TSS6342";
scaffold1060	StringTie	exon	31458	31645	.	+	.	transcript_id "MSTRG.5647.1"; gene_id "MSTRG.5647"; exon_number "1";
scaffold1060	StringTie	exon	31692	31727	.	+	.	transcript_id "MSTRG.5647.1"; gene_id "MSTRG.5647"; exon_number "2";
scaffold1068	StringTie	transcript	52875	53439	.	-	.	transcript_id "MSTRG.5681.2"; gene_id "MSTRG.5681"; xloc "XLOC_005954"; class_code "u"; tss_id "TSS6421";
scaffold1068	StringTie	exon	52875	52971	.	-	.	transcript_id "MSTRG.5681.2"; gene_id "MSTRG.5681"; exon_number "1";
scaffold1068	StringTie	exon	53076	53195	.	-	.	transcript_id "MSTRG.5681.2"; gene_id "MSTRG.5681"; exon_number "2";
scaffold1068	StringTie	exon	53283	53439	.	-	.	transcript_id "MSTRG.5681.2"; gene_id "MSTRG.5681"; exon_number "3";
scaffold1068	StringTie	transcript	67245	71286	.	-	.	transcript_id "MSTRG.5685.1"; gene_id "MSTRG.5685"; gene_name "Lus10003387.g.BGIv1.0"; xloc "XLOC_005957"; cmp_ref "Lus10003387.BGIv1.0"; class_code "x"; tss_id "TSS6424";
scaffold1068	StringTie	exon	67245	67356	.	-	.	transcript_id "MSTRG.5685.1"; gene_id "MSTRG.5685"; exon_number "1";
scaffold1068	StringTie	exon	70851	71011	.	-	.	transcript_id "MSTRG.5685.1"; gene_id "MSTRG.5685"; exon_number "2";
scaffold1068	StringTie	exon	71109	71286	.	-	.	transcript_id "MSTRG.5685.1"; gene_id "MSTRG.5685"; exon_number "3";
scaffold107	StringTie	transcript	10111	11819	.	+	.	transcript_id "MSTRG.5701.1"; gene_id "MSTRG.5701"; gene_name "Lus10014497.g.BGIv1.0"; xloc "XLOC_005967"; cmp_ref "Lus10014497.BGIv1.0"; class_code "x"; tss_id "TSS6436";
scaffold107	StringTie	exon	10111	10283	.	+	.	transcript_id "MSTRG.5701.1"; gene_id "MSTRG.5701"; exon_number "1";
scaffold107	StringTie	exon	11728	11819	.	+	.	transcript_id "MSTRG.5701.1"; gene_id "MSTRG.5701"; exon_number "2";
scaffold107	StringTie	transcript	221296	222366	.	-	.	transcript_id "MSTRG.5747.2"; gene_id "MSTRG.5747"; xloc "XLOC_006059"; class_code "u"; tss_id "TSS6565";
scaffold107	StringTie	exon	221296	221765	.	-	.	transcript_id "MSTRG.5747.2"; gene_id "MSTRG.5747"; exon_number "1";
scaffold107	StringTie	exon	222284	222366	.	-	.	transcript_id "MSTRG.5747.2"; gene_id "MSTRG.5747"; exon_number "2";
scaffold107	StringTie	transcript	221296	222366	.	-	.	transcript_id "MSTRG.5747.1"; gene_id "MSTRG.5747"; xloc "XLOC_006059"; class_code "u"; tss_id "TSS6565";
scaffold107	StringTie	exon	221296	221765	.	-	.	transcript_id "MSTRG.5747.1"; gene_id "MSTRG.5747"; exon_number "1";
scaffold107	StringTie	exon	222319	222366	.	-	.	transcript_id "MSTRG.5747.1"; gene_id "MSTRG.5747"; exon_number "2";
scaffold1073	StringTie	transcript	83014	87161	.	+	.	transcript_id "MSTRG.5861.1"; gene_id "MSTRG.5861"; xloc "XLOC_006157"; class_code "u"; tss_id "TSS6705";
scaffold1073	StringTie	exon	83014	83092	.	+	.	transcript_id "MSTRG.5861.1"; gene_id "MSTRG.5861"; exon_number "1";
scaffold1073	StringTie	exon	86986	87161	.	+	.	transcript_id "MSTRG.5861.1"; gene_id "MSTRG.5861"; exon_number "2";
scaffold1075	StringTie	transcript	125393	126260	.	+	.	transcript_id "MSTRG.5866.1"; gene_id "MSTRG.5866"; xloc "XLOC_006163"; class_code "u"; tss_id "TSS6712";
scaffold1075	StringTie	exon	125393	125562	.	+	.	transcript_id "MSTRG.5866.1"; gene_id "MSTRG.5866"; exon_number "1";
scaffold1075	StringTie	exon	125759	125854	.	+	.	transcript_id "MSTRG.5866.1"; gene_id "MSTRG.5866"; exon_number "2";
scaffold1075	StringTie	exon	126194	126260	.	+	.	transcript_id "MSTRG.5866.1"; gene_id "MSTRG.5866"; exon_number "3";
scaffold1075	StringTie	transcript	125483	126151	.	+	.	transcript_id "MSTRG.5866.2"; gene_id "MSTRG.5866"; xloc "XLOC_006163"; class_code "u"; tss_id "TSS6712";
scaffold1075	StringTie	exon	125483	125562	.	+	.	transcript_id "MSTRG.5866.2"; gene_id "MSTRG.5866"; exon_number "1";
scaffold1075	StringTie	exon	125759	125859	.	+	.	transcript_id "MSTRG.5866.2"; gene_id "MSTRG.5866"; exon_number "2";
scaffold1075	StringTie	exon	126044	126151	.	+	.	transcript_id "MSTRG.5866.2"; gene_id "MSTRG.5866"; exon_number "3";
scaffold1075	StringTie	transcript	149250	152375	.	+	.	transcript_id "MSTRG.5872.1"; gene_id "MSTRG.5872"; xloc "XLOC_006165"; class_code "u"; tss_id "TSS6714";
scaffold1075	StringTie	exon	149250	149553	.	+	.	transcript_id "MSTRG.5872.1"; gene_id "MSTRG.5872"; exon_number "1";
scaffold1075	StringTie	exon	149646	149813	.	+	.	transcript_id "MSTRG.5872.1"; gene_id "MSTRG.5872"; exon_number "2";
scaffold1075	StringTie	exon	152222	152375	.	+	.	transcript_id "MSTRG.5872.1"; gene_id "MSTRG.5872"; exon_number "3";
scaffold1075	StringTie	transcript	129766	131040	.	-	.	transcript_id "MSTRG.5868.2"; gene_id "MSTRG.5868"; xloc "XLOC_006171"; class_code "u"; tss_id "TSS6724";
scaffold1075	StringTie	exon	129766	130032	.	-	.	transcript_id "MSTRG.5868.2"; gene_id "MSTRG.5868"; exon_number "1";
scaffold1075	StringTie	exon	130524	130577	.	-	.	transcript_id "MSTRG.5868.2"; gene_id "MSTRG.5868"; exon_number "2";
scaffold1075	StringTie	exon	130764	131040	.	-	.	transcript_id "MSTRG.5868.2"; gene_id "MSTRG.5868"; exon_number "3";
scaffold1075	StringTie	transcript	129766	131040	.	-	.	transcript_id "MSTRG.5868.1"; gene_id "MSTRG.5868"; xloc "XLOC_006171"; class_code "u"; tss_id "TSS6724";
scaffold1075	StringTie	exon	129766	130577	.	-	.	transcript_id "MSTRG.5868.1"; gene_id "MSTRG.5868"; exon_number "1";
scaffold1075	StringTie	exon	130764	131040	.	-	.	transcript_id "MSTRG.5868.1"; gene_id "MSTRG.5868"; exon_number "2";
scaffold1075	StringTie	transcript	141143	142910	.	-	.	transcript_id "MSTRG.5870.1"; gene_id "MSTRG.5870"; xloc "XLOC_006173"; class_code "u"; tss_id "TSS6726";
scaffold1075	StringTie	exon	141143	141627	.	-	.	transcript_id "MSTRG.5870.1"; gene_id "MSTRG.5870"; exon_number "1";
scaffold1075	StringTie	exon	142218	142305	.	-	.	transcript_id "MSTRG.5870.1"; gene_id "MSTRG.5870"; exon_number "2";
scaffold1075	StringTie	exon	142389	142476	.	-	.	transcript_id "MSTRG.5870.1"; gene_id "MSTRG.5870"; exon_number "3";
scaffold1075	StringTie	exon	142677	142910	.	-	.	transcript_id "MSTRG.5870.1"; gene_id "MSTRG.5870"; exon_number "4";
scaffold1075	StringTie	transcript	141330	142910	.	-	.	transcript_id "MSTRG.5870.3"; gene_id "MSTRG.5870"; xloc "XLOC_006173"; class_code "u"; tss_id "TSS6726";
scaffold1075	StringTie	exon	141330	142305	.	-	.	transcript_id "MSTRG.5870.3"; gene_id "MSTRG.5870"; exon_number "1";
scaffold1075	StringTie	exon	142389	142480	.	-	.	transcript_id "MSTRG.5870.3"; gene_id "MSTRG.5870"; exon_number "2";
scaffold1075	StringTie	exon	142677	142910	.	-	.	transcript_id "MSTRG.5870.3"; gene_id "MSTRG.5870"; exon_number "3";
scaffold1075	StringTie	transcript	141349	142910	.	-	.	transcript_id "MSTRG.5870.5"; gene_id "MSTRG.5870"; xloc "XLOC_006173"; class_code "u"; tss_id "TSS6726";
scaffold1075	StringTie	exon	141349	141627	.	-	.	transcript_id "MSTRG.5870.5"; gene_id "MSTRG.5870"; exon_number "1";
scaffold1075	StringTie	exon	142218	142305	.	-	.	transcript_id "MSTRG.5870.5"; gene_id "MSTRG.5870"; exon_number "2";
scaffold1075	StringTie	exon	142389	142480	.	-	.	transcript_id "MSTRG.5870.5"; gene_id "MSTRG.5870"; exon_number "3";
scaffold1075	StringTie	exon	142677	142910	.	-	.	transcript_id "MSTRG.5870.5"; gene_id "MSTRG.5870"; exon_number "4";
scaffold1075	StringTie	transcript	141349	142910	.	-	.	transcript_id "MSTRG.5870.4"; gene_id "MSTRG.5870"; xloc "XLOC_006173"; class_code "u"; tss_id "TSS6726";
scaffold1075	StringTie	exon	141349	141627	.	-	.	transcript_id "MSTRG.5870.4"; gene_id "MSTRG.5870"; exon_number "1";
scaffold1075	StringTie	exon	142218	142305	.	-	.	transcript_id "MSTRG.5870.4"; gene_id "MSTRG.5870"; exon_number "2";
scaffold1075	StringTie	exon	142389	142473	.	-	.	transcript_id "MSTRG.5870.4"; gene_id "MSTRG.5870"; exon_number "3";
scaffold1075	StringTie	exon	142678	142910	.	-	.	transcript_id "MSTRG.5870.4"; gene_id "MSTRG.5870"; exon_number "4";
scaffold108	StringTie	transcript	44008	44687	.	+	.	transcript_id "MSTRG.5876.1"; gene_id "MSTRG.5876"; xloc "XLOC_006177"; class_code "u"; tss_id "TSS6730";
scaffold108	StringTie	exon	44008	44112	.	+	.	transcript_id "MSTRG.5876.1"; gene_id "MSTRG.5876"; exon_number "1";
scaffold108	StringTie	exon	44421	44687	.	+	.	transcript_id "MSTRG.5876.1"; gene_id "MSTRG.5876"; exon_number "2";
scaffold108	StringTie	transcript	369218	369666	.	+	.	transcript_id "MSTRG.5897.1"; gene_id "MSTRG.5897"; xloc "XLOC_006187"; class_code "u"; tss_id "TSS6745";
scaffold108	StringTie	exon	369218	369330	.	+	.	transcript_id "MSTRG.5897.1"; gene_id "MSTRG.5897"; exon_number "1";
scaffold108	StringTie	exon	369376	369666	.	+	.	transcript_id "MSTRG.5897.1"; gene_id "MSTRG.5897"; exon_number "2";
scaffold108	StringTie	transcript	594774	595124	.	+	.	transcript_id "MSTRG.5918.1"; gene_id "MSTRG.5918"; xloc "XLOC_006201"; class_code "u"; tss_id "TSS6763";
scaffold108	StringTie	exon	594774	594826	.	+	.	transcript_id "MSTRG.5918.1"; gene_id "MSTRG.5918"; exon_number "1";
scaffold108	StringTie	exon	594971	595124	.	+	.	transcript_id "MSTRG.5918.1"; gene_id "MSTRG.5918"; exon_number "2";
scaffold108	StringTie	transcript	146829	147301	.	-	.	transcript_id "MSTRG.5883.1"; gene_id "MSTRG.5883"; xloc "XLOC_006219"; class_code "u"; tss_id "TSS6784";
scaffold108	StringTie	exon	146829	147199	.	-	.	transcript_id "MSTRG.5883.1"; gene_id "MSTRG.5883"; exon_number "1";
scaffold108	StringTie	exon	147230	147301	.	-	.	transcript_id "MSTRG.5883.1"; gene_id "MSTRG.5883"; exon_number "2";
scaffold108	StringTie	transcript	379507	379790	.	-	.	transcript_id "MSTRG.5899.1"; gene_id "MSTRG.5899"; gene_name "Lus10021803.g.BGIv1.0"; xloc "XLOC_006235"; cmp_ref "Lus10021803.BGIv1.0"; class_code "i"; tss_id "TSS6804";
scaffold108	StringTie	exon	379507	379661	.	-	.	transcript_id "MSTRG.5899.1"; gene_id "MSTRG.5899"; exon_number "1";
scaffold108	StringTie	exon	379682	379790	.	-	.	transcript_id "MSTRG.5899.1"; gene_id "MSTRG.5899"; exon_number "2";
scaffold1080	StringTie	transcript	185680	189367	.	-	.	transcript_id "MSTRG.5941.1"; gene_id "MSTRG.5941"; xloc "XLOC_006272"; class_code "u"; tss_id "TSS6848";
scaffold1080	StringTie	exon	185680	185715	.	-	.	transcript_id "MSTRG.5941.1"; gene_id "MSTRG.5941"; exon_number "1";
scaffold1080	StringTie	exon	189068	189367	.	-	.	transcript_id "MSTRG.5941.1"; gene_id "MSTRG.5941"; exon_number "2";
scaffold1085	StringTie	transcript	93	898	.	-	.	transcript_id "MSTRG.5946.1"; gene_id "MSTRG.5946"; xloc "XLOC_006276"; class_code "u"; tss_id "TSS6854";
scaffold1085	StringTie	exon	93	170	.	-	.	transcript_id "MSTRG.5946.1"; gene_id "MSTRG.5946"; exon_number "1";
scaffold1085	StringTie	exon	744	898	.	-	.	transcript_id "MSTRG.5946.1"; gene_id "MSTRG.5946"; exon_number "2";
scaffold1086	StringTie	transcript	22	365	.	-	.	transcript_id "MSTRG.5948.1"; gene_id "MSTRG.5948"; xloc "XLOC_006287"; class_code "u"; tss_id "TSS6873";
scaffold1086	StringTie	exon	22	40	.	-	.	transcript_id "MSTRG.5948.1"; gene_id "MSTRG.5948"; exon_number "1";
scaffold1086	StringTie	exon	171	365	.	-	.	transcript_id "MSTRG.5948.1"; gene_id "MSTRG.5948"; exon_number "2";
scaffold1099	StringTie	transcript	44286	44630	.	+	.	transcript_id "MSTRG.6015.1"; gene_id "MSTRG.6015"; xloc "XLOC_006366"; class_code "u"; tss_id "TSS6974";
scaffold1099	StringTie	exon	44286	44506	.	+	.	transcript_id "MSTRG.6015.1"; gene_id "MSTRG.6015"; exon_number "1";
scaffold1099	StringTie	exon	44587	44630	.	+	.	transcript_id "MSTRG.6015.1"; gene_id "MSTRG.6015"; exon_number "2";
scaffold1099	StringTie	transcript	48311	49091	.	+	.	transcript_id "MSTRG.6017.1"; gene_id "MSTRG.6017"; xloc "XLOC_006367"; class_code "u"; tss_id "TSS6975";
scaffold1099	StringTie	exon	48311	48463	.	+	.	transcript_id "MSTRG.6017.1"; gene_id "MSTRG.6017"; exon_number "1";
scaffold1099	StringTie	exon	48542	49091	.	+	.	transcript_id "MSTRG.6017.1"; gene_id "MSTRG.6017"; exon_number "2";
scaffold1099	StringTie	transcript	157817	158888	.	+	.	transcript_id "MSTRG.6041.1"; gene_id "MSTRG.6041"; gene_name "Lus10003629.g.BGIv1.0"; xloc "XLOC_006380"; cmp_ref "Lus10003629.BGIv1.0"; class_code "o"; tss_id "TSS6992";
scaffold1099	StringTie	exon	157817	158543	.	+	.	transcript_id "MSTRG.6041.1"; gene_id "MSTRG.6041"; exon_number "1";
scaffold1099	StringTie	exon	158624	158888	.	+	.	transcript_id "MSTRG.6041.1"; gene_id "MSTRG.6041"; exon_number "2";
scaffold1099	StringTie	transcript	43607	44291	.	-	.	transcript_id "MSTRG.6014.1"; gene_id "MSTRG.6014"; xloc "XLOC_006384"; class_code "u"; tss_id "TSS6998";
scaffold1099	StringTie	exon	43607	43623	.	-	.	transcript_id "MSTRG.6014.1"; gene_id "MSTRG.6014"; exon_number "1";
scaffold1099	StringTie	exon	43727	43856	.	-	.	transcript_id "MSTRG.6014.1"; gene_id "MSTRG.6014"; exon_number "2";
scaffold1099	StringTie	exon	44154	44291	.	-	.	transcript_id "MSTRG.6014.1"; gene_id "MSTRG.6014"; exon_number "3";
scaffold1099	StringTie	transcript	53430	54238	.	-	.	transcript_id "MSTRG.6019.1"; gene_id "MSTRG.6019"; xloc "XLOC_006386"; class_code "u"; tss_id "TSS7001";
scaffold1099	StringTie	exon	53430	54026	.	-	.	transcript_id "MSTRG.6019.1"; gene_id "MSTRG.6019"; exon_number "1";
scaffold1099	StringTie	exon	54105	54238	.	-	.	transcript_id "MSTRG.6019.1"; gene_id "MSTRG.6019"; exon_number "2";
scaffold11	StringTie	transcript	2168	2692	.	+	.	transcript_id "MSTRG.6044.1"; gene_id "MSTRG.6044"; xloc "XLOC_006403"; class_code "u"; tss_id "TSS7022";
scaffold11	StringTie	exon	2168	2365	.	+	.	transcript_id "MSTRG.6044.1"; gene_id "MSTRG.6044"; exon_number "1";
scaffold11	StringTie	exon	2463	2692	.	+	.	transcript_id "MSTRG.6044.1"; gene_id "MSTRG.6044"; exon_number "2";
scaffold11	StringTie	transcript	505086	509181	.	+	.	transcript_id "MSTRG.6071.2"; gene_id "MSTRG.6071"; gene_name "Lus10021200.g.BGIv1.0"; xloc "XLOC_006422"; cmp_ref "Lus10021200.BGIv1.0"; class_code "x"; tss_id "TSS7051";
scaffold11	StringTie	exon	505086	505199	.	+	.	transcript_id "MSTRG.6071.2"; gene_id "MSTRG.6071"; exon_number "1";
scaffold11	StringTie	exon	505314	505346	.	+	.	transcript_id "MSTRG.6071.2"; gene_id "MSTRG.6071"; exon_number "2";
scaffold11	StringTie	exon	505437	505532	.	+	.	transcript_id "MSTRG.6071.2"; gene_id "MSTRG.6071"; exon_number "3";
scaffold11	StringTie	exon	507870	508509	.	+	.	transcript_id "MSTRG.6071.2"; gene_id "MSTRG.6071"; exon_number "4";
scaffold11	StringTie	exon	508535	509181	.	+	.	transcript_id "MSTRG.6071.2"; gene_id "MSTRG.6071"; exon_number "5";
scaffold11	StringTie	transcript	505086	509181	.	+	.	transcript_id "MSTRG.6071.1"; gene_id "MSTRG.6071"; gene_name "Lus10021200.g.BGIv1.0"; xloc "XLOC_006422"; cmp_ref "Lus10021200.BGIv1.0"; class_code "x"; tss_id "TSS7051";
scaffold11	StringTie	exon	505086	505346	.	+	.	transcript_id "MSTRG.6071.1"; gene_id "MSTRG.6071"; exon_number "1";
scaffold11	StringTie	exon	505437	505532	.	+	.	transcript_id "MSTRG.6071.1"; gene_id "MSTRG.6071"; exon_number "2";
scaffold11	StringTie	exon	507870	508509	.	+	.	transcript_id "MSTRG.6071.1"; gene_id "MSTRG.6071"; exon_number "3";
scaffold11	StringTie	exon	508535	509181	.	+	.	transcript_id "MSTRG.6071.1"; gene_id "MSTRG.6071"; exon_number "4";
scaffold11	StringTie	transcript	770948	771218	.	+	.	transcript_id "MSTRG.6097.1"; gene_id "MSTRG.6097"; xloc "XLOC_006436"; class_code "u"; tss_id "TSS7076";
scaffold11	StringTie	exon	770948	771047	.	+	.	transcript_id "MSTRG.6097.1"; gene_id "MSTRG.6097"; exon_number "1";
scaffold11	StringTie	exon	771088	771218	.	+	.	transcript_id "MSTRG.6097.1"; gene_id "MSTRG.6097"; exon_number "2";
scaffold11	StringTie	transcript	522453	522769	.	-	.	transcript_id "MSTRG.6075.1"; gene_id "MSTRG.6075"; xloc "XLOC_006464"; class_code "u"; tss_id "TSS7116";
scaffold11	StringTie	exon	522453	522641	.	-	.	transcript_id "MSTRG.6075.1"; gene_id "MSTRG.6075"; exon_number "1";
scaffold11	StringTie	exon	522668	522769	.	-	.	transcript_id "MSTRG.6075.1"; gene_id "MSTRG.6075"; exon_number "2";
scaffold1105	StringTie	transcript	144064	146934	.	-	.	transcript_id "MSTRG.6116.3"; gene_id "MSTRG.6116"; xloc "XLOC_006495"; class_code "u"; tss_id "TSS7156";
scaffold1105	StringTie	exon	144064	145557	.	-	.	transcript_id "MSTRG.6116.3"; gene_id "MSTRG.6116"; exon_number "1";
scaffold1105	StringTie	exon	145966	146218	.	-	.	transcript_id "MSTRG.6116.3"; gene_id "MSTRG.6116"; exon_number "2";
scaffold1105	StringTie	exon	146726	146934	.	-	.	transcript_id "MSTRG.6116.3"; gene_id "MSTRG.6116"; exon_number "3";
scaffold1106	StringTie	transcript	8	734	.	+	.	transcript_id "MSTRG.6117.2"; gene_id "MSTRG.6117"; xloc "XLOC_006496"; class_code "u"; tss_id "TSS7159";
scaffold1106	StringTie	exon	8	260	.	+	.	transcript_id "MSTRG.6117.2"; gene_id "MSTRG.6117"; exon_number "1";
scaffold1106	StringTie	exon	303	734	.	+	.	transcript_id "MSTRG.6117.2"; gene_id "MSTRG.6117"; exon_number "2";
scaffold1106	StringTie	transcript	8	1043	.	+	.	transcript_id "MSTRG.6117.1"; gene_id "MSTRG.6117"; xloc "XLOC_006496"; class_code "u"; tss_id "TSS7159";
scaffold1106	StringTie	exon	8	851	.	+	.	transcript_id "MSTRG.6117.1"; gene_id "MSTRG.6117"; exon_number "1";
scaffold1106	StringTie	exon	945	1043	.	+	.	transcript_id "MSTRG.6117.1"; gene_id "MSTRG.6117"; exon_number "2";
scaffold1106	StringTie	transcript	85	4094	.	+	.	transcript_id "MSTRG.6117.4"; gene_id "MSTRG.6117"; xloc "XLOC_006496"; class_code "u"; tss_id "TSS7159";
scaffold1106	StringTie	exon	85	246	.	+	.	transcript_id "MSTRG.6117.4"; gene_id "MSTRG.6117"; exon_number "1";
scaffold1106	StringTie	exon	735	1017	.	+	.	transcript_id "MSTRG.6117.4"; gene_id "MSTRG.6117"; exon_number "2";
scaffold1106	StringTie	exon	3622	4094	.	+	.	transcript_id "MSTRG.6117.4"; gene_id "MSTRG.6117"; exon_number "3";
scaffold1106	StringTie	transcript	85	4094	.	+	.	transcript_id "MSTRG.6117.3"; gene_id "MSTRG.6117"; xloc "XLOC_006496"; class_code "u"; tss_id "TSS7159";
scaffold1106	StringTie	exon	85	246	.	+	.	transcript_id "MSTRG.6117.3"; gene_id "MSTRG.6117"; exon_number "1";
scaffold1106	StringTie	exon	735	851	.	+	.	transcript_id "MSTRG.6117.3"; gene_id "MSTRG.6117"; exon_number "2";
scaffold1106	StringTie	exon	945	1017	.	+	.	transcript_id "MSTRG.6117.3"; gene_id "MSTRG.6117"; exon_number "3";
scaffold1106	StringTie	exon	3622	3785	.	+	.	transcript_id "MSTRG.6117.3"; gene_id "MSTRG.6117"; exon_number "4";
scaffold1106	StringTie	exon	3806	4094	.	+	.	transcript_id "MSTRG.6117.3"; gene_id "MSTRG.6117"; exon_number "5";
scaffold1106	StringTie	transcript	73851	75054	.	-	.	transcript_id "MSTRG.6133.4"; gene_id "MSTRG.6133"; gene_name "Lus10002145.g.BGIv1.0"; xloc "XLOC_006518"; cmp_ref "Lus10002145.BGIv1.0"; class_code "i"; tss_id "TSS7195";
scaffold1106	StringTie	exon	73851	73920	.	-	.	transcript_id "MSTRG.6133.4"; gene_id "MSTRG.6133"; exon_number "1";
scaffold1106	StringTie	exon	74025	74324	.	-	.	transcript_id "MSTRG.6133.4"; gene_id "MSTRG.6133"; exon_number "2";
scaffold1106	StringTie	exon	74674	74740	.	-	.	transcript_id "MSTRG.6133.4"; gene_id "MSTRG.6133"; exon_number "3";
scaffold1106	StringTie	exon	74836	75054	.	-	.	transcript_id "MSTRG.6133.4"; gene_id "MSTRG.6133"; exon_number "4";
scaffold1109	StringTie	transcript	2880	7567	.	+	.	transcript_id "MSTRG.6141.1"; gene_id "MSTRG.6141"; xloc "XLOC_006522"; class_code "u"; tss_id "TSS7200";
scaffold1109	StringTie	exon	2880	3023	.	+	.	transcript_id "MSTRG.6141.1"; gene_id "MSTRG.6141"; exon_number "1";
scaffold1109	StringTie	exon	7501	7567	.	+	.	transcript_id "MSTRG.6141.1"; gene_id "MSTRG.6141"; exon_number "2";
scaffold111	StringTie	transcript	102952	105744	.	-	.	transcript_id "MSTRG.6155.1"; gene_id "MSTRG.6155"; xloc "XLOC_006544"; class_code "u"; tss_id "TSS7226";
scaffold111	StringTie	exon	102952	103112	.	-	.	transcript_id "MSTRG.6155.1"; gene_id "MSTRG.6155"; exon_number "1";
scaffold111	StringTie	exon	103205	105744	.	-	.	transcript_id "MSTRG.6155.1"; gene_id "MSTRG.6155"; exon_number "2";
scaffold1116	StringTie	transcript	541	1794	.	-	.	transcript_id "MSTRG.6162.2"; gene_id "MSTRG.6162"; xloc "XLOC_006549"; class_code "u"; tss_id "TSS7233";
scaffold1116	StringTie	exon	541	957	.	-	.	transcript_id "MSTRG.6162.2"; gene_id "MSTRG.6162"; exon_number "1";
scaffold1116	StringTie	exon	1543	1626	.	-	.	transcript_id "MSTRG.6162.2"; gene_id "MSTRG.6162"; exon_number "2";
scaffold1116	StringTie	exon	1708	1794	.	-	.	transcript_id "MSTRG.6162.2"; gene_id "MSTRG.6162"; exon_number "3";
[truncated: 7,417 more rows]
