# Supplementary material for: Identification of LncRNAs and Functional Analysis of ceRNA Related to Fatty Acid Synthesis during Flax Seed Development
Source: Genes (Basel). 2023 Apr 24;14(5):967. doi: 10.3390/genes14050967 (PMC10217813; doi:10.3390/genes14050967)
Supplement: Supplementary file 1 [file genes-14-00967-s001.zip › Supplementary file/Supplementary File S3. Primers used in the article.xlsx]

## Sheet: Sheet1
Supplementart file S3. Primers used in the article
ID	Primer 5`→3`
MSTRG.20631.1-F	GAGACTCGCTTCACAACCCA
MSTRG.20631.1-R	TGGCCGAAACTTCTGACGAA
miR156b-RT	CTCAACTGGTGTCGTGGAGTCGGCAATTCAGTTGAGGTGCTCTCT
miR156b-R	ACACTCCAGCTGGGTTGACAGAAGATAG
Lus10003126.g.BGIv1.0-F	TCGACGGATGCACTTCAGAC
Lus10003126.g.BGIv1.0-R	GGCAGAACCGGAGTTCTTGA
Lus10006411.g.BGIv1.0-F	GGAGTGGAATCCGAAGCCAA
Lus10006411.g.BGIv1.0-R	GGTGGAATACCCCGTCGTTT
Lus10000643.g.BGIv1.0-F	AGGAAGCCTCATTTCGGTGG
Lus10000643.g.BGIv1.0-R	TTGCCGTGGTGGTAAGAGAC
Lus10011348.g.BGIv1.0-F	ACCATCGGCGTCATAAGGTC
Lus10011348.g.BGIv1.0-R	CCCAATGAGTGGAACCTGCT
Lus10011356.g.BGIv1.0-F	CCACCGAAAATGACGGGGTA
Lus10011356.g.BGIv1.0-R	CGAGGTTACACCCTTCCACC
actin-F	GGCATCCACGAGACCACTTA
actin-R	GGACCCTCCAATCCAGACAC
