# Supplementary material for: Identification of LncRNAs and Functional Analysis of ceRNA Related to Fatty Acid Synthesis during Flax Seed Development
Source: Genes (Basel). 2023 Apr 24;14(5):967. doi: 10.3390/genes14050967 (PMC10217813; doi:10.3390/genes14050967)
Supplement: Supplementary file 1 [file genes-14-00967-s001.zip › Supplementary file/Supplementary File S4. Quality control table of strand-specific sequence.xlsx]

## Sheet: Sheet1
Supplementart file S4. Quality control table of strand-specific sequence
ID	Clean Reads	Mapped Reads	GC(%)	N(%)	Q30(%)
M20-1	81543976	68525938	50.68	0	90.78
M5-2	81634184	70142670	48.19	0.02	92.64
H10-2	81904946	61807351	50.57	0	89.32
H20-2	82289960	66855800	50.3	0	90.07
M10-2	82988484	69409557	47.89	0.02	92.59
M5-1	83599180	71823452	48.25	0.02	92.8
M10-1	84384972	69786571	48.74	0.02	92.33
H10-1	86667410	66141299	49.76	0	90.36
M20-2	87673152	73931123	49.23	0	91.75
H5-1	95044526	78540823	47.09	0	91.02
H30-2	99086468	74572920	51.71	0.02	92.7
H5-2	102975992	84559954	47.71	0	90.62
H20-1	107085962	84233914	51.13	0	90.12
M30-1	107646656	86453329	50.73	0	89.39
H30-1	113337800	84024196	50.77	0.02	93.02
M30-2	119412576	96642728	50.48	0	88.96
