# Supplementary material for: Identification of LncRNAs and Functional Analysis of ceRNA Related to Fatty Acid Synthesis during Flax Seed Development
Source: Genes (Basel). 2023 Apr 24;14(5):967. doi: 10.3390/genes14050967 (PMC10217813; doi:10.3390/genes14050967)
Supplement: Supplementary file 1 [file genes-14-00967-s001.zip › Supplementary file/Supplementary File S5. Sequence of LncRNA.fa]

>TCONS_00007465 scaffold1 73732-87664
TTTTGTTTCGACTTCGATTCGGGCTTGCATGTTGTCTGCAAATCCCGATCTGTGGATTTACGATCTGAGTTTTTTGATTTTTATATTGTTTCCCTGATTTGTGTTGTCTTTATGTTGGTTTCTGTTTTCAATAAAGATGGGGATCGGTGGAGCCGGAAAGGCAGAAAAAGTTTCCATCGACGATGGACTCGTCGGAGCAAAGGACGAGAAAGGTGGTAGCTCCTTGCGAATGACGACAAAGTGAATGACGGTAGAAATGGTTGTACTTAGGTTTAGCTCGTGTTTGTAACTTGCTGTAATAATTTTCTTTTCTTCTTTATTTTGGACTGGGACTTGGGGTGCAGGGATTTTTTCGTCCAAAACCATACCTCTCCCCCTTTTCGCCTCTTGTTTGTCCATTTAAATCAAGAAAAGGGGTTGCCACCTCCCCTCTCCC
>TCONS_00173768 scaffold360 269077-271122
CAAATCCCTAATTTTCAATGACTCTCTGCGACGGGTGATGGCAACCGACTTCATCTCGGCACAACCTCCTCTGATCCGGCGACCACAACACATATTCCTTCTTCCTCTTAAATCCTCTCCTTTCAGTTCCCGTTTTCTTCTCCGATTCGGAGACCACGACCTACTTCACGGATTCATCTCACCATTCTTCTTCCCATAAATCATCTCGGCACAGCTCCATCTTCTTCCCGTAATCAAGATTGGCTTCGTGCAGACTCACGCTCAGTTTCAGTTAAGGAAGGAGATTGACAAAATTGATGATACGCTGCTTGCTGTGAATCTAGTGACTTTCAATTTCATTTATATGCTAGTTCTTCCGTTTGAATGATTAAATTCACATGTTTTGGAAATTGGGTTTGCTTTTTCTTATGAAGCTACAAGTTGTGTCCTTTCTGCAGGAGGTGACGTCGATTCTTCTAGCAGAGGGAGTCTCGACAGACAAAATACTGACGAACTTTTGAACCTGAGATTGGTCTTGATGGCAGTTTCCGGGGCTTTCGTTGTTGTAACAATAGTTGTTCTTCAACAATTAAAGAGATGACGGGTTTTTATTGTGTTTGAATTTGCATTTAAATAGATTAATTGATTTGATTTTAGCGGTTTGCGGTTGAGCGGTTTAAACCGCACCGAAACCGCAAATTGACGCGGAGCGATCAGGCCGCACCAATACTTTAGGCGGAGCGATTTTTTATATGGTTACGGTGCGATTTTTTACATCGTAATGGTGCGGTGCGGTCGGTCCACACTCTGCCCACCCTTAGATGGAAGGACATATTCCAACATCCAGAACGAGTCCATGAAGAAGCCTGAGAAGCAGGAAATCTGAATGTCTTGGTGCTAGAAAGCTCACTAGAAAGAAATAACAATTTGCAGCTCGATGGATCTGTCTACGGTCAGAAGCCTCAAAGTCATTAAAAGTAGGGCAAATCCAAGAGACCTATCAGGCTAGAAGGGGGTTCCGAGATGTCAAGTTGATTTCATCGTCCCAATTTTCCTCCTCGTGGAAATGGTATATATGTATGTCTGATTATTTTGTAATTGTAGGAGAGACATATTTCTGAACTCCAGTTCACTGTTTGTACTTTATTTGACCAACGGAACTGAATACGGACAACCAATAACCAAGAGAACTCTCCAATCGAAAACAAAGAACAACAGAGGAAAAAGACCACAATAAGAACATCAAAAGCAAAGCTATGGTAAAAGCTACTAATTTTTCACGTTAGCCTTTCTCTAATTTCCTGGCCTCTAATGATATGATCTACAATAAAGAAGAAAGGATTATTTTTGTGACTCTATATTTGAAGTATATCATAATTAAGTTACACTATCGAGTCAATTAACGAGGATAAGGTTACACTATCGAGTCAATTAACGAAGATAAGATTTGAGCTAGCTCTCAAATCATTGGATTAAGACACAAACCGGTTTTTAAAATCGAGCTAGAGGGTTCAGTGCTCTACTGATCTATTCACTCATTTGCTCTGC
>TCONS_00049446 scaffold148 79807-82500
ACCATGTGCAAGAATCTTTCTCCAACGTGCTATTGAGATACTCTTCAGTTTTTACATATTACTCACTTTTTCCCACAGCTGCAATGGAAGTACCTGATGAGAACCTTAACCCATTCATGCATCAACAACATGAAGATAGTCCAGAAGGGCAGTCAAGCTGAGGTTTGTTGTTGAAAACTTTAGGTGATACTAGTGTTATGCATTTGCTTTGCTATTGCAGAAGAAAATGGGCATTTGGAGGAAAGCTTTGCTATTATGGGTTCAATTCAAAATATACGACAGCGTGGTCAAAGTGTACAGAACAATAGCCTAAAGTTGAGTTAGAATTTGAAAGGTTGAAGTCAAAAAGGGTAGCCAATAGCCATAGTGATCTTCTGGCTCCGTCGCTCGTAATTTAGCCAAGAGCACCAGCTGAAGTTACTTTGACAGAACAAACTACATTTATTTTCCCCGTACAAGGTTTTAACTAATCATCAATAATTGTAAACAAAAATATTTTAGAGTAATTAATATTTGCTCCATTATCCTTTTTGCAGCAATTGCGTCTCTTTTAACAGTTGAACAATGTGCAACTAGCAGCCCAGCTTTCCTTCAGAATCGTCGCATCTCATCACAGGCTTGCTTCTTTTGCTGATTTTTGCGGTTCCTTTGTCAGCCGGGACGAGTCATCATGGCTCAGACTTGACAAGTTCTTCAACATAATTTTTGTATTTACCGATCAAGTCTCTTCTTTGATTTAGCAATTGCTCAGTTTCTTCCAACTTGTTCTTCTGTCCGTCAACAGTCATAGACTTGGAGGTGATTGAGCTGGAGATGGAGTTTAATAGTTGCTGGCACTTGTCAAACTGATTATTCAAATCATTAACCTGTCCTTTCGCCATAGGAAACAGAAGAAAAAAAGAGAGGATAAAACCCATGAAATAAAATATGACAGAGAAAGACAAACGCAGTGGTAAAACATGACAGAAACCGAAGGGTGAGAAAGAGACCACGACATCAGAGTGTTGATCTCGAGTCCCATTCTCGATAGCATCAGCTAGTTTATCCACCCAAGGGGAGAGATGGAAATGGGATGCCAGAGATTGATGGTGTTGATTCTGCTGGGGTTGTTGCTGCTGCTGTTGTTGTTGGTGTTGCTGCTGCTGAAGCATGCGCTGCTGTTGAAGTTGAAGTTGTTGTTGTTGTTGGGTGAGCTGCTGAAATTGTTGTTGGTTGAATTGTTGCTGAACTACTAGTTGTTGCTGCTGCTGAAACTGATTGAATTGCTGTAGCGGGGGTTGTTGCTGGAGAAAATATTGGTCTTGATTGGAATGAGAAGGGGAATTTGTGTGAGCCGTCAGGTTCGGGATCATCGTCCACCCACCACCTCCGCCTCCGCCCATTCCTCCTCCAAATTGATTATCCATTACCTTTACCTCTCTCTTCCTGCTCCTCCACCAACCCTACCAAGATTATCCCGGCAACAATTTTTCGCCAACAAAGAAACAAG
>TCONS_00264748 scaffold701 395792-397304
GCCATTCGTATGTTTACCCAACAACGCGCACACTAAAATATGCATTCCAAATAGTTAGAACAATGTAGTGAACTTGTAATCCTTCTTTGACCTATCCAGTTGTCTGAGTTATGAGGAAAGAGTCTTTCTGATCACTTATTTGATGAGTAATATAATTTGGTGGAAAAGACGTGTTAATATCAATTCAATAACCTGAGTATATAAATGAAGTCCTTTGATATTTGCATAAAATTAATAAATGATCCCAAGGAATATGTCAGGTACGAAATGGTAAGTCAAGAACTTGGTTTAGCTTCAACGTCCCCTCTTCTTGGCTTTTCTCAATTACCACTCAAGGATGCAACCTGAATCTGGTTCTTCAAAATCCAACGTCACCTCTTATTAGCGTGTTATACATCAGGTTAAGAGCCTGAATTGTTAAGGATATATGATCACTATTCATGACTTCTAATCCAAATCAGACACAGAGGAAGTAGGTATTATCAGTGAAGAACCTATTTCATTCTCTCTTCAAAAATGAAAACCCAGGAACTACAGATTCAAATGGCACCAACAAACCAAGTTAGTATTATATCCTTCTAACTTCCAAACCACAATTTGTCCATTATGAATTAGGCTCAGCTAGTTCATATTCTGACCTCAAATTGGTATTGCTTTGTAACAGGTCGTGAGCAGTATAAATGCACAAACACCTATATACATAGGTACACATTTCAAAAAGAGTAAAACCCAATAGCCCATGTCAAGAGGTAGCAATTACACTGAAGTTTGGTCGCTTGGGATTGATCCTACATGGGCGGTAAAAGGTTCCACCTAACCCATAATCCGGTGATCTCATCTCCAACCCATGGAATTCAATACGGAAACCAATCTTGAGATGGGATATCTCCCAAGTCTCAATGGCATCGGACTTCAATGAAAGAAAATCATAGGCTCCCGGACTCGATTTCCACTGGAACCCAAAAGCGGCAAGCTTACGTAGAATCAATTGTGGTGGATAAAAAGAAACGAAGAACACTCACTGTGTAGACGATTCTTACCAGATCGAGTCATTGATTTCTCATAGAGAAGGGATGATCCCAGTTTCCAGTTTCCCGACCTAGAATCAATCGGTTCCTGATTCCAGTTTCCGCGTGAGCAGAGGAAGAAGACTGCTGTTGTCGGCAAAATGAAGAAGAAACGGGCAGGTAGTTGTTTTGGGTTTGTTCCGGCTTCCGCA
>TCONS_00171368 scaffold353 450599-452378
CAACTATGTCAATTTCATTAGAAAAATTTGAGTTTTCCAGAAGTCATGGAGGTCTTTGCATGCTCCAAATGGCACAACGCCTTTTCTTTCCCTGACATTCCTGAACATGTAGCTGCCGCCGCCCCTAGTGTAATGGCGAAGTAGAGGTAGATGGTGCATAGGAAGGCCAAGAGAACCAAAGCTGTCAGTAAGAACCTGTGTCTGTTAAGGACCGTCGACAAGCTCCCAAGCTCGTCCTTGGGGGTTCCTTTCCGGATCGATGATGATACCAGTTGTTAAAGGAGAAGAATCTGCAAAAGGGAAGGATGAGAGATCGGAGGAGCTCTGCGCAGCAATTTCGTCCGGCAGGGCAGGGTTCTTCTCCCTGCTTTTTCT
>TCONS_00239804 scaffold59 540153-540939
CTTTTCTTCTTTAGCTGAATTCAAGTGCTTGAGAAGGCATAAAAGTTCCCAATATCAATAACCATTCTTTCACTTTGTCAGCTTTTGGTCTATACTCATACTAAGCTGACTTTCTCCGTCTGGTACTTTTCTTCTTTAGCTGAATTCAAGTGCTTGAGAAGGCATAAAAGTTCCCAATATCAATAACCATTCTTTCACTTTGTCAGCTTTTGGTCTATACTCATACTAAGCTGACTTTCTCCGTCTGGTACATAATTATTTTGATAAAATAAATGCTCTGTAGGGTAGCTCTGCTGCATTGGTTGATTGTTAGTCTTAAGAGTTAAGACTTGTCTAGGGGGGCTTCACTTTTCTTCTTTAGCTGAATTCAAGTGCTTGAGAAGGCATAGAAGTTCCCAATAACAATAGCCATTCTTTCACTTTGTCAGCTTTAGGTCTATAATCATACTAAGCTGATTTTCTCCGTCT
>TCONS_00281422 scaffold8 209729-210537
GCGAATCTTATGGACCGATTGACAACTGCCCGATTCAAAACGATGACCTTTCGTTAGAAGAAAACTCTCGCACAAGATTTGATTGTTTGAAAGAGTATACCTTGTGGTGGCTGAGGAACTTGTCCTGTTTGTGAGACTTAGCACCAGCAGCCCATCTAACCAGCTCCTTCATCCTGGAAACGCCTCTCGTTTTGTTTTCTTCCCCTTTCACATTTCTCTGTCGACCGATCGTCGGAGTACTGTCTCCGACGACGGGTAGAACTTTTTTACCCACATGATGACTACCACCAACTAACTCCTCTTCTTTCTTCTGCTGCTTCTTCTTCTTCATGTACTGCCTCCACCGCTCTGTTCGATTCAAGCAATCATCTCCGCCGACAGTTTTAAGATCAAGCGTGCTGTAGAAGCAATCCTTGGCAACATCTCGTCTGCACAGAAATGCAAAGGGGTTGCTGACGTAGTAGTTTCTTGAACCACAAGTTTTCTTCTCCTTCTTAGCTCCTCCTCCTCTGCCTCTCCTCTGCCTCCCGCGGTTTCGGAACAAGACTATCTCCTGCGCTTTACTTTTTTTGGTGTTACTGTTGGCTTATAGTCACAGAATCAAATGATTGGTGTTTTCTCTGTGTTTTGTTTGGATTGGAGAAGGAGACGAATTGGAGTTTTGGAAGTGGAATCTATTAGAGGAACAGTTTCTGGTTTTGGGAATCTGCA
>TCONS_00070899 scaffold172 301494-302246
GGACGGTGTGGCACAAGGAGCACTATTGCTTTGGCGGATCCAAAGCAACCAAAAGATCATACCGCTCCACAGTTGATTAACGTACACACAAATAAACAAGAGATAGATACGATTGCATCTCAATACCAGTAAGGTTATGTCAATCTTTGTATGTTGACTGATCAGAGTGCTAATAGACTGTATCTGTTAATATAATGGAATCCTATATTCTTCAAATCTTCACTTCATTGTAATCGTAAATCAAATCACGTTAAGACAATCTGCATCTTTAATCTTTCGAAGCTCAACACAAAGAACAGCCCTTTCCAACAAATCAAAGCAAAAAAGCATGCTTGGATTATCCATCCATCTCATTGTTCATTATAAAGCCAGAGTGCAAAGCCAAGAGGAGGCATCAGCATATGAACTTGTCAACAAAAAACTTACCTGGAGTTCAGAGATCAAGTGTAAACCATCACTTGCCAACTGACTTTGCACCCAGATTTCAACGCCAAACCTTAAAGCCGTAAACTTACCGTAATTTGTAAAAGTAACATTCCAAAATAGTACTCAAAATTCAAAAAGCCATAAATCGGAAGTTATCAATCGAATCAGAAGAAAACACAGAAAGCAGACACAGCAACTTCACACATAAGCTTTCTTTCTTTCTTGCTTCGCCTGTCACTGTTTCGCT
>TCONS_00155713 scaffold3229 7158-9186
GATTCCACTACCTCCTAGGGGTCCGATGTAGTATTGTGCGAACCCAATTGGCCAATTGGATTTCCTGCATCGTGTTTGACATCGGAGGAGAGCTCTCACATTCCCACTTGCCTCGGCTGAGATTCTTAGCATCGCAGGTAAGCTTGTATGTGTCTCTTCAAGTTGAGCCAGTTTTTTTCCCGATTTCATATTTATACGCTCTCTTCAGCTGCTGTATTAGATCGTATAAGATAAAATCTTTATTGCTGCTTAGGGATTTAGGCTCTTTGCGGTTTATTGGTTCATTCATGGCTTAGGATCGTGAACCGTTGAGAATGTTACAGGGCAAAACCAAATTCATTCATAGCTGTAGGCAAGAAATGCAATCAGTGAAACATTTACACACTCATCTATCTCATTAGCCTGTGAAACATGATGCGAGAAGCAGAGATAGTCTCTCGGATTGTTGCACTGAACGGTGGTCAATCAAAGCACTATATATGTAAACTGTAAAGTCCGAATCTTTTGACAAATTGTATAGCAGCAGTAGTTACATCTCCGACCCACTACTGGTTATGTTTACAAGGTGTTGGAACAGGACTTGCTAAAAGATGGGAAAGTTCGCTGGGAAAAACCAAGATCTGCAGAAAATTGCAGGGGTGTCATTTCAGCAGTGTTGGAACAGGACTTGCTAAAAGATGAATGCTGCTCACCAATTTTCATCACCATTGAAGCAAAATGCAAAGGAGACTGATAGACTTAAGCTTGCATCAGTTGCTTACATTTGTTGAAACCAGTTGTTAGATCACCAGTTTTTACTATTTCGTTCGTTTTGCAGCCATTTGAAACCATTAGTTAGCTGAATCTTTTTAGGTATTATATCTGAATCCATTGGTTATAATCACTCCCTTTGCTACATTGATGCTCCATCATTTATTAAGGTTGGAGCATCTACACATTATGCATCTAACGGTAGCAGTAATGTGCCTTATAAAATCTAGTTGTGAGCTTCGGTCAAAGCATACTCAACATATCACCATTAGGTTGCTTGTTCGACTAGATTGTATGGTTTATCGATCGGCCCCATTACTTAGTATTATCGACAATGAACATCTTAATTTATATTATTAACACTATTCATAACACAATATCGTATAGCTCACATCTCCACATTGATCATGTAGTTCAATATCATTTCTTTTTACTTGATGTAATTCAACGTCATTCAAAAATCCTTATTTGTACTTTTTCATGTACTCAATTGATGTATTCATTAAATGAATGTACATAATATTAAAAATCTTTTCGTTACTCTTATATCTTCTTCTTTCTTCACTCCATTTAGAAAAAAATTAAATTTAACCACAAAGTTCTTTTAAATACACATATCAAAGAAAATTTTTACAAACAAAACTCGTCCAATCATTCCAATAAACAAAAGATAAAAAGGATAAGGAGGAAGAACAAAATAGTAAAGGAT
>TCONS_00047143 scaffold144 156617-160529
TACCTCCAAAAGCCAGCAAAAGTTCCAAGGCCAATGAAGTGCAACACACTGATGCTGAATATGGCCTCCAGAATCTCATCCCTAAGCTCTTTCCGAGTCTGGGGAGACAGCCAAGATAGATTTCCCTTGTTATCATAAGTAGCTGGATAATCTTCTTCCTCTCCATACTCAGAATCTGAATACAGATGCCATTTCTTTATTCTTCTTTTGAGTTGAAGCCGAAAATAAGTCTCTCAGAAGGGGGCATCAATTCCTCAAGGTTCCCTTTCAGAGCTACAAGGGGAAATGCACAGCAGCACATGTACATTAAAGAAACTGCATATCACAGTTGAAGTATACAGGCTGCGCAGCACCGGCCTAACATACTGATCTTGTTCAGTGATATTGTACCGATGTCGGAAGGTAAAAGCAGGTACAATAAAAGCCTTTTCATCACATTAACTTCCTCAGTTATTGGGCTCCAGATTCACACGAAATGACACCTCTACTTGATCTAGCCAACAGAGCATTGCAATTAGTACTGATTAATTAGCTTCATCCGTGGTCCTTGTCCACAGCTTCTATTGTCTATAGACTAAGACTTACGGTATCGAATATTGGGCTACACTACCATTGTTTACTTAGAAGAATGGACTGCCTACTAGCCCAGAATATATTATGACTTCAGGCTGTTGCATTATCATATCCAAGGAAAAGAACAAGTTGCCAAGTTTACCATGCATATCTAAGGCAATGAAGTGAAAGAGGAGATTAGCAATAGATGTTCTCTTGTACACACAAGCTACATAATGATATAACGCAATTCCAAAATTAAGAATTCCACAGAATAAGCAAACAACCGTGTCACTTGGCAGTTACCTTTTTATTTAATTAAAGAGGACTAAACAGTATTACATCTGTAGAAGGTAGCACACACGGAGTATCCAGCCATACTTTCAACAAAGTTCCTCTGGATAACAAGTATAATAAAAAAAGATTAGAGGACATATTCTTCAAACCAAGATGAACATATTGCTTCAACAGAACCATACATTTGTAGAAGTTAGAACGGATCCCTGGAAGAGTCAAATAGAGATAGCAAAATGAATGTCTGATTGAAGTACACTTCTACAAATTTATAAAGACTACCTTCACCTGTTATATTTATGTTTATGAATTATTTCATCTAATCTGAGTGTGAGAATAGTTCTTCAAATATTTATTCATATCTTAATGCTATCAACATGACTCACAGAAGAAACAAAGGTGTCTGCATACAGCTGGAAGAAGGGAATAGATGAAGGAATAACTACCAACTTGAAACAAGGGAAAATATAAGACTTCTAAGGCAAGTAATGAACTACGGTTAGTTATAAACAAATGCCAGCCCAAGGGAAGCTGTGGGAAAACTGGGAGTTAATGTGCTTGCTCGTCCATGATCAGATCCAGGGGGAGGAAAAAGGTTGCAATGACTAGTACCTGGGCGAGCTTAAAACTTGAGGAATTCTCTTTGTACTTTGCAACAACAAAGTCACGCAAACTTGTTACATTAGCATATCTACTCCTGATGGAATAAATAGAAGCCTGCAAACATTGAACACTGACGGTTAGGCACCATGAATATTAATCAATGGCTCAGTCAAAGAGTATATGCAAGCTGGATACCATATCTGGGAATGTTTCAATACGAGCTGTGTACAAAGAGGTCACCAGAACATCATAAGGACGCAGCCAAAGAGGAAGTACAGCTGCTTGGAATATATCTGATATAAAATCATTTTAACTATTACTCCAGCGTCTTTGTATGAAACCTAGCTACTCGGGGCAAATCTGATATACTGTGACCTCCAGATTCTGGAAACTTATGCTTACTCGGAGCACAACAATCGATCACAAGCAAATACCATAAGAACCAGGAATTCAAACTTTCTTAGCCAAGCCGCAAGATATTAAACCAAAACTGTAGCCAAAATATTGAAGGGCCAATTCATCAGAGTAAACCTGGAGCTTAATCACAACATAAGTGGCAATTGGGTTATTCGTCCCAATCCTTCACTTGAATGACAATGTTTTGTATGTCTTGAATCTGGACCAATAGGCAACCTGTATATGCATAGAAAACGGTGGCATATCGTGTATTAGCTTCTCCTCACTAGATCTATAGATTGTGAAGTAGGGATCAAACTTCATATAGTTGTACAGTCGATTCCATGACCAAGCTTCATACCAACCAAATTTGTAAACTGACTGAACTGGAAAGTGGATTCAAAGGAGAGGATGTAGGTGAAGAAAGAAGGCAAACAACTGTTCCATCTCATAATCCTAAGCCACAAATAAAGAAATCATAGAGAAATAGAATCTGACCATGGGCGGAGCTTATGAATCCTGGAAATCGATCAGGGAAGATATGGGATCGACAATGACAGGGGTCTGTTCAGTTCCTCTTGCTAATTCAAGAAATCAATTGTTCATATTTACCCAAAAAACACAGCAGCAAAAACAAAGCTCGTAGAGATAAATGGAAACCTATGTAAGTTGTAAAGATTAAAGGGAAGCAAGTTACCAGGAGCGCAAGTGGATTTTGGGGTTTCAAAGTTGAAGTTTCAATGCAAGAGGAACGGGCCCTTAGCAGGAATGGTGGAGTGAACCTGATCTTATGAATCTGCTCTTCGGCTCTGTATATGCATAGAAACGGTGGCATATCGTATAATAGCGACAAACAAACTGCTGATGGTTGATGGTGGAGAAATCCTTCCAGCGAGAGAACCTACTGCTGCGATGTTGATGGAGGAAGAAGAAGGAGAGCGAAGCGAATAGTGGATGGGAGATCTGGA
>TCONS_00184447 scaffold380 629850-631043
GGAATATAGAGAATATATATTTTGTTACTTAATTTAGTAGTAGAAAAATGAACAGTACACAGCTTCTCCATTATAATTTTGATGGTTCATTCATTATCCTAGTATTTTTTTGTTTTGGCTGAAACTGGTATAAGATATATTTAGAGAAGAAGAGTCTCTTTCTTTCCCAGCGGGAGGGAATAACAAAAAGGGAAGGGAAGAAAAACGATATTGAATTTTGATGGTTGGGAAACTTGGCCAACGCAACACAACTGGTTACCAGTAGCTGAAAGTAGTGAGTGGACTCTTCTTCTTTATTTTTTCCCCCTTGTTGCCGTCTCCTCCTTCCATTGCCTGTTACTTTCTTCTTCCTTTTTAGATAAAATTGCTTCAGAATTATTAGAGAGAGAGAGTCAAGAGAGGGCATGAAGTAGAGAAGGAAATTTGACAAGAGGTTGAGATGGGTTGCCCCAGATCCAGGCAACTTTGGTGTTAATTTGTCTAAAAAGGGTAACCATAACATCCTTTTTGTCAATAAATGTCGTCTTGTGAATCCTGGGACTTCATTTCTGCTTTTCTTTCTTCTTTCTGATGACCCTTTTAATCTTTTCATCTATTTCGGTTCGAAGATGTGGATGATAGTTGTGGATCGCTTCAATATTTTCGATTGATATCTTGATTCTTGACAAAGTTGCAATCTTTTTCTCCTTTTCAATTAATTTCTTTCTTTCTTTCTTTCCTCACCTTGTGGATTCCGATTTTTATTTTTATTTTTCTCTGGTCGTTTCTTGTTGATGGAAGTTGACAGAGAAGAGTCCAGAGAAGAAGAAGAAGAAGCTGATGAGACCTTTACTGGGTCTTTTAGGTGGAAAGTTTGCCTTTCATTTTAGTTGACTAGATTTGCCACCCCCTTTTCTTTCTGCAAATTTTTGGTTCGGCATGGACAATGGTCTGCTCAAATCCACCCTCATTCACATCCTGGAATCTCTGTCGGATTTTGATGGAGGACATGTACTCCCCGGTGTTGGTGCCATTTAGGGTAGGTAATTTAGCCTGTGATAACGTGACGCATTTGGATATCAAGAGGCAGAAGAAGATTATGGCAGATGCTACCAGGCATCCAGATGCTCC
>TCONS_00235174 scaffold57 1595522-1596378
CTCAAACATTAACCTTAAGTGAATGGCCCACCACCAATCTATTTCACAAATAACAAATCCATTCCACTTCCACCAATCTATTATATGTTCACAGCATAATTTGGGCCGTAAGCCCCATGTTTACAGGCTGACTGTTTTTGGTCCGAACTGAAGGGGGAACTTTATTACATCACATGCCCAAAGCCGCTGATCTTTTACCAACACAAAGCTTTTCATGGTTGTTGACTTGTTGTATGTAGTTACTTGAGAAGAAGGCGAATCTATTGTATGTCTGACGATGGTGGAGGTTCAGGGAATGAAGGATCGTAGCTCCCCAGAAAGAGAGGAAGAAACTAATATTCGTTGTTTCAGTGGTGGCAAACTAAAGCAACGAACCTTTTCCCCACCATATAACATCAATCAACCGTTTATTAACCAAACTTCGTACCAAATTCCCAGAACGCACGGCGGCCGGCCAGAGCCACTGCACCGCCCACAATTTCTTCCTTCCCGGCCACCGACGGTGAACTCTTGAGCCAACGTAACATACCGACGAGCGGGAGAAATTTCGAGGAAAAACAAATCCAAACAACAACCGTCTCCGTCAATCGCCAGGCTCCACGTCAGCTATATTCGTCGTCCCTGAACGTGAAAGCGGAGCTGGTGAGGAAAGCTTGCTCCCTCGCCGTCAAATCCCACAAGTCGCAGCAGCTTTT
>TCONS_00159126 scaffold328 117943-120150
CACTTTATTGCGTTTTTTGACAGAAGAAGAAATTAAGTAAAAAAAATTTAGGGTTCCTCACTTCCTCTCTCATGGGCGACGTCGCCACTGCGATTCCCTCAACTTCTCGGTGATTCCAGAATTTACCAACCACGATTCCAGAGTTTAGATGACGACGATGGCGAAATAGGATGATTCGTCTTCTTCTTCTTCTTCTTCTTCTTCTTCGTATGCTACGACGATTCGTGACGATTCCCTCGACGGCGACAGGGTTCTCGACGGTTCTCTGCTACACTTCCATCGAGCTCGCCTGAATTATGAAGGTTCTCTACTACACTCTCCCCTGACCCAGACCAGTTTTGAATTCGTTGCCACCACCGAGGATTCAGAGCTCGACCGTCCTGACTTAGGAGGCCTACTATTCGATCCTTCTTCTTACGAGACATCTTGGTGGATTTGTCAAAGCACCCAATCGGATGACTTATCCAGGGAAATGGGTTAGATAAGTGCTTGTATAGGAGCGAATGTGGTTGCTGTGCTTTCTTTATGCCACTTTGGAATGAGAACAATTCCCTCTTTCTCCGTTTCTGGAGCGATTATTGTTTTCAGGAATGATATCAGAGACATCATAGTTGTTAACTCAAATAGGACCTTCAAGTTGTGAATAGCTAGGTTAGGAAGCCTCTCTATTTAGAAGTGTTGTTGATGTGCTAAGAGAAATCTGATGCATTTAGAATAGAGTCTGATTCATAATGGAGCTGTGATGAAGCTGTTATCAAACCATTATCCGATTTAGCATATGAAGTTTTAACCTGTCCAATGACTTATATTTTGGCTTCCTAATGAAATCTTATGAAATCACAAAGTACTCTTCCAACAGAATCACAAACATCTCAAAGTGGCATTCCACCTTTGCCCTGATCTCGTGCTTGTTGTGGAAGACCAATTAGAGGTCAAACTTCGACTTCAATCCCTCATACAAGGAAAGTGATGAAAACAGATCAGTCCATTGGAAGTATTTTCTACTGTGCACTGATGCTGATGGGAACGCCAAAGCTAAATGCCTCATGCTGATTCGAAGCCGGTGATTGACGAAGAGGACTTGGAAGAGCAAATAGAGTTTGAGAATGGTATACACTATTCATTTCACTATTTGTATATGATTGTTTAATATTAACTGTGACTGATTTGTTTGTACTTCCAAGTAGTATATGCATCCTTCCGATGAATGTGTGTGAACGAAGGTGAAGGTGAAGGTGCAACCTCAGCGAGTGCTAGTGTGATTGGGGGATCTTTTGATGAAGATGAAAACGATGAAGATGAAAATGATGAAGACGAAGAGGGTAAAAACGAATGTGTTGATCCTGTAAATATTCTTAAATTTATTTCCAGTTACTGAAATGGAATGGTGCTCGATACTATGACTATGACTGAATTTTGGCTGTTTGTTTCTCAATTCTGTTTCTAGGTATTGGAATGGTTGTGCAACACTCATTTAAGATATATGAGACTATTGCTGTATGGTGTTTTTATACATTCAAAACACATACTATTCAGTAAGCTCAAATTCGGTCTCAATTTTTTGTCCATTTAATTAAAAAAAATCTCTGCAAATTATCAAACATTATCTTGTAATATAAGACTACTTCCCAAGTTCTATATCTATGGTCTATTGACCTTTTACATCATCTTATAGCTATCTCTTTTCTAGAAATATTCAAAATTTCTAGACTTCACAAATTCGGGAACGAGATTATTCATTCCCGTGCCGATTTCCGAGCCTAATATGAGTGCGTCATATCGGAAATAGTAATTGTTATTTAAATCATGTGTTCATGATTGCACATGGAGAAAAGTTAATTAATGAAGAGTTGTGATGGACGACTGATTTAGTAAAAAATAAAAGTAATAAATGAGAAATACGTTTTGTAGTTTTCTTTATGTGTGACCTGGATGTGATCATACAGTCGTGTGTGATGTTTAAAGGGTAGCCTTATCCTTCAATCCCTAAACTGCATGCACACTCAAACGATAGAGATAAGATAGAAGAACAGTGTATCAAGATC
>TCONS_00016627 scaffold1106 3469-4138
TTTCGAGTTTTCAAACCAAAATCGAAACGCGATAAATTGCCGAGAAAGAGAATTTGACGATACGTCTCGTGTGATGGTATTTTGCGATAATTACCCGATATATTGACTTTTCTGCGATATTTTGACTGTATTTTTATTTTATTTTTATATTAGAAAATAACGGGAAAAAGAAAATCGGCGCCCGTAGCTTTCCGCTCTAGTTTTGGAGAGAAACTCGGGAATCTTGTCAGCCGCCAACACAGCGACCGGATCCTGCTAGACAAACAACAATGATCTCGAAATCTTCACAAGAGGAGATTTAGTTATGAAATCGTGAGCTGATACTGCAACTGTGAATCAGCAAGTGCTGGCCGGTGCTATAGTCAAAGTAAATCGTTAGCTAATCCTTCTATTCGTTGTATGGTGATCAGCCGCATAGCAAATTCAATAGTGTCAGTCCCTATAGCAAATTCATTGCCAGCATAAAGGTACCCTATAATCTTTCAACTATGTGGAGAACTTTTATGGTCCGTCTGTATGTGATGCTGTTGGTTTGTGAACGTTATTGAAGCTAATAGTTATTTAGGTCT
>TCONS_00224086 scaffold507 134546-135319
ACGACCATTTGCGGCCGCCAAAATCTTATCTCCAAATCTCTCTGTCATCTCTCAGACCCTAGCGGCCTCCATATTCCCCTCGGATCGGCCGCCTCACTTCGAGCCTTCAATCCCGACGATGACGCAAAGCTTTGTAATCGGCTGCCGGCCTTCCTCTCTCATCTCCTCGTCCACTCCCGTCGTTCCAGGTCTCTGCTCCTCGGGTCTGATTTGCAGAGACATAAGATCTGATCGGAGGTCGAGATCCCAGCGGTAGTGTCATCGAACGGAGGACGCTACAATCGTGCTCGCTTATCAGGGGTTAGTAATAGATGGGAGAAGGAGGATGTGGAGGTATTGGTTCAACCAGGGGATTCGGCCGGGAAAAACAGGAGTATGAATCGAAATTTCGAGCTGTAATAAACTTGTTAGAGAGCGGGTACTGTACATATGTGACTCTAATTTGCAAGGCCTGATAACTTCATAGCTATTGATTTTATATTGTTTGTTCTTATTATATAACACTGATTTGTTCATTGATTGCTTTATATGGGAAATTAAACTTGCTCTCT
>TCONS_00172494 scaffold356 124897-125598
AAGAAGAGCATAAACACTTGCGTCCATTAGTTCTAGAAATCCACAACTCTGGTTACTTCTAATTTGTATTCCATGCTGTCAAACAAGTACTTGCCATGAGGATAGTAAGCTAGATTAGCACATAATTTATCTACGTCACATTATTAGCTTTCATCTTCTTTCATGCTTACATCTTCCAGAATTTCCGTGAGACCGTGACTGATTTCTACAGTGTTTCGCCATACGATATATCAATTACTAAACTAACTGGTGCAGCACACTTATAAACAGCAAATGGAATAGTTTGCAGTATGCTGAATTGCAGGTTCCCGGTCCAAATATTCAATTGCATGTACTGAAACAAGAAAAGAACTCACCTTGACCTCCAAAGACCTGGACTTTGGAGTTTTGGAGGTTTCGAAAGCTTTGTTTACTCGAAGAACTTTCCCAGCAGCAAAATTCCCAATAATACCTGGCTTATTGGGACAATCAAGCGAACAGATTGCTGTAAAGCTAGATGAAGTTGCCATTGTTAATTTGTACAGACCAGCAAAGCTATGGGAAAGGTTCTTATGGGTTTAGTGTAACGGTTGTTACGAATGCTGGGAGATATCAGTATTAA
>TCONS_00211609 scaffold465 442764-444881
CCGCCCTCTATCAATTACCGCCGATCAGCCGATGAACTGTTCCTGCTCTTCCTTCAGTATTCATTCCTCTTCGATGAAGATCCTACTCCCGCTAAGTTGTACCTGGGAGCTCCGACTCGGGGTCCGCTTCCGTACGAACCTGGTAGCCAAGGCAAAAGCCAGTTCTAGAGCTTGTTGGTAGGAGCCCGAAGTAGGAGTAGCAGAGGAGGATGAACGCGATGATGACGAGATATTCGTCCCGAGGAAGCCGAGGCACGACCGTCGAAGCAAAGCAGCGACTTTCGAGGACTTCTTGTGAGGCAACTGAAGTCATTGTTCCCAGCGATTCGACATCAGGAGGGAGTGGATGATGAAACCCTAGATTCTCAATCAGCGGATGAAGAAGAAGAAAAAGCAAAAAACGAGGAGAGAGTAAGAGAAAGAATAGGGTGATGGTGGAGGAGGAGGCTACACACTGGCCATTGGATGCCGACATAATGCAGGGGATCTATGGGTCGTAGTATTTCGAGCACCATCTGATCAAAAACCACTGGGAGAGGGAGCTCGACGAAGGATGGCTGCTCATATGGTTTGTTCTGTATAGCCTTTCATTGCTTATGCTCATATGCTCTGTCAACTTGAATTGGAGGTCGGATACCAATTTTATGGTAGCGTGTTTACAGTATAACTTGTGAAAAGTAAAACAGAGAATGGTTCTGTTTGATCTTTGTTGTTCTGTTGATCTATGTGCCAGGTAGTATGCAATTAAGGCAAGAATTTGCGAGCATTTCAGCCTACGATTAGAGAAGTTCAGGTAGACAAATACTTGTGATTGTGATCTTTGTTGTTCTTTTTTTGTTTGATTGTGATTTATTGTTTTCATCACTAGTGACAAATCAATGATTTTGCTTGTACTCGTTTCAAAGTCGAGTACTTCATTTTTGACAAGGTGAGGTTTGGTGTTGTACGTTTTCTCTGTGTGGTTATACAATTAAGCATGGTGTAGATTGTAGAAACCCAACTTATTTAGTTGTGGTGTTCTTGGGGTTGCCTAGATGACGATGAAACTATAGTTCTCTATTAGTCCATCAGACATATAAGGTGTTATAGTTGAAAATATGAAAGGAACTCTCTAATCAATTGCTTCCCTTTGATTCCTTCATGCCCTTATTTCGGCTATTTTTGTCTTTGATGCAGGGTCAAGATGGGCCTCACGTAGAAATGAACCTTAATGGTGGTCAATGAGCTCTAAATGACCAGAGTAAAAAAGACCGAGTCATTCACCATAGAAAAGGAAGGAGAGATTCAACAAGTAACCGTGATGCCCCTTAACATCGATATTTGCGGGTCAATCTGTTTTCTTATCCATTATTATTTCTAGATCATCGTCATTAGATGAACTTGCTCAAATCATGAAGGAGATGTCAGTACTTGTGGTAGACCAGATCGAGATATAGTCTACTGCATACTCATAAACGTTTGTTTCTCAGTTTTGTTAGTCTGCTGCAACTATCGGTTACATTACTGCTGCATCCCGATAGGGAACCATTGCCAAGAGACTGTAACAACATTTGTATCATTCAAGCAATCGAAGGAGGGAGAAGAAGCAGAGGAGGTGAAGAAAGAGAGTGGAAATTCAAAAACTTAGCTACTGAGAACTTGTCTCTATCAGTTATCTACTTATCTTGTAGATTAGGATTGTCATAGATATTATACTAAGTTTTTTTTTGTGTATTAGAGAATCCTAGTTTGATGTTTTGTTTTGGAAAATTGATTCCTCGACGAGTATGTTAAATATCCTTTTGAATTGGCTTACTATATAAGAATTATTATATATCATTCGCATTTACATCGGAACCACATACTGAAAATTATCATATCTACAAAACAATCCCTCAAAGTAAGGTAGTCCACGACCAATGTCTTGGTCGCTAAATGTATAATTTTGCGACAATCAACTAA
>TCONS_00116826 scaffold27 1317974-1318830
TGCCCCTCTCCTCAAACATCCGTGCCATTATCCACTTTCAGAACCCTAAACTTAGCACCTAAGAATGGCTGGCGGCGTCCCAATTTGTCGATGTGGCATTGTTGCGATACTCCAGTCTAAATGCCTCGGTGGCGCCAAGTTCTTTGGTTGTATCTTCGTAGCTGATGGGTGTGAGTGGAAGCTTATGGTGGATCCAACGCAGGGGCGGGAAGAATAGGAGGACGACGAGTACGGATGAGTAATAGCATTTACACAAACAGCTCTTGTGTTTGCATCGGGCGTTTGGTGTCCTTGCCGTACACAGACGTCCCTCACGGGTTAAGGGGATCAGGGTCATAACTATGTATTTCCATTGCACTCACCTATTGCACGTGACCTCCCTGTCAGACGAATCACTTCTTTTGCTGCGCCATACTCTCGCGTGGATGATTGTCCCTTATGTGCTGAAACACCAACCAGAGCCCGTCTGTTTATACAACGAAGGAACGCGTGTTAGCCGAGAAGGTCATAGGTCTGAAATAGGAGTTGGAAGACTTGGAAGAACACAACATGCGAATGCGACGTATCAAGAAAGGGTCGGATGACAATAGTGAGTAGTCGTTGCGGC
>TCONS_00145635 scaffold306 93529-94508
GAACAGTAGTCCTGTTTCTTAATTCAGTTCCATCCCAACGTGATCTTTCCTAATTTCTTAGTCCTTCCTTCCATCTGGTTTCATCCCAACTGCAATTCCAAAACTCTTTTGTTCATCTCCTTCTATAAGATTTGCCCAATTTCTTTCACCGTTTCCTCTTTGCAACTACTCTAACTTCCTTACCTCCACGAACACCTTTGTCGATCTCAAGTTCTCAACCATCATCGCAGATGTAGCACCCCCAGCGAAATTCCTACCTTGAAATCTAACAAGCTCAGCTGTGCTTCCTCAGCGATTTCAGCAGCTGCTCCTCCCAAGAATCATACTCTCAGATTCGGCACCCTTCCTAGGTTGTTGGTCGGCCTCTCACTGCTCCTTGCTGTATTTTGTGCTATCCACCCATTCAACCACAACTCCAAGTAAGTTCCTTGATTTCAAATCCCTCCCAATTGAGATGCCGACTTAGTCGCCAGTTCCTGTCGAGAAAGACGCCCTGAACTTGATCCATGGTGTGGAAATCCAATTCCTATGATCAATTCAAGATCCAAAAGCTCGGCCTTTCGCCCCTCTTGGTTGTGATCGGTGTGAGGACATTAGCCCAAATTTCTCTTCTGCTCCTACGAGGCCAGATCAAATTTTTTGCATAAGGGACCATACATCTGGCCAGACGCAGAGGTAAGATTTCCTCCTCTCTCCAGTTATTCATACTTAGTTTTATGAGGTTTTTCCAGATTGCTGCCCCTTTCCTGTGATGGGTTTTTTCGTCTATTCTCTATATTTTAGTTTGCTGCCATAATAGGGTTCTGACCAGGTGAAAGCTTTTGATTTGTTCTTTGGTGTTTACCAGTTTGAGGCTTTGACTACTAA
>TCONS_00043639 scaffold138 292549-294049
GTAAAATATTATTATTTATAGTATTGACTATTGACCGGTTGTTATTGTCAACGTTTTCACAAGTTTGACCAATAAATATGAGATTAAATTGTAAACTTGACTTCATATAGGGACCTAAATGTATAGTTTGGCTTATTAAATTATTCACCCAATAACAATGTACCACTTGTATGGGTACCGATATTTCTAAGATATCAAAATATTTTCCTATATATGCAGAATATTCTCAGCTTTTCACATTTCTACAGAAATACACCGAAATAGATTTCTCGTATCATCTTCTAAATTATCATGTACCTGCGTAACGAACGACATCATGGAGTTTGCCAGTACAATATAATTAGAAGCAGATGATGCTGATGCTAAACGAGGTTGCTTTCCTGTTGTGCTGTCATATTTGGAGCACTGGGGCGAAGAGTTACTGAGAACGCCTGTATGTCTTTTAGCTCATCTGATCTCCTCATTATGATTCCAAAAAGGAAAAAAGTAAGCAAAACTGTAATCTCAAGTAGCAGACGAGATGTGGGACGGCCAAGGAAATCTATCTGAACTTGCCAGTTTCCATTTTCCACCTTCTACTCGACTCCTTTTCTACCTCCGATTACTGCGCATTTATTCATCAAAATGAATGGACACCTTGATCAGAGACAGGATGTAGAAGAAGAATCCTCCTGAAGAAGAGTTTGCACCGATAATGTCAACATACCCTCCCATCAGCTCCGCCACTGAATACTGTTTTCAGCAGGGCTTGGACAACTCCCGATCATACCGAGAGAAGGAACGTATTTGCTTAAAGAGCACCAGCTGAACGTCATGAAGGATAGATAAGTTATCTGAACCAGTCTCTATAGTAAGCCTACACAGATGATATAAGAATTTCAACCAAACAGATTCATAGCGGACATGAAACCTAGACCGCCATAGGGGCGGGGGCGACCAGTGTAATGAGAAAAAAAAAAGTGAGAAAAATTAGAGGCGGTTAAGACTTGAGAACATACAAATAGAGAACGAATATAGACCTGGGACAAAAATTCATAACCGACTTCATAACAGGTCAACGATTCTATAACATTTTTACAAAAGAAAGCCATCTACTGATAGGCAACTTACCCTGGTGTTTCGCATCTCTGTAAGCT
>TCONS_00113622 scaffold26 10197-11418
TTGGGACAGAAGTGGGATACTATGCACGTGGCAAGAGATTACTTGCTGGTTGTAGGAGTGGCTCTGCAATACTCTGTCACTGCTGTGATAGTGAGATATTCATACATATTTACACATCCAATGGTGTGTCACTCCATGAACTGACCCTATTGCATTGATCGATGATGGTAATCTCGTGCTCTGCGGGCGTTTCATAAAGAGACAGACGATCAAAGCTGCGAGTATGAAACGCGTCCACTTTCTCCAAACTGAAGAGAACCTGTGCCTCTTCATACAAGAGAATTGTGGTTGACAGCCACCGTGGACGCCTCTCCCAGAACAAGATACACTTGCCCTCATTGTAGCTAGAGGAGGTAGGTCGACCGACAAAGAGATCATGTTGTTGCTGACGAGAAACCTACACCCCTACTGCTATACTTCCTCAGACTCGGGGGTGAGGAAATTTCTCTTCTTGCTCTGTATTCAATCTCTTTTATTACTTTGAGGTCAGAAATTTACATTATGTCCTTCATAACTTAATAGCCTGGGTTTGAGGTTTTCTAGATTAACATTTCATGCAAAAAAGTAACATCATGGTTGACAAGCCACTTCAAAAAGATGGACTGAAATAGAATATTG
>TCONS_00175157 scaffold362 265334-271053
CTTTTCTCTTTTTTTTCCAGACAACCTCCCATTCTTTTTGCATCTCTCCTTTCTGTTTTTTTCTTCTCCATCCTCCTCTCCTTTTTTTCTTCTCCGATTGGTGTATAAAAGCTACAGATCTTCATTGAAAAAGCATTTTATTCAATCGCTCTTCCCTTAATTGCTCACTCAAGCTATGACCGATCTTCACAAAAGAGGCCCTATTTCAAAACCCTTGCTCTCCCATCAAACTATGTTTTTATAGTGTTTATTCAATTGCTCTTCCTTAACGTTGTGCAGCTTGATTATGGTAGTGATTATCATTGATAGCTCTTCTTCTCCTCTGTATCTGACACTGCGTAGGCTCATCACTCTTGATTCCGTGGAAGCTCAATAGCCTAGGTTCCTCCCATTTGTCCTCTCTTCTGATTTGCTCTATGCTATATTATTACCTTGTTTTGAGTTTTAAGATTGTGCGAGTATTATTTGTTGAGATTCCGAATCTAGATTTCTGGGTGGTTCATGAAATTGGAGATGTGATAGACAATGATCTATTTTAAAGTTTTTCTGGTGGAGATACCATACAGATGCAGCTCCATAAAAAACTCAGCAATCATATATTTTTTCCTTTTTTTGTGTTTTGTATCTTTATAATACAGATATCCAATATGTGCTTCAACTGCATTTTACATAGAGTTTACTTCGCCTTTGATTTTTTAATATATTAAATAATTCATCTTACTTACTTTTGATGATGTTCCAATTGGAGGGCCAACCGAGAAAAAAAAGCTTAATTTCCTTTCAATAATAGAAATTCATTTACTTATCCTCATGACATCATGAATATTTCTGGTACATGATTCAGCTGCTTTTCTCCAAGCTGCTTCTAAATTAAATGGACATGATCCAGTCTTCTATACATTGTTGGAGTGAAGCAAGTGCAAGCATTACTCTGTGTAGAAGATCTCAAGTGTTTGGTAGCAATGAGTACATCTATTTGCTCATAAAGGTGTGGCTAATGAATGG
>TCONS_00002251 C8056825 21-428
GCCAGCTGAAATAATGACAACGGCAAAAAGAATCAGTAACATTTTAGAATAGCCACAAATTTATCAGGTGTTCTAGGAACAGTAGAAGAAATTTTGTTTATGTAGGATTCAGATAACATACTTCAGCATGTATAGTAGGATCCAGCCCATTCAATGGTCTATATTCAGAAGCAGATGCAGGTCTCTGTTTGAGGTATTCACTAACCCTGCAATAAGCAGCACTTCGATTGCCAAGAATGACGGGATCATTCGGTTTGATGTTGTTGGCTCTAGAGTAGCAATTG
>TCONS_00269959 scaffold74 256318-258405
TCACGCCGTTGGTTGATTTCTTGTTCGCTAAAGTGATGTGCAGTGCCGAAGTTTCGCCACAATCTTTTACTTTCATCGGTAAAAGAGCAGACTTGGAATCAGATTGCTCGGCCATTGAACAAGAACCCATAGTGGATTCATCCTCAGTGTAACCTCTTTTCGCTTTTCCATCTGTTTAGTATTACTTCACTTGAGCCAAAGCAGCTGCTATATTTTCCTTTTCGTTCCACTGAAGTAGTAATGAACCAACTGAGATATTTCATTCCTTATCATGGCGTGGATACGATGAATTGTTTAATTAGCACGTACCCAATCATTAGTATATCTTCTTGAGCGCGCAGCCATCTGCCCTTTTGGAAAATGGCCTTGGGGGTTTTAGTTTTTTTCCTCCCTCGGCGGGGAATTAAGGCGAACACCTTGTGCTCATTACTTTATTATTATGGGTAAGATGAGCAAATCTCTAGTGTGCAGCTCTGACCCTTCAAAAGCCATATCTAAAGGGATCCACTCGTGCGGATATAAAGCATATGGGGAGAGTTGTTAATTTAATTTTTAATTTTTCTCGTTTGGGTGATGTTGGGTTGTGTCCTTTTGTCCTGTCCGTGTTTTGTTGCTTTCAGATCGATGCTTAAAAGGCATGGCAGCCACTTTCATGTGAGGTTGTTTGTGGGGTTCAATCTATTATAGTGGGGATGATGCTAGTTTGGGGAAAGAAAGGGCCAAGAGCTCCTCCATTTCTTTAGTCAGCTGCCCACATCACTGTAACGTATCCTCATTCTCTTACTTCATTCTATCACTTACATAATAACCTAGCCGATTATTTATTCTTTGAATCGTATGTATGGGAATAAAGCATATATTATTGTCTGACAATTACAAAACTTGTGGTTAAAATGTCAAGTCATAGAGAGATGCAAGTCCTTCCACGTTCATTATTGTTGTGGACTGTGGAATGATTGTTGTGCTGAGGCCTGAGGTGGGTACCGGTTGCTTTGTTGTTTAAACTTTTCAAGTTTGAAGCAATCAATTCAGGAGAATTCCTGCCTTTTGAGGTCCAATGATGGCTAGTTTTTTTGCTTGTTATGGCACCTAACACTCACTCATTCCTGATCCCTTTTTCTCTTCATTCCTTGTTGAACTCGGAACTTTTTTGCTTGTTATATATAGTGATGATCTTTTCCCATCTGCTTTGGTTTGCCTTATATCAGTTCATACTAGCCTGATCTAGCAGCACTAAGGTGTGATGTTATCAGCAGCACATTGTCCAACTTGACTTGTACTAACTTCATACTCCAAGATTGAAGAGTTAGGCATTGATTCTAGGAATGGTTGGATAAGTTCAGTTCGTTCGTACAGTAGGCAAGGCAGCCTTGTTGGCGGGATGAGTGCCAGCCAAGGAAAGGATAGCATTGTACAAGACACTTCCCAAGGAATGATTTTAGCTTGAGCAATTGCAGCTTGAATAGCAGCCTGCAACTCCTCCATGGTGCTGTCGCTAGAAGGAGAAGGAATAGTGCAAAGAAGGCCACTGTTTGATGGAGATGTCCTCATTGATGCAGGTTGTTGTCTCTGGAAATGAGGATTATTCTCCTTCCTACCTCTGAAGGAAAGCAGTGGCCTTACCATCCTTGCATACCTCTTCACTAAATGACTAACATCGAACTTGAGC
>TCONS_00122595 scaffold275 234474-235007
AAGTGATAACATCTGGTTGAAATCCCAGCGGAATCCATTCGCCTAGATACAGAAACAGCAGCTTCATAAGCATTCATCTTCACAAGAAATGAAAATATCTGACCGAATTTTGCAGCGGGAGGTCTGGGATTCAAGCAGAGCATGCTATTAAAAGAATCCAAAGCTCCTTTGATGGTAGTGAAAGGTGGAGAATCGGAGGTACGAATGGCAGTAGTCCAATTGGAACGGAGATGAGAGGAGAGAGCTGCCGTGGGAGAAGCAGCGGAAGAATAGGGAAACTTCGCCATACTAGCTTTCCTCGAGAGCTGAAAATGACGGCCGTTGC
>TCONS_00045652 scaffold140 992309-994534
CCTAGCTGGATATAGAGTCCATTGTAGAGCCAGCCAAGCTGTCAAACAACTGAAGTTTCAGTTAAAGCATATGATATTCAATATGATCATTCTGCAATTCACTCATCTTGTTGTAAAAAAAAAGTCGTCAAGTATGGTTTTTAAGATTATAGCTTTTATACCTCTTCTTCTCCTCCTCATCTTTTTGCACTTTTTCACTATTTATTTTGCGCTCCAAAAACCCACTACTTGGGTTAGAAGTTTTACGAGTAGGAGATAGTGAGGAACTCTTGCTCCTTTGCCTCTGAAGGCGCCTTGGAGTTGGTGAACGACTTTTCCGGCGTCTAGGAGTTGGAGAGCGAGTTCTGCGGCGGTGTGGAGTAATTGAACTACTTCTCCTTCTGCATTGAAAAAAAGAAGATGAAATTAAGCGAAAATGGGGGTCACAGCAATTACTAAGATAGATCATTAACCTCAAGTTATCCCACAATCCAGCATGAAAAAATAAAACATGTACAGTTACCTCATATACTGTTAAGAATTACCACACTGAGCTCCATCTTTTTTCACATGAAGAAGCTAATATCACAATCGAGCAACGAAAGGACACCCATCAGCCCCATCACCTGCTCACTTTACGTTCCATTGAAGGAAAATACTAGAGTATGCAAAGTTTCCCTTTTTCCTTTCAATACCAAGAGCGAACAACCCTGAATCTACGCCATACCTAATGCACAATCTATTATTTTTCTCTTACATAACACTAATAGAGGATGACAACTATTGACTGGTTCCAAAGTTAGATGACCAACAAATGATAATTGGACAGTAACTGACAAACTTTCAGTTAAAACAACATGACTGGAAGAATGCATACAGTATTTGTACAACATTTAGAAAATGCAAGAGTGGAACCATAGACGAAACACAGAAAGAAGAACATCTCAAGAGAGTGATCAATGCATCCCTATCCAATTTTGCAACAAAGGTGAACTGCTTCCATTTAATAACTGATAGCAGAAGCGCTTCTGCAACCATTGTTGAAAAGAGAAACTGGACTTTACATATGGATAATGTTCTGGTTAATAGTTAATCGTCAGAGTTGTACCACTCTACATCAATTTAAAGAACCACTTCAAATCTCAAAGCCAACCTCCCATATCTTTAGACACAGAACAAGCAGAGCTAAGAGGCAGTATCAAAATAGTGAAAATGAAAGTTCAACGACAGGATATCAGTTGTTGAACACAAATTCAAAAAATCACTTTGCTTACTGGACTAGACGATTCACATAGAAAACTGATGCCAAAAATTATAGAAAGAGGCAACTAGGGGTGAATGGATGAATAACCAAGGAGTATAAGCTCCTGAATCTTGCTTATACAGTTGTATTTTTTGATCGGCAACATGGAATTATGCAGGTAGCAGCTCCTGAATCTTGCTTATACAACATTTCGAGCATTTAAAAATGTAACAAGACAAGTCAAGTGAAGAGAACATAAACGTGTTCACCACCTGCTGTGAGTGTTGGAAGAATTTTTAGGAGATTGGCTTTTGTCCTTTCGGCTCCTTCTGCTATACCTGTTCCCCACAGGTGATGGGGAACGCCTTTGTCTGCTGTACAAAGGCGGGGAGCGTGACAAGTCCCTAGCCATTTCCTAACTTCATAAAACAACCAACCCCCTTAAGGCCACAATTGCCAAGCTTCACAACTACGTCACTATAGTTCGATAAGACCGATACTCAGAAGGCCTCCGGTGGAGTCGGCTGTCGGCGGCGGCGGCAATCAGAAACGTAATGAGACGATATCAACAACAAAAAGTAGCCGCCGCGGTCAAAGGAGTAGGATTTCCCCGAGAGATGAATCCAGCGGGAAGCAGCTATCGTCGTCTATCTGATTATTACTGATTTAAAAGGTGATACAGGAGCGGAAGATCTTCGAGATTGGAACCCTAACCCGGGAAGCATTACAGCAACAAGAAGGTAAACAAACAGAGGTTGTCAACTATTCCGAGAGTAAACTTCGGCTTAATATCCAATTTGGTCCTTAAACTATTGGGTTTGT
>TCONS_00201503 scaffold45 829629-830628
TTTCATACAATCCTGGCTGGTCCACAATCTTCTAGCCCAAATTCCATTTCAGACTCTCTCTCTCTTCTGACCTCTAGTCTTCCCCCGAGGCTGCTCTACGCCAATTCCCATTTCTTCCATTGATCTCTGAAATCCATCCGATTACATCGTGAGGACCACGCTCTCTTTGAACGGATTTGCAGCAATGAGTCGGAGCAATTTCAAGGCTTCCCGATTTTGAAGCAAAGCTGATTGTGGTGTTGATACGGGGCTGGACAACGGCGACTGTGGTGGCTAAGTATAGATCGTTAGTGCCGGTATTGTTGGTGGTAGTGCCGTAGTTGACCGCGGATTTGTATCAGCAACAAAAATATGGGTCGAAACCAATCAGGCCAAGATGTGACAGCTCCTCATCTAAATACATTGGTCAATGGTGGTCATGACTCTCTCCCAAAGATTGATTGTTGTCGCACTGCAAGTTCTTTTGTTGAGCTGGAGGAAAGAATTACATGTTGTGAGGTACCTTCACCTGAGAAAGTTTAACTGAATGGTCC
>TCONS_00134021 scaffold291 1240875-1241972
AATTTATCGGTCAACATTTTGCGGAAGAGTTGAGCTACTGTGGAGAAAGAGTTGATGTCGAAAATTGGATTAAAAAAACTCAGGGCTTTCCACTTGGGAGCAGAGGAAGGTCTACTGCGGACATCTGCCCTCAGAAACCCATGTCGTTGTCCACTTGGTTCTGTCGTTACTTCTCGAATCCAGTACCTATTTCAGGTACATAATGAAATCGAGGCGTTACTCGAAGCGATATGGTGTGTGTGGATGGTCTAGGACAAGCAATGGGAAGCATTTTGAATCTTAAAGGAGCTTGAATTTCGACTTGTTCAACTACCGTAGGAAATTTCCAAGCCATTATAACCTGAATAATTGAGATAACTTGTCGTTCATCCATGCATTACTAGGTTTAGTGGATTCGAATCCGAGCAACCTTCATTCCATATTTGAAACTCAATCTCTTGC
>TCONS_00214910 scaffold475 433034-434493
GCCGGAGTTGCTGAGCTGCGACTGAGGATTGCTTGGTTGTGTGGCCGGAATGCCGGTGTTCCATGGTTCTTGATCAAGTGACATCTTTCTGGGTGTTGCCGTCCAAGCCAAATGAATGGATGAATGCAATGTGAATTAGCTAGAACAAACGCAGACAAGGACTCTCTGTCTCTACCTAAAGGGAGGGTGTTCAACTTTGGTTTGTTTTTTGTGTAAGTTCGTATCTTTCCCATACGCCATTAGCCGTCTAACTCTGAAGAAGCCCACAATGCAAAATCCAAGGGGATCAAACGAAGGATGATTGCGAAGTTGTTGGGTGTTCGCTGTTCGGATAGAGAAATCACGCGTTCTGAACCGTTTTGATTTCTCTTTTCTCTCTCTTTTCCGACAACCTTTCACTGTCTTTTCTTGCTGGTTCAGACGGTCGCCAATGGCAGTTTGCAGCTCCGGTGCGGAGGGCGCTCTTCACTGCCGCCTCTTGATCTTCTCTTCTTTTCTTTTATTTCCTTTACCTTTCCTTTCTCGTTTTCTTCGTGTTTTGTGGAATCGGTGGTGGTGAATGGGGTTCTTCAGATCCGAGAAGAGGTGGAGAATGTAGTAATTTCTCGTTGCCAGAGTGTTCTGGTTGGCCAATGCTTTGGGAAGCAGCCGGCGTTGACAGTCATTAGGGATTGGGCTACGAAGATGTGGAGCCGCCCACCATGAATGTGTACACGGTGACATTGAAATCACTTTTCTTTACTCAATAAGCTTGATTTGTTATGGTTGCTGTTGCTTTTCTGGAATTACAGCACTAGAGACAGCAAGATAATATCTTTGCTTCTACACACTTAACAAACTCATAAAGGCAGCATATGATTCATGAACATCAAATATACTTACCATTTTCAGACTTTCAAAATGTCTCAACATTTTCCATCTATTCCCTAGTTTTTCTTCACTGATTTATCAAGCTCCATTGACGAACTCAATTCATCTTCATCTCAGGATCTCTAGCGTCAAGGATCTGGGTGTTCTGTGTAATGTCATACTGACACACAGTCTTGCTTTGTTATTATTTATGCTGGTATCATCACTGCAGCCTTTGAGATTTGTTATCTTTCATCTGTGAT
>TCONS_00104907 scaffold245 238107-239436
GGGGAAGGAAAAGGGAGGGCCTACCAATTACAACGAAAAACACCAACCCCAATCCCACCACAAGCAATGTCTCTACATCCTATTACCACTATGCCCCAATCATATTACACACAATCCCATTACAAAGGAAAATTGGCAAAAATAAACAGAAAATACAAAACTCTTCTAGCCGAAACTTTGGGGATTCGAAACTTCCGAATTTTCAAGTTCCCGGAGCCAGCAACCAAGGGCCATCCACACTGCAAAAAAAGAACAAAGTCACCTTTCGAAGGTTGGTCTTCCTAAACAAAACATCTTCCCAATTTTCAAATCATATCTCTGTTTCCATTGCTCATGTACTAAACCCTTTTCTAATCTAATAATCATCAAAACTAAATGATCCAAAGAACTTACTTAAACAGTAAAAAAAAATAAAGACTGTTTTCACCAAATGAAAGCTTGCTAGAAAATATGATTAAAAGGATTCAAATGGGCAATTTCAATCCATTTTAACACCGTCAACATCTAAACTCAAATACCATACAAGGACTTAACATATGGCACTACAATCTTACAAAATATGGAAATTTTCTTTTAATAATTATTGCTGAAATTTTGTTCAAAGAGGCAAAATGATCAAATTTTTCAAACCAACAAGTCATTTTTGGATGTTTAGATTACGGAATTCGTTTTAATAGCAGGATAGTCAAATTTTCACCTTTTAGTCTACATATTTCAACCTTAATCAATGATAAAGCAGTAACTATACCAAGAAAAAGTGGAACATTAGAGTTGAAGTGTTTTATCTTTCAGAAGCTGTCTTTCCTCTTTTGGCCGATCTCCTTCGGTGAATTAAATCGAAATCTCTTTTTGTTCGTTCATCTAACCCTCTTCTTGCAATCAGCTTCTTCGTTGCTGCCACCGGCCGCGTCGGCGACGGCCGGGTCCTCTTCTCTTCTTTCTTTTCCACCGATCCCCATCTCTTTTCTTCCTTCTTTCCTTCCTTTGACGTTGTGGGAGAAGAGAGGAAGCGAGTGATAGAGAGAGGTACTAGGGTTTCAAATGGCTGATTTCGGTTTAAGAGGGGCATTTATATCGG
>TCONS_00139743 scaffold297 21325-23569
GTTCATTCTCAATCTTCACTTTCTCTGAATACCCAACTTTCAACAGACCTCTCAACTCTCCACACCCAAACGGCGGCCCTCGATTCTCAACCTCTCTTAGCCATTTTGGTTCTTTGAAAACCATAAAACCCTCCTACCAACCTTGTATTATCCTCCAAATCGATCAATCATCCCTAACACTATCGTAGATCTGGACAAATAGCCGCATGCAACCCATAAAAATGACTACTTAACTCTTCGATTTCAAGTTCCACTTAGATGAAACATCTGAATCTTTTGGTGAGATATAACTATTTAGATAAGAAATTTCTTACTTTCTTCTTTCTGCTCTCACTATAATAATCGTTTTTGTTTAATTTTCCTCTGCTATTTTACTGGTTTTGGGTGAAATGGGTGGAGCATTTTGCTTGGGGAGTATATGATGATAGGTGTTTTGATGATGGATTTTGTTATTTGACTGCAGTTTGATTTTGTTAATATGTAAAATCTTTGTTTTACTGGGTTTTCTGTTTGAGGATGAATGAGTCAGATTAAATTTATCTTCTTTATTTTTTGAACTTTTTTTGTCGATGGGAATCTATGGGTATCCGTCACTTGACGGTGACGGTATGCACTTTCCACCCGTTTGGCTGTCGGGGACGGGGTCGGGGAAACCTGACGATTGCGGTGGGCGGGGATCGGATACACCAAACCCGTTCCCGATCCGCCATGATGCCAAGCCTAGTAGTAGTCGGATGACTCACTTTTCGACCTGATAAGTTTTAGTTTTATCCGGATTTAATATTATTAGGATATTAACTTAATGTTTTACTGGTTAGTACACTTTTTATAGCCATTAAATTTTTAGTGTTTTTATCTAATAATTATGATTTAAAAACGAAAATTGAGATAGACGGTACTTTTGTTAAAATTCATTATTATTCACAGTTTATTTAAAAAAAATCAAAACAAAAAATTGGAAATAGAATTCCCAAAATCACATTCCATTATCTTCAAAACAACCAAATATCCTTTTCTCCCTATCAAAACAAAAACCCTCATCTTCTCCTTTTTGATGAAAATCACCGGAATTTTCAGAGTTTCAACTCCTTTCCTTCGGATATTTGAGTTCCAGATTCATCATCCGATTCTTCTTATTCTGGCGGCTGCGGGTTGAGTAAGTCGACGGCGATTCGATTGGTTGGTCTCTTCTCTATTTCGACAATAGAATAAAATACCCTAAACTGTTAAGGTATGTTTTTTGCGGAGTTGTCGCCGCAGGAACAAACTCCTTATACATTGACTACTGACTCCGACCTCCAGTTTGTTTTAGATCCTCAAAAGGTACTAAGATTAATGTGGCATAGGAGGATATCCTAAACTAGAGAAAATTTGCGCCCAAATTACATAAGCAATAACTCCTCATCTGCGATCGCCCTAAATCTATTTTTATGAGAAAATGTTTGTTTTCGTTCCTTATTATCGATTCATATGCGAAAGTGATATGCTCGGCGGACGTCCCAGGTTCATGAAAACACATGCATTAGGTGATAGATAGGGAGTGAGGGGGGAAGTAAACAAGTTTGTTATTGGTGATAATTTGTCTTAAAATTTATAGGTATGGAGTATGAAAAAGAATTTAGCCTTTGAGATTATTCTGCATTAAAAACTATGAAATATCGTGACTGTTTTTGAATTATTGGTGAATAAATTATTTGTCAATTCTAGTTCATGACACGAGAATTTGTGTGAGGGTTATTGTTGTAAAGATGTATGACTGCTATTACTAAAGTTTCCTAATGAGCAGTTGGAACCACAACAGTTCAACCCACCACAATTTTATAGGTATAATTTGTTATGTTTTCAGAATTGAACATTCAGGTACATAAAGTTAAAAATTTTCAAAAATGAACATACATATACAATTAGTCACATTTGCAGGTACAATGAGATTTTTTGAATGAAATTACTTATTCATGTTTTTTCCGAAAGAATTGATAATTAGTAGAGAATTATGAATCGGAAGGGGTGGCTGAGAAAGAGATGGA
>TCONS_00158592 scaffold327 764043-766078
GCAAGTTTGTAATTGCTGCCTGAAACTAAGAAGCAGAAACCAGAGCAGTCTCAACGGCAGCACCAGCATCAGCATCACCGACATCTGCGGCCGAGACTAGGGTCCAGTCAGGAGGAAGCTCGGGCAGTTGCGGGTAAACGGTGGGTGTCCGCTTAATATCCCACGGCTGGCTTTTCCTTGGCCTTGTCTTCCTATGGTGAGCCGTCGCCTTCTTCTGCGGCCTCGATGAGCATTCTATCGTTAACCCGCCACAACCACCGCTAGTCGGTGGCTTCAGTTGAGTGACTCCGGTGAAGGGTTTGAAGGTGGGTGCTGCAGGTGATGATTTCGGAAGGAGCAAGGGAGAACCCAAAATAGAGGACATCGCCATGGATGGATGATTACCCTTTTTGTTCTTCTAATCTCTTTTCACTCTGTGGTTGCCGACTACCAATGGCACCTCAGTCTCTTAGTGGGTTGGGTTAGACGAAACTGATTCGGTCATAGATAAGACTTTGAGGGCGGTGATAGGGTCCCGGGTCGCCTACCTGTACGCCTCCGGACCGTCCAATTTCGTCAAAAATTGAATAGTCTGGATAAGACCAC
>TCONS_00134836 scaffold291 390758-393473
GTTTATTGACTGATTGTTCTATGGTTGATAATTGAAGGGCAAGATCAAGTCTAGCAGTATTTCTTGCTCCTAATAATGGAGATGTTCACAGAAGTTAGGCTTCTTATTCTTCTAGTGATGAAACCTCTGCTGTTATGGGGATTTTGTGAAATAGCTGAATGATTATGGTCTGTAGTTTCTGCTGCCAGTTTAGAGTCTCATTCCTTGTGTATGGCTATATAAAAGAGTGGAGTTTAAGTGCTTGGTACTAATGTGATAGCATCGAGTTCCATGGTTATCAAATCCCCTAACCGAGATAGGGAGTCTCATGTGTGGCCTTGCTACCTTAGAAATTCTATTTTAGTGGCTAAGGAGTCTTTGAGACCTTCACCTTTTTTGTTGTTGCAATATGATAGTGGTTCTGTTAAAACTTTAGATGCTTTTCAGTCCAAAGTACCCACATTTGGAGTTGTTTGGCCAGGTTGAATGAAGAACTGAAGGGAATTGAAACACTTGCTGCTCAACTGTATCCTTTTCCTTCTTTAGTTTTGGCTTCTCAGCCATGGAAGTGATAAATCGGCCTACCATGTGAGAAATGCTTGGCGCTTTCCATCCATCCTTCTAAATGTAGATGGTTGAATGTTGAAGCATGTAACTGGTTCCTTTCTTTAGTTATCCACTTATTTTGGCGTTAGTTCCTTTGTTAGCTATATAGTACCTGTACCTCTAGTTGTGTAGGTTTTTCCTTGATTCCTCTGAAGAAAATTTCTCAGGAGAAACGTGGATGCTTTGGACTCAGCTGTGAACAAGCTCGTACGACTTCCGTGATTTAGACTCTATGCTCATTGGTACAAAATCAGTTCCATCTTAGTTGATGGAGTCTACGCTGGCTGATAACTTTAGAAGATTGATGAGTTTATAGATGAGTGCACTTGTGTTAATTAGGAATACTCTTCCCACTGTGTAATTAAACTGATTTTCTGGACCTCAGTTTTGAGCAATAGAATCAGCAAATTACTCATTCAGCAGCTCAAGTTATCCTCATGAATGAAAGGTATGATTCTTTCTGGACTAGTGTGGTGGAAGGCAATATTTAATTTTTTACAGTTACTAAACAACTGGTCACCAAGTCCTTAAATCCAGTAGCTCTACTTCTTACTGTTCAAGTAAACTTATACAGATCGGTTAGTTTGATTCTGCATTTATTTTGACTACATTCTCGTTATCAATTTGGCTGGTTAAAGTGAAAGCAATGAACTTGCTCAGGTTATTCAGTTTAGTACTTTGGTTTGAGTCATTGCATTCTTTGCTTTGGTTTCGGTTTTCACATTTACTTTTGCTTCATAACAAGTCGGATATCTAGACTTTGAGCAGGACTTGCGAGCAATTCATGACTTTGCTCAACTCCAGACTTTGATTTTGTGGCTCAAATGAAGTGCATCACCACTCATCTGTACTCACTTCATCTCATCTGATATAGTTTGATGCAGTAAATATTAGTATATTAGTGCCCTGGTTAAAACCATTGCTGTCAGTACGTTATTGACATGGTCCCCCTTTACCCTATTGAATCTGAATCTATTGAATGCACATCTTTTTTTCCTTCTCTCATTGTTCATACATAGTACTACTGGTCCCGTAAGTATCCAGAATATCTCATGCACAGTACAGTTTTTAAAGGTTTACAGTCCATTCATTGTGACTTTTGAGTTCCCCGGATCTTATTGGTAGTCAAGTACTTTGCCCTTTTGACAAAGAGCTTGAGTGACCTAATGGAAATGTGATTTCTCGTCTCTTCTTTTTCCCCTTCCTCCAATAGATTTTTCGTTGTTCCTACCTTAGAAACCTTGAACCGTCTGCCAGTCCGGTCTGGTTCATGATAAAAATTTACCGGTCTGGTGTCGTTGAGTAAGTAAAACCTCCAAAACTGTTAGAACGGTTTAGCCATGTTTTGCAGTTCATTGATTCAACTCAAAAGTATTTCAAAACCGTCATTAGACAGATGACTTATGAATGTGAACATGAGTCGTATAATCATGGATACTGAATAATTATGTTTGTTTATGTTATTGTGTCTTGCTTTGAATTGATGTTTATGAATATGCTACTCATCTAACATTTGACTTTAGTCTAGCAATAATGTGACCGGCTCTTTGAACGGGTTCTCCGAGACTGGTTCCACCTTTTGAGGGACTTGATTGAATGCAGATTGCGACAGGGGGGAGAAGGAGATCGAGTGGCTTGTTTTGAGAAACCAGAGAATGAAGCATTGGACGTTGATAGGAGGAAGATGAACCAGATTAGAACAGATGGGAGGATATGAAGAAGCTGAAGCTATGTGGTGTGGGTGGTCCATAATCAACTACTAGACGATGATATGTGTGGATAGGTTTCGTGTTACTGCCCGATTCGTTGATAGTGTTAACTGTTACGCTATGATATCGACTACCTTATGAGAGGTAACAGTTACAATTGAGGATAGCGGACTAGTCAAACTGGGA
>TCONS_00040682 scaffold132 188126-189187
TTGGATTCTCAAAGCAAAACAGACAGCGTTGTTGCTGTGTCATAATGCTGCTGCTACCAAGACTGATATTCCCAGATTTCCTATATTTGCCTTTCTCCTTCTTACATGGTTTCTTTCTTGGAGGGCCACCCTCAAAATTGTACTCATCATCAGCACGGCCTGATAAGCTATATTGTTTGTTCTGCATTATGGTTCTGGCTAATTCTTTTTCCGCATCGTCATCATCCTTCTATAGATATGCAACATAACTGCTGCTAGCACTTGTAGCAATATGTGGTTGAACCATTTGCTCTCCAGCATTCTGCTTTTCCTTCATCTTTTCAGACTCTTCATTAGTTCATCAGCTTCTGCGTGTTTTCCTTCTAGCTGAAGCTGCAACGCCTTAGCAGTCAACTGATTTGCAGTCATACATTCAGCAGGTCAGCTCCTGTGGGACGAATCAACCTCTAGTTTTGCATTTGAATTATCCAAATCACTAGTCTGATCAAGGAATTGGTTCATAAAGTTGCCATCATTGGCAAACTTGTTTAAGCTAGAGGCTGCTCTGGATATAATGCTTGCATCGGAGGTAGACAGCTCTGGAATTTTCCGCTTTCCCCAAGATAAGGAGTCATGGACTTTAGGGGCTTTCATCTCAGGATGGCGATTAGAAACATCCTTCATTTCAGGAGTCTGGTAACAAACGGCCACACCAAAACTTTTCAATATCCTCCCCGCGTTCCTCTTTCTGCCTCCTTTTAATGGCAAGTAGATGAGTACGAGATGGTGCTGCCCAGTGAGATGCAGCAGAGGCAACCAATTGAACAAGAAATCCGTGCCTTTCTTCCACCACCGACTCGCGCC
>TCONS_00049438 scaffold148 81453-82531
CCCAGAAACTCATTACAAACAAACATATTCTTGTGGTTCATCGAACATCTGATAGTATGGTAACTAGCCACATTTCATGTATCAGTTCTATAAAGATTAGCGTTTTAGCTGTTTATGCAGTAATGAATATGATTCAGCCATACAAATCTAACAAAAATTCCATCAAATAAACACATCAAATTAGGATCCAAGCCAGTCAAAGTGAACATAAATAACAATGAGCATATGATACAAGTAAAGAAGTTTGAAGGAGGTTAGTAAGTACCATAGACTTGGAGGTGATTGAGCTGGAGATGGAGTTTAATAGTTGCTGGCACTTGTCAAACTGATTATTCAAATCATTAACCTGTCCTTTCGCCATAGGAAACAGAAGAAAAAAAGAGAGGATAAAACCCATGAAATAAAATATGACAGAGAAAGACAAACGCAGTGGTAAAACATGACAGAAACCGAAGGGTGAGAAAGAGACCACGACATCAGAGTGTTGATCTCGAGTCCCATTCTCGATAGCATCAGCTAGTTTATCCACCCAAGGGGAGAGATGGAAATGGGATGCCAGAGATTGATGGTGTTGATTCTGCTGGGGTTGTTGCTGCTGCTGTTGTTGTTGGTGTTGCTGCTGCTGAAGCATGCGCTGCTGTTGAAGTTGAAGTTGTTGTTGTTGTTGGGTGAGCTGCTGAAATTGTTGTTGGTTGAATTGTTGCTGAACTACTAGTTGTTGCTGCTGCTGAAACTGATTGAATTGCTGTAGCGGGGGTTGTTGCTGGAGAAAATATTGGTCTTGATTGGAATGAGAAGGGGAATTTGTGTGAGCCGTCAGGTTCGGGATCATCGTCCACCCACCACCTCCGCCTCCGCCCATTCCTCCTCCAAATTGATTATCCATTACCTTTACCTCTCTCTTCCTGCTCCTCCACCAACCCTACCAAGATTATCCCGGCAACAATTTTTCGCCAACAAAGAAACAAGTATCGATCTGCAACTGCAATGGTTAGAGCAG
>TCONS_00089023 scaffold2062 1310-2431
GCGGTCGAGCTTAGTGACTCGTCTCTTCCAAGAACTCAGTTTCTTCTTTGAATCAACTTAAAGTCTTTTAGTTTAATTTAGTCATTAGAATAATTAGCTTCAAAAACCAAATCTTTTAGCCTAAACCGTGTTGACGAATTCGAGTAGAGGCATAGCGAGAGGGACCTTCGGACACAAACGACACTTTTGTTGTCGGAATAACTTCGCAGTTGTTCGGGCGATCAGTACCCTTCAAGAGATAAAGTCCATCACTCAGCTCACCACTGCAAATCGTCCTCCGCGTCCTCACTTCCTTGTTTTTCAAATAGTCTGGTGAGACAGGCCTTTGGTTTTCACTTGGCTTTCTCTGCTTGAAGAACCGAAATAAAGATTCATATGATTCCATTGAGGAGATAAGCCAGAAACGGGCTTGATTGTCGTTATCGTCCCACTAGGTGTAAGCAGTGGCGTCGGATTCTGCTGGTTTGATTGCCTTACCAGTCAGATGTACTTCCTTGTAATGAACATCCGGATAGATTGTGATCACTAGAGGTAATTCTCCCCCATTGAATTATCTAATGGTGATTCCTCCAGAGCCTGGTTTGTTTCCCGAGCCATTGTTTGATGTAGCCATACCCTCGGTTGCAGAGTCGGCCGAAATGATGATAGAGGTAGAAGAGTGTTTATGAGATTTTGGAGAAGAAGGTTGAGAAGAAGATGAATCCCCGTCTGTGTTCATGCCAGAAGAAGTAGGACATCACCTGCGGCATCAAAAGCAAGCAACAATATCAAAGTTAGGAGAACACGATAGGATTTAGAATTCCTT
>TCONS_00068919 scaffold167 424444-426059
CCCTGCTGAGAGATCAAAACAAGTAGATCGCTAGTGAGTTCGCAACTAAAAACGATAGATGGATCCAACAATCAAGGCTTACTGCATACGTGGGAAACGCATTGAAATACCTAAAGATCGAGACACTATCTTGATGTTCAGTTATTTCAATTGTTATTCACCCTTCTATACACCCAAGAAAAGACACTTCAAGAAAAAAACACTCTCAATTAATCTCATACAACAAAAGCACTCCTCCTTGATCCTCATCTTCCTCCATAAGCCCTCTCCTTCTTCCCCTCTCCTAAACTCAGATTTTATCCATCTCCTTGTCTTCAATTCGCAGGGGCCCAGCCGGACTATGACGACTCATGGAGGCGGATGACGACGGAGAGCTTCCATTCCAGCTGATTTTCCTAAACCACTTCACCCAAATCAAGATCCAAATCGAAAGAGAAAAATAAACCGTGGTCAAATCTCCGATCCAAAAGTTGAGCTAGAACGGAAAAATTGTAGATGTTAGGAAGAGTATGTTTTACATGTGTTTTTTGCATAATCCAGTGATTCAGCGGTGACGAGAAGATGAACTGGAGGCGGCCACGATTCTAGGGCCGATCGACAATGGGGAGATCGCAAGAGAGAAGCCATAAATCGCGACATCAAATTTAGACTACGACAGCTTCTAAACGGCGAGATCGATGGCATGCAAGGCTGGCGACGACGGTTGAGTCAACATCGATGATGACCACCACGATTTTCAGAAGCAGCTTCTCGATGATGAAAAAGATAGAGAAGAGAGGTAACTCCTATTTTATATGCTTCTTTTTTTTGAGATGGTTAAGAACAAAAAGAAGAAGAGAGAAAAGAAAAAGAGAGGAAATGGAGGAGAGGCAGCGGCAAGAGGAACAAAAAAAAGTAGGAAAGAAGATGAAGGATTCTGAAAATTCAGAAAAAATTGAGAGAGTAGGAGGAGAGATGCGAGAGAATTATTGAGTTAGAGAGAGAAGAAG
>TCONS_00267311 scaffold722 327685-328417
GCCAGATCTCTCTCGATGCCTTAAGGCGTTTTAGTACTTTCCTTTCTCGTACAAAGATAATTATAGTAACATGAGCATTGAGGGTGAAAGCCTGAAAAGAGAACAAACGAGGTCGTCGGTCTTTACTCTGAAACTGAAATCCTGCGATCGGAGAAGATGATCTACAGAAAGTGGAGTTTGCTCACCGGTCCGACGGCCATAATTGGTGGTATAGTCGGCGCCACCATCGTCGCCAACTACCTTTTCATCCAGAATGATTGGCTTGTGAAACGAGACCCTAAGAAACAGCCA
>TCONS_00248247 scaffold62 72224-75448
ATTTACGTTCATTATTTATTTTTTGGTCTGACACTTTATGGTTGCGTTGTAACTGAGTTGTTGACTTTGCTGAGTTTTTATTGAGCTCAGTCCAGTTCGTTTGCGACCGAACTGCTTCTTCTTTTCATGCCTCTCCAACAAAAAAAATCATCTTATGGTTTCTTCTTCTGCTATTTTTAGTCTGATTGCAAAGGAAGTTTGTTCGACAGTCAACTTCTGTCCTTATCCCTGTTTGATAAGTCCTTTCACCCATTTCAATTTCCCGTGAAATCATCCATTCAATCTTCTCCCTCCTCTTCGTTTTGTTTTCTCTCCTTCTTCTCCAAAAAGCTCAACTTTGCATCTGCATCATCGTTCATTCTTTTTCCTTTTCTTCGTTTTCCTTCTCTCTCAAGAAGAGAGCTTTTGTATCCCAGCTTACCCAAAAAAAAATTACATCTCTGATCTCACCTCCTTACTTTCTACCAGTTGGTAAAACTAAAAGCTTGTCTAGAATTATTTGCAGAGAAATGAAAGGAGGAAGAAGGCGCATTCTTTCGTTAGAATTGTTGAGAAAGTCACTTACTTCTCCAAAATCAACGATCAGGTGAACAGTCAGGGTGATCCGCACAAGAAACTCCTTAGGGTTCTATAGAAACGTATCTCTGTCAACTCTATCTACAATGTTTCAGGCTATACCATTTGCCCCCACTGGTGAGCTACCACACCCGATGGTTTCCTCATTAGTTCTCACTTACTCATGCTATGAAGTTTCAACTATATATGACGGAATAGAGCATCTTTAGTCTCTCTCTCTCTCACCCTTTTGCCCATGTGCCACTCCAAACATCTGTAGTCAAGGTACTTTCTAAAACAATCTTTCTTTGAGATGCAATTTCAATCATCCCATATTGCTTTATATGTAATTTTTCTCAATGTACACAATTTATTTCTTTTTATGGATGGTGGTTACTTCTCTGCTAATTTGTATTTCTACTCTCTTATATGAATGTTGTTGGAACAATTGCAGTTCCACCCACTGAAACAAAAATCAAAGACGAAAATTTTCCTCGCAACCTTGATGCACCCCAAATGTCTGCTCAACAGATTTCGGCCACACTCATCCCCCTAGCCAACATTCAAACAGGAAAGTCTCACTAAAAATGCAGCCCCTTCAACAGCTAAGGTAGCAAAATAACTTCCTCCCGCCAAGCGAGCACCTGCATTTAGTGAACACAAGCCAGCTAAGGAGCCCGTTAAGCGTACACACAAATGTCTTTGTGATGATTAGCTTGCGTCTGTGGGGAAATTATATGGCAGTCAACCTTTCTGTTTATCAGACGTCCCCTTATTACAGTTTTCCTATCTTATGTCATTGCCTTTGTATATATGTTGCCACAAAGGTTGTTTTTTGATTGCCTCTTTTGGTTTTTTCGTCTTAAGTACAATCTTCCGTTCAACATAATCAGTTATCACTCTCTTAATCATGATAAAAATCTCTACTACAATATCATACTTATGCTGCATTCATATGTTCTTATAACCCCACTCTATTTCCTATTACTCGGATATGTTTTATTCTGCTGATTTGCCTAACTGAGTACTGCAGCTATTACCACTAACCACCAGCACAAGAAAGTATTCACTTTTGAGTTACAATTTAATCCTAAATCGTGTGTTAGTAGAAAGTCAAGTTGTTAGCTGAAATACAAGTTCAGTCAGTGGGAGCCTGATTTGTAGGTTAGATTTTTGTTATGTAAGTTGACGACGTTCATCTAATAAAACTTGTCAGATTGTATCCCTTTGAGTTTACATATATATATACCTGTCGAGGTAAAGAATGGCGAAATAAACAATAAAAATAATTTAATTTTAAAAATAATAAAGAGAGTTCATATTGAATTTCAGAATGACAATTTATTAATTTACCTCTCATTCTTGTTTACAAGTTGATAACATGTGTCGTTCATATTGTCGTACTTCATATGGAAATATGTTGTGATACATTTGTACATACCCCAACTGTTTTTTGGGATGACCAAATGAATAATATATATTTTCTTAAAGCATTTTTATTTCCCAATGAATATTTACAGTTGATTATTTATGGTAAAGTGA
>TCONS_00103432 scaffold239 48722-49418
GTCCGTAGATGTTTTACCCCTGCCATATAGGGGAACCAACTTCTGCTCCTCAACTAGAGCCTTGCAAACAGGACATTCCAATAGGGTCTTGCGCTAGGTCGAAGCAGATATTGCATTCGAAGTTGCCTGCATCGCCATTGCCATTGCTGTTAGAGAACGAGGGGCTTTGAGGTTGCCTGCTGGTTGATTCCCCAAACCCACTGGCCATTTCTGGAAACCAAAATTTCAGCTCCTATAACCCACAACACTAGTCAGAAATAATAGATGCAAACGGAGCCACCAGACCCAGAACGCCCTTCTTTCATTAAAGATGCAGTCTTTGGCATAATACGGTCATTAGTAACCAAGCAAGAAGAAAAACCAGCCTGCCTAGTTAGATTAAGAAAGGATCAGATTGAGTCGACTCGTGATTTACAATTGAACAAAACTAAAAAAACACAAAGTGAATTCGCTAGTTCCCTTCATCACAATCGAAATTCATGAAAATCAAAAGCGCAATCAATTGAAATAATCCATAAACCCTAAAATAGGCAATTAAAATCAAATTAATTCCATCATCCGATACATATCCATGACCTTGTCCACCCAGAAAACTATTAAGAGGCGAAATTGGAAGAAGGGTAAAT
>TCONS_00003300 C8143757 18-467
CTTCTTCTTCTTCTTCATCAGAGCTCACAATCACTGCTATAACAATGGCGCCTGAATCGTCCCGTTTCAACTCTATCTTTCCCGCACTTGTCTGCACAAGGAAACTCAAATTATCACATAGTCAGGACGAAACGCTTCCACTCCAGTAGGAAGCCGTCCAGCAGAGCTCTCCACTTCGTCGTGAATCCTAGATGTCGAGTTTTCACCTTCAAGGACGACGATAATAACAAGCCTGCCCAGCCGCTAGCCAACTGCTCGAAAGAGCGGGAGAATCCAGCTGAGAATGGCGGTTTGGTTAGTAGAATTGCTAGACCTGTAGTCTGTGTATTGTTCTGCGTCGCTGCCGGCATTTTCCAGGCT
>TCONS_00172534 scaffold3577 7-423
ATGCCAACGATGTATTTTTCGAAGTGTCAGTTATTCCAGTGTTCCCTTATAGGACTCCAGTTTAGGACCTTCAATTTACAGGATAAAGCAACACAAATCTGTAAATATGATCATATCGAAGGCAACATGACGTTAAGACTAGCCAGCTTACTAGCATAACCCACATGGTTGATGTATTTCCTTGAGGTGGAGCAGAAAGGCAACTGAATGACTATATGAGTATCCTTATACAAATGCCGACGATGTATTT
>TCONS_00048589 scaffold145 366936-367739
AGCAAGGGAAAGAGAATTTTATACTTTAACGTTAGCGAAAAAAATTAACGGTGGGAATTGTCTATAGTACGATGGGTATAAATCAAACATTTCGCAGTCAGTTACCAGTTTGTTAACTTGACAAAATAAAAGGGGCAAACGCAAAACTACTATTTTCCCTATTAAATTCTTTTTGCACTTTGCACATTCTTAAATGAATGAATGCCCAATAAATATCAGTCCTTTTCCAATATGCCAACTCAGACGAAATCCAGGCTGTCCATCTCTCCCCACTCTCTGTTCAATCACGATAGCCACAGTTTGACTATTGAAAAAAGATGAACATATCAACTAAAAATTGGTTTCCTATGATCACACTACAAACCATGATATCAGGCAGTGGAAAATTTGGTTTGATGATCCAGTTGGAACATTGAACAGAGGCAGAAAAAAGTTTCTGGGTTTTTGCCCAGATATGAAGAAACTCCATTTATCCATCTCCTTACCATTATTTCTTCCTCTGCTCCTAATCCAGAGCTGCCAAGCTGCAGATGGGGACTGTGAACCTTCCTCCTGCGGGAGCATCCCAATCATCAAGAACCCATTTCGACTCACAACTGATCCGACCAACTGACGATCAGGTTGGTGGATGAAGGTGTAGCAGCAAAGGGCAACTGCTCCTCGCTCCCTCGCAACCCTTTGTCCGAAAACAGCTTCTACTTCTT
>TCONS_00297613 scaffold898 228621-232191
GAAAAAAGTAAATCGAGGAAAAGAAGAGAAATGAAGAAGAGAAAGTAAGCGAGCGAAGAGCGATCGAGTTGGAGGCAGCGAGCTAACTCAAACAAGAAAAGAGTTGACACCAGAATAACAAAAGTGAGTCAGTGCTTCTCATCTGGGCTTTCTTCTTCTTCTTCTTCTTCAAATCCAAGGAGCCTCAGGAAAGCCGACAAATTTACAAGCTGAATGCGCTCCAAATAGAAATGTTTGCCGTCGTAAAAAGAAATTAGAGCGCGAAGAACCCAAGCTGGCGAAGAAACAAAGATTCCAAGAATCCCCCAAACTCAAATGAGTTTCGATTTCTTCTTGCCTCCCCACAAAATTGGCCAACTGGGTTCAGGCTGCCATCATAAGATGCAGTTCCGTATGCTTGCTGTATATACAAGCATCAGTCAAAGGTGAAGACCGGATGACGAAACTTAGCTCGTTTCTGCTGTCAGAGACCAGAATAATGTACTTCTGTTCAAGATCTCAAAAGAGTTTGTGAATGTGAGTGGCACGTGGAAATGTTCAGCAGGTACTTTATGTGGTACTATAGCAAGTAGAGTGACAAAGCAAAATGCTAGTTTTGGTTAGATGATTATTCCTTGTTTCCTGTATTTTATGGTTGGTTAAATTTGTGTGACAATCGTCTATGTTTGGAAATGTCCGACATGTATACATAGCGAACAGGACATTCTGCATTGATGTGATGACAAAGATTTGAAGGGGTCTGAAATAAAGCCTGAAGAAAAAAACTATTGTTTGAGGACTCTTATCATTGCAGTTGCCAAGCGCTTTCTGATCTATTGTTGTATGAGCATCTGATAGACCTAATTTTCCTTGAAGCTTCCAAATGCTTGAATTGGCCTACCCTTGAATTTTCTGTAATTCCGGTGAGTTTAGTAAGATGCATATCCGTGGAAATTGTTTGCAAATGTATGGTTTGTTTGTGGAACAGTATTTGGTTACTCCAGCTTTACTTCCATGCGAATGTCTGTTGTGGTTTCTCTGATGTGGCTTTCATTATTAGGATTTCTTCAACTGCTTTGTTCACCGTATTATCTC
>TCONS_00010657 scaffold1035 178221-179416
GAAAAGCAGAAGGATGATGTTGCAAAAAATGACATCAAAAGCTTTACCAAGACAGGTCAGCAGTTAGAAGACCAACATAGCACACAGTAGCGAAGACTTACAGAAACGTATAGACTACAGAAAAATAATACCATGAATACGAAAAATGACAAGTGGCAGAGGTGAATTACCAGGGATGAGTTGAATTTTGAGGTTTCAGAACTTTGACAAGATGTTGTTTCCCAGACTTGCATGGAGGGGTGTTCATTCATTCTCGCATTCTTTGTGCTTGTGTTAGAGCGCACCAACTCATCACTTCACTTAGGTGATGAACGCCCTAACACTTACTTTTACGCACCACCCCCTCTTTTTTTTACTCAATGGAGACGTGGTTAAGACCCAACCCATACGAGGCAAACCCGGAAAAAAACCCTGCAAACAGGTGGAACCCGGATCGCCACGTGTGTGAGCCATAACCACCTAAACCTTCAAGACTTCTTTGGTGGCACATGCGTTAGAATCCCCCATCTACTAAAACTTCATAGCGCTCACAGATCATGGCAGCTTTCCTCTCATCTGATAGCCGTGGAGTCTTCTGAAACTTGTTTAGAAACGTCACTCGCAGATTTAGAGTCTGCCATCTCCTTAATTTGCTGCAATTAAAACAACCAACATGAATCATGGAATCAGATCTATGTTCAGTAACCCTAAAATCTATAAGAGAAACAACAAACAAGACCTAATGTTCCCTCTCGGCGCCTAGAAAAGAGTTTTACCGATGATCGGAAAACGAAAACCCTAAACGAACGGAAAGTAAACCGAAAATTAAAAAGAGAGGTAGAGAGGACAGAAAATT
>TCONS_00008908 scaffold102 73386-74169
ACTCGGATAAAATCCGGTAACTTCGAACTCCACCATTTTACTTCACCGGATCGGGGCTGGTAACCTTACTATCCGCCCCGGAACAAATCCACGACCCAGTCAATTAGGTAAAACGGTGTTGCAATTTGCAAGTTGTAAGTGTGAAATCAATTCTAGCATTTTCACATGAGGAAAGCTTCATCGTCAAACACTGCAATTCATTTTTTCCCCTTTTCCCAATTCTCTCATCTTGAATTTCCGATACACTCGTCGGCGGCAAATCTACTACCGGAATCTCCTTAATCATTATATTCATTACTTTGCATCAGCGAGCGATTCTTCTTTGGAGTAGTCCCACATTTCAGATTTCGAGTAGTATCAACAGGCGACAACCGAGACCTGAGTTTAAGAGTCACAGTGTTTCAATGCCGACATTGTTTGAAACTACAGCTGTCCAATCCACTAGTCCAGTACTCCAATTCCTTTCCCTTAAGTTGTTTAGTGTCTGTTATATGTATTTACAGTTTGTTCAACTCTATTGTATCTACTTCTCAC
>TCONS_00104894 scaffold245 237864-239388
TGGATCAAGTGATGAGTGTTTCGAGCCCACTAAGTGTGTGACATTGGGTTGGTTTGGGCCTGTTTCGAATTTCAGAATTTTAATTAAATAAATGGACGAAAACTAAATAAAAAGTATTAATTTTATAAAAATTCTGACCTAGATTAGTCACCCCTACGTGTCAACACCTCACCCTTCCCTTTCATCGTCATCATCATCATCTTCATTCCTATAAATAAGACTTCTAGTAACAACAATCGAAAGGGGGAAGGAAAAGGGAGGGCCTACCAATTACAACGAAAAACACCAACCCCAATCCCACCACAAGCAATGTCTCTACATCCTATTACCACTATGCCCCAATCATATTACACACAATCCCATTACAAAGGAAAATTGGCAAAAATAAACAGAAAATACAAAACTCTTCTAGCCGAAACTTTGGGGATTCGAAACTTCCGAATTTTCAAGTTCCCGGAGCCAGCAACCAAGGGCCATCCACACTAACCCTCTTCTTGCAATCAGCTTCTTCGTTGCTGCCACCGGCCGCGTCGGCGACGGCCGGGTCCTCTTCTCTTCTTTCTTTTCCACCGATCCCCATCTCTTTTCTTCCTTCTTTCCTTCCTTTGACGTTGTGGGAGAAGAGAGGAAGCGAGTGATAGAGAGAGGTAC
>TCONS_00252562 scaffold65 70725-120182
TTGGCGAGTTGCAGCCTGCAATCCGAACTGAGGACGGGTTTTTGGAGTTAGCTCACCCTCGCGGGATCGCGACCCTTTGTCCCGGCCATTGTAGCACGTGTGTCGCCCAGGGCATAAGGGGCATGATGACTTGACGTCATCCTCACCTTCCTCCGGCTTATCACCGGTAGTCTGCTTAGGGTTCCAAACTCAACGGTGGCAACTAAACATGAGGGTTGCGCTCGTTGCGGGACTTAACCCAACACCTTACGGCACGAGCTGACGACAGCCATGCACC
>TCONS_00002643 C8095523 57-500
GAAGGAACCCCCAAGAGTGAGAGATCAGAGGAACGTTACTGTGATGATATATTTGGAGACACCCCTACTACAGTTCGCAAAGTGGTAAGATTCTAACAATTTGCCTTGTAAATCTGTTGGGTTATTCACATGCGGTCTATTTGAGAACACTTGCCAAGGATTTCCAGTCGTACCTACTAGTCCTTTACGTGAACTCAGTATTTGTCTCTTAAGATTCGTGTTAGGGGCTTGCATGTGTAACCAAAATTATTCCTATGTTATGTGGGGTTATATTTCCGGAGTACAAGTTTTTTGACGGTTAATAATTTCTGTTCTTTGTTTTTGGAACAAATATTATTTATTTCAGCATAC
>TCONS_00225054 scaffold51 397578-401149
GCCATACTTCTAAGAGGCCACCAGAACAACTTTTGAGCATGAAAGGCTTCACTGATTCATCATTCACGTATCGGAACTCAACTGTAAGCTTTTCATATAAAACAGGCTTAGTCCGTATCTCAATAGCCTTACCTAGTTTTGTTACAGCCATGAGACAGATTATTAGTACTTCAGGTTGTAAGAAATTCATTGGAAACTCGACTTTAGCACTAACAACAGGAGGAAATGTACATTTACCATACTAGAGTTGCACATCCTTATAGCGAGCATAAATGGAGTAATGGACCACTGAGCTGTGACTCTAAATACGTTGCTATACTTGGGGTTTTCATTGCATACTTTAAAACCCAGAAAATATCAGGGAGCACTGCGAGATAAACCTTCTCGAGCACAGTTATGCGTACCGTAGATCTCAAATATACATCAATTAAAGAGTGTTCCTTCACGCCCTCAACCATTTCAAAATGGAATCCAAATGGAAAACAATCAATCAAGCAGTAACAAGTCACAATTTACCACCGATGAACAACAGCCACCTTCATAAAAATCAGAAATTGTCCTTATATATCCCCCAGTGTACAATGCTTGCTTATATTAAGGCCTGAACAAACAGGGGCTCGAATCTAGATGATAGTGAAGTCAACTTAACAAGCTATGAACTCGCTAGCCGTAAGATCAGTGGCAAGATAACAACGAATTCTTAAGTAAATCAGGAAGAGGAATACAACGGGAACTAGGAAAATGCTAGAAAACTGAGAAATGGAGCGGTGGAGGTGGTGAAGTGTGAAAAAAAGTCACCTGCTTGGATGCTGAAATCGCCGCCGGAGACATTGCGAAACTCGGCGGAGATGAAATTTCCGGCGGCGGTCCGTGGAGAATTGGGAAACAGAAAACCCTAGAAATCAGTGGCGAAGAAGTTAATTTTAACTTGTGTGGTTGTTTGTCGTGTAATCAATTACCAATAACTAACAGACGA
>TCONS_00099377 scaffold2292 953-1816
CTGGGAACATGTTGAGCTCATCATCATTCATATATTTCTTGGGCTATTCAATTTTCTGATCAAGATTCCCAACTGGACTGCCTTTCATTCACTACTCTCTTCACACTTTACCATATATATTGGATTTTACATTTTATTTCTAAAAAAAATAGTAGATTAGCAACAAGAGAATGATAGTAATTTAGAGTGATTGATATAGAACAATTAATAGTTAAATGCATGTTAACGTACGTTTTAGTAGGGGTACCTGCACAGTATTTAAGCACTTGAAATTGCCAAAATTTGTGCTTCATGCCGGGCTCCTTACCTTAAATTATTAATTTATTTTCGAGTTTCATAACCATAGAATAGAAGTACATATCGTGGCCCCATAAAAATGTCTGGGATCAACGCATGCATGGTGTCAAGGCAAGCTTAACATCATTTCCAAGTGATGATGATGATGATGAAGGGTTATTGGTGGAAACAACTGCAAGGCTCCTCATTAGTAGAAAGCATGATCATAGCTAGAGTACTGGATAATTTTCTTACTGTTTATGTTTTCATATATTCTGCAACAGTAGTTTTTATTTATTTATTTGGACATTATATAGCTTATAGGTTGCTGCATGTCACCTCTGTACGTGGGGAGGAAGCTTTACATTAATTACTGTTTTCTGTATAATTTCATAGGAGCCCCTTTGTTGTCTGTTTGTC
>TCONS_00158515 scaffold327 604465-617475
TTAAGTTTTACTGGAAAAAAAAGTAGAACAACATATTATGTAAAAGACTCAACCCAAAACCCAAAACCGATTCCGTACCAGATAACGCCGTTCCCAATTTCATCGACACATCATTTTTTTTCTCATAATCATATTAAGAGTTTGAGACGCAAATCAGAAATTGAAAATTGGATGGTTTCAATTTGATAATCCATAACTCTCTCATCTCCTTGCTTAGCTAATCTCCTTCTATAATGCAATTGAAACTTTAAAATAGTGCTCTATTCTTAAAATTTGTGTATTATATGTCATTTACCGACAATATTCAACTTTTGATATTTTACATGCGGTAAAAACAAAGGAATGATGCTGGAATTTTTCTCCTTTTCTTTCGATTTAGTTACCGAATAATCAATTTTAACTATTTTTTTTTTCATTTACGCATTAGAAGATAGCCTCTCCATGCATAAGCTTCTTTGACTCAAGTGACTTAAGTAGGGGGGAAGTTTCATTGCCACCACCATCAATTTCCCACTGATCTGCAAAAAGAACAGGCATGCATGTCGGTAATATAGAGCCTAAGATCTATACTGTCAACATTACTGTTTAGTGTTTATTGTAAGGGGATTAAAATTCATAATTCAAGTCTTAAATTTTAATTTTTTAGTGTTGAATGATTGAGACTGACATGGATGTAAGTTAATGCAGTGTTGTGGTTAAGAATTTATCAAGTCACTAACTTGTAATTTGTTTTGTTGGCCTCCCTTCCCTTGTGACACATTCAAATGAGCACACCCAAACTTGATTCATTGCTATCATCTCTCCCATTCAACTCCAAGAAGATAATCAAAATCCCAGAAATAACACAGAAATAACAGCAAGCTTATGTCCTACTTTCTTTTATTACTGAGCTTAAGAATGTTTGTCAATTGGTACCTGATGATGAATAACATACTCCCTTCACTTGTCTTTCTTTGCTTTTTTGCAGCATGAAGTCTGTAATCGAAAGATACAAGAAGACTAAAGAGGAAAATAATCAATTGGGTAATCCCACTTCTGAAGTTAAGGTATTTCTTTGCTTCCCAACTAACTCAAATTACACTTCTTTTCATAAATATTCATTATTGCTCCAGTGAGACTGTCAATAAGACTTTTCATTTTGGCTTGGCATAGCACTGCCAGAAATCTACAAAAGGCTACAGCAATAAAGCATTCCAATATGATAAAAACACTTATTATTTTATTACAAAGAATGATACAAGTATGTTTACCTTTTGCATTGAAGCGTAATTAATTAGACTGCAGGGGTTAGCAGCAAGAAGCCAAGTTTGTTTGCGAACAAGCTGCTGCAGATGTTGGTGTCGAGAGTAAACTTTGAACGTTAATATAAATGAATCTGAGACATAGAAAATCACTATGCATCGTGTCATATGTGATTTTCAGGACCTGATATTAAAGTTTAGATTGTAGAGAGCATGAAACTAGACTGCAAACAACATATATATATAAACTGTACATTATTTATGACAGAGACCACATGAGAATTCAGAAGAAAGTCACTGTTAACAAATTTGTGTTGTGTTTTTACTCAATATATACATATAGTTCTGGCAAAGAGAGGCAGCAATGTTGAGGCAGCAACTTCAGAACCTGTGAATGATTACTTGTGTCTGCACCCATTTTGTGCATTTCAAGTTCAGCTGTCAATGATATTCCTTTTAGCTCCATTTGCATCCCCCGTTCCAAAATGAAAATGGCTTCATACCAACAGTGTTTAAATTGTACAGGTTTATGGAACGCGGGATGCAAATGGAGCCAACAGAAACAAAATAAAACAGCCACAAGAAGAAAATCATGATGATACACCAACACAAGGAACCACAAACCTAGGGTACATTTAATTATTATTCCCTCCGTCACATCTAATTTATTAAACTACTTCTAAAGAGTTTCACGTTGGATTGCTGCAGCAGACTACAGCTGCATTAGCAAAGAGATTGTCCGGGTGGAAAACTAAATTGTACAGTGGCCCATATATTACAGACTGAGCCTTTAGTGCAGTGGTATATGAGCTGCTGACTATTGAAACGTCAAGGCTTTTCTTTTCCATGATAATTTTTTTTAAACAAAAATTACATGTGTGGGATTCAAGGAAATATTGCTACTTATATGAAGATACTACTTAATTGTAATAAAGAGGACTGGCATTGGGTTACGTTATGATGTGCTTTAAACGGTCAAAGTACTGTAAACTGACAAGATAAAAAGCATTCTATTGAAGTTATATTTCAAAATTAAAACAAATTGTGGTAACAAGAGACATGAACACGTCAAAAGTAGATTCATATTTCACCAAGGGACACACAAGCAGCACAATCAGAGAAGACTTACAAGAAATCACAAACTTCAGCAGCAACAGCACCTTCTAGGCCAACTCAGCATGCCAGTTGATTGCAATCCAGATGGACCACAAGAACCTCCCCCCAGCCGTTTGAATTGTCAGCCAAGTACACCGATTGTTGTTCATGATTAACTGCGGCTAGAAGTCCCCTCTCGAGTATAACCAAAAGGCTCCTGAGAGAGAAGACTCGAAGTTATCCGGCTATGAGGAAAGAATCCGCTGCTGAGGAGACAACTGACTGATCGAGTAACCGTAACTAATGCGGAGAAGACGTAGGTATGGGAAAGCTTGTAAGGCAACAAAATGGCGATTGAGACGTTGTGGAGACGGCGACCTAGCAGATTCAAAATTTTGAAGGAAGACGGAAACGGCGAGATCTGCTTCAATGTGGGAGACAAGTAAAATTTAGAGAAGAAGGAAGAGAGGAGAAGGAAGGAGGGAGATGAGGAATTTCTCGAAAATGAGAGAGACTGTC
>TCONS_00142005 scaffold3010 42251-44661
AAGAATTCAGACTTTGTCCACTTGAACTGTTGATCTTAAAACTGCATCCACCAAGTTATAATGTAGCTTTCATACTCTCATTCCACTACCCTAACCCATCCTGCAAGTCTACTACCACAACCAAAATAGGTCCAATGGTTAAGCTTCAGAATTCAAATTATCAATCAGCAGTTACATCAACACCTTCAACCTAAGCAAAGCCAACAATTACATATTAGAACAACTCGAGGTAACAAACAAACGCTACTCTTAATTCTGACCAAATGTTGTACTGATTTCTTATTAGTTATGGAATTTCAGACACCTTCATCTTCAGCAGTATTTTTTTTGAACTTGGTTCTTCATGACATATGTCCAAGTAGGGCCAGAAGTAAAAACAGAGATGAGCTTTAAGTAGGTTACCAGAGGTCCAAGGGGATTGTGATGTGCTGGATAGAAAATGAAATAAATTCAACCAAGACATTGGCTTCCTGGTGTATTCTTCTTCATCTTTATCATCACCCTGGAACCAATTTCCATGTCCATACAATTAATTGAACACTTGAAAAACCACCGGTTGTGTTGTTTTTTGGCTTCAGAACACTTGAAAAACCACCGGTTGTGTTGTTTTTTGGATTCAAAGAAATCGCCACATTTGTCACTGGATCTGTCCTTCACTTGACACCATCTCTAGCAAAAGTCAGTCCAAGAAGCTGACCATCACCTGACAAACCAATTACTTCTTGCTTCCCTATCTTGTAAGACCGAACAACCAGCTTCGCCATCCCTGTCTTCGTGGGGGTTGTGGTAGACTTAATGCAACTCTTTTTTTGTTGAAAACAGAACAGCTAGCCGTAAAGGAGCGGTTGGGATCCAATCCAATCAAGAAACAGAAGTACTGTTCTGTTTCGCAGGGGACCGGGGTGCACTGTTCAGCGTAAACAGTGTGCTACAGTTGGTGGTTGCTCCGTTTGGTTGTGATTTGGGTGCGGGTGAATTGGGGGCGTTGGTCCGTTTCCTAGTCGGAATGAGAAAATCAAACCGCGTAAATCTGTGACCGTTGGGGGTGATGGGTTTCCTAGTCGGAATCGTAATTAGGAACAAACTTCAGGCATTACTTCCGCCGTCAATTCAAATCATCAATTCCCTCCCCCTTCTCCTTCTTCTGTAGCGATCAGTTCACAATAATGGCGAATGCTGCACCCCCTTCATCAAACCTTATTGATTTGCTGGAGTTGTCTCTTACCACCGACCGATTTCGCTGGCCTCAAGATCGTCAC
>TCONS_00236535 scaffold572 235587-235946
TCCCTCTCCTTTCTTATGCTTCTACCACAACTTCCAAGCATCAACCTTTTGCTGCTGGGATTCAATGAACTTTGGAATAATAAGTGTTGCAAGACCCTAAACCCACTAGCAGCAATTCATTAATAAACAAACACCAAAGCCAAGCTTTCAAAATAAAGAGCATCCAAGGTAGACAGTAATACTTCACCCTGGGAAATTGGAATAGTGGATTGTCGCTTAGATAAAAAGTCAGTCTTGGAGCCGCCTAAACCGATAAGAGAATTCCACAAAAATCC
>TCONS_00055168 scaffold151 1204243-1205886
CCTTATTGTTAAAGAGATTGAAAGAAGTTCCAAACATATAGCAACAATCAGTAAAGATCCAAACTGGCAATTCTCAGTCAACTATTACAAATGAGGACCAATGTTATAGCCTCTGTGCCATGGTCCAACAAATAGGATATGGAAACCAGATTCGAAAGCAAGAATGGTGATGACAGTATTGTCGACATGATTATTTCCTAAGCTAACTCATCAAGGTCCTAGACACATTCCCAAAAAAACAGCCATATCTTTTTGGTCTTCCGCGGTCTCTTTTAGTGTTGCGCCTTTGCTTCAGCTTTCTTGTGCGATTTCGCCTTGGCCTCGGAATTCGAATGGGAGAAAGAAGCCGAACCGAACCCCCAATTCGTGAGATACTTCAACTTCAAGTTTCCATAGACAAGCCCAAAAGAAAACGCAGAAACACGAGCCACCAGTGCGAGAGTGCTCTTGCCGGAGTAAGGTCCAGGAGGTAGCGGCGCCATTAGTGATGAGAAGTGGGATCTGCTGCTCGTTGACGGTGATCGAACCTGAATTGGAAAACGAATAAGAGGGTTTGCAATCTGGAGATCTTCTTCTTCGCCCTAAAAGCCCTAGGGGATTTCCTTTTGAGCTG
>TCONS_00257540 scaffold67 1600381-1602140
TATGAATGAATCATTGCAGACTAATTATCTGCGATATGAATTGATTGTGTACATATTACAAGCTCACTATAAGTTATACAGTAAACAACCACATACAAACAAACAAACAAACAAGCTGGTGTGCAATGGCCCTTCAAGAACCCAAACGCTTGAAATCTTTGGCCCCCCGGATGCCGATGAAGAAGATACACAAGCTAGCTTTGGGAAGGAAAGTTTATAAACAGCATATCATTTCTGATTCACGCACATCTCTATGAAGTGAATCACAATCCATGCTGGGTTCCAGTACATCAGTCAACTTCAGACACCTCTTCAGACTCTGACAATGGTAAGAGAGTGCAGATTCCTAGCATATGCCCATTGAGGCACACGTAATACTCGATACAATCCTCATAAGAACCCAATCTGCAGCTGGCACTTTGTGGAATCATCTTTGCTTGCAGCATGTCCCAAAGCTTTGCCTTGCAATATGGACATACATGTGTAGGGTGCAGTGGTGCTGTTCTTTGAATCAGAAGCTTCCTTACTTTTGACATGGGGAATGACTTGAATATTCCTCGAAAAAATCCTATATCCCCTTCATCCCCTTGGTCTAGATGTTCACATGGGTCAGAGACATATAACACATCTGTTCTACATTGAGGCAAGAGAAAGCTTTTGCCCGATGTTCTTGAAAACCGAGTCCTGTAAACGAAATGACCAGGCACATTAATGCTATTGAATAAGCCACCCTTGGGACATCCTGAACAGTATATAAGCAACTTCCCGAGCGCCCTCCAGTTTCCATCAACACTATGACTTCCACTGGATTGTAGATCAACCATCATCTTTGGAGCTCTTGTCTTGCAGAACTCCTTCCACAATACTCGCTTGCAAAGATCATCAAACCACTTGCATGTACATGATAGAGCGGCAATCAACTTTGGGTTCCAGTTCAGCTGTTGAAAGACTAAGAATATCACATCTTCACTTAGATGACCTTTTGTGCATTGACAGCTCGAAGAGTGTATACATCGATATTGCTTTGTTAATATCATTGCATGCACCTAGAAAGAAACAAAGATGAAATCACACGGTTTAATACGAATCTCTCAGGCAAATATCAACTTCACAAAGTATCCTGGACAGTATGCTAGAGCAAAAATTATGTCAATAATGCCACTGTCCGAGAGAACGAAAACAATTGAGCACTTGTATCCTTGTTTTCCATATCCTGACGGATAAGTTCAGAAACCATGCAATATTGAAACGTAAGTAAACTGGCACCATCGGCTATTACCCTTACTTAGCTATGAGAAGGTAACACAGGAAAAATGACACCCTAGTCGACCACCAAATAACTGGCGGTGGATAAAAAAAACACAAAAACTCTGAACAATAAAAGCTTACAATATCATTCAGTTAAAGTTGTCAGTTTAAGCACAACTTGCT
>TCONS_00278487 scaffold777 16286-19046
TTTAGAGACAATTCCAAAAAAGATAGTCATTAGTTCAAAATTCTCAAACAAGATAAAGTAATAAGCAAGAGGTAGGATTCTGATTCCTCAATTGATTAGTTCTCCATTCCAAAGCAACAGCCGACGTTACAGTGCAGTACCCATAAAAACACACTGAAAAGCTAGTCACAAACTCGAATCACACTCTACTCTCAGTCACTATCACTCTCGGGCTCATTGAAGTACCAACACCATTGTCACCACTGAGTCTCGGATCCCAAACTTCATTGACAACCTCACAAAAAAGGAAAAGAAGATTATCCGTTAGTGACCATTCAAACACTAACCCACATATCAAAGATGAAAGGTTACAAGTTCGATGGAAATCATTGAGGACGGTCGGTGCTTCGCTAAGGCCCCCTTTGAAGGCTCCGCCCTTGCTGCTGTTATTTATCTCGACCTCCCTTCTCCTTTGAGTCAATTTCGAAAGGTGCAGCAGCAGCTGGAGTTGCCGACGTTGTTCCCTTAGCTTACAGGAAGTGGAAGGATATTATGACTAAAGGATGCAAGAGAAGAGGAAGACGAAGAAGGGAAGAAACATGAGGAAATAGTAGAACATTAGGCATTAGCCTACCACTCAGGAACTAACATATCTTAAATACAGAGAGCGAATCAAAGAACGTATACAGGGGAGATGGACAAGGGAAAATGGTGTACATCTACATCCTCTTCAAGCCTGTCACTGCCCAGAGATTCATCCAAGAGAGTTGATTGGTATTGGAGGATCCAGATTTGGTGCTAACACGATGAACGTTGAAAGATTGCTTTTGCTTCTTTGGCTTCAGTGAGCTTCCGTTGTTTTATGTTTATTTCCCTATCCTGGCTGAGCTGAGTTTTAGCTGGTGCTATGATTTCGAGTATTACTGTATCAAATCTGTTGTCAGAACTCCAAACAAACTAATGGTTTTGATCCTGATTTCACTTTCTTGGCCAGGTTTATCTTGTTTTGGAATCTACTTTTAATATGTTTCTGTTACTCTTTTTACCAGTGGTAAGGAAACAAAGTTCCCAATTGAACCTGAACTGACTCTGGAGCTTATGATGGCGGCTAATTACCTGCACACTTGATCAGATTATATCACTTTCTTTCTGGGCAACTAATATCATATAATTGTGATCTTTCTGCTTCATTATCCGTTCCATAGATTCAAATATGTAATACTTGATTTCGATATATATACCTGATATTGAGGCTTCCGATAACTTGACAGGAGATTTGGTAGACGATGCTGCCCTAGAAGATTTGGGAATGCACTTGGTCTTTTGTAATCGTCTGCTTCATTATCCCGTGCATCATGTATGCCACAGATCTCGACACATCAAAGGTAGTGAATTAGGGATCTACTCCCAGCATGTATAAACCGAACCAAAAAAATCGTAATACCTGAATTGGATTCATCCTCTATTGTTGCTTACCACAATTTCTGCGTTTGACCAACAATTAGTGTCTGAATATTATTAACTAGGAATGCAAAGTAGAAATAGTGCCACCAGCAAAGGGTAGTTAACACGCAGATAAGTGGATATTAGTATAACCAGAGTGAAATTTGGTTCTTAAAGTGACTTTCGGATGATCCACTCGAAAGTAGTCTTTGTTACAGCTAATGTGGGGATATTGACTACAGCCTAGGAGAGGATAAGGGTTGTGTCAGTCTTTGATAATTATTTGGAGTTCTTTGTCTCTTAGACCAGTAACATGCAGAATGTTGGGTTACAATTTCAGAATTACAAAGTTGGGATTCTTTACCACTGACACTAACCTAATTGAATCAAGTTTTAACTATGCAATGAAAATAATCTAGCAGAGTTTGGGTTTTCTGCTTTGATGTCATTCAGCTTTGAATCCCATCAATTCATCATCGCCTTTGAAAAGGCTGGTGTACAGAAATTGCAGCTTACAATTGTAGCTGGTAGTTCATATGTGGAATGAATACAGAGAGAGCACTATTGGCTAAAAAGCAGCCATTAACTTGGACCAAGGTCCATATGCTAGGAAGATTCCTTGAGCTAAGGCGAAGGATACATGAAGTGGATATGTTGGCTATGACTTATGAGTACAAACTGAACAGAAGGATGGCCATGGGAATTCTCGTCCAGATTCATGGCTAGATTCGGAAGATGATGTAAGTTTACTTGTGATGAATGTCGTACTTTTGGATGTGGTGACAGTACCTTGAATGTGATAATGATCACATGGAAAGTTAATTCTCTTGACGATGAAGTGAACACTGTGGTGTTATCTGACTTTTGTAATAGACCTCG
>TCONS_00020836 scaffold1143 533074-533965
GTTTCCTCTTCTTCTCCAGCAATCTCTCAGCAGTAATCCAATCAGCAAAAACCCAAATCCCCACTTTGATCGGAGAGGATCCACAGATCTAAAACTCATGATAAATTCTGAAGATTAGAGCAGCCCCAGTTGATTGTGGAGGTTTGAACTAAAGGCTGTGAGATTTTGTTTCTTAAGAATTCGAATTTTGGAAGTTCTGAGGGAGGTAGTCCAAAGTTCAGAGTCCGGATTGTGTATAGATGTTTTCGTATCATGTTTGTCATGAACCGTTGCATCCAAATAAATCCGAGTTGATGCTAGAGGGTTGAGATTGGGTTTTTTATAGTATTCATTAACAATGGTAAATGTTAGCATTAACTCAAATCTATAAAGAGGGGTTTGTTTCTTGAATCTATTGTTCATTGTTCAGTACTTAAGTTGCTTACCAATGTTTTGTGTTTGGTTCTGTGTTTTGTTCCTGGTTGTTGTTAGGGTACAACAAGCTTATCCTTGTTCTATAGAGTTAGAACTAAGTTTTCGAGGTGGGTTAGCCCCAAAGTTCGAG
>TCONS_00068591 scaffold165 201485-204879
GTGAACAACTCATTAGTAAATAGAAACTGATATAATCTGCAATTGATTATGGAATCAGGAGAACGACTCCTATTTGACCAAGTACAAGTTGGACCACTGAAATCTAAGTTAAAAAAACCATGGTGGTTTATAAATTGTCAGAAACGGGAGACCAGACCATTTCTAATTGGTAAACCTCCTGATTTCTCGCTACTAGAAGCAACCACATTAAAATCACCAAAAAATAGAGTTGGTAAACCTTCTCGTTCGATCATTGATGAAACCTGATCAATCTGACAAGAATGTACTGAATAATCACAACTGGGATATATTCCAACAAGAGATGAATAATAAAACACAAATCGGTCTAAGACTAGCAGTTGTAATCGATTATCGACATGGACCTTCACTTATTCACAGTTAATGTGAAACCCGCCCCTAGAAGACCCGATCGAACCACACAGTTCGATCCATGCAATGCTCGTGGGTTCAGTCAACACATAAGCATGATAACAAACATATAATAGCTGAACTGAAATATCCTCAATACATACGTAAAACGATAGAGGAAATAAACAGATCATCAAAGGCTTGAAATCAACAATTAAACATCACTAAAAAGATCCCAAATAGGGGAAACAACCACTGTAAATATGTTTGTCAAATAACTGAAAAACATGAAAGACTATCTGAAAACTGTGAAAACAATGAAAGAGTTAGCTGAGGTCCTCCATGGTACCACTCCATTCGAATCCCAGAGTCACTCCAAGGTGGTGTTGCTGCTCGTGCTCCCTTCTTAGGCGGCATTGGCTTCTTTGAAATATTTCCTCTGAAGAGTCTGATTTGAAGTCATCTCCCTAGATTTTGATTGCATGATCTGTATGACCTGAAGAGATCAATCGTAGGAAATCCCAAAACCCCAAATCCAAACCTGTCAGGATTATCCTACGTGGGATTCAAAACAAAGGATTGAGAAAGGAGGAAGAAGGTAGAGTACCTTCTGAAGCTCCCTCGACGATCTCTAAGCCTATCCTACTGATCTGGGATCGATCAACAAGTTCCTCTCCTCTGTCTGGAACCAATTGCCGCTCGTCAGTGATTGCAAAAAGATAAGGTTTTGGTAATTCTGAACTTTTGGAATCGCGACTCTATTTTTATAAGCTGTCCACCACGCCCTTGGCCTACTGACCACCACGCCCGTGATGACAAGCAACCACGCTTGTGTCCTAATGATGATCACGACCGTGATGCTCCTTCCAGCCACGAACGTGACAATCACCAACCACGACCGTGATCTATCTGATGATCACGCCCGTGACAGACTGCCAGTCACACCCGTGATGGTCTATCTGAAAGCGATTGACAGAGACTCATAGAAACTGGAATTAAACCCCGAGTCAGACATTAACCCAAAATCGAGGTGTTACAGTTAGCATCATCATAAAAAGGCAAGTAGAATCTATAGTAACTCTGGCCAGAATCTGACGCGACCACACCACAAGAAAAGTGCGTAGAAGAATTCAACAAAACCAAAGAATTACCCATGACAAGAGGTTGGTCCACCAACGGAGGGATCCTAATTTGAGGAAGGAAGAGGCAGTGGAGACATTTGTACTGCATGCGGATCACCTTAGCCAGGTGGAGAAGAAGAAGTAGGGACCACCCAGAGGAACATCGGGTGAAAAATATACGACAACGGTTTTGCCCGTTTCTTTTTTGCCTGCAGAGCTGGCTCCCCAGCCAAAACTAGATCACGAACGAGATAGCCTTCTAGCTTGACAATCATCCATTGTCCCCTAGCGTCTGGCATCTGTGCAAACCAGGTCTCATAACCGCATTGACAGTTCATATACCCTAGCCAACCACACATAAAACGAACGGTGGCAAGTTTTCATAACGACGATCGACCCAAAAGGGTCACTCTCCCGCAATCTTCGCTTCAATTATACCATGAAATCTTGAGAGCAGATCCACCCTAACCACAGACTTCATGAATCTCGACCCTTGTGCCCTTGGTCGCGCTGAAAAAACTACAATTTGATGGACTAACCCAAGGGGGCGCATAATGTTCGCCCCGAAATCCGCCGAACAGCAGTGAGGCGAAACCATCAATTGAATGGACTAACTCCAAGGTTACTCCCGTAGGACAGTATCCTGAACAGCTACCATAGGGAAGAGAAACTGGGATTCAACTTCCATTGCCTCACCATCTCCTGATGAACTGCATGAGTGGCCTTAAAAAGTGGCCAAGCGATGCAGCCAACTAAGCTTAGTTTGCATCCATCTCTACTCGATTGAACATTAGCCTCTGTGAAGTCCACATACAAGTTTGGTGGTAACGCCTCCATTGAAAAGGCACCATGAATAGATTGCACCAAATAATTGCTGAGAAAGGGCAAGCAAGATGAATTGGTGAAGAGGAAAAACGAAACAGACGAGGATACAAAACCCAAGAGTAGATCTGTACCTAATATAGGCATCAAAGCGCACCATGGAAGTGTAGTTGAGTGGATAAGCCCCAAGATAACTGTCGAGATAACTCCCCATAAAACTACCTGAAATCAATTGCCGATTTCAAACTCCCTAGAAATCTGGGTGAAGGCGAGCGACAAATGCGTAGGAAACCCGATAGATCGAGCACCAAACAACCATGAAAAGAAAAATGGAGATGGTGCAAACTGAAATTCTACCAATAAACCCTGAGATTGAAGGAAGAGGCAAAGCAAAATCGAAGAAGAAGGCGGAAGACGGAAGACGGGCAGGGGAGGCAGAGAAAGAAAGGCGGGGTGGCGGCGGAGGGAAGAGGGGAGCACGAGGGGGAGAGAGAAGCCTCGAGAACATTTTTTTGTCCTA
>TCONS_00184756 scaffold383 214324-218581
GCCCATTCTATTTTTTATTCTGACCCAACTCAACTTTAATGGCTTGGTGTGGGTTAAGTTGGAATTTATTATGGGTTGGACCAAATCAAAGAGACAAATATATATATATATATATATAACAAGAAAGGGAGTACTGAGATTTATCTCTTAACTAAGACTAGTAGCTAGTTATCCTTACCCTCTGTGTCTGTAAGCACAACCCGCTCCTGCTGTCCACAAAAGAGATAACTTCGTCGATATGAAGAAGCATCGGTTCGTGGATAAAGTGAAACTTCATTTCCTCAACTGAATCATTTCCTCCATCGGCAGCTTCGCTCGAAGCCTCCAAACTCAAGCCTCCATCACTAGCATCACCAACAGAAGATCCTCACCACGAGAATCACACTAGAACTTCACCCCTTCTAAATTCGCGAGTCATCATCTACCATGATAGCAGTCTCATCCAAACCCAACTCATTTAACTCTGTTAATACAACAAAATATATACATATAAGATCAACAAAAGTTATAAAGAATGGAAAATGCTAAAAGAAACACAATGCTTACCCTGCTCAAGTTCTTCAACCTCTTCAAAGGTTTCTTCCATATTAATTGGAGCGGTACTTGTGTACCCACTTGAATATTGGATGAAGGAGGTGCATTGCTCTCTTCGCCATCATCCATGGTCTCTACTTGATTAGATTGATTATATTATATCAAAGTAGTGTGGTCTGAGTTTTCATAAGAGCATCTATAGCTTCATTCTCTGTGTCTTCATTTCACCCAGAAATCCAATCCTCTGGGTCGTCGTCGTTGTAGCTAGATCATTGTCGTCAGTTAGGGGAGAGAATGAATTCAGGGAGAAAATGGCTCTATTGGCGGAGGTGGGTGGCGGTGGTGGATATCGTCCGATGGGGATTTGAAGGAGGAAGAAGGAGTTGGTTTGAGGTCTAACTTCTGAGTTCTGAGGATGCAGGAGCCTTGGCCCGAGAAGAGAGAGGGA
>TCONS_00259415 scaffold67 158715-160731
GAATTTTGTGATTAGCTTTGTTTTACTTGCTCTGTAATGCAGTTGGCCATCTTTGTTGACCAATTTTCATGGTTCAGTTTGATATATTCCTATGGAGTGATGCGTCACTAGAATGAACTTGAGCCAAATTATCTTACGTGTGTAGACATTATAGAGGATTTGGTTGATCTGTTCCAAAATTTTCTCTACATGGACGAACTCATTACTGTGTATTATTTGGATGTGTTCCATGAAGCGGAAGTTTATTTTCGAACACATAAGTGATAGTTATTCAGGGAATACTAATAAAAAGTTTTGAGAGCTACTTATATCATCTAGAGTTGTTCTTGAGTCTAGATGTTCCTTTTCTTTCTGTTTTAAAGTCCTCTTTTCTTTGATAAAAAGAGGACTGATTATTAAGTCCTCTTACAGTGCCAATCTCTCAAACCTTGTGCTGTATTACTGGTAAGCAATGAAGGAAATTTCAGTGACTTCGGATTTTTTTTCTGAGTTTACCAACAATAGTTTGCGGCATGTATTTCAAATCGACTTTGCTAACATAAAATTCGTGTCAAGTGCAGAAGTTTGTTTGGTTTAACTTAACCCCTTTCGTGTCATCGTGTGACAGAGTTCCTCAATCTGAATCCCAAGACCCATTATTTGGAACTTTGTCGACACTTAATGTATCATCAAACAGCATCAGCATCATGGTTTGGTACATATGTTAAGCCACTAGAAATTCCAGCTGGCGAGATAACGATTGGTTTGCTGCATCTGGAGTTAAGCTCACCCTCTAAGTTCATCGGAAAGTTATTTCTTCTGGTGGTGTTGACAGCAAGGTGGTATAGATAATATCACTGGAGAGATTCCCCCAGTCTTGGTTTTCTTTGAAAGCCCAGATACCAGCTTGATGTAGCAATTAACATCTGCAGCAAACCAGATCTGGACATGCTTGGAATTTTCGGAGCAAGCATGTTCATCAAATTGCTATGGTATCCATCCAGCTTTTGCTGGTATTACTTGATCCCCTGCTATCTGCACCGTGGAAAGGAATGAACAAACTAAAACACTGTTATATGAGTAGGACCATCTAAAGATGCCTGAAGTGGGAGGAAGAATATTGAGAAGTGAGTTCATTTTCATAAATCATAATCACCTTTGTTTTCCTTTCTTTTTTTGGGGAGGAATGTAGTGGATTCTATTATTTCTTCTTTTGCGGCAGGTAAAATAAAAAGTCTGAGGCTTCCTTGGAAGTAAGTGGAGTAAGAAAGGAATGCTTTCTCCCTTACAATTTGAGGTAAACTAAATATCTAATTACTTTGTGATTAAATTATTAGCTTTCCAAAATGTGTTCTTGTGCTGTCCAGCCAAGTTAGAAACTTGAGAATGAGACAGAAATTATATGTGCTACTTTTGTCAAAGGTGCAGTATACCCAGCGCAGGAATATTGATTGTTTTTTTTTATCACTTTT
>TCONS_00147888 scaffold31 1376764-1378894
TGTTCTACTACGAAATTGTTCGATATTGTTTATGCACTTTTTTTAACTTTATGAGACGTTACACATAAAACGCCTAGCTAAGATTTCAACTTACGAGACTGCAGAAGACCTCAACAGGGAAGGAGAACCTAGTCGAAATACATTTTTTTGAAAAAAACATTAATACTTGTAATGATGGCAAAATACAGAAACTAGCAGCAAAAATACATGTACTAGTATCAAAATACAAGCATTATTTTTCATAACTTTCTTACAGTACAAAGAGAACTCTAAATAGCTACAAACTAATCCTTAACCGTAGAGCCAAGAAGAAAGGTTGATCGATCACCGATGGCGGTCTTGGAAGATACATAAGAGCCTTGTTTGCAATCGAATGGGCGTCACCCATTCGCCGAACTTCGAGACTGCTGCTTTGAGGTGAATTCAAGCACGGCACTGATTTCAGCAAGAATAGTTCCAATTAGATGAATTGCAATCCTGACATAGTAAGATACAGAGCATACAGACTAAAGGTAGTGTTCACCTGAATTAGTAGTTTAAACTTTAAAGTGCAGGAAGAGTTGGCCATGGTGGAAGAGACAACGTTACAGTATTCAACCAGGGGCACATTCTATCGGACGACACTTCCATCACTTCCATCGTCCGATCTCGAAAATTGCACTTGAGGAACGAAGAATTAATGCTCATATACGCGATCATCGGATCGCTAGGGTGCATAGTCAAGAACCGGATAGATGGCTGACCATAACCAGACGGGGTACCAGTCCAGTCAGTGCCATTCCTTACACCATCCAGTAGCTGCTGCTGCACTGAACTTGAACTACAGTGCATCTCATTGCAAGCATCGACATCGTGCTCTAGACCCCACATGCCATTTACGAGCCTGAACACCCTCACACATCCGTTCAAAGTTTGACCTATCCAAAATGATCCTTGGCATACGATAAGCCTGTCAAATCCCACCCAATGCCTAGTCGTACCTCGAGGGATGTACAATCTTTCTGCAGGAGGACCATTGGCAACATGCTCTCTGAGAAGCTCGTTAGTCTCAGGATCATAGATCATAAAGTCACAGTCATGTAGGAGCCAATATATCTTCCCCTTGTGCGAAACCGGGGGACAATGGATACAAACGACACTTCCGATGTCGTCCGGTAATTCCAAGGTAGACCATCCTGTCTTTGATAAGAACACCTCTGCTGAGATCTGCAGAGGGTCGCCATCTCGTTGAGGATCAGTTAACAGCAGACGAACAAGCTTTAAACCAAACCGATCATTCACAATGGAATCATTGACGTTGTAGAACGAATCACAAATAAACCCCACACCAATCGTATATTTTTGCTACGAGGAGGAAGCGGGACGGCAAGCCACTGCCTAGTGAGAGGGTTGCATATGTAATACTCGGTATACCTCAAGTTGTTTGGGGAGCATACTAGCAAGCCATTGTTAGATGCTAACAAGACCTTGCAAAGAATCAATATCTCTTTCGTAGAAGAAACCAACTCATGAAAGAAAGGGAGGAAGTCCAGTGAGACTTGGGAAGCACTAACAGAAATGCTGCAGGAAGGTTGTACCAGAATCATTTCATTTCGATTCGTCACCACAGGGATCATCTGTTTCTGCTGCAGATCACCATTCTTTTCCTCATTCCATTGAACAAATCGGCCTACGAAACACGAATCTTTGTCAGCTAGACTGAAGAAGCTTCGACGGGAAGGGTGTAGACGGCGGTTTTGGGAGTTTACCGGAGAAGGAACGGC
>TCONS_00220576 scaffold488 1140150-1140942
GCGTCCAACTCTATTTAAACTTGATTTATTCAACCCTAAGCCCTACCAATCGATTCCACAGCAATAGCAACCTCGTTCTCGCTTGAAATCACAACCTCCTACAATCTTGGAGCGAACGCCGGTGACCTCTTCACCTCGCCGGATTCAGAGAACTAAGGAGGTTGCGGGTGATCCGAGGGACTCTTGACGAACGTTCGACGGTGGCCAATTTCAAACCTTCGATCGATTGTCCATCGCTTCCTAAGTTAGAAACAGGCTTGACGTCGGCGAGGTTGTGAAGCTTTGAGTTGGTGTTTCATAGAGATTCAGAGCCTCCAAACTAGTGGGAAAACTTGGTATTAATTTTAGAAACTAATTCATAGCACTTAAATTGATTTTCCGGTATGATTTCATTGCCTGTGCCGGAATTTGGGATTCGCTCGCCGAAATCTGGGAATTTTCCAGCGAGTCTGATGATGCCTGAGTGGAAGACGATTGTTGAGCAGAAACGGTCCTGACCCGTTTCGGTTAAACCGGTTCGAGTTTGGTGCATAATTTCAGAATCCATCCCTTAACTTTAGACGAAATGTCAAGTCAGTCACAGTAAAAGTTAGAAACTCTCTGTAGTAATTTCCTT
>TCONS_00081960 scaffold196 1153628-1155452
AGCACAGTATATACAAAGCCAAAGTGGCAGAAATGTAAAACTCTAACTACAATACAAAAACACTAATTAACTTTGTACTATGTCCAATTCCCTATATGCTGAGTCATGTGCCAGCTCATTTCATCCATTGTCACCTAACGGAAGCCTCATATCCGCTGATATTGTCGTCCCTCGCTTAGTGAGTGCTAGTAGTCTCTTCTCACCTTCCTGCATTTGCCAATGAAGCACATTGAATTACTGCAGAACAAAATTAACATAAGAAATCAACCATTACCATGAGATTGAGAATCCCACCTGTTGGTTGAAATACTCCCGGAATTCTGTCCAAGAGTCTTGAATCTTCACTACAACATATCTTATCTCATTGAAGTTAAATTCGGAAAACAGTGAACTAAAGTTTGGCATATGGAATCATGTCTCGTGGGAAAGTTGAATTCAGGGCAGTTGAAGAAAATCGGTTTGAGGTTGCGAGAGGACATATAACTAATTATAGATGATTGTAACTAGTTATAGAGTAGTTGAACTAGTTATAAACGAAGTTGTGTAACTAGTTATAGACGATTCGACGTGTAACTAGTTTTATACGAACGTCGTAACTAGTTGTGAGAAGAAAAGTGGAATCCTTTACATCTCAGCGTTCCTTCGAAAGGTCCTCTCAACAATAAACTCAATTTCTATCCACTTTTATCAATTCAACATGATTCTAAATGCCAAACCGTAACAGAGTGTTGAACAATTAGCAACGACAAGAATACACGAAAAGTAGAAAGGTGAGAACAAAAAAGATAGGATCATTTAGAACGTTAATTCAAATTTGCAGCAAATGAATCAGCTTTCACCCTCAAAATGAACATATCTAACTACACAAGGGCAGATCGGATACGAGTAAGTAACGAAAAGCCGAATTGCTATAAGGATACGGCCAGTAATCGAGTCCAGCACACTTTACCTTATCGTCGATTTGGAATCCTAAAGGCTGAGTGAATAACAGACATAACAAATAATAAGAGACTGAATGCTAACTCCATTAAGTGAATTGCAAAAACCTTCACCCCAACTAAGTGTCGGCCAACGCCTGATACCGCACATGTTCTAGCAATGCACCCTGTGTTCCCTGAGGAGAGACGAGTACCACTTGGAGAGCTTTCTCCTTGAGGCATCAATATCACCACACACGGCTTCACCACGAGCAGAGAAAAAAATGGGGGAACTTGATTTACGCCGCAGAGAGCAAAATGCACGGAAACTACTACGGCGGCGAGATGGATTGAGCTGCCAGATGAAATTGATTGGGTGGCGGAGAATAATTGGGCATTTAGAAGAGAGGAAGTTAAGTGGGAATCTGGCGTTTAGGGCTTTGAGACCGGCGGTTGCTTTCATTGGAGTGGAGATTTGGATTGGAGTTTGGCTGGCCGTGGGAATCGTGCTCTTAACACTTATG
>TCONS_00026141 scaffold12 1385943-1387509
TAGCAGTGATGTTCCTTAAGTATGAATATAAGTAAGCTCTATACCAGCAATTCATGAAGGCTTGTGATTAGATGTCCAACCTACCACTTTGAAATATCAAGCTGTTCCATTTCAATGAACCAGTTCAGAACTATATCAATCCCATATTGCAATTCATTACAGAATGGATACCACTTACTTTCTGACAAACTCATTACTGTTTATTGCAAGAAGTGACACTTTTACAGTGTATATATTAGCAGCATCTATCGGAATTCGAGCGAACAATTCGATCTAGTCCAGCACTGTTGAATGAAATGGAAGGCGGACAACAAGGCTTCTGTGCCAAAAGCTTAACCAACAAATAGTTCAATTATAATGAGAATGCCTCTTTTAAGTCGTAAATAAAACGCAATTACGTAGCATACAGAGAGGCTTTATCACTGCAATTCAGAAGACACCAAAGTCATAACCATGAAACTTAATCAAGTCCAAAAAATTCTATTACCCTATTCTGCAGCAATGACACTGATTTCACCTTTCTCAAGCATGTCATAGAATGACCTGACCTTCCTCTGCTCATTCCAGTGATGCATCTTCCAAGCACCACCAGCTACCAAGCCAAGTGCTATCCCTATCACTATCTCTTTCATCACACTCGGTCCTTTCAACGTTGCGTGAGGAATTCTGCCTGCCATTTTAGCTTCTTGTAGAGAGGATGAAGACCACGACAAATAGGAACAATCACCGGCGAACTGAGAAGCCCTTAAGTGAAGCCTTGCACTTTTTTTTTCCTGTTGCAGTCGTGGA
>TCONS_00174818 scaffold361 448465-450649
GAATGCTGGACAGGCTGGAAGATCCTGGTGAGCAAGATTTAAGGCAGTATTCAGCAGAACACTAACTGGAGTTTGATTAATATCCATCCATCAGCATTCATACAAACAAGGGCCTCTTGAATGCCTCTTCACTTGGTTATATACGCATAATAGCAAACTTGAATTGACATCTCTGAAACCAAAATGGTTCAATCTCTCCGACTCCTCTTACTTCGCTTTCTGTCTCGCCTTCCATTCTTTTTCTTATGCTTCGTACGTCTATCTTCTTCAGATGAGCTGCTATCTGCTGGTTTCTGCTGTTGCATAATCAGCCGTGGCATGATCTTCTTCAAATACTCACGCAGGTTCTCAGTGAAGGAGTTGATGGAGAAACCTCGTGTTCTTCGGATGATCTCATGTGTGTTTTGCTCTTCTCGCTCCACAAGATCCAATTCTGGAATTTTTCG
>TCONS_00032391 scaffold123 2248032-2249130
TGAAACTACATGACTTGCAACAAAACCACTCTTCATTTTTAACCATAACACAAAATTGACGCAAGCAAATGAAGAAAGACCAAGCTTACTTCACTGAGAAGCTTTCATGCAGAATATCTACTCCCAATTATTTGACCCAATAATTATCTCTTTCCTCAGTGCGCCATCATCGATGGCACCTCTTAAAGGGGTCTATGATCATTCTCGATCGCGAGCTCAAAGTTGGTTAAGTTTACCAGTTATGTGGTACCAGGCCTCAGATGCCTAGAAAGTGGTTCAGAGCTGTGCTCTTTTGTTACATACACCAGTACTGGACTATCACCGAACTCAACTGGCTCCACACTACTTCCCTGGTACTTGGTTTGCATGTGGAGTTGTTCTCACCAGTTTCGAGTTTTGTCATAAGGAGTTGTTCTCATTGTTTGATTCTAATATTAAGGCTAATGCTTGTGCTTGGATATTTAGTGATTAGCATTGACCGCTTTCATACTGTTGTTTCTTGTATACAAAGTAAGATCAATCTGGAAATAATGGCGCTTAAGAGAGCTACCAGAGGGCATGCACCGAGTCGGCATGTGGAGGACTAGAGGAGCATGAGCCTCTGATACGGGCTAGGTATCGACATAGAGAGAGAGAGAGAGAGACTGTTTTCATTGGAAGTTGTGTTGTTTCCTTTCATATGTTTTTGAGGATTGATGCAGTACTATTGGGCTCTTTTATTACATTATTATGGTTTTATGAATGTTTTCCTGTTTTTTGTTGTTGAACCCAGTTTATAACTAGTTATTCAAACTATGAGTTGGGATTCTAATTATACTTGTTAGTGTTTTGGTTGTTTGTAAATTGTAATGATTGTGGACTCATAACATCCTTAGCAGTGTGGCATGAATTGAACCAATGATTTAACAAGAGTTTTTTTAGAGCAAGGTGTTACCATCGTGTACAAAAATAAATTATTAC
>TCONS_00259660 scaffold67 2003054-2004969
CGGATGTCAACTATTCATAACTGTTATTAAGCCTACAAAGTCTTATTAACGAAACCTAGACTATAATAGGCGGGGACTGACATTAACTATTCCGACCCGAACCGAACAGTTTTCAAGTCTAAAAAAAGTCTTAAAAGCAAACTAATTAAATAAAAACCCAACCTATTTAGTATTTACTACCGAGGCGAACAGTTTCCACAGCTCCCCGATCCTTTCGTTTTCTTTTATAGCTTCGAGACTGAGGAGCAACAATTGAATACTCCTGCAACAGCTACTATGCATACTCCTTTTGTTGAAGTGGCAGATTCAGCAAGTAGTTGAGTAGCAGCCTCCATCGTTTCCTATAAAATGCAAAACTTTCTTCTAGTTTTGATCAGCTCAAAAGTTCTCTTTGTTCTCAGTACTGAAACTGTCAAAGTTAAGAGATGTATAATACTTTCCCACTATACAATCAGAAAACCAAACCTTCTCTTTAGACTTCCACCATCATGAACTCACGTTTCTCGTGTAAATATACTTCACAGGAGATAAGAATGGAAAATCAGTGGTGAATATACCCTGGACATAAGCTTGTAATTCAATGCCTGGCTATGATGGAGATTATAAGCTCATTACTCTTTCCATAAGCAAAAGTTGTTGAGTCTGCAATGAGCCTCTGATTTGAGATTCTTAAGCCGGGGAGATGCTCTACCGTTATGATTCAGGGATGGTTCCATTCCACCCATTGATTCTCTGATGTTGGTATTTCTTACAACAATCAAGTTGTTCCTGAGAAAGACTGAGAGGGTTCATAAGCAAAGAATTGATAGGCGTATTTGAATTCCTTTCCAAGCACGGAGCCTCTTGCTCATACCTATGAAACAAAATAGACGTGTATGATCAAATAGAAACGAAC
>TCONS_00262574 scaffold7 44821-46072
CAAGGCACGCGATGCGCGTGAAATCCTCTTTAATTGAGACTGAGTTCATCGACGCTTGATCGACGATAATCGACGACTCCCTATGTGAGTGCCCATCATTGGGGCCGTCTTGGTACTAAACATCGTCGGTGAATCATTTGACTTCATTAGAGGTTGCAGATGGTGTTCTTGTCATCTCTTCGGTGGTCACCGATCAGGGTGAGAAGTGTCTGTAATCGGCTCTTGTTGGCCAATTCCTTGGGGATGTTCCCCTATTCGTGTTATCTCGTCTATGGTGCATCGACTTTGGGGATATGAAGGTCCAGTTATTGTTTCTCGCTTGGATGATAATTTCTTTCTTTTTGAATTCCAATCCATTCATCTGAGTGAGTGGGTTTTGAGAGATCCTGACATATTCACAACTCTGCTATCTTTTTCCGTCGGTGGTAGGAAGATATTGCTCCGATTGAGATCGCTCCTGATGTGATGCCAGTTTGGGTACTTTTTCCCATGTTCACCCAATGTTGCTGTCAAATGATGGAATTAGATGGTTGGCCAGTCAAGTTGACACTATGATTCATCAGTATGTTCGTGAAAGCCTCACGGTTAAGGACATATGGTGCTGATACAGGTGAATTGAAATGGCTTAAGAAGAAGGAACCCCCCAATCTGCTTCTATACGGCCACTGGAAAGCTTAGTAGGCAATGTATCTGAGTGTTCCTTGGAAGAGAAGGGTACACCTGACTCTTTATCTATCATGGTGACTGAAGGAGAAGCTGCTCCAGCCTCTAAGCCTTCTTTACAAGGGTAGGAGGTGGTGGCTTCTCATAGGGATCCTCTTATTGTCTCTTGTAATGAGTTTTTGATTACTCTTGAGCCTCAAACAACTAAGAATTGGTTGAGTCTACTTTTGATACCATGACAACGGCTACTGAGATTGTTCCTATTGACATCGATGTTGTTCATGATTCTAAATTGGTG
>TCONS_00035579 scaffold1253 471102-473175
CACAAACAAAAAAGTTTTCATCGTGCTTCAGTGGCCGGAGATACGTTCGGGGTAACCTGTCTGACGGCGGCACAGGAGGGTCGTACGGAAGAGGATGCATACTTGGTATTTGTTGAAAGTGGCGGAGGTTTCTTTCTCTAAGGTAAAAACAATCCAGCAACTGGGAGCTGGCTTACGATCTAGCTAGCTAGCCCCACTGCGTTCCCTTTTTCTGCATGTGTTTTGCTTTTGATGCTGTTGTTGTGTGCGCTTTACAGCTTCATTGTTCGGTTTGCGTTTACAATATGAATCGGCTTGGAGAGATGGAGCCCTTCTTTCGTAATTGGCTGTCTGGTTTCTTTTACATTATCAGTAAAGCTGCAATCTTTAGGCCAATTGTTTTGGTAAAGTGATATAAGTTTGTACGACATTACTAAGAAATTGGCCTGAAAAATTGTTGATTAGGGCGCTATGGCTTTAAGGGTTGTTCAGTGGTTTGTTTGCCCTTTTGATCAAATTCACTAGTTAACAGCCATGTCAATGGGTATTCTCGTTTTAGAGTTAGTTCATAATTAGTTAAATGTTTGTGAAAACTTCAATCAATGTGGAGGGGTTTTCAGTTAACTTTCGGTGTTTGACAGTTTTAAGCACTGTTGCTTTTTTAACCAACCTATGGAGCCATAAGTGGTCTGGTATGAAACAAGGTGTTAAAGCTGATAGATAGGACCACACTTACTGGCAATTTAAGGTGCTTTCTGCAGAAATTCACCTAAACTAATTCTGGTGTCTTTTAAGTTGGAGAGGTCTTGTTGGGAGTTTAGCTCATCACGTACCCAGATTTTATGTTGAACTTCAAGTACAGGGCTCCAACAAGAATCAAACTTTTGAGTGTCAAAGAAAGAACGCTTGTGACTAGACCAAGTTTGGATCACATATATCCACCTGATGCTAAAATGTTATGATACCATCCTTATTAGTGATGGCTAAGTCATTCTTGTCCATTGTTAAAGCCCTTATTTTTGTTGATACTGCCATCACTCACACCAGCAGTGGTGGTTCAGGTGGTGAAATAAAAAAACAAGCTAACTCAATTATGCTAGAATGTCGTTTCCACTCGATATATCAGCTATGAGCAATACCCTATATATCCCAAGACATCATAGACATCTTCTCTTCCTCTGCATCATACAATTGGTAGGCTAAGTAACCCGAAACGTGCAGAGATGCATTCTGGAGTCCCTCTGAACGAACAACTACTCAGTTGTTGAAGACTTGAAGTCATATTTACGCTTGCTTACCTGCTAGTCCAGCATGTAAAGAATGAGAAGAACATCCTGGGAAAAGGATGTAGGGTCAACCAAGGCAGGATTTAGACTTTTCTTCCATGGCAGGAATAGACTGATAATCTATTTTATCTGTATCTTGTTTGTCTTCCTCCTCTATCATAACTCTTGGTTGTTTCAGGGTTGTATGAATGTATATAGCAGAAGAATCAGAACATACCCACTTATCTCCAACAGATAAAATAAACACCGAGAAAGTTCTGGTATCATGTAGAGAACTATTGCATTTTTAGGAGAGGTTGATAACCAGTTTTCATAGCATTCTGGTAATTCCAGAATTTGAAAATGGTGTTAGCTAACAAGGTGGTTTTGCTTGACAGATGTGAATACATATTTGCTTTTTGGGGTTGGGGTTAAGTAAAGAGTCAATCTTTGGGTTCTCAGAACGTCATAGTTTGGTTGTTTGTTTCCATACACATATTTGTAAACTGTTGAATGCAGGCAGCTCAAATTTCTTCCTTGTCTGCTAAGATTCATCTACTTCTCAGTCGGCAGGCAAGGGTCCCTTGCTCCTTAACAACCAAGTCTTAAATGATATGAAATTGCTTTCAATTCAAATAACAGCC
>TCONS_00203243 scaffold454 232996-235589
CGTTTAACATTGCTTTTCGTTATAGGAACAACGCAGCTCTTAGTGATGAGACCAGTGGAGTGGGATGAATCTCCATGTCATTGGTTCGAATCCTAGAGCTGCACAATGGTGGCGGTGGTACTGTGATCATGAATATGATGATGATGATGATGACGACGACTACTTCCCTGCAGAATTGAGGTATTCAAAAATACCTCCCTTTTATTTTTATTAAAATGCTGCCGGCAGAAGAAAATAGACTTGACCCATTCAATTATCAAATTCAGGTGAGCTTGTACATGTTCACATACACCATCTGATAGTACCTGCAAAAAAAGTAGACCTAATGGACTCTGACATTTAAAGTTATGTGTGTTAGTGGGTTGACTGCATACTGAGTGGGTTCCATTATGTAGTATTGGAGAAGGTAATGCTTTTGGTCAAAGCTTGTTTTCTTCAGTTCTTCCATCTTGTTTGCGTGTCAAAGCATTCTTAAGAAGCTGATCTAGGAAATCAAACAAACAATGTGATGAAAGAATCTTTTCATTGATTTGGATCACACGCTTGCAGCTGGACCTTTGAAATGAAGAACACTTTATAAATAGGCATACCTCCCCTTGCTGAAACCTTCAGAGTAGCAAGTTCCTTATTAAATCCCTCCATTTCAAGTCATGGTGAAAGAAGTAACTCTGCTTGGTCACCTGAGGAAGCCACAGATTCAGCAACTGCAGAAGCATCTTGATTATAGCATCTGTGTTTGAAAGAAGATCAACAAGGGAATGGTAGCCGTATCCATCTATTTATTTTCCCTCTTAAAAGTGATCCATATTGTGTCGCAGGAAAATTGGACTCTTCCCAGAGTTTGTGCAGACCTTGACATAATGCTGTAACAAATTCTTCGCATAGCTTTACATGATTCAGCATCTCAACCTATTGTTTATCGATATCTTCGTCAAAATGGGACTCTTTAAGATTGTGGCCACTTCCAAACTGGCAAGCGACATGCTCCTTATTGCTTCAAAGGCACAGTTCGGTAGAGTGGGTGTCACAAAAAGTCAAGATAGCTTGGTTCACTGATGAAACAAACCAAAAAATCTTAGTTGAATGCATTAAACAAAAAACCAGATAGAGGGCGAAGAGATAAGAAACTAACATTCCAAATGAGGCAGAAGGCTGATGAAACAGAGAAAGCCAGAACCGAGATGTGAGCTTGCCAGTATCATTCAAGATAACCGAACTTTCGAGTTCGTAACATTATGCAGCATCCGTCTGTATCCACTTCTACTCACGGCATAACTAATTTCGACATGACAAATGTTTTAACCAGACAGACGTGTCATTGCCCCTGTAGCTCTTTGCCTCTTGCAGCCTTCAAGAAAACTCCGCCATATTGCCACACTTGGTGGAAAAGGCATGCTGGCAATTATATTCTCTGCTTCACTGATATACCCACATTTAGCTAACAAATCTACAAGGCAAAGGTAGTGATCCAAATCTGGTTCAATACCATGATTACGCATTTTCTCGAGCATCTCCAGCCCTTC
>TCONS_00112365 scaffold257 382054-383802
ATAAAATAAAAACAATTTTTTAGTGTTTGAAAATAGTCGATTACCCTGAATTTACCACGATCCCCCCACTGTTTCGTTTCGTCTTGAGCAGCGGAATTCCTTAGCCTGAGAATCGTTATGGCAGCGTCGTCTCCGGTGGTCTCCTCTGTTTCAGGAGAGACAAAAGTCGATCTTGTGAAGAAGATTAGGACGCACGAAGTTGCAGTTGCAGAGCTGGGCTATCTTCCTCCATCTCGATGGATCCTATGAAATGATAACACAGTAATTTGTTCTACTTCAGTCAGTCTCAATAAAGCCTGTGTATCAGAAAAATGGAAACCTCTTTTTCCGTACAAGCATTGAGAAAGCAACAGCATCCGAACAAAAACAACTTGATTCAGCAAAAGCGAAGCTAGATAAGCTCAATTTCTCTTGATCAATCAATTGGCTATGCACTCATGGCTGTCTGGTGAGGTAGTTGTGGCCAGTGACTCGACAACAGTGTTTGGGAGTTGCTGCTTAGTCGGATTGAATAATATTTTGTACACATGTTAGCAACCGGGCTGACATGAGTGACTGATAAACCAAGGAGTCTGTACAGTTTGTTTGAGTTACAACTCAAGATTCCTATTAGCATAATATAGTAGTTAGATCATGATATCTCTATCAGTGATTTTTATTTTGGAAAATATGTGTTTCTGTTTGGAGATCAAGTCGACAAGGTTAACCATCGATTGTGTACATTGCGATGAATTTCATACAAGTCGTGTAAGGGATTACATTGCAATGAATTTCATACAAGCAGTAAGGCAGTTGCTTTAGGC
>TCONS_00181037 scaffold376 227917-229496
GTAAGACATGGTCGACATCCATTGGATAATATCACAAAAAAACATGCACAAAATTATGTTCCACCACCTGTTCACTAAAAGAGATTTTCTCTGTAACTAAGTTGGGAAGAACCAAGTTCATAAGACTACATGATCTTGTACCATGCAAAAAATTACATCCTAGCCTTATATAACTGCCCATAGATGCTGTAGCTCAGGTAAACTAGAGAGTGACTGGTGAAAAGAATAAGAAATTGGAAGGCTGTCTGACCTACCCCATGGGATTCTGCACCTGGAGTCATCCCAAAGCCACCATCATATGCCTTGCATTTTAAGATGTCCATCCCACTCCAGTCATCCAACATGTAACAGACGGCCGCTGATACATTACTTATCTGTCAGGATTGCAAATCTAAAGGGCTCCGTAAACTTTTAACAAAATTGTTTCCCTTACCAGCACAGTAAGTGATCGAACATCTGTTTCTGCTCCAAAATGAATGGGAAGAAAATTGAAAAAAGAAAAGTGGCTATATTATATTAGCACAATCCCCTGGCTTCTTCCAACTAAACATTCGTATAAGCATTTGCTGTCAGTTTTCACCTACATGAACAGTCTCTGAATGTTAAAGTAGAAATGTTTACATGTAATAGATGGATGAGAGCACTCAAATTCATGTTATGAGTTTAAGACTCTCCCAAGATACAAAGTAATCCAATGCATACCATTGTCAATTGCAGTAACATCCCGAGGTTGAGCTCTTAGTGATAAAACCCAGCTAGCAACTTCATCCCTGTCAACTGTATCAAGGGCCCCAACGATGTCGAGGCCGGAGATGGCGAAGTAGGCAAGAGTAATGCCAAAAATTAAATTAAAG
>TCONS_00278497 scaffold777 16605-19267
CACTAACCCACATATCAAAGATGAAAGGTACATACACGAAAACACTAAGAGCACCTATTTCACTAAGCATAATTACAAAACATATCATCATTATTGCCTTAAGCTGGAGGATTTTTTGGAACCGTCGGCGTCTATGATGAGGTGCACGGGAGCATTGTTTTTTGTGTCGTTGCTTTTGTTCTTAGTACTTCATATATTCTGATTCTGTTCCTCGTTCAATTCTTAAGGTTACAAGTTCGATGGAAATCATTGAGGACGGTCGGTGCTTCGCTAAGGCCCCCTTTGAAGGCTCCGCCCTTGCTGCTGTTATTTATCTCGACCTCCCTTCTCCTTTGAGTCAATTTCGAAAGGTGCAGCAGCAGCTGGAGTTGCCGACGTTGTTCCCTTAGCTTACAGGAAGTGGAAGGATATTATGACTAAAGGATGCAAGAGAAGAGGAAGACGAAGAAGGGAAGAAACATGAGGAAATAGTAGAACATTAGGCATTAGCCTACCACTCAGGAACTAACATATCTTAAATACAGAGAGCGAATCAAAGAACGTATACAGGGGAGATGGACAAGGGAAAATGGTGTACATCTACATCCTCTTCAAGCCTGTCACTGCCCAGAGATTCATCCAAGAGAGTTGATTGGTATTGGAGGATCCAGATTTGGTGCTAACACGATGAACGTTGAAAGATTGCTTTTGCTTCTTTGGCTTCAGTGAGCTTCCGTTGTTTTATGTTTATTTCCCTATCCTGGCTGAGCTGAGTTTTAGCTGGTGCTATGATTTCGAGTATTACTGTATCAAATCTGTTGTCAGAACTCCAAACAAACTAATGGTTTTGATCCTGATTTCACTTTCTTGGCCAGGTTTATCTTGTTTTGGAATCTACTTTTAATATGTTTCTGTTACTCTTTTTACCAGTGGTAAGGAAACAAAGTTCCCAATTGAACCTGAACTGACTCTGGAGCTTATGATGGCGGCTAATTACCTGCACACTTGATCAGATTATATCACTTTCTTTCTGGGCAACTAATATCATATAATTGTGATCTTTCTGCTTCATTATCCGTTCCATAGATTCAAATATGTAATACTTGATTTCGATATATATACCTGATATTGAGGCTTCCGATAACTTGACAGGAGATTTGGTAGACGATGCTGCCCTAGAAGATTTGGGAATGCACTTGGTCTTTTGTAATCGTCTGCTTCATTATCCCGTGCATCATGTATGCCACAGATCTCGACACATCAAAGCTTTGAATCCCATCAATTCATCATCGCCTTTGAAAAGGCTGGTGTACAGAAATTGCAGCTTACAATTGTAGCTGGTAGTTCATATGTGGAATGAATACAGAGAGAGCACTATTGGCTAAAAAGCAGCCATTAACTTGGACCAAGGAAGATTCCTTGAGCTAAGGCGAAGGATACATGAAGTGGATATGTTGGCTATGACTTATGAGTACAAACTGAACAGAAGGATGGCCATGGGAATTCTCGTCCAGATTCATGGCTAGATTCGGAAGATGATGTAAGTTTACTTGTGATGAATGTCGTACTTTTGGATGTGGTGACAGTACCTTGAATGTGATAATGATCACATGGAAAGTTAATTCTCTTGACGATGAAGTGAACACTGTGGTGTTATCTGACTTTTGTAATAGACCTCGAATGTTTGTGTTGTCTTCGTAGCTATGCTTCAGGATTGGTAGTTTGCAATTGGAATAACAATGCATCTCTTGTGTGGTATATTCTTGCGTTAATTTACCTGGCAGCAACTCTTGCGAGGCTGAAACGTATTGGCTGCCGAAGTTGAGTAGAAGTGCAGTTAAATTACATATGTATGTAAAAATAAATTTACACACGGGTTGCTGCTTCGTCTTCCACTCCC
>TCONS_00262519 scaffold7 91275-93036
CATTCATGTACTAGCGTTTGGAATTAAGGGACAGAATCAAATCTGTCCCTCCTGATTTAATTATAAGGAAAAGAAAATACTTGTCAGAATTTTCATGGATGTTATGTGTATGTATAACTATAGTTTTGGTGGGTTTGGTTAGGTATGCTGCTACTATTCAAACCAACTCTTTTCAGCTTTTTTAATTTGTGTAACAATAAGTGAACCATGTTGTTGAATCCTCTGTGCTCCCTAATTTGGATTTGATTGTTTTTAGGGGGCTAGCCTTTTGAGTTAGACACATTAGATCTGTTGCATGCCTCTGCTCAAATGTTTACTTTTTGACTTTTCCTTTACCTTTCGATTTTGATAGTTGCAACTTGCTTGTCATGGAAGGTTACCTGGAAGTTTGGCTTATAAACAGAAACCAACCTTATTAATTATGGCATGTGAGTTGAGAAAGAGATGGCTGATAATGGAAGGGTCCATCCTAAGTGTGTTAACGCTGATAATCCCTATCATGAGTGTGGAGTAGCTTTCCTTGAAAAGATTTCTCAAGGCATCACTCGAGGTCCATCCTGAGTGTGTTAACGCTGACAATCCCTATCAATGAACTAGTACTAGTTTAGTGAACTAGTCCTGGATTTGTTAACTAATTCTGTTTGGCAGAACCCATTTCATTTGGGGCAGCTAGTTCTGGTTCAAACTCATTATGTGGACGTGGTTTAATTTATATTTATTTGAACTAGTTCAGCTTGTCATTGCAGTGTAATGGAGTGGAAAAGTATTATTATTGTTTACTAATTTATATATATGCAGGATGATGATAGCGAAAACAGCCTTCTAAACAAATTCTTACAAGCAAAAGAGAGAGATAGGAAGATGAAGTTAATGATGGTGAACGGAAGTCGAAGGTATTTGAAGGGTAAGCTGACAAGAGGTCTGATCGTCTGAAGAAACCTGCACCATCCCCTGTAACTTCTTACACACAAAATAGAAGAAAAAGATTATATAAAAAATGAACAAGAGTGAGGACGAGGAAGACGACAATTTATTATGGAATGAGGAGATAGTTATCATGTACAAAATGGATGATGACCTCAACAGGTATATTAGGTTATGAATCACTGTACACTAGAAATGATGACCTAGTTCCTTGATTGTGTGAACCATTAAATGAATACTTGTATGTCCATTACTGTGTAATTTTTCTTAATTCAGAAGGGGAAAGCTAGTGCAGCGAGATGGATGTAAACACGTTCTACACCGACATCATTTGCCAATGCTACTTGGTGGTGGGACAGTCGAAGCAGTGTTTTTAGAGAACTATGGAGATTACATAAACAAAAACATGGTTTATGGTACAAAACCAAGTAGATGGGTCTTCCCTTTGCGAATTGTAGGTGAGCTGCACAAAAAGGTAGCTGCGAAAAGCAAGATTGCGACTGCAAAATTTGGGAAAACCACATTTCAACTCATACATAAGAAGTGGTTGGTTGGAGTTGATGATATTACTAGGGCTTGTGAATATGTAAGTGATCTAGTTCATTTAGTTGTTGTTGTGTGGTTTTATGTATGTTGAAAAAGACATCTGATTGCCACCTATATTTGCAATGGTTCTCTCTGATATATTATGAAGGAATTTATAATTTGTTCACCGTAAACACAAA
>TCONS_00059445 scaffold156 44020-45866
CGTTTATCTGCTGGTTTCTGTGAGTTTTTTTCCCACGATCCTCCACCCAGATGACAGTTCCTACCAATAAAGTCACCGTTCACGATCACCAGTGGGGCGTAGTCCTTGAGTTCGTTGTCCCAGAGGTAGTTTTGGGAAAGATTTTCCCTTTTTGAGGGATTTTGATTTAAGGTTTGGTTTTTGTAGGATCAGTATATACTTCACACTGGCGAATCGCAGCGGATTGAGCTTCCTTTTGCTTGCACTCTTTCAGGCATGGATTCGACGTGACAGAAAAGAGACGACTATGCGCTGGAGCTGGCCATGGACATAACAAGTTGGAAGCCTTTGTTCTTCTTTTCCGATCTTCTGTTGACATTTTACCTCGGTCGGCTCGCTCAAGTAGGACGACCTTGATGAGTTGAGATATGTCGAAACATAACAGTTGCGCCTTCCACGGCCGTGTAAGGTGTGACTTTCTGCTCTGTTGACCGACATATCGTTTCTCTCGAGTCAACTTCTCAGCGAGTGAGTCGTTGCGCTATATAGCTTCTCTCGGTCCCATTGATAGGAGCATCAGAATATTGCTTCTTCAGTGGAATTCTATCATCAGTAGGCAACTTCTCAAGCACCTTGTTGGGTTTCTCTACCACAAGTGTTCCATGAGCTTTTAGACTCTTTGCTGTTGAAGATTGTCAGGGAATGTCAGGTGGTCTCCCGTTGGAGTTCCTAGCTCTTCATCGATCTCATGGTCCCTGGTTAGTAGATAAAGGTATAGTTACTTGACGGTTAAGGAAGCTTTGGTGTTCATATGAGAAATGATGCTCGACAGCAAACTTACAAGCAAAACATAAGAACTCGGTGGTATTTCAGCAGGCCTTCCCAAGTCCTTTGGCTGTTATAGTCGTCAGGTTCGAATTTGATGTCTCTGGTGGATAGAGCATATATGTTAAAATAAAGAGGATGATACATCCGAATTAAGGATTTAAGTGAACAAACAGAGAGGTGTACCCTAGGAGACAGATTTTGTGGTAAGATTTCGGGCAACGTTTACATGTGGCGAACTTCAAATCATCGCTGTTGATATCTTCCACTTTTTTACATTGATGACACTTATGCGCAG
>TCONS_00077935 scaffold184 407100-407788
TAAACATTTGGTGGTCATCGTCAACTAAATGTTGACTATGAAACTAATAATAATAATAATTAATGACTGTTTTAGTAAATAGGAAGAAGTTGTTGATTATGGTTGAAATGATCTTGAATGTTGGCTGTTGACCCATCATCCAAATTAGAAAAAGGACCATATACATCCAAGGTTTTCTAATTAAACACTTTTTGGTCGGTTACCGTTGAGAACAAGTCATTCATATCCAAGGTTATCAAGAAAGCTACCCTTTTTACTCCTTATGTGGGTCCAC
>TCONS_00229388 scaffold540 475928-477774
TCCAGATTACCAAGAGATGAATATGGGTCAAAGGTGAAATGAATAGATACAAGAAAAGCAAGGACTAGTTCTCTGTTTCTCTCAAGAAGTATAGAAAGTAAAGAGGTAGCTAGGAACTTGCAGGTGTTGAGGGCTTAACCAGTGAATCAAAGTAAGTTGAAAGCCACTTCCTTTCTTATTCATCTGATTTAGATGGTAGTCCAAACAGAATTTATCTCACTAGAGAAAACAATGCTTTGACATAAACGTCTATTATGCTTGATAAAACATGCAGTTGAAAATGGCATGGTCGGCCTAAATGGACGAATTCCCGAAAGTTATTAAAAAGTGATTATCCAGTTGCGAGAACAAGTTCTTACCACTTCCGAACTTCGTGCTATTAGGATCCATGTGTCAGTGTTTCCTGAGCTGGGTGATACACTAACATTGACATGGATCCCGAGACGTCTTCAACTGAGTAACGATAAAGATCACAGCTTTTGCAGGGGGCGACGATATGGCTTCTGCTGCAGCTCCACAAGTAAAAGCCCAACTGAGAAACAGCAATATAGGGTGGTGCGTCTGTTCTACAGTGTCAACCGTAACCTGAGATTCGAAATTATCTGATTTCGGTGTACGAATCCTGAGCTGACAGCAACAGCCGATTCCGCAAATTAAATAACTCCCAGTGGTTCCCAAGGATTGGGAGACGGGAGATTGAGGGAATAAATTCAAAAACTGCGGACTGGAGAAGATTGGAAAGAAACCCGAATTGCTAAACAATCTAGAGATGATGTGGAATTTGAGAGATCAGGGGGGTAGGAACGAATTTCAAGATTAAAGCGGATTGGAGGAAGATGAGAGGGCGTAGAAGAATTTTGTTGGAATTGGTACGACGAATTCAAGTGGTTCGCGCGAGCTAGGGTTTGGACAAAAGGGCGTGAATTTAGATTTGCTTTCGTTTCTCGCGAATGAATAAATGGGTTAAATACTTCAAAT
>TCONS_00284219 scaffold82 985557-986395
TCAACGGTAACAAAAGAAAGTGAAAACCGGCGGAGAGGAAGAAGAAGACCCCGCCGAAAATGCTGCCAGCGGCAGCGGCGGAGACCGATGTGGAGTGGAGAAAGAGAGGAAGAGAAAGAACGCCGGGTAAAAAAACTCTGTCTTGCTTCTTTTTATTAATCTCTGTTTTGGTGGTTACGAAATTAACTACGGATTTCTCTGATTTTTTAGGTCTTCGAAAATGGGTAGAATCGATTTTTCTAGAAAAACTAGAGGAAAGGGAGAAGACTGGCTTTAGGATGTAAAACAGCTAATTTCGAGTTTTGCTCTAAATTTTATAGGTGAAAGTGATGGTTCTGTTTGTTGACGAGTTGCCTAAGATGAAAATTTTGTCGTTTTGTCACTGAAATTGTAGTAGTAATCTAGGTGTTTAAAAAAATTGATGTTTGAAAAACTTGACTGTTTTAGTAATTTTAACAAATTTCAAGAACATTACTTGGCCGAAAAATTCATATTTTAGCTTGATTTTGATATCATACTACGAAAAACTTTAAATTTTTTGAGTCCTTGGTGCTAATAGTGTAAAGATGATGACGAATGGCCTTTTAGTCTCTTGTTAATATATTTTTCAGCAACCTTTACTTGATTTCAGAACCTTATTTC
>TCONS_00174954 scaffold361 734916-736612
CTTAGAGATTAAATTCTGATAGGTAAGAGACCCAATAGTGACAAATCGTCAATCCTTACTTCTACAAACTAATCTTTTATTCAAAAAAAATAAAACTAACTAATCTACATTTTCTCAAGTATAAGCATACTATATTAGGCGAACACATCACCAACATCTCTTGCTCACCAGTAGCATCTCTTGTTCTCCAAGATCATGCCCGAGACATCCACAAAAACTAATCATAGCATGTCTCTTGTTCACAGCTAAATTTCCACCGTACTACACCTCTCAAAATCAGACAAGGTAACTCAATTTCAACTTCCCCGTCTTCTTATCTTCATGTTAAGTATCAAGCAAACACACTGTTTCGCCTCATTTATCATTGCATAATCCAAGCAACAATCCAGGGAATTCTCAGATCGATCAAAGGAACATAAGGTTGGAACTGATTTGCCCTAAACTGGCGAAAAAGACTTAACTGGTTCTCTTCGTTACACTTTGATTAGCAGCACCTTCATGAGTCAACTACAATAGTAGCAACTGGAAATGAATACAACATTGCTCGTTCTTTGCATTCGCCACTACGCCCGATCCGACTTCTCCTCGCCCCTTATTAGGCGAAGAACGAGTTTGTGGAGAGGGGTTTTCGGTAAGGAAGAGGATTTG
>TCONS_00059279 scaffold156 1035221-1036339
AACTTCCGGCCGAGGAACAACTTCAGGCCGCGGAACAACTTCCGGCCGGAAAGGCACCACCACCGTCTCCGTTCCCCAGAAGAAGAAGGGCGGCTTTGGTGGCCTCTTCGCCAAGAACTGATGAATCAATCAGCTACAAAATCATACACAAAGTATATTAATTACTAGTTTACTACTCTCTGTGTATTAATATACCCAGTACTGATTTTAGTTACCAGATTTGTATGGTTTCTTCATATTCCTCTCTTGTACTTGTACAACATTTTCCAGAGCTTAAATTAAATCAAAGGAAACCCACATTTCCTTAAATTCCGATTCCAGAAAAGATCTGAATAGTATGTAACGAAAAACCATGGAAGCCATTGTATATTTCATTTTGTTGTGGCCAGATCATGGTGTCCAAAATCTTGCATTTTTATATGCAGAATGTAACAAGATTTTCAGTTAAGCAGCAGAGACAGAGTTGGATCGAGGCAGAGAAGAGGAGTGGTTGATGAACTCAATACACTCCTTTATGGCCTCTTTCCTATGAACATCAAACGGAGACACGCCATACAGAGACCTGGATCCGCCCGCAGAGGATGAAGAAACCCGGCATGTACTTCTACACTTGAAGCACAGTGCTTTAGCCATCTTATCACTAGGATCCTTCAAACCATTATTTCCAACAGGCTGCTGAATCTCCATTAACGACGACCTCTTTCGCAGACTGCCGAACCTCAAACATCGAAGCAACCCGGATCCTCCTCTTCCTCCACTGATGGATGGTGTTGGCATATTGTGATGACTTCCTTTGCTTTTGCTCCTCGTAATCATGATTGTGAAGTTTCAGTGGGTTATATATAATTTTTTGAGGGGTATATTAATGGAAGGTATGAAAAGGGTTAGCCGTCCCTGGTGTCGTCGTGGAAACCAAACCTTGTCATAAGAAGCAACTAAAAGCTTGAATCCGTTACACCATAGAATCTATATAGAGAGAGGCCGGCAAAACCCATCAGCAGA
>TCONS_00239802 scaffold59 533674-540939
GGGTAGCTCTGCTGCATTGGTTGATTGTTAGTCTTAAGAGTTAACACTTGTCTAGGGGGGCTTCACTTTTCTTCTTTAGCTGAATTCAAGTGCTTGAGAAGGCATAGAAGTTCCCAATATCGATAACCATTCTTTCACTTTGTCAGCTTTAGGTCTATACTCATACTAAGCTGATTTTCTCCGTCTGGTACTTTTCTTCTTTAGCTGAATTCAAGTGCTTGAGAAGGCATAAAAGTTCCCAATATCAATAACCATTCTTTCACTTTGTCAGCTTTTGGTCTATACTCATACTAAGCTGACTTTCTCCGTCTGGTACTTTTCTTCTTTAGCTGAATTCAAGTGCTTGAGAAGGCATAAAAGTTCCCAATATCAATAACCATTCTTTCACTTTGTCAGCTTTTGGTCTATACTCATACTAAGCTGACTTTCTCCGTCTGGTACATAATTATTTTGATAAAATAAATGCTCTGTAGGGTAGCTCTGCTGCATTGGTTGATTGTTAGTCTTAAGAGTTAAGACTTGTCTAGGGGGGCTTCACTTTTCTTCTTTAGCTGAATTCAAGTGCTTGAGAAGGCATAGAAGTTCCCAATAACAATAGCCATTCTTTCACTTTGTCAGCTTTAGGTCTATAATCATACTAAGCTGATTTTCTCCGTCT
>TCONS_00199494 scaffold434 394299-395178
CACTGACATGACTTATGTCTCCAGAGCAGGCTTTACTGAAGATTGCTCCGCTGCAGTTGCAATCATCCCGCTTTGATCAAACATGGAATGATTGGCAGTTGGCAAGAGAGACCGAATGTTGTAGCCATATGGAAACAATAAAGGTTGAAACAATAAGTGAGCGATGGTGATTGCAACTACAAAGATGAGCCATTTTTTCGACTCGATTTGATTGAACTTCGGTAGTCGAAGATGGAACTCCATATTGAGATTCCACTGGTCAACACTTGAAACTTGAGACGGCTAAGTAAGGAGCGCCATTGTCAGTGATGAAAGGCAAGAGCACTTCAAAGCGAGTTTAGCAAAAAGCCAAAACAAGTTCCATTTCGCCGGTACTAGACAGCTTACTACACCTCCTCTCTGCTTTATTCATTCTCCTATGGCGAGATCGAATCGTAGGTAGCCATTACCTAATAGTAATAATAAAGCTAATCAAAGCGCAATTCTTTC
>TCONS_00140681 scaffold3 368056-370543
AAAAACAATTAGCACCGTATTGCAGTTTCATATGCAGTGTGGTTTTTTCCCAATTAGCAATTCGTGGTTGCGTACTTACTGTTTAAAACCACGGTTTGCGATTTAGAACCGCAAGCCGTAAGTCATAGAAAGGACAAAAATAGCGTTGAATCCCTAATTTGTCATCAGTGGGCTTTTCTAAGTTAGAAAAATAATCGTGCTCAGTTGCTCACCCCTCGTCCTCCCCGCCCTTTGCAAAGCGGTGAGGCGGCAAGGCCGACCGAACGACATCACCTCGACGGAGAAGTCCGCCAACAATCGATGAAAAACAAGATAAATCCTGGCAGACAGTGAGAATCGACGGCTTGAAAAGAACAGTTCAAACAGGTTCTCCTTCTATGCTGATTTCTCCCTTGACCCATACAACAACTCCGACATTAGCTTCTCTGTCAACACAAAATTACTGGCGGGAGAGTCCTTGATGCATTTAGGAGCTCTTTGACTCCTAGGATCGTGGAGGCATTGATTTTCACTCAGGAATGGCTTCGTGCATACTCACACCGAGTTTCAGTTGAGGAAGATCTATTGGATATTGACAAAATCGATGAAGGTTCATTCACAAGAACATTCTTCAAGTGATCAAGATTCAAGTAGTTCTGGCTGAACATATAATGGATGACTGATGTCTGAAGCATGGACATTTATTTATTCATTTATGATGTCTTTATTTCATCAATGGATTAGTTATATGACAATAAAAATAACTTGGAAGTGAGAATTGGTTATGCATATCAAGTTGGTAATTTGCAAATGGATTATGATTTTTGGATAGCAGGTTTTCGTTTTAATGGTTTGCGGTTGAAAATCGCACCAAAACTGCAAAATAATGGGTGCGGTTTGCGGTGAAATAGGTTAGTTGTATGGTTTTTCCCTATCATTGTGGTGCGGTACGGTTTAATTCGCACCATGCCTACCCTTATCGCTGAGTACCTAGTTTTTGTTTCAACTATGGTTTTGCTTGTATAATCAATAGGTTGCTCCATTCGTTCCTCTCTTCAGATTAATACGCCACAAACGGATTTTGGCGACACAACACGATACATGTAAGATCCTCTCCTTCATTTTGTGAGGTATGCACAGATGGCCAATAACTACTTCAGCTCCTCAAATTCCTTATCGGATTTGTCAATCTGGTTTACAAATTTGAATGCATTTTTTTAGGGAGGAGAAAAAGAGGAGTACAGTAATCGGTAACC
>TCONS_00191906 scaffold418 870814-873643
CCATTTTGCTCAGAGGACAACTACAATACAATAGTGAATTTGATGTTGAGGAATCCAGTAATAAAATTATATCAGGCCAGTCTAAATAAATACTAGGGTGTCTCTGTAAGAGTTTCAGATGCTGCTAGTTTGGGATTATTGTACATAGCAAAATTGCGAACGCTTAGGCAAGTTACTACACGCTCTGCTGAAGCGCCCTCGGTTTCAGTTGCAAGACTAAACTCAGATTGCCCCTACCTGCGTTTGTATCGTGATTTGCTCTTGAACGAACTCTTCGGCTTCTTTGAAAGTCCAATGCTGCTGCCCTTTTTCACCTTTCTATCACTCATGTCTGTCTGAAACAGATCCTTCATCTCTTCTGTCCTTGATTGATTCCTCTGTCCGGGGCGTTTTCCTTTGTTCGGGGCCTTCTTCTCGAAGAACTTCCCCGCATCTTTCGCCCTCTTTGCAGCTTTAACTGCTTTTGCGCGCATATATCCTAGGTCCACCAGTGACAGTCCAGCCTTTTCCTCTTCTTTCTTGCCTTTTCTATTACGCTCTGGTTTCGTTTCCTCTTCGTCCTCTAGCATTTCTCTAGCTGCTTGTAGTTTGCGACGCTGCCTTCGAGGCATGTTTTTCTCACGTTCTCTCTTCCTCTTTTCCTTCATTTTCAGGTCTTCAGCTTGTTGGGCGCTCATCATGTCATTACCTGTTCTATTTCCATTTCCAGACGATGTCTTCGCTTCTTTTGCCAAAAGGTTCTTCTGTTTTTCTGATTCAAACCATGTTCTTTTGGGGCGAGAGAAAATTTCTTCCCTGTGGTTAATCATATTCTCAGCCTTTGTGACTTGCATTTCAGCTTTTCTTATGGCCATTTCTTCCCTCTCTTCTTGGAGAACCTCAGCTACCTGATCTTCCATTTGGTCGATTATCTGAGCCCATTTTGTAATAGATTGCTCTGCAACAATACGACTCTTCAACTTTGAACCAACTCTTTTTGCAATGGCTTTCAAAAGAGAGCGATCATTATCACTCACAAAAGTGACGGCATAACCCACTCTACCAGCTCTGGCAGTACGACCCACCCTATGAACATAAACGAGCAGCTACATCTGTTGCAATCAGAAAATCAACTTCCTGTTTTCTGAATAGCTCCAAAGCATCTAGACGCT
>TCONS_00296691 scaffold898 845953-847585
AAGAACAGGGCTTTTCAGTTCACCTTCAGCATAAAAACAATAATCTCCCTTTTCATTCAGTTCCATCTTAACAGATCGAGTTGCCTTTTTTGCTTCTCATCACCCCAGTAGTTTATTTCCTTCATCCCTGCAAACTCCTTACTACCTCTCTCTCTCTCTTTCCCTTTTCCCCTTTCTCTGTGTGATTCTTCGAGTCAAACTCGAAATTGCTTGATTTAGGTTGCTCGAGCTATCATCGTTGAAGATAAATCTCCTCTGGCGCTGGTCTCTAGCTTGATTTGGGTTTCTCGAGTGATCATTGCTGATTCGCTGCCGACGCGAGTCGGGATAGCCCAGAAATTAAAAAGAAAACCAACTACCAGTGGGAGTCGCCCGTTGGTTTTGCAAGGTTCTTCATCGGGTTTGGACATTTGTCATCGACGTGAAAGCTTTCAACAGATGCTCAGTTAACAAGTGGTTGTGATAAATGTGACTACATCGACTCTTTTCATGGACTCTGATATTGACAGCAAGCAATTGGTAAAGACTAAAACTTATGGAGATCTCCTGTTGAGTGATCGGCCATTTCTGTGGCTAATAAAGTATTGACTATTAGGAAAGTAAATCACTGAAGCAGGTATTACTGATTAAGTATTATTCAAGAAGTATCAACGAGTAAAGCAAGTCCAATTTTCTCAATCTATTCTTTGTGTTTTGGGTTTTAAGATGTTTGGTCCAAATTAGGTTGATTTGGATTTATGTGTTTTGAATTGGCCAAATGGAATCTGGTATTAGGACAAAGGTCTTTACAGCCCTAGTGAAGACTATTCAGCAACAATATATGCTGAAGATCAGGTAAGAAATGTTTTTATACTGAGCTTTGTTTGTTAATGTGGAGAGTGAAGATGAATAGGTTTATATTTGAATGTGTGGACTTTGAGATGGAAGATCGACGAAGGAGTTTATTTCAATTCGTAGTCATTTTCATTAATGCCTTGTCTATTAAGAAGCACCAACAGATGTTAATTGAAATCAAGATGATTGTTTCTGTTGTTGTGGAGATGGTGGTATGTTCCATGAAAGATAAAAGATACTATTGAAGTGTGCTGATTCGTAAATAAGCACAATACTGACATTGTAGCTCTTGAAACATGGGCTGATGGTAAGTCTTATGAATTGGCTGCTAAAGTGAAAGTTCGAATGCTTAGGCTCTTTCGATTCTATACCAGCATGCAGGAGGTAATATTTGCTTTTATATTGGATGTGATTGTTTGCTTGGAGATATTGAGATGAACTCAGATTTTTAATCAGGTTAAGGCCTCGCAGTTTCAGCTGATGCACCTTACCCACTTACAAACCTTGCATGAATCAAATGGGGTTGCGTCTGTGGCCTGATCATTTCATGGAACTTCCCTCTTCTCATGTTTCCC
>TCONS_00232482 scaffold561 10125-11625
CGGGCGTGCATCACTACCCTCCGGCCAAAATGAGCTTCCGAGATCGGAGCTCCGTGCGTCAGTTGGAGTAAACAGCCGATCTTCCTCCCAGACGACAGTTCCCACCAATAAAGTCACCGTTCACGATCACCAGTGGGGTGTAGTCCTCGAGTTTGTTGTCCTAGTCTGGGAAAGATTTTGCCTTTTTGAGGGATTTTGACTTTAAGGTTTGGTTTTTGCAGGACCAGTATATACTTGACACAGCGGATTGAGCTTCCTTTTGCTTGCACTCTTGCAGACAGGCAGACTTTGTAAACATCTGGGTTGGCCGCACAGGTCGATCGAGCTGGTCAATATGCGTATCTACATTGTTAAAGCTAATATATTACCACAAATTGAAGCTGCCTGAACTACATCCATGGAGGCTGTGTGATAATCTATCAAACTACATCGCACATGATGGTCAGCTCTGCTGCAGGGAGTACCACATTCAACTCATCAAGGAAAAGGCCACAAATTTTGAGTACCATTATTGCAGCAGAAGTAGATGCTGAATCATAAATCTCTATCCATGACTATAGCTTTGAGCCTGCGAACCATTAACAAATGTAAAAAACGTTGCAGACTTTAGTTTGAATCATTGATTTTGATATATATGTAAGCTAAGCTAGCTCTCCAACTCCATAAGACTTCCTTTTCTAATTCATTGGTGGATAATGTTGTTATGGAATAAAGATAAATGTGTTGATTTATCGCTATTCGTCCGGGTACATTCAAGTGTAAGTACGTACAACAATTAGCC
>TCONS_00196464 scaffold43 105253-106216
CTATTTCAATGGAATTTTTTATCAAATGATGGATAATATAACTAACAAGGTTGATGTCACTACTGTAATAAGCAGGATGGTCAAATTGTGGTGGGGCTCAATACTCCATAATGCAAAACCTAAATTGGCAGCAAATTGGGTTCTTAAATAGTTGAATGTCAAAGCAGGGCATACCATACCAACCTTTTTATCCCTGAGTAGTGTTAGTGTCAATTCAAGTTGTTTTTCTAACTGGACAAGATTATTCACAGTAAGCTGCTCTTCAGCTGAATCATCAACAACATACCTGAAAATGGAACAGCCAATTTGATGATAAGACATCTGGTCCCGGAGCAAGTGACATAAGAAACAGCAGTTACCTTTGAATGAGTTCCAATAGCCCACTGGGAGAGATTCTGGAAAATTCATTGCTGGTGTTCTGTTGAGGGCAGTGTTATCAGGAACTGCAGCTTGTGTCAGGGTCCTATGTCGGTTTAGGATGTTCGAAAAGCTGTACCATACGAAAATCATGAGTAGTCAAGTACAGAGATAAGGTAACTGATTCAGGATGTTCATATGACATGCATTTAGCCCAGTTCAGAGATGCAAGAATAACTATTTGACTGGTACAAGAGATAATGTATGATGTATCACTAACTACCTTATTTAACCTGTACAAAGTCGCGCAATTCCTGAGCACTTATCCCAATAGAGACATTCATTTCAACTTCCTCACTAGTCACTAAAAGCGCCATTGATAAAGGAGTTTTTTCGCATCTAATTGATAGAGTGACCAATCTTGCTAGATTTAGAACTCTTTATTGTGTTTTAACTTTGCAATCGACGTAAAGATTTCTTCATGATCTACTCCATATCACTTGGGTGGAAGAACTACAG
>TCONS_00037396 scaffold1302 90981-92777
GATTTATTGAAAAATTGCGGTAAGCATCATCCTAAGGGGCCTGACTTAATCCCATCGACCTCCAGCTCTACAAATTTTGATGACAACCAAGGCCCGTTTCTTTCCGTATCTATGGGCTATCCCGAAAACTTAAGGCTTAACCTTAATTCCAATGCGAAGCCCGCCCAAGCAAGAGTGACCAACCATGTTTCTGTGGATCTTACTTTAGCCTAATTCCTTTTTTTTTTCTTAAAGGCAAAATGTATAATTTTGTTACTGTTAGAATAGTACAAGAACTCATAGCACTAATATGTCAAGGTGAAGACATGTACGGTCTCAAAGCCGACGATATAATTTTTTTTTGTCTAACTAACACATGAATAATTTCAGATGGACTTACAGGTTGTTCAGCTACTGAATAATGGGATGATTTTGATATAACAAATGAGAAGAGAGAACACAATCACACAACATGAGAATTACATGGTTTCCCATCAGTGTATTGAGTATATCCATAGATGAATACCACAACAATCTTAGTCGCCACAAACTTGGTCAGTAAACCCACCACAATGAGAAATCATCAGGTAAAGATTTCCAGAAGGTATGATTTCTGTTGTTGTATTTCAAGGTAAGCAGCTAGGGATTATACACAGGCACTGCACTCATTAAGGAGCAGATTAGGCACTACAAGTCAGGGACCACCTCACCACTCAACTACTATAATTGGACCTATACTACTTAAACTAAGGCTAGATACACTTGAGTAATCAGGACAGCTAACAAATTCTAAGCACATATGATAATTCTACATTAGGCATTCATGAAATCAGCAGGGAGAACTTGAAAGCAATTCGTTGGTAGTTTTATCCATGATTTAAATGCAAACCACATTGTCTGGACTTGAGTTCCTAAGCAAACCCTTAAATCAAACCCTAGGGAATCCGAGCTTATCGCTTCTGCTTCCTACAATACATCACCAATAAAGGTAGTTAGTCATGTAGTCGACAAATTTACAAAGAAGGGACCATGTGACGACCTCGTATAAAGGACTGATTTATGCAACACCTAGAGACTTTGGCCTACAGAAATTCCAGATTCTATGGTTAACACCCTCTAATCTATTCACCATAAAAAATTTAGCTAAGACAAATAACTGTCAGAAGTCTCGTCCTGTTTTAACAGAAAATTAGGCAAGGGGCAAGGTTATCCAACCTTAAAGATATCTGTTTATATACATGGACAAAATGCATACATACAACCTTGAATCTTGGTTCTTAGAGCTTAATGACCTTGCTTCCTTACAATTGACAGATGGCAGTCCCTATTATCAATATGTTCAATCAGCTAGCCAAATGCAACACAATTTATTTAACCAAAACATAATCTATTCAGTAGTCACCACCCCGGTAGCTACCACCATCTCTGCCACTAGAAAAGCAACGTAGCCATTCAAAGCAGGTGGCGAACATTGAATCATTGTTGCAAAACATATTCCTATTTGAGAATTGTTGGCACCAAGATAACGCAACTCAAACCTTGCTGCTCTCTTCCATGATTTGAGACTTCCAGCTTGGTTGCTGTCCAAGTAGAAACGCCCACATCCTGTGAATTTACTGCAAGTCCATCTGAAAATCATACGTATTAAGAGCAAAAACAACCATTAATGATGCTTCCAGCCATATAAATGGAAGGAAATAGATTAATGTATCAAGCGGGTGAAGAAATAGTAA
>TCONS_00008718 scaffold102 56823-57669
ATCGAAATTATAATATTATATATGATACTAGTGTGGCCCATTTCTGGATTACATATTCTGCTACAAGGGTTACACCATGTGGTAGGTCCACTTCAAGGAAAACAACAACCATACTACGATTACCCTAAACATACATTATGCAAAACATGAACGTATCGTAGACAAGACAATGTTACACATACTTTCTAAGGCTTGAACTGCCAAACATTTACCTTCAGACGGAAAATATGACCTTCATCATCATTGCTCTCAACGCCATCCCCTGGACGGTCCTTCGGATGTTCCGATATGATAGTGCGAATGACGTCTAGTGTTTCCTTGAAATTGGTTTTCATCGTCCAAAAGGAATCCTTCCACATTTCAATCTACTTGTAAAAATCAACGTGGCTGCACCTTTTATCTCCGGTGTGAATGACACCTTCGTCCACAGGCTCCCATCTTCCAATCCTAAAATTTGAAGGAAGATTCTTGTAAAGATCCCCATTTCCACCACCCTTTGGCCACATGGGAGATCACAAGAGCACCTGTGTAGCTTCTAAGAATAGTTGTCAGTAGGCCTTATGTCTCTGGACTGAACATCGTGGAACCTACCTTCATTCAAAACCCTTAGATCCTGCCTGCGCTCCATAAGATGTCGATGCGTGTTGGTGACTGTTGGTAAATTCAGGAAGCTCAAGGATAATTAGGAAGGTGATGGTAGAAGAAACTTAAGTGCAAAGGTTGTATTTATG
>TCONS_00065763 scaffold163 652345-655592
TTTTAATCTCGCCCCTGCTCTCGCCCTTTTCTACTCCGTTTGTATGAAATTATGAGAATCTAGGCAAGGGTTTCATTAGTTTCAGTTCGTAAAGGAGGATTCAATCTTCTGCGCCTCTCTTATTCCAGCCAGATCATGAAACTTTGTGAATGGTAATTCATCTCATCTCCCTTCTTCTCTATCGACAGTTGTCTCAATTGAAATTCTAATCTTGATTTAAATGATGATTTTCATCGGAGGTTCTACTCCTTGATTTTGGTGGGAACATGAAACTTTGTGAATCGCAATTTACCTTCTTGTAAACTTTATGCGGCGGCTATGTGGGTTTCCGATTATCAAGTCTTCTATAATCACTTCATTCAGGGAAGTTGGAGCTTTGTTCTTTTATTATCTTTCCATTGCTTCTCGGTTCTGTTTATATGAATCTAGGGTTTCATGAGTTTCAATTCGTAAACGAAATGAGGATTCAATCTTCTGCCCTCTTTCGTTCATGCAGGATCATGAAACTTTGTCATTATTATATGATTAACGGGTTTCAAGAATTGGCATCTGGAAAGGAGATTTCAATCCTCTGCCATCTCCTAGTTTCGTCGGATCGTGAAATTTTACGAGTTTAATGTGACTAATAGTCCTTCTCTCCACTCATAATTTGTTTTCTGAATATTAAATACTTACATGAAGTTGGGAAATATGTTGACGAGGCCTTGTTTCTGGGTTCTTTTAGAAAGTACTCGCGACATATTTCAAAACTCATCTTGTTCCCGATGTATCAAAAGGTCAAAACCACAGATTGATTGTCATTACTGGTTTTTATTTGATTAGTGATCCATCTGTCCCATTTCGGTATTTGAATATCAAATTCTGATGATGTAGTGGACGTTGATAACATAAAATGGCTAGGATGGTGTTCAACCATATTTCAAGATTATGAAATGGGTAGGCCCTACTTTTTTTGATAAGTTTTCATCAATCTTCGGCAGAGTCCCTTCCCTGTACGGTTTTTTTGCCTCTGTTAATTCTGAAATCTGATGGTTGGTGAAGTGGAAAGCATAAACTTGTGGTTTACCTGAAATATGCTCTAAGAAAAATCTTTCAGTTGCCCTTTTCCCCTTTGAACGACCCTTTTAACCATAGGGTTCTAGATGGGAACATATACAAGGTCAGCAAGCTGGTTTGCAAGAAATTTGCTATGAAACAGTCTTTGGATTGCCCTTCTGCCCTTTGGACGAGCACGTTGTCTATAGGGTCCTAGATGGGGACCTATTCAAAATCCTAAATCTGGTTTCCCCTGAATATGCTATGACAGCAGTCGTATGATTGCCCTTCTGTCCTTCAGACGAGCCATTTGTCTAAAGGGTCCTAGATGGGAATCTACTATACAAGGTCAGTAAGCTAGTTTGCAAGAACTTTGCTATGAAATAGTCGGTATGGTTGCCCTTCTGCCTTCAGACGAGCCATTTTTCTAAAGGGTCCTAGATGGGAATCTATTTTAGAAGTCTGAAATCTGGTTTCCCATAAATATACTATGACAATAGTCGGTATGGTTTCCCTTCTACTCTTTAGACGAGCTATTTGTCAAGAGGGTCCTAGATGGGAATCTATTCAGGATTTGTAAACTGGTTTTCCATGAATGTACTATCACAATATTCATTCAGTTGCCTTTCTGTCCTTTGGATGAGCCCTTATATCTATGGGATCCTAGATTGGAACCGATTCAGAGTCCATAAGTTGGGGTTTACCATAAATATACTATGACAATAGTCTTTGGTTATCCATTCGGTTGCCCTTCTGTCCTTTGGATGAGCCTTATATCTATGGGATCCTAGATGAGAACCGATTCAGAGTCCATAAGTTGGGGTTTACCATAAATATACTATGACAACAGTCTTTGGGTTATCCATTCGGTTGCCCTTCTGTCCTTTGGATGAACCTTATATCGATGGGATCCTAGGATTCAGAGTCCATAAGTTGGGGTTTACCATAAAGATACTATGACAACAGTCTTTGGGTTATCCTTCTGCCCTAAATATACTATGACACCAGTCTTTGGGTTATCTTTCTGCCCTTTGGGCTTCTATTAATACTATACTACTGATTTCGAATGATCTATCAGATTGTTCATATATGGATTAAACCACCCTTTCAACCCGAGGTACGTGTTCGGGGTCTGCTTTTCAAATTGTGGTGCATGGGATTTATAATTTTAATTTGTTAGTAAAGCTTCAACAAGGTCGCATCTCTTCCTAGGGGTCATAGACAGGAACCCCTTTTAGGTTATCTATGTTCCTAATCAGAGGATGTACATAATGTAACATCTTATCCTCTCTCCCTAGCATCACTTGTAGTCCAGTACTCTCTCCCAAGTTTGGTTGTCCTTTTGCTCCATTGGGGTCCTAGAAGGAAACCATATATATGTCCCTAAAAAGTTAATCTTATCTTGGTTCGAATATTTGAACTGGTTCCCCTTGTTAGCAATCCTCTGAATACCATGTCAGTAATTCTAGAATATAATATAGCAAACCGTTGGTTTGAAATTGTGCGGCTAACTGAATTGGGTTCTTTCACACTTTTGGACGTATACTTTGGAGCTTATATACTTACAATCATTGGACTGCATGTTGGTTTCTGATAGTTGGTGTCAGAGACTTTTATATAATGAAATGCCTTGTCTTTAGTTATGTAAATTTAGGATGTTAAGGTTTTTTCATTGGAAGAATGAGATTTCAACCCTCTATTGTCTCTAGTTTTGCCGGGTCATGAAACTTTATGAGTATGATGTGATTAATAGTTACTATATGCCCTTGCTTGTGAGTTCTTTCACATATTTACTTGATGTTGGGAAAGATTTTGATTAGAAGGTTTTTGCTTGTGAGTTCTTTCGTATATTTACTTGATGTTGGGAAAGATTTTGATTAGAAGGTTTTTGCTTGTGAGTTCTTTCGTATATTTACTTGATGTTGGGAAAGATTTTGATTAGAAGGTTTTTGCTTGTGAGTTCTTTCGTATATTTACTTGATGTTGGGAAAGATTTTGATTAGAAAGTTTTTGCTTGTGAGTTCATTCGTATATTTACTTGATATTGGGAAAGATTTTGATTAGAAGGTTTTTGCTTGTTAGTTCTTTCGTATATTTACTTGATGTTGGG
>TCONS_00151431 scaffold312 143649-145568
CGCCGACGAGCTGGAGCAGTCGGCACTGCAGACCCATTTGAAAACTCCGATATCTCACCAACAGTTGATGTTTCCCTTGTCATAAATTCCATTTTTTTCCTACCGATCTTTGGCAGTTTTATTCATCTGTGGTCAGGGTTTCGATTCAGTTTCGACTCAGTTACCATTGCAGAGCAAGTCTGGAGGTGATTCGAGAACTGTTGCGGCGAGAAATCGATTCGATCATCCCATCATTTGCCTTTCAGCCAGTGTTGTTGAGCCAAGAATGTCGTAGATGTTGGGCGAGAACTCAAAGCCCCCTCTCGGTACCTATACTTGGAAGGGCCATAGGTGTAGCCGGGCTGCTTCCCGACTTAGTCGATGCCGGTTCTATTAAGATATGAATACACAGTTTGCAGGCTCCTGGTCTACTTACGTTTGATTGTCCCTACCTCCGCCCTGCCTGGTGGTTTATCTCTTCCCCCACGGCCACAGGTACTTACGTTAAGATCAGAAGGTAGACAGTCCCATATTCATAGCATCAATCTACTATAGATTGAACTTCATTAGGAGGCTTATGAAGGCTGGAGTTAGTCTACGTTGGAGACATGTTGATTCATGTGTTGGAAAGCCAATCAAAATGGTG
>TCONS_00022544 scaffold116 677554-679954
AGAACTACCTTATCATGTTAAAATTTGATTTTTTATAAAATATATCAAGATTGTTCTCATTAGAATCGAAAAATTAAAATAAATAATACTTATGAAGTGAAAATTATGTTTTAAGCATTATATTAGTAGCTACAGTAATTAAATTAAAATTAAGGTGAAACACAAGAGAGATAAAAAGTGATAGAAATAGAGAAATTAAAAAAATATTATAACATATTTTCCTCCACCTTTTTCTATTTTTCGCTCATTCATTTCAGTCAGTTTTTGTTCTAAGTTGACCCCCAACCAATAGGAAACCTTAAATAAAAATTGTAAAAGTCGGTAATTATAGGATGCATCCTATATAGTGCCTCTTAATTAAATAACCGGATTCCAATAATAAATCCAAACTACTACTATAACATGAGAGCTCTTTTCCATCAACAACCTTATAAAGTTTTGGGTTTTTACCACTTACATAGGCTTCTCTAATATTTATTTATTTATAATGTGGTATTGAAAAAATTTTTTTATTTCAATACATCCTTCATTCTCACTTGCATAAATGTTGTAGTCTATAGAGTGCACCCAAAAAGAACATAACATATTTACAAATACCATTTTCGACGTATTAAAATACAAACTTTTTTAATCTAGTAGTAAATTCATAAGAAGCGTCAACGCCATTACTCATAGCACATCTTGAACAATAAAA
>TCONS_00213922 scaffold473 859786-861474
TACACTGACCAAATCTCATATTTCCTCCCTTTCTATGCCTGGAAAACTGGCCAACATAGAACAGAATTCACAGAGTATTGACACCAAAAGCTGTGATTCCACAGAGCTCAAGACAAGCTGTACTCCTTACTTTTACACACACACAAAAAACCCAGAGAATCCATTTCAGCTATAAGCCACCAAGCAAGCTTTCTCCACAATCTACAATCCATACCGGCATAAACAATGTATACTTTAATAATTTGATACCCTCCCAGAAACAAAACACTTTACACACAGAAGAAGAAGAAGGAGGAAAGAACAGACTCTACTCCGGATCCGATCATGACAGCCTACCCTCGTCGAAGTTGAGGGAATAGCTATGGATATCATAGCTATACTGAGGACTACTGCTGCTTTTATGCCACCCTATAGCCTTGTTCCACTGTGCCTTGAACTTGTAAACCCACTGCTTTGGGACATAAGACCTGCTACATGAGCAAACCAGTTGATCAACTTTTCTTCTCTTCCCCCACATCAAGAACTGGATTCTCTTCAAGCTTTGAGCAGTCAGGAGCTTCATTTCAAAGCAAATTTTGGTCAAGAAGAAAAAGTGGCAGAGAGCTGCTTCAAGTTCCTTGACAGAGCCTTGGTTGGTAAGTATTAGTGCTGGCTCATATCAGTAAGCACCATATGATATTTGTCAAGCACACTCTCAATTTACTCCTCCCAGTTGCTA
>TCONS_00004513 C8223921 15-489
GCCAACATGTAATCGGCCGTATCTACTTCGAACAGATCCCTCAAACGTCTATCAAAAAACAACAAAATAGGATCACTCAATATCAGTCACATTGCTCTTTCATTTCTTTATTAGTAACAAACAAGATGATCATCATACCGGAACACCATCGGACAGTAATCCTTCCATCGGAACTCCACAGATTGATGTGGAGGTGTAATTTTCGAGCCCTCGGAAGGAAACCTCGTCCAGAACTTCTCCTTGGGATCGAAATCAGTCGGCTTCAGGTCCCTAACTATCTGAGCATGTTTCCCCACAGAGTACCTGATACCAAGCTGCAAATTAAGCATAAGCTCGTAGTTCTTATGTCCTTTGGATATGGTCTGACCAGTCTTCTTAGTCGCC
>TCONS_00129793 scaffold280 569575-574248
CAACTCTTTCAAGCACTAAACAGTGGCAATGGCGGATTGCAGCTCAAGGCCGTACCACTAGCTGGTTCTTTGTCAGGTTCCTTATCCCTACACAAGTACATCACACACAAAAATTGCCTATATATACAATTATAGTCAAGGATAAGGGTACCAAGAGACGAGGTGTCAGTGATGTCACTGATATTCTTGTCTGATGAAGCTACAGCCGGACCCCAACACCTACACCGAAGCATTGACTAAACCGTTGGCTACTCTAGACTGCATGCTCGCGATACCAACACCTGTGTCGATACTTTTTATCCCCAAATGTCACACTTTTTCTTCTGCACCCAAATAACAGCGACTATTCCACTGTAACTACATTTCTGACTACACATTATCATACTGCTTTTTCTCATGTTTTCTGCTTACATGGAGACATTTCTGGCGGTGATTTATATTCCATGTGGAATCGGAATTAAGTGAAATTGTAGACTCGGTCATTCCATTGTGATTTATGATTCCGTTTATTTGATCGACCTAAAAATGATTTGCACGGGTCAATTGAACCGAACGTAAATTTAAACGAATGGAAACCGATTTAGAGTAGGACATAGGAGAACAATTTGATGGATGATCTTATAGATGATGAAGATTTAGATGAAGTGACTAACCATGTGGAAGGAGAATAATTTTAGTTAAAATTTTCAAATTTTATCTCTTCCGAAATTTTTATTTTTTTTAAATGATTTGAAATCATCCACGAAATTCTCTCAAATCCATCAAGTA
>TCONS_00104948 scaffold245 31946-33312
CTCCGATCTGCTGATTTGTAGCTCATCTCTGGTCTGTCAATGATCCATTCTCTGATCTATAGCTCATCTCCGACTGTTGACGGCGGCTTCTTCGATCTAACTACTTACAAACTCCAAAAGTAAGCTCCCTAGCCTCCATTCTCTACGACGACGACCCATCTACGACGAAGATGACCTAGATACTATGACGACCCAGGTACTACCCACTACCTAGTGACCTCTTGTCCTCCCTGACCCGGCTACCTCTGACAAATTGAAGATAAGACCCAACTCTGAAGACGGGACTACTACCCAGCTGTGACGAAGCGGCGACCCATCACTCGTCTCTTCTTCGATCCATCGCTCATCTCTTCTCTGATCCGTCGGATATCGCTCATTTGAGAAAGGTTGGTCACGTCATTATGGAGGAGTGGTCGAAGATGAAATGGCTCAACCCAATTTTCAATCTGTCCTTCAACTGTCAAGTCACTTAGGGGGGAAGTAATTACCTTACATTGTTCTTATTCTCCATGTTAAGCAGTAGCAGCAGTAGCAGTAGCAGAGGCTAACAGCTACTAAAGTTTGAAGATGATCTTAGTAGCAATAGTAGCAGAGCATAATTAGCATCTGTGCCTTTCCGTGCAGATATCATGTGCTAATATAGTAGTCCAGGAAGCAAAGACAGGAGGGGGAGGTGAAGGTGTGGCAGTAATATCAGGAGCATCGGATCAAATCCATATAGCCAAATGCCTCATTCATGGCTTCATCCTAACAGGT
>TCONS_00037346 scaffold130 181623-182660
GCAAATTGTTTTAAATGTTATGCTGTCCACTAAGCAATCCTAGCTCAGCAACCCAGAAGCAATATTCTTCAAACCTTCAAAATTAAACACCTGTGTTTCTGCGTTCAGAAAAGAAAGTGAAAGTAAATTCCACAGGTAATCAATAGTTACTTCCTCCATATCTTCTCTCTTGAGTCTTAACAGGTCAACCACTTTCTCTCTACATGAACAATACAACGGAAGGGAAAGAAGCTGGAAGGATAACACTTAACTTTGACACATGAACCATCCCTGGCAACTTAACCTCACTCAACATCTTCCTCTGTAGCTTCGGTTCCACCATCCACGTACAACAGCACGGATGTAGCTCAAACTTTGTAGCAACTGATCGAGGGTAAGCTAATTGGGAAATTCGCATGTCTGATAGCTAGCCGTCGGGGAAGGAAGAGCAGCATGTGAGCTTGCACACAAAACTAATTTATTCCTCAGCATCTGTCGAAATGGTTCCGGATCCAAAAGGCTGATCTGGCTCGAAGGGGTTCCTGCGTTTCCTTCCTCTGAGAAACTATTTGAACGGATTGGAGCCTGGGTAGCATAGCTCGAAACCCTCGCCTTATTCAGCCCAGGTGTTGAAGCCAGGAAAAGAACTTGAAAA
>TCONS_00089815 scaffold208 280980-281607
AGCTAATATACTGGATCAGCGAATAACAGGTCCTCAGAGAATACTTTCGCCAGGTCCCAAATCCTTAACCGTCATCAACAAGAACGAAAACGGTGACGATTGAAAGTAGTGTATATTCAGGATCTGGAAGTCAACTAATTACAAATGTAAGGGACATAGAACTGTTATTCCAGTTTTACCTCATATGGGAAACAAGATTTGTATACTTACGTCGACAGTGCTATAACTTTATTGACAACTCCCAATCCTGAACAGACTAGCTTTGGTATTGCACGGTATTGACATCCACTACAGTTTCCCAGTTTGATATAAAATATAGCGGTACAGCTTTGCAGTCAGATTATAAATATACAGAAATTTATGCTCCTTCACTTGGATGATCATGTCCGGCTAGGTGCTCAGCTGATCCAAACTTATTTTGGACGTCAGCCAAATGTAGACCTTACAAGTCTAAGGTACAGCAGAAAAAGAGCTCATTTATGAACCAATCTTGATGGCATAACGGACAAATCTGGAACCATAACAACAAAC
>TCONS_00006122 C8314957 505-1482
CCCTGTTGTACTGTCCACCACAGTTGATTTCGTCATGTGAGGCTTCGCAAGGGAGATTAGGTACTCGCATTCTTCTTTGGACTGTCCAGATTTGAGCCCATCAACAGGAAATTGTGATACAGAAAAGCCCTAGGCTCCCACGAAACAATCTCTGTCCACTGCTCTCCTCGCTGCCCTAGCCCTTGGCCATCTCGTTCGACAGCCATGCGGCGATAGGTAGCAGATAGATCGTTTTGAGAGGAATCGTCGGTGCTCACAGGTAGGGAGAAAATCCCCAAGCCTAGAAGCATCAGGATGACAACTGAAAGCATGAACAGCATCGAGAAAACCAGCGTGAATGACGACCATTTCTTCGCGTGCAATCGCGAGTGTCTCAGTTTCGCCATTTCTTTGTTCTTCTCGACGAAGATTGTAGAGCCTCGCTAGAACTCGCGCTTCTTCGCTTGTCCGCTAGAATTGATTTCTGGAGAACGCCACTCCCACGCAGAGCTCCACGGGAGA
>TCONS_00170182 scaffold35 349178-354953
TGAAAAAGGCCGATGTGGTCAAGATGATGAATGAGAAGACCTTTGAGCCCACCGATTTCCCTCCCGTTTATTTGGTCGGAGCGATGGAGGAGGATATCAATACCCGAGGCGGTGGCTACCAGAAATGATGAAATTGAGATTGTTGGTGCAGAACAACTTTGTACTGACTTTTGGAGGTATGTATTTTTAGGTAACAAATTAGAAATTACTGGGATGGAGGATAGGATATTGACGTTATCAAGTCAATATATAAGTTCTGTTTGGTATATGGACATAAGCTAGGGTTCATAAACATATTACATGATAAGTAAAAACAACTTGTGATGCGTATTTGGGGAAAAGATAGAGAATGCTGGCTTTAAAGGGTCGAGTTGTCAATTTGTTAGTCTCTTAATCTAACATATCGGATTTGGATGCCTCCGGCAGCACTGTATTAGATTCTGATATGGCAGTCATTACACATTCAATTTTATCACCTAGCAGTGTACCGAAAAGACACTACTGATCAACATTAAGTTAGACCTCATTTAGAACTTACTGTGGAATGAGGAAAGGACTGGCTTAGGTAGGTGGAGGTATTGATTTATCAATTGGGCGATTTCTTCATGCATTTTTTTACTGGAAACTGCCCACCAAGATATGATGACTTAACTTTTTTAACAAATAAAATTTGACTAGTTATATGATCAGAATTACAGTTAGCATTATGCCACATACTTGTTTAATGTTTACACTCTCTAATGCATTTTTTAAACATGAATGCAGATAACAATGGATCTTGGCTGTGCTACTGTGTAGCAGGTAATGAATGATTTGACATCAATAAGAATAGCTGCTCCAATAACTCTTTCTCGTGCGTTGATTTAGGTTCTCATGCTTGAACTTGTATAAATTCCAAATGCAACTGCAGTTGGTAACAGACTCGAACTGTTTGACATTTGTTGGGATTGATCTGTCAAAGACTCTCTCTTTAATTTTGCTGTCAGCTGCAGTAAAGATCAATTCTGTATCTTATGAAAGATATTTTCTTAGCTGAAATCGGATCAAGTGTTGGACGGGGAGGCCGGTTCCGACAAACACAAACCGCAATTACTGTCGTTCTTTTTGTGTGTGTGGTGATTGTATTAGCTGCTAACTGTAAAATTAAAAATTCAGAGGGAATTCCAAATCCCTAGCTCCGAGTATAGTGCCCAAATTAGGTTGCAATCAGCTGTATCCTCTTGCTTCAAGCTGAAACTGCAGAAATGACGAGTGGGGTGTTCTTTAAACAGAGTGACCTAGTAGCTGTCATGTTCCGTTGCTAGTTGACGAAGAAACATGGTCGTTGAATGTAGGAGATGGAGACGGCAATGGTCACAGGAAGAGACTTGGTTGGTTCGTCGGGATGGAGTGTGATTATTATTGATCTGTGTTGGCAGTGAAGTGTGGGTAGTAGACATCTATGACTATGTAAGTGATAACAGAGTAGAGTAAGAGTCTAATTAAGAGAGGTGTCATATTCAATGGCAGCACATTAATAATAATGGAGTAATTACTACTGACTTGGGCAGAGAAAGAAAGAGACATAAAGCAAATAGTGAGAGTGTTGAGAAGGGGACAACAGCCAATTCTATATATAAAAGACAAGAGAAGAGAGGTGTGAGAACATGACACTTATGTTGAAGAGCTACCTTTTATATTTGATTATGGCAAACCAAACTTCTCCAAGGACTAAGTGTTACCAAGTAGGCTAAAATTCATTGGGAACTTGGTATTTTTCTTTTTGTGTTTAGTTTGAAACTGTGTTGCTTTTAGTTTAAAGTTAGAAGTGAAGGAATTTAATGAGATTTTCTGCATCTAACGTAATCAATACCTGCAGTGAAGATGTGAACACCGATCTCTACCAAACCTAGATCGATCATTAGGATTCTGGATGAAGGAGGGTGACCAATTGGTCGATCCACAACACTAATGATCGTTACGGACCGGAGATGAGGATCCTTGGCAGATGTGTTAACCGTTAGAAGTTATGGACTGTGTTGTGTAACGGAAAAAGAATCCAGGGCAGAAATGTGCAACTCTTTTGGTCAGACAGAAAGATGGAAGAACAGTCATACAAAGTTCTCGAAGTTGCAAAAGAGACAGCAAGGGGAATCATGTCTGGCAGATTAATGCATAGAGGTCGGCTCGGG
>TCONS_00164590 scaffold34 778235-780510
TTCTTTCATGTTCTTTACTGTAGACTTATTCAAAAGAAGGTGTTATCATGTACTGTACACATGTAATATCTGCTATGGTCCTTGACTCCATATTTGCATGGTTATTCTGTCTGTTTCTGGTATATTTGATTCCAATATTTGAGGCCATATTTTTAATTTCATTAAAAAAAAATTGATGTCTACAGTCATCAAAAGATATAAGGAGACATGTCTGCTCTTTACTCAATTACTCCACCACCATGAATGTTTTTGCAAATGAATGAATAGAGATTAGAATACTGGCCAGGACACATGAATGTTAGGACCAGCCAGTTAGTTAATGAATGGATCAACAATCTTGATACAAAGTTTATCATTTTTGCTAATCATTTTGCATACAGTTTATATCCGTGTTTGGAACCTGCAATTTATGAGGCATTGATGCCTCATGTAATGACACTGCTAACTAATACTAGAACCCTTGGAATCTTTTGCAGAATCTATCAAATGTGTGTCTAATATTCTATAATGTTGGTTGCAAATGTGACAAGTTCACTAGACCGTTCAGTTACCTGATCATGGATGCATGTGGCTGAGTTAATTAGCCTTGTAATTATAGATTAGGGTTTCACTTCATTGTTTGCCCTCTACTTCAGATGCTTTTTCATGAGACAAGTTAGTTAGGTTTGCTCTATCTTGAATTTTGGCTAGTATTAACTAATAAACTGACGAAATACTGCACGAGTTCTTCGTCTAGTTTGATCCTAGCTTTGCTGAGACATCTTTATTTCTGTGTTCCTTCCTTATTAACGCCTTCATATCCTGACATGCTTAGATAGATCGCCTATGTTCAATCACTTCTACTGTTTAGGTCCAAGTGCAACTCTGACATAATGGCCTGAGCCTTTGCTGACTACTATTCAGTGAAACTCGTATTCTCCGCTTGTTAAGAAGTCACTGATAATGACTCGTGTTTCCATAGTTGAAGGAGTTATAAGAACAGTAACTGAAAGATACGAACCAGGAATTCTGATAATGCCTTGACAGTGTCCTAGGCATACTTGTTTTAAGAACTTCCTACAAAAGGAAGAAAAAAGAAAGGAGTAGCTTTGTCTGAAAATCTGAAGGTATCTGCTGCAGGTTTTACTGGCGGCTTGAGGCTGGGTGGGATTATGAATCAGCCTTGAGTGGACCAACTGGGTCAACCTTGGAAGCACTCAGGAGTGAATATTTGTTCTCAAAGAGCGCCACACTGATGTCAAAGAAAAGTCAGGGATAGGGGGGTCCTTCTTTCCCAATCACCTTTCTCTCTCTAAAACCACCTATATATCTATATTATTGCCAAGGCCTTGTCCCACCATCTCTGGTAACTTGTTTTCTAAACATTTCAATTTTGTGTGACGTGCTTGTTCAAAGGAAAATTCTTTTTTCCTGACTTTTTGTCAAGCTTGATGTTTGAAGTTAATCTGTAGAGATTATCAGTTAGGCTGGCATAGTCTTGAGCCTAGTAGAAGCAAGAGGGTTCTGTCTGATAGAGGGAGGCACATTTAGATTGATGAAAGGGATATAACAACTAACTTCAACTGGTATTGACTATTACTCACAAGTAGATGGATTCCTGATGCTTTAGTTGCAATCTAGTACTGTACCAAAGTCCTTATCTTTTCACACCATCATGCCCTTTCTGGTGTCCATAGTTATTGCATATGGTTGATAAAATTTGCATGTTTTGTTTGAGAATCGCCATTCGGGTTGGCAACCTATGGTAGGAACGGCTCCAAGTTAAGATCTTTAGTCTACGTGGGGGAAGTGCATAGTGAGAGAGAAGAATCCTAATCCGGATAGGTTTTGTAGACGAGATGAGCGTTTTGTTCCAGCCAAATGAATACTTATCCTTTGTTGAACTTTATAGATCATATAGATAGGCATGAACTCTATTGTAGAAGACTTGGGCTAGGTAGAAGCTAAGCTAATAATGAGAATGTTAGAGTTCTCGTAAAATATGCATTTTGGCTGAACCACGTAAATTCCGTCTGCTGTGCGATTGCTCGTTTATCTATCATCCTAGATCATATAGAATCACAACTTCTAGTTTGGGTTGGCAACATTGGCGGAACCACGTAATCATTCGTGTCTTATGTGTGATTGCTTGTTTTTATCTTCATCTTCTCAGATAAATTCCGTTTGTGTGCA
>TCONS_00073942 scaffold177 70717-72020
AACGGTTCATAACAAGTTAACCTCACAACAGCAAATTTTGATCATAGAATTTAACCTGATGGCTATGATGTTGAGCAGTTAAAGTGTCCGTAAACTGGGACGACGACTCGTTCCAAGACCCGTAACTAGGGAATCCTGCTGCATCAGTGACGTAGAATCTTCCATCGACGAGGTTCTTGGCATGGTCCGAACTGGTAGGAGACAAGCTTTGGTCGTGCTCGAGCTCCGACGATAGCATTGCCACGGAAGATGAGCTCCTGGACAGGAAGCTGAGTGGACTTCTCTGCCGTCGACTGGCTTCTGATCTATTGCTGCTGTTAGTGTAGCTCTTCATTGAAGCATAATGACCATTTTGAGGAGCCGAAAGGTCAACGAACAGCCCAGCCGGGGAGCTACTCTGCCTAGCCAGACCCGAATAGTCAACCGTCTTCGTCGCCGCAGCTCCCAACGGTGCCAACAAGCCGTATGAACTGTC
>TCONS_00173827 scaffold360 269062-270747
ACCAGAAATAATTTTCAAATCCCTAATTTTCAATGACTCTCTGCGACGGGTGATGGCAACCGACTTCATCTCGGCACAACCTCCTCTGATCCGGCGACCACAACACATATTCCTTCTTCCTCTTAAATCCTCTCCTTTCAGTTCCCGTTTTCTTCTCCGATTCGGAGACCACGACCTACTTCACGGATTCATCTCACCATTCTTCTTCCCATAAATCATCTCGGCACAGCTCCATCTTCTTCCCGTAATCAAGTTGAGTCTCAGATTGGCTTCGTGCAGACTCACGCTCAGTTTCAGTTAAGGAAGGAGATTGACAAAATTGATGATACGCTGCTTGCTGAGGTGACGTCGATTCTTCTAGCAGAGGGAGTCTCGACAGACAAAATACTGACGAACTTTTGAACCTGAGATTGGTCTTGATGGCAGTTTCCGGGGCTTTCGTTGTTGTAACAATAGTTGTTCTTCAACAATTAAAGAGATGACGGGTTTTTATTGTGTTTGAATTTGCATTTAAATAGATTAATTGATTTGATTTTAGCGGTTTGCGGTTGAGCGGTTTAAACCGCACCGAAACCGCAAATTGACGCGGAGCGATCAGGCCGCACCAATACTTTAGGCGGAGCGATTTTTTATATGGTTACGGTGCGATTTTTTACATCGTAATGGTGCGGTGCGGTCGGTCCACACTCTGCCCACCCTTAGATGGAAGGACATATTCCAACATCCAGAACGAGTCCATGAAGAAGCCTGAGAAGCAGGAAATCTGAATGTCTTGGTGCTAGAAAGCTCACTAGAAAGGTGAAGGAAAGAACATCTTCTTACTCTGTTTTTATTCCTCATATCCATGCATCTATCTATTAATTCCAATTCATTCATAAATTTTCACCCAGAAATAACAATTTGCAGCTCGATGGATCTGTCTACGGTCAGAAGCCTCAAAGTCATTAAAAGTAGGGCAAGTAAGTAATGGAACTTGGTTGATGCCTTGATTTAATCTGGTGGTGGTGGATATATATCTATATATAGCTTGCTAATTAGATGTAATTAACTTAAACGTCAGTCAGTGAGTCAGTGAGATGATATATTTAGCTAGCTTAGCTACTTGATGATGATTCATTTGTATCAACTGCAATATATAAACATGATAGATACTACTTTTCTGTCATCAGATCCAAGAGACCTATCAGGCTAGAAGGGGGTTCCGAGATGTCAAGTTGATTTCATCGTCCCAATTTTCCTCCTCGTGGAAATGGTATATATGTATGTCTGATTATTTTGTAATTGTAGGAGAGACATATTTCTGAACTCCAGTTCACTGTTTGTACTTTATTTGACCAACGGAACTGAATACGGACA
>TCONS_00013062 scaffold1068 43776-45047
CGTAACAATACCCACTATCATTACGAACCCGTTATATAACCAACATTTACCGGTCAATATATACGCCTAATAAGCCCACTAAATAACCTATATGTACATGAAATTTATCCCGCCAACGATGTTCTCGATTATCCCGCCATTTCCGCCTCCTCCGCTTTCCTTCTCTGCTTTCCTTCTCTGCCGGCGGCGCATCCTCCGATGATCTTTACCTTCTTCCGGCGATGAGGCTCTTGGGCTGAGAGGAGCAACCAAGTTGGCAAGGAGACTGTTCAAGATCCCTCCTTTCTTCTCTTCATCTTTGCTCTCCACTACCACTGGGTCATCCGCCGCCGTGCAAGTATCATCACTACCGACTTCCGGTGCAACTTGTACCTCGTCGTTTGGGTAGATATCAGGAGTTCCCATTGCACAGTCTTCCATTTTTTTTCTTTCTCTGAACTTTGATTTCCTCCAAATCTTGAGCCTCAGCAATTCAAGGGTTTTTGAGATTTTTAGGGACAGGCGTTTGCTTCCTATCTATAAGATGAGTATTACAGTAAAGCTTTACACGTAGTTCATGGCTATTTGTTGATGGTGCAAGAGCCAGTAAGCACGTACCACCACATTCGGTGGAAATCTGGGGAATCTATTGTCTAAATCTTTAGATATTTTTTTATACGGTTTCCTCATCGGGGTTTGGGCCTGATGACGGTGGGTGGCCGGTGGTCGAGCATTTAAGTTCTGCAACTTCAATTGAATACTAAGATAAATCCAGTTCTTCGATATATCTCCCGGCATGTCTTCCCCGCTCAAGTCGAGTCCAACAACAAGACCAAGGCCACGAGCATCACATCTGATACGAGGCCAATCACAACAGTCCGTGCTCGCATCACAACCGTTTGGCAGAGTTTAAAAGAAGCCATAATGAAACCTTCCATGCCACTGAGGATGGAGCTCTGCGTGAAAAAAGCCTAGGCTAGTGCCAATGTTGTTAGCATACATGCCAAACCTCCATTGTTCTTCG
>TCONS_00016702 scaffold1106 2292-3277
GCTAATATAAAACCTTCAGTTATTTTCTCTTCCGCACCCTGCCTCATAGCTTCTTCCTCTTCCTTCAATTCCAAAATTCTCTCTTCTCTGAGATTTTGCTTTGCCATCATCCTTCAATTGCTCTTGCCTGCCATCAATTTTCCTCTTCGTCAGCCATCTTGGTTCTATTACCATTGCCTTCCGCTTGTTGTTGTCATTGTTTTGGGTCCGGCTCTGTTTTGTCTTCTTCTTCTTTGTTCCATTATCATTTACCACCTTCTCCTTCTTTGTTCCTAAACCCCAAACGCATTTGGAATAACTCAGAAGACTAGAGTAGACGATGGTTGCCATTGTTACGCATTGATGACGACTCTGTTTCACCGTTTCCCTCAACCTCCTCCTTCCTGCCGTCGCATGAAAACATGGCATTATAGAGCTCATAAGGAACATTCTGTTGATCTCTCTTTCATACCTTGCCTCATAGCTCCTTACTCTTCTTCTTCTTCCTTCATTGGCAGTTTGGCACACCGGTCAATTTCAGAATCCTCTATCTTCTTTCTCTGAGATTTTGCTCTGTTATCATCTGCGACGGTTCTTAGCCTCCCATCAACTTTTCCCTTTCACAGCCACCTTGCTTCTATTATCAGCTTTTGCTTGCCGCCTTGTTGTTTGAGCTCGAGGTGGCTGTCTATGAAGAATAAATCTTTAATATGAAATTTTTAGTTCTCTCTTTCACACCCCATCTCATTAGCTTCTCCCTATTCTGTTCTTCATTCGTTTGTCAATTCTAGAATTCTCTTTCCTTTCTCTGGCCATCAATTTTTTCCTTCAGCGAAAACAGAAGTAGTATGTCGGCAAACAGTCCCCCAAACGAAATTGAGACATAGTCATGGGAGCAGCGCAGCCACAAGAAGTTGGAAATCGCGGAAACAAA
>TCONS_00240223 scaffold592 93218-95086
GAGAATTCTATAATTTTCCCACATATCGTTATTTACTATTTAGGCTGCTAGGCTCTGTTCACTGTCTGCTATTAAATGTAGTTGTCAAGAACCGAGAAGGTACGCAATAAATCAACTATATAGCTGTTGATATTACTCTATCTCCCCATGGTCTCTATCTCTCTCAATTCCCTCCTTATCTATTCCCTTTCCAATTTAAATCGCCGGAACCCTATGTCGGGGTCATTACAATGGAGGACGCACGGTTGTGCGTGTTCTGTGCGTCTTTCGCTTCACTTTCACGCACGACCGTGCGTGTTCGGCTTCACTTTCACACAAGGCCGTGCGTGTTCGGCTTCACTTTTACGCACGGAGGACAACAGCCGTGCGTGTGCCGTGCGTCCCAGCTGCTTCATTCCGACCATTCCTCTCCATTTCAATTTTGGTTAATGAAGAAATCAGAAGCTGGCGATATTGAGTTTGAATTTGTTGCATGATCTCCTTATATTAATTCTGGACTGGCCATGTTATTTATAGTGAGAAGAAGCATGATATGGGAAAACAAGCTTGGAATGAACATCAGTGGTTGGTTCATTTCAGCTGCTACAATTTCCAGGGCAGTTCCTTAATTGCCACATATTCAAGCTCTGGCCTTTTCTTGGGATTATGTTCCAGATTCCACTTATAAAGATCAAAGCCATTATATCACACAGGCATACATATATATGTGTATGTAATGAAGAGTGTCTGTCAATAAACACTAGAGCAAGAAATGCAATAGCCAGGTGTTGTTGATCATTGTGAATCTCCGAGGGGATCTTCATAGACTCGCCTTGAAACCTCTGTCGTCCCAAGTCATCACCAGAGGGAAAGACCAACCCACCAAACATTTTCTCCATATAACTTGCAGCTAAAATGAACATCTCCCTTGGAAAAGCTAGCATAACACCATAACCATTAATGAACATCTCCCTTGGAAAAGCTTATCATTTGATGCCACACGGAATGATCATTTCGCCATCGGTTAATGAAGAAATCAGAAGCTGGCGATTTAAGTTATGGTGGTAGTGTTTGAATATGTTGCATGGTACTCAAAGATAACAGAGATGATTCAG
>TCONS_00224145 scaffold508 84691-87595
CCCTTGATTACAGTCTGACTGAATGACTTAAATCTAGCGAGGAGCTTGCAGGACCACCTCAACACAACATTCGAAAAACGTGTCTTGTTTCGATGGGTAAACCATGGTTAAACTTTCTTCAACTAGTGTAATTACTTATTTCTCAGACTTTATAATTAGCTTCGTTAGGTCATGGGGACCAGTGGAACTGGCATACATGAATGGCATGCACATGTATGAAAAACTAGGAATTATGTTTTCAACTTTCATATGGGTTTGATTTCACGATGACATGTTACCTTCATCAAATGTTGCTAGAGAGAGCAAAACCATTCCGCAGTAGGTTTTCAATAATGAGTAAATTATTAACTAGTTATAAGGTTTATGATAAGTCTGGTTTTCAGTTAAACAGATTTTGAAATCAAGTTCATAGGTTTTTAAAAAAAAATTAGAACCAAATTGTTTTATGGTGGTTTTGTTTCCTGGTTATGAAGTTTTTTGGTTTCTATAACCGACATAATTACTAAGGTAAATTCAAAATTCACCTTACACAGTGAAATATTCCAAAAACTCACGATCTGAAGTGAGTATGGTTTGAGTTACAATCACAAATGTTACTTTGGTTGGAGATTAGCGCTATAGAAATTCTAGAATTTATTGGAACTGCTCGAATGCCTCTTGGAAATATACAAAATAAATAATTTAAGTGACTTTCAGTGGCTACTGATATTCTCTTTTATCAAACAGTCTCAAATCTTGCAATATAAGTTTTGTCTGTGCAAAACTCCATCATCTTAGAACAATACTTTCCCGTGGATCATACATATTAAATGTTGTTAAGTGAGTCTTGGCAGGAGCAGGTAACCTGATTGGCTCCATAGGCAAGTAGGCTTCTTTTTGTTCTTATTGGTGTTTTTCAAGCAAGTCTTGGATGGGGGTTGTGAATTTAGATAAACATGCCAACAGCTACAACTATGTGGGATCTGAAAATTGCATCCTGACACTAATACTTGTTAATTTATTAATCTTCTTTCTCCCGGAAACAAGGAGAACTATAGCTGGAGAAACAATTAAAAAAGGATTGTAATACAGGCATGTGGAAAGGAATAATGCTGCACACTATGTTTGAGTTTATTGAACAGGTTTAGCTCAACTGATCGCTGTCGCTGAGATGGCTAAGTTTAAAGAAGAAATGATCAATCTTTTTATTTTTTGGGGTGCATATCACCAATCTTATATTTTCAGAGTTAGTTGCCATTTCTGTCCATAGGTTTGACCGTCAGTGTGATTTCAGAAAATAAAAAAATATTTGTTGAAGATCATGGAAATCGTGGGTAGGTAGTTGTTGACGTTTGATGTAGTGGTTGCTTGATTTCTCAACGTTAGCCACTTGGATTATACCAAAATTTCTAACCTCTGTGCCTCTGCGTTCCGAATAATTTGGATGGCAGATGAATGAATTTTTACTTAAAACTAACAGCCCTTTCTTTCTAGTTCACGTTTGTTTAATGAAGGAGATAAGCTTTCTTTCTAGCTTGAATTTTATCTAGTTCGGAATGATTCTTCGATAATGTTCTAGTTAAAAATAACTAACAAAGAAATGTGTGTGTGCTTCTCCCTTTCAGCTAACTATCAACAACGTAACATGAAATTTGGGAATCTGATGGAGCAGAGGCCATAAATCATTTACATGAGTAACAGTGCATGAAACAATGACAAGATTTCTATTCATAAAAGAATAGCTTTCTCCAAGTTACAGGTAACAATGCTTTTGATTCTTACGTGCGTCATTTGAATGATACACTGCAATATGCAACAGACAAGAACATGGTATTTTCACTATTTGTAAATGCTATTTCATTGGATTGAATTACGATAGGAGTAATAGGAAATGTAGGGCCTTTTATACGAAATATCATAAAAGTATTATATTGTAATGATTAGTCTCTGAGGTTTGGGTAATTACGTTGAAATAATGTTGATATGCGACAGAAAAGAAGAGATAAGAGCACATGATGATCATAATAGTTTGTCACTCTGCACAGTACATATGACAATCAGAATGACATGCAAATTGTGGAAGAGCTTGTCCAATGGTATTGAATTATTGGAAAGCAAGTACCCAATCATTACGCTCCTCTTAACAAAACAATTTTACTAACCATTCTGATCGACAACTATATCACTTCATTTTCAATATTTGATATATAGAGAATAAAATGGAGAAATGTGGATATAAGAGTATTATCGTGGATATGAATATCTCCACCACACGGCATCTTGTTTTGCTTCTTTTTAACTTCCATCTTTCCCCCTTGTTCATCCCTACTAATTAATAGTTCTAAGTCTCCTCGTCTCCATCCTACCATCCCATCC
>TCONS_00258599 scaffold67 2219660-2220399
TAACGAGAAGTCAATCATCTGCGCCCAAGGAAAAGACCAAAAAACAATGTCGATTTCTTCCATCTCTACAACGGCGATCTCTTCTTTTGGAAACCAGCACTCAAAAAGTTTTGGTTTTTACTCTTCAAAACTATCTTCGTTTACGTCTGTACAACAACCGTTTCCGCTTCAGCTCAAACCTAACAACCATGATTCCAATTTGCCGATTTCATCTTCCTCCGTAACCTCCCGAATCATACCTAAGGTTTGCAGAAGAAGTTTACCATTCCTCTTCTTGGAGTCTGTTTTTGGATTAACTGTCTCAGCAGGAGCCGTATTCAGGAGCGACGCTTCTTCAGTATGGACTTTTAATTTGTCTTCAACATTGTTGTTGCTGATTTCAAAATTAGCCCCTATGATGAAATGATCCCTTAGTTGGATTATAGGTAGCTGATTAGTATGTGGGGTAATCTCTTGTCTGGCGTAAGCTTTGATACATTGAAGATCAGCAAAGGGAAAATCACATTACTTGTCTAGTTGTTGAATCATCTTTCAGGTTGATCAGGATTCTGGGTTCACG
>TCONS_00211972 scaffold47 6510-7511
AGCAGAAGTCCAATACCTGTATACAGCAGTTTTTTTGTGGTTTTCTGCCTGACAATGCATCCCAAACCTAGAGACCAGATCATGAAACCTCTCATAGGTTTTTTTCTTATCAAGGCCAAGTCGTGAGCATACCTCTATACCTACAACTCCTTCAGTTCCTTTCTCATCAATTAGATCATACATTTGCTGGTTAATTGGGAGTTCTAGAAGTTGCTCATTAAGTTTAGGCCCCCATCCAAACTTCAGCTCTCTAATATCTTCAGTTGCACAACTAGCTCCAAGTGGTTTGGTCTCAAAGATCTTTGGGGAAAACTTGTTCAATAGATGTATACAACGCTCAACCTTGTCATTTACTTTAGCATTGAACTCATCAACTAGACCAGCATCCTTCAGTTTTTGAAATATCTAGAATATTATGTCCAGTGCGTATGCATTAGAACATTTGATCTTTTCACCGTATAATAGTAAACGTTAAAAAATAGCTTTGGAGTACAGTTATAATTGTATGGTTAACTTACACGTCTCCAAGCTCTGTGCCCAAAACGTCC
>TCONS_00066524 scaffold1630 258960-261219
ACCCAACATACAAGGCACATATTTTGACGAATAATATATATGAATTTACCAAATCTCCAAATCAAATTATGCGTCAAATTCGTGACACTGGCAAGTTATTTTTAAAAGAATATGGATAAATAATTCTCTTCTCAACCAATTTGTTGTTGATGGTGGAACAATCGAAAAATGTGTAGTATCAACGGCTAGAACTGCAGTATGTTTATGGACACTTTACGGAATACCTGAAAAATGACAGTGACAGTAACAGTGCTATTCCTGACTTATGTTTATAAATAAATTTTTATGTGTCCATAACTATAAATCGAATCGTACAACAGACTTGATTATATATGGAACCAGTAGGATTCTCTACTTCACAATTATTTCTCAAATAATATTTTATTGAATGTTTATTATAATATCACATTTCCACGTTAAAAACAAAACGGCTAGAAATACTTAACCAGAAATTTGAAAACTTTTGGTTTGGGTCCCAATTTTCAACCCGAATGATTCAATTCAGCTCCTGTGTTTATAGATACAATCATGCATCCGCGTGTGCCATTACCGAACCGGCCGACCAAGTCTTTTGTTTTTCTTTTTTCACATGAGAATAAATTTTTGATGTTATGAATGCTCAATAAATTCATAATAAAACATTAAAAGATGGTCAAATTTAAAAGTTATTGTTCCACATATAATTGATTATGCCGGGACCCTAAACAAATACCGAACTTAATTATTCATAATCAGGTATAAATTACTCTTAAGAGTTAGTCATCAAGCTAAATCCATCTTAGTTCCACTCCAACCAAACTTGATTTGTTACTGAATCGATCAAGACAAGGATCTATGACTTACAGAACATGAAAATCAATGACAACCCACAATCTGATTAGTGATTCATTATCTGAAAGGTTCAAAATCGTAACATTGAGCACAAGCCTTTTTTAACAACATGCTATCCGCTTTGAGCATCATCACTTATGGATATGCGTTTATGGTGCAAAACAATTATTTTATGAGAGACCGTCCATCTCTGTACTATTCTTAACTGAGCACGTCCAACTTTCAAATTCGTACAAAAATTCGTATATTACATCCAAAATACGTCTTTATATATACTAACCGTTTCGGTGTTGCCACATTTCTCTTTATATATTAGTAACTACAAAAGTAACCGCACTTGCCACTGAGTTACATTCTTCTGAGTTAATTAAGTTTAGAAACAATCAAGTGAGTAGAAAGGTGTTGGAAAGCCATAAATTACTCATGACCACAAAGCTACATTAACGTTGGGATTCTCCTTTTTCAAGCGTTTTGTATCGTTTGAATGAATCATTCCTAATTTTTTTTGAATTGTGATACTTAAATAAAGTCAACATATATAATATACGAGTGAATTAGGAAAAAAGTATTACTTCACTCTGATCAATTTCTAACCTTTAATCTTATTATAGCACTTAAAATTAAAATTATATTATATATGTGCCACGTTTTTTTAATTTCTTTTCTATTATGAACTCAATTTAAAGTTGAAATGTTATATTTTAGAGTTGAAATATTGGTGGATTGTATGTTGATAAATGAGTTAAGACTTTGATGTCATGACAAACCTGGCTAAACTATGCCCAATATGCTGGCCGACAAGATAATATGTGACGCAATAAACATACTCAATTATAATCATTATATCTCATAAAAAACGACGTTTTAAAAGAGTGTCAGTTTGTAGTTTCACCTTCCTTCAACAGAATTGAATCATAACTCGTGAATTCAAGTGAACGGTGTACTCTGCTAGATTTCCACTTTTCCACATCAACTCTGATCGTGTCCCAAAACGCCTTTTCAACTTGGCGAAACCAAATGATCACCATGTTCTCCGAGACATATCGATAACCAAGGCATCTCCGTTCATTCACCTCATCAATCACATGCCATCCTAATTGACGTGACCTTTGAACCATAAAGAAAAGCTTGTAGCTACGATAGAGCAACGAAATTCCAAAATATATAGCTAAGCTAGGGCTTTAAATTAACTGTCCCTTAATGCTTAGCTCAAAAGTCGTGGGCTTTTTTCCTAAATTGGCGTCTCGTG
>TCONS_00095676 scaffold221 157624-158392
GCAAAAACTCCGCCGTCGGAGAAACCGAGTCTACTTCGTTGACGATTGTCGCCGGCTGCGCCTTCTTTCGTAGGAGTAACCCGAGAGGAACCGGAGATTCCCACCGACGAACTACAGCTTTCTAGGCGAAAACTGTACCAGAGTAACAGGTTAGTAAGAATCCGGTAATAATCCTGATCAGATTCCGCCAATTTCCGTTTTTCCTTTTCGATTTGATTTGGCGCAGACTTCCATTTCATCCCGATCAAAATCCGCGGTTGCTAATGCCGCCAAGACCCATCGTTCCTGCCCGAATGACACGTAGTCGGTCTGCCAAACAACTACCTACAAATACATCGGAGAATGTAAGTGCTTCTGTCGGAATAATGTACCAGATTTTGTTGGCCTAAACGACATGCACCGGCCCGATTCAAGAGCAAAGGTTAGTGTAAATTCATAATTGTTCAATCTAATGCTTTCGAGTTCCTTTTCAAGATGATTGTCTCAATCACAGTCATTTGAATTGTTTCATTTAGTTCCTTTTGCTACCTAGTTGTTTGGAAGCTTGCTACGTGCAGACTTGTTTAGTTGCTTGAGCTAGATACCCTTAGTTCTGAATCTTGATGAGGAACATGATGTTTTTATTGGAAAATTTTGCATGTTTTGATGTTGTTATGAACAAGTTGGA
>TCONS_00264666 scaffold701 572119-573631
GCCATAGGGTAACCAAGAATGTGCATTCCTTTTGTTCATACGCACCATACCCAATGGGCTGATGTGAAATCAATCAAACGTGTTGGCAAGCAACACTTGTTACAACATGGGGCCCTCTCTAGTAACTAGGATCGATTAGCCTCAGAAATCTCTCAATCAACAGAGAGACCAATAGTGTACCAACAGCAAAACCCAAATTCCCACCTGCTAAGTGGACTGGAGTCTACTCATCATCATGCCCCCATCATACTCCATGTTTTGCAATTTGCAGCACAAAAGAAGCCAAAATGTACAACTCCCATCTCATGACTCATCTCATCTCGTACTACAGCTCCAAGCATTAAGAACACTATAAAATCACTATAACTCCTCTCACCTGTGAGCTTATCCATATAGTAGCAACTAGGCCACCTTAGCGAAATTATGATGCAAGAAAAAAGTACCGTAATTAGTGTCAGTATTTCCAGTAACCGCCTTGCTGCGAACTGTATGCTGCTCCATATGGGGTAGCGTAGTTGGAATAGTTCTTGAACCCACTCGGTTGGATGTTGTTGTTTCGATATGTGCTATGAGCATTCATTTCTATATACTGTTGTTGCTCAGAGTTCGATGCCGGATAGGAGCTTTGCTGAAAACTGTTTTGGTGTTGACCTCTGTGTGTACCGTTGATGTCACGTGTCATGTACGACTGACCAGTCTCGGAAAAATGCTCTGCAGATGCAGGTCTCTCCATAAAAGTTCTAGACCCGTCAAATTGAGGGTCTTGAAGCCTCGTCCTCTGTCCAGGACCCTGGTGGACATTTGAACAAAGGCTTACTCTAGCGAACACATCAGAATTTGCGCCATTACTTGACGCACTGTGCTCAAATCCATTGTTTGCATGTTGGTATCTTGGAGGAATTTGATAACTCTGAGGTTCATAATCACGTGCCCCACCCCTAAAGACTGGTTCATATCCA
>TCONS_00232540 scaffold561 10121-11590
TACACGGGCGTGCATCACTACCCTCCGGCCAAAATGAGCTTCCGAGATCGGAGCTCCGTGCGTCAGTTGGAGTAAACAGCCGATCTTCCTCCCAGACGACAGTTCCCACCAATAAAGTCACCGTTCACGATCACCAGTGGGGTGACCAGTATATACTTGACACAGCGGATTGAGCTTCCTTTTGCTTGCACTCTTGCAGGCATGAGTGTTGTACTAGTTGTGCAGTAGGTGTAAAATCATACTAAGGAGATTGGACAATAAACATGTATGAAATTAATGACAAAGTGATGCGAATCTGCTGTTTTGATGCTGGGATATGCATTACTTTGTGTTGGATTCCTGTCTCGAAATGGAAACACAAGATGAGGATGAGGTACGCTTGCGATGCAAAACCGGCATTCTCAGTTCGGCCAGTTTATGCGTCGGATGATAAAGCATTGCAGTAGCTACTGAAGGATAAATCTCTGTTCACTATAACTTTGCAGCAGAAGTAGGAGTTGATATTTCAAGGGGTACTTGATTTAGATGCCTTGGTTCATGGGTTCCTTACATACTCAGTCATGTTGCTTTTCTTTTGGCAAAAATTTACAGGCAGACTTTGTAAACATCTGGGTTGGCCGCACAGGTCGATCGAGCTGGTCAATATGCGTATCTACATTGTTAAAGCTAATATATTACCACAAATTGAAGCTGCCTGAACTACATCCATGGAGGCTGTGTGATAATCTATCAAACTACATCGCACATGATGGTCAGCTCTGCTGCAGGGAGTACCACATTCAACTCATCAAGGAAAAGGCCACAAATTTTGAGTACCATTATTGCAGCAGAAGTAGATGCTGAATCATAAATCTCTATCCATGACTATAGCTTTGAGCCTGCGAACCATTAACAAATGTAAAAAACGTTGCAGACTTTAGTTTGAATCATTGATTTTGATATATATGTAAGCTAAGCTAGCTCTCCAACTCCATAAGACTTCCTTTTCTAATTCATTGGTGGATAATGTTGTTATGGAATAAAGATAAATGTGTTGATTTATCGCTATTCGTCCGG
>TCONS_00294536 scaffold87 537161-538960
ATACGATTGGGATGTTACAGTTTTGCCCCAACCTCAACTCCACTAAGAGGTAGTTTAATGTCGCTCTTGATCAGTTCTTACCTTGAAATCTTTGTCGGACAATTATCTTTTCATTCAATCTAGATTCAAGAAATGTTTGTTAATCAAGTGTTGAGGGTACGACCTCCTGGGGTCATCCTCGGCCTTCAATCGTCGTCACCGAAGTCTCCGCGTTACCGCTGTTGTCGCCGGGCTAGCACATTGCAGTAGCCAACATCATCAACTTCCACCTCCAGGTTTCCAACAAAGGTCATGTAGAAATAAATCAATCTGAACTTTGTCCACATCTTGGCAGCCATAGCAGCAATTGTAACATTGGAATCAGTTTTCCACTCCATCAGATTCATCTTCAATTCACAAATCTTTGCTTCTGAAGCTCTGAACGTTTCTTATAAGTTTTTCTTTTGAAGACTTCGACAGTAGGATCGATCGCTCGAATTTGTTACAAATACCAAACCGGAAAAGATGAAAGGATGAGAATAGATTAGAATAGGTATCATTGATCTATTTATACTGAACGAAAGCAAAAAAAGGAAGAACACGAAGATTAACTTGGAGATTTGAATTGGCATCGAGAATGGCTGAAACAGTGAAATCGAAGGGTTTTTTTGGAGATACGGCGCTGGGTATTACCTAAACTGTGGAAGATTTTGATTATTCTATCCGAATTTTATTCCAATCGAGCGGAAATAGTAAGGATCGAGAGGTTAGGGTTTCGTGC
>TCONS_00213247 scaffold472 138537-138856
CAGCAATGAATCTTATCCATTATTATTCAACAAAGGAAAGGGCACCATATGTTGGATCCAAAGTGCTGCATACGTTTGCAATCCATAAAGACTCAAAGAAATTACAATCGCCTAGCCATCTGTTCTAATCAAGTTGAAACCAGAAAGTGGCGGCACCAAAGGAGATGCCTTTACTTAAGTTTTGCCTCTCTTGTTGGAGGATCAATCTGCAGGTAGGTGTAGGGTGCTGTTGGTTCA
>TCONS_00115789 scaffold267 232790-233664
AAACAATCTCTTTAGAAAATCCTCTTCTATGTGGGTCCTCAGTGCTCTTCTCAGCCTTCTCCTTGTTCCATACCTCCTCCATCCAGCCATTGCCGCCGGTTGGCCGTCGACCGCAACTGCTCTCACGGAAGAGAGAGAGGTCAGAGGAGAAAAGCTTCTAATCTCCAAGATCCACCCACATGCAAGCTTACCCGGTCTCGGATTCTAAATAATCCAACATGCGACCAGCTCGATAGCTCCGCTCATCGATGCTCCTCTGCCAACTCACCTCTTCTCGAGAGTTCGCTACTAATTCCGAGGATGGTGACTGCTCATAAGCACTTATCACTGAAGCACTATCTTCGAATGCTGTCGACTCATGCATGCTCACAAGTGGATTCTTATGTAATAATCTACAATTATTCTAGAATGGGATCGTGGTGCTACTTATGGGCAATTTGTAGTTAGATGTAGCTTGGTAATTTGTAATTTTTTAGTACTCAGATCATAAGATAGTCTCTACTGTTATTAATGAATACGATACCTATTATTATTTGTCTTGTCACAAGTCACTCTCCCTAAGTGTTTACGTGATAGAACTATCTTAAGGGCAATCATTAATTATTGGGGA
>TCONS_00219966 scaffold488 1305690-1306389
TCGCAAAGCCTTCGTAAATATATATATATGCCTATTCTTTAAAACATTTGTGGCACTACCTCGATAGTGCACTTTGTTAGTATCATCAATGTACTATAACAATTAAAGATGCAATTACATCCCTACTTTCACTCAGGCTAACTCTGTAGATTAGGATCATCCCAATAGAATCAGAACGCCAAGCATACAACCTTGAGAGGCGTTACTGGCGCCAAAAATGCAAATATTATTGGATGGAATCTTGGGAACGGAATACAGCCTTCTTCCATTGTTCGACAGATTGGGTTCTCTCTTAGATATACAACATCGTGGATGATTATGGCAGTATAATTAGGTATAGAAATCTAATTACTTGGTTGTGCTTTATGAGTGGCATTGGCGGTTTAGTGGTCCTCCGACCAAGAGCTTTGTCCCCTTCTCCACTTTCTTGTGCGATTTTTGTCTTCCTGGTCACCGTTCCTGTTAAGAGGAGGAAAAGAGTGGCG
>TCONS_00032061 scaffold123 1717040-1718119
CGAGTGAGCCAAGGGAAAACATACAACCATTAGGTAGGAGTATTGATCCAAAATAAGAGATCAGAAAGCGACTATCCGAAAAAAGATGTACAGTGGTCGGGGTAACTGTCCTGCACTTTTTTTTATCTTAATAGCACAAAGAATACCAACATGCATACCCAAACATCCATCTTTCAACAAGTTTGCTGGACTGCGTTGCTCCCATCTTGCTTTTGTTCAGCTTCATTCATCATAAGCTTCTGCCGTTCATTCTCCAATCACTGCCAAGCAGATAGTCCATTATCTATGAACATCAACATGCACAAGAAGAACACAGTAGTATAACGACCGTTTCTGGATGAGTTGCTCCAAATTTGGTTGAGAATTCCTCCTCTGTCACACCTTGCCATTGTCAGCGAATGAAGAATACAAAGTGATGCAAGGAAAAATA
>TCONS_00217023 scaffold475 1629155-1629580
GCTCGTGTTCCATATATTCTCCAATGTATGGAGTTCTGTGCCCTTCCCTACAAACTTTGTCAGAGTTCCCATATAGCAGGAGCTTGAAGAAGATGACCGCATCTGTCAAAATTGCTCAGCTACAGATGTGTATAGAATGAAAGACAGATAATGCTGTTTTAAATAGAATGTACAAATTATACAACAATGAGTTGGAGAGATACGGTAATACAAGTATGTAACAGGCCTACCAAGCACACTTAACCTTGTAACTAGTTATCTAGCAAAAATGAAGACTAGACAAGGCCAACCGGCGG
>TCONS_00026302 scaffold12 889866-892618
CCAAGGAAGTAGCAGATGATTTTGATGAAATGTGGTTTTTACCTGGTTTAAATGCCAGCTTAGCGACCATCTGAATGAATGAGGCGGCCCCTTCTGCATTTGCACCAAGCTCAGCTTAAGGGCCATGCGTATAGTGGATTTGGTCTAGCTCGACCACAAACCTCTGTAACACCATGGGTAATTATAGATGAATCAAACACTTTTCGTCGTATGATTTGCCAGCAACATTGCGACAGAGAAGCGGTGGGTGAAAGGTTCACTGTTGTAAGTTTCTTACAGCTTCATGAATTAGCAGTTAGCCAAATTTAGGTATCTTGGGTGCTTCAAAGATGATATACTGAACATGCTCATCAATCAACAATCAAATTATACATTTCGAAATTGCAACAGTATAAACAAGCTTTCTATCAAGTTTATACATTTCCAACAGTATGAACATACTAATGAATCACACTGAACGTGTTAAATCTGTAACAGGACAAGGTTTCTATCAGCATAAACGACTGAAATGCTCCCCCCTATCAACTCTGCAGTAACAGATGAACCCAGGGTTTTCGGGTCATTTGGAAGAGGGATCCAAACCCAGGATTTTACGGGTCTAGATTACAATATTACAGAGCTGTCGACCAAGTCCCCGAGCAGCAACAAAACAGTCAAATCCAGAACTGAGCAAGAATCAAGCTTAGTGCGAATTGAACCAATTGAGAGTGGGAAAACAAAGTTTACGAACCTCTGTTGAAAGAATAGAGATGTCGCCGTCGACGGAGGAGTCTTCTTCAATCGCGGCTGCTAG
>TCONS_00089877 scaffold2083 73261-75753
GGACGAGCCCGGAGTCTCCAGGGCCATTCCCACCTTGCAGGAACAGATGCCTCTCTGAAGGGATTGGTATTCTTGAAGCAGAGTGCATGTTCTGTCCTTGGTGATGATGATGGTACATTTCTATCACCCCTCCAATAAAACTGAACTTCTATGTAGGACGACCACTTACACTGATGCCTTGTGTTTTCTTCCTTTGATCCAATCTGTCGCAGATTATGACGTCGAAAACTTGACTATGCAACACTCTTTGAGGTAATCATACCGCTCTGTTCTTTTACTTGAGTTGAGGTTCTTCTGTATGCTCTTGCCCTCTCTTGGCAAATGCTCATTGTGAAAGGTCGACCCAATCATGTCCTTATAAAGAACCGGGGGTGAAGAAAGAGAATGTAAGCTATTTAGGAATAGAATCTTGAAAACAAAAGCCGACAGAATGCCCAATCCAATCTAAATATTCACTACGAGTTGAAAAACTTTGTTTTAGGAGGAAGCTATGCTCTGAACTCTCTAACTTTCCAATACAAATGAGTGGCTCTACCAATTAAAATTGTTCTCCCACATTATCTCTTGGAAACACATTCACGCCTTGAATTAGATACTTAGAATTGATTCACCAAGAAAACCTTTTCTAAATTGTGTGCATCCGTATTTTGCCCTCTGGAAAAAAAGAGTGAGAATCTTATTCCTGGATGTGAGAGGTATTTTTTTTAGGAGGGAATCCATCATATCTGTTATCTTCTTCAGACCTTTCATCCCGTAGCATTCTCAACAGAAGATTCTCAGATTTAAGATATCTTTGTCGCTCATATTCGTCGTTTCAGCTGTCAATGTAGTTGTAAAACTATTCATGATCTATTTGATAGGGGGGAACTAATGCATAGTGGAGGGAGATATCAGTTGTTGTTTATAAGTGATTCTGTTGACTAGAGCACCTTAAGACTTTGGTATTAGACCATATCAGGGGTGAAGTTAAACAAGGAAAGATTGGAGAAGAAACAAAAATAAACATAAATGAAGGAAAGATGCTTGTTCTTGGACATCGTTTGAAGGCAAGGAATAGAACCAAAGAATACATTCTGTTTTGTCTGCTTCAATAAGTTTGGTACTTATTCAGTTCCATACAGCATAAAAGAGAAGGGTCCACAACCTTTTCATTCTTCAACTGGCAGCTGGCCCCGCACTGTGGCGAATCCATCTGGGAGGGAGAGAAAAAGAGTTGTACTTGCTTTGATACTTCCACTTGACAAAGGACATGGCATCCATGAATGAGTCTGCCAAGGAGGAGTAGTACCCCTGCCACTCGGCTACCGATTTCTGTATTTGAAGCCAAATCGGTCGAGCATAGGGATCATAAGCCCCTGACCCAGTTCACTGGTCACTATTCGCCACCGGAATCATCATGGTTCACATGGCCGCATCTCCTTGATCCGGACAGCCTCTATTCCAGGTTAGAACAATGACGTTTGAAAAGCAAATTCGATTATTAGACATTCTCCAAAACATTGATGCCTGAAACAGTAAACCACGATCTTTCACCGGAATAGTAGTATAGTACTACTGGTGATTGTACTTAGCTGAATTTCTTCTCTTCTTATCTATGATATCTGACTAAAGGAATACTTTGCTCAGCTCTTAATCTGTTATATCCG
>TCONS_00139918 scaffold297 396256-398499
CTCCAATCAAAACTCAGCATTAATGATCAATTTCTTTCTTCATCGTCCACCTCATCAATCACCAATTTGCTCAAACGGCTAGGACCAAGCTTCTTCCTCCTCATAACCATACTACTCCTCCTCCTAATAATCTCCATTTGATTGTTCCTTCTCCTAACCTCCATCATTGCTTCTTCCTCAAGCACAAATCTCCTCATCAACACATCATCCCTGAGCGACTTCCCTCGGAAAACCGGCCTCCTAATACCACCTTCCATGCTAAGCCTCGCTGGAACAATATTATAATTATTAGGAGGGGACGACACCAACCTTTCTTGGGACACAAGTAACCCTTTGGATGATGAGGACCTGGGATAACTGTAGCTTCTTCTCGGTGGGAACTCTGCCCCAAAAACCTCGTTGTACGAGGAGATTGGCGCACAGAGACAAACCCTAGTGAATGATGTCGCGACCCTCATGGATGTGCACTTTCTTAGCTTGTTATTAGTGCCTTTGCTAGGGTTATTGTCATTAGGGTTGTTGGTATGAGGTGGGATTCTTTTAGATGATGATTTTGGGGTTGGGAATCTCCACAATCTTGGGGAAGAAGTAACCTGTGTAGGAGGCTTGGGGATGGATCTCCAATGAGAAGCCATGGTTAGTGCTTTTTGGTACCAGCTGGGTTTCCTTGAGTCCTGAAGGGAGGTGTCAGCTGGATCTTGCTTGAACATATGAAAGAAGAATGAAGAAGTAGAGGAAGTGGAAATTGCAGAGAAGGAATTGGGGGGAATGGCTTAGAATTGAAGTACTGAG
>TCONS_00104445 scaffold242 27160-29789
CTTCCAACACAGTTTATGGTTTTATTATTTGTTTAAGTGGTGTATACATATATACTTGAACCATAAAACAGGCCCAACAAAGAACAGCTGTACATATATACAAGAAGCATGAACTCACACCCAAAGAAATACAAGAAGCATGAACCACCCCTGCAAACTCGAAACCCAGCAGCCCAAATAAAAAACCTACAGAGCCCCAAAATAATGCAATGCCGCCCAGTTCACAAGCAGAACAAAAAAAAACCAGCCAATTCTGGAAGCAACATGCCCCTAACCTTACACACTTAATTATTGTCATACGCGAAACATACCCCAGGTATGAAGCCAAACAAGGGTTCCAACAGTCATCTTCAGCCCATCACCCCCTTTTCTGTGTCTCTTGACAATATATATGAAATGCTACACTCTTATTGACAGATCCGAACAAAAAGAACGTTATGTCACCATAAAACGTCATCGAATAACCGGAAGAGGTACCTTGATTCACTGCCAAGCATGTATCAAACGGAAGACACACCAAACCTTAATAGATAGCCACCATCTCTTGATACCGAGTACTCAAACACCGAATCTCATATAAGAAACCAGCCACTCATAATCGTGCCTCAAATTTTTTTACCTCATGCAGCCAAATCAAAGCATGAAAAGGAACCCAGGAAACGGACGTTTTGATAATAATGATTGTCGGACTAGAAATGCTTGTTCGTAAAAGGATCTCCCAAAACCCACAAGAATGCTAAATCTAGGAAGGAAGCCAAAGTAGTAAAGGGATGAAAGCAGGAGATCAGAGATAGGAAATGGACCTCTAGAATCGTTCATCGGAAATCTATAACCACCGGAAGAGGTGCTTTGATTCACCACCTCAAGTACCCATTCGCGAGAGACGCAACCATCGGAGGAGCGCCTTGCCACCGACTTCCATTTTTTTGGGGGTGGAATCCACCGACTTTGATTGCGACCAAAAGGAGAGCCGTTAAAGGC
>TCONS_00160133 scaffold33 1890159-1902922
ATCAAACACTACTTTTTTCCGTCTCTCACAAAATATAACAACCTACACCGTCCCTCTTCATCGCAGCCGACATCTGCTTCCGACGTTGACTGAGAGATGAATGGCGCTATCGCCCGTCGCTCACAAGAGTTAGTGCTGAAAGTTCAGTTCACTAATTTGAAGAAATTGATAATAGCGACAGGCAGGAGATGAAGCATAGCGACGGCGCCGATTCTTGAATCGATCCCATCCCGCAAACGAAGCCGGTGTTCGTGCTATGATTTTAAGGACGGAGCTACATGATCGGGGAAGGAGATGGTTACGGCAACCATCGACGGAAACTGCAGCACCAGCGGGAATTGAAGAGCAGCGACGGTGGTTTCGGATCTAGATGGCTTGGGGGCGCGTGCAGGGCTGTGGATGATCAATGCTGGAGCTCCAAACTGCACTTCTGGAAAGGATTTCTCTACAGTAACCAGAAGTTGGGGGACTGAATCTGGAAGTGAAATAATTGGGTCGTGAAGTGTCAGTTCGCCCCTGGAAGTTTCAGCACGTTGCAAAGAAGTAAACGGAGCATAACTCGGTCGTTTGAGCTTATAACGATGCACCGTCAGGAGCGATGGCTTCGTGGCAGCAAGGGGAATCATCTCTGATCAAATTCAGAGATGTCGACTCGTCCATGAGGATTTATTCTGAAGAAATCGAGCACACATCGAG
>TCONS_00186555 scaffold411 136984-137833
CGACCAATTCAGTAGAGGAAACGTAGATAGAAGCACAACCAATCCAAATATCAAGTTGATGTGTCTTCGTCACAACAATCCAATCAAAACTATTGTAGAGAGCCAATTCAGCGGAGGAAACCTAAAGAGAAGCAGAGCCAATCCAAATATCAAGTTGATGTCAATCTTCATTACCCTAATTAAATCAAAGCTGATGTACTGAGCCAATTCAGAGAATTAGACCTAGACAAAACCAGAGCCAATCCAAATATGCCACAGTTGGTCGTACGAATACGGCAACGACGATGCGGTTGTGCGGAAGTGTGTGGTGATGATGAGACCATAATTGAGGATTGTAATTGGTGATCCCATCACCTGTTCAATGATTGTGAGGGGACTTCAATTGCTTGAGAAGAAGAAGAATTCGGGTATGTTTGTTTTTGCGCAAAGCTCAGAAGCATAAGGGATGGAAAGTTGCCCGGGAGGATGGTAATTGATCCCTTCGCCTTGATGATGCCATATCATGTTCAATGATTGTTTGGGAATTTCAATTGCAGGGGAAGAAGAAGGTTTCATGACACTTTTTTTGCACAGAACTCAGAAGCATAGGGGATGCGAAGTTGTTCGGAAGAAAGAGGGAGGGGTAAGAAATAAAGAATCAAAGATATGCTTGATTTGAGG
>TCONS_00122375 scaffold275 349503-351022
GCGCCCCCAGTATATTCTACCATCCCAGGAGGCATAACTGTGCTATGCAACGCCACCAACCTAACTATACTGCTCCATAATACGTTCTCTCCCCTCCCAGATTTGAATCTCACAACCCACAGGCAAGCGGCTTATAAGTGCAAACCCCAACGGATTGGAAAAGTATTCTCACTTCCATCAACTCTTTGAAACCTGATATTTGGCAGGGCTTCTATGGCTACCCGTTGCCCAACTAAACTGGGGCAGAACTCGGATTAACAAAGCACTTCACCTACCATAACAAACATCCATAGCCAGTACAAAGAAAAAGAAACCGAATTTATTTTTATATGATAACAGACGACGTCGACTCTAAGCTCTCTGCTGGCCCTCTCTGTCCTAGCTAGTTCTCTCAATCACTGGCATTTAGTCTGGTGACGAGCTTTCTCTTTTTCCTTCACTTCACTCCCCTGGCTCTTGTCGTACGCAGGGTGATCTTCATGAATCTTCTTATCGAGATTCTCATTGTCCTCGGTGTTCCCACCATAGACCCCACCAAACCCTTCCTCGTCGCTCCTCGTCGAGTACCCTTCTCCAAATGAATGCGACATCGCGTCCCCTTTTCTGTCCTTGGGCTGCGCATCAGACTTGTCCATGTTTTGCTCCCTCCCTGGTTCGCTACAGAGCGCCCTCACCTTCCCGAAACGAACACTACTTGAAGAAGATGATGATATTTGTGGGAATAATAAAGCGGTGGGCAGTTGATTGATACGAAACGATCTTATCGTCTGATTCATCTCTTATATAAAAACTGAAGCATGCTTTATGTCACGGATAGCGACAATGAAGTGAATTTAAATAGAAG
>TCONS_00002793 C8105413 11-488
GGGTATTGACCAACTTGATCTTGAACCTTACTTCCTGGAGATAACCGTCCGTAGCATTTCTAATGATAATCAAACACTGACATGCAAGCAGTCTTGTCTTAGGATTCACATCCTAATGTCCCATCAAGAAGGCTGATCAGCCTCTTCACGGTCCCAGCTTCAAGCAAAGCTTTCTGCTCTGCGTTTGTCCTGCAGGAATGGGCTATAATGCTTGCACCTAGCTCAGTAACGTTTACACCCTCGCTATTCAATAAGGAAACCAGGAATTCAAAGTTTCTATGTTCAAGGAATTCGTATTTCGGAGCCAATTCAGACTGGTAGATCATTCTCAAGGAACGAGCACCAGCATCCACCAC
>TCONS_00065002 scaffold161 111074-111892
AACAGCCATGACCTTTATTTCTATCAATGATAAAATCTAGAAATACTGTTTGCCCAACGGCAACAAAAGAAAAATACAAATATAAAGACAATAAAAATAAGCGTAAATGCAGGGTTTCAATTAGCTAACAGATTCCTCTATTCTCCACAACTTCATCACATAAGTCACTATTCCACATTCCTTTAGTGTTATCCTCTGTACCACCATAAGCAGCCGCTACAAGTGTCAGCTCCATCTCTGATTTCTGTGTCCTTAACAAATGCTTAAGTATCTTACAAAGCTTGCTTAATACTTCATGCAAGATGCTTGCAAAATCCACCTGACACCGACAGTGAATTTTTGGCATCCGAACCTGAGCTGCTGGTTCTGCTTCTTCTTCCCGTGGTGTTTGGATTTGACGGCAGGGTGGTGGTTTTCCAGCCTTCTTCTTTTTGCGTCGATGTCAATGGAGTTTTGGGTTCATCATCAATGAATTTGGTGGTTCCTCCGACTAATGCAACGATCTCTTTAGCGAATTGGCTTGCTTGGAGAATTTCCCGCATCGTTTCCCTTAGCAACATTGCTAATAGCAACATCCTCTTCGGTTCCCCTATTTAAGCTTGTGGTATAGCTTCCCAAAGGGAAATTTCTTTGATGCAGCGCTGTTTAACCTGTGTTTTTCC
>TCONS_00082453 scaffold196 1648280-1648702
GCTTGAACCACTATATCTACCAAGTGATGGGATAACTCTGATAAGCTCTTAAAATATCTTCTCAGATACGCAACAAAAAAGGATAAGCCGATATCATACACAAGGAAGGACATTCAATAGAGATGAGTAATCGGGTAAACAAAGAAGGGAGTGCCTGGCTGCCGATGGAGTCTATGCTTATAATCTTCAGATAGGTAAACGATGTGAGACGAAACATACAACAGAGCTTACTCTCTTTAATGTTGAAACATAGACTTAGACTTAATTTAAGCTTCAAGACTATGAACAGTTCACGACAAAAGTAT
>TCONS_00220806 scaffold488 92183-98650
GCAGCAAGGAAAAGAACCAACTGTGTACTTAATTTAATAATTTATGATGATGCAGCAAAACTTCACAAACATAAAGCTGAATCAGGGTTTCTATAGTACACAGTTCTTTTATTCCTAATGAACACATAAAAAATAAGAATTATAATGACATTCTTTCAAAGTGTGATGCATGCAACAGTTCTCTACAGTCAGCTGGCTGAAATCAAAGCTAGGCATTCGAGCTTACCTCGTGCACAAAATTGTGTAGACAAGGCGAATTGCATCAAGCCTTCCATCCAGGTATTCACATGTTTCGGGAATAGAGTAATTTGGCTTCAATGCATGAGAAGCTGCAATGTAATAATATGTAGCAGATTGACAATACAATTCATTCTGCAAAACCTCCTTAAGATTGGTTGCTGTCCCAGCTCTGACTGTATCCTCTGCCAACCCATAATCTTGCTAATTGCTGCTCCGACAATTGTTTACTTTCATAATAACTCCACTGAGTTCCTGGTGAGCAAGTCCCCAACTGTTAAGTGCCTGAAAAGCATTTTCAAAACTCAATTACACCACCGTAGTGATCAAATTCTACATGCGTTCGCCGAGATATTCAGACATGTAAGCTAACTAAACAGCGATCGGCTGGTGAGCTAGCATTCCCCCCTCGTATTAAACTTATGCTCGAGGCTCAAGTCCCAGCTACGGCACCGGCACGTCGTCCGTCCAGGGTAGCTCGGTTAGACGGTTACTGCAGATTGTGGAAGGGGTATTTTTCGACATTGGCCGATTTCATCCCAA
>TCONS_00275314 scaffold76 338933-340930
AAAGATGGATAAAATCAGAACAGAGAAGCTAATCCCACTTATCACAGAAGGGACCCTTAGGAAATGTGGAATTGCCATGATGAGAAGCAGCATGTCTTTACCTTAATAATTCTTCTCAAATACAGTTTTTATATCAAGTATGTATTAGTAAACGATGCAGAAGAGCTAGTGCTGAAAATATAGTTAGTACCCAATCACCATTGCCATCCGCATTTGATAGATGCCCATTGTGCAACTTTGATAAGAGCTTGTAGTATGCTCGATATATGATAGATGTGCCATCTACAAGCATCACTCTACAATTAGACGTATCACGGGCAGTTTCTTGGAGGAGGTCATTTTCGTATTTGGATGGAATAACTACATTTGCAGGAGAGGTTGCAGAAACCACTTGTTGTGACTTAAAATTTGTGGTCGACAAAGCCCGACAACCCTTCCTGGGTGGAGAGAACGCAAACTGTCTCTGAACATTCTTGGTACTGGTGTGCACGGTGTTTGTCAAGTTTCCTCGCAAGAAACAAAACCTTCTGTAGAAGGAGTTGACGTGACGACTGAAACACTGGTGATGTGCCATGGATTCATAGCATTCCTGTGGAAACGAATTTCGAGCCCCTATCTCTCCTGTTGCAACTCCTTCTCCGCCTTTTTTTTTTCTT
>TCONS_00202983 scaffold454 626723-632554
CCCAGGATCAGAGCTTGATATAGTTGAGGATCCATCAATTATAACAAGCAGACGATTTTGTCAATGTACATACTACAGTACATTCAAATGTAATGTCATCACTTTGAATGATAATGGTGATAATGCGTCCACAACCAGCTTCAAGATGCTTTGTGGTAACCGTCTGCCCTTTGTCTTTTCCTTTGGCTACAATATTGATGTCTATCTCGAAATCATACAGCCACCCAGCAGAAAAAAACATTCTAGGAGTAAATCATTAACATATCTGTCAAACAATGACGACCCAAACATGAAACCTTAGACAGTAGCGATGGATTTAATTGGAGTGGGATAAAAGACTACGCTTGTTCACAAGGCTGCGACCACAGCGCGATTGAGCATAATACGATAACTAAGCCAAGGGATCAAAACAAGTAGACTGCATGCCGTGATCTTTCATTTCAGATTGGGACTCTAATTAACAGGAATAAAAAATCTAACACCAGGTTAAGGGAAAGAGTCTGAATTGCCTCTATCACTGGGTGAGATGAGATTCTCGTCTCCATGCTCGTAGAGTAATACCACGTACCACCAAAATGAAGAGATGAAGAAAAGTTCATCGTTGAGAGATATTCTTTCAGGCAATTTAACAAACAGGTAGAAGGCAAGCAGTTTCAAGTTGCTGACCATTTCATAGTAGCAGAGGTTCACAAGGAGAACAGGAAAAACAAGGTCAAAATCCTAAACATCAAGAAATGAAACTAATAAGAACCTATAGCGACTTCATTTCTTCACCCATCGCATCACTGGGTGGTGGTAAGCTGTCTAGAATGGTGGAATCTCCAGGGACGGTATCTTCAGGGTGTTGCTGTTGTTGTTGTGGGGGAAGCTGATTAGGGGGAGACTGTTGTTCGGCGTTCATGATCTGCTCCATGTCTCTAAGCCTCGTCCTCACCACAGTTGTAACCAGTACTGCTGCAGTGCCAAGGGTCCAAAACCATAGAATCTTGAGGCCAGGGCTCGTCTCTCTCGGCATCTTATGGTACACTTCTTCTTCGTCTTCTTCTAATCGTGAGAGACAAAGTTCTCCTCCAAGAAAGTAATAATAGTAATAACAATAAAGCAGTTCCGGCGGCGGGATGGAAACTCCGGCGGCTACTGCCGACTGATG
>TCONS_00269001 scaffold732 320068-321465
AAAAAAATCAAACCAAGCAATTGGTAAGTAAACTCCACTCTGTTTCCTCAAGCAAGTTTGAGTCCATTCTTGAACTCAAATAAGAAGAGGAAGGAAAGCTTTCTTCTTGCATTTTGAACAGAGGTTTTTCTGAATACAACGGTTACCAGAAACCTTTTAAATTCAGAATACATTGGAGGAGGATTTAAACAGACTTAGTTGTGGAGTTTGCGCTGTAAATTGGAATGGTTAGTTCATGGTTTTGTGTAACTGGCTGGGTTGACAAGGTCACAGCGCTGGATTAATCGCGTTACCAGGTCCCGAGCTTGTCGGCTTATGGGTGCATTGGATCAGAAATTGATCAAGTTAGGGGTCGACTGAATCATAGTTCATTTAGCTTGGAGGTTTTTGAGAAATTCGGGTTGGAAAGTTTGCGACTTTTCCAAGTTGGTCATTTCGAATTTTAGTTTTCGGGTCTAGAAGTTCACCGATCATCGGCGATCATGACACGTTATAGAGCTATCAAATTGGTGGGTGGGTTGGACCGACGGACTATGAAGCTGGATTAATCGAAATACAATTGATTGGTGGTTTTTGAGTTTTGTACGGTTCTTTGGTTGGGCGAGTTTTGGGTTTTTCGGGTAGGAATCAGATTGGATTTGCGCCGAGACTGGTCAAAACTGCACAGGAGAATAATTGATGACGTTATCTCCCTCCAAAGCGCTTTGCTCCGTCAAAATACAAGCCCGTTAAAAATTGTAGCGGGACCCACAGCGTAATGATTTTGATTTGAATACTTTTTTACTCCCCAATTGGCCCTTTCCACCTTTTTACTTATTTATATGTTTTTTTAATCTTTTCTAGTTTTCTCGGTTATCCGATAACCAAATGGTCGGTTAAAACTCGGTCCATTAATCATCGTTACGGGTGTAGGATCATTGGTCCATTTCGTTACAATTTGGTCGACC
>TCONS_00132686 scaffold289 117260-119319
TGCTGAAGCTTGAACATCTCGACAAGTTGGTATTGACAGACATAAATTCTTCCCGGCTCAAAACGCTCGAACAACACGAGAGGTAACTCCCAACAGAGAAGAATTCATCCTGATCTGCATCAACATCATCTCCATTCTTATGTTTAAGCACCAACCGTCTCGGACTCGAGAACAGTTCCCCTAAAAAGTTGTCAGTAATAACAAAAGCCTTGTGCTTGGACTTCTCCATGGCTCTGCTCCTGATTACTGAAACCACAACTTCCTGTTGGTCTTCCAGATCGGCAACATAGTCTTCATCCTCGAGAGGGCTTGAACTGGAGAGGCGGCCACCGCAAGATAGAAAACATCTCTTAGAGTTGAAGCCAGGAGGAGCTTGCATTTCTTTGAAGGGTTTGGTGGGGATGGGGGATGGTTTTGTGGTATCTGGTCTCTGATGGTGGCCTTGTAGCTGATAATCTCTGGGAGATACTGTTGGCTTAGTGGTAAAGATAAAGTTAAGAAGTAAGAAAGCAGAAAACACGAGTTACCCCACGAAAGACGAGCAATGCTCTGTTCTGTTCAAGTAGACATGACACACCACCACACTGTGAACTGCCTTTTATTTATGGAAATTGAGAACCGTCCACGCAATAACTATTACCAAAAGGAAACCTGCAAAAGGGGGATTTTACTTCTTTTTGAAAAATTAGACATTTAACTTTGTTGATCCTTGTTTCAAAATTACTCAGTCGCGAGCGTTTATACCAAGTTTTTATCACAGAATGCTTTCCACCTATTTCCACTGATTGAACCAGTTACCTTATGGCTAAACTAATTACTATATTTGCCATGGAGAAGTCTTTCAAAACTATATTTGAACCAAGAAGAATGAATGATGCACGTTTTCATCACAATGACGAAATGGGTAGGGCAAATTTGATTCCATCACAACATTGTATTTCACATTTGATCCTTGTGATGCTGAACCCACTCAGTCTCTTTTGAATAAAATAAAGTAGATGCCATCTCCTTACTGTTTCTCTGGTGAAGTTGGTGGGATGTAAGGGAAATGAGCGACTGAAGCTTGGCAATGGCAGATTTCTTCTCAGGCGGACACTTGGAGAGGGATGTGTTTAAAGATTGGAGAGCCTGGTCAAGCTTTCCAACAGCCAGAGCTGCACACCCAGCCCTATAAGCCTCGTCTGCAATCCCAACATCATATTCACTGCCAGAGAAGGATTCAATCCCTCTTAGTTCAGGTGATAAAGAGGAGTCCAGATGAGCAGTGGATCTCTCATATTCCAATTTAGTAATTGCACTGTCGATCTCAGCCATTAGGGTTTCTGGGGCGGATGAGAATCCTTTTATTCCATCGAATACACTCCAACCTGGCACTGAGCTTCCCTCTTCACTACCCATTACAACACCAACCTACCAACAAACTAACCCTTCTTCTTCTTCTTCTTCTTCTTCTTCTTCTTCTTGCCTGCCAACTGGAGCCTTGTTTGTCGTTATCAATTTCTGAAGGTAATGTTCAGTTCTTCCGCCAATCAATCCCAACTCCCTACAGCAAACTTGAATCGAATCATGGGAGGATATGTCAACCGGAGTCCGATTCTGCAGCCAAACTGCCAATAAGCTGATTTTATTGGCCTCAAAGGCTAGATTGATCCGTGGGCGATATGGTCATTTAGAATTTAAATAATTTTGTTGGATCCTAATCAAACCATCTTTGG
>TCONS_00262471 scaffold7 127690-129541
AGCAAGAAAAGAATAAGAATCATGAGCCTTCAAACAAATAGAGTAGTTTAACATGTACTTACAATTAACTAAAAGAGCATAGTTGAAATACACTTCAAGTCACGTGAAGAGATACAATGCTAGTGAAATGGAATGAAAGCATAAAATCAACAAACCTTTCATCAAACTAAATAGATTCACTACTTCATCCAAGTACTGCTAACCACATTCAAAACCAATGGAGGAAGATTGTTGAATTGTAAAATATTTTCATATTTCCTCGACGTTATTACTCATATCCACGATTTAATCACCAAGTTCTTGACATGATTTCATGATGAATTTTTCTCAGAGAATCAAGGTCTCTGCTCGTGTTCCACGGGCATGTGATATAAAGCGTAAGGGAAACTTGGGAAGAAAGATGTATTGTGTTTGATGTAAGTTGTAACAAGATTGACCAATGCATCAATCCAATAATTACAGACCTTGACATTGTAGGAACTATGAATGTATTTGAACTTAATAATAATAGCTATAGATTCCTTGAGACACCTGAAGCGGAGAGAGAGAGTAATACCTTGAGAGACCCTTACAAATTGATTGAGAGTTCACCTCTACTGTTGGAAGATGTCAATTCTCTGTCATCTCCTATCATCCTGACAATTTTCTAAATTAGATCTTCACTCTCTAAGCCCATCAACGATCAACTCCTCTTTCAGCTTCCATAAAATCAAGAGTGGTGAGTTTGCATTGCTGATGAAGATTCGTGGTTGGATTTGGGTGCACTCTAGAGAAAATGCAAGAAGAAAGAGGGGGAAGGAGAGGCCTCCTAATTTCGAC
>TCONS_00252905 scaffold651 658427-659599
GCCAAAATTCTGTTTATTGGTTCTATCCAATAAGAACACATCATCAACAAACCCAGAACAACGAACTCGCAAAATCAAACATCCTCGGCCATGCACAAAGGTAAAAAACGCTCTCATTAAACCCTTTACATGAAAAAGCCAATTTCACTCCAAATGAATGCACATCGACCAGGTAGAATGGCATTGAGGTGCAAGTGTGGCATCTTTCAGAAACGGCAACCGAATTGTACTGTTGGGTTCTAAATTAAATCGAGAGAAATTCCCGTCGTAGTAAGCCAGGAAAGTCAATCCACTTTTAGGGTGGTTAGTCTTTGCAAACCACCAGTTGTTTTCATCGAATCCTCTATTGTTCTTACCGATAAAAACATAGAAAGAAGTCAGGCTAGGCCACCTTGTACTCTCCTCGTCGACAAATTGAACAATGTTGGGAATGTAGAGATGAGCCTCTATTCCCGGCATATTACTGCTCACGAAATCATACGGCTTTTCAGATAGATGGGATGGAGGATTAATTTTGTTGGATCAGAACGTGATGAGCTTTGGCCGCCTCCAGTGCCATCATGTGTCTGAGTCACCTTCAAGGATATCATCATCTAAGAGGCCGTCGCAATCGCAGTCCAAAGCAGTAGCTGCATCGACATCACCAACATCGGTCACAACCGCGCTGTGTAGACGATTTGGGGATGGCTCAACCACACCACTTGCAATCAAAAGGGTCATGGTGGAAACAACGCAGCTCTTATCGATGAGACTGGTGGAGTGGAGTTAATCACTATGCCGCTCGAATCCCAGAGCTGCACCATGGTGGCGGTGGTGGTGGTACTGGTGATGGTGGTGGAAGAAGTTGACGATGATGAATGAATGAGTCGATTGATTTAATCCGGCAGAAGAGAATAAACTTGACCCATTCAATCACCAACTTATTACAAGACAGTAGTCGAGTGTTGGATTCAGCTCAGCTTGTACATGTTCACTTTTGTGCCAAGATACTCGCTTGGGACTTGGGCT
>TCONS_00029769 scaffold122 797-2269
CACACCTAAAATAAAGTTATTATCTTCACTTGCAGTCACAGAGTGAATTATTCCGATGTAAGGAGGTGACTCCTCTGGTGGTTTGAAAAGAGCGCAATCCCCAACACAGATTTTCCGCCCGTCCTTTAGCAAATGAATCTCCGATCATCATTCGCCTGTCCAGGAGCAGCCGACCAGGGTTCTGAATTATGGTGGAGAAAATGAGCAAACTAACGAATCTTCACCCTCTCAAATAGTCTGACGCCACACTTCATGGCCACATATCCTTAAACTCGTAAACATATCCAGCTGAAACACCGCCGATGACTTTTTTCCCCTAAAGAGTGTCAGAATCCAATTTGCAGACGTTTACTGACAATCGTCAAGCCAACAAATGGCAGAAAAAAGCAAGCAGGCGATTTCCCAATTAGCAACCCCCAAAAGTGTCAAATTTCGCAATCAATCACACGAATCTCCAAAACGCGGATACATGCTCCCACAATCCGCACTTCTCAAAATACAAGATAGAGTCATCCGACAATTGACGAACCAAACGCAGAAATTGAAGTGAAAGAAAGAAAATAAAATAAAAAGGAACTAAGACTACCTTGTAAAACGAATTAAGAACCGGAGGAGACAAAGAACCATCACCCGTTACAACCAGATTGGCAGGGGTGGGATCTGTCCACATGTGCCGAGCTTTTTGCTTCTCCTCACCTTCCCGTCCATGCATAGCCTTGCATTTTCGCCTGCGAGTACCATCAATACCCACGCCCTTTATCGAAACAACCAGCCCTCCCACTTTTTCTTTCTAAACCCTAAATCCACGCGACGAACGAAGGCCTCGAGCGAATTCGGCGAAAAGAAATGGAAACCCTAATTTTCTTTTTTCTCAATCCGCAATCAAACTTCCTGGCCTTGCGATTCGATCAATCGATCAATCGGAGGAGATCGTGGATCCGACGGCAATTGGTGACTGGGGACGGCAGTAGAAGAGAAATCGGGAGAAATTTGGGAAAGATAGAGAGAGAAAGATAGAACGCGAGAGAGAGAGAGAGAGGAAATGAAGGGAAAAGGGCGTAAGG
>TCONS_00282350 scaffold808 149877-151589
GCAAGAGAACTCTGACTCCACCGACCTACTTGCAGCTCCCATCGAGCTTCCGCCATGGCAGCTCCATCGAGCTCAATCAGATCTCATCTTTCAAGCTCCGATCGCCTTCGCAACGCTCCGACGCCGGCAGCGGCGATGTCCGTGCCTCCTGATTCGCTTCCAATTTCGGTGCCTCCGTCGCCATCTCTTGAGAGAAAAATAGGGGTGAAAAGGATGTTTTATATCGTTACAATCAATGAATTTTGGAGGAAGATTCGACAGCAGCTTCAACGATATGAATATATCTAGCAGTAGAAGTGGTTTTGGAACTGGTTTTGGGTTTGGGTTGACCACTAATGTTGACTCGTTCCAACAAGTCAAAAGGTATGTTCTCAATCTTGAGGTGCTAGTCGTATGACTGTTAGTTTCTTGCAATGAAAAATTGCATGAACAGTCTGCATTTTTGGCAAATTTTAGTTGAGATTGTTCTTGATCTAGTCTAATAAGTTGTAATTTGGTTTTCTTGTATGAGTTACAAGAAAGACAGTGCGACTGTGGAAGAACGGTGCTAACTCGTTTCTTATCCTGAGTACTCAACTAGAAGTAGTAGCATTTTGAAAACTTCTTCCTGTAAGTATCACTGCTTTCATACTGAGCTAGGCTTGAATAGGTTTGTTGGTAATCCTTCAGCTGTGAAATCTTCCATGGGGTCGTTGATTTGATTTGTCGTTGATTCAATTTAGTTACTAGAGGTGTTTTGTTTCAATCAATGCATTTTAGTGCAAAATACAAGCCATGTTAGTCACAACTCAAGTAAAAAATTTACGCTAAAACCCAACTGTTGTTGTTGCTGTTGGGATGTTATTGCTAGTTTCGAGCATTAAGCAGATGCTGCTGTGATAGTGTTGCTTGTAAAGCAAAGCAAGTCTATATTAATATGCACATCTTTATTCAAACTGTATGCAGTATGAAGATTTTATGCAGTATGAAGTTAACGCTACCATGGAGGTTGTAGAAGAGATTAACAAAGGTTTCAGAAAGGAGCTACTTGATGGATTTAAGCTAATTGTGGAGGTTTAAAGAAGTGTTGTGATCATTTTGCAGAGGTTTTAAGAACTGTTGAAACGTTTCTTTGAAACAGCAAGTTAGATTTTTTTTTGAAATAGTAGCAGAATTTATTCTTGAGGGTACTTCTGTCATTTTTTTTAGTATTTAATAACTAATCTTTTATCATCTTTTCCCATTTAATTTTGTATCCAAACAATGAAATTTCACTAATTTTAGAAATTAATCTTGGCACTAAGATTCCTAAAAATTGTATACTTTCCATTTTCAATCCAAATTCTTGCTGCCACAAATGTTGTAAAAGCATCCTGCTATCTAAACTATTATTTTATATTAAGTTTATGAGTAAGGATCGTAACCAAATTACATATGTACTTGCATGGATATCGAAATTTATGTTATTATCGATTGTTGAGGTGAC
>TCONS_00073333 scaffold176 124791-127722
GTCCGCCACGCACTTAGTGATCCGCTTTTAGATTCGAAATGGGCCTCAGGAAGACCAAAACGTTCTTTTAGTTCTTAAGCCCATGTTGCAGTGGGCAGTGGCCTCCTCTCAAACAAAACTGCCTACTCAATCGGCAGTTGAGCCCGTTAGCTCAGCCCAACAGTATGCCTATAATTGAACCCAGCCCAATAATCGCAAAACCTTTCCAAAAACGAGCTCTGAAAAAGGCAAGAACAGATCAGTAGAGAATGTAAGCTAGAAAAATATATAAGTCAAAGAGTAGCCATGCCCATGATCGGTACTGTACATGAAGTTAATGAACCTACTTAAAGCGACAGACTATGACATCCCATGGAGTAACATAGTTGATTGTATCATACTTGTAGATATCAATATTATATTTATTTCCGTTCTTTTTTTTATAACGACATCTTTATCTTATCTACTTTTGACACGAAAAAAACACCAATTATAATCAACTAAGACATCACCCTTATCGAAACACTTGAGCAACTGTCTAACGACTAACCCTTTCTGCAACTCATAACTAATTTCAGAACATAAGTGACATGGATCGTTTACTTTTTCCTATCCCAACAGCTAGACGGTGAAACATAAGCATCCGTCAAGCGACAAACTTTACCATTTATTTGGCTCGTCTCCTTTGGCTTTGGTGGTTGTTCTTTTATATTTAACCACAAATTATTTGACGGATACAATTCATAAATTAATTGAGAGTTTTGCTTATTCAATAAGAAAAAACCAATCGAGAGCTTTGATCCCTTTAAGAAAGTTGCGACCATGGCTCCCACTACACAAATGACAGTCCTTTAAATCCTTTACTTTATGGTCAGGTCAATCTGCAGATTCTCCTAAAACCAAACATATGAATACAAAATACAAATAATTTTAGCCGTTGTTTGGATAATGAACTGTACTGCACAGATATCATAATCATTCATGAGCAAAAGATAAGTAGTGGAATGTTAAAGAACATAAAGAATAATCTACATTAATAGAGATGATATTCGCAGTGCAGTACATCTGCATGAATACAACGTTGTAACCAAGTTGCTCCTTCAATTGAATTCAACCCAAATGTGCTTTCAAGGTAAGAAGTGATTTGAAGGCAATGAGGCAATGAAAAAATTAAGATATCAGAACACAAATGCAATCAAAATTTATATAAAACGACGTTAACAGTAAAGAAAACAAAGAAAAAAGGTTCATCACAAAAGCTAAGTGCAACATTGCAATCAACACGTACAGAGCAATCAAATACATGTAAGGAAATCAAATGGAAATCGACAACATTTTCTTCTTTTTGGGCATCTCATCTAACACCATTAGTGGCACAACAACTGGACTATTTGCAGTGACTTCTTTAGTGTCAGTACTCAAAAGCAGCTACTTTTCTATTGTCATTTTATTGACTGATTTGTCGATTTCAGAAGCTTGTGCTTCCTCTAAGCAACACTGGCACTATTTGATGCCATCGCTAAAGCTAGTGTTGGTTCAGCAACTATGCCCATGTAATCACAGAAAACGTGTATACCAGATCATGGCTTATAATGCTAATTCTCCCCAAGGATATACAGGAAGTGAAAAAAGAGTAAGCTAACCTGACCAATGAGTTCCAAAGGCTAAGAACCGGTTGGTGTGGTTGGACTGCCGAGCTTGCAGCTCCTTAATGGTAACATAACCATACAAAACAGAGCAAAGATAGCTTCAAATCTCAGAAAGTCATTCATCGGAGCTTTACTTTAACAATTAACAATGGCCAGCCACCAAGAAAGCTGCCATAACCGATCTTTTCAACGCCCGATTCGCCAAAAATCAGAAAGAAGCAAAAGACCACTTGGATCCTAA
>TCONS_00072168 scaffold175 591157-592213
GTTTCGTTTCGTACTTCTACGGCGAATTCCGACAGAACAAGAAGAAAAAAATGATGTCGGATTCCGCTGCCCAAACGGAAATGTCTGCTCGGAACAGTAACCAAACACGTGCTGTCGTCTGAGAAAGGGGTTACAGAAGGATGCGATACAGTCTCCGGCTACTATTCGAGAGTGGAAATATGACCTCCCTATTTGAACTCTCGAAATTTATGGGTTGCACTAGAAAGAGTCTTTTAAGTTTTTTAGCCTGTTAGACCCTCGGATTGTGTTTGGTTATTTCGATCAGCAAGCAGATTTTCGATACGAACAAGTATCAGCCATCACCATTACAACTGATACGAGATATGGTCTTCCTGACATTTGATGAGGTTGTATTCCAACAGAGTGAAGGTAATGCCACCTTCGATTTAGAGGAGAGAGCTTCTGTCAACAATGTATCTGTACACTTGACTGACCGAGTTCACAAGATTTGTCCCGACAGTTTGCTCGCACACTTTTCCTAGTCCATTATCTTGTTGACAAGGACGAATATTAGAATGACGGCCGAAAGTTCAAGCATGAATCTAGGACTGTTGATATGTTCGACAAGTCGCTGCCACCTGTAAGTTCAACC
>TCONS_00151410 scaffold312 143621-145153
ATTTAATTATGATATTTAATGTTTTCAACGCCGACGAGCTGGAGCAGTCGGCACTGCAGACCCATTTGAAAACTCCGATATCTCACCAACAGTTGATGTTTCCCTTGTCATAAATTCCATTTTTTTCCTACCGATCTTTGGCAGTTTTATTCATCTGTGGTCAGGGTTTCGATTCAGTTTCGACTCAGTTACCATTGCAGAGCAAGTCTGGAGGTGATTCGAGAACTGTTGCGGCGAGAAATCGATTCGATCATCCCATCATTTGCCTTTCAGCCAGTGTTGTTGAGCCAAGAATGTCGTAGATGTTGGGCGAGAACTCAAAGCCCCCTCTCGGTACCTATACTTGGAAGGGCCATAGGTGTAGCCGGGCTGCTTCCCGACTTAGTCGATGCCGGTTCTATTAAGATATGAATACACAGGGGGAGATTTCCGCCACTGGAGCTTGCTTCAGGGAAGTCTCACGCGTCGCCCATGCGTTGCACTGCTGGGTTGCTAATGTCCT
>TCONS_00013780 scaffold107 92000-93052
CTTTCCCCATTTATCACATTCTGAGCGCTGGAGCCAGAAGCCAGTCAGAGTACTTATATCTATGTGTTGAACGAAGAAGTTGTCATAAGAATCTATCCATAATATAAGTTAGGCTGGTATAACTGTATAAGGCCACTTAAAATGCTTTTTCGCACATGGAGCAAGATTGAAGAATGTAGTTTATGTAGCCATGAAAATATGTGGTATCATTACTCATGTGAATAGCTGCTACTGCAGTAATTTGTTTGAGCAAGTGCTATGAAATAATCCTTATGCTAAAGTAGAGTTGCGTATCAGGGTCATCACTCATGGCATTTTAATGTTTAATTACCTCTTACTGCTTAAAATATGGATTGGATTATCCTCTTTTTGGGGCAGAGTTGAGTATGCCAAGTGATCTTATATACGCTTCTTCAATCAATGTGGTTTTACAGGTGGACATGATGGTACTGAAGCAGATGAAGGAGAAAGACCTTAGAGATATGGGCATACCAATGGTATTGTTTCTCTCTCGCTATATACTCATATCACAGATCAACTATTGTCAGCTAATTTAACTATGCCGTCGCATATATGCTATCGAATCATGGATGAAGAAAGCAAAGAGTGTACACGACAGCGGTGGTTTAAGCTTTAGTCACGATATCGTTATGCATTCTGTAATCTGATACATAAGAGCATCTTACTTCACATTAAGATTATACTCTGAATCCATCCTTGTGAGAATCAAACGTACATGAAATCTCGCTCTAACTCGGTGCCTTGTTTTTGTAGGGACCAAGAAAGAAGATCCTTCTCGCTTTATCGCCTCCTTGAAAGAAGCCGGCATTGTCATCTTAACTTACTCAATGGTGCTGTGCGGCTTTTACTTAAGAGTGATTCTTTGAACAAGCAGAATCATGAATTATATTACAGCTAGCATCTTTCATGTGTACAGAAAAAGGAAACATTGACAATCTCTGCTAGCAACA
>TCONS_00185561 scaffold391 64192-66102
GGCAACTAATCCAACAACGACAGCAACAATTCATATCCCAATCACACTTGTGTGACCCAATCTTCAATTGATTTTTTCAACGTCTGTGCCTGCCTCCATTCTAGTTCTATCTATATGCATAAGACGTCCACTCATCACAAAGTTTCAGCTATATTACTTTCATTTCCCACAAACATCTGACTTGAACACACAAGCGTCTGTGCCAGTCCTCTTCTGTTTAAGCTATTCACAACTGGCTTTTCCTTAGAGACTTGCTCGGCCACACCAATTAAGTCGCAGTTTAATTTCCTGGTGACGATCGACGAGCTTTGAACATACACACACCACCATTAACAAGAGTCCCCTAACACCTATGTTAGTTGATTAAATGAAATTGTAACTAAAGAGGAGGGAGGACGAGTGAAGATGAAGAAAAAGGGGAGGGGAACGAGATTCTGGTTTCTTGAAGATGAAGAGGAGGGAGATGAGTGAGAAAGAAAAGACCGAGAGAACGGAGAAAGAGCGAAGAACCAAAAAAGAAGAGATGTAATGTTCATCTGAACTGTAACCTAG
>TCONS_00047207 scaffold144 150961-157197
ATCGAATATGCCAGATCACTCAATCATCAAGCAAGATTACTTTCCCCAATCTCTTTATTGTCAGTACATGCTTCTGACCATGAATAATCAGAACGATTGGTTTGGAGATGGTGAACGGGGTATCTCCACTCGCACAGCCTTTATATCTCCAACACAAGAATATCAGCGGTTCCACGACTGTTTAACCACCATCTTTGAGGCGGGATATGATTTTCACTGTCTTCTATGGAACATATACAGATGTTTCCGATGTACTGTGCATGGGTGATGCAGCTAAATATATATAGAGAATTGAGTATACAAGCAGACAATAAACATTGGTTACATTGATCTACAGTCTAAGAACCTAGGTTTTGATTCAAAGTGGACTCATGCACTTGGTCAACACAGATTAAACGAATTTGGAATAAGCCCATAAGACAGTGTTTGAACCTGTTGAGTGCCTGGCCTGAAGAAATTGAATCCCTTCTAGACTCTTCAAAACTCTTTATAGCGGTAGTAGAGTGCTCATCAGCTTCCATATCGGCCAAAATCCTTTTGGAGGCTGCGTTTGGCATCCACGAATGGAACTTTGAATGTGCTGAACCATCATCAACAGATGGCGAACTCTTCTCCAAAAGCCAGCAAAAGTTCCAAGGCCAATGAAGTGCAACACACTGATGCTGAATATGGCCTCCAGAATCTGCAGATAACAAAACAAGATATTACCATATTTGGTTCAAATTCATACCCCTAGGCCCTAGTATAGAAAAAACTAGCCAACTTATGAGGCTTCTGTTCAAACTAGTATGACGGGTCACCAAGATCATTAGTTAGGCTGTAGAAGTGAAGACTGGAGAATCTAAAGTTGAGAGCGATAATTTTGATTGTTGACGACCCTTGAACGAAAATGAAGGAGGTGAATTACCTTGGAAGCAAAGGCCAGAAAGAGAGTAGGTTGGTACGAAGGAAAGAAATTCAGTGTCCATTTATGGAACTTTAAAAACCATCATCAACAGGTGGTGAACTCTTTAGCTTCTCAAATGCCTTTCGGACTTCACCCGACGTCTCAAGCAAAGTACCCCAAGCTTTAAGAAACTTTTATGCATAAATTATTAGATCTAAGAAGAAGCGAATGCTCATGGTCATACTGTTACAGGCAAAAGGACTAGTTCTTCCAACAATTTCAAAACCACCCAATACAGTTGGA
>TCONS_00145864 scaffold306 246556-248625
CTTCTTTCCTTTTCGATTTCATCTCCCCCCTCCCCCTCTCTCTCTCATCGGCGATCTCAACTCACCGGTGGCTATCACCTAAGCCTCTTCCTCCCAATCGGTTGTCTCTCTTCTCTGGTTTGCTTTCTTGATTAAAGGGCACGAAGACCCACATTCCTTCTTCTTCTCGACTTGGGGATTTTGAGTAGTGATTTGCCAGCGACGAAAAATCAGAGATGGAATACTTGGAGGAAGAGAGAACTAGCAAGAGCAACGCTAGTAAGATCTGATTCTACCAAGTTTGATTCTTTTATTTTTTTATTTGGATTCATTTATCTCCCTATTTTATGACCTTCTCTCATGTTCCGTCTGTCGATCTAGAGGACATGAAGCTAGCCCTTATTCGACTTGATTTGATTGATTTATGACTGGATTGATATATGATTGGATGAGCTAGGAAGGATTTTCGTGTTTTGTTTCTCAATCAGGCCATTCGGGTCCATTCACTTGTTTCCTAGAGTTGTGTCAAAGGTTGCAGATATCCTTTGGATAGAGAATTCAAAGAAAGCGAATGGTTGGAGTTGGAGGTCAAACAGAGGTAGGACGGGGAAGATATGGGCAAAATACAATTTTGACCAGTTTGAAAGTTGACCAAACCGAGTTGTATCCTCAAAGTAGCACTATTTAAGCCCATTTGGGTGGACATGTGGAGAATAATCTGTCATAACAATTAGATAGAATCCGATTTTGGTCTCTCTTTTCCCTTCTTTTGGAACCCTAAAAGAGGAACTTCAAAATCAATTGGAGCTTCGATTGGAGTGCTTGAAGGCTAGAGTGAAGATCAAAGGAGCTTTCATCACCTTCCTTTACCTTGAGCTAGGATGGTGATTCTAGCTCTTATTCCTTGTTGTAGTTTAATCATGTTTGGACAGACCATTTATTGTTAGATTGGGGTTGATGTGGATGCTAGGATGATCCCTTCACGTTGAGGAGTTGGACATATTGGATGCTTATATGATTAATGGTGTGCTTGGATGTCAGTGTTTCCAACCTAATTGTGCTATGGTTTGAATTAGGTCAAATCAATCATTTCCTTTGCATGATCTTTGTTTAGAATTGTGTTAGAAGTTAATCATGGATTGAAGTAAGGTGTTTATGGACCAAGCCACACCCTAATTCAACCATTCTTGCTAAGGTTTCTTTAGGGGCTTTTCATCAAGCACTTAGCGGGCATTTCATAAGTCACTCAACTGAGTGACACGATTGAGGGATGGGATGTCAAATGGTGACTTAGCACCCTATCCAACTCTTTCTAAAGTCATTAGGTTATCTGAACACCTAGACCTTCCATGAAACACCTTGTGTTCATTACTAATTGCTTGATTGAGAATAGACCAAGCCTCAATTGAGGGGTCTAGTGATGGTAGTCCATATGCATGACCTTGCTACGGATTCTTGCAAGTGTCTATGTGTCCAGCCTATCTTGTTTGTGTGATTTGAGCATCTACTAAACCCATAATCTAGCAACTTCGCACTCATAGCTTACTCTTGATACTTTTTGTACTCGTTCAGTTAGTTGATTCGAATTGCATGCTTGTTAATGAATGTTAGTAAAACTAGTTAGTAATCGTAGATCACCCCTTGAAAACTCTTTGTGGGTTGAACTGTGCACCAAAATGTTGAGTAAAAGTTAGTGAACGACCCTCAAAACAATAATGACACTATTGCTAAATTAGAGATTGGTTAGCAACCTTTCTCTAGCCAATCACAGTACCTGCTAGCGATATTTCCTAGGAATTCCCCCACCAATTTCGAGAAGTAACCACTTGGGAGCTCATGGATTTGAATTAAGAAAGGGACCTTGTGCAGCTCCACCTACTTTGTTCTTCTCTCACACGTACCTCATGAAGTACTAGGAGGCTGCCATTATAGAGTCAGGGCCCATTAGTTAGGATTCGTTGCAAATCAAGCTCATGATGGAAACGGAATAGGTACATGCCCCCGC
>TCONS_00050536 scaffold1491 361356-363006
CCGAGTTTGAACTATTATCGATGAATTTCTCTAGCTTAAGAGATAGGATCTGATATTCTGCTTCTACTGTTATAAAATTGATGTCGAATTTTCAATTCTTTGGAGTTGCTATTTCAATTCTATTTCGTTATATAGTAATCTCCATTGAGCTGAATCGTGAAATGATAGTCTGTGATTGTGTTCAATAACAGGGTTCATGTCCATCCACAGTCTGGACAAATGAGAAGCACCACATGTATATTCATTCGTTAGAAGCATCACTTGTTCAACAGCTAAACCAATCCATCAGTTTACGTGGCGGCTTTCGAGGGTCATGTTCATCCTCACAGAACGACGACTGTAATTCGCCGCAGCAGGTTAGGGATTTAATTTGAATTATCTAGTTTTGAAGATAGAGAGAAATATGTGTAGACTTCTGCGTCATTTCATTTGTTGATCGTGTGTTAATGAAGTTCTTATGTGTTATATTCTCCAGCTTGCTTACGATTGTGAAAGAAATGAAGGCTTGTTGGATTATACATCAGATTCTTGCCACATTGCTCGAGGCAGAGATGGGAAACGCACGAGAAATGAGCTACCTGTTTCCTCTGAAAGCTCAAAAGAATCGGACTGCTGCTTAAGCCGTCAAAATTCCGTGCAGAGTGTTTTAGAGGTTTCAGATCAAAATTTCATAGATGGCGAATCGGAAGAAAACTCGAGCTATGCTTCCATGATGAAGAGATGGAAGACAGATGGAAGAACATACCAAGTAAATTAGCAAAATTAGTCTGCTTATGAATTAAGACTTATCATTTACGAAGCCTCGATTTGGCCAAACTTGTCTCACTGTCGAGCTTTCTGCCATTTCACAGTTCTGAAGACATCCCAAGCATCAAAATTGAGCTTCTTCCCCAAGAGAGAAGCATAACACACTGCAAAAAGAGATGATGTGTATCTCTTCATGGCAAGTCCCGCATAACCTCGACCCTTTCCACTGGATGATCGAATTCGAAGAATTCATGTAAAGAGAAGTAACTGGTGTTGGATAGGAGTTCTTCTTTGGAACTCGGTTTAACTACTCTCATGGCCCTTGCCTTGACAGCAGTTTTGTTGGGCTTTGGAGATTTTGATGATAAGATTAAGAAGCAAGCATAATACATTTACAGGCTCAGAAGTTGGAGCTGGGTTTGCAATTTACTATATTGTACATGTGGGGTTCACTTTGATATACCATTTGTTAAAGGCTTCTGAATGTATGCTATTCTTTTAGTTTGATGTTAGTTTGTCGTAAAAGTGTTTCCATTACATTCCTTTTCCTACTCT
>TCONS_00158513 scaffold327 541758-542895
CCAATGGGTACAAAGACAGTTGTTCTCATGGGATCTTAGACATTACTAGCTCCTCTTGTAGCTGAAAGATAGTGTCTTTTCCTTTCCATGGCCTTACAGGGATGGGAAATCCAGTGATGTGAACATCTTGTTTGGAATTGAACTTTTCCACAGCTTCTCTAACTAAACCAATCTGCAACTGAGGAGGCAATTGCCCCCTACTCCCACCAGGACCCCTTGAACTTGATTCTGAAAGCTTGTACATTTTCCCCCCTCCCTGCTAACTAACTATGCCAACACTCACTAACACACAATACATTAACCAGCAGCAAGGAGAATGGCGAGGTAAGCTGTAGTGGTTCTGGTTTTGATATTTCTTTCTACACCCACCTTCTATCGAGAGATCTCAGACCTATCTGTTTGTTTTTCTCTTGTCTCTTTGGCTTTAGCTCGCTCTCCCTTCATCCTCTTTTCCTTTTGCTCTCAACTTTTGCTTTCTTTCTTGACAGTAATTGGTCTCAGGTAGTAGTATAGTCAAGC
>TCONS_00303635 scaffold915 359601-360200
TGCTCATTTGTCTGGTCGCTCTCTCATTCTGGATCTGACCAAGTGGCGAGGACTCTAATTCTTGCTCTGCTTCCGACGGGAACTTGGGTTTAAACTTGGACGACGACTGTCGACTTACTAGTGTGAGGGACGATGACCAGTAGTAGGCTTTGCCTCCTGCAATTGAAGTGGGGCGATGGAGACTAGAGTCCGATTCTGGAGACAGGGAGTTTCCTCTCTGGGGTACTTGGGAAATTTGTAGATTCAGATCCCTTACAGCTCCCATCCACCACCACCGACGAAAGCAACATAGACTTCTTCGTCATCGTTCAACATGTTTGATGCGGAGGAGAAGCTCCTAAGGTAATGGCGCC
>TCONS_00211610 scaffold465 442764-444881
CCGCCCTCTATCAATTACCGCCGATCAGCCGATGAACTGTTCCTGCTCTTCCTTCAGTATTCATTCCTCTTCGATGAAGATCCTACTCCCGCTAAGTTGTACCTGGGAGCTCCGACTCGGGGTCCGCTTCCGTACGAACCTGGTAGCCAAGGCAAAAGCCAGTTCTAGAGCTTGTTGGTAGGAGCCCGAAGTAGGAGTAGCAGAGGAGGATGAACGCGATGATGACGAGATATTCGTCCCGAGGAAGCCGAGGCACGACCGTCGAAGCAAAGCAGCGACTTTCGAGGACTTCTTGTGAGGCAACTGAAGTCATTGTTCCCAGCGATTCGACATCAGGAGGGAGTGGATGATGAAACCCTAGATTCTCAATCAGCGGATGAAGAAGAAGAAAAAGCAAAAAACGAGGAGAGAGTAAGAGAAAGAATAGGGTGATGGTGGAGGAGGAGGCTACACACTGGCCATTGGATGCCGACATAATGCAGGGGATCTATGGGTCGTAGTATTTCGAGCACCATCTGATCAAAAACCACTGGGAGAGGGAGCTCGACGAAGGATGGCTGCTCATATGGTAGTATGCAATTAAGGCAAGAATTTGCGAGCATTTCAGCCTACGATTAGAGAAGTTCAGGTAGACAAATACTTGTGATTGTGATCTTTGTTGTTCTTTTTTTGTTTGATTGTGATTTATTGTTTTCATCACTAGTGACAAATCAATGATTTTGCTTGTACTCGTTTCAAAGTCGAGTACTTCATTTTTGACAAGGTGAGGTTTGGTGTTGTACGTTTTCTCTGTGTGGTTATACAATTAAGCATGGTGTAGATTGTAGAAACCCAACTTATTTAGTTGTGGTGTTCTTGGGGTTGCCTAGATGACGATGAAACTATAGTTCTCTATTAGTCCATCAGACATATAAGGTGTTATAGTTGAAAATATGAAAGGAACTCTCTAATCAATTGCTTCCCTTTGATTCCTTCATGCCCTTATTTCGGCTATTTTTGTCTTTGATGCAGGGTCAAGATGGGCCTCACGTAGAAATGAACCTTAATGGTGGTCAATGAGCTCTAAATGACCAGAGTAAAAAAGACCGAGTCATTCACCATAGAAAAGGAAGGAGAGATTCAACAAGTAACCGTGATGCCCCTTAACATCGATATTTGCGGGTCAATCTGTTTTCTTATCCATTATTATTTCTAGATCATCGTCATTAGATGAACTTGCTCAAATCATGAAGGAGATGTCAGTACTTGTGGTAGACCAGATCGAGATATAGTCTACTGCATACTCATAAACGTTTGTTTCTCAGTTTTGTTAGTCTGCTGCAACTATCGGTTACATTACTGCTGCATCCCGATAGGGAACCATTGCCAAGAGACTGTAACAACATTTGTATCATTCAAGCAATCGAAGGAGGGAGAAGAAGCAGAGGAGGTGAAGAAAGAGAGTGGAAATTCAAAAACTTAGCTACTGAGAACTTGTCTCTATCAGTTATCTACTTATCTTGTAGATTAGGATTGTCATAGATATTATACTAAGTTTTTTTTTGTGTATTAGAGAATCCTAGTTTGATGTTTTGTTTTGGAAAATTGATTCCTCGACGAGTATGTTAAATATCCTTTTGAATTGGCTTACTATATAAGAATTATTATATATCATTCGCATTTACATCGGAACCACATACTGAAAATTATCATATCTACAAAACAATCCCTCAAAGTAAGGTAGTCCACGACCAATGTCTTGGTCGCTAAATGTATAATTTTGCGACAATCAACTAA
>TCONS_00285302 scaffold821 249379-250903
TATTCATAGCCTGGATACCAACATGATAGTCCCGAATAAGATTCGCTACGGGACCCTGGAAATCCGTCAGGCCAGGCACATTCTGGGCATTCTGGGGGTGACGTGTGCCAACACAAGCCGAATAAAGCTTTGTGATGAATACAGAAGACCTTTTTGGACCCCAGGTACAAGGGTGATTAAGCACCACTTGCCACCTAAAATCCAAGTTATCATGAAGCCCTGCTGGTATGTGTTGTGGTAGCGGGGTATTAATATTCAGTAAACCTTTGATATGGACCAAACATGGGTCAAGCAGACGATACTCAGCAGCACATCTAGTCAGGTCACCGAGTCTAGCTAGCATTAAGTCTAGCTCCGTCACCAAAGCATCTTCAGCTCGTACCGATTCTTCCTCAATGTCATACAACCTCTGTTTAAGCCTTCTCAAAGTGACATCTATAATGCTGTAACCTTCATCAGACTGGTAGAATCTAACCACTATGTTCTCAGCACTCAGCACATCAATCAGTGGTTTATTATCGCCCCAAAAAGCAACTTTTATGGCTTTAAACAAGCATTGTAAGAGAATGCGGCCTTGGGTAGACAAGGAATTGAACTGGCCTATGGTCCTCATTAACGAGTTCCCGTGCTCCTCCAGAAATTTTGTCCAAATCAGACATTTAGCACCACTTGAACTACTGGCTGGTGGGGACTCGATCTTCAAAGATGAGGACTCGGGAGTTTGATTCCCCTTAGATTGACGGGGTTTCTTCGCCGATTTTCTCGCTGATTTTTTCCCTGGAGCCATTGAGGAGGTAGCAAATCTGCGATGAGTTGCCGGAGGATGCAGTTCCTCGAAAAGCAGTAGATGCCGCGGCAAGAAAGATTGAGATCGAGCAGCAACAGCGGCGCGGCGGAGGTCAAAAGCTCTGGGGCAGGAGCTCTATAAACGTTGGAGTCGCACCCGTCATCGTCTATAAAACATCTCAATCCCACAGTCTTATCATATAATTCTTTCCCATCACTCGATATCTCAAACAATCAATCTCTCAACATG
>TCONS_00231842 scaffold55 257838-260497
ACCGAAGATCTACCATGATAGAAAACGTAAACAAAAACAGAATTAGAGGTAACCGATGAACAGTTTATAGAGATGAATCTCGAACTTTGAGGGCATGTTTCTTTGAAAGGGTAATGGTATGTTACGGGGTATAATTTTAAAAATACTTGATTTCATAGACGCGTCCTGCCGCTTCGCATTCAGTTACCGTTTAGTACAGGCTTGTTTACTAATCTTGCAACTTCTTGAGATGCATGGGATTGAAGGGGTGTGTAGGTATGAGAAAAATTGAAACATGGACCAATGACACAGTGAGTTATAAATGATGTGTGACAGTTGCTGGAGAAGAGGCATATATAGTACACATAGTTGAACAATGTTGTGTGACAGTTGCTGTAAAATTAGTTGAGATCCCTTGTAAAGGTGAGCAATTCATATGTAAGAAGCAAATTCATTTGGCGTTGACGATGCAAATACTATCACATGCTCTACATTTGAAACTAATTTTTTGGCATTAAAAGACATTGCAAATAGAGGATTATAGAAAGTGAAGCTGAAATTAGGAACTTTGTTCTCTAGTAAAATATAAAAGTCGATACATTGTCTATATTGTTGATCAACGTCAGGTAAACACCACACTATTCCAAGCCAAGAGCAGCAAAAAATTTGAACACCCCCAACGAGCCTGCCTGAACACCCCAACTGGAAGATTTAGAGAGAAATTGCAGCAGTGGCAAAAGAGTTTTTGACAGTTTAAATGTATTCTAAGTATGAGCTAATACTTTTGTTTGTGAATCGAGACAGGCACTGAAGCATACTTTTCAAGTTTCAAAAAGACAGGAGTAAGAGGATAAAATGTAGGGTTATAATAAACCAAGCTAATGCCAGAAAGAAGGGAGAAAACAAAGTGAGAGCGGTAGCCAAATGCAAAGATTGGCAAGAGATGAGTTGATGTAGAGAATAAACATGCCAAATTAACTTGCAAACTAATTCATCAGTAGAAAACCCTACAACTATTGAAAGAGCTAACCATTTATTAGAATTGATGACAGAAAGCACCTACGAACTCGTAAGGCAGCTAATAGTAGATTCCGGCTTCCCTCTTTTTACGGCTCGTAGGGCAGCTAGACGCAATTGTCTTGTCTTGTTTGTTGCATTGAAGAGAAGCTGAAACTCAAACTTCAAGCCAAACTCTGGTCGCAATCGAGGCAAACTTTGACTCAATGCATATCATCAATTATTGTGGCATTGCAGCGCCTTAATCGTAAGAGGAACCCTACAAAATTATTCAAAGATAGATTCCAATATGAAAGAAGGGAAAAACATATCAAAACGATTACAAAGCTCAAATCTTTAGCAAAAAAAAGGAAAAAAAAAGACATAATTTACCGGCCATCAACACGCAAACTGAGCACCAT
>TCONS_00270059 scaffold740 8304-8806
CAGCTTTCTTTCCATTGTAGCTTCCTTTCCATTGCAGTCTGGGATTAATAATTCATTGTAAAAGCAAACAAGAGCCCGTCGTTGTTGTTGCTTGTGGTGAATGATGTTACTTCTGTGTGGAAACTGGGTTGCTAATAACTTTGTAAACTAGGTCAGCAAAAACCTCAAGACGGTTCAACTTCATAACGTATTTTGTCGGATTGAGATCTTCCCCATGTAAGTCGACCTCAATACAGTATAGACAACGATTTTCCCATAATTGTACACCACCAATTTGGACTCCTTTCCAACCATATTTGTATTTGGTTAATGTTTCCATGATTTCAATTCTTTACAGCTACCTGGCAGATTGTTA
>TCONS_00071961 scaffold1746 6797-8332
TCATCTTGAAGCGCTGACTGTGCAGGGGCCCATTCGTGATCTCCTTCTGCCCAGCGGATCTAGCTCCAAATCAAGTATATCACTGATGGAACTGTTCTTAAAAAGCGCCATTGTAACTTTAGAACCATCGTTGTTATAAGAAAGAGAATTGTCAGTCGCATCTTCTTGGTCCAGTCCACAAAGGCTTGAAAGATCAGACCCAAGCGATGATGTACTTCTATGAACCTTGGACAATCCATCAGCTTCTCTGAGCTGGCAGATGGCGACAGGAATATCTCTCACTCCTTCCAACTGATCCAGTTCCAAATCATGAGAACATGTAGGAACTAAAGAACAACCACCAGAAGCAACTGGCTCCCCAGTCATGGGCAGAGAGCTGAAAACCGATCTTTGAGTTCCTAATTCCTGAAACTCACCCAAGGTAAGAGAAGCTAGATTGCTTCCAATAGTTTCTTGCTCAAAATCATCAAAATCACTAGAACCAAAAGCAACAGGTGAATTGATGAGTAACGGACTGTTGTTCTCAAGTGTTACATTCTTGCTGTACTCTATCTTTCCCTGGATATACAAATTCTTCCTGTTTTCATCATCTGAACCACAGCCATACATTGAATCATCATCGTCATCCTCGGAATTCCCATTTCTACATGAGAGCTCATCTTCATCTACCTCTAACCCTACTTTTGCCGCGTTAAGCTGCGAAAGCATTTGCGAGTCCAACTTACTTGAAAAACCCTCATTTTCTTCAACAATCCCTTTTTCCAAAGACATCGCTTCAAGCCCATCATTACTACCTTTCACGTTTCCCACTTGAACAGCATCTAGCCAACCATCCAATTTACCAGCCATTCCACTACTCTCTCCAACGATCCTTCCAGCATCCCGAGAACTCACTCTACTGTTATCTACCCCATCAACTTCCCTGTTCAAACAATCTACACCTGAATTTGAAAGCTTAGTCAGCTTTCGCCCTTCCACATCTCTATCGATCCTCCCTCCCAAACTAAAATCCTCAAAACTCCTCGAAGAACCAAACTCAGAATCCAGAAACTCACCAGCTGGTCCAAACGCGCTACAAACGCTGGGTGTCCCCATCACCGAGTTTGCGCTACAGTAACGATCAAACTCCGATTCCCCACACGAAGAGTAATCCGACAACGAACCCTGCGATCCATCACCCCCTTCTGATTTCGATGCGGATAAACCGCAAGGATCACGATCAGTACTCGTAGCAAGGGGGACACTCTCGCCATTAATCATCGGGTTCACTCCTCTCTTTGTATCTAAACTTGGTATTGGAAACTCCTCAAAACGCGGGCGAATCGGAATCCGACTAAACAAAATTAGGGATCCTGCAGTTGAACCGATTCGTACTTCCGATCTCTGTCATGTTTAGCAACGGGTGGCGGCGAAAACAGAGAGACGACGGAGGAAAAGAGCAG
>TCONS_00138754 scaffold295 64310-65435
TGAGATTGGGAGGATTTAGGTCTATTCGATATATTTACATTTTAATTAAAGTAAAGTGACGAGAATTATAAAAAATAATAATATAAAATATCTATTTTCAAGCTACTTCTGGGCTAAGCATTCTCTTATCTATAAATAGGGCACTGCCCTCTCTCAAAACAGATCTCAGGAGTTAGGACCAACTCTAAATTCCCCCAACTTTCAAAAGCCTCCTTTGATCTCACTCTCCAGTGCACCCTTCCGACAACACTAAGAAAAAATTTCCTCTTCACTCATTCGCATATTCCTCCATCCATGGAAGCTTGCTTCCTCTAAACACTTCTATACCCCTCCTCTGAACTCAGATTTCATCCATGTCCGTGTCTACTGATCTCCTCCGGGGGAAGCATAAGCGTCAACCCAGATCCAATCTATCGATTTGCTTATCCTTTTGCAATATTAGGAACTGGTGTTAAGAATAAATCAATCGGAAAATAAAAGTCAGAATCTAGTTTGTAATCTAACCGTCCAATTAAAAAAAGATTAAGATCTGAATTTGAGAAAAAG
>TCONS_00036709 scaffold127 825073-826247
AGCCCATATTAATTATGAATGTTGGATTGACAAGGTGCATCAAATACCCTCCATTTGAACCGACTTGTGTCATTTGAATTCCTTTCAGCTAAAAATGGCTCAACATACTCCATTAGTTTTTTTAAGGTTGCATGGTAACTGAGGTTGCTCTCATAGATCTTGCGATTGTCCAAACTGTTTAACAAGATCTTTTCCTCCTAGAAATCTATCAGGAAGACGTAAAAGTAACTTGCAGAGAGGACCGGAAAACATATCTGCCACAGTTCACAACACGCAGCAAATAACCATAGTAAAAAAACAATGAGAAAAAATCATATGAAGTAGTTATTTAATAAAATACAGAACGAAAACTAGCATGGATTTAAACAGAATCAGATAGAGAAATGCGATAGTCAGAGTCTCTCAGATTCAGCAATAAAAAATCAGATAACTTTCAAGACGTTGGATAAAGGAAGCACCAGACGAGAATCAAAGTCATCAGCTCATGATTCTAAACTAATTACTCCCAGATTTGGCGACTAAACCAGAATACTAATTACTCCACGTCTGGTACACCACATTTACACTCACTACATCAATATAATAAAAACTCCAACATACAATTCAACAAATTCTCGTAACAATTTAAAAACTAGAATCCAACTCTGATGACGTCTTAGTCCAGCTCTATCCTATCCAAAACGTTCATAACTCCTTCAAGATGCAAGCCTCCATCACGAAAACACAAACACCAACATGAAAAGAAGATAAAAACTACAGCACTGCTGCCACACCTATTTGTTGTCAAACTAGATTTTGCAACGCACAATTTGACAATAGCTGTTTCCTTCAGTGGCATTATTGTTAAAAATTAGGCAACAACTTGCTACAGAGTTGACCAGAACACTTACATAATTACATTTTCTGAAATCCTGACCGTCAATGTATGGCTCATTGGCAGGAGTGATCCATAAGGTCATAGGGCTACTTTACGTCAACAGTCCTTCGCCATATACTTCCGTCATAGCAGCAGTTTACCGAAATTTCTAAGGGGAAGCAGAAACGTGTTCTTGACCGTTTCCCTATAGAACGGATGCACGAATGCATCAATGATAGCAGTGCTTATG
>TCONS_00240191 scaffold592 93204-95834
CTTCTTCCAAATAGGAGAATTCTATAATTTTCCCACATATCGTTATTTACTATTTAGGCTGCTAGGCTCTGTTCACTGTCTGCTATTAAATGTAGTTGTCAAGAACCGAGAAGGTACGCAATAAATCAACTATATAGCTGTTGATATTACTCTATCTCCCCATGGTCTCTATCTCTCTCAATTCCCTCCTTATCTATTCCCTTTCCAATTTAAATCGCCGGAACCCTATGTCGGGGTCATTACAATGGAGGACGCACGGTTGTGCGTGTTCTGTGCGTCTTTCGCTTCACTTTCACGCACGACCGTGCGTGTTCGGCTTCACTTTCACACAAGGCCGTGCGTGTTCGGCTTCACTTTTACGCACGGAGGACAACAGCCGTGCGTGTGCCGTGCGTCCCAGCTGCTTCATTCCGACCATTCCTCTCCATTTCAATTTTGGTCAGTTTCGACATCTAGGACTCAAAACTTGATTTTTATTTGGATTTTGAGTTGTTCTTCGCAATTCCTAGATGCTTCCAGTCCTTTGAAGTCTATCATCCCTTGATGCTGCTTTTACCTGGAATTTGCGATTTCGACCCAAGTTTCTGAGTTTGTCTTTGTACCAAGGTTTGTAGTTCCATGCTAGTTCAGAAACTGCACTTCTGACTATCCCATTTCATCCAATTTGCCATCTGGAATAAGGTTAATGAAGAAATCAGAAGCTGGCGATATTGAGTTTGAATTTGTTGCATGATCTCCTTATATTAATTCTGGACTGGCCATGTTATTTATAGTGAGAAGAAGCATGATATGGGAAAACAAGCTTGGAATGAACATCAGTACGTGGTTGGTTCATTTCAGCTGCTACAATTTCCAGGGCAGTTCCTTAATTGCCACATATTCAAGCTCTGGCCTTTTCTTGGGATTATGTTCCAGGTAGGATGTTGTTATACGACTCTTACAAGTACTGTATAATCTGGCATAAAGTCCAACTCTTGTTTCATGACAGATTCCACTTATAAAGATCAAAGCCATTATATCACACAGGCATACATATATATGTGTATGTAATGAAGAGTGTCTGTCAATAAACACTAGAGCAAGAAATGCAATAGCCAGGTGTTGTTGATCATTGTGAATCTCCGAGGGGATCTTCATAGACTCGCCTTGAAACCTCTGTCGTCCCAAGTCATCACCAGAGGGAAAGACCAACCCACCAAACATTTTCTCCATATAACTTGCAGCTAAAATGAACATCTCCCTTGGAAAAGCTAGCATAACACCATAACCATTAATGAACATCTCCCTTGGAAAAGCTTATCATTTGATGCCACACGGAATGATCATTTCGCCATCGGTTAATGAAGAAATCAGAAGCTGGCGATTTAAGTTATGGTGGTAGTGTTTGAATATGTTGCATGGTCTTCTTCTTTTAATTCTGGACTCCCATGTTATCAGTCTATTCATTCATAGATATGGTTATTGATAAGATCAAATCCATTTATTTATAGGTACTCAAAGATAACAGAGATGATTCAGGACGGACGATATAGATGACTGTGACTTGTCATGTCCTTTCGACTACATGTGATGTTCCAAATCAGGTGCTTGGTTGTTTTTCATGTCTGTCAGGGCAATTTATTGCATGGTTCTAAGTGGTAGTTCATTCACAGTTTAGTTCTGATGATTATATCTTAATCATGGAAAATTAGACCCATTTGTTAACTGCATATCTAATTGCATGGTCTCAAGTAATGCTTGTGATATGGTATGCATGTAAAAGCTGTTGCTGAGTCTATGTCTACCACAATGATGAACAGCAATTCAATCACACTTGATTTCATCTCGGGGTTTAGTACTTGTAATACAGGAGGATATTATGCTTACAAATTCAATGGTGCAAGTCCAAAACAGTTTGATGTTTAATGGTGCATGTCCCACCGTATTAGCTTTGCTGTCTAAACAGTTGATGTTTTTATAAGGCACATGAGCATAACAAAATTCGATCGGCATAGTTCACGTTGTTATGGTCTCATATGACACTAGCTTAATTTTTTTATTTGGATTCCGATTTTTGGATAATTTTAATATTAAATAATGATTTATTTGATCACATCGATGATATATATCCATTGTCATCCTCACCTTTATGTCTTTGACCACGTACACCGTAAGTTTTTAGGTTGTCTTGTTTCTAGGTGTAGTGGTTTACTAGTCAAAATATTCGAGAAAAATATTATACATAAATCTGTCAAAAGCCATCAACTGATCAAAAGTATATGTGGTT
>TCONS_00151280 scaffold312 272000-280172
TAGGATTCTCAGTATCCCCCAAAAAAATTACAACCCCGAGTAATGACTACTGTGCCTATAAATTTTTCTTACCCAAACTTTAAATTATCATATAATAAAATAGATAATCATGCAAGTTCATAAAAACAACGTTTGAACTTCATTGTTCTTAGACACTATTTGAAACCCTTAGCTTGTGTCATAATTCTAATTTGAAACACTACTCTTCATCATTTTCATCATCTTCATTGTCCTTCTCTTTATCCATGTTTGTTGGAATGTTGGTATCTGAAGGCGTTATGCTACCACCACATCCTTGACTCTCAAGCATAACCCTCATCTCCTCCGATTCAAGGGTGAAGCCAACCGACAAATTAGCAAGATGAGCTAAGATTTTCGATTGAAAGGTAATAAAGTACTCGGGAATATTCTGATTCGTTGTTTGTTGGGAACCAGAAAAAGAAGATCCTCCTTTATAGACCTTTGTTCAAATGCAGCCACTGTCTTCAGATACCTATCACGAGCTCCACACACATTTATGATATCAGAGGCTACCAACCAGTCCATGTCGGCGTATGTGATGGTTTAGATGAAGCTTCCCTCAACTCGTTGCAGTGCATATCTAATATGGAACGGGTACAGAGAAGTTATGTTTACTCATAATAATTGACTAAGATTAGTGATGAGTTGCTGAATTCCTCAAAACAATGTGTTGTGTTGAAGCTGTTAAATGTTTCACCAAGGGTAGAAGCTCCTGCAAGTTTTCTTGTCACCTTTATCACACGTGTAAAAAGAATTGTTTTGTAATGTTGAGTTGATATGATATCACCCAAGCACCGACTTGTAACCCACTTCTATCTTAGCATCTTAGCTGTCTTCCATATATATAAATATCGCCAATCTTGTAAGCGAGTCTAACATAATCCCACCCTACCCAAATATAAGTCTTGTGATCTCTGTACAACAACAGCAACTCGGAGATCGTAGTACTAGCAGATGCATCAAAAGAGCTGGCATCATTTAAACTTACAAAGCCACAACTAACACAAGCCAACATGTTATTAAGAGGAGTCAATATGCTTCTATTTTGATTGCTTGTATATCTCTTAGGTACTCCAGAGATAGCCCGTACTCCAGAGTCCTAAGCAAAAGCATAACTAGCCAGAATGAGTTTACAATTGCACTTGGGATCGGTTTTAATTTTGTATATCAGTTTCTGCTTGATGCATCCATTCTGAATCGTGGGTCTGTCGTTAGAGAAGTAGCTTCTGCTTTCCATCATCATTATCCAGCATTAAGGTCAATCTACCTTCAATGTATATAGACATTACGACACCACCGCTTTAGAGACAGACCATGACTTCACTTTCAGTTGTAAACAAAGAGAACTGAATACCACCAAGTAGGGGTTGGTTTTCTACTTATGCACTGAAGATGGAACATGTTAAGGATACTGAGATGCTTCAAGCACAACCACATTTTGGTTTTGTGATCCCCAAGACTCCAATATGTAAAACATTGGCTACGTGGATTCAAATTTCCAGCAGAGCTCATACTGTAGAAAAACATCTTATACCTTGATTCCTGAACTTCACATGTCAACAAGTATTTTCTGCGATGTAAAATCAGTTAGGATCCTGCCATTGCTTCAAACTAAGCAAGTCATCAATGAAAAGTAATGCAAGATGTCAAATATTGATCACCTCTTACGATCTTCCATTTTTGTGTCATTCTGGCAATATATGAAAGGCTGTGCGCACACAAAAAAGGAAATGCAACCATTTCAATGTATCGATTTGGCAGAAAGGCTGGTGTTCCCATTCTAGGACCCAACTTTAGCATATTGTCGTATACATTTATGCAAATTATGACCGTCAAGTTTGAAATAGACAGAAGGGCCAAATCTTCTCCTTCTAGGACCGATTCCATAATCGTCAAGTTGGAAATAGGCAGAAGGGCAAAAAAAAATCCCTACTAGTACCGATTTCATAACAGTGAAGTTTGAAATAGGCAGAAGGCAACAATTTCCCCTTCTAGGACCCATTTCTATCTGAATTTATGTATGAGGTGATAAGGAACCCATAAATTATTTTACTTTAGGTATGAGGCAAACCAAGATTGAGGAGGGTCCTTCTCGAGGAACCATAAGTAAGACCACTACAATTGACAAGTTTGGAAGAAGCATCAGAGAAACATACCGTTTGAAATAGGCAGAAGGGCTAAATAGTTCCCAGCTAGGACCCATTTCTAAGTATTCTCTTCAATTATTAGGCAATTGATGGGATCTTGAAAATGAAAATCGGCAACCAACCGTAAATGATATACAACCTCGATAACAATTTATGTTTTCATAGCGCAACAGAAGAATCCAACAAAATATAATTTATGTTTTCATAGCGCAACAGAAGAATCCAACAAAATATCGAACACAATCAGATCCACAACTTCAGTTGGCCACTCATCCTTTCTTTGTACCGACACGGCCATGTTTTAAAATAATTTTTTCCAAAGTGTTGATACTGCAGCATGAAAGGTCTGATGTTTCTTTATGCAAAAAGCCAAAATTGGAGGGTGACAACATCAAACATTGATAATAGTAGAGAGTGTATAGATTCATAATTTGGATGACACCATTCTATTCTTCATAACCATAATCTTCTGAAGATTCTGAATCTGAATATCAAAACAGCAATTTGCATCAATTTAATAACCGTCCATTCATATCTGCGGTGAAACGCCCTATAGATTTTTACTCAACAAAAAAGATTGAAAGCTTTTTACTCTATCACCAGCAAATTTATCCTAGAAGTCATGAAAGAAACCCACAACTACACATAGCCTACCAAGATTTTTAAGGGGCATGAATTACATCTAGAAACAAATCCACACGATCAAATGTTCATAAGAAATCAGAAGGGCTTTTTCAACAGAAATCTCGAACCCACAAGATGAGGTGCCTCCATTATCCAACTCTAGTGCCCTTTAATTATAAACTTAATCAACTACAACAAATAGATTTCTAGAATGGACAGATGACAAACCAATACTAAGACTGATTGTCTTTCTAGAACATAATATGGACCATTCACTTAAGCCAACTGTAATCAAATCAAAAATAGAAAGAAGTGTCACCTGAATCACTCTTTTAGGTACCTTTTCATCTGTATACTTGTAGAAGGCAAAAAGGCAACCCGTACCAGGCAAGGTTCCTTTTTAGGACCTTTAAAAATTGCAACAAACTAATGTTCATAATGGGCAGAAGGCAAACTGAAATGAGCATTGATCCTTTCTAGGACCCAATATGAACAACTTGTCACTTAAAACAACTTAAAATAAGTTGATTTGTCTCTGCAAATTTGTAAAATGAAAAGGCAACCCAAACTAAGCAAGGTTCCTTTTTAGGATTTTCAAATATTACAACACAATTACTAGAACGGGCAGAAGGCAAACCGAGATGAGTACAGTTCTTTCTCTGGGACCCAAAATGAACAACTCACATGAACAGCTCACTTAGCTCAACAGTAATCAAGTTCAATATAGGCAGAATGGTAACTTGGTCCTCTCTTCTAGATACCTTTACATTTGTATATGTTCGAAGTCAAAAAGGCAACCCAAACTGAGGTTTCATTTTAGGACTGTCAAATATTGCAACAAATAAATGTGTAGAACAGGGAGGAGGCAAACCGAGATGAATATGGTTCACTGTCTAGGACTCAAAAGAACAACTTGCATATATGAATCCAATAAGTCTCAATAAATAGAAGGATTAACTATAATCCCTTTTAGGACCCACAATGAGGTGCATTACCACTCAGGAGCTCAAAATATGCAGGCGAGCTACACAAAACCCTTTTAGCTACGCAGCATCGGTAAAAGATTCCAAAGAATAACCATACAGATCAAACCCACAATGTATCCTTAAACTTCTCTTTAGTAACATGGGGCAGCACAACAATAGATTTCTAGAATCCAATTTCCCAATTCATAAGAAAGTCAATAATGATTAATATGTCTTAAGGCGTCAAGTTTTCAACTCCAAGATATCTTATTTCTGGAAAAGATTGGATTTTAAAGTTGCACTGTTGAGCCAAAAGTAAGAAATCCAGCATTAAGCGCCTCGAAGCCTTTTTAAATGATCGCAAATGTATCTTATGACCAAATGCAACCCATGAGAAAGGATCTACCAACTCACCAAGCATACATCAAAGTGAAAGACACAGTAACAGAGATCATTAGATAGCCACCATGGCTCAGAGATACAGAATTCTCAAACATTAGAAACCAATCACTTGTAATTGTTGTAAGAAAACCCCCTAGATATTTTGTTCCTCAAGCAACGGAATCAAAGCACAACAGGAACCCACGAAACGAACCTTTTAAGGATTCAAGGTAATAGTCAGACTCGGAATGCTTCGATGCAAAAGAATCTTTCAAGTCCACAAGAACGCTAAATCTAGGAACGAAAGTGACGTAAATGGATGAAAAATGGAGATTTGAGATGGAAAACGGACCTGTTAATTGTAGACCCGCACAAAAGAAGTTTCTGACACTTGAAGAGTTCTGTGTCAGAGATTGTAACCCACCAGAAGAGGGCAAACAGAAATCGTAACCAGCCAGAGTCTCCGGTCAGCACGATCTTGAACAGGTTATCGTATTCGTGGTCTACCCTATGTCTCTTTCCCCCAAACACTAAATTTATACAAGACACTGTTCCACTCCTACTATCTCTTATTCTCCTTCTCCTCTCAGATCTCTCAAACCTGAGGGACGAATAGATCAAGAAGGAGAAACGAACTCGTCTAAGGACCAGGAACAATGAGATTCACCGGAGATAGTGAATTGGTTACCATCCATATTAATGAGATTCACTTTCATTTACAAAAATGAATCCTA
>TCONS_00092796 scaffold216 438581-440378
ACTTGAACCACTCCTTTGACTGAATCGGTCTGTTAAAATTAATCGAATAATCAAGGTCAATTTTTACGACTATCCACTCCATTTAAAAGTGAAATCGTAATTTATTTTTATTGTATGGTGTAAACACGAGGAGGACATAAAGATTTCAATTACTTTGTAGACTCGAAAATATCGTTAAAACATAATAAAATAACTTTCGCCACGAACCTCTCATATTTTTCTTCTCGATCTTTACTCTTTAACAACATTGGACGAGTTATGAAATTGAACGTTAGTTTCCATCTATATTTATCATTTTCTATTTATTCTTTTGAATCATAAAATACTGGTAAGAGTTGTTTCTTCTTCAGAAACTCCTCTATATATACCAAATCTCTGAGTCATTTGCCAACAACGTTATTTTCTCCGCCTAATTTGAATCAATTTGAGTCTTCGCCACCATTTCTCAATCATTGAATTAATAAGGTACACGACACAATTACCAACTATTTCCACTGATCTAACTATGTATTTCGTTATTATCAATACCGTAATCTCTAAATGAAAAATGAAATCAACACGACAAATATAAGCTCTAGGAGATTCATAACACTGTACTATATTTATCACCTTCTAATCTAGATCTTTGTGATTTTCTTCTAACTGCATTGCCCGTTAGCCTGAGGGGAAGAGAAGAATAATGCAGTCTAGATCAAGAATGAGGAGTCCAAATGAAGCAGGAACGAGGAGTCAGAAATTGCAGAGATTGAGTTGGAGAAATATACTTTTGGGGCTTCATTATTCGTTTGTTGTGGTGTACATCAACGGTCAAATCTGCCCATACCAAGGCCGACATTGATTGGGTTCGACGGAACATTAATTATCATGTGACTTACTCGTTACATTTTAAATACAACATACGAATTAATCCCCGTCATACTTCTTTATTTCTCTCATTCCACTTAGAGCTCTAACTAAATACAACATAGGAATCAATTACCTGTCGTACTTCTCTATTTCTCGATTCTACTTCACCTTACTTAAATTCACATGTATTTACATAACTATGATCATATTTAGATGTGGCATTGAACACGAATTCGCATTTCAATCATGTATGTTCCTCATTCAGCCAACCAGTAACTTGTTCATCATCGTCCGAAAATGAAATCAGAATTGAAAGATAACACTAAATTGGATCTGAAAAGAAAAATTTTCCGATCAAATCTGAATATACGATGTCGATTGACGACTTTTCTGTAGGCGAACTGAAAAAAAATCAGAAAAATTTAACAATTCGTACCGGAGGCAGAATGAGTGAGCCAAGCTCACCCTGATTGATTCCTCTTTGTTCCGGCCTGGTTCTGCCCCTGCCAGCGAGTTAAAGAAGGTGATGGAAGTGAGTGAGTGAAGCTGTCAGATGACCTGAATTCCTTCATCAGAAAACCCAGATCATGCTGGCAGCTTCAACCTCTGACTCCAACACAACACAGACGGTGCTCTTGCTGCAACTCCGAGTTCTGCAGCCACAAGCTTATACGGTACGTACGTGAGAGGCGGAG
>TCONS_00200777 scaffold44 233115-233752
CTTGATTCTCACCCTCTCTTCCATCTCCTTCTTCATTCTCTTCATCTCTTTCTTCAACATCGGTCTCTCCCTCTTCCATCTTTACCTCTTGCCAGCGAAGATGAAGCCCCTTAATGTAGGAATCAGACTAATCGTCGAACTAATCTGCTAGTAGATCCTGAGTGGGTGGAAGTTTTGAAGCTGGCGCCGGATTTGTAGGCCTCTCTCCTAGTGCGGTGGAAGTTTTGAAGTTGGCACCGGGTTTGTAGGCCTCTCGTCCTCATCCACCAAAAAAGTTACATTCATCCTCATCCACCCATACATAAATCGACGTTTTCGATGGCGAAGACTAACACAGGACTTGATGTTTCCCCTCATCGATCTTCAAAAAGGCTGGCAGAGCTATAACAATCTCCATTTGGGGTACAGAAAGGCTCAGCTAGTAAAATCTATAAACGAAAAAGGAAAGAAGCGTCCCCCCTTCAGAGCTCAGGGTATGACTCTGACTTTGAAACGGCATGAGTGTCTCTTCAC
>TCONS_00078925 scaffold1856 30935-33437
CTCCCGATTTTCCAACAACATACACAGTCCCTTTGTATATGAGTAATCCTTGTGTATGTGTGTATGCACCTTCTGCTCCATTAACCAAAGTTTTTGTGTTGAGTAAGGCATCTCCATTAGCAAACTTCACCTTCATCATTGGGGCAGCTTGTAGGGTGCATTGCATTGCTGTTAAATTTATGGAAGAAATGGGATTATCGCCCATTGCCAAGTAGTGGATCTCCTCCAACTCTTGAGTATCATCCTCCTCTCCTATGTCATTCTCCACGTCCTCGTATGTTATTTCTGCATCTCCATCTAACAGTTTGAAGCATTTCTTCCCACATTGATGGCCATAAAAGTATCGATCTCCATATTTGAAACAAGCTCCTGGAGTTCGTTCCCCTTGAGGAGAAGCTCCAAAAGGTTTGGTTGGAGTTGCTTGGAACACCCTAGAGGTTCCTAGACTAGGACCATTTGACTCTGGAAACCAATAATTTGAGCTACGGTACTTCTTATTTCTAGCCTCAATAGAGGTTTCCTCCATTCGTGCGAATCCAGGAATTTGGCTCGATGCCGCTGAAATGGGGAAATTCTAGCATTGGCATGTGATTATGCCCTACCTGATCTGGGTGTGGAAGGAGTCCACGGTCCAGTGGTGCCGGCAGTTGCTGAGCTTCAAGCAAGCATTGCATCATCATTCGTAAGTTGGCAAAGTACGTCGTTAGCTGCTCCTGGGCTGTGGCAAACCGAGTTTGGGGTTTCCGACCGACATTCATCATCTCCTCCAACATTGTCAGGCGTTGGTTCATCATGCCAGAGAGGGTTCTGAATACCGATTGCCACACC
>TCONS_00233040 scaffold568 80338-82871
CTTTACTGAATATAAATTAGAAAGAACTCGAAGGATTCGACTCCAACTGCTACCCCCTTTAATCGCAATCAAATTCGGTGGATTCCACCCACAAAAATCAAAGTCGGTTCGAAGGCATGGCTCATCCGATGGTTGCGTGTCTAGCCTATGGGGTGTACTTGAGGTGTTGAATCAAGGCACCTCTTCCGGTGGTTATAGATTTCCGATGAACGATTTAGAGTCCCACTCAGTGTCCCAACAAATAATGGTACCCCTGATGCCGTAGAAACCGGTTCAAACTTCAAATAATGGAGAGGAGGAGAAAAGGTGGGAGAAAGGTTGAAGAAATGAATTATATGATCGAGCAGATGGGGCTTCTGATATCTGAAAGTGGAAGAGTCGTCCTGATGCTATGACGAGAAAAATGGAGCAGCTGTGCCGAAGGACATGAGGATTTATTATCCCCTCTTATCGCTTTGCTAGTTTGAAAATGATGATACAAAAGGACATGTGAGCCTCCATTTTTATTTTACTGGATGTGTTAAGGCTGTGTACTAATGTCACCATTGTTTTCCTGTGAGC
>TCONS_00252616 scaffold650 68950-71151
CCTAGATCTGCCACTACTGTGGTTGCTCCCTTGATGTATCTTACCCAGTGAAAGTTTTTACAATTGGAGCTGAATCGGAGAAAGGTAAGGGAGGATATGGAGATCTCTCTTCCTGGGCTTCGATTGTAGGTAAGCAAAATTCCGATTTACCTTATTTCGATGTCCTGGATTCTGATTTTGTTGATGGAATATACATCACCATGTTATGGTGTTAAGAGAATAGTCTACTGGTATACAACCTTTGGATTTGGAGGTAAAAACGGGTCTTACTTGGCTTGTTTTGAAGGGTGTACCTCCTCATATGATTACTAAGAATGGTATTAGCTGGCTTGTTAGTCGTTTCAGGTGTCCCATCAATAAGTTTGTTCGTGAGGGATTGACTGTTTAGATTTTCATTTTGATGAGCAAGGATTACGATGTCCAGATGTTAATCCTCTGAGAATTGATGGAGCAGTTGTTTGAATTCTTGCGGAATCTCCACATGCAAGGTTGTATCAAAAGAGTGTAAAGGTTAGTAAGCCGTTTTGGATAGAGAAAAAGCTCAGCTGACGCTTGTTGTGAACACTGGTATATCGACATGTAATGATTTCAAGCCTCACTTTTGAAGGGAGGCATCACCTGAGGTTGCTAGTGACTCTCATGATGGAGGGGGAGTGGAACAAACCACTTAAGACTTTGTAACAAGTGGAGGTGAGTTCTCCCAGTCAACATGCAGAGTTGGCTGAGACCTCTATAGAGGTGGAGCCTAACTCCCTGATCCTAAAAGTGTGGTTTTAGTAGAGTGATATAAATAAGGGGTTGGTAACTCTAGTGGCTTGTGAAATTGGGGATAAAGATGTTGAACAATATGAGGGGACCGAGCAGTCTGAGGATTCTGAAATTGTTTATTGTTGAATCTGAGAAGCGTCCTGTTAAACTAACATTGGGAGATTATATGAAGATTGTGCCTGCTGCTAATAGAGGTCATTGGGGTCGCAGGGGAAAGAAGAAGTAAATGAAGGTCTTACTTTAGAATCAAAGCATGCTTAGTTGTGATTGGCTGGGATTTTGGCCTCCATTACTTCTAAGTGAGGAGGTACGTTTTGAAGCCTAAACAAAGTAGGCACCTCTCTAACTTCTAGATCCAGTGGCTCGTGTCTGGATTCCATTGACGAAGGACCAACGACATGTGGTGAATGTTGCAGACCCTGCCCAAAACCCATTTACAAAGAGCAATCGAAGAAAACTCAAATAGAAAAAAAAATCCCTCAGAGTGCTTGGAGAGGACAATCTCCCCCTCAAACCCCCCATAACATGTTGATCATGAAGGAAAGGACTCGAATTGGAGGGGATGATCCCACAAATTGCGCGACAAAAACCGCATGCAGCTTGGCCAATCCTTTCTTAATGATAGCTTTCGGGATTGTGAGCATCCCATACACAAAAGCATACTACGGTATATCCACATGCTTCATATCAGAATCCTGAGATCTAACAATCAATTCCTACTAAGGTTGAGCCATACATTTTCTATGATCTTCACCGCTTCCAGATCCAAGAGACGTGACCGGCGAGATCATCGAGTCACCCAAGAGAAAAGAGAAAAGAAGAGAAGGAACCAGAGGCGTTACGTGCCGTCCTGCAAAAATACGAAGGAGGAGATCGCCAAAAATTCAAAAAAAATTCACGCTCCCCACGTGCCAACAAACGTTTTGGACAAACCAATTTCATTCTCTACCAACTACAGCAGTATACAACTTCTTTGAAATAGGTAATGTACTTATCAAAAGAAAACTACAGCAGTCTCGTAATTCTATTTTGTTGGCCCTTATCAAAAGAAATCTTATACTAGTAATATCACTAATATCCAACCCATTGCATACTGTAATGTCTTATACAAGTGCATTACAAAGATCATTAGTTGACGATTGATTGATTGCTCGTCAAAAGAAGGCAGGTTAGGTATGATATTCTTATGGGGTAAAAACTTGTAAATTCGTATATTTC
>TCONS_00099056 scaffold228 176024-176985
AGTGAAACCCATGCCCAAGTAGCAAAGTTTGTACAACTTTAAGACCAAGCAGCATCTTGCTGGAAGAAAACCAAGTAATAGAGAACCAATCTACTGCAGAAAAAGAAATTTTTTGGGACAGCACCTATCAAAATTGCATCAGCATCAACCCATAAACATTACAACTGCATCACAGACACGAAGTGCAGCAAAACAAAGGTTTAACTGAAAATAAACAGAAGCAAAAAGGGTAAAAACTGAGATCACCAATAGAAGCAGCCTCCGAATACGCAGCGATCACTTCAACATTTTCTGACGAAAGAGCCTTCATAACAACAACATGTCAAACAAAAGCTCTTGAACGACTGGAATTCAACACTAGTATATATGATACCTAAGCTTGACCTTTATAATGTTTGCATCTACAAGTAAAAAACACCCAGTTTCCACAAATCTATCACCAAAATTCAATGCATACGAACTCAAACATGAAAATATTTATCCCCAATAAGCCAGACTCCAATTTCTTAATAACACAGGCAATATTAAATATGGAAATTGACAGCCACAAACTTATATCAGCTACTAAATACAAAGAAGGGGATTGCAGATTGAACACTACGATAAAACCCCAAACCCAACCATAAACCGAGCAACCAATTCAAAAACGAAACAAGTTCATTGTCCCAAAGCAAGGACATACTTTGACTGTGGAAACCAGAGCAACGTCGTCGTAGGTCTGTTCCCTCAACCGTTCGTTTCCTGGAACTCACCGTCTCTCAGGGGAGAGAGAGGTGTGGTTAAAAAGGATTGATTTTCTGCCTTTGATTGCAAGAGAGATCCGGTGACGGGAATCATCGTTATCGGCGGTGGCGGTGAATAGAGAGGGAGGAGGAGCAGACCTCTTCCG
>TCONS_00203003 scaffold454 277752-278682
CCCATCTCCATTCATCTTTCCTCTGTCCGTCAAAACCCCCCTTCTCGCTCCAACCTCCAACCTCCAACTCCGCCATCGTCGTTCTATCCTCTCCGTAGCCATAAGTTTGTCGGCTCCCTACCCGAGCCCTCGGCATTCGATCTGCACCGGTACACTCCCCCTCCACTTCCCTTCTCCGGCCCGTCGCCTTTTCTGTTTCAGCTTCTGCTAGTTGGTCTCACTCTTGTTCGAGAAGAGTGTATTAATAATGGATAGCGATGCTGAAGAGTTGCTTAAGAAAAGGCAAAAGAAGAACCCATTTTCAGGGGACTCTTCTCGTCGGGGTTTCATGCAGGAGGAAGATACTCGCTTGGAGACTACAAGAGCCAGATGTAACGTTCA
>TCONS_00006931 C8359727 1600-2305
CTCTCCTCAGCGGTGTCCCGAAGTGAACTCGTGAATCCTTCAACAAGCTGGTTAGCAGAAAAATGAAGTTAACGATTGCAGGTTAAATATGCTATGAAAGCAGTGTAGTGCAACCCGTCAAAATCACTACGGACGTTGGAGTTTTGGACCACATTGTGATATCCTGGATCTTAATGTTAAGGAAATGAGACCGAAATTCTTGAAAGTCTTAACCGCTGCCATCAAACCAAGTAAACAAGCTACTTGACACTAAACCTCTAATATGATTGGTTTGAGCTTTTGATGACCAAGTAGTTTTTGTCGTCGGAATCCATATAAGACACTTGTAGCAACTAAAATGCACATATAAGACATTTGTAACAATTAAAATGCACGTTTCCTTGATCATGACCCTCTGTAATTAGCCAGGACTGCTGTCGCAGAGAATTAGAACTCAACTGGAAAGCTTTTGCTTTTAGCAGTAAGCACTAACCTTTCCTTCTAAAGCTTCTATAAGCGCTTGAGCTTTCTTCGATAGAGATCCTGGAAGACCTTTGGCAATAGATGTCCTTTCTGCAGAAGTCAATGTTACAGCTTCTGAAGATTCTTCAACTGAGATTCC
>TCONS_00232481 scaffold561 10125-11625
CGGGCGTGCATCACTACCCTCCGGCCAAAATGAGCTTCCGAGATCGGAGCTCCGTGCGTCAGTTGGAGTAAACAGCCGATCTTCCTCCCAGACGACAGTTCCCACCAATAAAGTCACCGTTCACGATCACCAGTGGGGTGTAGTCCTCGAGTTTGTTGTCCTAGTCTGGGAAAGATTTTGCCTTTTTGAGGGATTTTGACTTTAAGGTTTGGTTTTTGCAGGACCAGTATATACTTGACACAGCGGATTGAGCTTCCTTTTGCTTGCACTCTTGCAGGCATGAGTGTTGTACTAGTTGTGCAGTAGGTGTAAAATCATACTAAGGAGATTGGACAATAAACATGTATGAAATTAATGACAAAGTGATGCGAATCTGCTGTTTTGATGCTGGGATATGCATTACTTTGTGTTGGATTCCTGTCTCGAAATGGAAACACAAGATGAGGATGAGGTACGCTTGCGATGCAAAACCGGCATTCTCAGTTCGGCCAGTTTATGCGTCGGATGATAAAGCATTGCAGTAGCTACTGAAGGATAAATCTCTGTTCACTATAACTTTGCAGCAGAAGTAGGAGTTGATATTTCAAGGGGTACTTGATTTAGATGCCTTGGTTCATGGGTTCCTTACATACTCAGTCATGTTGCTTTTCTTTTGGCAAAAATTTACAGGCAGACTTTGTAAACATCTGGGTTGGCCGCACAGGTCGATCGAGCTGGTCAATATGCGTATCTACATTGTTAAAGCTAATATATTACCACAAATTGAAGCTGCCTGAACTACATCCATGGAGGCTGTGTGATAATCTATCAAACTACATCGCACATGATGGTCAGCTCTGCTGCAGGGAGTACCACATTCAACTCATCAAGGAAAAGGCCACAAATTTTGAGTACCATTATTGCAGCAGAAGTAGATGCTGAATCATAAATCTCTATCCATGACTATAGCTTTGAGCCTGCGAACCATTAACAAATGTAAAAAACGTTGCAGACTTTAGTTTGAATCATTGATTTTGATATATATGTAAGCTAAGCTAGCTCTCCAACTCCATAAGACTTCCTTTTCTAATTCATTGGTGGATAATGTTGTTATGGAATAAAGATAAATGTGTTGATTTATCGCTATTCGTCCGGGTACATTCAAGTGTAAGTACGTACAACAATTAGCC
>TCONS_00072633 scaffold175 509879-511077
TGAGATGTTTTGGCCGCCGAACGGAAGAGCGGCTTCATCAGCTAGGTCGCCGTCGCCTTACTGATGAGTAGAATTTTAGGGAAGAAGGAGCAGAGTTGTAGGTGGTGGAGCTCGTTTTGTGGCATGACTTGGTTTGTTTTTTAATGTTGTTTTTCGGTCGAAAACCGTGGATTAGTATTATTAATTATATGATATGTTATAGTTTAATAGTTTAATTGATGAATGATCAGGTAGTTCAGTCGTGAGAATAATAAATTAGATGAGAAACTGAAGTTCGTTTATAATGAAATAACTTGTGGGGAATTAAATTAGAAGGAAGAAGCAGGAGCAGAGTCATTGGGTAAAAAAAAAAGCCAAGGAGGGGTGGCGCCGTATGCATGATGGATATAAAACTTGCTTGGTCTTTTGTCTGTTTACTGATGACGAATAAGGAACTGCTCTGCTGCTGCTGCTAATCTTTTTCTACTTGTGAAAAAGAAAAAGTTGATCTCTTTCTTGGGTGGAAAAGGTAAAAAATCTTGGGTTGAAACTCATCAGGTGGTGGGATAGCGTCTGAACGATTACATTACTGGCCCGTGAAGGAGGCTCCTCTCCAATCTGACAGTAACTGTGTGAAGCAGGACGACTAAAACTCCATGAGGTCGCCGTGTCATGGGAAGATGGAAATCTTTCCAACCAAATATCAATGTTTACAGTAGAGGAGGATGCAGTGATGAATGTGGTCGTTGGCGCCGTTGCATTAGCAGTCATATGGAAGTACAATTTGGACCTACATAACACACAATGACCCACAAATCCACATTCCCACTTCCTACTTTTGGCTCATTAGGAGGCAACAAGATAATGGCGACTCTTTTGTTTTTCTTATTATTTATTTATACCTTTTAATGTCGCTGCTGCAATTAAATGGATCAAAATAGAAATGTTGTGAAACTACCCATATGCCAAATATGACCAATACTTACTAGCCTTATAATGTAATCAGCAATATATAATTATTAATTGCCTT
>TCONS_00036732 scaffold127 824121-827038
TATCAATTATTCCAGCAATGAAACATACAATGAAATATTAGTGTTCCTTAACTTAAACATATAACCTTATTAACATAAGACAACATTAATTCCCTAAAGATAATCCATTTATCTCGGCACTTAATTAAAACCCAAGTCGGCCGTACAGGTTGTGCGTTTATGACCTGGTTGACCACATCTTCCACAATTTCTTCTTTTGGGCACATGAGTTTTCCCCTGTTGCATCATGAAATCCTTGTACTTAATAGCCGCCTGCTCCATTGATACGTGTAGGCACCTCAAATGGTATTGCTACGGCTGTAAGAATTCTTTCGTCGAGAAGTAACGATTCATCGTGGGCATCTTGTGTCGCATTCTTAATTAAATCGCTCAATGATTTTACTTCACGTAGTAGTTCATTCTGTCGATCAACAATGCCGTTAAGTAATTCCATAAAACGCTCCCTACACTCTGTGAATTTGCCATGCCGATTGACGTTGTGTCTACTGCGGCTGCTGCTGTCTCCCTAGCGTATAATTACATTTTCTGAAATCCTGACCGTCAATGTATGGCTCATTGGCAGGAGTGATCCATAAGGTCATAGGGCTACTTTACGTCAACAGTCCTTCGCCATATACTTCCGTCATAGCAGCAGTCGAAATTTCTAAGGGGAAGCAGAAACGTGTTCTTGACCGTTTCCCTATAGAACGGATGCACGAATGCATCAATGATAGCAGTGCTTATGTATTCCCTTCACTTCAACGTGTCCATATATTTATTCCACACTATATTTTCATGCTCCTCAAATTGACATATCTTTGTGTACGATTCCCAATCCTTCGCGTAGTGTGCAACGTCGACAACCTTTGCCGGTTCTGTCATAAGTTTCTTGACAAGTGGCATTTGGTAGCTACAACGAACTCATCACCGTAATCTTTTGGAGAATCGTATAAGATAATCTCCCTCCGCTACGAAGGACCCGATTTGACCTCGATGACATCCCTGTAGACTCCACTGTTAGCACGAGCATTGCTGTCTTTAGTTTTTCAAATTCCAGCCTCTTTCGCAGTACCAACCCGCTTCTTTCTGCCTTCTCCTCTATTCTCTTCTTCGTTTTCCTCATCAGAACAAATATCTACTATCGAAACATCCATAATCGTCCCTTTCCGTCAACGTCCGGTTGAATTTCCGTCTCTTTACCGGCACATAACACATTTGCAGCTAACAAATCCTCGATGTACCACAACTTTCCTTCACATGACTCAAGTTCCTTTGTTTGACCTTCTAGTGCTGATTGTTGAGCTAACAACACTGTTTTTGAGCTTGCAAGGCCACCTCTTGAGCGGAGATAGCAAATTGGTAGGTTGCAACATTAGCTCTCTTCTCCGCCAACTGTGTCGAGACTAGATGCTTCCTCATCTCCAACTAACAACAAACAATT
>TCONS_00062820 scaffold159 209307-210225
CAGATTCACTATGAGTGTCCATCCCTTCACTGTTTCTTCCAGTTTCTGGTTCAGGCTCTATATTAGGCTCGAGCCTCTGTCTCCGCTGGTAAACATGCTGAATTGGTGGTCTGCTGCTCGTTTCTGGAGCAGGTGCTGGTTCTTCTCCAACTATGCCCGTATGAATGGGAGGCATGGTTGGTCCATCCAAAGCAATTAAATTTTCCAGATCTAGAGCTTCTTCTGCCTCTGCCACTGTTGGCTGTGGCTGTATCTCCCCCTGAAGCTCTGGAG
>TCONS_00203142 scaffold454 631127-632515
CTTGTGACCAGCTGTGACCTATAGCGACTTCATTTCTTCACCCATCGCATCACTGGGTGGTGGTAAGCTGTCTAGAATGGTGGAATCTCCAGGGACGGTATCTTCAGGGTGTTGCTGTTGTTGTTGTGGGGGAAGCTGATTAGGGGGAGACTGTTGTTCGGCGTTCATGATCTGCTCCATGTCTCTAAGCCTCGTCCTCACCACAGTTGTAACCAGTACTGCTGCAGTGCCAAGGGTCCAAAACCATAGAATCTTGAGGCCAGGGCTCGTCTCTCTCGGCATCTTATGGTACACTTCTTCTTCGTCTTCTTCTAATCGTGAGAGACAAAGTTCTCCTCCAAGAAAGTAATAATAGTAATAACAATAAAGCAGTTCCGG
>TCONS_00052023 scaffold15 2034957-2036408
CTGCAGTCGCCCACGATCCAGCTGATGATCTTCAACATCAATCTATTTAATGATCGGATCTTTTGCATCTTCTTCACATACCCATTAGGTCTATTCGTCGTAGTTGATAATACACTGCTCAGTTTTCTACTGCATCTTTGTTCTTCAACTTCAATTCTTGTAGCTGCAATTCAAATCCAATGGCTCAGAGAATACTCAAAAGATGCGAAATCAAACTCTGTATTCATGGACGAGCTGGATTCGCGTTTGTTTTTGTTGTTTCTTCAAACCTTGAATCCTTTGCTTTTTCTCGTGGATACTACAGATTCTGTTTTTTCATTTTATCATTTGTTTAGATTTCTGCTCGATGATGATCAATTTGCTTTAACCACACTGAACAGAGAGGCTGGAAGATGATGGCGTAGGTGTTGAAAGAATCTGCCTTTTCTTTATAGCTGTTGAATCAGTTTCTTCTTCCTTTTGATTCATGATTCTCTCGATGAAGCATCTTTCTGGGACATGGACGATTCACCATCTCCATGTTTCAGACGGAGGAAGAGAGAGTTTCATTGAATCGATTGGAAGAGTCTCTGGTTGCTTCGGCGATAGAGAAAAGCACAATGGATTCGTTGCTTTCGTCATTCGTCTTCGAGCTCTTCTCTCCTGTGGATAAACTTTGGCCTTGACTGAGAGCATTCAAAATCTGATTACGTCGGTTCTCTCTTTTAGAGCTAAAGTGCCATGCTTTCATTCAGTTCGTCTGTGAAATTGAATTTTTCTGTACGATTTTTCTGCACAAGTACTGAGGCTTTGGGGAATTTGTTCAATCAGCTGAAGCTTTGAAATTTTGTATTCCTGCTGCCTCTGAGGACAGTTCGATATATGCCATTGAGGAAGAGATGGACATGAAGATGAAGATGGAAGAAATCTGAGTTAATCAATGAATATGAAGACTGCTTCTTTCTTCAGATTTCTCTGATTAGTCGAGTTTGAACACAGAAATTGCAACTTAGCTTGTATTTGTGACAGGATAGTTGTGCATAACTGACATTAACATCAACCTATAAATTTTATCTACGCGATTAGCTTTTCTTTATGTAGCATTTGTGCAGGTCCAATTCTCAAACTTTTCGCTTGAACGGTGCCTCTAATTGTCTACTCGATTTGTGTTTGGGTACCGAACCACTCCTTTGAAGAACCGGTTCGAGAATGAGACAAACGTTAGAAGTTAGAACAGAAGTCGACTAAGTATGATTCAATGACTAAGGCTTGCTGGAGCCAATTGAATTTTCGATTATACTGAGAACCACC
>TCONS_00071836 scaffold1721 215079-217477
CACTTACCCAAACAAACCATAATGTTAAAGAGTATCCACGGGAACATTCTCAAATAGAATGTGAAGAAAAGAAAGCAAAAAATGGGTTGAGAATTGAGGTTTGTGTCCATTGTGTTTGGTCGTGTTAAGGGTACGTAAGTGGGTTGGCTTTTGTAGTTTTGCCTCCAAAGTGCACATGGTGGGTTTGGTATGGCAGTGGGGGGATTTTCAAACGAGGTGCGATTTAGAGTTCACTCAGATGGGCAGTTTGTTTGGACGCGAAATAACATGAAAGTGCATGTGATTGACTGAGTATTATTCATTATTGTTGACATCGCAGCTGGGCTCTAGCTAGCGGCCCCGATATCCAGTCCTCAACCCCCATCAACACCTCCTCTCTCCACAGCGCCTTGCTTTGCTTCTACGTGTGTACTTCCAACCCAAAACAAATCCGGAGTGGTTGCTGCTGCCATGAATGATTAGCACCGGATTTTCCAGGCTGCTTCCGTGCCTGCCTGTAGTATCCGAGTCCCAGAATTCACTCCAAATATAACTTTCTAAAGCTCCCATCTCTGATAGTCATTTATCCGTAACTAATGGGGATGCCGTGTCAATTCCTTTGTGCCAGTTTTCTCTTCCACAGATTATCTGAGCCTACTCAAGTGGGCGATTACAGTGCTA
>TCONS_00049135 scaffold147 213974-215570
CGTTGCCATCTCTCCCAAAGTCCCCCTCTCGGACCTATTCATCTCCTCTCGATGAACCCTAATCGCTACTGGTACTTTGTCTCCACTCCGATTGATACAAGTCTATTCTATAATGGCCACTACCGGCTACCGGACTCTTGGGGCTCCGAATGGATCCCCTCATCTCAGACGGATTGATTGGAATAACGACGATGGTGACGAATCGAATCTCCACCAGCGATAATGGTACGGATAATTAAAGAATGATTTCAACCACTTTTTGATGAAGCAACCACTAAAGAGCCGGTGAGTGCCTTCTCTCGGAAACGACGACTCCTTCGGTGACTCGAAGCTTTCTCGATGAGGGTCGTCAGGAAACGAGGAACTCGATGATCCCGATCATGAGCCTTGACCCCACAAAATCATTGCAAGTCGGATTTATCTGAATGGATTTGTGATAACACATAAATCCGTGATTACTAGTGCCATTTGGATAGAGGATTCCATTACGATACGAATGTAACGGTAGAAACCCATAACTCATTTAGAGCTTGGACGAGAGAGATACATACAAAACACCAATTTGGGACCGGCTGAAGCTAGGACACACTGCATGTGGAACATGAAGATTCTACCATGACATGTGGAAGTTTGAGGATATCACGATCAAGATTCTATCCTTAGCTATCTAGTTGTTCTATTTTCATCCTAGTTTTCTTGTTTTCTTTCATTTTTTTTGTTCAGTTTCATTCTCTAGTCCAGTACAAACCTTTCTAAACTGTGATTTCACTTACCAGCAAACCGAGAATCTGTAGTGAAGGCCAAGTAGACACATGACAACCCTAAGGTATCTAAGGATTTCTTGATTGTTGGGACCTAAACAATCCCCTTGAGCAATTTGGTGATGTTACTGGGGGTATTATTGGACGTCATGAAAGATGTAGGATAGCTCATATAGCTTTTGTTTTCTTGTTTGTATAGGTTTGATTTCCTAGTTAGTGTTTGTTTCTTTTTCGGTAGTGTTCATTTTTTGTTTCAACCTTTCTATTGGTTGTTATTTTGGATGGTTCAGCTTTATTTGCCGGACAATGTATGGATAACCGGGCAGAAATGCAGTTTGATTCTCCAAATCAAGAATTTTCACCGGTTCATTACGGATATCAGAATGAGTATGATTGTGGTTATGGTAGTTTTGACAATAGGAGTTCAAATGATCCAGGTTATTCAAATTGGCAAGACCAATATGGTTGTTATGGAG
>TCONS_00056388 scaffold153 159241-159662
CTGGCTAAGGCTGTTGGAAGTGAATCATCCAGATTATACCTTCTTCGTTTCGCACAACTCGGGTTGGAGGTGAAAGTTTCAGGGGGATGGTTATTGGGAAAAAAAACTCATATGGGTTCTAGAAAGTGTCTGCCTTGGAATAAAGGGTGTTGAAGATACATACACAAGGTGCTTTCGGCCGCCATTAGATTTGAGAAGAAGCTGTGGTCTACTGTGTTTTATGTCGCTGCTCTTACGTCAAATTAGGCTAGCAGATGATGAAGAAAATTGTGTATATACAGTTGTTTATTACCTGGAACAGAAGTTGTAGTTGGATTGGATTGGGT
>TCONS_00043416 scaffold138 23129-25364
CCCAACCTCGGCGATCGTACTCAATCCATCTCGTCTCTCGGCCCTCGGCTCCCGCATCCTCAGAAGTCAGAATTCAGAAGCCATACCTCAAACCAGCTCCCTCTTCCTCCTCCAAACCTCCATCGACATCCACCTCCGCCACCCACCTCCGCCAATAGACGACGACGACCTAGCTACGACGACGACGACCCAGCTCTCAGCAAAAGACCATCATCAATGCAATGGCTGTAAACGAGGACGGAGTTATGGTAACCGGAGGTATCACACACTCACATCACTACTCCAAGGTTGAATTCGACTCTATAATCTATGGTTACCTCTAACCAGCTTATGAGTCGGCCATCTCCTTTGCTATTGTACGAGCTAGCACATAATATGCATGATTGATAGTGCTACTAGATCAGTTTTTTCCATACCTTATGCTCAAGCTGTTTGATGCATAAATGTCTGTTTTCGAGGTTTGATTTGGTTAGTCTTGGCTTCTTTAGCCTGGCCTCTGTGTCATACTCGCATTTAGATGCTATCTAGTGAAACACGGGTAATCAAGCCAAATGGTCCCTTACGTATCTAGCGGGTTCATTTTAGTCCCTCTCGTATCGACCATAATTAATTTTTAATTTGGTCCAACCCATAATAAAACCCAACTTAACCCACACCAACCCATTAGAGTTGAGTTGGGTCAGATTAAAAAAAAAATGGGCTGAGTTAACAAAACTTACAACCCATTAATCCCTAAACCCAACCCCAACCCTCTAAAACCCATCCCAACCCAACCCATTTACACCCCTACTGCCGCCAGAGATATTGTTTCTTCAATCCAATTCAGGAGCAATAAGGTGATTGCATCTTCACATGATTTAAGAGTTAAAATTAATCAAGGGCAATATGGTTCAATTGTTTTAATATTTGTGTTGGATAAGATTTTAATCATCTTTGATTGCCGGATTATCGTCTCCGGTGATCGAACCACTATCCCCAATTACCGGAAACTTTCCTGATCAATTTTCCTCTGATTCCAACCTTTGTTGACAAAAACATTTATACCAACATGATCACCGTTGTCGGCTCAACGTTTTTGGAAATTTTTTATTTTTCTGAAAATATTTTTCAACGACCGCCCTTACAATTTTA
>TCONS_00308038 scaffold947 347779-348540
CACCAGAGTCTCCGCCTTTATCATCTTGTCACTGCACAGTTTCATGGCTCTGGCCAATAGCGCCGCCGAATTCTCAGCCGCGGCTGCTTTCATGGATTGTTGAAAAGTCGTCGATGTTGCGTAAAACGCTGCGTTTTAGTGTCCGGCCAACAAACCCAAAATAAAATAAGTAGGACACCATTAAAATAAGTAAAACCAATCAATGGTGTGCAACCAGGGAGGCGAACCTAGATCACCGTTCATGGTCGCCGACTTCACTTCAAAGTCGAAGAAATCTCATGTAATTCTTTCGGGATTGAAATGCTTTTTCTTAGTGTATTTTCAAATTTCGCCTATTGTGTTTTCAAACACACTCCAACTTGAATTCTGCCAAGATCCTACGGTCAAACAATTTTACCGAATAAAACTGAAAACTATCATAACCGTTTAGTCCGATAATTCGAATTGTCGTTTGAGGGTTCATATTAATTGTGCACGGAAAACAGAGACATGTCGGTCTTTTCCCAACATGAGTTGGTGGGGAAAATTACAGATTTATTTTATAATATTTATTAACAAAAACTCTTAAAAATAAATAACAATAATAGAACCTGCAGCACCTCCGCCGCCGGGGCCAACGGGCAAGACCTGGGGGTGGAAACCCTGC
>TCONS_00285539 scaffold83 49802-52300
GTTGATTATATAGTAATAGGCCAGGTTTTTTGTAAAAATAGAACCTGCATAGCATGATCAGTGAGGGACCTAAGCAGCATTACATAAAAAATTAACCGCAAACTGCTGCATAATTTGTCAGACTAACCATGTCAGTTGCTGGCTTTTAAAAAACTATATTCCCCAAACACATAGGTAGTAACTAAACAAAAACCAGAACGAAAAGCAACAAGCTTTCAGTTAAATTTATAAATGACTTGCCAGATAAAAATATCAAACCAAACTGCTCCCATTACCTTAAAGGAACTTTGAAGGTCAAACCATGCATCAATCTTCTACCCAACAAGAACTTGACGGGTCAGAGTATACATTGGGGCTTACCAAACAATTGGACGAAAACTAAAATGGGCGGAAGCACAATTTTAGTATCAAACATCACAAAACAAAAACCACAACCGAATATGATCGTGATCAACCACAACCAGTAGCCAAGAAAATCCGACTAACCACACTCAAAGAGGCATGCCAATTGTGTAACCGTGTAATTCCATTATTGGAATCTTCCTGGTTGACTATCTGTCTAACTTTCTTCGCTCTGCCTTTGCGGCTTGTCTTCTCTCTCGACACCAGTCTTACAAAAGGAAACGTAATTAAGGATTGCAAAAGCAGAAGGTCTTAATAGATGCTAGATGCCGCTCAAACTACTGACAATGAATGCACATACAAAAATTTAGTCGATTTTACCACACTCCAATTAGGCAACAATTATATCTTATACCAAACCCTATCATTCTTGTAGGAAGCTTTCGACTTCTTGTATTTCCATCATGCATACCACTCATGATTTCCATCATGCATTTTTCTACCATAGACACGACGTATTGTAAAAACAAAAGAGTGAGGTTATTGAACCATGGATATAGGTTTTCCAAACTTGGGATTCAAAAGATTTGATCCAATGGCAACTTCAGCTACCTGGTTGAGCACCTAGATCATTCCCTTTGTCAATTTGCCTACTAATGTTGCCAATTCTTCCATGCATCCTTTAGCAGCTAAGTTCTTCAAAGGTAATACAATAAAGAAATTGCAAGGGTTTTTGAATGGTCAAACGACATCAGTAATAGATCCGTATGAACGTATGAAACTCGTTGTCACTAATCTGTACTCCATGAGTTCATGTATTTTTATCAATTTTGAAATATCAAATATATAGTACAAAGATGTTATTTATTTCCGATGTTCAAATTAATTGGACTGATTCTCACCTCTGTATTAATTGGACTGAAGAAGGATCAGTAACAGGTTTTGCAAACCGAGTGACCACAGTAAAATCTGGATTTCCTAGGAACCAAATCCTTCTTCCTTGAGGGAAAAACTTATGGAACGAACCCAACACTGTCAAATTGCAGCTCCTCCTCCCACCATCTCTCCCTTGGATCCAAAGAGTAATAAACCCAGATCATAATAGTGGAGCTTTGTGGAATTGGAGGAAGACACGATGAGAATAAGATATTGAAAGGATGGAATCTGAAGGGGAAACTGAGATTGTGAACAAATGAGAGGTTAAAGGGTTAAGAAGAAAGAGTGGGTGACAGAGCTCCCACGAGCTCAAACCCAGAAGATACATCATCACTCCTCGAATATGCGACGGCGAGAGCTGCAAGTGTAAGAGGAAGGATGCTTTCCATACCATTCACATTTTTGAAGCTCCTCGTTGCATTTAGTTTGAAATTTGATAATGATGGGTGCATGTTTCAGTTCTTCATCCTCTTCCTCTCAGAATTGAAAATAAAA
>TCONS_00186292 scaffold406 38651-40504
CGAGTAGTTTTTACGTGTCATACACATAAGTACCTTAGTTAGCGTCATGTTTAAACTTGGGAGTTAATTGCGACATGACGATGATTTTGTCAGTACTCCGAACTATACTAAACTTACACTTTGTCGAGAAAGGGGTTTGATGCAGGACCACAAGGGAAATTTCCGAATCATCAAAAGGAGATAAACAGCAACAAACATATACAAAAGTGATATAAGGAATCAAAAGGAGACCGATTCAGAATTTCTCAAAAATATTTTTTTATTTAAATAACTCAAACTAAGTTATTTAGATTAAAATATCTCGTTTGTCATTTAAATTTTCAAAAATTGTAATAATTTAAACTTCGATGTGAAATATTAGTTTCTTCCCCCCAACACTTTTGTTATATTCAACTTAACATTTCCATTTTAAGTCTTGACTTTTATGTTATTTATAAAGAATGATTTGTGTTTCAAAAATGAATCTAAAAAGTGAATACTTTCCAACGCCGTTCTCTTTCTTAACGAGGTCGTAACTCGTAAGAGGTGCATCTAGCTTGTCCAGAACTATAATCCAGTTGCTCGATAGGTTATACTGTCAAAATTTGGCGACTACATCGAAAAGATCAGAGACTTGTAAGTTAACAGGTCAAACTTCAGTGCTCGGGAAAGTAATAAACCGTGGGTGTACAGAGGAGGAGCCTGTATGAAGTATGAACTTCAACCCGCCATGAAAATAGGCATCGAACAAGCTTTGCCGAACTGGAGGATGAAGACTTGACTCTTGAGGTTCGCTGGTCCTATTTCCTTCTGACAGAAAGCAAACCTGTTGATACTTTGACTTGCCGCATCACTTTGCCTAGATGGTTTTATCGTCAGCAGAGTTCATTATCATAACTGATCTCAACCACCTGGACAAACTGATGAGGAACGGCGTATAAATGAAGTAGCAAGTGACAGTCCAGGTAACTAGTCCCTGACCAAAGATCACAACGTTGGCTTGTGGGTACTCCCAAAGGTGCAAGTAACTGGCAGCAAAGCACACCACAGTTGTTAGAAAGCGTGAAATTTGTAACTTGTTATTGAGATTTGGGGGAAGGGGTTTGCCGCTTCCTACTTCATTATGGGAATCTCTGCAAGGGGGCAGCAGATGCCTATAAGAGATGCCAGTGTGAAGCCGATCTAGGTTCTATCCAGAGAGAACCATATAAACTCTGCTAATGCAAACAATACATATGCCTCGATGTTGGATGCCACTCCCGCTTTGTACATTTCAGCGCTCAGCTCAAGGAACACCACAAGTGCTCTACACTTACCCAGGTTAAAATAACAAGTTACAAGTGTGTTGATACATTATCATCAAACCAGAAGGGGCAAAAATAAATGGGGGGAGAAAAGCCGCATCAGTCTTACTTACATCATTGAAGCAGCTACCTTCTCCGGGCTTCCGGGTCGAATTTCAGACGATGCCTTGTCGTGTAGGAAGGGCTGGAGCAACCCAACAGTAGCGTAGAACAGTCCAAGTAGCGAAGGAACCTGCCAATCGAACCGAAAAAAGCCAAATTTGAGAACGGAACCCTAGAAACAGAATTAGGCAGAGGAGATATCAGATTCCGAACCCAGATGTTGGTGTGGAGGGGGCCGATGTCGATTGATCCAGTTTGATACTGAACGAGATTGACACTGGAATGAATTCCGTCGAG
>TCONS_00042752 scaffold1374 22237-22804
CGGCTTTTACTCCACTCTCCCTTCACCGTCTGCTCCTCTTGCCCCCTCACTTCCAAATCGCCGACGAAAGATTATTCCGGCCGGTTTCGAACGGGGAAGATTCTCCTATCTCCTTTGTCCCTGCAGTCAAACTCATCCGGCAAACCGCTAGTGTCCACCGTCTCCGCCTCCTCCTTCGCCGCAAACAAACAATCCTCACCAGCTCTGCCCTCCATCATCGAAACCCCTGTATACAACCTCTGGAACTCCTCCTCGGTCGAGAAGAGGAATAGATGGAGCAGGATGATAGAGACTGTCGTCGGAATTCTTGGCCGGCGGCGGCGAATGATTTGCGGGATCATTGTGGATTGATGAAGGTATACTGATCTGTTTTTGGAGGCTAGGCGGGAGGAGTTGGCAAGAA
>TCONS_00068179 scaffold164 829772-830824
GCTACCACGAGGTGCATGGGGTTCTCCTTCATCACCTTACTCTAACTATATCTTCAGTGAGTTGTGGATTGTGGAAAATTCTATCCATGACGGCTGACAAATGGTGGCTGCCAGTTCTGGTGATGGATGAGGTATAGGCTGCACCAGTTGGTGTACTTTTTGATGATGAGAAACAAGGAATCAACAAAGAAACCAGCGAGTAGGAGAAGAGATGCGCATGGTTCCTGTTCTTTACAGGATGGTGGACGACCTTGATACATGAAATGGGGATATTAAGTGGGAGCCGTCTGTAAGCTGATAGAGAGACCATCTCCATGGTCGTCTTGTGGAGGCTTGACCCCGGAAAAGTTAAAAGGTAAATCGAGAGAGGTGTTTTCAGGGGAATGGGGGAATTTGGCTGAATGGACACGTACGGAAGGCAAGCGAGGGAGAGTGGTAGTGGATGCAGCTGCGTGGAACAGCAACAGCTAAGTCAGTAAAGGGAAAGGCAGAGTTTTGGTTATCCAGCTGCTTCCTCGTTGCATCCTGTCATCGGCGGGGAAGGGGAAAAGGAAGAATGGGCGAGCAGATGAGTTGAGATTTTC
>TCONS_00214702 scaffold473 859944-861031
ATCCATTTCAGCTATAAGCCACCAAGCAAGCTTTCTCCACAATCTACAATCCATACCGGCATAAACAATGTATACTTTAATAATTTGATACCCTCCCAGAAACAAAACACTTTACACACAGAAGAAGAAGAAGGAGGAAAGAACAGACTCTACTCCGGATCCGATCATGACAGCCTACCCTCGTCGAAGTTGAGGGAATAGCTATGGATATCATAGCTATACTGAGGACTACTGCTGCTTTTATGCCACCCTATAGCCTTGTTCCACTGTGCCTTGAACTTGTAAACCCACTGCTTTGGGACATAAGACCTGCTACATGAGCAAACCAGTTGATCAACTTTTCTTCTCTTCCCCCACATCAAGAACTGGATTCTCTTCAAGCTTTGAGCAGTCAGGAGCTTCATTTCAAAGCAAATTTCTTCCTAACTGAAAGAAAGAGATGATGCATTTCAGACCTCATCCATCATCGAAAACGATATCGAGAATTACTAATCTAAGAGTAAGGGAGGAGGTTTTGCAAGAAGAAAAAGTGGGAATGCTTGCACTACAATTTCAGTAGAAACACAGAAGATCTTAC
>TCONS_00202394 scaffold454 222021-225702
TTCACAAATGAGTCGAGTTTCCAGCTCCAGCTCTCACATTGGCTTGGCACTGCATCTAAAGCTTTCAATTTCAGCTCGTAAGCAAAGCGAGTATGGCCAAGCTTCCCTATTCTTCTTCTGCTTCTTCCAGAACGGCTCTCTAAGTCTCTCTTCCCATTTCCGTTTCAATCAGACTACTAACCTTCCCACCTCTGGTTCTCCTCCTTTCACTCCGGCCCAGAAGAGCTTTGGACTCGTTTACTAGCATGCTCTACATGAATCCCAGACCTCCCATTGCGAAATTCGGGATCTTAACTATGCCATGGTGGGCTTCTTGTCGATGGCGTCAAAGAAACAGTGATAGATTTTTCTGAAGGCATCAAAGAAACAGAGATCTTATGCAACTGGGAAGAATTTTTTGGTATTTCGGACAAAAAGAGAAGTAAACTTTGGACATAACTGAAATGTTGATCTTCATTAGAGGGAGAAGAAGTTGCAGGCTCCCTGGCTCAAAACTCATCGGAGGATCCTGGAGGCAGTCGTCCAAGTTCCCCCATTTCGATTTTGACTGCCTTAACGAGTTCTCTGTTGTTAATCGGGAAAGCTTCTGGTCGCTTCAGCTGGTGGTAGTAGTTTGTCCCTTTCACGTCAAGGATTGACGAGGGAAGAACATGCACCCTAGCGAGGAAAGTGTAACACAGTTCAGACTCTACAGATAATAATCAACCATTGGGTACTTGTCATCCTTTCAATGTTTATCTGTCTTATTTCCAAGCCTTGTTTTGATATATTATCGTCTTCTCCGCATGATTTTACTTTTTGAATTGACATTGACTAGCAAAATTCAACAATTCTTGGTAGTATGAACATGGTACTTATAGTGATCTTGCCAGTCTCGGATATTGATGTTTCTGCTATTAGTAGTTCATAGAACTGGAAACCAGTTCTTAAGCTTATAGCTACTGTTTCTTTGCATTTCTCTGCTACTGAAATGGATGCTTGCTGGGATAACTCACCAATGCCATCAGTGAAAAGAGTATGGGGTAGTCTGTGTACAAAAGAAGACGGTTTTTTTAGTTCAAGCTTCTACAGAAAAGTCGGATTGTTTCGAAAGATGATTTCTTTACTCACCCTGTATTCAGGTAGTTGGACTTCAGCACCATGCTGAAGCCAAGTTCAGCCTTCATATTACTTATCCGCTTGATTCAAAGGCTCAGATTAGACTGGGCAGTTTGAGGATTTGATGAAGTATTTTGTTTCCCTATTTTTCTTAAAGCTAACATTAACTCCTTCAATATAAGTCTGAGTTTTATGTTTTCTATATAAACAGACTTGTATTGCAAAGATGAATTTAACGATTGATAGTAATCTGACAATTTTTAAAAATGTCTATTTTTCATCCTTACGCTGACGAGCGATTGACACGATCATAAACTAGCAGGTACAGGGCCGGAGGAAAACTATTGTTGAAAAGTATTGACTATTGAGCTTGGTGAGGTTGCCAGCATTGCCCAAGCTCGCAGGAATATGGCCGGAGAAGGAATTCAACGAAACATCTACCCACTGCAATGGAGAGTTCCTGCCCATATCACTTGGCTATGAACCTGAGACGGAATTGTCCCGAAGCTCCAATACTTGCAAGCTGAGGCAAATTGCCAAGGGTTTCAGGAACTGAACCTGACAGCTAGTAGCACATCACATTCAGGCAGCAAGCCAGTCTCAGAAGGAATCTCATCCAGAAGCTGCAGAGAGGACATGGTACAAAATGATGGAGGAATCCGGCTTTCGAAATTGTTCTGAAAGAAGAAAACGTTCTCTATCATCTTCAGCATCCTCAACTCAGCAAGAATCTGCGCACTGAGATTCCCGACAGCCAAATCAAGATACGTCAGATTGATCAGGTTCGCAAAATTCGGCTGGAATTCCACCATCAAATTCTCTGTATCTTAGTACTGGTCAATGTTAAAACCAATAAGATTGTAGGTACATAGTTTCAAAATATAATATTTTTAATAAAAAAACATTCTAGA
>TCONS_00015895 scaffold1099 36048-37419
ACCTGGATAAACTCTTGCTCCTGCTCCGGCTCCTGCTTCCATTGGGGCTCTTGCTAACGCTTCGCTTCTTTGCTACTTTATTTGCAGATGGAGCTGGAGATCTGGATCTGGACCTTGATCTGCAAAAAGTTCCACAAACAATCCAAAGTTTAAAATCCACACGTTCCTCTTAACTACTGTCATCCAAGAGCCTTGATGCGCCTCTTCCATGTCAGAGATACCACATCCAAAATGAAACAAAGAAAAAACCCACAAATCTTTTAGCGGTCGACAATTCTAAAAAAATCCAACCAGAAAACAAACCTAGATCAATGAATAAATAAAAAACCATTAAAGTCAAACACCGAGTGCCATTTTTATGGTTTTGGACTGGTCAAGTATGGTCAGAAGTATGCACCCAACTGTACCAAAAATCCACAAGGAGTCCAACTAGCAGATCCCTATTAGCCTGGAAATTGACGTTGTAAGAAAGCATAATCAAATTGTTTCCACAGCTCATTCCAGGTGACTTCCAGATCCACTGGCAGTTAGTTCCAGCTCTAGTATTGCAATCCATAATCTCCTTTGTCCCAATCTAGAACCATGGACATTTATCACGCTAAATACATTAGAACAAGGACACTATGATAACTCCCAAAAGCCGTCCACTTTAAAAACAGCATACCTATATATATACCCAAACATGACGAGAAAACTGAACCATATCCATCAAAGATTCTAAGATCCAATCGCAAGATGGCTGCATATCAAAAGTGAATGCTGCAGGGATTATGAAGTCCGGAACTATTCCCTGAACCCCATTTAGCAAATAAGTAACATAAGTTCAGAGCCAAAGACACTATTCACGGGAAATGGAACTACATTCCAAGAGATTCACAGTAACTAAAATTACACCTTTAGCACTGCCTATGATCGAGCATTAGCTCATGAACTAAGAAATTAGTTTCCAGAGAATGCCAACTACATGCAAAGCCTTAAACATCAAGTTTCCTTGAAAAGAACAAAGAGCAACAACCACTTATCCACGCATTTTGACTAGAACATTCTCACTCACCAACTATTAAAAATAGACAAGTTCCCTGAAGGTAAATGCCAATGTAAAATGATC
>TCONS_00005513 C8279301 7-997
GGAAACTGCATTACCGTGATGAATTTGATGGCCGAAGGCGGGGATTTGGTGGCTGCATACCAAGTGTTCGATGAAATGTCAGCAAGAGCTTTGTCCTTTTGGCATAATATCAAATGCCATCAGGTTTTTGGATGATGCTCTCAGCAATGGAGGATACCCAACTCTTGTGACATGGAGAATCCTCGTCAGGGCTGTGGTTAGAGAAAGGGGCTCCATTGATGGCTTGATCATGTGAAGCATATGAATGTTTTAGCTCATGATAATTGACAAAGGCCGATGTCAAAGCTACCGGTCTCTAAATTCGACTTCTGTGCCCAGAATTCTTTACTTTTCACCACCATGACTCCATTTCCCTGAATCGTTGGCTCTTGATAGCCTACAAGTCTTCAACTTTCAAGCTTTTGTTCTTTTCCAGGTTTACTGTGCTTAGCCGCTTGACCTTTATACCAATGTACAATACTAATCTTCGATCCAGAAACGATATGAAAAAGCTGGTAATACATTTTTCAAAATATCTATGAGCTGGCATTTACAAATTACAGAACGCATATCTATGACCCGTTCGCAACTTGATAAAAGCATCAAGCTTTGTAACTTCGGTTTACATGTGAATTGGTGTTAAGTAACTCACCAAGATTACAAGCTAAGATGATGCTATAGAGAAATTCTGCTGAGCATATCAACCCCAACTCGAAAGCATCCGACTTGGGACTATTAACTCATGCTACATATCACTCTCACCTGAGTTATCAAACCCACCAAGATTGCTCCAAGAACTGCAACTTTACGC
>TCONS_00040492 scaffold132 817425-819314
GCCCCTTTCTCTTTGAATTCTAGCATATCCAATAAAGATGCAATCAATACCTTTTCTCATAATGTCTTTCGTTTAGGATTTTGGAGGCGACAATGATAGCTCGGGGTTTCTTTGATTAAGGTAAACCCACTCTTAACCTTCAGTTCATCTCGTCTTCCTCCCTTTATCCTAGATTCGGTTGGATTTGATTTTGTAACAAGAGCGATGATTCTCTCTTAGCAGTCGAAAATCCGAGGGCGATGAAGGCCAGAATCCGTCGCTGGCCATGGATTTTCCTCCGATCTACTCTCTCAGCATTTGACTGAAGAATACGGATGCCTCCACTGCCCTTATGTGGGTCTCCCGATTCACAGTCGTCACCCTCTTTCTCCTGGAACCCTCATCTGCGAATTTCATAGTCGCCGTTCCATCCCAAATTCAATACTAAATCGAAGATCCCAGCTCTTGATTGCCTTCGCCTCTCGACTCCATCACAGTTGCATCGGGACGCGATCATGCATAGATCGATTCCCTCATTTTAAGGTAAGCTCGGTTTCCCCCTCTGCTTGCAATGATTCTAATTTGAACTATGATCTTTCTAACGATCCTCGCCTCTTCTTTCCCAGTTCAGTTCGATGTGGAAATTCCGCCGGTATCTTGGAGGGTCAAAGGCTTTACCAGCGACGCCATGTCAGGTCTGAACTTGTACTCTCGTCAGTTTTTTTTATTTAGATTAATCTTCTCTTTGAAGGATTTTACGGTTATTTCCCCAGGTGTGTAAAGAACACAGCGGGTTTGCTGTTCTAGTTGATCAAGCGATGTGTGCGGTTCTCAGTGATCCTGAAAAAGAACAAGGCTATTCGAAGTGAAGAAGGCTGGTTATGGACCAGAGGGAGCACGAGGAATGGAGGACAACAAAACTTGATGTCTGAGGGCTCCATGAAAGTGAGGAAGGGGGGTCGAGATTTAACTAGGGGGCGAAACTAGAAGGGCGGCCAGACAAGGTCAACAACACAGAGGTAATACTCAAAATTATAAGCTCGGATAGACATGTGATCGAGTATTGCTTGTCCTTCTCAGCAACAAAGACTCGTGTGTATTTTATCGAGATAAAATTGGTCTACTTAGTCTTGATTGGAATGTCGATTTGGCTGTTCAGGACAGGAGCAACTAAAGTGTGTTTGCATCCATGTTTTTTTCATGGAATAAATATACTATCCTATCTCATTAAAGAATCTATGATTACCATGATTCATGTATGCAGGCTAGGACTCGTAAAACCAATGTTATTCAATTGGGCATTCATGAGTTGGCATTAACCCATCATATGTATTTGCCAAACAATCTGAATTGCATGTTTTGATATGACCATCGTGGTGAAGAGCGAAGCTGGACCAAGAGAAGATGAAGGACCAGGATCGAGAACCTAGAATCATCATGAAAGACCAACACAAAAAGAAGAAACATAGAAAATAGTACACAATAATAGTCAAAGGGAGTCCACAATTTCCAAACAAGCATCCAAAATAACAAACATCCACAAACTGTCATAAAACACAACACAACACAAGTCTAGTCACACAAAAGAAACACAAACAAACCATCAAGTCTAAAAAAAAGAGAGAGAGACAAAGGAACATCACTCGAACAATGGTGGAGGTGGTGGTGGCTGCTAGGATGGGAAATGGGGATAATACCCATAGTAGCTTA
>TCONS_00004631 C8231893 226-889
GAAGGTATGAATCTGATGGAGGGACTATGATAACAAAAGCTGAAAGCTATGAGCTCAAGTTTCATAGGGCAGTCCTTGCTCCATGGTAATCTACTCTTTGAGTGAACATCAGTCTCTAACTGCTACCTTCTGTCTATTGTGAATGAAGAAATGAGAGGGTGATTGTTTCCAGAAATCCTGTAATGTACTTCCTGTACTTGCAAAAATGAAGAGATTGCTGTAATTATCTACTAGTTGCTAAACAGCGTCTTGTTGTAGACATTTAGTTGTCTTCTTGATTTGAAGAAACTATATATATCCGATTTCCCCCCGAATCCTGGCGTCTTTGCTTGTTCAGGTTTCACGGAGATGACATAATAAGGCATCTGCTGGGTTCGTGGCCACCTCATCCACGGTAGACTGGGCAACATGAAATAATAAGCTCTTTTTTCAAGTAGCTTGATGGACGCAGAAATGCAAATAATTCAACATTAGAGATCTATCTACCCAACTGAAGCATGAGGGTACAGTTCTCAGTTGATAAACTGACTCATCGATGGTGCAAGAAAAAAGACAGAAGAAACCGTAGATTGGT
>TCONS_00091732 scaffold215 75677-82985
CCTACATCCTGTGAATTTACTGCCAGTCTATCTGAAAATCATACGTATTAAGAGCCAAAACAAGCATTGATGTTGCTTCCGGCCGTATAAATGGGAGGAAATAGATTAATGTATCAAACAGGTGAGGAAAGAGTAAAACATTCACCATTAAAACAAAAACCTAAAACACATCAACAATCTTGTCAACAACACTTCAACAAGACTCCACACCCAAATTCAGAGTAAAATTAGCTTCCTGAAAGGTGATCCTTTTAATCCCATCCCAAACAAGTGTTCCATAACACCGTTATGGATGCAAGCAGCTGAACTACTCCAAACTGTTTTCCTACTCCGCTACCATTTGATATAATTATCCAGACTACTTTCATTATCATATAAATATATACATCTTCTTCCTATGAGTTTCGTCCCTAAACTAGCAATTTGTATCTCGTACATAAGGCTCGAGGGAAAATGATGTTTAGAACGTACCCCTTGTCGAGCTAACTGATATAAAAATTTCTTCTACGAAGAGCATGTCGTGCCCTTTGTTCTCCACGAATATTTCTGTTGGACTGGAAGTCGTCCCAGGGATTGGAAAGCTGATTTCTTTCTATTCATCAATGTTTCAGCGATTGAAATAATTACGCAGGGTAACAATCAAACAATAAAGGTGTCCCTACACCTGCCCATTGTCAAGACTAGTTATGTCAGATTTTTCACCAATAAAGCATTAAACTTAGACCTAAATAACTATTAGCTTCAGTAAGGTTCACAAACCAACATCGCATACAGACGGACCATAAAAGTTCTCTACATTGTTGAAAGATTGTAGAGTACCTTTACGCTAGCAATGAATTTGCTATGCGGACTGAGACTATTGAATTTGCTATGTGGCCGATCACCATACAACGAATAGAAGGATTAGCTGACGATTTACTTTGACTATAGCACCGGCCAGCACTTGCTGATTCACTCACAATTTCATAACTAAATCTCCTCTTGTGAAGATTTCGAGATCATTGTTGTCTGTCTAGCAGGATCCGGTGGCTGTGTTGGCGGCTGACAAGATTCCCGAGTTTCTCTCCCAAACTAGAGCGGAAAGCTACGGGCGCCGATTTTCTTTTTCCCGTTATTTTCTCCCAAAAGCCATCAAAACCTCCTAGGCCAATGAACTGAAAGACACTAAATGCTGAATATGGCCTCCAAAACCAAGTCGCTCCCCAACTTCATGGTATGCGGTAAATGTTTTCTCAAGCACTGTTAACTTTTTGTCTGCTGAAAGTGAATCCTTAGCTCTACCATCCAAATCTTTCTCCAGCTCTTGAGCTGTAAGTATGGAAACTCGAGTTTTCGCATTAGAGATCGGATATTTGTGCCCGAGCCAGTTAAATTTCCGTCAAGGATGCAGCCTGTTGAGTCCTCGCCTCAGAAATAACGGCCTGGAAGCTAGGTGAGTATCAATAAAAAGAATGGCAAGTCAGCCCGGAAAATCATATTTCTACTGTCAGTATTATACAATAATTTAAAAAGCAACCCATGGATCATCCTCTGCTTGAGGAAAAACCACAGAGACATCATCCTTGATCCAATAGGAATCAAA
>TCONS_00211459 scaffold465 584087-585036
CTGGGTAACCGCCTAATTGTTCTTCACAAATATTCTTTCCAAAATGGCCACCGGTTCAACCTTCATGACTCCGTCATCATCTAGCTCAGCTGCCACAAGCAAGTTCAAGGGGTTTTGTACTCCAAATGAGAAGGAGCATATCCATACAATGCTTCAAAAGGAGTTAAGTTAAGTCTTGAGTGAAAATTGGTGTTATACCACCATTCCGCCATTTTCAAGCATTCTGACCATTTCTTGGGTTGACCATGCACCATAGCACGAAGGTAAACTTCCAAACATCGGTTTGAGGATGGTAAGATGTTGAATAATGAAGCTTAATTCCTTGCAACTGGAACAACTCCTTCCAAAATTAGCTTGTAAATACTGCATCTCTATCATAAACAATTGTTTCTGGAAGGCCATGAAGCTTACACACTCCTTCCATGATATCTTAGCTATATTTGCAGCCTTATATGGATGATTAATAGCTAGGAAATGTGCATACTTAGTGAAACGATCCACTACTACAAATATCACCTCTGATCCAGCGGATTTAGGGAGCCTTTCAATAAAACCCATTGCAATATGCTTCCATGCCTGATCAGGGATTCACAATGGCTGCAACAATCCTGG
>TCONS_00049197 scaffold147 23355-25091
CTGATCTCGACCTTCACAGAGCTCAATCCGATATCGGCCATCACCGTTCCGATCATCGTCGCAGCTTTCCGGCCAGCCAGGTGCATTTTGTCGTGTCTCTCGTTCTCTTCACTGGTCTTTATCTCTGTCTTTCCATCTTAAACTTATCTTCTCATCGTTTCACAGGAGATAGCCATCACTCTGACCATCTCTTCCGCCATCTCTCCGATAATCTCTTCCGCAATCTCTCTACCCTACTGCCACTCCGAGTCGTCTCGGTTCAGATATTACTCATCTCTTACTGAATTCATGGCCTTCATTATGTTCGATTGATTACTTGTAATCTTATATGTTAGTTTCTACGTTAGGGTTTCCGGAGGTGATGCTAATGTTTGTTTGTCAATGATTTGTTAAAGTCATACTGGATGAATTGTTAATTATTCTCTATCTTGCTAGGAAGCAACTACTGGGTATTGACTTTTAATTTGGCTTTTTAGACCCTATCAAGGTTTTATATGTCCCAGAAATGGGTGGTCAATTGATCACCATTATAGGGCTTAGAAGGAGAATTAGCTCCTGCTGCTCACAAACGTCCTTAAATGACCAATGTTATTGTCTCTGGAAATGGCTTGTAGATTCCAAAAATCTGCATATTCCTGAACCAACAGAGACAGTTATATATGGTGGTAGAAATGTTGATAAAATTGTGGTTAAATAAGATGGCTTTAAATCACTGAGAAGAATATAGCTTTGAGAATTGATCTGGATCATTTCTGGAAATAGGATGTGAATTATGTTTGATGAATTCCCTGTCTTACATTTAACATGGCTTTTTTTGTAAACTTCTAGAAATGTGGCAAAACAGGATACAACAATGAGTTATTACACCTTGATTCTCGTCGAAAACATATCGAAGTTGGAGTTGTTTTATCGCCAGAAAGATGATATGAGAGAGCTTTTCGTTAAATGCCTTATTCGTCAATTGTAAGGTGTTTGAAAAAGAGGATTGAAGTTAACCACGAAGGTTTGAAGAATTTTTGAAAAATTACTCTGAAATAGTAGTTGATTTTGGAATTTTATCTCATGCTTAGTTCAAATTGATTCTGGGTAATGATGACAATGAGTAATGAACTGATTCTGGAATTTTTATCAAACAGTTGCAGTATTTGAATGAAATAGTAATATAATTTTGGTGAAGTATGTAGGCGTATTTCTATCATT
>TCONS_00234603 scaffold57 1280772-1281571
CTCAAGGATTTTCATTAAACCCAACCTCTCTCCTCCTACGTTTTCTTCTCCACTTATTTACCGTCGTCGCAACTTTAAATCACCATCTCGACTATCAATTCTACGACTTGAAATCGATAGAGAGATCGCCGTTAGATTTTTCTCCGCCTGATACGAGGCCATACCGGCAAGATGAACGAGACCTCTGAGTTTCGTTCTCCTCGCAATTCCGACGGTCACAACACCCATACTACCTCGACATCATAGCTATTTCTCTCAGTTTCGGTGAATTGTGGTGCGATTGCTCAGGTGGAGATGGAAGTTCTTGTCGTCGGCTTTCAAATGGAAAAGAATCTAGATCGTCGACGTTACTCTCTTCAAGATCGCCTCTGTTCTTAAGGCGATTGTTTCGGTCACCACCATGTCTTTCTTCTACCTTTGTTGCGAATGTAAGTTTTGATGACCGGCCGGCAAAGAAATATTCATCTTAGTCCTTGAACTTTTTCCCGACTACATTTTGATTCATAAACTTTAGTAGTTAGCACTAAGTCTACCAACTTTTGACTATTGTAATTTGTGGCCCAGGAACTTTCACAATTATTGCAATTAGTACCATGTGTTACGAAC
>TCONS_00283211 scaffold812 271286-272934
TCACCAATTCGATATCCGTATTGGTTATGAGTAAACCAGCTTTGCCATCAGTCTCATAATCTGATAATCTCATTCCCAGCTGTTAGCGAGTGAGTTGAAACACACAAAAATTGAAACAGCAGCAACAAGAGTAACCACTTTTTTACCATAGATAGGGGAAACATCAAATTAATAAGCAGTGGATTTTGCTCTGATCCAAAATACAAAATTGTACCCCTGCAGCCAACCCTTTCTCTGCAATCTTTACCTTACTACCCCTCTCATTTCCCAGGCAATACAGCTCCATTCCAATGTACTATACAAATTCTTCAAGAATCATCACCATCAAAAGTCCTTTTGTTAACCATCCTGTTCACAGCACCGGCAACCCGTCTTTCTCACAGCAAACAAGTTTGTTTATTTCTTTAGTTAGTCTCCGAAATCAGCTCCGTGGTTTCCAGAACAAACAGAGAGCCTATAGTACAGTGCAAACCACTGTAAAAAGCTCTGGCAGGAATTTGTTTCAAAAGAATCACCAATCCCTGCAGTCCAAAGAAAGCAAAAAACGTTAGTGTAGGAAAGAAGAAACAAGCAGAACCATATAGTTCACTCCCTTTCCTTGTCTACTGCAGAAAAATAAGAGATTCCTCTTAAGGCATTGACTACAGTGTTATTATTGCATTAATTCCTACTACTAGTGTGACTGCAAATCAAGTTAGCAGAGCATAATGTAAACACTCAGCAGGTAGGTACCAGAAAGAAACTTCTGAATTGCTGCAGATTTCAATAAACAGGTTCCTGAGTCGTTCAAATCAGTATAACAAGTTACTACTAATGCATCGATTACAAGTTCAACTGATGTGTAAACTAGTCTTTCAGAAATGCAGTTAGCAAACCACAACAGTTTATGGGGAAACGAACAGTTATCGGCATTTCCCTCAATTGCACAGGAGGAAATTCGTATGCAATCATATAACAGAATGTGTTGAAGTCTACATATTGAAGAGAGCATGGCAACCTCATTTCGAAAGCTTAGAAAACTCATTACACTCGCGATTAACTAAGAAAACTGTCAGATTTGTATTCTTAAAACTAAACCATGCGATATGGATACCTTACAATGGCAAGCTTACAATCAAACTAATAGCATTCATTCCTATGGAGACCTTACAATGCTTGGTTAGGGACAAAACTACACCCAAGTTAGAATTCTGGTTCTAAAATCAAGTTCAAAAGAGTGGAAAAAACTTTCCATCAGAAACAAATTCTGCAAAAGGAAAAGACTGGGGGAACTTAGGTTTGGTCTGGTGACAGGAATCATGATCTAAGAATTCTCCTTCTCATACAATATCCATTCCATTTCCATACCACAAAATCATGTAGAAAGTTTGGTTTCTCACCGATGATCATTGCGATGCAACTAATCATCCAAAGCTGGCAGCATAGTTATAAAATTTGAAGCAAGTAGACAATAAAGAACTCTGCTTTCTGGTAAGTTAACACACAGATTCCATATCTAGAAACCCATTAAGCAATGATGGCAAGCAATGAATGAAAAGAGGACTA
>TCONS_00155348 scaffold320 509589-510753
GTGCTTCACCTTCTATGCTACACCATGAAGACCGTGGCAAAAATTGTATGCTGAGTTTTTTCATTATTATCTAAGCGCCAATGCTACTATTGATCAATTACTTTTTAAAATAATAAATACACATAAATTCATTGAACAATTAATTGTCTATTTTCGATTTTCTTCAGTTCTAAAAACTACTTCTACTATATATACTACCCGCCAACACATCACCAACTACATCCTTGTTCACTAGCAACATGCCACACATCACCAAGCAGCAACATCACCAAAACTAAACATAGCATGCCTCTTGTTCACATCTACATTTCCACCTACAAATAGTAAAGAGGAAACAACCACAGATGGTTACACAGACGAACAACAAAATAGAACAATTGTCAACCCCAAATCCTACGCTAATTATAGGTGCAATCCCACACGCCAATATCAATTAAGTACCAAATTTCATTACCAAATTCTTGATCACAAAGGTTCACAACAGAGCAATCACTACTAAAGTAATTGACATAAATCATAAAAACACATATGTTGAGATGCTTCACGTGCTACATGGTCAACCACAATAATCAAAGCTACATTTCCATCCATCCTACCTATTTCTCTCTGGAACAATCATGAATTCAGATCAATAAACTTCAAGTTAGCAAAAACAAAGAAACAAGTAGACAAAGCAAAGTTGAAGGAGTATACCTATCAAAATGAATCAAAGTAGGCCCTAGCCGCATAATTTCTTCCAAATCTGATCTGTCCGTGACTGTCTTCAATATTACAAAAATTCATCACTTCTTCGCACGATGATATCCACAATGACTGTCCTGAACAAGACCATCTTCATATTCAATAGAGGCACCACCAAATAGAAGAGACACTGAGACAACCCACCACAAACATAAATATTAGACAACCAATGAATACTATCACCAAATGAGTTGCTTTTACATAGCCTTCATATCTCTCACACTCTTCATTACCATATCATAAAGGCATCAAGCAATATGAGCATGTAAGATGATTTACCCTCAAGCTTATCGTCTATTAACCGATATGGA
>TCONS_00225221 scaffold510 156865-157321
ATCAATTTATATCCATTAATCATAAACAACACCCAAAATCATATGGATATACAAAAGTCAAAATATACAAATCCAGATCTAAATCTATATACAATTAATAATATCTATATACAAATCATATACAAATCCATATCGAAAACCAGAGCTATGTTTTCTTATTATTCTTATTCTTCTTCTTCCGTCCGTTTGAAATCCTGGTTGAAGCTCCGGCTCAAACTGTCTTCAAATCTTGATTCAGCCTAGAAACACCACGAAACATAGCAGCTGGCTGCCAAATATTGGGAAGTGAGGAGGAGAAAATCGAGATGAAAGGAAAAATGAGAAGAAGAAGAAGAAGAAGCGAGGAGGGGTATTTTCAG
>TCONS_00016418 scaffold1100 1054-1445
TCTCAAATCAACACAGAACACACAATATCTAGTATATATATCATAGCTAGAATTAGCTAACTGATGGAGTTATGGACCCTATAATCATAATCGATCATCATTCATCACCATGATGTTTAAGCAGCTGGGGCAAAATCATAATCTCCACCACCATCATCGTCGTCATCTCCATCGTCGCCTTCATTACCACACGATTGGGCAGCAAAAACAGTGCCGGCGTAATGATTGCGGCACCGAGCTTGGTTGTAACAATCTCCATCCGCATGTGTGTTTTCTTTGCTTTGAGGTTGTTGTATG
>TCONS_00195019 scaffold420 703947-705457
CTAGAACACGTGATGTCTCGATTGCATGTATGCTCTTGAGGGTGAAGGGGAAATGATTAGTTTTCCTCTAGGTTGTGTGAATGGATGAGGCAGAAAAGAAAGGAAGGGTTGATCTTGTTCTTTATTAGAGAGACTAGGATGTTAACAAATGTATGTAGTGAATCTTTGTTGTTGATTCGGAATGATTATCTTTGTCTATATGTTCCATCCCCCCAATTAAAAAATAGAATCCCAGAAAGTGTATAGTTTAATGTTCTTAACACTTGAGACGATGCTTTTTTAGATTTTGTGCTGCAGCCCAAGTTGCAGATGGCATAAAGCACTAGTGATGTGGGATTTTTTATTTTGTACGCAGCTCTAGAAAGGAAGCATTTTTGTACTTGGGAATTTCAGTATATTGGACAAGAGATTCTGGTTTTGTTAATTACTGCTTTTGTGACTCAGCACCAGTACTCTGCCACCGCCTTACCTCCGCTATTTGCAGAAGAATCTAGTGGGTGGTGGTATTGACAAAAGGCAAAACAACAACCCCAAAGTTGGGGTAACAGAGGATCTTTGGATTTTGGATATGTGCATATCTTTGCTAGGATCAGATGACCACACCCCTAGAATCTGTTAACAGGTTCAATGGTATGGAAGGATGCAGGAAGAACTGCTACGTGTGCCGTGGCTATGATTCAAGTTAAATAGTGAATCTAGAACAAGGAACCAACCAGCATAGATAAAATATTAAATACTAAATATAGGTGGAGAGACACATTGATGCAGAGAAATGATTGTGTACAGAAGATGTCCATGCATGTGTCATGAATGGGAGCCTTATGTAGCCTATTAGCTAGGAGGGGCCTTCATGTCTCCTTAATGCTTGCTGTATTTTTGTGGATCCTAAACTAGTATTTATGAATATAAAAAGTCTTATGATGCCCTTTTTTGGGTTAATATTATGGTGGGTGTATATCATCATTCCATCTAGAAACATTTTTAGTAGGCCGGAATCCATTTGAGTTCAATGATGCTATGATAGTAGATTGATGATCCAATTTATCCTCAATTGGATTCTTTTATAATTGGCTATTCGATCATAGTCAGTGAAAGAGTGGTATTTGTGTGTGATTCTCATATGGTATACTTGTTGGTGCAGGAAAATTCAAATTTCGTTTATATGGTTCTGATGGGTTCAGGTTCAACGACCTGCTCTCAAAAGATACTAGAATGTT
>TCONS_00232332 scaffold560 75711-80154
GTGAACACGTAAAGAATTTATTTGACTTTGCTTTGGGACATATATATACTGTATACAACTACTCACCACGATACTGTTGGAATAAATCAGGAACTGCCATTAGTCCATGAACATAAACATTTGTACGTTAAGAAGCATCCATGTGCATCGAATGGCTGGGATCCAAGCTACCATGTTAGGTGTGGGCTAAGGTTGTATTCCCTAAACCGTGTACTGAATCATCAAATGTGTAGTGCTCCTCTCACTCTCGAATTCATGGTTGTGCTTGTTAGTTATTCTCCTGTTTTGACTCCCTCAAATAGACAATAGTTTCTGGATACATAAGCTGATTTACATGCTAAGCAGGAGATATATTTATGCAAAAACTAATGACAGTCCTAGTCTAGCACACATTCAACATGTCTTCCTGACAAAAACGAGTACAAACGTGGAAACCATGAGCCAGTCAAACCGAAACCAATCAGCCAGTCCAATTTTATCAGCCAAACGGTACAACAACTAAATACCATAACAACCAGGAATTCAAACTTTCCAAGCCAAGCCGCAAGACATTAAACCAAAATTGTCGCCAAAAAATATCGAAGGGCCAATTGAACTTAGACCTAAATAACTATTAGCTTCAATAAGGTTTACAAACCAACAACATGACATACAGACGGACCATAAAAGTTCTCCACATTGTTGTAACAACCAGGAATTCAAACTTTCCAAGCCAAGCCGCAAGACATCAAACCAAAATTGTCGCCAAAAAATATCAAAGGGCCAATTGAACTTAGATCTAAATAACTATTAGCTTCAATAAGGTTCACAAACCAACATGACATACAGACGGACCATAAAAGTTCTCCACATTGTTGTAACAACCAGGAATTCAAACTTTCCAAGCCAAGCCGCAAGACATCAAACCAAAATTGTCGCCAAAAAATATCAAAGGGCCAATTGAACTTAGACCTAAATAACTATTAGCTTCAATAAGGTTCACAAACCAACAGCATGACAGACAGACGGACCATAAAAGTTCTCCACATTGTTGAAAGATTGTAGAGTACCTTTACGCTGGCAATGAATTTGCTATGCAGCCGATCACCATACAACGAATAGAAGGATTAGCTGACGATTTACTTTGACTATAGCACCGGCCTGCACTTTTTGATTCACTGTTGTAGTATCAGCTTCAATGTTCACAAATTGCCAATGAATTCGGGTCCGTAATTCTATGGAAACTAATGCCATGTACAAAAAGATAATCATACCTCACGATTTCATAACTAAATCTCCTCTTGTGAAGATTTCGAGATCATTGTTGTTTGTCTAGCAGGATCCGGTGGCTGTGTTGGTGGATGACAAAATTCCCGAGTTTCTCTCCCAAACTGGAGCGGAAAGCTACGGGCGCCGATTTTCTTTTTCCCGTTATTTTCTCCCAAAAGCCATCAAAACCTCCAAGGCCAATGAACTGAAAGACACTAAATGCTGAATATGGCCTCCAAAACCCAAGTCGCTCCCCAACTTCATGGTATGCAGTAAATGTTTTGTCAAGTACTGTTAACTTTTTGTCTGCTGAAAGTGAATCATTAGCTCTACCATCCAAATCTTTCTCCAGCTCTTGAGCTTCAAACATGACTGCTCCAAAATCATCCATTTTAAAGGATATTCGTGCCTATTTTAGTAGACAAACTCAAAGGCATTGTGTACGTAGCTTTAAGTATGGAAACTCGAGTTTTCGCATTAGAGATCGGATATTTGTGCCCGAGCCAGTTAAATTTCCGTCAAGGATGCAGCC
>TCONS_00062580 scaffold159 172770-174012
CCTATCTCATTCATACGTCTCTGTTCTTTCTTTTCTCTATTCATTTCTTCATTTAATTTGGTCAAATTGAAAGAAGTTCTTTCAATTGTTTGGGTAGATAGGTGATTGTTAGAAAGTCTCGGTAAATGTTTTACCACGATAGGAATACATTGTTGTGAGCGATAAAAATAGTGAGGTTGTTGTTTCAGGGCTGGAAAACACTTCAGAGACACTAGTTTTAGATCGGCTCGAATACCCTATACCCACCAGTTTATAATGAAGAAGTGCTTGTAGCAAGCGCTGCTGCCGTAGATGTACTCTCTACATTGGAGGGGAACTACATATATCCCAGAGTTAGTTACTTACGGTCTTTTGCTTGGTAATTTTTTGAATGTTGTGGTATATTACGATGGCTAAATTACAGGAGCTAAGATAAACTGTGGTGGGTTGCATCCCTTCCATGCGGTAGTTGTTATGCTCATCATTTTTGGGTATTTATTTGGCGTGAGATAATATTTCAATATATTTACTCGATTCTCATCTGTTGCGCCCCAACATATGCTTCCTCATTTCTTATTGTTAATTACATCCTTTCGCCTTGTGTTATTAATGACGATGACTTCAATTCCTCGTATTTGTAAACAAGGACTCATGAGGGAATTTTTTTAAATGGGGATGGAAAGAATTCCATATGCTTCAGTGGTGGAAAGTATGATGTATGCTATGGCATCTACACGAACGAATATTTCTCACCCAGTCGGAGTTGTCAGTAGGTTTCTTTCAAACCAGGGAAAGGAGTATTGGGCAGATGTGAAGTGGATTCTTAGATATCTTTGAGAGGTCCACTTATGGATACCCGATTAAATTCTCAAGGGAGTTGTTTCCTGGCAGTCAAGGCTATAGAAATGTGTAACTCTTTCCATTATAGAAGTAGAGTTCATTTCCGCAACGGAATCTAGCAAGGAGCTGTTGTGGATGAAGAAGTTCTTAAGTGACCTTGGGTTCCAACATGAATGACCATGATTGTTCTGTGATAGTCAGAGTGCCATATACCTTGCAAAGAATTTGATTTGCAAAGGCAATGGCCTGACCAAACTTATTAATGCCAAACTGGTTACAAGGATCAACGCATTAACAAGCCTAAATGGGATGTGTAAATCCCACAAACACGC
>TCONS_00294033 scaffold87 785261-787941
GCCACCACCGGCCACCGCCGTCCACCAACCACAAGTCCCAAAGTGTGCCGTCCAAAATTGAGAATTGTTTAGACCTCTGTCGATTAAAACCAGCGAGGAGATGAAACGCTGTCGCTTCAGCTTTCTTATGTCGGCTAGTCAGCTTTGCCTTTGAAGTTCCTAGCTTTGCAAATTCTCCGTCATCCTCCATTCCTTCGACAACTGAATTGCCGACGTAACTATCCTCGGTTTCAATAAGAGTTTCAACTGATGGAATCCTGGTAGAGAGTTTCCGACGTGACGATCGAGAGTTTCGCAGTATTCGAGCCGCCTCCTTCGGCGGAGGACGTCGCATCTCAAATTGAAATTTAGGATTTTACGTCGGTATAATTCTCTGCAGAACTCAAGCAGGTTGTCTAGGTTGGCGGTTGCATTTCTGTTCTCAATTGTCGATTGGAATACAAGAACGAGTAACTAATCTACTATGGACTCTATGATATCTGGATCAGCACCGATCCTCTAAAGGCGATCGTTGAAGCCATGAGAAGTCACTTGACTTGGACCAGACTGGACAGATACAGGAGTTACAACAGAAGAAACTGTAGCAAGAAATTATACTGCATCACTTTCAACCCTGCACTCTGCAAGCAAGTTACCAAAATATTTCGGAGCATTGATCCTCAAACTCTCCATATTGTCCTTCGCAAAGGTGGTGAGTTTGCTATCTTTAACTCTGTCCATCTCCTGCATACAACTGCAGTCGTAATTCTTCTTAATCTTGCTAAGAATCTACCAAAGAATTGTTAACTTGTAATCCTTTTTCATGCATGAATCTCCAAGAACCCTGCAGGGTCTAATACTGCGCATGCTTTCTAGTTTCATCAGTGGGGGATTGAAGTGCTTACACTTAAGTTTGATGAAAGGGAATCAGCAAACCACAGAGCCTCGGTACTCATATAAACTTGCGTTGCGTAAGCATTCTTTTCTTTTCTTCCTGTTTCAGAATAAATTCTAGGACGCATTTGATGACCATGCTGTTATCAACTTATCATGCTATATATGTCATCCCTTATGTGTGTGTATATAAAGTATGTTGAAACCTATTCAACTATTTGTACCAGCTGGATGTATTCCTTCCATATTTAGGCGTTTAAAATGTCGATGCAGAACTGATTTGCATGAAGAGTCATTGACATTAGACTGTTAGAGAATTATCTGATTTCAAATGTAGCAACAATTGAACTTGGGCCTGCCAAATGGGTCAGTAACAATGACACAGAACAAACCAATAGTAGCACTTAAGCCCATGGAATGTGTTACTCCATTTAAATCCTTGAAACCACTTACCTCCTCCAAGTTTTTGGCTGATTAGGTAGTTCAGATAGAGAAGAATTGCTTCATTTGTTCTTTGTTTGCAAAGATCATTCTACTAGCATTTGGTGCCATAAATTCGTAGATTTCCTGTTGCAAGAAGTGTTAGGAAACGAACCCTCAGTTTTCTCAGTCTTTTTCC
>TCONS_00185198 scaffold3881 7051-7472
ACGTCGACTTGCATTAACTCAGCATCATGCTCTACCGACATGATCATGCTGCTACTTTCACACTGGATTGTTTGTTTTTCGATCATGACATTATCCTGATCATCTAAATCTTCAAGTTCATAAAAAAAGACAACTAGCAAGGTTCGAACAAAGAAAAAGAGAAGGTTCGAAAAGGAAGATGACTTCAACTGCAACACTTGTACGTTAATACAACATATTAATACATAGATTCCAGAAGAATCCACCACCATTTCTGACCCAGCAGCAAGCAGTCTTCTTTGAGCGCCCACCAGCATCACCAGTTATTAAGCGTAA
>TCONS_00028907 scaffold1216 585203-586779
CGCTGGCCCCTCTTGTGTTTTTATGTAAATTATGTGTGAGGATTGGTTGTCAAATAAATACGGTTAACCAAATATGAAAAGGATGGATCTTTCTGCTGCTCTGGTGGTGGTTGGAAGAAAGCTAAAGCTAATTAAACTTGTTCATATATATAGAGGTTACGGGTACACTAATGTCAACTTTGTATAAGATTTGGCAGTCTATATTTGAGTTGACTCTTGAGGATCCGCCTAGAATGAAATCATCAGATATGTATAAATGCACGAAATTATTTTAAAACATTTATGGGAGGAAGAAGACAGAAATGCTGGAATGAGCCTACACGTACAATGACGCCGTATTGGCGGCTTAGTTTATTGCAACTATGCTTTGCTTGTGGCTTACGTCTTACGTCATACAGACATCGTTGGACCAAGTTTCCTGGAGGTGTCCTATATAACTTTTTCTGGTCGCTGCTTGTAACGGGGGGTTTGATGGTCGATCTTCAAGGCGGTGGAAAATATCTGCAAATCCGATCAAACATCGGATGGACATAGACTAGTCGACGAGTTTTATGTGTTGTGAGGAGGATATATATACTAAGGAGAATATGTAGAGGAGTTAATCTTGACAGGTATGGACGACCACCTTAGAAGATTGATGTGGCCTGGCTGGAACGCATTGGATACTACTCTCGAGCTGGAATACTCGAGACCCTTAGGAAATCTGTCTGGTGAGACTAATATACGTTCACGCTATGAATAGTGTCACTCGTGGCCTTTTATAGGGTCTTGGGATTGATGTTGTGATAATGTTGACTGTTGTGAATCAACGATAGAGATGTGTCTCGGAAACTAGAGGTGGAAAATGAGGCGGAAATGAGATTCCATTCCCGATTTCCTGAAATTCCGAAATCCAATTTAGATGCTTCGTTCCCGTACTCAAATTTAGTTCGGGATGTAAAATTTAAATTAGGAACTTGGTTGCCCCGAATTAGAATCTTTTTTCCGAATAAGCCACGAACACTCATATGCAATACTGCAACCGCTTGAGTGGGCTAATGTGTTTGTGACTTTGCTTCAAGCACCACTTAATATTCCCACATAATACTGCCAAGTCCATCTCCATTACACACCATCTTCCTTATGTTCTTATTTCATCCACACTTGCAAAACAAGCTGCAGAATGCAAAAACAACCCTTCAAGACTTACTTAAAAGAATACAGAAACTGTGGATGAAATCCCACAGTTTCAGATTTCTTTATCACCATTCTCATTTATTAACAGTGAAAGCAAAACAACTACCAAATGAAAGATCGTGATGAGAAAGAAAGCTGTGATTGGAGAC
>TCONS_00170185 scaffold35 351945-354953
CTTAGAGCTTTAGCTATAAATAGCTGAAATAGATTAGTAATTCTAAGTATAATGTGGAATATTGGTCTGTGAAGTTAATTTTGATTGGGTGCCTAGCTAGTTCCTTACTTGTTTTCCATTGTTCCCAGTTCTGCTACTAGTTTGTAGTGAAATGTTGCGGTGGGAATTGAAACCTCATCTCACCTCCTTGATGATAGTGTAGCTACTTACCCAGTAAAATACAAAGGTTTCCTTATCTGCTGTTACTTCTTGCTCAAGACTGTTGCTTTTTGTGGTCAAGTTTAAGGAGGGAACAGTTGGAGAATCTGGTCAGTTTGTTGTGAACTGAGACCAGTGGTCTATTTGCTTCGAACCAGCTCTTCCTCTCTGCTACGATAATATTTTGGGTACTGCATTTTAAATTTCTGCGGTTAGTTCACCTGAAAAGATCCCGGACAATATACTGTGTACAATGAAATGAGGAGAGATTCTAAAGAAAGTTCAACTTTGTATTAGCTTTTGGAGGTGTGGATTTATGCCGTGCTAGTAACATGTTCTGTGAGTTTACATTGCTCAGATTGTTGGTGCAGAACAACTTTGTACTGACTTTTGGAGGTATGTATTACATTGCTCAGATTGTTGGTGCAGAACAACTTTGTACTGACTTTTGGAGATAACAATGGATCTTGGCTGTGCTACTGTGTAGCAGGTTCTCATGCTTGAACTTGTATAAATTCCAAATGCAACTGCAGTTGGTAACAGACTCGAACTGTTTGACATTTGTTGGGATTGATCTGTCAAAGACTCTCTCTTTAATTTTGCTGTCAGCTGCAGTAAAGATCAATTCTGTATCTTATGAAAGATATTTTCTTAGCTGAAATCGGATCAAGTGTTGGACGGGGAGGCCGGTTCCGACAAACACAAACCGCAATTACTGTCGTTCTTTTTGTGTGTGTGGTGATTGTATTAGCTGCTAACTGTAAAATTAAAAATTCAGAGGGAATTCCAAATCCCTAGCTCCGAGTATAGTGCCCAAATTAGGTTGCAATCAGCTGTATCCTCTTGCTTCAAGCTGAAACTGCAGAAATGACGAGTGGGGTGTTCTTTAAACAGAGTGACCTAGTAGCTGTCATGTTCCGTTGCTAGTTGACGAAGAAACATGGTCGTTGAATGTAGGAGATGGAGACGGCAATGGTCACAGGAAGAGACTTGGTTGGTTCGTCGGGATGGAGTGTGATTATTATTGATCTGTGTTGGCAGTGAAGTGTGGGTAGTAGACATCTATGACTATGTAAGTGATAACAGAGTAGAGTAAGAGTCTAATTAAGAGAGGTGTCATATTCAATGGCAGCACATTAATAATAATGGAGTAATTACTACTGACTTGGGCAGAGAAAGAAAGAGACATAAAGCAAATAGTGAGAGTGTTGAGAAGGGGACAACAGCCAATTCTATATATAAAAGACAAGAGAAGAGAGGTGTGAGAACATGACACTTATGTTGAAGAGCTACCTTTTATATTTGATTATGGCAAACCAAACTTCTCCAAGGACTAAGTGTTACCAAGTAGGCTAAAATTCATTGGGAACTTGGTATTTTTCTTTTTGTGTTTAGTTTGAAACTGTGTTGCTTTTAGTTTAAAGTTAGAAGTGAAGGAATTTAATGAGATTTTCTGCATCTAACGTAATCAATACCTGCAGTGAAGATGTGAACACCGATCTCTACCAAACCTAGATCGATCATTAGGATTCTGGATGAAGGAGGGTGACCAATTGGTCGATCCACAACACTAATGATCGTTACGGACCGGAGATGAGGATCCTTGGCAGATGTGTTAACCGTTAGAAGTTATGGACTGTGTTGTGTAACGGAAAAAGAATCCAGGGCAGAAATGTGCAACTCTTTTGGTCAGACAGAAAGATGGAAGAACAGTCATACAAAGTTCTCGAAGTTGCAAAAGAGACAGCAAGGGGAATCATGTCTGGCAGATTAATGCATAGAGGTCGGCTCGGG
>TCONS_00101076 scaffold230 64116-64961
AAAAGCTGAATGAATGTGTGAGCCAAAACAGAGAGAAGAGAGAGAGAGAGTTTTGTGTGCATAGGATAAGCAAAGAAGAAAGAGAGGAGAGACGCTCTCTCAAATCTCTTCCTCTTTCGTCACCTCACATTGCATAAGCTGAAAGCTGAATCAGCTGGGTTCGTAGGATAAGAAGGAAACATATTGGGTTTTGTCTCTCTTTCCTCTGGGGCTCGCCTCTACTCAGATTCCAAGCACAGACTTGACGTCCACAAGCATTTGAATCGCTTGAACAAGCCTCCTCTCAACTCCATTCAGGTCCTTTGATTCTTTTTTCCCCTGCTTTGGAGAGTGCCATTGGGAACTGTGCTTGCTTGCTGCTTTCCTTTTTCTTTTTTTGTGCTTGTTATTTGTGCATTTCAGCTTAAATTTTAGTTCTTGTTGGCCTTAGCTGATTTTCCTGCACTTCCCAGCCATGGATGGACATGGGTTAGCTTCAAGTTTGAGTTTTTTTGGGTTCATTAAGATAGAGCAACTAATTCTTACTTTATCTTCCTGGAAATTTTGCTTCTTTTTTATTTTTTGGTAGCTAAACAATGATATTTTGATTATTAGATTCATCTTTCCTTTCTCTTTCTCTCTCTCTTTCTTCATCTTTCTCACTATAATGATTGCCTTTTTTGGGTGGAGTTATTGAGTAATAAATAACACTGTAGAGTAGCTGAGATAAGATTTGAAATCTCAGTGACACCAAATCTGAAGAGTAAATAGGT
>TCONS_00004988 C8248277 12-907
GCAAGTAAGCAACTGCAATAACCACACCATTGTACTGTAGTACTAACCAAAGCTCATCAATGCAGATTGTAAGAGACTAATTAAGTACCTAGAAAGTGAGCAGCTTCATGCCTAGCTATCCGGTCCTGGTAATCCTCAAAAACCGACGAGAAGGCGTTGATGGCGACCTGGAGAAGCCCGGGCGCGGTGCTTCCAATGGCTAGAACAACTAGCGAAATGCTGCCGATTAAGTAGGGGACGAAGAAGCCCCAATCCCCTGGGAGTTGACCTGCAAGAACTCCTAGAAACCCAGTTGTTCCCACCACTGTGAAAAGGAAAGCTGCCTGTGTAATCACTGCAGCTGATCAGTCACAATGAAAGCTTAAAAGATGTAGCATGCTCGACGAAATAGGGATTGCGAGTTTTGAGTCGATTAGGAGTTTTCGACTATATGGCTTGTGATCCAAGTCTTGTTCTTTACCTCGATTAGTGGCTTGACGGCTAAGATTAAAGACTAGCTTGACTTAACCGTAGAAATTAACCTTACTATATAGTATGTGACTCGAAAGTAACATGTATTTCGATTGATTACTGTCGAAAATACGTGATTCAGGTTTAACTTGTTTAGCAAGTAAGGTTAAAATCAAAGAAAGATTGAGCCTTTGTCAAGGTTCTGTAGCGTGCAAAGCTCTAATTTGACTCATCAAGACTATAGTACTTACGTCGTTTCGAACACTTGGGATAGCGAGGTTCTCCGC
>TCONS_00006125 C8314957 753-1481
CTCATTTTAAGCTAGAATCTACGAGAGGGAAACAGAAGGAACAAAATCGGGCATGCATCCAAGCTGTGATTCTTGAAACACATAAGGATTTCACTACAAATTAAACAGCATCCAACAACTAGAAGATAAGACTGAACCTGCTTAAGCACTCTTAAAAATCTTCTGTACGGATTCTTATACTCGAGAACTCAATCAAAGGAATGCAATGCTGAAGCTACGGGCTCAGGGAAACTCACCAGGAAATTGTGATACAGAAAAGCCCTAGGCTCCCACGAAACAATCTCTGTCCACTGCTCTCCTCGCTGCCCTAGCCCTTGGCCATCTCGTTCGACAGCCATGCGGCGATAGGTAGCAGATAGATCGTTTTGAGAGGAATCGTCGGTGCTCACAGGTAGGGAGAAAATCCCCAAGCCTAGAAGCATCAGGATGACAACTGAAAGCATGAACAGCATCGAGAAAACCAGCGTGAATGACGACCATTTCTTCGCGTGCAATCGCGAGTGTCTCAGTTTCGCCATTTCTTTGTTCTTCTCGACGAAGATTGTAGAGCCTCGCTAGAACTCGCGCTTCTTCGCTTGTCCGCTAGAATTGATTTCTGGAGAACGCCACTCCCACGCAGAGCTCCACGGGAG
>TCONS_00254224 scaffold651 417395-418542
CTGACCAAATGTCTATAGTGATAACCACCTTTTGAAGTAGAGTAGATACTCATGCATCACAATCGCCCTGCCAGTTGCTGCCTTGAAACTTCACTACTAAAACTGATAGGAGACACCTCTTTTTTCCCTTTCACATTTCAGTTAGCTCCAAACATCTCCTGTATGCAGGTGGATGAATGGTTCTTAAGGTGCGAAGAACCATTGTTGGAATGACCAACAAGGTATTTCTTGCAACGCTTGCACTGAGCTTTCACTTCTCGTTTGTACCAGACCTTCACGAAATCAACCATATGCCGCTTGTTTGTTTTTTGTTGGGGTGGAACTTGATCTCCTTCTTTCGGTACAACATTCATAGCTTCCCCGTCCATTCTTGTCAGTCGAATAAGAGCCTAGGATCTTCTGGTTAACAATGAGCAAGCAAAAGATAGATGAAAAGATGAAGATTGAGGATTTGAATCCACATGCTTGTTCATCGCCCCTTTTGAAGACTACAACAGTCGATCTGAATGTCATTTTGAAAGTTGGAATAGCAAATTGAAAGCAGAAGTGCAGCTGTGCAGGTAGGAGTGATTGAAGATTGGAATCGTTAGCTGCTAAAGGGGATGGAAGAGTGGAATTGTCGATTCTGAAAAATGGAATGGAGAGCCTATCTGGGAATAGGAAATTGGAGTGGAGAACTTCTCGATTCTCGATCAACATCCTAATTCTGAACCCTACAATTACTACGGTCGGGTGTCCGGGGTGGATATGGGCTTCCCGAAAC
>TCONS_00036041 scaffold126 243647-246880
GTCCAAACTAAGTGAAGATAAATATGCAGCAAAGAAAGACAAAGGATTCATGAGCCATCCAAAATATAGAGTAATCTGATAGTTAACATGTACATTTACTAAAAAGCATAGTTGACAGGTACTTGCCATTTTGATGAATACATATAATGCTCGAAAAAAGAAATAAAAGTTGCATGTCAGTTCTGTCACTACTCTCAAGGAATCGAGGCTTTCAAAATTGAAAGCATAAGGAGTTAAAAGACTTCTCCTTATAGTTTCAAGTACTGGTATGTGTTGTTGATGTTTGTGTGCCCAGTATGCGACTTACAGTATCGTTGTTGTTACATGCTTTGAGAACATAACCTTCGACATTCCCATATAAAGTTTCAATCTAAGATATATGGCAGTTCTGCCACTGCTCTCAAGGAAGGTTCTTCAAAAGTTAAAACATAAAGAGTTAAAAGCCTTTTCCTTTGAGTTAATCAAAGACCTACTGATTATTAGAAGAATATGATAAGCACTAAAATTATTTTCAAACATCCCCTGAACTTATGGAACATGTAATGACAATACAAAATACCAATTATAATTAATAACTCAAATTAAATAAGATAGATTGCTACTCATATCCTTTTTTGTTGACTATGGTTCAAAATGTTCTTATGAGCTAACTTCCCTGTTGCAATATGACTGAAACTCACTCCTCATAACTTAAAAATGAGATGAGCATACCTTGTTGAGATCTTGTTTTGGTACTGCACACTCATGGAAGAGATAAATAAGAGTCTCCCCAACAACTCGACGACAAAGACGACAACCGCCTCCAATATTGTAATTGTCACAAATTATGAGTCCGTAGGCACTTCATCTTCAGCTGCCCTGTAAAACACTTACTCCAGCTCCTCCAACTGCCGAGTATTAGCCTCATCATAAATTGATATCATTGCACCCTGACGATTGCCGAGAAAGTATTCCTCTTCAAAAGGATCGTCGCGAAATTCTTGCGATTGTAGACTGGGACTGAATTGCACACATATAGATGTTAGATATGCCAGGAGTACTTGACACCTGGTCTTTTGTGCTTTTGTCTGTCACTCATCATCTGGTTCATCGCTAGAACTTCCTAGCTCAAACATTGAAACTCGGATGTACTGTGGAGATTAGGTGACAAAGTCACGCAGCTGAATTTACATGCACTTCATCTCGCACTAAAGCCTTCAATAGAGAAAGAATCTCAAAGGAATCTTGTCCATACAATAGAGAAAGAATCTCAAATGCTTCTTTTCCAGACAATAATAAGAAGGATGTTTCACAAGGCATAGAAATTTACATATCAGGGACACTACAAAAGCAAGTACCTGTCCACACATTGTTCTTTGTGAAGTCAATTCCGATAATGGGATTTAAAAATTCAAACTCTGCACGTGCAAGAGCTTATGTCACCACAATGATGATTGCTGAAAAAATTTCGCGTTGCTATAGATTCCTTGACGACTTTTGATTTCCTCCCTGGCGCCAAAAAATTGTCGATGACAGCTTAACAGTCATGAAATCAGAGAGGAATATAACCACCTTTCTTCCTGCTTAGTATGCTGGATTTATGATTGTCTATTTCCCTCCTTTGGATTGCTAACTGAGGAACCAAACAGAGCAAGGGAATTTCACCTCCATCGAGCGATCTTCCTTCTCCTTTTAGTTGTTATAATTAACACTGCAGCTTAAAAAATCAAACAGCTTACAGAAAAGAAGAAGGCAAAAAAGTTTGATTTCATAGAGAACTCAATTTTTTTAGAGAAGAAAGAGAAAGGAATGAGAGCAAAATGAAAATCTGTAACTGTGGTGGAGAAAGTCAGAAAACGCAAGAAGAGAGAGATTGTG
>TCONS_00269914 scaffold74 522678-523292
CCATAATATTATAGCTACCTGGCTTCATCCTAACTCTAAAAGCCATAAACAAAACTTCAAGTGAATAAGGAAACCTTGTGCAACTCGATCGATCGAATTTTTGTTAGTGGGGATCACCACACCAGCTTTGCATTGATTTCTCATTAAAAGGCATGCACAACTACGACAGTAAAAGAGAAGAAGGGCATTCAAGTCCCCACAGCAAAGCCAGAGACGGACAATATAATGGTGGACTTTATTCCCAGCGACTGCAAACTGCTTTATATGTGTTTCTTTCTTCCTTATGGAAACCGATTGACAAGATAATTGACCAATTTCAGACAATATAATGTTCATATGTACATCTCTATAATATTAATCAACTCCTAAACAATAGTTCAGATTTTGGAACATCCGCATTACATACTCTGTCATGTTTTGTGTTTAAGTCAACCATCGTTACAAAATTAAGC
>TCONS_00024972 scaffold1186 315529-316091
TTATCATTTTAAATCTTCTTCATATCAAATCAGCAACTCAAACGATCCCTAAGAGCATTTGCTAGAGATGATTACAGGGAAGAGATACAAAGGAGGCTCCCAAGCATAAGAGAACTTAATTGACTTCTTTGGAGCAATAGGATTTCCATCATTTACAAGGCATTTATCTCCTCCAATCTGTTTAAACTTGGACGAGTCTAATTTCTCAACGGTAGAAAATCCTTTGCATGAAAGGATTAGGTTGCTTACGGGGCATTCACAGTTGTTAATTATAATCACATTCCACTCCGTCTCGCCTCCGATCGTCTTGCCACTTCTTATTGTCCCGATCGTCACGCTATTCAAATCGCAACCACTCATCCCCTGGGCGGCAAAGATGAAGATTATAATGATGTTGGCTACAAGATAAGTTGGGAGTGCCTCCATTGATTGATTGGTGTGCCAATTTAGTAGCACTTCCTCTCAA
>TCONS_00312296 scaffold98 872621-873419
GCATTCACATCATCAAGACCGAGAAGCATGAACATCGACACAGGCTCAAGCACAAACAATCTCGATAGTTGCTCGATTAATTATGTCACGATGACAACAATGACTGGTCGGTAGATAGTTGCTCGATTAATTTATTGAGAATTCTGCGGTAAGAACCAAATTCTCAGATGCATCAACGTGGGACTGCTATGCATAGAGTTCAGGGCAGAAGACAGACCGACAATGTCCGAGGTTATATCGATGCTAACAAGTGAAGTCGTACAGTTACCTACACCGAAGCAACCTTCATTCACAGCATCAAGACCGAGAAACATAAACATCGATATAGGCTCAAGCACAAGCAGTCCCGGTAGTTGCTCCATCAATAAAGTCATGATGACAACAATGACTGGTCGGTAGATGGCTAGATAAAATTAGACTGCAGATAGAAACCACCCCATTCTGAATCAACTGTTATATTGGATTTACCCTGGAAATTCAAGCTTACATCCTTTGTCTCTTGCTGATTACTGTATCCCTGCCTGCCTTAATTTGGTAATGGACCCGCCAGGGCTCGTGGTTGGGGGGATGATCCATCCGTCCAGCTCTTTCCAATTATGGCAGCAGCTCCTCTGTTTATTCTCCTCTGTTCGCTCGTCATTGTTGACCACTACTCCTCCTCCTCCGTCTTGGCATCCATTAACCC
>TCONS_00104392 scaffold242 234567-235940
GCACTTAAATAAGATTCACATGTGATGAAAATGAGTCCTCTCGCTATGATAAGTAGTGCTAAAACAAAGATGCTAATGGATTGAGCTAGGTAAAGTGCACAAGGTGCAAATTATAACTTGTTACTCAAACTCAAATTAAGAACTAAACATTATCAAAAATCAGTTTTTGAGATCTTTTGAAAGATCTCATTTGAGTTATTGGGTGTAGTTATCGTCTCCTTTAGAAGGAGGTTAGAGAATTCTAGGTCGAATGTAAACTAAAACCAAGTTCTAAACATCTAATAAACCCTAATTCATTGGATCTTAAATACCAAATCAAACAAGACTCAAACTAGCACCTCAACTGAAAGCCAGCATTACTCTCAAGCATAACACCGAAATCACCGAATTCAGACAAACAAAAGCTCTGAATCAGCCACGAACTCGGTCAAAATCATCCTCATAAGTACAGCCATAATTATTCCTAACCTGGCTACCAAAATCAGCCCAATATCATTACCGCCGAGAAGTCAATCTTTCAAATTCGGTCAAAATCAAATCAAAACGCTGAAACCATTAATCTTAGCTCAAATCAGACCCTATCCCGTCAACTAGTGGCAGCCATAAACAAATCTCAAACTACAAGGGAATCGAATTCTAAACTTTGGTCGATTTGAGTCATGTTTCCCGCTTGCACCTTCCGAGTCTCTCGTGATAGATAGCTCCCTAATCACCTTGCGGCTTGCATCAAAGCCTCAAGCATTACTACCTGGAGGTGACCTTATTCAGTCCGTACGTAGCTAGGTTCCACCCCATCCTCCATTCTCTAGCGACAACCTCCCCTCTGGTGAAACCCTATGTAAACTTACAGAAATGCAGGCTGTTGTTGAAGTCAGAGCTCGGAGAGGTGTTCCGGCCATGCTGCTAATCGCCGAAATCTGAGGAAGAAATCGTTCAACGCCCTAACCGAGGGTCGAGAATCAGGACCTGGGCGTAACCGA
>TCONS_00002288 C8060761 73-436
GCTACTCGACTGCGATGGATTCAGATGGGACGACAGCCGGCTGATGGTCGCCGCCGATAACAGCATTTGGGAACAACATCTCAAGAATCCCGATCGTTAAGAATCAAATCGATTCCGTACTACAGCGATCTCCGGCTGATATACGGAGGAGCGGAACTCGACGCCGGGGAAACTGCGGCGGCCAGTGAGGAAAGCGCCGCAGCGGATGGAAATGCCGCGGTGGAGTACGGCGGTGGCGGTGAAGAGACTCCAATTGTGTTAGCGGCGCCGGCGGTGG
>TCONS_00180136 scaffold374 213739-214534
CGGCTCTGCTCAGGACCTGATGTTCACGTACACACTTGGATTAAGAGTGCTTTATCTTTGCTTAGTTAGAGGACCGGGTGTTCAATACCTTGTAGTTTTTGATGCACATTTGTCTCTCTATATAAGCTGGCTTGTGTCTTATATGCAGGCCTTAGATCAAGCAAAACCAGTGGCCGAGGATAAAGAAAAATCTCAGAATAACAGCTCTTTTAAAAGGCTGAGCATCAAAGAAGGCAGGACGAATGCAAAATCATAGGAACTGGGGGCGTCTGTAGGCCGCAACTGAAGTCTGAAGCAATGCAACTTGCCATTCACCATGTGATGAGAGGGACCAGGCAGTACTTGGTTGTTTCTTCCCTGCGAGAGAAATGGTGGGGCTGGAACTTATGATACCAATTCCACTGGTTTAGAGGCTTGCTAAATGAAAAGGAAACGTCTCTAGGAATCCTATTTTGCTGCTACTAGTCAAATTCTTTTTAGTTATTGTGATTACTTTAGCTAGTCCCTTTTCAAGAACACAAGACTCTCAATGCTACAGTCTTATTTCTGGTATTGAAACAGTTGAGATGAATAAGATTATGATTTTGCGATAGCTAAGTTGTGTGTTTTTTCTTTCTTCCACTTTAACCAATTGAGTGGAATTATGTATTCCAGCTAGTCAATCACATTCAGTGG
>TCONS_00190943 scaffold418 280100-281698
GCAGCACTTCTGGATCGGGGCAGCTGTTTTCCCCTTCCGGGTATCACTCATTTGGGTTTGGTCCTTCTGGGACAAAGGAAGAGGAAGTTCCGGAATCCAGGACATCGTAATTGTAAGTCGAGGAAATGTGTTCGAACTCCCGGAAAAAACGGGTAACTTTCCTGCGTCTTATTTGTTTCTAGGTTATGAACTGGATAACACTGAATTGTTGTATGTTGAAAAAAGAGAAACGAGTAGGTGTGTACTTGCTGAAACAAACAACGTGATTCTTTACATTCATTTTGGGAAGTTGGTGGTCCATTTTTCCTCTCTTATAGTAAAATGGATGGAAGAAGTCAAAGACGATCGTTTGAGAATGCAATTTTTCTATCCGGCGGGGACGTAATTCTATCCGCCCTAATGAATAGACGAATCCGACGGCTAGCAGTGTCCTATCTTCTAAAATTGTTAAATCATTTCTCATCAACGGCTGCTGTTGATTCAGGGGCATTTTTGCGACAGAAATATGTGTGGAGCCTGATCTGTGGTGCAAATACGAAAATTTAAATGTTTGATTATTTAAAATAGATTCAAATTGTCTAATCAAGTCAGAATGGAAAAGTGTAACCATTATTGCCTCTCTACTTATCCATTCTACAATGTTGACTCTTCCATTTTTGAATTTTATTTTGTTACCTCTTTTTGCTTCCCCAGTCTCTCCTTCTATCTCTTCTTCCCTTCTTATCCAGAACAACATTTTCTCCCCGATTTCTTCGACGACGGTTGGGCAGCGGTTGTGTCATCCTCATCTTCTCAACGGTTTCCAAAAGACGGTTGGTTGTACATTTTTGCCATTATAAATAACATCGTGGTCAACCCCTCATCTATTCTAAACCCATTGTGTCATCCTCATCTTTTCTACGATTTCCGAAAGACGATTGGTTGTACATTTTTTCCATTATAAATAACATCGTGGTCAACCCCTCATCTATTCTAAACCCCCTGTGTTTTACGTTGTAATGGCGAATTAAGAATCGATCCGACAAACCTGCATCGACTTTAGGTGGCCGTAAGCATAAAGAAAACAAGGCTAATCCTTTTGGCACTCCCACAAACAAGATCTTCAACACTGATGAAAGAGACGGAAGACAACAAAGGTGCGAAACCGGGAAAGTAAAACCTAAGAAGAGGAAACAAATCTCTTCTTCAGTTGAATCCGAATCAAATGTTTGTATCCCTGTGTTTTATGGTTTTCATCATTATTGTCACTGTTATTCCTGTGTTCTATTGAATATGTGTTGTTGGGGTGGTGTTAGTCATGTGTTCTATTGAATATGTGTTGTTGGGGTGGTGTTAGTCATGTGTTCTATTTGTTCATTGTTTCTCTTATGTTTCATCATGTGTTAAATTTACTGATGTAAATTAGTGTGTTATATGTGTTCTATTTGTTGATCGATATTCCTGTGTGCTATCTATGGTTTATGTTTTTTGGTAGTGTTATTCATGTGTTCTAGTCCTTGAAGGACAAACCCCATGCCAAATCGGGCCCCAAGAAG
>TCONS_00220170 scaffold488 863942-866399
CTGAGAATCATCTTCATTTCTTTTAGTCGATTTGACCATACAACAAACGGTGCAACTAAAAATGAATAAAATACAAGTTAAGTGACTTGTGTGCAACTAAGGTAATAACGAAGAGTTGCATGTTGTGCTAATCTAATAAAACAATCAAGTCTTCATTTCTCTACCAGAAAGCCAACCTCACTTCTCCTCAACCAAAGCAAAAATACTCGTTCATATCAACTGCCAAATCCAGAATATTACATCTTGAGTTCGTCAGTTCATCGCAATTGTCCTCTGATCCTCTGCATATCCACCTCCCTTGTACATCTCTTGTTCAGCAAGCCACCACCTCTCAAGAAGATTGGCTAATCATTGCTAATACCTACGCTCCTTCCTAAGACATCAACTCATGCTGTGATGGATCTCAGGTAGTTCTCCACGCTCAAGAAGTTCCCAGGCTTCTATACGTCTTTCTGAGGAATCTTGTAACAGCTTGATTACACCATAATGCACATCGCGGTGATTACAATGACCAGATACTCCATGACTGTCGAAAGTAATGACTATGTCAATATGAT
>TCONS_00271033 scaffold744 47759-48958
ATTGCATGATCTCTGAGAGCTCAAATGATCCCTTGACAGGTAAACAAACAATTACTCATATGTGGACGGTAAGAAAAGCAAGTGAGGCCAACATAGGTAAAACGGTGAAGGTTTGCGGTTTGGAGTCATCTTTTGTTGCAGGAAAACAAAGGGCCAAAATGTGGAAACAGGGGACCTTGCATTTTTGCCGTTTTGGAGTGGTTTTTTGGCTGTGTTTGCCATTCACCACTACCTCTTGCGAAAGATCACATCAACAAGAAGAAACAAGTGGATGGATGAAGAACAATCTGGTACAATCGTCAGAGTGCGGTAATCATTGCATAATCCAAGTTTTTTTGCGTGTGTAGTGCTCAACGATTATGATACGTAAGGAACCATTTGCATTCAAGCGCCAAGAAGACAAGAGAAGTGGGAAGTTGACCGAGTCATTTGATGTCAGTTTGCGCCTGCTACTAGCGACACCAAGCCATCGCCGACCCAACTGACACTTAACCATGGCGATGATCTGGAAGAGAGCTCTGGCTGCTACGTCGATTGCCGAATCCACCTGCTGACGTTTGCTTGGTGAACCATCTAGCTTGTAGAATTGCTGACTTTCAACATCATTCATGCTGTAATCTTTTTTTTTATCCTTGATAAAGGAAACTATCTATCAGAGCGAGTGCTAGTCTGGCTAAATACTCAAGAATGTATGGATAAGCACATGAATGCATTCAATAATGTGAATGACTGATGAAAGTACAAGCTGATCATATGAATAAGATTGCA
>TCONS_00096983 scaffold222 170142-176090
TGCATTTGAAAACTTTTAATTTTAAGAAAAATTTGCCCCTTTCTCTTTTCGTTTGCCGCCAGCAAATAAGTGAAATATTTGCTGCGGATCCGGACTCATAATAAAGAGACAAATTTGCTTTCCAAAATTAATTCATCGGGTCATCAGATAAGAATATGCTTCAAAATATCTTGGAACTTTCTACCTGTGAAATCGAGTGTGAGAGTAGGTTGTATTTAGCTTGTTCAATTTCCAGTCCCAGATGTAGAAACTGTTAGTGCGAAACCGGAATCGAATAATATGCTAACAGTAGAGTACGTACCTGGAACCAAGAGTAGCCTGAGATTGATTCCCTGTCGAGGATTGTGGTATCCCTGAACTCATAAGTCTCTACTATTATGTAAGCAAGCAGCGATAAGTTCAGCCACGGTCCCAAGTTGAGCAGAGGATGGTGTGAGCTTCCTCCATGAAAACGGAGCGAATACATTTGCGTCCTTTCAGTAATTACAGTGCTTGCTTATAAACTTTGCCCAGTCAAACACATGCTAGGTAGATTCTTCACCACTGAACTGCAACTGAAATAATTAAGAGATCTGCCTTTTTCCTTTGGTGGAACCATCGTGGAAATTACATGAAAGAAGATGCAGAATCTCAACATAACAATATCAAGAAGTGGGCATTTGGTCTAGTGGTATGATTCTCGCTTTGGGTGCGAGAGGTCCGGAGTTCGATTCTCCGAATGCCCCAAATTAATTTTTGAAGCTTCCCTCCAGTTGGGTATCTGCATTCTAAATTGAAAGTAAGCAACAATCTCCAAACATTGAAACAAAGATCAGTCAACTGAAGCATGAAAGATTTCGAAAGTAAAGCCAAACTAACAGGAGGACACTGTAACCATCCCTTAACAGAAATAATTTTTCAAGTTGTTTCGCATACAGACACATAACACATGCTGGTGCTGCATTTCTCTTAACGAATGAGGATCCAAACTATCATTGAAAACCTTCAATGTCCCGAGCATAGATTTTAGAATGTCTAAACAGAAGCACGAAACAGCCTCATCAAGTCATGCAAAGACTAACCAAACGAACGGAGAGTAAGATGTCATATGTATCCTTTCTAGTCTACAACTCCAACGTAGAAGAAGTTCATCCGTAGGTGACATTTCAAATATCCATTAATGCATCAGATGAATAAGCTTTAGATTACAAGCAAACTATCTGAGGGCATTTGGTCTAGTGGTTTGATTCTCGCTTTGGATGCGAGAGGACTGGAGTTTGATTCTCCGAATGGCCCCTTCCACTTTTTTGCAACTTGAAATCTCATGAAGGAGGTACTTTAAGCCAGAAGATCCACCAACTCAAGCTAGTTATGCCTATATTATAGAGTACTACGCATGAATTTTTAGTATTTTCAGTATATAGAGACTACACATGCATATATTATAGGCTAATCATGAAGAAGGTACTTTAAGACATGAATTTTTTTATTTGATACATTTTTTGTCAGTTAGTGATATAGCTGGTACTACACTTGACTTAATCAAACTGAAAGGACTAACCTGCAATTTCTGGACAATGTAACACCCTTTCTGTTGCCTGGTGCAATTTCTAGAGAATGTAACTCCGATCCCGTTTGTTGCCTGGTGCAGATGCCAGTACGAAGAAAGTCTGAGTTGATGGGAATTCTCTCTAGAAACGGAAGCCGATAAACAGCTTCTGGAGAATTGATTAAATGAGGCAATCCAAAGAGAAAACCTAGCAGCAAACTTTGAAAATGAAAGAAACAAGGGTGGATGATATCTTCTTTCTGGAGGCC
>TCONS_00003159 C8133737 6-580
ATAGAAGGAAGTTCTTCCGTCGACAACCAAGTAAGTTAGTTCCTAATCAGTTTGGTCTTTTTCACCATTAAAGTTTCTGCCTTTTCCCTGATGTGTCCATGAATTGGAACTTCCAGTCATTTTGGCCTTCCAGAATTTGTCAAATGTTGTTGAAGGTTTTCATTGAATGAATTTTTTATTCTAGTGTCAAAGGAAGAAATGGAAAAACTGCGTCAAGCGCTGAAAACTCTATCCGAGGCCGAGAAACAACTTAGGATGTCGAACGACAAATTGACGTGGCTAACAGCAGCATTGCTTCAACTTGCACCTGATCAACATTGGACAGCATGCTCGAGAAGATCACCCAGTGGGAACTTCTGTTGATTTCCATGCGAACAGAACGGTGAATGACACTAATGCAGCTCCTCAAAGGTCATCCGGTCGACCTTCTAATGCATGCCAGATGACTGACACAGGGAAAACACGGATGGGATACGAAGAAATTTGGCTCGAGGT
>TCONS_00198717 scaffold430 448083-449932
CGTTGCTTTGTGTTCAAGGGATATATATTGGTATAATAATTAAATTATGGTGGAATTATGAAACTGGTCGTTGGGCTTTTTATCCATTTTGGGAAATGAAATCATTCTCCGGAAACTGGGCCCAACACAGCACACGGCGAGAAATAAAACGCCGTACAGCCACAAAACTTTCAACGGTAACCATTTCGAGACCATCACCACAGCAAATACACAGAAGAGAAGAGCATTCCATTTTCATGCTATATATCAACCACCACGTTTTAACAGCTCGGGAATGTTCGTCTAAATCACGATTTAGTTTCATGATTTATACATTAGCAGTCCAGAAAAAGTGTAAAATCCCTAGATTTTGTGTGTTTAAGATTCTTATTTTTATTTACTAATTTACAGGTATATTTCAGCTGGTCATTTATATAGGTATTGCAGTATTGGTATGGGTTTTCATTCAAACCTAACAGAAAATTTATTACATTATTTCTAGCTACATAAGATGATTCACGGCAAACAAAGCAAATTCAGTAGCTGAATTATGTGGGGATTAAGGTTCGTGTACCTGGGCTCAAGGGAGAACACAACCACATGCTCTGGATGCTCGAGTAAGTAGGTGAGGCTTGTAGTAAAAGTCACCAACGTCGTTGCTGGATAGGTTCTTCCGTTCGCTGGCAACTCCACCACTGGCTCCATGGTGGAACTATATCCCTGGCTCTTCTAGTTAGCTCAGCAGCCTCTTTGGTCGTCATATCAAACTAGTACCTTCATTCCAAGATTTCTGTGCTTAAAAATGGCAGTCAGCAGCTCATCCAGCCACTGTGTGGAGCATCGGAGGATTCGTGTTAAACTGAAGAACACGAATGAAGAGGATGATGAACTCAGGGCAGTGGGCATATATATATATATATATAACAGCATAGACAGTGTAGTGTCGATCGACAACAGCTTGAAATCAAAACATAACAGATGAAAAATATACAGATATAGCCTCTCATGCGGCCACCATTACAAATATTCTATAAGATAAAAGCCACAAT
>TCONS_00305392 scaffold920 46628-47298
ATCAATCAAGGGGTTCAACATTTTCCAGGTTTGGGCTTCCTTAGCCCCATGGATTCTTAAGTGGCCCAATCCATTGCCGCGGCCAGTTCAACTGAGAAATAAGCATCGGCCTGCTCCAAATGTGCCCGAAAGGTGTTTGGCAACAAGCAACCTCCGGAGATCTACCATCCTCAAATTCTCCTGGTTGCTGTAATGATATTACTGTGAAGACTGAAGAACAACAAAATGCAGAGCGCTAGTGGAAGCTCAAAATTCCCATTCTCATTTGCAGAAGTTAAGCTCTAGAAACTATATTTCCTCTTTTTTCAGTAGGAAGAACGAGGGCCGCACAACTACTGTGTTTCCATACAGCAGATAACAGTAAGGACTACTTCAACATTTATCTGTTCCATTTTCAGGAACGTCTGGAGAATGACGAAGCCCACTATTATCACTGTCTTCATAGGTCATCTCTGTATCCATGCTGAATTCTAGATCTCAAAATCGAGCTTAAGCAGCCGTCTCGCCCGGGTGGAGCTCCAACTGTAGGAGAGAGAATAATGGCTGAAGCGAAAGCAATAGCA
>TCONS_00159788 scaffold33 899687-900832
CGGAAATCTAACGGAAAGGGTTGATTGATTAAATTACAAAGTCCTGGAGTATGATTCGATTGAGAATTCATTAAGGAGTGTATTTGTACACTTTACATAATAGAGGGTAAATATGTATTAAGTATTAACCCTATTGTTAAACCCAACGATACTCTCCTATCTCTCCGAGTCTCACTTCCTCACTAATATAATCGGAATCTGTGAAACTCTCCCTTAACACTGGCTCTGGAAATGGAACCCGGAACGCATTGAAAGATGAGGGCATGAACACTTCAAAGCTGCTGCTCTTTACACTCAGCCTATCACTGTCTACCCTTCCAATGAAACTCAGTAGTGTGCAAGAGAAGCTTAGGTGTTGATTTCAGGGTGATTGTTACATACAGTGAACGAAGTTCTCAGCTGCTGCCGAGAGTGACCTTTATAGGATGCTCGTCCATATATTGACAGTCCTCTGAAATCTGAATCACCTCATGCACACAGCAATTGCTTCTCATTCCTTGAGGCAGTATGCCGAAAAATCATTTTTTACAGCAGAATGCTAGTCATGGC
>TCONS_00069908 scaffold169 323496-324952
GCCGAGTTAAGTGTACTTAACAGTGGATTTGTCTAGAGGTTTAATTAGTTTCAGGTTTTTGTTGATACAGAATGCTTTTAATCACAATGCAACTTGTTGGAACTTCTTAGCCAAATCCCTATGCAATGTATCCTGGTTCAGTCTCCAAATCTTTGGCCGGATCACTGGTTCAGTCTCCAAAACATTGTACATGTCGCAATTCTTTCACGAATTTATCAGTGATCAGATGCTTACTGATTAATTCAAACCAAATAATCGTAACAGGAGCGATTTTATTCCAGAATCGAGATATTCCTGATAGAAACATACTGGAATGCTGATTGCATCTGTTCTTTTTACCTAGCCTAGCTATACATATGTATGTTAAACACACCCAACTTGATCCTAACCTTAACCGGAAGGATTTTATTCGTAGAATCGAAGATGTTCTTGAAGACTGAAGATCCTGTACTGTAATGCCTTTTTCCTGGAGGATCGTTCTTGTAGAGGCACAGTGGATTTGGCAGAGATTGAAGCCTCTCTCTGGCCTCGGTCGAGCAATTTGTCCCGCTTGCTTCTTCGTCAATAGCTCTACAGATTGACGGTACCTACAAAGAGTTTCTAATATAGAAGTGAATAGTCGACCACTGCCTAATCCAATCAATGATCGATGGCAAAGGAATCCAATTGAACCGATATTGACGACAGTACAAAGATACTAGTGTGTATGCTGGTTTGTCTCCAAAACTCGATCCACAACCCAATTCAACCCTAACCTACAATGCTGCAGAACTGAACAATCGCAACAAAGTCGAAACACCTGCAAGCTAAACAGATAGTTGCTGCAAACCACATTGACCTCAGTCAACGGATCGGCCAGCATCAACAAACTTTCACTGAGCAGGGCAAGTTCGAGTGCAATCAAACAGTTGAAAGATTAAATTTAACACTCGATCAATAATCGGGAGATTCAAATTTGAAAGAGAAAAACCTTGGCTCAGCAGTACACCTTTAGCTGAGAGGATCATCAACCTACTACCAAAACCAGTCTAATAACTGGTGGCAGCCGTAAGTCCGGCCTTTTTTGTCATCATCGCCAACTGTTTAAAAAAAAAACGAGAACGTTTGCCGACGAAATGAAGTGAAAGAAGTAAGACGTCTCCGGTGGCCGTAATCGGCGCGGTACTTTAGCTCGACGGAAGTTCAGGGCATCGGTAATTTGGAGCCTCGTATCTTCTCTCGCCGTCAAATAGAAGAAATTAGGGTTCATGTTTGG
>TCONS_00190744 scaffold418 529342-533067
GTCCATTTCGTGAGGTGTCCTGGATACGAACCCGAGATCTCCAAATCACCAAATACACAACTCTACTATTAGAGCAACTTCACTTGGACACTTATTCGTATTAGATTCAACCTCCTTTCATATACAAATGTCTGACTTAAATTTAAGGAGACATTAATTTGAATCGTTCTAAAAGATGAGCCATTCAAAAATATGTGTCGAGCATATTCTTGAATGGTTTAAAAATCATGATCCAATAATCCATATGTCACTTACCCTTACACGATTTAATAACCCCTTTTATCTCTTGCATCAAAGCGGAGCCCTCTATTCATATAGGACTGCCCTAACTTGTATTAGGCTTCGTTTTCCGCTCAAAGTTGTTAATTCCGACTAGATATCCCAAGCCGCCGAAATCCAAAATCATCCGGACCTCTCCAAACGGGATTCGGAGTCTAAAATTAAGCGGATAAAGCCCCCCAAATCCGGAAAAATTGGAGACTCGCATTGTGACCACACAAACGTATCCGGTGTAATTGGTTGCGGGTCTGAAATCGACTCCAAATCCAGCCAATTACTTCCCCAAATCCACAGCGGAAAACGAAGGCAAGACACCCGAATGAACTGAACAAAGGCTACCAATTGGGCAACAGACACTAAAGCAAACGCATTGAAGAGATATTTTGATGGAGAGCAGATTAAACACAGGCAGTTTTATATGAATCAGTGCAGACTAATTATCTGCTATTCTACAATATGATTGTGTACACTACAAGCTCACTACAAGTTATACAGTAACAACCACATACAAACAAACAAGCTGGTGTTCAATGGCCCTTCAAGAACCCAAACGCTTGAAATCTTTCATCCGGATGCCAATGAAGAAGATACACAAGCTTTGGGAAGGCAAGCTTATAAACAGCATATCATTTCCGATTCACGTACTTCACATGAAGTGAATCACAATCCATGCTGCAGAAGATCACTGCCACTGGGTTCCAGTATATCAGTCAAGTTCAGACACCTCTTCGGACTCTGACAATGGTAAGAGGGTGCAGATTCCTAGCATATGTCCATTAAGGCACACGAAATACTCGATACAATCCTCATAAGAACCCAATCTGCAGCTGGCACTCTGCGGTATCATCCTTGCTTGCAGCATGTTCCAAAGCTTTGCCTTGCAATATGGACATACATGTGTAGGGTGCAGTGGTGCTCTTCTTTGAATCAGCAGCTTCCGGACTTTTGACATGGGGAATGACTTGAATATTCCTCGAAAAAATCCTATATCCCCTTCATCCCCTTGGCCTAGATGTTCACATGGGTCAGAGACATATAACACATCCGTTCTACATTGAGGCAAAAGAAAGCTTTTGCCGGATGTTCTCGAAAACCGAGTCCTGTAAACAAAATGGCCAGGCACATTAATGCTATTGAATAAGCCACCCTTGACACATCCTGAACAGTATATAAGCAACTTCCCAAGCGCCCTCCAGTTTCCATCAACACTGTGACTTCCACTGGATTGTAGATCAACCATCATCTTTGGAGCTCTCGTCTTGCAGAACTCCTTCCACAATACTCGCTTGCAAAGATCATCAAACCACTTGCATGTACATGATAGAGCAGCAATCAACTTGGGGTTCCAGTTCAGCTGTTGAAAGACTAAGAATATCACATCTTCACTAAGATGTCCTTTCGTGCATTGACAGCTCGATGAGTGTATACATCGATATTGCTTTGTTAATATCATTGCATTCACCTAGGAAGAAAAAAAGATGAAACCACATACTTTAATATAAGACTACTGGACAGCATACTAGAGCACAAATGCCGAAAGAAAACGATGCAGCACTTGTATACTTGTTCTCCATATCCTGACGGATATTTAGTTCAGAAACCATGCAATATTGAAACATACGTAAACTAGCACCATTGACTATTACCTCTACTTAGCTATGAGAAGGTAACATAGGAAAATTGACATCCCAGTCGACCTCCAAATAGCTGACCATGAATTCAAAAAACACAAAAGCCCTGAAGAATAAAAGCTTACAGTACCATTCAGTTAAAGTTGTCAGTTTAAGCACCAAAACTCGCAGAGCACTTTGAAAAGAGAACTTAACATAGCATTTCAAAGTTTAAAGAATGGTGCTGTAAAAGCTAGCAGCCTTACTCGGAAGGCTAGGGAACACTACTTCAATGGAACAACAGAGAGAGCTACATCGCACAGATTGGTGAAGAAGTGTTCACAGCAGCCAGCAAAGGAAGGGGAGACACGCACCCACTGGCTTTTGTTGCAGCCTTCAGCACTAATGATATCACAGAATGATAAAAATACGTAATTTGATGCAACTGTTGTAGTAACCCTATATACCCACTTCAGATTATTTGTATTTAACCCCTCCAAATCAATATATTGCATAATAGGGAAAACAAAGGCCATAATGGATGCAGAATAGATGATAAATTTGAAAGAATCTAGGAAATGACTAATTGAGTTTCGATCAGCTAGCCCTAGGTCTCTCAATTATCATGCACCAGGTTTCGATCAGCTAAGCCATAATGATGTAACCAAGTGCTGGTTTCCTATGGCAGTAAAACTCCATGCCTCACTTCATTCCTCGGCCTCCACATTTCCGTGTAATGTCTAAGTAGATCAAAGCCCCATACACTTTAAGGCATTCCAGAGCAACAGTGTAATTAGAAGGAAGAGTCGGAGAGTATTCCAACAGCCATTAATTGGGGTTTCGCGTAGACGTAGAACTAACGAAAAGAAATCGAAGCATAACGAAAAGCAATTTGAAAATGGAAACTGAGAGAATCTAACTAAAGAATGAAAAGGCAAACAAACAGTATCTCCAGAGAAAACAGAAACATAGCTAACAACCTTGAATTCGTGAGCAGGAAGCGATGGCCGATACAGTTAAGGAACTTGAAAATAACAAGCAAGCAATTAAGCAAATCTCCACACAAAGATAGGAGGACCGTCGACGGCGCCGATAGATGCTTGAGTTGAAGCTGCTCTGCTTTGGCGTTCTTTGCTCTCCTCTACCATTCGCCCAAGCAATTCCTTTTCACAGTCTCTGTTTAAACTCTGAGTCCCGATCCAGTCTCCGACCTCGATCAGTCACCCGTCCTTCCTTTTTCCGTTCTTTATCGTTATTTCCTCTGCGTCCCCATTCTTGTCTATTTATTAGGGGATCTCTTTAATGCCAAACGACTGAACGCAATTCCGAAACGCAGCCAAGTTAGCTTGCCACTTCACCACCTATCAGACGTTGCCACGTTGGTGGTTTG
>TCONS_00002705 C8099773 9-491
CTGTTTTGAAACCTGTTCATGATACGGTTGAACCTGGCAACATGAAAATGATTGAAGGGAAAGTTATCAGTGAGCTAGATGCAGCAAGTCCAAATGATGCTTCCATCAGGGCAGAGCAAGCTTGTGACGAGACTGTGTTGAGGAGGAAATATACAAGCAAGCAATGGAAATGCCTCTGTCTCCTACACTCCCTGAAATCAGTTTTCCGGAGGCTTTAGTATTATCTGATGTGACAAGGAATACAGAGCTTGGCAGCATCTTCCATGGGGAGGCTGACACCATTGATATGGAACTGCACTGCAATGAATCAAGAGGTCATGGCTCTAAAACCATTCGTGAGGGATCTCGACATGAGAAGGAAGATTTAGTCGGGGATGTCTATTCTCAAT
>TCONS_00186646 scaffold411 559112-561168
CTCTAAGTAATTAGGTAACATCATCTTAACTGCAATGTAAAAAGAGGAAGAAGAAACTACAAAGGCATTACAATCTGCTTGCCACACGAGTGCAATACCTCCAGCAGAAACATTACTTCAATTAACTATAATACTATTACTACTTGGGTAGCAAAGGGAACAAAATAGATTGGCTACATTAGCAGAAGAGAACGTCGTCTCAGCAAGATATAAGAAGCGAGCCTGATATCTGGTGGACAGGTTGTGGAGAGTGTCACTGCCCAGGGCGCCACCGATTCCCTCGTAGTTCCAAGTGATAATCCTCATTTGGATGGGGTGGGCCGCTCTGGGTGGGCCTCCGTCACCATCGAAGTAGATACAATATCGGTAACCGCTATCATGTCAGGATCACCATCCAGGATATCGTACTTGAGAAATTTTGAATCCATCCCAGTGTTAGGGAAATCCTCTAAAGTGAGACGTGATATGGTTTTTGGCTTCTTTGAAGATCAAGAGGAGTCATCCAAGTCATCCTCTACGCATTGGCTCTTTCTATCAATTAGAGCCAACCCCTAGAGATCTAGGTGATCACAATATACCCAAGGCATTAAGTTGGAGATTAAAGGGGGCATGTAACAAGGAAATTTAGTAACCACAGTAGAGGAGGAGAATAGACAGAAAGAGTTGGCTAGATTGATATTATGCAATGTTGATTGAATACCAGAACCATCATTGATAGATAATGAGCCAACAGAATAATTACTTCAAAATATGTTGAGAGAGGGAGAAATGAAACAATGGTAGAAGCATTTAGTTCGAATACCAGAGCAGAGAGGAGCAACCGAGTTAGGGGCCTCGTCAGATCCTTCAATCACGAAAGAGATAGCTGGATCTATACCCAAAAGAATCGAAGCAGTCGAAGAGGATAGTGATCAGCGACATGAACTGGAACCCAAGTCTCGAAGTCAGCAGGGAGTGGTTTGAGATATTTTAGCTGCTGTTTTGAAGTAGATGCGTCCGAGAAGTCCGGAGACATCACAATATGACTGTAAGGCTTTGCGAGCATCCAAAGTCCTTGCTCCCTAGGAGTGAAGACAATAGCCTTTGCATAGGGGCAATAAGTATGGTCGTGGGAAAGAAGACTGCAAACATAGCACACAGTCGTAATCGTTTCATAATGAAGAAGCACCCATGATTATCGACGACCAACGCGAGCCATGATGTGCCCCTGCAGACTCTTTGAAAGACCAATTTTAATAATGCACTTGTGAAATGGTGTCCTTGGGCATTCAGACGAGGGGAGAACTTATCTGTGCTGATCAAAGTCCCTAAAAGGATGAACCAGTTTTGCTCCAAACATGGCATCATTGGGAGAAGGAGGCAGATCTTTCAAGGCATGAACTACAGACAGTCGAAAAGATCCTAGCTCGGAGATTCCCAGGCAACAAGATGATTTGTCAAAAAGATCCTGCCTCCAAGGGGTAGACAAACTAGAGCATCCCATAACCCACTTCAAACACCTTGAGATCCTCAAAAGGAATTGGGCAGACAAAGCATGAAGCAACATATGACAGGGCTTCAGCATAGGCCAGAACACAAGACCAATAAGGCTCAGATCCGTCTGATCTCGGTTTTGATCATCTGAGAAATCGATCGTGAAGTGGGATCGGATTATTGAAGGGGGGAGAGGCTCCATATGAATTGGGGTAGTGGTGACAGGAGGATCGAAGAGGGGCAACAGTTTTGAGATAGGATAAGGATCTGAAAACCACAAGAACCGTCGCTCTCCAACTGCCAGGGGGAAGATGGGGATTAATGAAACAGCAAAAAATGCCTAGAAGACGACATACACCCGAAGATGGGCAGGGGACGGTGCGGAAAATCGCTACGAAAGAACGCTGGAAGAAGTCAACATAAACCATAAACCATTAAAAGAGAGGATGAGATTGGAAATGGAAA
>TCONS_00005506 C8279235 12-503
TAAGAATCCAAGTTCTTCCTGGTCTTCTGTTACAGCGGTTAGCTATACTGAAGCTGCTCTTACCTCAGAGCTCACTCCAAGCAAGAGAACCAGAAAGTTGGTAGTCTTTTTTCTTACAAAAATCTATGTTCACTTGATCACATTATAGCTACAGTTGTCTTTTCCAACCTGGTGGTGCCTGATTTTCGATTCTTTTTCTTTTTGATTGCGTTTTTCAGAGTATCGGGTTCAAACTTAAAACGATCAATGAGTACCCCAGTCAACACATTGTCGAGAAAAAAGAGCCAATTGAAGATAACTCCAAAGTTGGTTTCATGGTCTATGCTATTGTCATGCTTTCTGCATGTTCCTATTCTGAACCATAGTTTTCTTCTCTTGGGTTACCAAGTTA
>TCONS_00229487 scaffold540 580467-581602
TAAGAGATAAGCTCGCTTTTTTTCCCAGATATCTTTACATAATTTGCAGCAAGACAGGATTGTGATCCTTGTATCTACATGAGAAACTTTTATGTTACAGAAGCAAACCCAACCCAAGTACAAGCATATCGCAAAATTTGAGACAAGCTCTCAACAACACAATCAACAAGCAGTCTTATTTCAAGCTTCTCAGTGCAAAGGCTTCCACATAGAGGCCAATGTGGCGGCTATAACCAAGGTGACCACTCCTCTCCAGTAGATGTTGTTCTTGGCACTGTTGCAGGGGGCAGCACCTCGTCGTTGTTGGTGGTGGTTGTTGTTCGCTGCACCGGCTATGATGACAGGTACTGCTGCTCCTCCACCTTGCGTGTTTCTGCCACCACCATTGCTATTGTCGGAATTACCACCCGATCCTCCACCACCATGGCCGTGAGTTAATCTGTTGACACTGTTGAATTCGTAGAGATGGTGGTGTTTAGCTGCTCTCGGTTCTTGATTCTCCAAGGATTAACACAGGGTTTGTAATTGTCGGTGGGAGAGG
>TCONS_00225847 scaffold511 348552-349202
CGCCAAAGCAAACTCATGAACAACCTTAACCAAAAAACTCATGAGCGACTTGGTTGGTTCCTATCTCTCTTTACTCCTTAGACTAGCACACGAAACAAAGGCCTAAGCAAGAAAAAAAATCACAGCAAAAACCAATAATGAGACCAAACTCACTAGCGTCTCGCGTCATTGCAACCTCAACCGAATCCACTTTGAAGACAACATCCAAATGCCCGCTACGAGCTAGACCAATTCATGGCCTCAAGTAGCGACAAGCTTTCACCTTCCCGGAACTCATGGATGCCCTTTGATTCGAACGCCCCTCAAGCAACGAGCAAACCTTCATGGTCTCTAATTTGAATGATGCCACAGCCCAAACGATACTCCAATGGCTTGAAACCCGGCATCCACATTACACTCGAGCAAAGGCTATATAAGAGGGTGCCATTTCAGACCTCGGTACACTACTTGCCATTCCTCGATGGTCTCCATACCACCAGCCTCACCTGCCAGTTAAAGCAGCATTTGGGTATTAT
>TCONS_00208230 scaffold462 1106122-1107068
CAAATCATAATAAGAGTTCTGCTGGACACGAGACACCATTAGTAGGGGTTGGGTGTGGCATCGGTGCACTCCGACACTATATAAACAACTGCGATGTACAAGTTTGTCAAGCTTTACAAACACTAATTGATTTTTGAAATTGGGGCATGCTCCCTCGATAGATATCTAATATTGTTGTGAAATTAGATTAAACGGATACTTTAAGACTTGGGACATTCCTCAATCATTGTCGCAATGGGCATTGTGGGCTCTACATATGGCCAGGGATTGCAGCAGGTTGCTAATCTAGTGATTACCAATCCAGTAACAACTTATTTGGTGAGAATTGACGTCACATGCTAGCCGTGGTGTGGTGTTTGATGAATGATTAATTATTGTGTACTTCCAAGTTCCAAGCAACACCTTACTGAAATGCCATCTGACCTTCTTCTCAAAGGGAGACATGATACGAATAAGGCAGCATGGTGTAGTAGGAGGATATAGTTGTGCGTCGTCTGTCTGTGTCTGTTTGTTTGCTGGGAAAGTGCCAAAGAGCATAAGCATCTGCATCTGCATCTGCATCCATATTTTTGTTATAATGCAGCGTGAGTATTCACATGCATTTGCTTCTTTGGTCTCTTTCACGGTTTCTAGCTGTTAGTTTCTACACCCCCACCCACCCACCAAGCTTATTCCGATTTCCTCCCATCAGCCAGTCCACTCTTTCTATCTCCTCCTTCTGTTCATCATCTTCTTCTCCTTCTTTCTTCAAACAATGGCTCCTCCAAACAATCCACTGCTCATCATCTCAGTTTCAACCTTTCTCATCATTCTGTTCAACCCCATCCCCACCATAGCCGTTGCTGTCAGC
>TCONS_00029221 scaffold1216 585117-586451
TTTCTCGTCGACGAATCTCGGAGCTTCTTCTTCAAGCTGCTCAGGACCTTCTCCATCCTCCCCGTTGCTCACAATTCTGTAAGTCTCGCTGGCCCCTCTTGTGTTTTTATGTAAATTATGTGTGAGGATTGGTTGTCAAATAAATACGGTTAACCAAATATGAAAAGGATGGATCTTTCTGCTGCTCTGGTGGTGGTTGGAAGAAAGCTAAAGCTAATTAAACTTGTTCATATATATAGAGGTTACGGGTACACTAATGTCAACTTTGTATAAGATTTGGCAGTCTATATTTGAGTTGACTCTTGAGGATCCGCCTAGAATGAAATCATCAGATATGTATAAATGCACGAAATTATTTTAAAACATTTATGGGAGGAAGAAGACAGAAATGCTGGAATGAGCCTACACGTACAATGACGCCGTATTGGCGGCTTAGTTTATTGCAACTATGCTTTGCTTGTGGCTTACGTCTTACGTCATACAGACATCGTTGGACCAAGTTTCCTGGAGGTGTCCTATATAACTTTTTCTGGTCGCTGCTTGTAACGGTAATATTTCATCGCTATGGTTTATCTGCTGGTCGTTCTGAAGTTTCCTCTTTGGTATTTGTTTTGTTTGGCTAGTGTGAACCTATTTTCTCAAATGTAAGTAGGTAATTGAACGGTTTTGCCTCTTCGTTTGGTTTGAGTGAAGCAGTAGTATTTGTTATGTCTTGATTCAGGGGGGTTTGATGGTCGATCTTCAAGGCGGTGGAAAATATCTGCAAATCCGATCAAACATCGGATGGACATAGACTAGTCGACGAGTTTTATGTGTTGTGAGGAGGATATATATACTAAGGAGAATATGGTATGGACGACCACCTTAGAAGATTGATGTGGCCTGGCTGGAACGCATTGGATACTACTCTCGAGCTGGAATACTCGAGACCCTTAGGAAATCTGTCTGGTGAGACTAATATACGTTCACGCTATGAATAGTGTCACTCGTGGCCTTTTATAGGGTCTTGGGATTGATGTTGTGATAATGTTGACTGTTGTGAATCAACGATAGAGATGTGTCTCGGAAACTAGAGGTGGAAAATGAGGCGGAAATGAGATTCCATTCCCGATTTCCTGAAATTCCGAAATCCAATTTAGATGCTTCGTTCCCGTACTCAAATTTAGTTCGGGATGTAAAATTTAAATTAGGAACTTGGTTGCCCCGAATTAGAATCTTTTTTCCGAATAAGCCAC
>TCONS_00257510 scaffold67 861023-865493
GCGAGATCGAAACTTCCTCGAGACATGAAAAGAGTCCTCTTTCCCACCAGCCTTAGGTAGACCCTCCATGAAGTCTATGGAAATGTGTTTCCAAGCTCTGTCTGGTACAAGTAGAGGCTGTAGCAACCCTGGGTAAGGAACATTTTCAGCCTTACATTGTTGGCAGATAGCACAAGCTGCCACCCATGCTAACACGTCCTTCCTTAATCCAGGCCAATAGAAATATTGTTTGATCCTTTGTAAGGTTCCTTGACCACCTGAGTGACCTTCTGTTGGGGAACCATGGAATAAATCCAATAATTTGTGCCCCAAGTCGCCTGCTGCACCCACATAAATGGAACCTTTGTGTTTAAGAAGCACTTTGGAGAAAGTATAAATATTA
>TCONS_00254804 scaffold66 1234714-1235868
GATTTCTGCTCGAATAAAATAATCCCCAATCGATATTTCCGTTCCAAGCTCGCCCCCGTTCCAAGCTCGTCGACCAAGCTCGTCTTCGCCAGTCGATCTTCAAGAAACTAACCCTTGTTAACATGTGATGAGTATCATTCTAATGTGTGGTTGCAACCTCCTGGAAAAACTGTACGCACTCGAGCTACCACCCGGTAAGTGTGATGTCCCCTTTACCTACTACTTTGGGTGTTTGGGTGTCGCAAGTCCAACGGCGGTTGCGGAACATTCATGTGGTGCAAGGTCAAAAATAATAGGGATTATAATGATGACGATGGAGTTCATGTCTACGACTCCCTAGTTGTAACTAACGTACGGCTAGATTAGAAGAGAAAGAACTTACAGGAGAAGAACAAGGACTTGAAGGACTGTATTCAAGGCTTGGAGAACAGGATTTTTCGACTTCACCTTGATGAGGACGATTTGTTCCTCGATGACAGAGATTGGTAATAACCACAACCACGGATGTCCCCGGTAGCTGCTGGATGGTGTAGGGTTTCATCGTGTCCTGTAGCAGGTTTGGAACAAAGACCCGGCGTATGGTAATAGGGTTTAGGGTCATGTTTTTTATCCTTCTTTGTTGAAGGTGTAGTAATGTATGGAACTGCTTGAATTACACTATGTCCATGAAGTCTCTTAACACTCTTCGTATGCTGATTGTACTATAGCTAACGTATTGGTACTTAATGTAATGGTTCAACTTTGTTCAGGTTTGGTTGTGGTTGTGCTTTCTATTTGTTTGGTGACAATGGTAGTCTGTACTAGGGATTAGTTCGAATGTAATAGAAAGGACACCTCTGCTTATAGTAAGCTCATTATTGCCATCCATCTGTATTGTCTCAGGCATATTAG
>TCONS_00058565 scaffold1558 36994-38521
GGCATCTGATGCAGTGACTTTTAATCGGAAATAAGGGTTCCGAACAGGAAATAATAGATAGCTCTCTCTTTCACGGACTGCAGCGATGTCATCCTTCTGTCTCGACACCCTGGCTGGTCTTCCACCGGCAGCTGGAAAGGGATTTCATTCTGCTATTGCTTCAGTCGTCGTCCCGAGTGGTAGGGGAAGATTACAAGTGGTTCGTATGGCTCGTACTCCCGACGAAATACGATTCAATAACCCCAATCCCTATGATAGGCCTCTCGAAGAGCAAATGCAGAGATGCTTGTGAGTGATAAGTCGTTCTTGCTTTTAAAACGACACATAGTCGTTGGTAGAGGGATCGATGACTACTCTCTTTGATACTACTGGATAGGAATGGAAAAAGCCTAGGCCTGCGAAGAGACCGGACATATTTCACCAATTCAGGCCTGCGAGCACACCAATGCCGTCGCCACTGCCATTTGATCCCCCTCTCGAATATTTCGACTTAGAAGAAGAAGAACAGGACGGGCGTTATGGAAAATCAAAGTGAGCCAGATTGTGGTTTGGGGTAGAAAGAACAATTCAAGTAATTTGACTTTCTGAGCATGGATTTCAAGTAATTTGAAGGGAAGAACATTCAGATGGTCTCCAGTTGTGCAGCTGGTGTGGTGTTTCATGTAGTCTTAAACAATTATTGGTTACAAATACTTGTATGTTGCGTAATTAAGGCTGAAATGGATGTATACTCGATTTTACAGCAGGAATTGCAACTACAACAGCAGTTAAATCGACAATGTAAAATTGCAGGGGAAACCGGGGCAAGGGCAAGTAAACCTTTTTG
>TCONS_00036710 scaffold127 825073-827372
AGCCCATATTAATTATGAATGTTGGATTGACAAGGTGCATCAAATACCCTCCATTTGAACCGACTTGTGTCATTTGAATTCCTTTCAGCTAAAAATGGCTCAACATACTCCATTAGTTTTTTTAAGGTTGCATGGTAACTGAGGTTGCTCTCATAGATCTTGCGATTGTCCAAACTGTTTAACAAGATCTTTTCCTCCTAGAAATCTATCAGGAAGACGTAAAAGTAACTTGCAGAGAGGACCGGAAAACATATCTGCCACAGTTCACAACACGCAGCAAATAACCATAGTAAAAAAACAATGAGAAAAAATCATATGAAGTAGTTATTTAATAAAATACAGAACGAAAACTAGCATGGATTTAAACAGAATCAGATAGAGAAATGCGATAGTCAGAGTCTCTCAGATTCAGCAATAAAAAATCAGATAACTTTCAAGACGTTGGATAAAGGAAGCACCAGACGAGAATCAAAGTCATCAGCTCATGATTCTAAACTAATTACTCCCAGATTTGGCGACTAAACCAGAATACTAATTACTCCACGTCTGGTACACCACATTTACACTCACTACATCAATATAATAAAAACTCCAACATACAATTCAACAAATTCTCGTAACAATTTAAAAACTAGAATCCAACTCTGATGACGTCTTAGTCCAGCTCTATCCTATCCAAAACGTTCATAACTCCTTCAAGATGCAAGCCTCCATCACGAAAACACAAACACCAACATGAAAAGAAGATAAAAACTACAGCACTGCTGCCACACCTATTTGTTGTCAAACTAGATTTTGCAACGCACAATTTGACAATAGCTGTTTCCTTCAGTGGCATTATTGTTAAAAATTAGGCAACAACTTGCTACAGAGTTGACCAGAACACTTACATAATTACATTTTCTGAAATCCTGACCGTCAATGTATGGCTCATTGGCAGGAGTGATCCATAAGGTCATAGGGCTACTTTACGTCAACAGTCCTTCGCCATATACTTCCGTCATAGCAGCAGTCGAAATTTCTAAGGGGAAGCAGAAACGTGTTCTTGACCGTTTCCCTATAGAACGGATGCACGAATGCATCAATGATAGCAGTGCTTATGTATTCCCTTCACTTCAACGTGTCCATATATTTATTCCACACTATATTTTCATGCTCCTCAAATTGACATATCTTTGTGTACGATTCCCAATCCTTCGCGTAGTGTGCAACGTCGACAACCTTTGCCGGTTCTGTCATAAGTTTCTTGACAAGTGGCATTTGGTAGCTACAACGAACTCATCACCGTAATCTTTTGGAGAATCGTATAAGATAATCTCCCTCCGCTACGAAGGACCCGATTTGACCTCGATGACATCCCCGCTTCTTTCTGCCTTCTCCTCTATTCTCTTCTTCGTTTTCCTCATCAGAACAAATATCTACTATCGAAACATCCATAATCGTCCCTTTCCGTCAACGTCCGGTTGAATTTCCGTCTCTTTACCGGCACATAACACATTTGCAGCTAACAAATCCTCGATGTACCACAACTTTCCTTCACATGACTCAAGTTCCTTTGTTTGACCTTCTAGTGCTGATTGTTGAGCTAACAACACTGTTTTTGAGCTTGCAAGGCCACCTCTTGAGCGGAGATAGCAAATTGGTAGGTTGCAACATTAGCTCTCTTCTCCGCCAACTGTGTCGAGACTAGATGCTTCCTCATCTCCAACTGTTGAGGGTTGTTTATGCTATCACCCAATATGCTAAAAGTATCATCAGAACGATGCCCCGGCGGAGGAGGTTCATGTTTCCTCCCAATTACAAGATGGGTATTTCGTGCCTCGTCATTCGAATGTCGCTTCATGATAGTCTGATGCACTTAGAAAACGAGTAATTAAAATCCGATGCAATTAGCAAAACAAATACAAAATGTGTGCAAAAAACTCGCAATG
>TCONS_00015910 scaffold1099 95959-96914
TATTCATTCCGCCGTCATTCGATTATTGTCTCATTAATTCTCTGCGCCTAAGTATATTATTAGCCTTGACAATGTTTTCGCAAGTGCAGATACCTTTTCGGTGATGTTCACTTAGGACAGAGCTGTAGACTGAAGAATTCTTCGGCTCAGACGCTCTTGAATTACCTGTAAGATTAGAAATTTATAAGTTGCTTCATATGCATCCTCAACATATTCATCACCGTCCACCATGGCTGTAGCCGAAAGTTCTAAACTTGAGCACATTGCTTTTCAGACAGTAGCACTCCCCGACTCTGCTCCACAACCTAGTTAAATGGTTTGGCACTCATTTTCCATTTTAATCGATGAGGATAAGTGTCTTTGATTGCGGCATCCAGTCCGTATTTCAAGCTGCAGTGGCTAATCAATTGGAAAATCTACGATTCGTAGCTGGTCGAGCCCTACAACTCTAACAACAACTGCCTTGCAAGATTGCAGATGCATATTTTTGTAGTTTGTACTGCAATCGTTTTATGTTCTTTGGTACATTGCTGGGGGAACTGGAGATTGAGATTGAGATCTCATTATTTTTGTAGAACGGTTTGAATAGTATGCTAATCTAGTGTTACAAGTA
>TCONS_00262588 scaffold7 88644-92450
GTTTTGCGCAAAAATATTGCCTCCCCTCTCTGGTCGGTCATTTCGCTTGAACTAGGTTTCGCCGACGAAGACCACGGTGACGCTTCAATAGGTGGCGGTTTCGTGAACGGGGACTAAAGGTGCCAGGGAATCATCTGGTTTGGCTGGTGCGAAAGGAATCATCGAGTTCAGCGGGGGAATAATCGGCATCGGCGAGGATTCCATTGGGTCTAGCTTCCCAAACTTGGTTCTGAGTTTCCATCGTCCAATACACTCGATTATGGGTTTCCACTATATAGCTTTCCATGGAACGAATTCGGAGGAATCGACAGCTTTGGAATTATCTAGCTTTCCATTGAACGAGTTTGGAGGAATTGACAACTAAGAAATCGCCGGTTTTTCTTTCAATTGAACGATTTATGATTTTGGTTTCTTTCAACCCTATTTTTTCAACCTAATAATGTAGTAGTTGTTGTGTTGCATTGGGAAGTTTTATGTAATCCATTAGCTTTGTTTTGTTACATTTTATTGATTTCATTGTCAAGTTTTATTAATCCAATGTTGTTTTTTATTGGATTATGAGAGAACTATTGGACTGGAATTATATTTGTCAAAACTAGTGTTGTAATAGTAGCAAATAGTTTTATTTGTCAAAACCAATTCTGTAGGCTGTTTTTTTAAAATAGTTTCACATAATCATACATTATTGTCTAATTGATATATCTCTGGAATTAATGGCAGCAAAACTACTTGGTTGGACTATTTTTTTATTATAACTAATAGTTTTATTTATTCTGCTATATATTGAGGATGATTGAACTAGATTAATATTGATTCTGATTATGTATTATTCTGATAAAATTCTGTTGCAGGATAGAGAAAATGGCTGAGATTGAAAAGCTAGCATCCCTTGCGACCTGATGCAGCCTGAGTAGGATTTTGACATTGATGGATATTCCTCCAAGCAATGAACAGCTGGAAGCCGTAACGAAACTTGGCTTCCATGGAATTACAGACGTAAAGAAAACAAATTAGTGAATTATCGATATATATATGACGAAGAAACCAAACAATTTGTGATAGGGAACGGAAAGATATTGAAGATAACCGAAGAAGATGACCATAGTGTTTACTATCTACCACGAGGATGATGTCAGGTATGCATTTGCCAAAAGATGAGTCCAACACCGAAAAACATCACATCAACGACACCACTTTGTTGTTTTTTGGGAAAACGCTGATGTGAAGAAAGAACTCGATGAAATAGTTCGAAAGGCAAAACAACTGGAACCATTGGTGCGGCCAGGGCTTATATTGGATATGGAAAAGTGTTTGAAGTGACAGAGGAACGAGCTCTAGAGATATGGTTCACTACTTGTCCAAAAACTTGCAACAAGAACCTTGCATTACTACGAACATTCTTGGACAACAACAAGGAAAATGTTGATGACAATGTGACGGTGAGAAATACTTGTTCTTTACAACATGACCGCTAGTTGATATAGTAATGTGTGAATTTTTTAGGGACTAATTTAGGATTATATTGCTAAGAATGATAATGTAGTTGATGACAGTAATGTCATTCCTACACCTCTTCGCACCTTTGACCTTGGTATCGAAGAGAAAGTTGTGATCGAATCAATCAAAGACAATGCCCCTCCTAAAACAGAACCTGCCAAGGAAACTGATGATGACCATAACAAGACAATGTAACGGATGATTCGTACACCACTTTGCTCGTTTGACATTGGTAATGAAGAGGGAGATGTCAATGGATTATAAAATCTCAATGATGTTGGTGGTGTGGATGATTCCAATGAAAAGATTTTGCAGGAGTAGAGCAACCTCGTTTCTGGGTTTTCAAATTTGTTTGTTATGTGTAAATAAGTCTGTTTAAAGCTTAGATTTTGATGGTTACTCTGTTTTTATTTGATTCTTCATATATTCCATTCATGTACTAGCGTTTGGAATTAAGGGACAGAATCAAATCTGTCCCTCCTGATTTAATTATAAGGAAAAGAAAATACTTGTCAGAATTTTCATGGATGTTATGTGTATGTATAACTATAGTTTTGGTGGGTTTGGTTAGGTATGCTGCTACTATTCAAACCAACTCTTTTCAGCTTTTTTAATTTGTGTAACAATAAGTGAACCATGTTGTTGAATCCTCTGTGCTCCCTAATTTGGATTTGATTGTTTTTAGGGGGCTAGCCTTTTGAGTTAGACACATTAGATCTGTTGCATGCCTCTGCTCAAATGTTTACTTTTTGACTTTTCCTTTACCTTTCGATTTTGATAGTTGCAACTTGCTTGTCATGGAAGGTTACCTGGAAGTTTGGCTTATAAACAGAAACCAACCTTATTAATTATGGCATGTGAGTTGAGAAAGAGATGGCTGATAATGGAAGGGTCCATCCTAAGTGTGTTAACGCTGATAATCCCTATCATGAGTGTGGAGTAGCTTTCCTTGAAAAGATTTCTCAAGGCATCACTCGAGGTCCATCCTGAGTGTGTTAACGCTGACAATCCCTATCAATGAACTAGTACTAGTTTAGTGAACTAGTCCTGGATTTGTTAACTAATTCTGTTTGGCAGAACCCATTTCATTTGGGGCAGCTAGTTCTGGTTCAAACTCATTATGTGGACGTGGTTTAATTTATATTTATTTGAACTAGTTCAGCTTGTCATTGCAGTGTAATGGAGTGGAAAAGTATTATTATTGTTTACTAATTTATATATATGCAGGATGATGATAGCGAAAACAGCCTTCTAAACAAATTCTTACAAGCAAAAGAGAGAGATAGGAAGATGAAGTTAATGATGGTGAACGGAAGTCGAAGGTATTTGAAGGGTAAGCTGACAAGAGGTCTGATCGTCTGAAGAAACCTGCACCATCCCCTGTAACTTCTTACACACAAAATAGAAGAAAAAGATTATATAAAAAATGAACAAGAGTGAGGACGAGGAAGACGACAATTTATTATGGAATGAGGAGATAGTTATCATGTACAAAATGGATGATGACCTCAACAGGTATATTAGGTTATGAATCACTGTACACTAGAAATGATGACCTAGTTCCTTGATTGTGTGAACCATTAAATGAATACTTGTATGTCCATT
>TCONS_00115893 scaffold267 101826-102818
GCTCATCATTCATTTTATTCTTCTTCCGTATTAGGTTTCTGTATAAGTTGCTTAAGCTATCGGCCAATTCATCTCCACATAATTTCATTTTCATCTATATAAATGTGACTGTACAAGACTATCAGAGAGCATGCTGTCAAGGAAGAAGAATACAGGCTCAGAAGGGACACAAGAAACTTAATTATTGCTCCAAGTTTCCTTAATATTAAGACATGTTTATGCTAAAAACCTACTTCAGATTATGAAGTTGCCTTCCTACTCTCAAGCAGTTTTGTCAGTGCGCCGTCAATCTCAGCAAAAACTTCTTCCTTTAGGGGCATTCCCTTTCACCTGAAACACAAGACAACAAGTACTCCCCAACTCATATGAACATTTTCTAATCATACATCGACAGCTCATATAACTGTTTAGTACGTACTACCGAGTTAGTTGTTCCATCTAGTTCAGCACAAGAAATGAATGCATCCCCCAAAGTTTGGCTATGCTTTTGGAGAAGTGCAGACATCTTAACAGGTTACCTACAACCCAAATTTAGCATATATATCCCAAGAGCACCTAGGCAAATGCAGAGTATCATCTATAGTTTCTACACCTACACTTGATCCATGGCAATGCTAAAGTTATGAGTCTAATCGAAGTCTAACCTCCACCGTAGAAAAGGCAGGGCAAGAAGTCCAAGATAACTGGCTAGCTAGAGGAAAATGCATGTAAAAGTTATGATGCAGCTGGAGGGCGTCAATCGACCAGCTGTAACAAATTGAGAGCACTGCCTCCACATTCTGGTTATGAGTGTTGAGCCTCAACTTCACCTATCATGATAAAGGAAACCGAACTCTCTAGCCAACTAGATGTAAGCATGTACGAAAAGAGTTGTGTGTGCTCTCAGTCAGG
>TCONS_00045549 scaffold140 1009588-1011732
ATCCACACAATCCCAAGCATGGAATAGCAACCACATAGTAAACCACTCGAAAAAGTTCACTAGAAAAAGGTAAAAACTGAAACTAAAGACTAGATAGAGCTAACACGAAAGGAGGTGAAATCTGGTACGGGAACGTGATGATGATAATGGCAGCCTCACTCATTCGGTTTTCTTGGTGTAGAAGCGGATAGCGAAAGCCAACCCCAAGATGGCAATGGGAACTAGGAACTGCAGGAGCTTGATGATGAACTCTGTGGTCTTATCCTGGTTATAGTGAGGCTGGTTCGGAGGCTTATAGGTGCTCTTCTTTGGAATGGTCGACACATCGATGTTTCCAACATAGTACTTGTCCAGCATTTCCCTTGCACTGTCGCTGAGCCAACAATCCTTAGCGTTGTCGTGCTCAGCGACTTGAGTCAAAGTGAAGATCTTTCCCTCATCGCCGCCGCCCATAGTAGCAGTATTGATTCTTCCTCCCTTCTAAGCTTGACGAAGATTAGGAGGAAATCGTCTATTTTATTTCCTGGGCGGAGCAACCAATGGGAAGAAGAAGAAGAAGAAGAGAAATTGAGAGAGCAATTACGGCAGAAAGGTAGTGGGGAGGTTGGTGGTGGAAGATCTAAAATATTAATTCTAAAGGAAGGCGTTAGCCACTTTATTAGCCTAAAAGGATATTAATTTCCCCTACCAGGTAGGTGAGC
>TCONS_00096565 scaffold222 920628-921907
GGATTTGTATACAAAACACTAGATGAAACTTGCCACCATAGGTTTCAGAAGGGCATTCCTTTGCGACATTCTTGTATTACACTCTGAATAACATGACATTTACAAACAATAATGTACTGTCTCCAACAATCTGGCTTCACCAAGACCAGAAACCAAGTGTGAGCAGTACGATTATGTCAACTGTTGATACTTTTCTATACATGGAAACATCCTAAATGGAAAAGAAGAATGTATAGGTGTGGTGTGATATCGAAATTAAGGGTCTTTGGGGGATACACAAGTATGATACCTGGACACAGAGATCCATAGAGAAACGAAATTATATGTGTGTTGGTATAACAAATGATTCCTCCAAGATGCAATAGAGCAATGGAACAAGCACAACAATCATCAGGGTTTCCTGTACATATCCGGCTAACCGAACCTGCCTCCATTCTTGTTGTGATAGTCTACGGGGAAACAGAAGGTGCAGCTCGAGCAAAAGGAAATACATTATGCTGCCCGAGACAAGACAGCAGAGACGTATTGCCCTAACTTCCAAGTCCATGTGTTCCTCGCGGAATGAAGGAAAAGAAACTGCCAGAGCGAAGATGGAAAACCCAATGAATAGCTGTATGTTTGTCTTGAAATTGAATCTGGCAAAATTTTCTCTGGTACGCCTCAGATGAGCAATAATAGCATCTCCATCTGAAGTTGGCATCTGGTGACAAAGTCATGAGCCAAGTGGGAACTGTTAGACATATTAAAGACCTCAAAAACACAAACAAATATTCTCGATCGCTTGAAATCGTTTTCTATCAATCGGATTAACTGACTAATCTAAGAAAATGGCATGAATGGACTGTAGCATCTTGGGGATTCCCATTTACTCAGACAATATGAAGGCTAAGTTCCACCTACAAGAACCAAGACAATGCATGTAACTATACTTTTTCCTTATGTCAAGGAAGTAACCTCGTGAAATGTTGTTACAAATGGCTGCTTTCAGAACCTTCTGCAAGAGTGACGTTCACTAATGTTTTTT
>TCONS_00206417 scaffold462 1421153-1422077
ATTAGCTTTTAGGTCTTGTGACGATTCCAATTAGCAATCCACCAGCAACTCTATCATCCATACACTTCTCCTCTGAAGAAGCAACTAAACCTGTACCATTCTCATACCACTGCCGCCACATTTCACCACCTCCTGGAGCTGTAACAAATGAGAGCCATTAAGGTCAACTAGAAGCCACCAGAAGAAGAAATAATAACAACCCAGCTTACCTTTTTGTGTCCAAGCATTCTCTGACGGAATGGAAGAGGCGCACGACCAATCAGCCATTCCAAAGTCATATTCATTAGGATCGAACTGCACTGCAGTGTTTGAAAAAGAAGGCCCTTCACCTGATTTCCCTTTCTCTTCTTCTTCTTCTTCCTTTTCTTTTTACCATCATCATCTTCCACGCCATTGGCACTTTGATTGGCTCTAATCGACATGTTGTTCATCATAAGAAGCTCGATAGTTCCTCTCCCGCCGTTGCGCGCAGTGCTTGACCACCCATGACTCTTTCCCTCTTCTCTCTGCTTATGAGACGGCCATGGTGACCGATAAAAACGATGAAATTCCATATAAATCAAACCTCAAAAACCATGGTCACTACTCAACCAAATCGGATGTACCGATTTTATGGTGGATAGGTTTACTACACAAAACCAAACCAATATCATGA
>TCONS_00139758 scaffold297 612362-617705
GCATGGGGTTTTTTATTATTTTTTTCCTCCGTGGCAGGACTCTTTAACTTTCCAAAGAACAGCCTAGGCATATGCATGTTGGATTCTCATCTAACCCAATTGACTGTATTTGTGGAATTACAGCATATAATTATGATTATGATGTGTTAGGTGTAAGATTAGAATAAGCTAGCTGTCCTTAGTGATTCTACCATTACTAGTTACATATATCTTGCTGATAAGCTTAATTATCAGCAGTATAATTATAGTAAGAAGGTAGGTAGGTAATCCCTGATTTATAGGAATCTATCGTGAGATGATTCTGCTCTCTAATAGGAGTAGCTTCTGTATATATATTAGTATTAAAACATAAATAAAATAATATACCAGAAATCTTAGTATTCTGGAATGTTTTAGTATTGATCTCAGCAAATCGGGGTTGTATTCTGACCATGCTAATGGGAACCGTTGACTTCGTTGTTTTGACGGAGACTTGCCCTCA
>TCONS_00046085 scaffold140 401391-403527
CTATTGGTTGAAGTGATTGGGGCCGTCAATCGACGACAGAACAATCCCCACAACGGGAAAGAAGAAAACACTAAAACAAGGGCGAGGAACGATCCAAAATTCTCAAAGAAAACTTTTTCGTTTTTCTAAATAAGGTTAATTTTTTAACAAATCTTTATCTCAAGATAATGAATTAATATTTCCATCTTACTTTATTTTGAAAGTAGATCCAAAATTCGATATCGTTACTCATTGGAAGACTTAATAAATAAGTCGTTAATCTTATGCCGTAAATGAGTATTTTATTAAGTGCCTCAGCCACATCAAATTTTAGACAGACTCTCGAATTGAAATGGAGGAAAATATTGACTTGTCATATAAGAGTAACTTAAATCAGCAATTTGTTACAAGAATAAATTTATAGATTAAAATACTATCTGCCCAAATCTTAATGTTGCCTTTGGTAGTCAGAATTTGGATGGGAAGTGGAAACTGTATAATTCTTAAAAATATAAATTTCAAGATTTTTTATTTTTATTTTTAGGATTAGTAGGAATTCTTTGTTTGAATACAAAATTGAATGGAAAAACTGATAAAAAACTATTTATTAAATATTAATGACAATGACAGAAATACCCCACATACTTAACTAAGATTATGCTGTTGTTTTATTCAAACATTATAGCTGTTTGATAAAAATTTCAGAATCAGTTCATTATCCGTTGTCATCATTGCCCAGAATTAATTTGAACTAAACATGAGATAAAAATTCCGTAATCAACTATTATTTCAGAGAAACTTTTCAACAATTCTTCAAACATTTATAGTTATCTTCAATCCTCCTTTCCAACACTTTAAAATTTAATGAAGAAGGCATTTGACGAATAGCTCTCTCATATTATCTTTGTGGCGATAAAACAACTCCAACTTCAGTACGTTTTCGACGAGAATCAAGCCTGTTTGCTTCTTCTCAATGGCAGATAATCCATCTAGCTTTTCTAGTTCCTCTTGTACATCATTGCACTTTCTAGCTAGCTCAACCTGAATTGAGAAAATTCGCAGTGACAGTAGAGTTGAGAAGGAAATTGATTTTCTATAGAGTTTCTTTGTTTTGATCTCTTCTCCTCTTCCGTCAAGAGGTAAACCTTAGTGAGCTGCGGATCCTAATCAGCTATCTTGGTTGACCTCGAGACTGTGGAACGGACTTCGTCGAAATTGGAAGTGACGCCAGAGTCACGAACACCGTCGCTTCCGGCTTCAGAGAGCTACGGAGGCGATCAGAGATACTGTGGAAATCAGATGGAGCTGCGAAGGTGGAGTTCGAATTTCTCTCGCATCGACGGCAGCTGTGG
>TCONS_00285424 scaffold821 248696-250802
ATGAGAACACCTGGCTTTTGACTCATACATGCAAAAGGTTAAATCAATCCCACATAGACATAGTTTAATATTTAGACATACAAGGAAACCATAATCAACAACTATTACACCAAGTAGCAACTATCATAAAGTTTGAAAGAAATAGACTTGTCATTATATATCATCATATCATTTTCCAAGAAGACATCTTCTTTGATTCAATGGCTATGCTTCCAAAGATCCCCAAACTCATAGATTTGATCCATTATTATTTGTAGACCCTTATCTGAATCTTTTGTATAACCACCATGCGAAGGAACTGGTATGTCCTTAACTGTGCTGTGAGTAAAGACGCCAAACTCATTCTTATGGTCCTCCTGAAAGTCTCTGTGCATCAACAAGCGGCGCATGAGAATGAGATAGCGAACGCTCGCTCTCTCATTCCCAAAAGCAACCTTCCTGTGAGCATAAAACTGATCTAATCCAATACAACAATCTACATAAAACTTCTGGACTTTTTCCCTACCCATAAAGAATGCGCTCAGGTAGTCGGCAATGAGTTCAGTATTCATAGCCTGGATACCAACATGATAGTCCCGAATAAGATTCGCTACGGGACCCTGGAAATCCGTCAGGCCAGGCACATTCTGGGCATTCTGGGGGTGACGTGTGCCAACACAAGCCGAATAAAGCTTTGTGATGAATACAGAAGACCTTTTTGGACCCCAGGTACAAGGGTGATTAAGCACCACTTGCCACCTAAAACTGCAAAATCAGTTATTAAAACCTTAACAAAACTATTGATATGGGTCAGATATGAGGCTTTTAAAATGTTAACAAAATCTTACTCCAAGTTATCATGAAGCCCTGCTGGTATGTGTTGTGGTAGCGGGGTATTAATATTCAGTAAACCTTTGATATGGACCAAACATGGGTCAAGCAGACGATACTCAGCAGCACATCTAGTCAGGTCACCGAGTCTAGCTAGCATTAAGTCTAGCTCCGTCACCAAAGCATCTTCAGCTCGTACCGATTCTTCCTCAATGTCATACAACCTCTGTTTAAGCCTTCTCAAAGTGACATCTATAATGCTGTAACCTTCATCAGACTGGTAGAATCTAACCACTATGTTCTCAGCACTCAGCACATCAATCAGTGGTTTATTATCGCCCCAAAAAGCAACTTTTATGGCTTTAAACAAGCATTGTAAGAGAATGCGGCCTTGGGTAGACAAGGAATTGAACTGGCCTATGGTCCTCATTAACGAGTTCCCGTGCTCCTCCAGAAATTTTGTCCAAATCAGACATTTAGCACCACTTGAACTACTGGCTGGTGGGGACTCGATCTTCAAAGATGAGGACTCGGGAGTTTGATTCCCCTTAGATTGACGGGGTTTCTTCGCCGATTTTCTCGCTGATTTTTTCCCTGGAGCCATTGAGGAGGTAGCAAATCTGCGATGAGTTGCCGGAGGATGCAGTTCCTCGAAAAGCAGTAGATGCCGCGGCAAGAAAGATTGAGATCGAGCAGCAACAGCGGCGCGGCGGAGGTCAAAAGCTCTGGGGCAGGAGCTCTATAAACGTTGGAGTCGCTCCGGGGCAAGAAGATTAACAGACGTCGAATGATTAAGAGATAATTTAATGCTTTATATAGGCTAAGTAAATGTATTCAATAATTAAAAAGATAAATTAACTACTGCTTCCTAAAAAGAACCACCAAAACGTATAGTTCCTCTCGTCTTTGAGAGCTAGAATTTTCTTTTGAGTAGAGAGTCGTTAGGGTTTATCCC
>TCONS_00150119 scaffold310 190454-192216
CTCTTTTTTCCATACAAAAAATAGAACAAGCTTCCAGAGCTCTCTTGGATTTTCCCCATATTTTCGTCCTCTCTGCCGTTGATTTTCCTCTTGGAAGCTTTCTGAAGATAAGTTATCTCTGGTTTTTCTCAGATCGTCGTCCTCTTCGCTGTTGATCTTCCTCGGAAGCCCTTCTAAAGATAAGTTCTCTCTGATTTTCTTCGGATCCTCGTCCTCTTCGCTGTTGATCTTCCTCGGAAGCCCTTCTGAAGATAAGTTCTCTGAAAACGACTTGTCTTTTTAGCCTCTTTTAAGTTTAGTTATGACTTCTAACTCTCTGTTATGTTTTTCGCAGTTGATCTTCATTTGCCGCAGGGATTCATCCAAACCCATCTAAAGATAAGTTCTTTCGAAAAGACTTTTCTTTTTGTTGGTGTTCATCTTTTTAGTTTAAGTCTTCTTACGACGGGTATATTCTCAATGAACAAATCTTCTGAAAAGATTCACGTTAACCACTGCGACAGAAGAAGAAGATTGGCACAATATAACGTAGAGTTAGAAAGGATTACCATAGCTAGATCTATAAAAGACAAGTCCTTTTTAGATCTAAAATCAGATCTGATTAGTTTTTAAATCGGAACAAGGTTGAGAATGATCAGACTTATTGAAAATATACCCGTCGTAAGAAGACTTAAACTAAAAAGATGAACACCAACAAAAAGAAAAGTCTTTTTCGAAAGAACTTATCTTTAGAAGGGTTCGGATGAATCCCTACGGCAAAACGTGAATATTATCGCTGTTAGAAGAACCGAGCAGGAATTTTTCAAAAGCGGCATTTATGGACATCTTTCAAGCCGCATGGGGCCTGAATATCTTTCCAAGACTTTATGTCAAGCAAAGGAAGCAACTTTTGAAACAGTGATTGTAGAGGCGTTATGGAACTTAATAATTTATGGAACTGGAACTGAT
>TCONS_00182502 scaffold377 113223-115805
CCGACGAGTCCACCAAACTTATCGGCGTGACACCAACCAAGACATCAAAGGTAGTGGGCCCCAGGGATCCTGCGGATCTACCGGAAGGGAACGTACCCCTTAGCAGCTCTCTGACGTGGCGGCTAGGCAGCCTGTTTTGTCTGGGTACCATTGCTCATCTGATATCCAAGCTATTGAGGAGCTATCTATCTGCCTTTGTTCGCCGCAGCAATTTATGCTTATGAAACCTGCAGGTGACATGATTCCCGGATTTAGAACGTTGAAACTAACACGGTAGCAGCACGTCAGAAAATAAAGTGTCCCAACTCAAATTCTGGTCAGGAGCTGATGGAAAAAATAGGATTAGCAGGCAAAGAATCAAAGAGTCAACACTCCTCAACCTCCAGCTATGGCTTCCTCCAATCCCCATCATCTTCTCTATCGGTTCATCTAAATGGATGAACCGGACTCGGTTCGTGCTCGGACTCTGCCAAACTCCCCGTGCTTCAACGGACTGAATTGGTCAAAACTGTCACCAAAAGCTGTGTGATACTACCAAAGCTGACTCAGAATGCTACATGGAAAAAAACAGCAGAAATAAAAGATGGATGATAAAATTTAACAGGTTTGACTTCAAAACTTGGAAGGAAGAGAGAAGAAGAAAGGGAGATGATTAAGAAAGGTTGGGGGGTGATGACTGAATCAGAATTAGTCCAAAAAAGGTTCGAACAAGGTTCAAGAAGATGCTAGGCAGGCCATGGGGGCTGTTGGTTGCGGAGATCACTCGCCGTCCATCGTCTAAATAGATTCGAACAAGGTTCGAGAAGGCGCTAGGTAGGTCATGGGGGCTCTTGGTTTGTGGAGATCGCTCGTCGTCCATCATCTACATAGTCCCGGAAAGAAGAGGGGTTTGGTCCAAGTGGAGTTGCTCCAGTGGTAGAGCATGTGTCTGATTATCCAAAGGTTTCGGGTTCGAATTCAGTATACTCCGAAAAATGGACACTTATTTATTTTTATAGTCTTCTATCTTGTATTAATCGAAAGTCTCGATCTACTTTGACAAAAAAAAAGGATTTGTTCTCCAACAAGTCAAAGTGAGTACAATCAACTTCCCCTTCTAATTGCAACACACTCTATTAAATAGTGAAAGCTTTTCTCTCTTTCGATTGATATCATGAGCTCTACAAAGAAGCAAGAACAGTAAGTATTCTCTAACTCG
>TCONS_00232570 scaffold562 199719-215265
CCCCTCTCCCTCTTCTTTTGTTTTCTAACCGATTACAGAACAACACTCCATTTTCGCTCTCATTCCACTCTTTTCCGTCTAAAAAATTGGCTTAATAAAAATCCCCTCTTCCTCCGTGTGCTCAGTTTGATTTTTTTAGGGTTTCAGTGTGAATAATAACTACCAGGAGAAGGGTGATTATTGTTGTATGGTGGTGACATTTCCTTGCTTCATTCGGTGAATCCTTCGCTGGCCATTGGTGCACTCATTAGATCTTCCAGCAGGGGTGAAACGCGCAACCAATTTGTAAGAGTCTCTCAAGTACATACCAACTTTGGCTGGACGGACACTTCTCGGAACATGAAATCCTTCTCATGACTATTATTATGCAGCAAAAAGAAGGCCTTTGGAGCTGTCCTCTTTGAACTACTGGGATTATATAACATCCCTTGACCCTTGTAACCACTGACCTAGCAAATAATGTAATTTTAAAACACACAATCGTGGAGAGAGAGCACAGGTTGCTTTCCTGAATAAGCGAAGAGGATGCATTCGGTTAGCCATAGAGACGGGTATAAGTTGCCGATGGATTTATGTTCTCCAAGCTGTCAGTTATGTCCTATCAGAGAAAGTGAGTGGAGATATGAGATGGACAGAAGACAAAGCATATGAGCAATAAAACTTGGAGCTGGAGTTGCCAAATCAAATCATGACCCAGGAATTGAATTGATGCAGTTGGCAGTTGGG
>TCONS_00234143 scaffold57 99991-101429
GTAGGTGAGAGTTAGTTTAACGTGTAGGGGAAATACAGGGATGGTTGAGAAGGATCTTTGGTGGGATGAAAAGAACAAGGCTCAAAGATTCGGCTAGATGAATGGATCGATCGACGGAGTGAGCACTTATAGATGGTGTGACCATGAGAGTTACAGAAGGTATAATAGGGGCGATTCCCAGTCTTCTTGTATGACTGAGATGGAACAACAACCATCACCATTGCCATCGACAAAGAACCAGGAGGCATAAGAGGTTCTTGATAAATTTCGACGGGAATACTAGCAACCCTTCCAACGAAACCTTGTTCTTGTTCATCCTGGGAAATCATGGAGAAAGCTTGATTGACGGACAGAAGAGGCAGAATTCGAAGGATCTGGGAACGAATTGAGGAGAATCGTCCATCTACCACCAAGAAAACGAATCAATTGTTCCTGGAGACCATAATCTCTGATTTTGACCATGGCACCACAAGAACAGCGAGGATTATAAGCGTAAGAAGACATATCACCTTGCCGGAAAGAAGATATGCGATCATGGAGATCAAAGATCCCGACGAGAGTAGATCTGCTGAAGCGCTCCTCTAGATCTACC
>TCONS_00262654 scaffold7 172056-174061
GTGAACCAGTAAAGCCTACAATCGCTCAGAAATAATCCTCAAAAACCCCGATATCGACTTCCGAGTTGCGACCTTGAGTCTCATTATTGGTGGGGGTGGCCGTAGCTGGACAGTTGTCATTGTTATAAGCTGAAGTGGAACCTTGACCTTGAGGGACAATGATTAGTGGAATAGAAGCAGTTGAGTCAAAATTAGGTTGTGTGTTCGATGAATTAGAAGATGGTGATATTGCATCACACTGAGATGAGTTGCTTTGCATTTTCCTATTGGTGTACAATAGAGTAATCAATATATATAAATCAGTAAATGGAAACATGCTTTCTGAAACTATATATATAAATAATAAACGAATAAGCTAACTTGAAAACATTTCCGTCCAAAAAAACCATATCATCAAATTTTTGCATAATTTTCACAAAGTAACTGTAAATGAACATATCATCAAATCAGTTTGCATCATTTTTCAAAAGATACTAAGATAGATTAAACATAATCACTATCACTAAAGATACGAGATTCGAAAAGCTGTCGAGCGATTGATGATTCGAGAAGTTGTCGAGATTCAAGAGATTGAAGATTCGAGAAGCTGTCGATACTCGAAAGATTGAAGATTCAAGAAGCTGTCGAGAGATTGAAGATTCGAGAAAAAGTTGTCGAGACTCGAGAGATTGACTATTCGAGAAGCTGTCGAGAGATTGAAGATTCAAGAAACTGTGGTACCAGTGAGAGAGGAAGCTCTGACGGGCGACGTCGTCGGCTCGTCTCTGTGGTGCGTTGCCGCCTGCCGGTGAGAGAGCTCTAGCGGACGACGTCGGTGAGATTGTGGAGTGTGGATGTAGCAGCAATGGCAAGTTGAGATTAGAGGTGAAGGTTG
>TCONS_00013164 scaffold1068 37923-38476
CTTTGCCGAGGTTATCAGCTGCATCTGGTTTCCTCTTTTTCCCTGTTGCCAATATTTTGTATAGCCTTACTATGACTGCTTGGTTGATGCATGCCATTGGATTATATCTATTGTCTATGTAGGCCAACATTTGATTATAGATGTCCGGTTTGCTAAATAGTAGTTGGTTATGTGTCTTTGTGTAAGGGCAACTTTGCCGAGGTTATCAGCTGCATCTGGTTTCCTCTTTTTCCCTGTTGCCAAGATTATGTGTAGCCTTACTAGAACTGCTCAGGTTGATGCATACCATTGGATTATACCTATAGTCTATGTGGCAAACAAATAATAGTTTGATGTGTGTCTTTGTGTGGAGGCAACTTTGCCGAGGTTATCAGCTGCATTTGGTTTCCTCTTTTTCCCTGTTGCCAATATTGTGTATAGCCGCTCTAGACTAGTCTGGTTGATGCATTTCATTAGATTATACCTCGTTTATGTAGGCAACTTTGCCG
>TCONS_00070534 scaffold171 235852-262712
CTTGGTGCTTGATCGGTTTTTTCCCTCTAAATGTAGTAAGATATATAGTATTTAGTATTAAAATGGTTTGAAAATCAACAACGCTAAGAATCCGTTCACTACTTATAATTTCTAATCCACTCACCATAAACTTGTTTGAGCCATAAAAAATAGCTCTGTTTGCAGCATTCTTCTCAATTGAAGCTTACATATTTGAACAACCAACTATAAGAAAATATACATGATACAAAGTAAATATAATAATTCATTTGCTTATCTGAACTTCCGGTCTCAGCTTGTAGTCCACCAATTGTGTCCACATAGGTGGAGGAATATGCCTAGGCCTGGCTGCAATACAAGATGCTCTGGAAGCTTTTGTAGAGAGTGGTTTTGGGATGTTATCATTCTTCAACATTCGGTCTTCCCACATCCAGACTCGATAATCTCTCAATTTCTTCACAAACTTTTTTGCATCCTCAAATGGTATATCCAATTCTTTTGTGTGTCACACACATATGGTCATCCATCATAGTGCACTGGAAGAATGTTATGATCCTTTGCAATAATCTTGAGGAACTTATCAAAAAGTCTAGTAGGATCAATTCCACTTGGAAATTTATCTTCAAATGGGATGATGACCCTCATTTTATGATCAACGGTAAGAATCCATGCACTAGCAATAGACTTCCTGGTGCTAGCTATTCCTCAAGGGCATACGAAAGAATTATATTATCCTTATGAAACTATAACCGATTGGAAGTGAGGGCAACAAATTTGTTCTTCAATGCCGCAAATTGAGTCTCCTTCCCAGCAATAGACCAACATAGATTTCAAAAGAAATCATTTCAGAACCAAGTATTGAAAAAAATGATGAAAAAATATAAAATCAGGACGAAATCGTTCCGACGCCGAGGAATCCCCTTCGTCAGCTGACTCGCCGATCTCGTCCCGAGGTAGCTATCGTCGCCTCTGCCAGAAATCTCGGTCAGAAGAATAAAA
>TCONS_00003591 C8162883 53-413
TCACAGTTTAGCTTCTGATTGCCGGAGCTCGAGCACACAACAGTTTCACTGAGTCCTACAACTGCTCTTTGATTACACTGCTCAACTGGTTCTCTTCCAACCTCGATAACATCGCCTCCAGTTGCAAAATCTATCCTCTCACATGGCTCGGGACAATGCTGCTGCTTAGCTTTGAACTCCATTGGCTCTGGATCATTTATAGCCAAAGACGAATTACATTCCTCCATTGAACCTCTTCTACTTAGGGAACACCCAC
>TCONS_00041855 scaffold1347 63505-66043
GCTGAATTTTCCTCAATTCGATCCGCCATTGCAATCCCAGTGCGATCCTTTCAAGCACGTTAGCGCTACAACGATCGAAGTTGCTAAGTTGGAATCACTCAAGAGGCATCGGCACTGACAAAAGGTATAGTGTGAGAATTACGATATGGCGATGAGCAGCAGCAGGCAGGGAAGGACAATAGGAGGACGAAGAAGGGAAGAGCCAATGCTGACTCATCTCACCTCAAGGCCCGAGTACAATCAAATCCTGGTGAAGAAGCCCGACAGTGGCGACTGGTGGCCTTACTAGCAACCCTCGAGGCAACACAACCAGGTTCCTGTAGAAAAGAAAAACCCTTAATAGCTACTCTTGTGTATTAGTTATGCTTCGCGATCTTTTCCAGATAAGCAAGGACAAATGATTAAACTTCAGCACAGGATGGTTATGTGGATATCTGTAGAAAAAATCTGGTACTTGAGTACTTCTATCTGTTTTCGTGAACAAATTCGAACCGGAATACAGCACACTCTAGTTTATTGAACATATCATGTGGTGTTAGATACAGCAAACGGTTCATGTACTTTATAGAATTGCCATATTGTCTTTACTGAATTTATTGTTTTCACAGAATTGCCACAGTTCTAAGGCATCGTCCTGTTGAAATCTTGCTTGGCTATCTTTGGTAAGCTGACTGGTCCATTTTACTCATGACTACCATTTAGTATTTACACTTATTGCCCGAACAACATCTCCTCACATAATGCTGGTTTTTGCAAGAATTGTGCCAGTTGAAAAATTCCCACCTTCCTTTCCTCTGTTTCATTCTCTGTTGTAATGAAGTTGCACTGTTTTGGTGGGAATTTCTAGTACTACCTCACCAGTTTGGTCTTCTCATTGAGTACCTTAGATTGACTGTTGCTATAGTCTGCATTTGTTCATTCCAAAGCTAAAGCAAACTTGATCAAACAGATATTGCTGATTCACAATCAAAAGAGAATGGAAATTCTAAGCAAGTCGTACAAAATATGCAAATACAAATCACAAATAGAAATAGAATAAACACCAATAGGTAAACTATGACCAAAGCCAACTAAAAAGTCTGTGGTCCAGTGCTAAAGTCTGATTGTCCAGTCCCGATCCAATTGCTCACGAAACTGGGAGATTTTAGAAGAGTGCTGGAACATCCGCCAACAGAAGCTGAATCGCAGCATGCGAATCCAGTTGCACAAGTACATGTCGGTACCTTAACTCCCAACCCCAGTTGTAACCTTTGCACCACAGCTCTCATTTCGGCCCTGGTGATCAATTGAGTAGTCAGATAGATCCCCAGGTTCGTCGAATATGCTGCCAAGCAACCAGTTATAGGGTATTTTCCTTGCATGTTACAATACATTGAAATGACCTAGTGTCGGATCTTCTTGCTCGTACAGCTCTTCTCGATTGTTCATGTCTAGTAATTAGTGATTATATTGTATGGCTTTCGATTCGAAATCATGGTTAGTGTTTACAAGGTATGCAGC
>TCONS_00276729 scaffold768 138109-142330
CTTTCTAGCAACCTTCTTATTATGCTTGTCTCATTCAACCTCTTTCTAGCAACCTTCTTATTATGCTTGTCTCATTCAAACTCTTTCTGAATACTTTCACATGGTCTAGTAGTAATTTAGCAATGATGTGATTCAGATATCTAAGTGGGTATAGTTATGAAGAGCAGTCCATATCCACTCACCTAACCTAATATCTTTTGCTAATTCACAGAGGAACATGGCAGTGGGGGGATTACATTATACATAGTTTGAATCATGACACAGCAAATAATAGTTGCTTTGGTGTAGACTTGAGAACATGAGCATGGGTTACTATCTTCACAATTTATGTGACAAGAGTTGTATATGTTACACTCTATGCATGAACTAATGTCAATATATGTGGATACTTATTGCTTGCTTACAAAGTTGCTGCATCAACATAGTTTCTTGGACCATTAAGTTCCAAAGTGATGAAATGGTTTGTGAAGATCAGTGTACCATTTGGAATGTGCGAAAGGACATGTTGTGCTTTCATGGTAGGATTGCACATGGACAACCCATTATCTGTCTTATAGAACTGATGTAGGAGATGTAGCAGACTGGTCCGTTTTAATTAATACGTGTTCACTATGGCTTATATTTGATCATCACCACAGCATGAAAAACTGTGATGTGAGTCAGAGACGAAACACAATGCCTGAAATTCCGTTGCCCGAATGCTGCATTTGTAGGGAACATTTTATCAGGGAGACCATCATATTAACTCATTGATATAGCTGGTTCCAGATTTTCTAGGTTATTAAATAGCTTTAGTAGGAATGTGATGGTGCATTACTGTAGTTGATTCGAGATGTCGAGCTTGTCTCTCACTTTGTTTCATTATTTTGTCCATGCTTTTAAGGGAAACTTAGTGCTACTTTTGTTGCATTCTTCTTTCACTACTGAGCACACTTCAATAGATTCCATCTTCTGCAGGAACAATTGATAGTTGAGAAGTGGTCCCAAAGTTCTCACAGAAGGCATTTGTGTATGTTAATCCTTCTTTTATGAATTTTTAATTATGGTCTTATCAATTTACCTCTTTTGTATGGTGAGTCTACCCAATTCTTTTACTTGTGGTTTAAAACTAGCATGCTTTAGATTTGGGCTAGATTTTCACGGCAATTCATGCTATGTAAAGCCACAATGTTCAACGTTGTGGTCCACTTCCCTGGGGCATGGAAACCCTAGAACCTACTGTAGATGCAATCTTTACCCTAATTTGACTTATTGTATTGATGGCTATCCCTGGACGCATTTGTTTTGGTAGATATGTCCAGGAGGACCTGGCCATGGAAAACTGGCTACTGCATATGCAGTATATATGATTTGTTAATTACATTTCTCTTACTTGTAGTGACACAGGGAAACGAACTTGTGTAGGATGGTGATAAGTATTGCAGGAAATTTATACAGAACTGTTCTCGGTAGATAAATAGACCATTCTTCGGTTAATATGTGGTCCACAAAGAACTTAGTGTGCTATCTTTATGTGAACTGATATTCTTTATAGATTGTATTGGAAAACTAAGGGCTTGATGAGAGCTCTGGAAGTAAAGAGTGGCTGTTGCAGCCTTTTAACCAGCGTGGGAATTGATTGATAGTGTGTACTTCATAACTTCTTTATTTGGTGAACTTTACTTTACAATTTGATGAATACTTTCAGTTGACAATAAGATGTAACTGATGTGTCTGTCTATTAACGCGAAAGCTGATGTATCTTACCTTCATTGTAGTCTGTAGACATGTTTCCTCTTCAAGATTGATAATAGGTGCAATAATTTTTTTTAGCAAAATAGATAAAAGGAACAAAACCGGTATTACAGGAGTGAGATTAGTGTCTAATGGATTAACCATTCCCAGAAATAGGTGGCCAACTGGTCATATCCTGCGTAAGATATATGAAGAGTAACATACCTAAGTTGTGGATTTTGTTATGCCTTTTTGCATATCAGAAACATGAATGAGAGAAGGGAAGGTAGATGAAGTTGAGTATCTTTATGAAAGTACAGGTTAATAGAATTGCACATGAACAGAAGTATGAATACCATGGTAATTTATTCCCTCTAAATCAAATGACGTGGTGTGATCTCGAATCTTTGGAAGCTATCAATGTACTGGTAAAAAGAAAACTGTAATATTATTATGGTTCTAGTCTCATGAACTGAAAAGATGGTTCAAACCATCAAGTCAACAACTATAAAGAATCGAAGTTTCTTCTCTATTACACTTACTGAAGAGAAAAAGAACTGAAGGCTGACAGCATCAGTTCAGATGGCAGATTGGAACAAATTACCTCAATGCGGTGAAGAGAGTTTCCATCAGGTAGCACATCTTTGTAAGGCTTGGTAAGCTTCTCATCGGGTAGCACATCTTTGGATCTTCAGCTTCTGCTTCATCCTATAAGACTAAGTAGTAAACACTGAGTTCAAGATGGTTTTGCAGGAGAGCTGCTATTACCCTTCTCAAGAACTCTAAACTCAAATGATGTGGATGCTCCCCTCAGATACTCCGGCTGTCTGCTTTGATGATTGGAGGATCGGTCTTGTGAGGTTTGGAACATTGACTCCGAAAGAATTTCGATTTTATGGAGGATATTGAACCACAGTAAAGCACTATCATTTTCGTGAAGGTGATCTTCCAAACAACACTTAATACCTTTCTGCTAAAACTCAAGTTGGGAACAGGTGAAAAGGAAATTCGGATGGCGGTTCGGGCTTGCATTGTTCCCCTCAACCTTTCTGATTGCTTATTGCCTTATTTTAATCAATCATCTACAGTTGGCCCAGAATTTGTTCCTTGGTGTGAGTTGGGAACTCCA
>TCONS_00258531 scaffold67 2835842-2839004
GCATCATGTAAATATGTTGCAGATATGAATACCAAATTTGAAGTCTGTATTGCCATAGACCAATCAAAATTTTGCGGAAAAGTAACCAACTTTGAATGATGCTGCCACTATTTGAGAAAGTAAAACTACATTCAAGCCAACCTCAGACTTGCGCACTTTGATTTCCTAGTTGGTCTCACTTCAATATCGATCTTTTCTCGAACAGTGTTAGTGTATCATAATCATCTCGACAGTATGATAGCTTTGAGAGTGAGCGACGTTGTTTTGTATACCATCATACACTAACAGCTAACTGTTTTCAACTTCGCACAAGTTCTGAAAATGATCACACGTCTACGAGATGTTTCTTCACATGTCAATTCCTTCAATGAACATAACATTGCAAAAAGCACCAAAACAGAAGGTTATTTCAGAAATTGAGCCTCCGGGCGGCACATAGAAACCCTGTATGAACCTAGTCTTCCAACACTTAGCCAAAGGGTTTGCCTTCCTCTTAAGGACCATCAAGTAAAAAGTAGGTTTTGTCGGGCATTTCTTCCTCGATATACAGGGAACCACCATAAAGCTTCCGCCTTCTCCGCATACATATGGTAATAATAGTAAGAGAAGAATAAACCTAGACAAACATCAGGTTCTGTTCCAGTAACCTTCCTGTTGATCAGACCATCACTGTAATGGATATAACATAACTACATCAGGTCCCAAATACACCAATTTTAATTTCAGGAAAAATAATTGTGTCAATCCAAGGTAGAAAATGAGCCAACATAATAACGCTGCAGATGAACCAACATAATAACGCCGCATCGAACACCGTCACTAGGACGCAAATCCACCATTCAATTAGTGGTTTGAATAAGGTAATATGCATGCTATGAGCCCGTTGGTTAATCAAGTATTGGTATACCTTCAAATTTCTGCAAGGCTGCATTCCATGCCATTGTTGTTGAAGGCTAACACACTTCTGAGCGTGAGGCCGACAAGTTACACACTTGGAATTATGTTGGCACTATTCAGAAAGTGAAACTAGAATCAAGCCATTTTGGACTTTGAGCACTTCGATTACTAGTCGGTCTCAAACATGGAACCGAGCTGCTGCACTTGTGCTGGGGCCCTAAGATGAATCTCTTCAACAATTTGCCCCTTGAGTCGACCGTTACAAGCTGACAATGACTGATATGCCGTTTGTAAGAGACGGCGCGTTGGTG
>TCONS_00217728 scaffold476 314517-315667
GCAAACTTTTCCAATATTTACTAGTGACCAATATCTTTAAGGAGAATTAGGAGAGAACGACACAAAAACTAGCTGCGTAACAGAACACGTAACCCAGCAGGGAGGATACATGGACAACATGATAAAACAATAACAAACCATTATCGATTAAAAGGGTTGCAACATTGGGAATTTTGGGTGGGTAACAAACCTAGCACGGTCAATATGGCCCGAATCGACTAGGCGAACCTAAAATATGCATTTGTGGCCACGAAGTCCGTCTAAGAGTGAACCCTCTTGTTCGTGTGTCAAGCAGGCATATTCAGCAGCTCGCATACGGAAGAGAAGGCATGTTGCCGTATCAGTTAATAGGATAGTTGTTGTTGTTGTTGCATCAGCACAAGTAGCCAAAACTGAGTAGCTAAATTGACCATCAATGTAAACCTTGTTCTGTGTACTCAGATCGAAAGAAAGGATCTGTACCAAACACCATACTCGCTAGAACATATTTGACACAAAGGTTGTAATCAATATCCAATACATATTGTTGCAGTGCCAATAAAGGTAAACATGTTGATGAACATTTCGGTCTAGAGGCATAAGAGGGCAGCCAAGTAAATTTTTTTCTGAAGATCACCGCGAAGGAATGCAAACTGATGAGGTTGTGTTGGATGGAGATTACACACAGGAACATGAATGTGTGAAAACAAGTCGAAGCATTCTTGAAATTGAGACGCAAACGGTGCGAAACAATATGCGGCGTTGGAGTATTGCTAAAGAGGAGGGCCTCCGCTGCAAGCAAAACGGGCGACATCAAAGGCAACAAATGATTGGAACTTCGAGTAGCGAACCATAATCTGTTCATTACTGGAAGAGAGTAAGAAAACATGGACCCGAGCAATGTTAATCACATAATGGGCAACGTGCAATATCTTATGTATAAACACCAAACGTTAAAAACCCAGGGTGGCCAAGAAGAATCTTGAAGGACCCCCC
>TCONS_00004355 C8213015 51-789
TTACAGAAGGCTTCCTGAGCAACTTCAACAAGTAATCCGAGCACCTGTGCACCAAGACCCCGTACTCGTGACTTCTCATCCCGTCAAGGCACGAACTTCATTATCCGAGTCATTGGCCAAACAAAGCCCCAAGTGGAGAAACAAAGATTCCGCATGCTGTTCAAGAAAACTTTGGCGGAACTTGACGATGATGGCGTGAAGCATTTCAAGCACCGCTTTTCTTCCAGATGGATACACATAGCTGAAAAGATTAAGAAAGCCAATTTATTACAAATTCCAGGAGTGCTGTAAACATGCAATATGATGCACATAAAATAGAAGGCTGATTAAAGAATTTAAAAACAAGGTCGCTAGGATACAAACCTCAAGTTCTTTTCCAGAAAT
>TCONS_00003003 C8121383 6-553
CACCGAGGTGTTTGATTTATCCACATTTTTTCGCTTCGACTTGGCGGACTTTGCTTTGATCTTTTCAGCTTTAGATTGCAAGAATCATTCCTTCTCTGCTTCGCGTCCTGCCTGGCTTCTTTCCGCTTCTCTCGGCGTGACTCACCTACCATCTCCCCTCCAATCCAATTCAATTCACGCCAAAACCACTCTTAAAGTAATTGCAGAAGAAGGGTTGGACTGATGACTTTCGAGTTCCGACTTCCAACTTCAGACGATTTTCAACACTTAACTGGAGTAATGGAGTTTCAAGTCCAAGTTAGTTCCCAAGACGGGAGGGGCAGGGGGAGGGTCGGAGGGAGGTGTTGCCGCTTGCCGGCGGT
>TCONS_00097073 scaffold222 1386204-1386756
CGTCGAATATGTTATTTAACATCATCCTCCTTAAAATTACAACTCACCATCTTTCTTGATTAATTGAGATTGTCCATTGAACATATTTTCATCTGTTTGTTAATTCCCATAATCAATTGAGGCCCCATCAATTGATTTTGTTAGAAATCGATCTTCTCGTGCTCGCAGACCTGGGAAGGGTTCTGATGCTGAACCTGAACCATCATCACCTCTTGATCTTCCTTTACCAATGAGGATGTAGCAGACTCACGGTTCCTGCCAAAGACATGGGGAGGGATTACGAAGTGGCGCTTCCAATTCTGAGCGAACCTTGTGGCCCAAATAAAATCGGGTTTGGCCTTGAAGCTCCTGCTCATCCCCATCTCATCAATGTTCTTCTTGCTGCTTCTGGTTTATCAAGAGAGGGGGGAAATGTGAAGTAGCTAGCATGAGTTTGTTGTAAAGAAGAAGGAGA
>TCONS_00028112 scaffold1216 583444-587212
GCCAGGATGAAGAGGAATCATTATCAAGGAATCAGGAGTGGCTATAAAGTTATGGTACCTGAAGAGGGAGAAGCTGCAGGATGTTGTTTGTGGTCGTCAGTTGTCGGAATATGATGATCAGAGGAAGAAGAAGAAGAAGAAGTGAAGCATTTGGAGAAATAGGAAGACAATGACTTGCTGGTGTTCTTGCTGCGTCTGCTACTAGTTGTCTTGGTGCTTTTTCTCGTCGACGAATCTCGGAGCTTCTTCTTCAAGCTGCTCAGGACCTTCTCCATCCTCCCCGTTGCTCACAATTCTGTAAGTCTCGCTGGCCCCTCTTGTGTTTTTATGTAAATTATGTGTGAGGATTGGTTGTCAAATAAATACGGTTAACCAAATATGAAAAGGATGGATCTTTCTGCTGCTCTGGTGGTGGTTGGAAGAAAGCTAAAGCTAATTAAACTTGTTCATATATATAGAGGTTACGGGTACACTAATGTCAACTTTGTATAAGATTTGGCAGTCTATATTTGAGTTGACTCTTGAGGATCCGCCTAGAATGAAATCATCAGATATGTATAAATGCACGAAATTATTTTAAAACATTTATGGGAGGAAGAAGACAGAAATGCTGGAATGAGCCTACACGTACAATGACGCCGTATTGGCGGCTTAGTTTATTGCAACTATGCTTTGCTTGTGGCTTACGTCTTACGTCATACAGACATCGTTGGACCAAGTTTCCTGGAGGTGTCCTATATAACTTTTTCTGGTCGCTGCTTGTAACGGTAATATTTCATCGCTATGGTTTATCTGCTGGTCGTTCTGAAGTTTCCTCTTTGGTATTTGTTTTGTTTGGCTAGTGTGAACCTATTTTCTCAAATGTAAGTAGGTAATTGAACGGTTTTGCCTCTTCGTTTGGTTTGAGTGAAGCAGTAGTATTTGTTATGTCTTGATTCAGGGGGGTTTGATGGTCGATCTTCAAGGCGGTGGAAAATATCTGCAAATCCGATCAAACATCGGATGGACATAGACTAGTCGACGAGTTTTATGTGTTGTGAGGAGGATATATATACTAAGGAGAATATGGTAAGGGGTAGTGTGATTGACTTCAACGGTGGCCGATGAGAGGCTTGTCCAGTGTAGCTTGCCTTAAGGGGTTTCTCAGTAGAGGAGTTAATCTTGACAGGTATGGACGACCACCTTAGAAGATTGATGTGGCCTGGCTGGAACGCATTGGATACTACTCTCGAGCTGGAATACTCGAGACCCTTAGGAAATCTGTCTGGTGAGACTAATATACGTTCACGCTATGAATAGTGTCACTCGTGGCCTTTTATAGGGTCTTGGGATTGATGTTGTGATAATGTTGACTGTTGTGAATCAACGATAGAGATGTGTCTCGGAAACTAGAGGTGGAAAATGAGGCGGAAATGAGATTCCATTCCCGATTTCCTGAAATTCCGAAATCCAATTTAGATGCTTCGTTCCCGTACTCAAATTTAGTTCGGGATGTAAAATTTAAATTAGGAACTTGGTTGCCCCGAATTAGAATCTTTTTTCCGAATAAGCCACGAACACTCATATGCAATACTGCAACCGCTTGAGTGGGCTAATGTGTTTGTGACTTTGCTTCAAGCACCACTTAATATTCCCACATAATACTGCCAAGTCCATCTCCATTACACACCATCTTCCTTATGTTCTTATTTCATCCACACTTGCAAAACAAGCTGCAGAATGCAAAAACAACCCTTCAAGACTTACTTAAAAGAATACAGAAACTGTGGATGAAATCCCACAGTTTCAGATTTCTTTATCACCATTCTCATTTATTAACAGTGAAAGCAAAACAACTACCAAATGAAAGATCGTGATGAGAAAGAAAGCTGTGATTGGAGACGAGATATGCAGAAATCAAATTTTTTATTTATTTATGTTCAATAACGCTAATTATTTATGATAATTAATATTTATTATTGTAACTAGTTATTCAATATTATAACCAGTTTATCAATTGACTCCGAGTGTGTCTCTAGAAGTGAAATAAAACGTTCCCCGTTATTGATAAAAAAAAGAAATAAAATCAAAATTCTATTGTGTCCTTTCACCAATCCAAAACCAATTACGCAAACGAGGGAATTTGGTCGGGTGGGTTTGCTTACAGTTGTCCGGAATATGAGTCCAAATGTCCAAAGAGAAAGTCTGGTCGGTCGGTCAATGGCCTTCGGCTGGTTGAACTGAAGTCCTCCTCAGTTTCCCCAATGTTCTTGGATTGTCAACAAAGTTTCCATAAACAACCAGTTAGATATTGCACACTTGCTCCACGCCTCCGG
>TCONS_00267598 scaffold722 93363-94185
TGCATATCTTGAACAACTTGACTTGATGCTTGTTCTAAATACTAATGAACATTTTGGCTTTGTTTACGGCTGCTAGTGTATTCATGTTACGATTTGTTGGAACTAAGTTGCATATCTTGAACAACTTGACTTGATTGATTGCTCTGTGGATACTAATATTTGTTGATGTGTTTTGGCCTTGTAATGGACTTAATACTTCTGATGCCTTAAGCATGCCTTGTCTGTTTTGTACTTTCTATCTCAAGTTCAACATCTTATATTAGGATTTAGGTTTCTCTTCAATGTGTTTTGGTGAGAACAAAACATGCCTGGTTTTGCACGAAATTTGGAAAACCTATGGTCCCTCCAAGAAAATGCTTCTTATTAACATAAGGCTCTATGGTGGGATAGTAAGCTTACTCTGAATCACATTGAACCTCTCCAAGAATATCATATGGTGGAACAGTAGTGCTGCTGCTGCTATAGGAGTCAGCATGGTGAAAAGGTTAGCTTCCATGCTCAGCTCGACATTGATATTGTG
>TCONS_00312753 scaffold981 307094-310093
AGACAAAAGAGCTTGAGCATGATTTAGGCATAATCAAAATTTGAAGAAGAATATCTCTATCATAAATGATTCTTACTGTAATGATATTTTACTGATATTATTTCATACTCAATGGCAAAGTTCAAAGAATCAGTAAATATAGATTCAGTTATGCAGTCAAACTACAGTACATCACCAAGACTAGAGAGTTTGCATGCTTGAAAGAGCATACAAATTGGAAATGATAAACAGTCTAGGAAACCAATTACACAGTATCAACAATACAGAATAGTTCAAAAGGGAGAAAACAGGGCAACAATGATCTTGTGATCAACTATGAATTGCAGCCAAAATAAGTCATTGCAATCTCTTACCTAGTATGCTGAATAATCCCTCCTTATTTTGGCTCAAGAGATCAGTCCCCCTCTCATTCAATAACAAATATAAGTTCAAACCATTAAACGACCACCACTGGTAACCTACAAGAAGTAATAAACCCAGGGTCCCTGAGTACTTTGGAGGAATACTTATGATAGATGTGAGAATGGTAACAGCTGCCAGTGTGAAGAAGTATTTCCAATGAACCCCATATTCTGCAACATGCACCTGATAGTCCACACTTCTTGTAGACAGAACGCGAGCAAATCCTAGTACCAGTAGAGGGCTAGATGATTTAGTTGCAGCAATTTGAATTTTGATATCCATCAAAGAATGCAGTTTGAGATTTCCTTAGTTTCGAGAAAGCAAGGCCAGACAAACAAACTCCATAAACACTCATATGGATGATATGCCACGTGCTTGCCGTGACACCAGAGCATTTGTCACTATAAAGGAGCCAACCCCAAGATCCATCAAGCTAGTACCATAAGTTTCCGTCTTTGCGTATCTTCTGGGAAATATTGTAAAATCAACAGCCAAGATGCACATGCAAGTCACGATCATCACGTCGACCCTGTATGCTGAAATATTTGTCCTAAGCTGAGTGGGCGTTGCGGAACTTGATGCATATGAAGTAAACAAGTTCTACCTTTTAGCTGCCAGAGACAACATCACCACCGCCAAAAAGATGGCCAAAATGTATGCCCATTCTGCAAGAACAGATTGAGCCAGAAGAGTTGGCACCATAAGGAACAGAAAATCCAAAGAAATCACTGCGAGGTAAGCTCCCAACTCCCTGGATACAGCAACTGCGTCATCATCTTTCTTTCTCGACACACCCGCTTCATCATGCCTGTAACTGTTGCAGAACGCGCGTCGCAGTAGGAACAGAGCAGGTACGATAGTGGAAAGCGACGCGATCTCAAGCATTGACGACCCATTCAAGTTGCTCACGAATTCTTCCTTGAGATGCTTGTGAGGATTGAGCGAATTTGAGACGGAACCCATGAATGATGCAGCCTTCCCGGCGATTGGTCGCTCCGATCAGGCGAAGATGGTTCGTTACTTCTTCCAGTTTC
>TCONS_00253825 scaffold651 416468-418444
GAGGAAAAGTGTTTTCGTAAAACACTGGCCAATTAAAACTAAACAAACAAGTGTTTGTTTGTTACTCTGAGTTTTGACAAAATCCTCATAATTTCCTCTATACCAAACGAGGCCTAAATAGATAAATAAAATGATAGGATGTGATTCTTTAACTTGGTAGCAGGTTGTTGAACTCTAGTGTGTAATTTCGTTTTTTGTATGCAAGCTCAAGCCAACAACTAACATAGCCGTCAATATGAGAAGGATGAAGTAATTGTAGTTATTATTAGTTGTTGTTATATACCGTTTGTCTTTTATTTTTTATGATTTGTATTTTAGTATAAATGAATCAATATATTTTGTATAATGGAGGAATTAAAAATGGACGAATCTAGACCATATAGGATCTTCGATTTCAAGGAAAATTTTCAATTGTCTGACTTTTTTAAACTCATTCTGAATTTAAAATCATGTTTGGGATCTGGTCTTTCACCATCCTATTTTGTTATTAATTCTTCACAAAATAAAACTAGACTACACCAACTAAAAATGAATTGATAAAAAATTGTTAACTTTGAATTACACGTAGGGTTGGCATTCGGGTACGACGGGTCCGGATTCCTGTCACCCGATCCCCGCCCAGCTACCCATTCGAGTTTCTGAAAGTCCGGTCCCAAAGCCCATACGGGCGCTACTTAGAACCCAGGCCCGGCCCGGCCGGATCTTGGAGTCGAAGGCATTCGAGTAAGATGTTAGCACTCCTTTCAGCCATATGAGGAGCAGGAACATAAACAAACCTAGTAAAACCAGCTGAAACCAATTAAAACCCTAAATCAAACAAATAGAAAATGAAAACAATTACAGACCTGAACAAATAGCTATGAAGAGCCCAGTTGTTATCGATGTAATGACCGGTAACATCCATGTAGCCGTTCTTTTGGTTAGAAGCTGACCAAATGTCTATAGTGATAACCACCTTTCCCAAATTATGATCAATGATATGTTGAATCTTCATCTTTTCATGCTCATATAGTTTCAGGATCTCCTTCTTCATGATATTCCGACAGGGTACGTGAAACAGAGGTTATAGGCTGGTTACAAACCTTTTGAAGTAGAGTAGATACTCATGCATCACAATCGCCCTGCCAGTTGCTGCCTTGAAACTTCACTACTAAAACTGATAGGAGACACCTCTTTTTTCCCTTTCACATTTCAGTTAGCTCCAAACATCTCCTGTATGCAGGTGGATGAATGGTTCTTAAGGTGCGAAGAACCATTGTTGGAATGACCAACAAGGTATTTCTTGCAACGCTTGCACTGAGCTTTCACTTCTCGTTTGTACCAGACCTTCACGAAATCAACCATATGCCGCTTGTTTGTTTTTTGTTGGGGTGGAACTTGATCTCCTTCTTTCGGTACAACATTCATAGCTTCCCCGTCCATTCTACAACAACAATCATGAATCAACGAATAAGAAAACATAAACAACAACAATCAATGAAAACAGAGCTACAAAAGTTTACCTTGTCAGTCGAATAAGAGCCTAGGATCTTCTGGTTAACAATGAGCAAGCTGGAAGTGTAATTCAAAAGAATCAGATATTAGTAATCCTAGAGAAAATTAACAAATTATAATCGGAACCCTAAATTTTTATGATAGTGCGATACGTACCAAAAGATAGATGAAAAGATGAAGATTGAGGATTTGAATCCACATGCTTGTTCATCGCCCCTTTTGAAGACTACAACAGTCGATCTGAATGTCATTTTGAAAGTTGGAATAGCAAATTGAAAGCAGAAGTGCAGCTGTGCAGGTAGGAGTGATTGAAGATTGGAATCGTTAGCTGCTAAAGGGGATGGAAGAGTGGAATTGTCGATTCTGAAAAATGGAATGGAGAGCCTATCTGGGAATAGGAAAT
>TCONS_00209684 scaffold464 194838-195747
AGCATCGATCAAACAGCTATGTACAACGAAAAATGAAGTCAGGATTTCATCTCACTGCTAGCTTCATATACATTCTCATCATTGGCTTCGTTGTGTAAGAAGTTGTACTAGTTGTTTCGACCAGCTTTCTACTTCTACCGTCGTTTCTTTCTTCTTCAGTTTGCAGTTGTGGCGGTTGCTTCGTCATTAGTGTACGTTTTTAACTCTAGAAGCGTATGTATACACCATTCCTTTCATGTATGGTTTCATGGTGATTCTTGATGAGTTCTTTTTTTCCAGAAAGATAATTGACATCGTTCCATTGGCGACTCGATTTGCTAACTAATGCCGTCATCAACATGTGTGGATAACTTATTATTGAATAATTGATGGACGATAGAAGATAGTAGATTGATCGCTAATCTATGTATTTATAGTTTAAAACTTATCTTTCGAATATCGAGACTATGTCTATATGAAAGAGTACCATATTCTAGTCGTAACAGAAGAAGAAGAAGAAGAAGAAGAAGAAGAAGAGCTGGTTGAAAACAATTGCTTATTTACTCATCGAAGCCTATAATGAAGAAGCCACATTTCAATGTCAAGACTCGGAGCTCTCTTGTTTCAATGGTGGTTTCTACTCTCCCAAGAGCTTTGATGTACGTCCACAGACAGCACCGTGATATGGCTACATGTTGAGCATTTTCGATGTTTCAATTGCTCTCTTGTAACTTGTAAGTAGTATGACATGTAATCGGAATGAGTGAGATGTTGATCTATATTTAAGTTGTGAAAGATTGTAACACGGAACGGAACTTTTACTGATAAATTGTAAAACAGGAAG
>TCONS_00102944 scaffold233 472167-473151
ATCCCGTTTCGTTGTAAATATATATATACAAATTGATTATGTACATACATTTTGTAACAGATACTTTTAGGAATTGTGACAATCCTTCCGCTAATTTTATGTTACTGATAGTGCAAATAGATGTATGCAAGTGAAATGCCCAACTGAACTTGATGCTTGTGTCAGAAAGGATGTTTAAGAAGGATGGACAAACTAGATACGAATAAAAAGATACAGTAGAGAGTCGAAACGTTCCAACTATAGCAATCCCTCTCGTGAACTTGTTCGGAGTTCTGTGATCAGTTTGCAAAGCGAAACCGCAGCATGATGCGAACTTCCTTATCGGCAGAGGCAGAGAGAGTTCGGTCTTCCAATTTACCAGATCCGATCATATAAAGAAACAGAAGTGGAGCAAGCAAGCTCCATGTAATATCGCCAGTTAGTATTGAAACAAAGTCCAGAGAGATCTTCTGGAATCAGGAAGTAACCTTCCGCTCCCCTTCTGTCAATGATGCTGAAAACATGCTGAGGTTCCAGAATGAGCAAGTCAGTAAGAAATGTAGCAAGAAAGTCCAATCCTTTCCGCATATCACCATTTCAGCTTCTCAGAGGCTACTGATTAAATTAGATGATGCTGTAACAGCTCCCAGCAAAGTTCATGCAAGATTAAAGGTGGGAAATCATGATTCAACTCAATGAAGATACTATCTAAGCTCTTGAGATGCTCCATCTCATCTCTGCTTGCAATTCCGGGATCAATGTAACATATCTG
>TCONS_00299978 scaffold903 566514-567579
ATTCATAACAGGTGATTTTGATCAGTGAACAAAATTAAAAAGGCATATAAGAAGAGCTGATATACAAACCCGTCAGGCAAAATGGACAAGAACATGTTTTGAGGAAGTCAGCACCCAAGTCTTTATTACAACAACCATCACCGTCTTCAAGCCTTGTGCATCTATCCAACTGGAAGGATTTCATCCTACCCTCCGCAAGCCCAGTAGTTTCACCACCAAACACATCAACTCCGGGATCTTTGCTCTCATCAGTCAACCCTTGACTACTACCAAACACTTCACCTATGGATTGTTGGCTCAGTGACACATTGTACGTTATTCTTACTTCATCGTCACTATCAGTTCTGCTAGATCCACAGCTATCTCCCGATGCATCTCCCGTACTTTTGTCAATTACATCAGTGCCGCCATCTAAGGGATTAGAAGATGCTTCTTTAACTTTTGTTTCGTCTTTGGGTCCATCTGAGAGCAAAGAGACTACATTTCCAACTCCTTCCAAATCAATTTGACAAGCAGCGGGATCTGAACCCTGATTTTTCCCGTCTTTCTTAACAAGAATACCTTTCCTAGTACCATCACTGCTATTCTTAAACCCAGATTGGCATCTCTCTCTGACCAAATTCTCCACTCCTAAACACACAGATCTAGGAAAGCGTCTCAGCGTTGGCAGCTCAAGGACGAATCTGAATGAGTTAAGAGGGTCTAAAGGTGAATTGGGAACGAAGGTAACTGGTGTACTGTTTTATAACTCTCTCTCGAGAGAGAATGGTGGGTATA
>TCONS_00286075 scaffold837 61717-62345
TACTACCAGGTGCGTGCGTTGATGGAGTCTGCGCATTCTGAGACAAACAACAATAACGTAAAGAACCCGAATAACCCAAAAGAGGCAGGAATCAACTCTGTGGTTAACAACCACCTGCTGAGACCTTCAATAAGTTCAGATCAACTGGTCTCACAACAAAACGCTAATCAGATGTTGCAGCAAATGACACGATTTTGACAGCCTATGTGACTAGACCAGCTCCATGTTCAATGGGATGTAACTACACAGACCTTCAATGGCGCGTGTGAAATAACAGAAGCTTATAGTTTGCATTTATGAGTAGCAGAACCCTGTGTAAGTAAGTAGAGACCTGGATTAGATATAGATGGAAGCAGACGGTTATAGTTGATAGTGTTTCAAAGGATTTTATGTATTTCTTACTGGATTTTGGTGAACACAGCAGCAGCAGCAGTAGTTTATCATTCAGCGTTATAGTTTGACTTTGACACCATAAACTTTTGTCTTTGACTGAGATTCAATCCCCATAAATTATTCTGTTTTCTGTTTCCTTGGA
>TCONS_00248579 scaffold62 73708-74867
TGTATTTTGACTGAATCTGTGACTTGTTGTTTGCAGGGTGAACAGTCAGGGTGATCCGCACAAGAAACTCCTTAGGGTTCTATAGAAACGTATCTCTGTCAACTCTATCTACAATGTTTCAGGCTATACCATTTGCCCCCACTGGTGAGCTACCACACCCGATGGTTTCCTCATTAGTTCTCACTTACTCATGCTATGAAGTTTCAACTATATATGACGGAATAGAGCATCTTTAGTCTCTCTCTCTCTCACCCTTTTGCCCATGTGCCACTCCAAACATCTGTAGTCAAGTTCCACCCACTGAAACAAAAATCAAAGACGAAAATTTTCCTCGCAACCTTGATGCACCCCAAATGTCTGCTCAACAGATTTCGGCCACACTCATCCCCCTAGCCAACATTCAAACAGGAAAGTCTCACTAAAAATGCAGCCCCTTCAACAGCTAAGGTAGCAAAATAACTTCCTCCCGCCAAGCGAGCACCTGCATTTAGTGAACACAAGCCAGCTAAGGAGCCCGTTAAGCGTACACACAAATGTCTTTGTGATGATTAGCTTGCGTCTGTGGGGAAATTATATGGCAGTCAACCTTTCTGTTTATCAGACGTCCCCTTATTACAGTTTTCCTATCTTATGTCATTGCCTTTGTATATATGTTGCCACAAAGGTTGTTTTTTGATTGCCTCTTTTGGTTTTTTCGTCTTAAGTACAATCTTCCGTTCAACATAATCAGTTATCACTCTCTTAATCATGATAAAAATCTCTACTACAATATCATACTTATGCTGCATTCATATGTTC
>TCONS_00092860 scaffold216 506102-507213
GTTATGGGTCATTGGTTTGTGGTTGAAGATCTCTCTGGCTTGCTTTTGTTTTCAGAGAAAGGAACAATCTAGTTGTTCCGATTCGAACATTGATCTGCTCGCTAACGGCCTCTTACAGCGTTGCTGTGCTTTCCACTACTACCGTTTCAATCCATCCATTCATCTCTTCATCAAATTTTCGAAAACAGGTGGCCTAACTGCGCAGAGAAGAACCCCTTCCTTACCTTACTGAAATTCTTCCCATTCTTTTCTATCACCCAACAGCGGCGGAGAACTCAATGGGAACTCTTTCTCCTGTTAGGTTGGGTTCATCGATGCTGCAATTGGGTACTGCATTCCCGATTAAGTGAATGGAAGGACTACATAAAAAGGATCGTTGAGGCCTTCCGGATCAATTCTCGACTCTCTGAGTTAGTGAGTTTAATGAGACTCATGAGTCGCATATGAAATATCCATCTTTTAGCAATATCTTCAGATTCGTGAGTCATATATGAAATATCCATTTTTATAGCCAGCAACATCTTCAGGTGAGTGATGAATTCAAAGAAATAGTGTAGTTTCCAAGTCCCGTTATTCTCTTTTCCCCAGTTACAGTGGCTGAATTTTGCATTGTGTAGAGAAGCAGGAATACCTGTTGTTTGAGCTGGAATATACAATCAGCAAAATGGAGCTCCTTGAGGAACTAAAACTAATATTACGAATGGCTCGGTATTAGCTTTTAGGGTAATTTTGTTTAAGCACAAAAGCCCTAATACATTGTGAGCAATGACCTAGGAGAAAGTACAATTTTATTTAACCACCAGCATTATATTATAACAAATGGCAAGCAGTTGCACGATTACCTCTTTCTTTATTTGATTTTGAATGGCTATTGATGCAGGCTAGCTAATTCCAG
>TCONS_00249865 scaffold635 224672-225434
GCGAGCTGCGACCTTGATCTTCATCAAGTCAATAAACCCTCCATTGGTACTGCTGCTGTTCCCACTACTTGATATCGTGATGCTTCTCATACTAGGCGAGATGTGAAGCCGCATATTCTTCTTCTATGCAGCAGCAGCCGCACTACTACTACCCTATCACCACCACCAATTATTGTTGAACCCACCGACTCCTTTTCTGATCTCAACAATGCCCTTCCCACCATCGGCAGGGGATCCTACCTTATTATTCCCTCCCCGAGATCCAAAGCTCCTAATCTCTTCTTCTTCTGTTTTTTTCAACAAGAAAAACTTGCGGTCCTCACAAAGACCGCATTGGAGATCAGCGCTCTTCTCGTCCCTAAATCAAGAACCCACCCATTACAGGAGAAACTAATGGATTGGTGGAGTCTAATGAAATGACAGATAACAATCTAATAACAAAACCGAACCCAGGCGGCACAGAATCGATTTAGGTTTCTCTGGACTAATAATGAAGTTTCGCTCCCTCCCTTTCAGTTTTTCGTATTTTTTGCCTTCTCTTCTCTTCTCCCCCCTGACGCTGCTCCTGCTTCTGGTTTTTGCTTTTTCTCACTTCCGCTTGTTTGTTGTCAAGTTTTTTTTTTCTTACTCAAAAAAGGTTATTATTGTTACTTGTTTATTTACTTCAGCTTCGG
>TCONS_00204639 scaffold461 599389-600601
GGGATGCGATTTCCGGCTGTGAAGTTGACGGAGGTTCTACGCAGCAGGAGCTGCTTCCGTTGCTGATGATGTCGTTCGAATCGCAGATTCCGAATCTGTAATCCATAGGTTCGAAATTGAATGGAAATAAGTGTTATGTTCATCAGCCAGCGTTTAAGAGGTTTTATATTGAGGAATGGAAACTTAATATCATGGGCTTGATGATGGGAAACGTGGGTGACGAATAGTGAAACGGGAAAAGATGAACACAAACTGGAAGCTGTTTGATTCATGGGGTTTCCTTAATTGGGGGTAGTTCTTGAATTTGCGTCCAGAATTGCATACTAGAGCGTGAATCTTTTGTTGTAAGTCAATTGTTGCTGCCTTTTCCGGATTATATTAAAGTGAAGATGACAGCAGCAACACAGGAATGACGATGGTGGTGATGACGATTTTGAGCTTTCTTCTTCTGGCAATTTCTTACGTGATATCCTGAAATTGTGGAAGAAAGTGGGCGATTGGTGATGAAAGCTGCTAAAGGTACAGTTTTATTTTTAGTTCTCCTACGGGATCGTGAGGATATATGATCAACGTGGGGCTCCAATAGTCTGATGTGCAACACGATTTCTCTCTAGCGTGGTGGTGTTTTCATTTCTAGACGAGTTTCCAAGGTCACTCCATAACTAGAATTTCTCAGTGCATAACATCAGCAGATGATTCATACAAAGTAGGGATGCTAATATGGAACTGTTTTGGAAGGTTTTCAGCTGTACTAAAATCAGATTCTGATGGGAACAAAGTCTGATGATAGTGCCAAATATTGAGGTAATTCCCCTTATGCTATTGAATCCGAATAGGACTTAGAGCTACTGACTTCCTAACCAAGTAATGCTAAATAGGAAGTTGTAATAACTTAATAATAAGTGCCATATCTCAACAGATAGTGAGCAAGAGATAACGAATTATGCAATGAGGTTGTACTTGTACAATATCAATAGGTGTGGAAACCCAAAAGTACGGCGCTATCCACATCAGAGTTGGAAGATTGTGAATAACGCCACTGCCATGATGTCGGTTGTACAATCTCCTTATTAAGCTCATCATATC
>TCONS_00037117 scaffold13 250994-252561
GTCGCCCCGCGTGTGAGCCATAACCACCTAAACCTTAAAGACTTTTTTGCTGGCTCATTGTTTAGAATTCCCCATCCACTAGAACTTCATAGCGCCTCAAAGGAGTTTTAACGGAAAAATAAAATGATACTACTCACATTGACAAGATCCGAATCCATAAGAACGATATATGAGAATCTCAAAGTGCACTTAAGGAAGGATAAAGGGAGATGGTCATGTTAGCAAAGAACGCATAACATTTGTGTCAACCATAGTCGTCATGATAATTCAAAGCAGTTTCAACCAGTTTATGGCATGACAACAACACGATGCAGATAATAAGAACAAAGATAACCAAGAGTAAGTAAGCAAGCAAGCAGGTCAGCAGTTAGAAAACCAACATAGTAAAAATAGGAAGAATGTCAGTGACAGAGGCAAATTACAAGGGAAATAGGAAGATATCAACGAAATTCCGGTTAAGGGGAAGCTAGCTATATACTCACAGATCATGGTTCGAGGACTGCAAAAACCTTAAAGATCTCGTTCACAACACCGATCTGGAACTTAGGATTTGCATTAGCAACAAAGGAGAGTTGGAAGTTTTCCTCTCATCTGATAGCCATTGAGTCTTCGAAAATTTAGTTGCCTCTTCCCAACTGCATCTCCCAACTGCTTTTGTTAATTTACCCCCTCTACATTTGAATATAAAAAGGGAGCAGATGATTTGCTTATCCCACTCACTTCTCATCCCTGAATTTTCTCTTCTTCCATTCTCTGTACATTTTTTTATAGTGTAGTGTTGTCATTTTCTTCATTTGTTTAATCGAGAGATATACTTTCTCAATTGAGTAGATAGATGATTGATAGAAAGTTTTGGTAAATATTTTATCGTAGTAGAAATTTTTTTTGTGAGCGATAAAAATAGTAAGTAGTTGTTTCGAGATTGGAAAATACTTGGGAGATATTATTTTTAGATCGATATGGATCGCCTTGTAGCTACCTTGTTTTAGTGAAGAAGTGCTCGTAGCTGTCTCTACTGCCGTATATGTACTCTCCGCATTGGAGGGGAACTACATAAATGCCGATGTTATTTACCTACCATTTTGTGTTGGACAATTCAAGAATAGTCGTTGTATATTGCATTTTTAATGTTACCACAGTAAATTAGTCTAAGGAGATTGGCTTAATTATTGACATTATGGTATTGTGGTGGTTATCACCCATGCATAATGATTTTAAGTGTGGCGAACTACCGTCACTTCCAACCTAACAAAAAGATATTTATGATGTGTGATTTATTAGTACAACATATTTATTCCATTCTCGTCTGCTGCCCCAACAACTAGAGCTAATGTTCCCTCTTAGCGCCTACAAAAGAGTTTTACCAATTTCACCACGGAAATCACGATCTCAACCCGCGAAAAAGAAAACCCCAAACGATCGGAAAGTAAAACGAAAATTAAAAAAAGAGGTAGAGAGAATAGA
>TCONS_00203244 scaffold454 232996-235589
CGTTTAACATTGCTTTTCGTTATAGGAACAACGCAGCTCTTAGTGATGAGACCAGTGGAGTGGGATGAATCTCCATGTCATTGGTTCGAATCCTAGAGCTGCACAATGGTGGCGGTGGTACTGTGATCATGAATATGATGATGATGATGATGACGACGACTACTTCCCTGCAGAATTGAGGTATTCAAAAATACCTCCCTTTTATTTTTATTAAAATGCTGCCGGCAGAAGAAAATAGACTTGACCCATTCAATTATCAAATTCAGGTGAGCTTGTACATGTTCACATACACCATCTGATAGTACCTGCAAAAAAAGTAGACCTAATGGACTCTGACATTTAAAGTTATGTGTGTTAGTGGGTTGACTGCATACTGAGTGGGTTCCATTATGTAGTATTGGAGAAGGTAATGCTTTTGGTCAAAGCTTGTTTTCTTCAGTTCTTCCATCTTGTTTGCGTGTCAAAGCATTCTTAAGAAGCTGATCTCCCCTTGCTGAAACCTTCAGAGTAGCAAGTTCCTTATTAAATCCCTCCATTTCAAGTCATGGTGAAAGAAGTAACTCTGCTTGGTCACCTGAGGAAGCCACAGATTCAGCAACTGCAGAAGCATCTTGATTATAGCATCTGTGTTTGAAAGAAGATCAACAAGGGAATGGTAGCCGTATCCATCTATTTATTTTCCCTCTTAAAAGTGATCCATATTGTGTCGCAGGAAAATTGGACTCTTCCCAGAGTTTGTGCAGACCTTGACATAATGCTGTAACAAATTCTTCGCATAGCTTTACATGATTCAGCATCTCAACCTATTGTTTATCGATATCTTCGTCAAAATGGGACTCTTTAAGATTGTGGCCACTTCCAAACTGGCAAGCGACATGCTCCTTATTGCTTCAAAGGCACAGTTCGGTAGAGTGGGTGTCACAAAAAGTCAAGATAGCTTGGTTCACTGATGAAACAAACCAAAAAATCTTAGTTGAATGCATTAAACAAAAAACCAGATAGAGGGCGAAGAGATAAGAAACTAACATTCCAAATGAGGCAGAAGGCTGATGAAACAGAGAAAGCCAGAACCGAGATGTGAGCTTGCCAGTATCATTCAAGATAACCGAACTTTCGAGTTCGTAACATTATGCAGCATCCGTCTGTATCCACTTCTACTCACGGCATAACTAATTTCGACATGACAAATGTTTTAACCAGACAGACGTGTCATTGCCCCTGTAGCTCTTTGCCTCTTGCAGCCTTCAAGAAAACTCCGCCATATTGCCACACTTGGTGGAAAAGGCATGCTGGCAATTATATTCTCTGCTTCACTGATATACCCACATTTAGCTAACAAATCTACAAGGCAAAGGTAGTGATCCAAATCTGGTTCAATACCATGATTACGCATTTTCTCGAGCATCTCCAGCCCTTC
>TCONS_00241070 scaffold6 330818-332416
TTGGATACTAAATTTAGTAGGGAAGTCATTAAGAATTAATTATTAAAATCATTGCCATAATAAAGTCCACTGGATGCCAACAAAGGCCACACCCTCATCAGAAACTTTGCTAACCATGCCATAACCATCAACAATCGCAGTCTTCAAAATATCAAGCAAAATCATCACCTCAGCACCATAAGAAACACCAAACAATACCTTGACCTCTGCTATACCCTGACGTATTCGATTAAGTGACAAAATCTACATCGGAAACCCAATATGTATCCAAATCGAAACCCGATATTTGCATTGGCGGTGGCGGCTTCGGCTTCTCTCCTACTCTTTGTAATTTTTCAGAATCCCGCCATCACTGGTCGTCTTCTTCCCTCAATCCGAATGGCATTTCAAGTCTTGCAAGGGAGAGACATAACAATCGCCAACTTTGGGTGCGTTTTAAGTTTTTCCTATGCTTTTCTCAGGCACTTCAATTCTTATCAATCAATGTGTGCAAATGCAGTGCAATAGCTAAAGGACGGACTCAGCCAAGGTCGGTTGCTGTTCGGGCAGCATACCAGCTCCTCGGAAAAGGGCACGTGTATTTAGATGTCAGGTAAGTATCCATCTAACCACACTTGAATACTTGGATTCTGTGATTGATAGGTACAGGTATGTCTAACAACCCGAAGTTTCTGGATGAAGTATCATTCAAGTTTGACAGGCAGGAGAAAATCCTAGTTGTATGTCTTCTCTTCTCAGAACCATTTGTCCTCCATCTTTCTCAAACGACCGAGGGATTAAAGTTCTGACGAGGCATTTGTTGTTGTTGTTGTGCAGGGATGTCAGAGTGGGATGAGATCACGCATGGCTGCAGCTGATATGAAAACTGCTGTCAGTAATCTCTGAGATTTCAATATAGCTAGCTGATAGTGTATGAAAGACAGGATTAGATAAAGAGTGACGAAAATGGCTGTGTTTGGTTATGCAGGGGTTTACAAGCGTGGTTTATGTAGCTGGTGGCTATAACTCATGGGTTCAAAATGGACTACCCACGACAACTAAAAAACCTACTGCCTATTTGTAACTTGAGAGAACATTACAAGACTGAAAGAGACCTGGAGTAGATTCATTCACCCAGAAGAGAAAATAAAGTTGTTCTGAATGTAGCAAGTTAAAGTTTAGAAAGGCAGCAACTCTAAATTTCTTGGCAGCAGCTCTGCTCCATACGTTGATGCAATGGCTTACGATTGACCAACTCTTTACTTCATTTCTTCTAGTTCTAGAAATACTACCTACGATGTAGTAGCCGAAGGCGCTATCCACGAATAAGGCCATGGAAAAACCGGTGTTTTATCCTCTTGGAGTGCTTCCCAGAAGCCTTTGACACAACATAGGGTACAAAATTCACCTGGCAATGAAATTT
>TCONS_00036664 scaffold127 825875-827801
GCACAATTTGACAATAGCTGTTTCCTTCAGTGGCATTATTGTTAAAAATTAGGCAACAACTTGCTACAGAGTTGACCAGAACACTTACATAATTACATTTTCTGAAATCCTGACCGTCAATGTATGGCTCATTGGCAGGAGTGATCCATAAGGTCATAGGGCTACTTTACGTCAACAGTCCTTCGCCATATACTTCCGTCATAGCAGCAGTCTAACCAATGACGTACCATGAACATCTAATCAGTGAATACAGGATGCAATAGAAAAGTATTCTGCAAACTTACCGAAATTTCTAAGGGGAAGCAGAAACGTGTTCTTGACCGTTTCCCTATAGAACGGATGCACGAATGCATCAATGATAGCAGTGCTTATGTATTCCCTTCACTTCAACGTGTCCATATATTTATTCCACACTATATTTTCATGCTCCTCAAATTGACATATCTTTGTGTACCTAAAAACAACCAAATAGACACCTTCACATTAAACAAACTAAAACGAGATGATGCACTCACGGCATTTGTAATGTTATTACATGCAGGCACTTACGATTCCCAATCCTTCGCGTAGTGTGCAACGTCGACAACCTTTGCCGGTTCTGTCATAAGTTTCTTGACAAGTGGCATTTGGTAGCTACAACGAACTCATCACCGTAATCTTTTGGAGAATCGTATAAGATAATCTCCCTCCGCTACGAAGGACCCGATTTGACCTCGATGACATCCCTGTAGACTCCACTGTTAGCACGAGCATTGCTGTCTTTAGTTTTTCAAATTCCAGCCTCTTTCGCAGTACCAACCCGCTTCTTTCTGCCTTCTCCTCTATTCTCTTCTTCGTTTTCCTCATCAGAACAAATATCTACTATCGAAACATCCATAATCGTCCCTTTCCGTCAACGTCCGGTTGAATTTCCGTCTCTTTACCGGCACATAACACATTTGCAGCTAACAAATCCTCGATGTACCACAACTTTCCTTCACATGACTCAAGTTCCTTTGTTTGACCTTCTAGTGCTGATTGTTGAGCTAACAACACTGTTTTTGAGCTTGCAAGGCCACCTCTTGAGCGGAGATAGCAAATTGGTAGGTTGCAACATTAGCTCTCTTCTCCGCCAACTGTGTCGAGACTAGATGCTTCCTCATCTCCAACTGTTGAGGGTTGTTTATGCTATCACCCAATATGCTAAAAGTATCATCAGAACGATGCCCCGGCGGAGGAGGTTCATGTTTCCTCCCAATTACAAGATGGGTATTTCGTGCCTCGTCATTCGAATGTCGCTTCATGATAGTCTGATGCAACTTCGCGTAGCAGATGGAAGCTGAGCAAATTCCGTAGCGGATTCCGAATAGTGTTATCAACTACGCCTTATTCTACATCTTGGTTGCTGGATACTCGAGTTTTTGGGAGGTTGGAATGATAGTTGGTAACTTATACTGGCATAATTGAGGATCTCTTTATAGAGTAGCAGGCGGTAGAAAGTTTGTCGTATCGTATTTGGATTAGGGTTGAAGTGGAGAGTAGGAAATAAAAGAGAGGAGGTTTGAAGGGGAAGCGAATGGGGGGAATAGAGAGAAGTAGATGAGAGAGTTTCGTATTTAAATT
>TCONS_00280290 scaffold783 1231893-1232633
CAGGCCTACTACTGGAATTTGATCAAAGCTACCGCTTTCCAATCCCTTTGCATAAGCAATCGCAATACAAAGAACAAGAAACAAATGTAAGTATCAGCAACTGTGCTAAAGTGTGAATCTTTGGATCTCATTCTCCACCATTGCAATTTTTATCCATTACTTAGCATCTAGTGAGCTACTGGTATTCACTTTCGGCTCAATTCATAGGCAAAGATGCTGCCAAACGCGCTATGAACAGATCTTTAAGGCTTTTCGTCAGCTAAACGATCGATGAAACACAAACACAAGACAGCAAGTAAAACTGTTCAGGATCAGGAGAGGCGATGCGCTAACCTTAGCAACCATGCGCTGGAACGTGATATCTTCATCGTCGATTTTGTCCTTCCCCTTCCCAAACTTCCTATCTGCAATCAAAACACACAAACAAAATGAAGAAAAAAACTACTGAAACCCAATGATAGAACAGGAATCGAAAGGCACCTAAAGTTAAACCAAAACCAGTGAAAGCTGAAAAGGCAGTACCTTTGGGATCGGTGAGGTTGGTGTATTCTCGCACTTCCCTTCCCGCCATTATCCGCCAACACCCACCACAACGCTGCCTCAGCGATGATACTAAAGATGAACTTGCAGCTGTGGAAGCTGGGAATGTGGCCTC
>TCONS_00109732 scaffold25 391277-392060
CTGAATTCTAACTGGACTGTTGTTTCTGTTGTTGCATGTTCTGCAATCTCCGACGGCTTCTTTCCAAGCGCCTTTCTTTTAGTGTGGCGGCGGCGGAAAATCTGTTTTCGTATGAGCCGATTGAGTCTGGTTCATCGGTAAGGTTTCCGTCGGTATCGACATCTTCTTCCAACCTCTCAGCCATTGATTCATGTTCAGTTTGATATCAAGACAGACCGCCAGACAGAATTTAGTATGGGCTTTGGTCGATTCATCGGTGGACAGTCAATAATCAAAACTGAACGACGGTATGATTGAAAAATTGAGGCGACAATTTTGGGATTTGAAAGAAAAAGGAGGGAGTAATTTTTGGAAGAAGCTCGCAAATGAAAACCTTAAAGGAATTTGCTGATTTTATTCTACAGTAAAATTACTCTTTTTTTT
>TCONS_00282213 scaffold808 149862-151401
CCCTATTCTGCTTGTGCAAGAGAACTCTGACTCCACCGACCTACTTGCAGCTCCCATCGAGCTTCCGCCATGGCAGCTCCATCGAGCTCAATCAGATCTCATCTTTCAAGCTCCGATCGCCTTCGCAACGCTCCGACGCCGGCAGCGGCGATGTCCGTGCCTCCTGATTCGCTTCCAATTTCGGTGCCTCCGTCGCCATCTCTTGAGAGAAAAATAGGGGTGAAAAGGATGTTTTATATCGTTACAATCAATGAATTTTGGAGGAAGATTCGACAGCAGCTTCAACGATATGAATATATCTAGCAGTAGAAGTGGTTTTGGAACTGGTTTTGGGTTTGGGTTGACCACTAATGTTGACTCGTTCCAACAAGTCAAAAGTATGAAGATTTTATGCAGTATGAAGTTAACGCTACCATGGAGGTTGTAGAAGAGATTAACAAAGGTTTCAGAAAGGAGCTACTTGATGGATTTAAGCTAATTGTGGAGGTTTAAAGAAGTGTTGTGATCATTTTGCAGAGGTTTTAAGAACTGTTGAAACGTTTCTTTGAAACAGCAAGTTAGATTTTTTTTTGAAATAGTAGCAGAATTTATTCTTGAGGGTACTTCTGTCATTTTTTTTAGTATTTAATAACTAATCTTTTATCATCTTTTCCCATTTAATTTTGTATCCAAACAATGAAATTTCACTAATTTTAGAAATTAATCTTGGC
>TCONS_00182759 scaffold38 77373-79936
CTAATGTTCTTGCTCATGCTTTGAACCAAGCATATCTATCTTAGTGATTCTGTATAAGCTAATGACTTTCTGTACCAATGTTCATATCTTTTGCTACAGCAGGAACAAGCATTCATATTTCTCGTTCATATTTCTCCTCTTCGGTTCTGTTGTTCAACAATGTATGCTTAGGTTTTGTTGCTCATGTTTAGAATTAAGCATATCTTGGGCATCTAGTTTAAGTATTCTTTGCTGTGATTTATATACATGTCTCAGTGACCTCTCTCCTTTCCGGCTAATAGCAGTTTGTATGATTTGATTCCTTTTTGCTCCATGCTATGTGGAAGCATACATGCAAAATATTCTCAAGTTATATGGCTAATTTAGTAGACCTACAACTCATACTCAATAGCACTACACCAATCTGATGTTATACCTGCTTCTTCCTGTTTCATTGATTACTAGTTCCTGATTGAATGGGGGTTAAAGGGAAGTAAGTGTTCTAGCCTTGTGTCACTTGGCAATTTGCAGGTCTCTGTCAACTTCTACTGGACTAAACTAGGCAAATATACCTGAATAGCAATAGAATTAATACCACAGTGGCTGTTTATAGAGCAAGGAAGCTGGGAAGATGGTATTAAAAGAAAGCTCCCCAGAGAAGAAGAGTCATACCTTTCTCGGCCTTTTGGCTAAGATCAAGTGTAGTATCTGTTCTTATCAGTTTAATATCTGATATGTGAGCCATTGGCTCACACGATATTAAATTTATTTTTTTAGGGGGAGATTTCCGCCACTGGAGCTTGCTTCAGGGAAGTCTCAAGCGTCGCCCATGCGTTGCACTGCTGCAAGGGCCTGGCGCACCCCACCAATCTTCCACTTCAAACTTCTTCTTCATGCTGTTCTTCAATTTGAACATGTGATGTTGTTGTAGTTGGTTAGTTTTGATGAGTAGAGCATGCAAAGAAAGTCCGGAGTTGTCTTCATTCATATGCCAAATCATTAAAGTCTGGTTAGAGTCATTGAACTAGGGAGTATGATTATTTGTTGTCAGTCATTACAAACTTAAGCAACGAACCAGTAGCGCCAGATTTTGATCACTGCAGTCTAATTTCTTCTGCGTCGCTTTTACTGTGTTGCTCATACTTGGTTCTTCTGTGTCGCTGATACTAATTAGGATTCCTACAACAATGAACTAAATAATTGGTGTATGAACTCATTTAGAAAGAGTATGTTCCTTTTACTCAGGTCGACGACTGAATTACTCGACACAGAACTAACACTCTTGCATGCACCACATTGGGAAATAAGGGAAGTTGAAGAAGGGGAAAGTTGTATGTAATACAATCTACGTGCAACGCTGCAACATACTTACCTGGACGGGATCTACGAGCTATCAAGAAGGCTTGTGGTCTAGGCCAGTGACCTCCATTGCACATTGCGGAGGGGCGTTGGGTTAAGGTCTCCTCAAAGTGGGAGAGCCTACGTCATAATTTGTTGCTGCGGGGGCCTGCGTTCGCGCGGCCCCTACCAATATCGCATTTTGAGTATTATAACTTTACCCATGTCCTAATCAATTTCTGTCTGATTTGCATTTCACAGATTACAATGCTCAGTTTTTGTCTACAGCTTGCAATTCTGTTTGTGACTGGAGGGAACTAATCTGGCGAAGTGACCTCATGAGACGAATAACCAGATTCTCCAGCATACAACACAGGTCTGGGAGGAAGTGGTAAGCTTTCCAGCTCTCCTTCAGGCTTCAAGCATCTCCACTTCTTTGTTCATCGGAGGATGACTGTCAGGATTCGTCTGGATGAACCATAACCCTACAATCACCCTCTGGCACCATGTACCCGATGGTTCCCCTTGCCGCAGTTAGAGTTGCAACTCTATCACCTGCATAAACCTAGCCAACCCGAAGTCCGACAATTTCGGGTTAAAGTTGTCGCAAGAAGAACATTGTGGGGCTTGATGTCGAAATGCAGAATCTGCAAGGCACACCCGC
>TCONS_00020444 scaffold1143 273075-274598
CTCAACCGCTACACTCAAATGTTCCTCCGTCAATTCACATTCAACACTGAGGTTTACAAACGAGGTCGCTTTCTCCTCGAGTTGAGACCTACAACCTGAAAGCTTGTCTACCACAGTAACCAGATGTCTCTCAGTCAATTCACATTCAGCTTTGAGTTTAGTGATCAAGGCACTTACCTCACCCAACTCTTTCTCTTTTGCCTCAAGCTCAGAAGTACGATTCCAAACCAAATTCGCTAATCTCTCCAACTCATCATGTCTTGGAGCAAGAGACTTCTCTAATGAACGAAGTTCTTTCCATTTCTCACTAACTTTCAGCTGAAGATCAACCAATGTAATTTCTACGGAACCCAACAACTTCTCTTTCGCCTCAAGTTGTTGTGCACATTGTTCCAGCCTACTTTGAACAGAATCCATTGTCCTCTCCTTAACCTGAAGCTTCTCAATAACCACACACAAGTCCTTTTTCTTCAGTTCAAGTACATCATTGCACTTGCTAATCAAGTCCCTTATCTTAGCCAAGCAATCATCTTTTGCCTCCATCTCCCTCGCCTTCAACTCGATCGACTTCTGAACACAATCCCTTTCTCCTTCCCTCTCGCATATCTGTTTGCGGATCTTAGTCAGTGTACTCTCGAAAACCACCATCTCCATCTCTTTCCTCTCTAGTTCAGCTTCGCACTCTTGAACCCTTTCTCGAACAAACCTCAAATCCCTCCCCTTCATCTGAAGCTGCGAATCAAGCAAGCCCATTTCCCTTTCCTTCTGTTTGGCTGCATCTAGAACCCCATGAGCGGTTTCCAGCTTAACCTGAACCTCGGTTTCATGTAGCTCAACCCTCTTTCGAGATTCTTCAATTTCGGTTCTTTGCAGGGCGAGTTCTTGAGCCTGTTGGTGTAATGCCTCCCTTATCGACTGATACTGCAAGTCTAAGTCTTTCCAGTGAATGGCGAAGGAAAGGATCAATGAAGATTTCGACTCCAGTTCGTTCATCAAATTGAATAAACTCCCTTGTCTAGCTTCAGCCAGGCTTAGATCATCCATCACCTTCTCCATTTTTTTGTAATCTTTCAATCCTTGAGAGAATCTACGAAAACATCAAGTTTTACAGAGTCTGAGGAGCAGCAACTGAGCTTCGCCTTTGGTGGGATATTGTTCTACTGAGAACTTCGTTTTTCAAAATATAACGAGGATTCAAAGGGTAGAAACCCAGCATTAAAGATGTTGCCTTTTGTAGTTAGGAGAGAGCTGCTGCATGCAATTTGTTTGCGATCATAGTTATCTTTCCCAACTGATTTCTTTTTCCTTTTCCTTTGTAGATTTTTG
>TCONS_00056357 scaffold153 103381-104463
TGGAGACGGTTTTATCCTCAGAAAGGATTTTCTGATACCCAAGGTTTGTAGGGTGGAAATACTCTTTTCAAAAAGTGGTACCCATGATTCCGTCTTGATCCTAAATCTCATCACTTATCGAAACTCGAATCATTGCTACTTGGAACCTCTTGATCCATCACTTTTTAGAGTATGTGCATTTTCCAACATGCAAGTGAAAATCCATTTCGAAGATTCTACTGTTGAAGTCCAAAATTCACTTGGATTGAATGCGTTGTTAAAGGCCTCATAACTGATCGTTGCATGAAATGTGGTCATAAGATAAATAATGAAGAGTCTATTTGCTCTTGTTTTGGTTCTAGGATCAAGTTTTGAGTGGTTAATATATCGAGCTTTTGATACCTAATCTCTGATTATATTCTCAGGGTAAGTTCGAGTGGTTAATACGCGGACCTTGGGAAGCTTTTGGTTAGGGGATTCTGTGCCTTCTCCTTGAAAACCTGTTTCGAAATATGCAGTTGTTGATTAGTCCAGTACTCTTCCTCTACTAAAGTTCTCTTCCTCAAAATATGCAGATGTTGATTAGTCCAGTACTCTTCCTCTCGGCTGCTGTCCCTTTATAATGAAGTTGCTGCAGAAAACTTATTATATCTGGGAAATTGGAGACTCAACTGAAACCTTAAATAACTGTGAATGCCTCAGTTTCTTGGAAACAATTATATTGAGCTACTACATTGCTTGACATTTGACCTGCTGCCTCAGAGTAGCAGCTGTTGGTGGTTGTTGTCAATGATCGGGGTCCCCAAGTCACCAGCTGAATTCGTCTGCCCT
>TCONS_00003094 C8128983 1-505
TCTGTTTCTCTGTGTTGAGAGATGACTGGATATATATATATGTATATCCGACTGGTGATAAGCCAGCCTTACTGTGACTTGCTCATACATTAACATGATCTTTATGATTACTATTTGATACAGAAGTTGATTACTCTAAAGTTGATCATCAGTGTGGGGGAGTTAAGACTTGAGAGATCATCTCAGCGCTCAACCCCCATGTGCATGTAAGTTGACCGATCCTCAACGTTGATTCTCCAGTACTCCAACGAAACTAGTTATTACTTGTTTCACAAGAGTCCTCTATATACCTTTAATTATCCCCGTACTTCTGGCAGAGCCTTTCATCGCGTCATCACCTGCAAAAATTATCAGGCTGATTTGTACATAGCAACTCAACTCCTGAGTTCCTGAAATCAGGATGTCCCATTTGTCTTCCTATGGCAATCAA
>TCONS_00092916 scaffold216 13417-14655
TTCCACTTCTACCAGGTACTTACCTGCATAATCCAATATCGTTGTCTCTCAATACATAAATCCCCAGTAGATGGGTGAAGAAACCATGACCAGTACTCTCCAAGCTAACTAACGAGCATTACTATTATTCCTAATCCTGTACAACACATACACTACGAAAATAAGCACCCTTCTCCCGTCAATCTAAGAACCTGGCACCATAGCATCACCGCTGTTCCAGCTTCAACTAATATTGCCACGCCTCGCTTTATCAACGCAAACAGCAAAGCTAAATAATACTTGCTACACCCTAGTTTCAAAGGATGCCACCACTTCCAGACTATGCTACCTCCTCCTTCCGCCATCCAAGCAAATGATCAAATGAAGGAACTATTTTAGCGCCTCCCGATCAGAACCTCTGTCAATACCGGTGAAGTTCGCCGCAGTGGCACCATTTGATCATTTTAACTTCCTTGTACCTACTCATAACCCTTGCAATGTGAGGATAAAAGACAGGAACTTATTCACTACGCCCGAAAGGTAGGCGGAGCGACTCAACGTTCCCGCACAGTGGATCTCCGCCCCCCACGAGTTCACCTTCAAGGGAAGGAAAACGATTGAAGAAACCACCAAAACCAAATGAGATATAATGATTCAAGGGCCTCCAGGGAGGGCGTAGTTTTGAAAACTGTAATTTTGATGAAAGGATTGAAGCTATGGCGGAGATGAATAAGCCATTTCGACGATGAAGAGCTGAGGC
>TCONS_00111940 scaffold255 22395-23583
GGAATCGAATCATCCCTGCTACATTTTATTCCGCCGCTATGGTTGAATGCCAACAGAGGTTATAGTATTGAGAATAGAGAAGGATAACCGTCAATTTGAAGAAAGGGAGACGAAAAGTAAAGAACGAGATGACTCATCCATGCTTCATCTGATCCCCCGTGGAATTGGTTTGCTCTGTGAACCAGTTGGTACAAAGAATGGCGATCCACTTCTCAAAATCTGCAGCTTTCAGTGGGACATCCTTTGGCTACAATTCCAGCTGTTCTTATGAACAGCATTGAAACCTAAGAAGTAAGCAAATAGAAAGCTAATTCCAACTGCCACAATCCCAGTAGGATGCAGCACTCATAGGGAGGCCTTGAAGCAAAGTACTTTGAATCTGAACACTGGGCGAGAAACGGAGAATGGTGGAATCTTTTTATGCACTGATGCTGCAGGAGTTAATATTTCGCATGGTACTTGATTTAGATGCTTGGTTCATGAGTTCCATAATTGCATACTCGGTCATGTTACACGATAATAACCCATGAAAGAAAGATCACATTTCCTTGTGATTAATGGAAAAAGGGAGAAATTGTGAACCAGCTTGAATTGAAGGAGATAAAGATGCTGCAGGAGTTTTATGCTTCAGCAACGTGAATTGAAACTTCCATGTTGCCGGACGGTTTGTAAGTTGTTCATATGTTGCCTTGTAATATTATGACTCAGTGACTTCACAGTCGACAGACCCTCGATCGTGACTGAAATACTGAGGTGAGGTCCAATGCTTCTGGTAGTCCATACACAAGCAGATACGAGCAGCATGTCCTTCAATTCTTCACAGTTCAGAAGGACCCCCACACAAAGAACAAATCTTTATCGACACATGTAGATGCATCCTCATTCCTCAGCCTGCTGTATGGTGCCCCCCAAAAGCCTGCTGTATGATTCATTCCAGC
>TCONS_00220039 scaffold488 863993-866414
GCAACTAAAAATGAATAAAATACAAGTTAAGTGACTTGTGTGCAACTAAGGTAATAACGAAGAGTTGCATGTTGTGCTAATCTAATAAAACAATCAAGTCTTCATTTCTCTACCAGAAAGCCAACCTCACTTCTCCTCAACCAAAGCAAAAATACTCGTTCATATCAACTGCCAAATCCAGAATATTACATCTTGAGTTCGTCAGTTCATCGCAATTGTCCTCTGATCCTCTGCATATCCACCTCCCTTGTACATCTCTTGTTCAGCAAGCCACCACCTCTCAAGAAGATTGGCTAATCATTGCTAATACCTACGCTCCTTCCTAAGACATCAACTCATGCTGTGATGGATCTCAGGTAGTTCTCCACGCTCAAGCTGAGCATCGTGAAAATCGTAAACAAAAACAAACTAGTACATAATTCGGCTCAGAATAATTGAAGTACATAATTCGACTCGTTCGGGTATAACATTTATTCCATATCCATTTTGTTGTTTTTCAAATTCAACCAGATATCCCTGTGATCAAGAGAGCGTCAAACTTATCACAGATTAACTACCCCGTTCTGGCAAAGCCAATTGATCATGATAAAGAGATCAATGAACCAATGACTAAGGAAATACAATTAAGAAAACAAGGTGGAAAGGAAGAGAATTGATATCGATTGCAGAAGAGTACGTTATTTTTTTTATAAGGACTCAAGGTCAAATCAATTCTAACTGTCCTATTCACTAATGGATGCTCATGCATTTCATTAATATGGCACCTCGTGATTAGGGCTCTCGAGCCGATAAAGGTAACTGAGAATTTCAGAGTTAGAAACAGTAAGCTCTAACATCAGACTTCCAGGAATTCCATTTTGAAAATGACCAGACCCATTACTGAATTAGCTGAGTCAACTCAACGTCAATAGTTAACTCTATGTCAGAGAGTCCAGCGACAGAGACTAGTTGATCTTCCTGAGCGAGTTAACGTAAGTGTAGCTAGAGAATGATACGAAGAGCTTCCGAAACCTGCAGAGATTACGAGTCATCAAATCACTGAAACAACAATATTGCAGTTGTACCAGTTATTAGTTCTCTCACTTTTCCAGAAAGCACACGTACCAGACCCATTGGCTTGCGTGTGCTGCCATTGCATTGAAGCTTTTCCATGGTTGCTCATTCAACAAACAGCATGTCGTGTGGTTGCCTAATTTCATAGCTAGCAACATGGACAACCAAATATCGAGGGGTCCACTATACTTGCGTAGTATGTCGCTACTGACCTGAACATTACCATTATGAATTCGACTGAAACAGATATTTTGCAGATACCCATCTACCTAGTAATTTCAAATCAGATGAACTGAACTGAACTGAAAAAAGACTCGAGTGCAGAAAAAAATCCAGTTCGGCCATCAGAAAACATTAAATTCTGACATGCCGCTAAAAATTGAAGAATTGCATAGAGGAATCTCTCACCCAAAAGTTAGATGAAAGATCACCCTAATATTCAATTTAGCTTATTGTGGTGGGACGATTTTTGAAATTGGACACTGATGCAAAACTTAAACCACAAGTTAAAAGAGATAACATGATCGTGCACGATGAAAAGCTATAGCGCATATATGAAGATCAAGTATATCAAAGGATAGGAAACCGTACAAGTTCCCAGGCTTCTATACGTCTTTCTGAGGAATCTTGTAACAGCTTGCTGCTTATACAAAACAAAACCAAAGAGAAAGAATTGAGCCAGCGCGTAAGTAATTACTGAAGCCAGAGGATAAAATAATTCCACATAGAAATATAATGGACAGCAAATTTCATGAGGTTTGCGACTAGGAACCATCGACAGTGCCTCTACCGAAGGACAGTGAACATTATATGCAAGACAATTGCAAAACGCACTCGCCTAATCATACCACAACTCATATTAGAAACCGAAATTTCAGTGGAAAACAAGTATAATGCTGATTATCAGGAATTAAGCAACAAGACATCATCTGCTCTAATCATTCAATGCGAGGCCGAAAGCCACAAGAGTAACAAAATTAGATACAACACAAGCGCCCAAGCTCATAGCTCAGTAGTCCTCAACATTTAATTGGATAAGAATACAACAACACTATTTAGAAGACTGAAGATCTATTTAAGGGCAAGACAACTCTGAGATCTTTGTAGATGAATTAACTTACATTACACCATAATGCACATCGCGGTGATTACAATGACCAGATACTCCATGACTGTCGAAAGTAATGACTATGTCAATATGATGATTAGACACCTCGC
>TCONS_00273735 scaffold76 333130-333685
GTTTTAACACCAATAGCAGCGTAAAAAATGACTCGGAAGTAAAGCTAATAGCTCTTCTCTCGCTTATGTCATTCAAGATAAATCACATACTCTCAGATACAGAAAAGGTCGACTCTTAGCTGTCAAGAAATGACATGGCAGGAAACGAGTGACAAAAACACTACACTTTTATTTGATTACCCGCTTGCTTAAACTAGTATAACTATGATCAGTTATTTGGAACGTTGTAAAGTTTTGAAACCAGACCAGATGCACAAAATGTAGAATAGTAGCAAACCAGATGCACAAAATGTAGAATAGTAGCAAACCAGATGCACAAAATGTAGAATAGTAGCAAACCAGATGCACAAAATGTAGAATAGTAACAAACCAGATACACAAAGACAACCAAACAGACAAACAGACGAACAAACAAAATGTACCCCACGACCAACTTCAGAAATCTATGGATCATGTGGAAAAGCCAACTGGAAGTTGTTCCGCAGCTGTTGACC
>TCONS_00090717 scaffold2103 268481-270837
TTGCACAGGGCTATCTGACATGGGTTTCGAAGAAGCATGCCGTTAGGAGCCCTATTGTTATCAACTTTGAGTGAAGACTAGTTCAAAATCAGGCTTCCTTCAATCAAATGAAAGAAGAAATCTTTCCCCTCTATACCATCAGTTCTTCCTTTTTTGGTCTGCACCTTTTAAGTTCATCTGTTGTATCAAAAGGAAAAATTACACAAAAATTATTCTCCAGACAGAAATCGTTCAAGATGGTGTCCCCAACAACGTTTGCAAATGCAGTTGAAGATCAATAGGTAGGATGAGATTCAGATCTACCTACCGCTATATATTTCCGAATGATGGAAACATACTGCTCATTAGTTCTTTGATAAAGGACTAATCTTTGAGTTCGGTGAGTAATTATTCACAGCAGACTCAACCAATAAAGGAAGCACAAAGTGCGTGTGGATCAAGTTAGTCAGAAAGCTAGTTTTCTGTGTTTATTTAGCTCGTATACTGTTAGTGAAGTAATGAAACATTCAGAAGTTAACTTCAGATGAAACTTTCTTGGAACACAGGTAAGAGTATTTAATTCTCTTTCAGTGTTGAAAAGAGGTAATCAAATGGTGAAGGAAGTCACAAGCTTGAAGCATCATATGGTTCACTTCTGAATCATTCTTTAAGGTGTAGACAACTCACTTTCAATTTTCCAGATAAAAAGACAATTTAAAGAACAAGCAGCGGTTACCTGGAATTCACATTAATAGCTAGAATTGACAGGTTGATAGCTGCCTCACTATCGACTACAGTGCAAATGCTTGACCGATGATGGCCATCTGAATAACAATTTCGAACAGTCAACTTTAAATGGGACTAAAGGCTAAAGCACAGTTAGAAGTTTCAAGTATCTGGTAGAGTAAAGCATCCTGAACCTACTTACTGGATCGGACAAAAAAAGGTATAGTTAGTCCTATAACTTTTTCTTAAACGATCTTAGGTTCTTGGGTTAGCACCTAACAAAATTATCGATATCTTCTTTAATATTTGATATCATCATCAGATTATAAGTTTCTTCATATGGCGGTAGGAGTTCTAAGTTCTTAAGGACTTACATCCATCAGGTCATGGCTCTACCGAATGTTCATGTCAACTCAAAGTCAACCCTGGAAAGCTCGACTTCAGTAAAGCGAACAGTCAGCAACATATTCAGTTACGTTCAGTAGAACCACAGAGACATCAGATGTTTGTTCTTCTTACACAGAACTATCTGACATGGTCTTCTCAGAGCCACGATGTCAGGAGCCCAATTGCGATCATTTTTCATTTAATAATTAGGCTATCCAAAACTATATATAATATGGCCTGAAATTATGATGCATTCCAAAGCCAAGTAGGAAAAGAACAAACTGTATTCATAGGCCGGCTGTTTATTCTACATTTATTTGTTTGTAGGTTACTGGGTTTACTCAAATTTCTGCAACAAATTGGAATGCACTGTACACCGCCAATCTGCACAGGAACTTACATGAATCAGTACTGGATCATCATATTCAAAAAAATTACTAAATCCAAAACAATCGACAGATTAATATATGTCAGAAGCAAGCTGAAAAATATATATCCAAAGCTAAATCAATTAAAAAAACCGTCCATGTGAAGCTTGGAACTTGTAGACAAAATCATGGATGGAAAAAAGAAGTTCAGAAGCAGAGACTCAGGCCAGTTTGCTCTCTTTTGTTTTTGTCCTCTTTGTTATATTGTTTACATCGTGTTCCTTCTTTGTCTCAACTCTCAAGCAATGCTTGACCAGTTCAACAGAAGCAAAAGCTTTGAAATGTTTTAACTCAAAGCATGGCGAGGAAAATAATGAAGTTCCAACGTGGGATTATTTTAAATTCCAGGAGAAGAAACAAAAAGCATTTCAGACGGCCCCAAAACTGGAAATTCTGCAATAAAAATTATATAAACAATTTCAGACTGCCCCAAAACTAAAGCATGAATGTGCCGGCAGTGATCCTGTTAATCTACAAGCTAGCATATATATATTGAAAGATCACCTGAATGGGATTTCAAACAGAAAAGAAGAGGAAAAACGACTTACCATTTTTCCTTTTCCTCCATGAAGCAAATGAACCTCTCAGCAACAATGGCTCTTGTTTCTTTGTTCTATCTTCTTCTTTTGCTCAACTCCATCTCTCACATTACTCAAGCAGTCAAACCCACAGCTGAAGAAGCAAACAGCAGCTTACAAACCAACGGGTACCATGAGTTTCGATGAAGAGCAGGAAGACGAGGAGCATGATCGTA
>TCONS_00104631 scaffold244 20876-22173
CTATTTCTTATCTGTGTTTTTCTACAGCTGAATTAAAGGGAAAATGGAGGGCCACCAGAAAGTGTGGAGTTGTGGAGAGATTACCAAGAAGCCACAACTCTCAGTAAAATGATTAGGCAAAAAGTAAAAGACATCAGCAAGCCAATCCAAGCCAAAGGCAGCTGCTTCAATATACTATTAATAGATAACATTTTCTTGTTTTTGTTCTTCCCTATCTCCACAGCATTCAACACAAAGAAGTAAAGAACAGAACAGAAACATAAAACTATTCTCTCTGTTATCTTTTTTTTGTTTTTGTTGCAGGAATAAAAAATTTGTCTCCTAATCTAAGAAAGAATCATCATGAATTTTCTAAACTTTGTCAGTCCCCTAATTTCTTTGCCACTCTTCCCCACTTTGATGTTCATTACTACTGATGACTCTGAAACTTCCCTTTGCCAGGAAAACAAAGTGAGGAAGAAATGCTGTGCTGCCATTGAGGCCCCTACCAGAAACTGCTATGCTAGTAAAGTTAAAACTGGCTGTTGTTGCTTTGTGGACTGAGACTAAGTTAGCTGATAAACATTTACACTTTTTTCGGTTAGTGGGCAAAGGAATGTCTCCATCACCATTCTTCAAGGAAAGAATAAAGCTTTCATTTTCTCTTTTTGTTTTTGCAATTTTGTTTTTGGGTTAAAAGTCATTCCCGCCTGCAATTGGGGACCCCAAAAATATTCAACATAAGAATAGGAACAACCTAAAAGAACTGCCAAGGCGAAGTAGAACTTCAAAAAAAGAGAGGGAATCCGTATAGGAAGGCTTCAATTATGTGCCAAGTATAGATTCTATTTCGGATCTGAGCTACATTCACCTATAGATAGATTGCTAGATTCACATCAGATGAAAGAAATATACTAATCCCATTTGTTATGAACATTTTCCCTGAAACAGAACCATTTGGTATCTATGGCCTAACAAGCAGGCTAGAATGAATTTCTAGCCAAGGACCACCATATATAAAAGTAAGGACCATACCATGGTAACACCATTCTTTTT
>TCONS_00207741 scaffold462 1411141-1412302
ATGATGCAAAGAATGCTGATTCTGTTCTGGCAAAAGAAGAAAAGAGAAGAGCAATACGCCCGCCTGCTAAAGTTGTTTGAAGAGGATGATGAGCTGGAGGTTGAGCTTGGCCTCCGAGATTGACAATCGTAGAGGTGACAACCGAGTTCATTGTAGTTGAGGTTGAAATGGAGTTTGGCAACTGGACAGTAGGTGCTTTTCTTTGCTTTGCCACCCTCCTACTTGGAGATGCTGTGATGTCATGTCATGTGATTCCAAATGAGAAGCTTTTTACAATTACGGCACGCCTTATATATATTATATTTGTATGAAATTCATGACTTCAAATTCTTTCAAATCCTTTAAGAGAGGCTGAGTGAGGGATTATACTCGATTTGCACAGATTGTAACGTATAGGGTTTTTGTAAAATCTCCAGGACGGGCCAACACTTCTGATATATTATGGTTTCAGTTCCCCTTTTATTTCATTGTCGCTA
>TCONS_00039484 scaffold1317 60606-61918
CTATTATTTGTTGGTATTTATTCTTTTAAGGAATCTTATTTGTTGGATTTTTCTCTCCGTTGTGATTTTATTGGAATCACTTTAGGACGTGAAATTAATTATGATTAAGCTGATGTCGAATCAGTGGCAGGGTTACCTTTGCTCTTCTTAATGGATCTCGTTGTTTACAAAACACCATTGTTAAGGGGATTTTGGACGATATATCATCATAGATGTTTAATAGGAAACTTCTATGAGTGACCCACTAAAGTTTGTTAATCTTGAAAATGCTCTGTTCTTGAGCGTAATATTCACACAATACTAAATGGAGTTGAGGGAGCAGTTCCAGATTGTGTAGAGATTTACTTTTGTGGTATGAAAGTTATCTTGTTTGACATGCAGCCATCTGGGAATGGGTCTTAGGATCTTGATGAGATATGGTCCAGTTCCCTCGTCATTTTTGGGTTTCTAGAGGTAATGCTGGTTTAAAGATGGGACACCTTTGGAACCTCCACGGTCTCTTTGTTAACATATTGAACCTGATAAATGTCCATGGCCATGCTAGATGGGAACAAACGCAGCAATGGGAAGTGGAAACAATATGATTATGCTTCCTTACTCCAACGGTTGGAGGCCTAATAGGATCTGCTAGTTGGCCTCCTTGTCCGAATTCGGGTTTTCTGTTCATTCACTTTGGTCCATTTTTTCGTCATGATCACGATATCTTTTATGTCTAATCGCTAAAAGTTCATCGTGTTTTTTCGTTTGATATCTCTGTTTGACGTGGAAGAGGCATCAGGGCTCCTGGGTGACAGTAGTTAAAAGGGAACGCATGGTATTTTTTTCCGTGGTGAATAACTTGTGGATATTTTACATTTTGTGGAACTTTTTTGCAGATCACAGTCCAGATCGAGATCTCCAGTTCCATCTGTAAAAGCACATAAACAAAAGTCCCAAGAAGCAGATCCCGAGCAGGAGCCCAAGTGGCAGCCGGAGCCGAAGCAAGAGTCTGTCTAGGTAAAGAGGTGTTCTTGCTTTTGTTTGCCTGATTGAGAGCTGGGAA
>TCONS_00161534 scaffold338 208377-209159
GCAAAAAGTAGGACATACAGTAAGGAAATCAGCAGGCGGAGTGCCATTTGGTAAGAGCAAAAATGCAGAGGAAAAAGGTTAAAAGAGTTGTTGCAGAGAAGGAGAGGTAAAGAAGGGATGCAGCATAATATAAATGGAAGGAGTTATAGCCTCTAGGGGGGAATCATTGATTTCTGAGGAGCATCACTGATGATGGAAAAAGAAAGTAGGTTTGGTTCTGTGCATATCTTTGCATGAACAGGTCCCAAGTTGCTTTACGTTTATACTCCACTAAATCATGCAAGTGTGTAGGGAACAACAGCAATGGAAAGCAAGCTCCTTTTTCATCCTGATAGGATAGAAATGTTGGGTCCCATAAGCAACCACTTGCCTTATGTACTCTCACAGCTTTGTTGTACTATATACTATTAACTATTTGACATCAGGGTGAAGGTTGCTCCAGTGAGTTGAGTGCTCTCTCTTTCTCTATCTGTTCAGAATGGAATTCTAC
>TCONS_00183875 scaffold38 398367-399099
ACCAAAAGGAAAATATCGCTAAATAACCTATACAGCCAAACTTTCTACTCCTAAACTCCTGGAACTAGCTTCTAACCCTAGCAAAAATCCAAGGTATACCCACAAGAAGGCCTTGAAGCTATCGTCGTCCGTCTAGGAGTCGCCAAGGGGAAAGAACACGTGAATCCGAGACGCAAAAACCACCACAACCCACACCCCAAGTAGGCTGAAGCCTCTTCCAAATGACCAACTGTTGCCTACCTTAACACCATTAGCATCAAAGACCCAAGTATCATACAAATACTCGGAATTTGGACTCAATTTCACAAACAAATTATGAGTTATTCTAACAACTTTATGGCTGGAATTTCACAAAAAATCAGCTTAAATTGTCATGGTGTCAAAATGATTGGTTTTGCTTCAATTTTGAGTGGGTCAAGTTTTCACCCATCGATGTGCATATTTATTTATGCCTAAGAAGAGGGATAATAAGCCCCTATTTTAATCGGGTCATTTAGCTAGCAAACATTTAAATAAGAATCTTG
>TCONS_00240122 scaffold592 93092-95956
CCAGAATTTAAAGATGCTTGAATCCTCTTGAGACAAACCGAGTTTCACTAGAGGGGATTGTAATGACCAGATCTTGTTTATTGCTTTAAATAAATTAGCTGATGATTTTGCTCTTCTTCCAAATAGGAGAATTCTATAATTTTCCCACATATCGTTATTTACTATTTAGGCTGCTAGGCTCTGTTCACTGTCTGCTATTAAATGTAGTTGTCAAGAACCGAGAAGGTACGCAATAAATCAACTATATAGCTGTTGATATTACTCTATCTCCCCATGGTCTCTATCTCTCTCAATTCCCTCCTTATCTATTCCCTTTCCAATTTAAATCGCCGGAACCCTATGTCGGGGTCATTACAATGGAGGACGCACGGTTGTGCGTGTTCTGTGCGTCTTTCGCTTCACTTTCACGCACGACCGTGCGTGTTCGGCTTCACTTTCACACAAGGCCGTGCGTGTTCGGCTTCACTTTTACGCACGGAGGACAACAGCCGTGCGTGTGCCGTGCGTCCCAGCTGCTTCATTCCGACCATTCCTCTCCATTTCAATTTTGGTTAATGAAGAAATCAGAAGCTGGCGATATTGAGTTTGAATTTGTTGCATGATCTCCTTATATTAATTCTGGACTGGCCATGTTATTTATAGTGAGAAGAAGCATGATATGGGAAAACAAGCTTGGAATGAACATCAGTGGTTGGTTCATTTCAGCTGCTACAATTTCCAGGGCAGTTCCTTAATTGCCACATATTCAAGCTCTGGCCTTTTCTTGGGATTATGTTCCAGATTCCACTTATAAAGATCAAAGCCATTATATCACACAGGCATACATATATATGTGTATGTAATGAAGAGTGTCTGTCAATAAACACTAGAGCAAGAAATGCAATAGCCAGGTGTTGTTGATCATTGTGAATCTCCGAGGGGATCTTCATAGACTCGCCTTGAAACCTCTGTCGTCCCAAGTCATCACCAGAGGGAAAGACCAACCCACCAAACATTTTCTCCATATAACTTGCAGCTAAAATGAACATCTCCCTTGGAAAAGCTAGCATAACACCATAACCATTAATGAACATCTCCCTTGGAAAAGCTTATCATTTGATGCCACACGGAATGATCATTTCGCCATCGGTTAATGAAGAAATCAGAAGCTGGCGATTTAAGTTATGGTGGTAGTGTTTGAATATGTTGCATGGTCTTCTTCTTTTAATTCTGGACTCCCATGTTATCAGTCTATTCATTCATAGATATGGTTATTGATAAGATCAAATCCATTTATTTATAGGTACTCAAAGATAACAGAGATGATTCAGGACGGACGATATAGATGACTGTGACTTGTCATGTCCTTTCGACTACATGTGATGTTCCAAATCAGGTGCTTGGTTGTTTTTCATGTCTGTCAGGGCAATTTATTGCATGGTTCTAAGTGGTAGTTCATTCACAGTTTAGTTCTGATGATTATATCTTAATCATGGAAAATTAGACCCATTTGTTAACTGCATATCTAATTGCATGGTCTCAAGTAATGCTTGTGATATGGTATGCATGTAAAAGCTGTTGCTGAGTCTATGTCTACCACAATGATGAACAGCAATTCAATCACACTTGATTTCATCTCGGGGTTTAGTACTTGTAATACAGGAGGATATTATGCTTACAAATTCAATGGTGCAAGTCCAAAACAGTTTGATGTTTAATGGTGCATGTCCCACCGTATTAGCTTTGCTGTCTAAACAGTTGATGTTTTTATAAGGCACATGAGCATAACAAAATTCGATCGGCATAGTTCACGTTGTTATGGTCTCATATGACACTAGCTTAATTTTTTTATTTGGATTCCGATTTTTGGATAATTTTAATATTAAATAATGATTTATTTGATCACATCGATGATATATATCCATTGTCATCCTCACCTTTATGTCTTTGACCACGTACACCGTAAGTTTTTAGGTTGTCTTGTTTCTAGGTGTAGTGGTTTACTAGTCAAAATATTCGAGAAAAATATTATACATAAATCTGTCAAAAGCCATCAACTGATCAAAAGTATATGTGGTTTATACATTTTTCTTAGCTCCGAGTTTAAGAAGACATAATGACTGAACTTTTGACACGGTGAGAGAGAGTTTGTAAATTTATGATAGTTTACTTTTCGAACCCTCTCAAATACAATAGTTCCT
>TCONS_00021981 scaffold1155 113220-113894
AGGGCAATATAGTACAATGCATAGGCAATTTGACAGTTTACATATCCAGTAGAACTCCTCTCTGAATAAAAAAAGCATCGAGGAGAAAACAACAATTGAGTTTACATATTCCTCACTACCCCTTTTTTATTCTAAGTTGGGAGAAGTTGGACGATTTCGACGAACTACAGATTGTTGAATGCTTTTAGATTTAACCCTAAAAATGGCAATTGTTACAACATGATTTTACACTGCTACGCTCAAGGATGTCATAATTTATTCATCTCAACCCACCACCTTCTTTCACCCTCCGATCTATCCTAGCGGATTCCGAAAAGAAAGTATGGGTTCTCACCTTTACATCTTCTTGCTCACGATTTCTCCTCGTCCGACTGGGGTTGCCCCGGGACTGAATCAACGAAGAATTCC
>TCONS_00146645 scaffold31 1801879-1805560
ATTAGGGTGGTTTCTGGAGAATCGCCATTGATGATCACTTCATTGGAAAGTAAGCATTAAACGACGTCGTAATAGCATTGGGGTTATATGATTCTTTCAGAGATTGGGCCCATTGTTTAGGAAGATCAATTTCTCAAGCGTCTGTTTGCAGTTCTTAGATCAAACTGTTAAGCATCGACGTAACACTTGAGCACAGCGAAGAGAAAAGTCGGCAGACATTCTTAATCTCCAAGCTCAGGACTTCAGCAAGTAAAACTCACGCCTCTCACACCAGTTGCTGGCTTCTGGACAATGAATGAGAGAGCTGGCAATGCAGGAGGAGGATTCTGTTTCTGCTGCTGATGCTGCTTAGGACATGTGGGTTCTACCGTTCTACTATGGCCACAGTTGCAGCAGAAAGAGAGAAAAAAAAAGGTTGCTGTCGTACGTAGTCTTGTTGTATGATTACGACTCTTATCTGATTGTTTGGACTCGCAAAAAGCATGCTGCAAAAGAGAAACCGACCTGCGTGGCTCTGTAAGTTAGAAGCTCTGACCAGCGACTGTACTACCAGAATCATGCTTACTACTGGATGTAATTATGTTGAACAGTATAGTGTTACTCAATTGGTATCCTGATGAGATACCGAAATCAGGAAGAGGAGGCTGCAGGTACAGAACAGACACTTACCTATGTGATATCATGCAACCTTAAATTCACAACATTGTAAAGCAATGCCTGCATGCATGCATATGATGATCTTCTTAGTTAGGAGTTGCTTGGGTGAGAG
>TCONS_00003234 C8139415 21-598
CCAGCCTGCAAAGTTTCGAACTTTCAGTTGTGAGCTCAATCAAAATGCATGAAGTATGGATGGAAGAAGTAAGAGATTGAGTGAGTATTACCTCGATCTTCTTCCCGATTTCGGATTCAAAGCTTTCGTACCTCTTGCGAACGAGGTTGCTCAAAGAACCATCCTGAAAAGAACGCATAGGCAGAGATCAGCAGGGAACAAAAATTACGGTCAAACGAGAGACTGATTCGAAGGGTCTAACCTCGATCAGCTTAGCAGCGTTTCGGAGGCCACGAGCCAACGTATCCATTCCACTAACATGAGCAATGAAGATGTCCTCAACATCTGTGCTCTCTCTTCGCAGTTTCGCATCAAAGTTGAATCCTCCTGGTGCCAGTCCGCCCTGGAATCGCATATAAAAAATAACCAGTTACTAAAATTCTAAGTGTCATTATCAGAAATCAATTAGTTCTAAAGACCTAAACTTACATTTCTAATGACACTAAGCATGA
>TCONS_00220688 scaffold488 865351-866398
AAAAAAGACTCGAGTGCAGAAAAAAATCCAGTTCGGCCATCAGAAAACATTAAATTCTGACATGCCGCTAAAAATTGAAGAATTGCATAGAGGAATCTCTCACCCAAAAGTTAGATGAAAGATCACCCTAATATTCAATTTAGCTTATTGTGGTGGGACGATTTTTGAAATTGGACACTGATGCAAAACTTAAACCACAAGTTAAAAGAGATAACATGATCGTGCACGATGAAAAGCTATAGCGCATATATGAAGATCAAGTATATCAAAGGATAGGAAACCGTACAAGTTCCCAGGCTTCTATACGTCTTTCTGAGGAATCTTGTAACAGCTTGATTACACCATAATGCACATCGCGGTGATTACAATGACCAGATACTCCATGACTGTCGAAAGTAATGACTATGTCAATATGA
>TCONS_00077199 scaffold183 202479-202907
CTCCACTCTCCCTTCACCGTCGGCTCCTTTTCCCCCCCTCACTTCCAGATCGCCGACGAAAGATTATTCCGATCGGTTTCGAACGGGGAAGATTCTCCTCTGCATCTTGACGTCGGTTACAGCTCCTTTGTCCCTCCAGTCAAATGTCCCTCCCGTCAACCTCATCCGGCGAACCGCTAGTGTCCATCGTCTCCGCCTCCTCCTCCGACGCAAACAAACCATCCTAACCAGCTCTACCCTCCATCATCCAAACCCCTGTATACAACCTCTGGAACTCCTCCTCGGTCTAGAAGAGGAATAGATGGAGCAGGATGATAGAGACTGTATGATCAGCTCTGTTTTTGGAGGCTGGGCGGG
>TCONS_00100918 scaffold230 288266-296383
CCAACCAATGTAATTTGTGCACATACTAATATCGATCATCCAATAAACAAGAATAGTTGCAACAGGTGGTAGACCAAGGTTGCTACACATCAATACATCATTTCTGTACGTACATGGATCGATCGATAATAGTCATCGAGTGAAGTGTTTACGGCCTCTAGGGCAATCGATCAGCAAGAGTACACAAGCACATTATTTTGAACTCTTAACTAATCAGGCTGGTAACTAAATTGACCGACCTGGGTAACAAAGAAACCCAGGAAAAACCACCACAAATCACTGGCTGCTGACAGAATAGACAAAGTACTGCCACCTCTCATCTCATCTCATATCAATCCCTGTCTGTACCTTCCAACTGACAAAGGATTCAGGACCGGACTTCCATGGCCAGAACAAGAAAGCGTCAATGAGGCCCTACTTATCACTCTTTCAAGCAGTAAACAGTGGCGTGGCAATGGCGGATTGCAGTTCAAGGCCGTACGCTGTTTCCTTGTAAGTAAAGTACCCCTACCCACCTGCTGCTGCCGGGCCGGAGTTCATATCCACCTACTTCATTCCTTAGTGATGCTATAAAATTATTAATTGCTTATCAAATCTCTCAAAAATGAACTACACTTGTCTGAGAGTTTTGGCAAACACAATTCTGAAATCTGTTATTGCCGTTGATTAAACATATTATCGCGTTCCTGGACGGACATGAAGCAAAAACCAACACCCCAGGGAAAACCCTAGATTGAACCATTTGAATTTGACTTCCAACAGGGCAGGAAAAAAAGAGAATTCGACTCTGATGCTTAAACTCTACCCTGTACTACTACTACGTACTTTCAAGAGTTAGTCATAGCCTGTCAGATTCTTCAATTGATAGTAGCTGCTAGACATACAGACCAGTTAGGAAAACATTACAAGGTGCAATCTGTATACATGCAGCCCGAATTAAACTCTGTTTTGAATCATTTTTTGTCAGCATCTGTATGGACGGTTAAGCTTGCAGCAGTACGTACGTAGTGTCTATTATTTATGCTGTGTTCTACCAAAGCTTGCACTAGTATCTTCCGCACATTTTACTGACAGGCAGTCCACATATATCTCAAAACAAATAATTGAAAACAACATCACTATATATAGATATACGCTGCTGCAACACATAGATCATAGCAGAAGTTTGAGTGAAGATCAATGAGATTTACTAATTTGCAGAAGCTATATACTAATTAGTCAGATTGTGTCATGTAACTGCAATATTGCATACTTAACTGGTCAGGTTCCTCGTCCCTACAACACAAGTACTACAATTAGTCAACAATATCGATGAGTCAGTGATGCCACTGGTCAGTTCCAACCAACAACTAACCACTAGAGATCGAGCCACCAGGAACTCCATTCCATCCTTTTATCCAGGTTGTAGACCATGGTAATGAAGCAAGCAATGGCTCTCCGTTGAAATGACATGCATGCTCGTTAACCATACTGCATATGTAGATATAGGAAATTGGCTGAAAGTGGTATGCTTTTTATTTCCAAGAGTGACATGATGACATGCTTTCAGCATTGAGTACACCATGCTCACTGTACCAAGCCACCAACGCTTGCAAGCTGTTAGTTTCTGTTTCCCAGTAAGTACCACGCTCGGTTTCCCATTTGCCAAACCAAACCCAACAGAAGTAGTTGTAAAAGAGAGAGAGTTAAAGATTATTACTGCTGATTGATGATAATAATAACAACAAATCTAAAACAAAAAGAAGAAGAAGAAGAAGAAGAAGAAGGAGGAGGAGGATGAGCAGCCGACAGAAAGAGAAGTGAGCACCCAAAACTCAATGGTATAGATTCATATATAACATACTGGTCTCTAAGTGCTCACTCTCTTCTGTCAATTTCTCCTTACTTGCTTTTTCTACTCCTTACCCAGATCCCACAGACAGGGAGGGGCGGGCCGGCCAGATCTGAGAGCAACCAAAGGCTATCTCTTTGGCAGAAACCAAAACAAAGGAAACAAGACCTCATCTTGTATGTATTTAGTCTTCTTGCTAGCTAGCTAGCTAGCTAGGGTTTCTTCTGTTATAACAAACTGGAAAGATAGACAGACAGAAGAGGAACCCGGAACCCTTTCTTTTTAGGTGTATGGCTGTGAAGTGAAA
>TCONS_00204133 scaffold46 829483-836437
CCCCCCGTCGCCGGCCGCCTTCTCAAGACCGTCTTCGTTGAGGCGGAAGAAGAGGAGAAAGAGGAGCTGAGAAATAGAATAGAAGCTGGGATTGCTGCTCTTAATGATCCTCATAGTCCTATGAGCATGTAAACCCAAACAAATCCAAAACTTGTTTGCTTCTCTCCCAGGTAGTTGTTGGTGGTTCACTTGTGTTTTGTTTTTGCAATGGGATGTAAAATTGTTTTTAGTGTTTCGTCCGTCCGGTGAGATTGGTGGTTCGAAAAATGATTCTGACTGGTTGATTGTTCATATGAAATTTGAGTAATCGTGTAGCTGGTCGTTGAAAGTCCAACATTTAGTTTCCTTGCTCAACAGGGTCGCTCACACCATTTTGTTATTTCCAATTTGTTACAACCTATTATTGATTATATTCGTATTGATATGATTGCAGTCTCTTTTCCAAAAGTCATTATTTCTAATAATTAAAACCTTGAGTCTACCATTTTTACCAAAAAAATTAAAAATTTAGTTTCGAGCTCATTAATACGATGTTCT
>TCONS_00211981 scaffold47 1060-26769
GTGGAAGCATGACTCCGTCTTCAGAATTCTCAACAGGTATCAGTCGAATGAGCTTCAATCTCCTCAATATGTCAATGACAACTGACAGCCTACCAGTGGCTGGAGTATCCATCAAGCATCTATATTCTTCTGCGGGGAGATCGCAAAGACGCAAACCCAACTTGCACTTCTCAACCAAGTTATCAATCTTTTGAGTAGAACCTGCCACTTGCAAAAATAACTCCAGTGGAATGGCCTTCACGGCTCCTTGTAGTGAAAACAGTTTGTAACCAGATGATAGAATATCATCCCATCCTTCTGGATCACTCAAAAAATCCCATAAGAAAATATGCAAGAGTTTAGCACGAACCATTTTTGCCAAGACAAACCCATTGGTCCTCATTGCTTCTGATCTAGCAACTTGACCATCTGAATCTACAGAAGCCTGAGTTCTTTTTAGTTCTCAATACTGTTTATGATAGTAACCTCTTGACTCAAATAATATAGAGGAAAAATATGTTGTAAATGCAATAATAGACAGACCTCAGGAACAGAAGATCCAGGGAACGCATGAAAAGAAGCTTTTGGATCAGCAGCAGCATAACAAAATTCCAGTGTCTTCCAATAGTCCTCAACAGCTTCTCTACTTGACAAAACAAAATCATGCCAGTATCTTGGGCGAAGATCAATAGATTTTGAAACTATTGCTGGTGGTTCTTCTATGTAAGGTTTAAACTCCATTGCATCTGTAAACAATGCATGTGGAAGCATGACTCCGTCTTCAGAATTCTCAACAGGTATCAGTCGAATGAGCTTCAATCTCCTCAATATGTCAATGACAACTGACAGCCTACCAGTGGCTGGAGTATCCATCAAGCATCTATATTCTTCTGCGGGGAGATCACAAAGACGCAAACCCAACTTGCACTTCTCAACCAAGTTATCAATCTTTTGAGAAGAACCTGCCACTTGCAAAAATAATCCAGTGGAATGGCCTTCACAGCTCCTTGTAGTGCAAAATATCATCCCATCCTTCTGGATCACTCAAAAAATCCCATAAGAAAATATGCAAGAGTTTAGCACGAACCATTTTTGCCGAGACAAACCCATTGGTCCTCATTTCTTCTGATCTACAACTTGACCATCTGAATCTACAGAAGCCTGAGTTCTTTTGACACCGCTTAATACAGGAAATGAACTATCAACCTTGCATCTGGATGATCCCTGACGAGACAGCTTTTCAAATTCCCGCAGCATATCATAAACTTGCTCAGGAAGAAAGCTTTCAATGGATGAATGCAAGATGACATGAGCCATACGGCTACGCCCACAGTTTGTTACAGAAGGTACATAAAACGCCACACATCTACAGTGTCCTTCTTTCTGGAGCTTGTTCAGAATACAATCAATAATCCTCCTGTCCATAATAGTTTCCTTGTCCTTCTCAAGACCGATAAGCCGTTTGTGTAACACCACTCTAAGAACAATTTTCTCTTCCTGTACGTGCTCAAGTATTCTTTGCTCCCGCAGTGAATTATCGGTAGTTAAAGGTGTTTGATGCACAGACGGTTGCTTCAACAAACTAATCTGGCATGTTTCTGATGAAGCACCATTTGATTCAACATCTACACAAACCAAATCAAGTCCACCACTAGATGCTGCTCCACTTGATACATGGTCAATGGTCGGCACCTGGCCAGAGTTTGCTTTACCATCTTTGAGAAACTTGGGAGATTCTGTATCTTCTCGTCCACCACTTAAATTTCTTGAGTCAGTGCAGTCAATTCCAGAAATCAAATGATTATTCATTGAAGAGAATTTAGTGGATTGATCAGGATTACTGATACGGAAGGGACGAAAAGCTGAAGCAGGAAGTCCAGCAGAAGTTTGCGGGTTATAATTAGCAGAAGTCCAATACCTGTATACAGCAGTGTTTTTTGTGGTTTTCTGCCTGACAATGCATCCCAAACCTAGAGACCAGATCATGAAACCTCTCATAGGTTTTTTTCTTATCAAGGCCAAGTCGTGAGCATACCTGCTGCCGGAAAAAATCTTGAATTAGGAAAACCAATGATTAGCAGCCAAGCAAGATATTTTCAAAAGTACAAATAAATGAGACAGCAGTAAGCTCCAAGTAATCAATAAAAATGATAAAATTTATGAATATTGCTTCAAAACATCAAGACTATGAGCAGCTGATAAGATAGTTGGAGAAAGGAAGCAGCATATTGATTGACAAAGCA
>TCONS_00068966 scaffold167 330569-341501
GAAGCATTGGGATTCACTTCCTCCTTCTTTCGATTACAGTGTATCTTTCCTTTTTAATCGTCGCACTTAGTCTGTTAAAGCTGGCATAACAATTTGGGAGATAAGTGGGCATCATCCTTCGGTCTTCAGTTTTGAGGGTGGTTGGGAGAGTCGGTTGGGTCGATTGGACTTTAAGGAGGTGAAGTTGATTTGCACCCTAATGGCTAGTAATTTATTTCCTGCTTTGCTAAATTCCCATTTTTTGCAAACATTTTCGTATAAAAATCCTACCCCTTTTTTCCATTCCATCCATTCCTTTCAATTTCTTCAATCAGCTTCTTTCCCTTTGGGAAACTTCTTTATTCCGAAATTATAGTTTATTGATGCTTGTCACTTTTGCTGCTTCCGGCGATGTTAGATTGTTCAATATGAATATTGATGGGGTCATTATCCACATCGATGCATTCCTGTTGTTTTACTACATGTGCCTCCTTTTCAGAAAATATGACGAAGCGATGAAGAGGTCCAACGAATTATCTTTTTTTGACGCCGTGACATGGAAAAGGTTGCAGCGGCGTTAGCCGTGTCCTGGCTACCTTTCATGTTTTTTATTTTTGCCATGCACGTTTATATGTGTCTTTTTGGACTATACCATATGCTTCCTTTCATCGTTTATTGTATTTGCAAGCACAAAATGGTTGAATAAGCCCTTCTTCCTTGTCGCTGATGGTATGGAAGCTCTCTTACCTGTCGTTTTTGATGTTTTGAGATGATGGGAGAAAGGATGGCATGATCCTCTCTGTTTCTTTATTAGCCACCGGTAATGTTAGTGGGAGGTCCACTCCTCCCTTCACTCTTCATTCATGTTTTTTGTTACGATCCCGACATCATCAGCGACCAGCCTTCCTTTCGCTGACACACTTTTTTGGATGGCGGTGTCCCAAATATGCGGCTATTCGATCGCGGGGGTAGCATATGACAACCAACTATTTTATGAACAGTGGTCCAAACTTCTTTTCAAAAAGAGGGATCACATCTTCACTTTCCCTTCTTTTGATGTTGTGTTGATACTTGGCGTGTTGTAGACAATCGGCGGCCCATTTCCTATTTGGGTCACATCGGTTTATCCTTTTTATTCATACCACTTTATCTGCCCTACAATTGTCTGTGCTACTTATTACTGTTTTCCCCATTAACATCGGTGTACCTTCCAACAGTCTATGTGAACCCGGTTTTAAACAAGCGGTGAATGTAAATGAATGGTATGCATGGATGCAAGACATTTTTTTAAAAACAAGTAGTCATGTTTTGAAACTCGGAAACCCAAATAAGGACCCCGGGAAAGCCGCTCCGTCTACTTTCGCCCAATGGTGGTTTGATTATTTGATTGCACTACTGGTTCTGACTATTTACTGAGAGTCCCTGCTTGCCAGGGAACCTTTTGCCATCTCGGGTTCTCTATGAAAAGTTGTTAATCTCTTTTCGAACATTTTAAAAATCTTTTTATTTTTTCAATAAATATTTCCCTTCAGTTTTAAAAGAAAGTTTTTTTACTCTATTCATTTTTTTAATGAGAAACCTATACACCTACTTAGTCAAAGACAGTCAAATAGTTTTCTATTCTAGCTTTAAAATGTTTAACAAGACACAAACACGGGGAGGAATAATAAGAGTTTTCATTAACTTCAAAGGATACCTCGATAATCATTCTGGAAGCCTCGGGAGTAGATTCACTTAAGCGTAATACTTCGTCAGTTTATTTGAGTTCATTTGATTTGATTGTTCTTCTTCGTTGAAATTCACTAATATGAGGGAACCTTCCGATAATGCTCTTTGAATACAAACTCTCCTTCATAGTTGAGGGTCCACTTTCTACTAAGATCTCCTTATTTCATAGGTAAGGTTTTGATCATCATTTCTCCCTCTCGATACCTAATGGGCTTTATATTCTTTTCAAAGGCCCATATTAATTGTTTTTTATACAAGTGACTATGATGGACCGCAACCAACCTCATATTGATCCTGTTTCCACTTGGCTTCATCTAGCATTGCCTCCATCAATACTTTGAGCGAAGGGATTTCTACTTCTATAGGGAGTATGACATCCATTTGGTACACTAGCTGATAAGGAGTTGCCCCGGTTGTGGCCCTAACGGAAGTGCAGTATCTGTGGAGCTCAAACAGTAGCATCTTATGCCAATATCGTGATGGCAGATGTGATGGATGG
>TCONS_00198710 scaffold430 256277-263755
TGCCGACTTCGCGGTATGTATGCATAATATCGAAGTTCTAGATCATACTGTGAGCTGGATCGTGACCCGAGAAGGCTGGATCCGCGCGTAGTTGAGGAACACTATAATGTTCAACAACATGGAGTAGTAAGCATACTGCAAACCATGATGCTGATAGTACAGTTGCTGGTCAGCGCTTCTAAGACGAGTTACGTGTCCATGTCTAGCTTACAGAGCCATGCAGATCAGGTTCTCTTTGCAGCATGCTTTCTTTTTTCTCTTTCTGCTGCAACTGTGGCCATAGTAGAACGGTAGAACCCACATGATCGCCAAATTGACTGGGGACGATGTCATCAGCAGCAGAAACAGAATCCTCCTCCTGCATTACCAGCTCTCTCATTCATTGTCCAGAAGCCAGCACTGTTGAATGCTGAAATCTTGTATTATTACCAAAAACATCTAACAACAAAATTCTAGAAAAAAGAAAAGTGGTTATTCAATCAGTGGTGATTAAACAGGAGCAAAATCAGCATCCAACGGCCAAATTCTCTACACAATAAAAAGGATAAAGGTCAAGCTGCTGAGATACGATTGCTGGAGTGAAAAGCTGAAAGATTTAACAAGCTCGGTAGTTGTGGTTTTCACTTACACTGATGTGAGAGGCGTGAGGTTACCTGCTGAAGTCCTGAGCTTGGAATGTCTGCCGACTTTTCTCTTCGCTGTGCTCAAGTGTTCGTCGATGCAGTAACAGTTTGATCTAAGAACTGCAAACAGACGCTTGAGAAATTGATCTTCCTGAAAAATGGGCCCAATCTCTGCCAGAATCACTTGAGCCCAATGCTATGACGACGTGTTTATACACTTGCCGTCTGCTACTTCATGACTTTCTGATTTTCTCACTGGAGATCTCCTCCTCATTTCATCGAGGAACCCTAATCTCTCTTCTTCCGTTCGTTCTCTATGGATAAATCATGCTGACTCCTTTCTTCAAGCACACTCTGATGTCTGCCAAGGAAGTGAGTGAGTTCGAACTTCAGAAAGTGGTAATCTTGACACCAAACAATAAACCGAAACTGCAAACTTTCCAAGGAAGTGATCATCAATGGCGATTCTCCAGAAACCACCCTGCCTAATGGATGGATAGATGGTCCCAATCAAAATTGAACATTTAAGCTGCTACCTAACTAACTCTTACCTCCTGAAAGCCACCGTTGAAGATGCACATTCATACCTAGGTATCAAACACTCCTTACCTCAAGTTGCTGCTTGTTAGACTGTAGAAGCCTTGACATCCTGCTACTTGGATCCCTACTATTCTAATGTTCTTCATTACTGCTAAATATATATATGCTTGCAAATATGGTGGCACATTTTTGCAAGCAAGAGAATTCCATAGTTGTTTTATAATCATTGCGTAGTTGCAAATAAAACTTTGCTGACCAATTCATTTCGACATGTCAGGTCGTCTGGCATTGTAGAAGACACGATTTTCTCCAAGGTAACCGTGTGCCCAT
>TCONS_00232448 scaffold561 10254-11591
CCAGACCAGTATATACTTGACACAGCGGATTGAGCTTCCTTTTGCTTGCACTCTTGCAGAGTGTTGTACTAGTTGTGCAGTAGGTGTAAAATCATACTAAGGAGATTGGACAATAAACATGTATGAAATTAATGACAAAGTGATGCGAATCTGCTGTTTTGATGCTGGGATATGCATTACTTTGTGTTGGATTCCTGTCTCGAAATGGAAACACAAGATGAGGATGAGGTACGCTTGCGATGCAAAACCGGCATTCTCAGTTCGGCCAGTTTATGCGTCGGATGATAAAGCATTGCAGTAGCTACTGAAGGATAAATCTCTGTTCACTATAACTTTGCAGCAGAAGTAGGAGTTGATATTTCAAGGGGTCGATCGAGCTGGTCAATATGCGTATCTACATTGTTAAAGCTAATATATTACCACAAATTGAAGCTGCCTGAACTACATCCATGGAGGCTGTGTGATAATCTATCAAACTACATCGCACATGATGGTCAGCTCTGCTGCAGGGAGTACCACATTCAACTCATCAAGGAAAAGGCCACAAATTTTGAGTACCATTATTGCAGCAGAAGTAGATGCTGAATCATAAATCTCTATCCATGACTATAGCTTTGAGCCTGCGAACCATTAACAAATGTAAAAAACGTTGCAGACTTTAGTTTGAATCATTGATTTTGATATATATGTAAGCTAAGCTAGCTCTCCAACTCCATAAGACTTCCTTTTCTAATTCATTGGTGGATAATGTTGTTATGGAATAAAGATAAATGTGTTGATTTATCGCTATTCGTCCGGG
>TCONS_00122374 scaffold275 349503-351022
GCGCCCATAACAAACATCCATAGCCAGTACAAAGAAAAAGAAACCGAATTTATTTTTATATGATAACAGACGACGTCGACTCTAAGCTCTCTGCTGGCCCTCTCTGTCCTAGCTAGTTCTCTCAATCACTGGCATTTAGTCTGGTGACGAGCTTTCTCTTTTTCCTTCACTTCACTCCCCTGGCTCTTGTCGTACGCTACGGAGACAAAATATCACAACTTAATTGGGACCATCCGCGAATCACAAAGTCAAAAACGTACAATCCAAGTTGCATTTACCAGGGTGATCTTCATGAATCTTCTTATCGAGATTCTCATTGTCCTCGGTGTTCCCACCATAGACCCCACCAAACCCTTCCTCGTCGCTCCTCGTCGAGTACCCTTCTCCAAATGAATGCGACATCGCGTCCCCTTTTCTGTCCTTGGGCTGCGCATCAGACTTGTCCATGTTTTGCTCCCTCCCTGGTTCGCTACAGAGCGCCCTCACCTTCCCGAAACGAACACTACTTGAAGAAGATGATGATATTTGTGGGAATAATAAAGCGGTGGGCAGTTGATTGATACGAAACGATCTTATCGTCTGATTCATCTCTTATATAAAAACTGAAGCATGCTTTATGTCACGGATAGCGACAATGAAGTGAATTTAAATAGAAG
>TCONS_00027075 scaffold12 1386150-1387493
AAGAAGTGACACTTTTACAGTGTATATATTAGCAGCATCTATCGGAATTCGAGCGAACAATTCGATCTAGTCCAGCACTGTTGAATGAAATGGAAGGCGGACAACAAGGCTTCTGTGCCAAAAGCTTAACCAACAAATAGTTCAATTATAATGAGAATGCCTCTTTTAAGTCGTAAATAAAACGCAATTACGTAGCATACAGAGAGGCTTTATCACTTTCTCAAGCATGTCATAGAATGACCTGACCTTCCTCTGCTCATTCCAGTGATGCATCTTCCAAGCACCACCAGCTACCAAGCCAAGTGCTATCCCTATCACTATCTCTTTCATCACACTCGGTCCTTTCAACGTTGCGTGAGGAATTCTGCCTGCCATTTTAGCTTCTTGTAGAGAGGATGAAGACCACGACAAATAGGAACAATCACCGGCGAACTGAGAAGCCCTTAAGTGAAGCCCTTAAACGACAAGTAAACAAGTTCGTAAATAGTTACATATATCATATAAACCATACATGAACATCAAAGCATAATAATTAAGTATCACTTGCACTTTTTTTTTC
>TCONS_00118517 scaffold272 830795-831241
GCGAGAACTCTCCCACGTTTGGGACTTCCGTCCAGCCGTCAGCCCTGAAACCAATCCCTAAAGGTCTTCGATCGTCGAGTCCATAGCTGCAGATTTTGGGGACCAATCTGACCAGGCGATCAAAGAAAACAATGCGGAGGCCGACATCGCAACTCTCTGTGTACGCGATCTCTCGTTAGAGGACAAGCAATCAGAGAAATCATCACTGGTCAATGTACGAGTGGAACAGACGGGTTTACCCTCGACAACCCGCCCGGCAACATAAATCTTTCCAGGGGTTGTGGATACTAAATCATCTTCGACAACTTCCTCCCCTGCGGCTGGTCTAACTTTGGTGTCTT
>TCONS_00196473 scaffold43 299554-301024
TTTAAAAATGTTTATGCCAATTCTTCTTCCTAGTTCCTTCTTGCTTTAATAATCACAATATCGTGCAAAATTTACAGTGAATTTCTTTTTTGGTAGAAGAATTAACAGTGAATTAGTGGAACAGATACAGCAAGAAATTAAGAACCTTTTCGAATCTCGAAAACCCCGCTCTATAACCCCCTCCCACTAAATCGCAGTATTTAAATGGTCAAAAAACACATCTCACTTCTCCAAACCTGGTCTCTGGTCGTTTCTCTGCTTCACTAAGTATCCCTAGGACCCACCATTGTAGAACACGCGACATCCAGAGCAGCTCAAGAGGCGCAATCAGATTCTGTTGTTGGATGGTTTACAGTTCCTTCATCTTTTCATCAAGCTTTGTTCTTTGATGTCTCGTTCATCATGGCTGGTCGATGGTAACAGAATAGCAACCAAAATCAAAAGTGCATGCGATCCTGAAAATGTCAAATGGAAGAGCAACCCTACTATTGCTTGTCCAAATTGCAACCACAATATAG
>TCONS_00235154 scaffold57 1081183-1082599
TTCTTCTTCTTCTTCTTCTTCTTCTTCTTCTTCCTCTTCACCTTGCTTTGTAGAAGCACCGCCGTCATCTAGGAGACGCTGCTTCTTTTTCTTGTCGACTTTCATCCGGTGGAGGTTCCACTCCAGCCGCCGGATATAATCGATGCTGAACGAGTCCCTCAGCTTGATCGAAGGCCATAGATGCATCGCCCAAGTTTCTTTGAAACGCAGCTGGTCCCCAAACAAGTATGTGAAGTTAATAATTGGGCAGCGAGAGTGAGGGAAGGTCACAGCAAATTGATAGCGGCTTTGCTGCTCTGACCATAGAAATAAACTCCCTTGTTTCCCCAGTTGACCTTAATAAATCCATTAGAGAGGATGAAGAGAATTGGCCGACTTGAGCAGCCTGATGATCATTATCACTGCTGCCTACAGTGAAGATATGAAGTGGATGAATGGTGGAGCAATGTTACGTTGTTAATAAATATCGGGAAGGAAGTATCCCATTCCGACGGAGGTAAGAGTGAGAGGCGGCTGAGCTTGCAACCGGGGAGAAGAATTGAAGGCGGAGTAAGAAGAAGAAACAGAGTAGTAGTGATGGCGTCGGAGCAGCCAAGTCTGGGAGACCAGATGATCAAGGCATGAACTGAGACACAAGAAGATAGTGGTGATGGGTGTCATTCCTTGCTTGCTTATTATTATTACCAGTGTGTGGGTGTAATGTTAGAACTT
>TCONS_00074911 scaffold179 218953-221795
CCCATAGATGGTAGACACGCACTTGATTAGATTGGAGAACTGTAACAGAGAGATTTTGATGTGTTTCCATGATAGAAAATTGGGTAAGAAAAGACGGCACAATAAGAGAGGATGAGGCAATTGATAGGGAACATGATAATTGTGCTTACAAATTGGATTAATAGTGCCCAAAATCTCACTTTGAATCAAAATTTGTGCATCTTTTTTACCACTTCACACTCATTTAAAACCTAATTTGATATAAATCTGCATATATGAAACTTTTCTACAGGAAGATAATCCCAACTAGTTGGTGCACTAATAGAGTTGTTATTGGTTTGGATGGTGGGGGAGAATGAGAGAGCTTTTTTTCTTGAAGGGTGAGGAGTCTTTATCGGACAGTTCTTCGCAAGGCGCACAAGGAAGGAGTATTAAGAGATAGTGATGTGTGGGGTATATATAATTGTGTAAAGAAGTGTTTAAGAGATAGAAGTATCGAGGGTGTGTATGTGGGTGTACGATTAGTATTGACATGTAGCTTTAGTTGTGTGTGGGGTGGTATCATCAAGCGTCATAAATGCAGTCATAAATGCAGTGGTTGAAGAGCTTTTTATAGGATCATGGTGTTATGGGCTTGGTTGTTACGTGTCAACTAGTGAGTAATGACTATGCTTCAATCTGATATGTACCGTTGATAATGGACAACCAGAGATCGCCTAGCCCAGTGGTTGTTGCAAAGCGCGCGGCTAGCCATCCCATTCCCAAATGGCGTGCACCAACCACTCGATGGCCTGAGTGACAAGTTGACCTGATATGATTGGGGGTCTTGGCCAAGCTTGTGAGCCATTGAACATTCTGAGCAGGTCGTTGGACCTTGAATCATAGCCACGGCACACGTAGCAGTTCTTCCTGCATCCTTCCATACCATTGAACCATTTAGCAGATTCTAGGGGTGTGGTCATCTGATTCGAACAAAGATATGCACATATCCAAAATCCAAAGATCCTCTGTTACCCCAACCCAAATGCACACGGCAACAAAGATGAGTGAAAGGGGTTTCAGAAAGATCTACCAAAATTACTTATCTTTCAGTAATATCAAAATCCATGGTGCCCTTCTTCATATTTCTGTACTTTGGGATTGTAGTTTTGCCTTTTGTCAATACCACCACCCACTAGATTCTTCTGCCAATAGCGGAGGTAAGGCGGTGGCAGAGTACTGGTGCTGAGTCACAAAAGCAGTAGTTAACAAAACCAGAATCTATTGTCCAATGTACTGAAAATGCCCAAGTACAAAAATGCTTCCTTTCTAGAGCTGTCCACGGATGGCTCAGAGACACACAGAGACAGAGAGGCTATGAGAGGGAGGGAAGGAGGAAGATATGCATACCTGCAAGCCATCTTACTTTATTACCAAAAACGGAAAAAAGTATCCTTAAAACGTTAGGATAAATTTCATGGACATGTTTGTCTTTGGTGGAAAAGGTAGGGTCATTGTGGTTGTAACTGTAGGGAAAAAGTTGAAAGATTT
>TCONS_00155618 scaffold321 233245-234630
GCTGAGAATTGGTAGGGACCACATCATACCTCTATCTTGAAACTCTTTATCTGTTTTGACAAAGCCAGCAACCAATGCCCTGGGAAGTGCGGCTAGCCACTCCTCTCGATTAAGATCTTGAGGAATAGCAGATATAACATTGTTTAGAAGATTCTCCTTGGTATAAATCGCAGCTGCAGAGCCATTGTGACCATCAAATAACTGCAAACAGCGATTCATATGAGCAAATTATTTATTCTAGAAAAGATATACAGATAACATCTACGGTTAACGGTGAACGATAAAGCCAAAATTTCAAAACGTTTGCTGAAGGTAATAGAATAACTCATTAGGCAGCTGATCAAACATTTGGATTAGAGTTACAACAAAGCCAATATGGAGAAAAGAAAACTCAGTAAGGAAGACCTGATAACATCAGAAAGCTTAAAAGCAATCTGAACTGCATCGGAGAAAAAAGTTGATAATGTGAACAGAGATTTACCCCAAAAACGGAGTACGTAGTAACGCCATCGCAAAGGTTCCTTTGGCACTCAGTTTTTATTAGGGTGAAATCCTCTCCTTTCTTGCTCTGGTTGGCTTGTCCGTGCACCAGCTCAGGCTTCTCGATCTTCTCATGAGCCAATTCTCGCTTTAGCAACACTGAGAGCGGAATAGTTTGATGATGCTCCCGTGCGTTTGACATTCTCGGCAACTCTCAGAAATTTCCGACGGCCGCGAAAAATCAACTCCTCCTATCCGCCAAAAAGAGAGAGAGATGGCAGAGGTGAATCTCGAGGCGAACGAAAAGCAGGAGACCCCCGGGGGAAAGTGGAAAGGAAAAAAGGGAGGAGAGAGCTAGAGCGATTGGTTGTTACAGGAAATGGAGACGAATCTGGAGAAGGTATAGCTTCCGGTAAGATTGAGAAACGCGGATCCCAGCATTCTGCAGAAATTCCATACCATTGTTGAAACTAACAAACCGAGAAGAAACGCAATTGTGTGTGTGTGTGTGAGAGAGAGAGAGAGGGAGAGATTGTTACATTACATTTAACAAGAAAACCAAAT
>TCONS_00004022 C8190731 3-515
CGCCTATCACCAACAAATATCCATTCTAATGTAGGATGAAAGGCAAACGCTCCGGCACCAATGAGCTTGATGGTATTATCCAGCTGAAGTGTGTAATTAACAGCATATGTATGAATGTTGTACGCTCGAATCAAACCATCTGCATAGGCCACATACAAAACAGGGAGCCGTGGATGGCATGCAAGATTCATTATTGGCTTCTTCAAGTCCGTTTTGATCTTTGTTGGTGCTCTCCCCCCTTCAACGGTTCCAACAACT
>TCONS_00130189 scaffold280 1374642-1376011
GTCAGGTTCTTGAAGGCGGTGGTTCTTCATTTGGCGTCGAACTCAACCATACTCGGGCCTTGGAATTACCCGCTGCTTGTAAAATCGAGGCCCCGCCTGCTAGCAACTGCAATGGTAAGTGCCCTTACTATTGAATGCTATCATGGTATTGCCCCTGACAGAATTTTGCCCTACTTTGAACAACAACCTTCCCATCTGCAGCTACTTCTCCAACTACAGCTCCCCTCGGGAGCGAAGAACCAGCAACTCCAACTACTCCAGGTAGGCTTTCTAAACTCTGCAATCCGGTTTCTCGTTGACATTTGATTTTCCATTCCTTCTGTGAACCAACTCTTCCGAACAAACTATTCCCAAGGTGAATCTGGAAGCGAGGCAGGAAGTGGTACGTCCAATGGGAGGAGCTCCATGAAGGTTTCGATGTCTTCGCTCTTCTTCTTTCTCTTTGCAGCCTCATTTTTTTCCATGAGATACTAAAAACCCGAGCTACCCGCTGCTCCTATAAAGTAATTCACCTTGATGAGCAGCGTTTCATAGTTGTTCACCTTGATGTGCTGAAAGTTATATCTGAGGTCATGTTAACAAAGATCAGTCCTGAATGATAACTTCACATGAGAGGCAATATATTCCACGTTTCGTCATTTTGACGACAGTCTGATATATCTCCTGCTAGACCCTGTTGCAAAAAAAACAATAAATTGGGACGAGCTATAGTTGTGTATGTTGATGTTCAGAGTTATGTTATCAGATCAATGAATACGTTTGATAAATAGGAGCCACTGGGGAGTTTGGTAAACAGTAAATGTAAACTTACGAACAACAAGAACAATAAAAACAAGAATTTAGATTACATAGTTGAAATTGCATTTTGGAGAACATAAAGTGGAACTAGACAGAAGAATAACCACATTCTGGTCCACTTTAGCAGCAGCAATATCTACCAAATAGTAGTTCTTCC
>TCONS_00248419 scaffold62 440263-441255
TAGCATTCTTCTTTGGCCTCCAGACATTGCTCACTGTGGGGGTGGGTGGATGACAAGACTAGTAGCAACTTCCCAAGTGTGTGTCCAGGCATGGTTGGAATCCCTCCATATCCATACGCCTTCTTGCACTCATTCACTGTGTACTTTATATCCGCCCAGTACCTGATGTCTTTCCTCAAGTAATCACCAGCAACAATTACCTTTTGTCACCATTGTCGCATTCACAGATTAGTTGAAGGGTTTGACGGACGATGCAACCCCTAGCTAAAACTTTTTTCATCTCAATTGAAGCAGCAATACGAGGACAAACTGTCCTCTCCCTGGTTGTCTCTAATAAGTTCAGTTTGGTCACAATCCTAGTCATCATATAGGTCCTTATCCCCTCTAGCATATTTATGATTCTTAAACCCTTCCACTTTACAAACATTCGTTGAAGGTTTCACAAATGTTGCTCTCGATGAAGTCACATTTGGGAATCCTTGAAACAAAAGCCCTACAGAGTTTTTTAGGATCTTGCTTTATGAAATCAGTATAGCATAACGGGTCCTCACTGGAGTCCTGCAGTCTCTTTAGTTTGGCAAGGTGGTATTTGAAATCAGACTTGTTGCAGGAGTAGACAGCATCCTAAAATGATTTTCATGCAGCCAGAGACTTGTGCTTAATCTTCCAATTTGCTGAGATATGTATCGTGCACACTTTCTGTGTTAAGCAAATGGGAGTAGTTCCCTCAAGGACTCTACCAAACCCTTATGTTGGTCAGAAATTACTAACCATCCTCTAACTGTAGGGTGTCTATCAGAATTGAAATGAACCATGTCCAACTATCCTTATTCTCA
>TCONS_00242050 scaffold604 342062-343283
CCTTAATACTAAACCCTAATTAACCCAATTTTGGAGGGGGTATTATTGACAAAAAGAGAGGTTAATTACTATGAAGAGGGCAGTGATGGACTCATTCACCCATCGGTTCTCTTCCAGCAGATGCCCAATGACTATGCATGCGCACAATAGCACCACAAACAAGTTGATCGACACCACCGAAGCGTGGTCAGATGACAGCAATGCCCTTGCTTCCATTATGATATTACCACCCTCCACACCAATCGCCATTGTTAATATATAAGAGCTTTGATGGATCAGGATCAGTACTTGACTAATCACTCTGTTGTGCTAATTCTAGTCAAAAAACCCCCTGGTCATTGGTGGTTAAACTTGAAAAGTAGGAAAACGGTACGGACGCTGTATGTGGTCAAATAAGTGCAGAATTCTTCGTCGCTGTTAACTGGAGATGACGGAAGATTAATCTTTTGGGACGGAGAGGGAGAGGGAGAGGAAGGAGTTATATATAGAGAGAGTTGTGGAAAGCAGTGCGGGGAGGAAGAAGAAAGAAAGAAGTAAGAAACAGCAGAGTGCAGCGGTGACTGCTCTG
>TCONS_00159247 scaffold329 171396-172715
CTCCATCTTTACGCTTCTTGCTCCCTTTCTTGTAGATCTCCATTTTCTTGGGAGCCATCTCTAAGGCGGATGGTGGGGGGCGGTCTGAAGAGCAGCTAGCGATGGATGGCGGTGCGGTGGTGGTGTTGGAGTTTACAGTAGGAATGGAGGGAGGCGTGGGATGGGTCAGCAGGAGGTTAGGGAAGTGGAAGGTGGCGGTGGGACGGGGTTGGTAGTAAGCTGCGGAGGGAACAAAAGGCGGTGGCGCTGGGAGAGGTTTTGGTGACGGTAAAAGAAGAGGTTTAGGGCTGAGGAGGAAACACGAGAGAAGGAAATGAGAGAGAGAGGTGAGGGGGAGAAGTTG
>TCONS_00283683 scaffold82 1044548-1046174
CTAGTGATAGATTATTTTCTGAAACTGCTATTGAAATTCGAGCATATTTGGAAGGTAGTATACTAGAGTCTCTCTCTCCCATATTCCATTTAAACCTGGAACATGTCGGTCAACTGCGGAATTTACATTGGTCGATGATGTAGTAGTAATTGAGGAGGGGAAAGTAGGTTCACGTGAAGAAACTGACATATGATGAGAGTGATGTATCAGTGAAATGTTTATTCTCACGAAACTGTAGGCATCACTTCACAATGAGAGAACAGCGTCATTCAGAATAAGGAAGGAAATTAAAAGAGCTAACTAGAGACATGTTTGTTCATTATACCCCAGTCAGTTTCAACGTACCTATTGCTGCTGCTGCTGCTGCTGTTCCCATCTCAGTCTTTCTTGCCCATACATAATATATTCCCATGGCGATTCGCTACATAAAGTTGCCATAACATCACAGTGATGATGAGACTGTTACTGGCTGCAAACCCCATTCCCCTCAAATATCCCCTAGACCCAAGAGAGTAGTACTAGCTAGCAATAGCATTGTTAAGAAAAGAATCCAACATGGAACACAGTCTCAGCCCACTAGTTCATCAATAAACCTCGTCTTCCCCTCCAACTTGTTACATTATTCACTCCTAAAGTATATAAACAAATGTTGGCATTTGGGAAAAACATGCTGAGTTTCAGATAATAATGCAAGTTGTTAATCAACTTGCACCCTGAAGTGAACTTCCAAACGTGATCAAGGAACGAAGGAAATAACATAAGCAAGGCTCTTTCTTGTTAAACTAGTAACATCCAGATTCCAGACACAAGTTCTATCTATGGACCAAAAGTAGAAGGAGGACGCTGAGCTTGAGAAGATGAGAGATGCCAGCAACCACATGCAACCTACTCCTTGGAACCCCTGTTTTCCCCACTGCCTCTTGTCCAGCATTACAAAGCAAGGTACGGACTTTATTTCATAATGCAGCAGCAGGAGTCGATTACTTTATCTCAGGCAGCCATTGTTCATTCTTTGCATCGGCCATCACAATGTTGACCCAATCCCAGTTTCTCCTCTCCACCTCCGTCACCAAATTGACCAATGAGTTGCAGAGCATACACTTGGGGGAGTAAAATTCAAGCACCGTTGCCTCTTTCCCGCCAGCCAGAGCCGAAGCAAACGCTCTTTGCTCCGCCTCAGCCTGCTCTTCCGCACTTCTCTTTCCTTTCCCATTCGCCGACGAATTGGAGACCGAGTTTATGGATTTTAGGGCAATGGAGTCCAGAGTGCTGAGGGATTTCAGCAGCCATGGACCCTCGTAAGAGCAGGCGTTGGGGCTAGTTTTGTGATTCTGGTCCCAAGGCCATGTTAGACAGAAGAGAGGATGCTTTGGAGGAGCTGCGTCGGTTTTCATCTCGATTTCTTTCTGGCCGTGAATTACCATTTACTAGCGAGTTTGTGTTTTCAGTCGGAGCCCTTTG
>TCONS_00109291 scaffold25 1406450-1408541
CAACCTTCTTGTTGCTGTAATGCTTCTCGGGTTAGGGTTCCAATCTCGAAGATCTTCCGCTCCTGCTTTACCTTTCAAATCAGTAATAATAATCAGATAGGCGGTAGCTGCTTCCCGTCGGATTCATCTCTCGGGGAAATCCTACTCCTTTGACCGCGGCGGCTACTTTTTGTTGTTGTTGATATTGTCTCATTACGTTTCTGATTGCCGCCGCCGACAGCCGACTCCACTGGAGGCCTTCTCAGTATCGTTCTTATCGAACTATAGTGGTCAGTCATTCTTCAGTGGAGCGTTGATTATTCTCATTTCGTTTTGCAACAAAACTTCCTAGCTAGCTGGTGTGAAGCTTGCCAATTGTGGGCAGAGTCATTTATTTTATGAAGTTAGGAAATGGCTAGGGACTTGTCACGCTCCCCGCCTTTGTACAGCAGACAAAGGCGTTCCCCATCACCTGTGGGGAACAGGTATAGCAGAAGGAGCCGAAGGGACAAAAGCCAATCTCCTAAAAATTCTTCCAACACTCACAGCAGGTGGTGAACCCGTTTATGTTCTCTTCACTTGACTTTTCTTGTTACATTTTTAAATGCTCGAGAAAATGTATAAGCAAGATTCAGGAGCTGCTGCCTGCATAATTCCATGTTGCCGATCGAAAAATACAACTGTGTAGCTTGATCTATACGCTTCTACTCCTTGTTTATTCATCCATTCACCCCTAGTTGCCTCTTTCTATTATTTTTGGCATCAGGTTTCTATGTGAATCGTCTAGTCCAGTAGGCAAAATGATTTTTTGAATTTGTGTTCAACAACTGATATCCTGCCGTTGAACTTTCATGTTAACTATTTTGATACTGCCTCTTAGCTCTGCTTGTTCTGTGTCTAAAGTTATGGGAGGTTTTATTTGAGATTTGAAGTGGTTAGTTAAATTGATGTAGAGTGGTATAACTGTGACGATTAACTATTAACCAGAACATTATCCATATGTAAAGTCCAGTTTCCCTTTTCAACAATGGTTGCAGAAGCGCTTCTGCTATCAGTTATTAAATGGAAGCAGTTCACCTTTGTTGCAAAATTGGATAGGGATGCATTGATCACTCTCTTGAGATGTTATTCTTTCTGTGTTTCGTCTATGGTTCCACTCTTTGCATTTTCTAAATGTTGTACAACTACTGTATGCATTCTTCCAGTCATGTTGTTTTAACTGAAAGTTTGTCAGTTACAGTCCAATTATCATTTGTTGATCATCTAACTTTGGAGCCAATCAATAGTTGTCATCCTCAATTAGTGTTATGTAAGAGAAAAATAATAGATTGTGCATTAGGTATGTCGTAGTTTCAGGGTTGTTCGCTCTTGGTATGAAATGAAAAAGGGGAACTTTGCATACCCTAGTTTTTTCCTTCAATGGAACGTAAAGTGAGCAGGTGATGGGGCTGATGGGTGTCCTTTCGTTGCTCGATTGTGATATTAGCTTCTTCATGTGAAAAAAGATGGAGCTCAGTGTGGTAATTCTTAACAGTATATGAGGTAACTGTACATGTTTTATTTTTTCATGCTGGATTGTGGGATAACTTTAGGTTAGTGATCTATCTTAGTAATTGCTGTGATCCCCATTTTCGCTTAATTTTATCTTTTTTTTTCAACACAGAAGAAGAAGTTGTTCAATTGCTCCATACCGCCGCAGAACTCGCTCTCCAACTCCTAGACGCCGGAAAAGTCGTTCACCAACTCCCAGGCGCCTTAAGAGGCAAAGGAGCAAGAGTTCCTCACTATCTCCTACTCGTAAAACTTCTAATCCAAGTAGTGGGTTTTTGGAGCGCAAAATAAATAGTGAAAAAGTGCAAAAAGATGAGGAGGAGAAGAAGAGGTATAAAAGCTACAATCTTAAACCATACTTGACTTCTTATTTTTTTTTTACAAAAAGATGAGTGAATTGCAGAATGATCATATTGAATATCACATGCTTTGACTGAAACTTCAGTTG
>TCONS_00259492 scaffold67 294624-297093
GGTATATATATTTTCTCACCTGTGTAACAAAACGGTTTACAGTCGGTAAAATATTATCGAGATATCTTGATACATTACAGAAGACATACTATACTAACAGTGAAGAGGAAAACATGTCTTAGGCTTGAGAGTTATTGTGTAATAAAGATAGCATATGAAACATCGCCTTGCATGAACTCAACAATTGAAAATTGCTAATCTTGTGCCTGGTTTGTATGGCACACTGAATTTCACGACATTGAAGACCAACATTAACAGTGAACACTCTAGTGTTGAAGCAACAGAGAAAAGTTTGTGTGCCCCGTTCAAACATTCATCGACTCCGTGTGATAGTTCTCACAAATAATGAAAAGGTATTTACTTCAAAGCTTCAAAGTGACTTGCTTCCAGCTGCTCTTTAACTTCATGAAAAGTATTCTCGTGTATAAGTTGATGCAGTGGGTTTAAGGAGGACAAACCAGGAGAAGCTGGGCATTAGCAGCCAAAATATAAGCTCGACAGCTTATGTCCAAAGTTGCTTCTTAAAGAGTCCGATAAGTGGAAAAGCTCGGATAGTTTTCTCCATACAACTCATGGCTGACCTGCCAGCCAGCTTCCATGGTGTTCAGATTCCCAAACTAAGTCACAGAGCATGTATACTTGAATACAGAAACATCACAGAGCATGACAGAACCATAACTTGATAAAAAAAAGCAAGGCAAATGTTCAAAATCGTACATCAAACAGTTCAGGTGAGCAGCAAAGTTTATGTAATAAAAACGACCAGAACACCATAGAAGTTCAAGCATAGTACCAATAAATAGTTTTAATAGAAAAGTATAATAACAGAAGAAACTGAAGACAGAGAAGCATAAACCAAACCAAACCAAAGCAAGCGATAACCACCCTTCAAGAGGGAGAAACAAACATCGGCAACAACCCAGCCAGAGAAATACAAAGGAAGGAGATCTAACCTTAGCATCGGTCCAAAGTCAAGTGTGCCGAAGGCAGAAAATTGACCGTCGGATCCCCTGAGCTTCCAGGTGTGCACCTATGAGAAGCAGAGGCCGATGTCTAGTCTGTAGCGCAATCCCATGTCCGCCCCTCAAAAAGCCTTGGGCTCTTCCTTCATCTTCCTCCTATTCGGCGCCGTCATCGACCTAATCATCGACGGCTGCGGTGGAGGAACTTCCAAGTTGTTACAGTTTCAAATCGGTGGCATTATCGTGGTGGGCACACTATTAGACAACTGTAGAACACTAGGATGAGATGGAGCAGAAGAAGCTGAAGATCCGGGAGAGGAAGACATAGCAAGTGGCTGGCCGAGTTAACAGATGAGAGAGATAGGAGGTTGGAAGAGCTTTTTAGTGCACCCCTTAATGAACAGC
>TCONS_00183018 scaffold38 33008-79943
TTTGGCATCTCAATCGTCTCTCATCTTTAAATCCCAGAAGCATGCAAAGTCCCAGACTTGTAGTCATCGCAGAATGGTCGAGGAACTTTGAGATCTCTATTGTTTGATTGAATGGAACCGTACGTGTTGGAGGGCTTTGATTGAAAGATAAGTAGACTTCTTTAGATGAACATTCTATGTCCGTGAACTGAAAATTTGTTTGTAAGCTGTGTTTTCTGCAGTCGATTTTCTTCTGTGTCGCTCACTGTTGGTTTGCAGGAACAAAATCAGAATAGTTGTATAGTTTCCGAGTATAGGAATCCTCCGCTGGATTTGGCGACTGACCTCGTTTACATTACAAAGGGTCTCTGTCAACTTCTACTGGACTAAACTAGGCAAATATACCTGAATAGCAATAGAATTAATACCACAGTGGCTGTTTATAGAGCAAGGAAGCTGGGAAGATGGTATTAAAAGAAAGCTCCCCAGAGAAGAAGAGTCATACCTTTCTCGGCCTTTTGGCTAAGATCAAGTGTAGTATCTGTTCTTATCAGTTTAATATCTGATATGTGAGCCATTGGCTCACACGATATTAAATTTATTTTTTTAGGGGGAGATTTCCGCCACTGGAGCTTGCTTCAGGGAAGTCTCAAGCGTCGCCCATGCGTTGCACTGCTGCAAGGGCCTGGCGCACCCCACCAATCTTCCACTTCAAACTTCTTCTTCATGCTGTTCTTCAATTTGAACATGTGATGTTGTTGTAGTTGGTTAGTTTTGATGAGTAGAGCATGCAAAGAAAGTCCGGAGTTGTCTTCATTCATATGCCAAATCATTAAAGTCTGGTTAGAGTCATTGAACTAGGGAGTATGATTATTTGTTGTCAGTCATTACAAACTTAAGCAACGAACCAGTAGCGCCAGATTTTGATCACTGCAGTCTAATTTCTTCTGCGTCGCTTTTACTGTGTTGCTCATACTTGGTTCTTCTGTGTCGCTGATACTAATTAGGATTCCTACAACAATGAACTAAATAATTGGTGTATGAACTCATTTAGAAAGAGTATGTTCCTTTTACTCAGGTCGACGACTGAATTACTCGACACAGAACTAACACTCTTGCATGCACCACATTGGGAAATAAGGGAAGTTGAAGAAGGGGAAAGTTGTATGTAATACAATCTACGTGCAACGCTGCAACATACTTACCTGGACGGGATCTACGAGCTATCAAGAAGGCTTGTGGTCTAGGCCAGTGACCTCCATTGCACATTGCGGAGGGGCGTTGGGTTAAGGTCTCCTCAAAGTGGGAGAGCCTACGTCATAATTTGTTGCTGCGGGGGCCTGCGTTCGCGCGGCCCCTACCAATATCGCATTTTGAGTATTATAACTTTACCCATGTCCTAATCAATTTCTGTCTGATTTGCATTTCACAGATTACAATGCTCAGTTTTTGTCTACAGCTTGCAATTCTGTTTGTGACTGGAGGGAACTAATCTGGCGAAGTGACCTCATGAGACGAATAACCAGATTCTCCAGCATACAACACAGGTCTGGGAGGAAGTGGTAAGCTTTCCAGCTCTCCTTCAGGCTTCAAGCATCTCCACTTCTTTGTTCATCGGAGGATGACTGTCAGGATTCGTCTGGATGAACCATAACCCTACAATCACCCTCTGGCACCATGTACCCGATGGTTCCCCTTGCCGCAGTTAGAGTTGCAACTCTATCACCTGCATAAACCTAGCCAACCCGAAGTCCGACAATTTCGGGTTAAAGTTGTCGCAAGAAGAACATTGTGGGGCTTGATGTCGAAATGCAGAATCTGCAAGGCACACCCGCTGTGCAG
>TCONS_00199290 scaffold434 8092-11356
CCCTCTTGTGTAGAGGTTTCTTCAGTGAAATACACTTGTTACGCTTGGCTTCTGAGTTCTTCTCTTCAACTACAAATGTTTGGAACTTTTGTGAACTGAGTATTCTTCTATCTCTGTTATTGAATTTTATCTTCTTCATTTCCTGCACTTATTTTGTCAAAAAAACATGGATATGTTACTCTGTGCAGTGATGAGAAGCTAACATGTAAGAAAAACCCTCTTGTGTAGAGGTTTCTTCAGTGAAATACACTTGTTACGCTTGGCTTCTGAGCTTCTATCTGGAAACAAATGTTTTAGTCTTTCCTCTGAAGTTCTCATCTTTATAGCGTAACTCAAGTTAATATGATAGTGCGTTTTTGCTCTCTCTAAATTCAAATAGCCCAATCATCTTGGATGCTGGATATTGAGCTCTTGTTGTTTCTGGT
>TCONS_00148432 scaffold31 1510027-1511313
ATTTGAACCAAAACAAAGTAAATGCGACTTGAAATCACTCTGGTGATCGAGCAGTTGATATAATACAAATTGCAGGTTATCCAGCTGGTCAAAGTGCAAGCCATGCCACCATCTCCAATTGGTGCAATTTGACATGATTACATGCCTCATGTAGATTTGCAACAGCTGATTTATTTTTCAGGCAGGTCATCAAGGATTTTGTTATAAACAATGTTTGGCGTCCTGTCCGGTGGGGCTGAAATCAACCTTGTAAACATGTTGATGTATTCTTTCAAGTCCTAGATGACCATTTCTTGCGCAAGAAATCGTATCGCAAACCCTCTTCTGTGTTGATCATCTAACGAAAGAAGATTCAATCACTTTGTTGTGCAATTTTTCTACAACAGAAAGAAATACATCAACATGTACATAAGGAAAATTGGCTACCACTTTCAGCACTAGGTTATTAAAACGGCAGAACAAACTTAAGAGGAAAATGCAGAGAATATCCTCGAAACTAATTATTCGATGAAATCAGATGCGTCAGAAGACATCAAGACATGCAATGGAGGAAGCCCACTGAGGCCAAAGCAGCAAAAGCAATAGTTTAATTTCCTGCAGAAAAGTGGAAAACACTGAGTAACTATGCTTACATCATCATAATATTGCAGCATTGCAGCTCCACAATGGTACAAGCAACCATAGAAGCTTCAAACAGGAAAGAAAAAAAACTGACCAGAATGTTAACAAAGCTCGAAGAGCGCAA
>TCONS_00281382 scaffold8 792989-794057
AGGTTCTAAGTTTCCTTGCAAATAACACGAGAGTGGCATATGTGTTTAAAGATTGATTCTTTCTTGACCTCCGATCTTCTATGTCTTGTACTTACAGGTCGAATAATCAAGAACCCCTCCTCCTTCCTATTTGTGTGGTTAAATAGAACCGTAGGCAAATGGATTTAACGATGCGAAAGAAAACTCACAACTTACACTGCGAATCTTGCTCAGTTTGGGAGACCAGGTTTCGATAAACTCTCTGGCCTCATTAACAGCTGCATCAAGCTCTTCGCACTCCTGATATAGGATTTCTGCTGAAGTTAACTCGTAGTCAACAACATCATCGAGCACCGGCTTCAAATACTTTAGCACCATAACCATGTTTCTATAATCCTTTTGAATAGTAGCATGTATCCTTGTCTGGCATGAAACGAGAAGAATGAATCGAGAAATGCTGTTGACAAGACAGCTTATAGATGTTCCGTCCATTGGACCCCTTGTCAAATACTCTTCTCAAACGAGGAAAAGAATCTGCTTGTTGCTACATCACCAATGCTTCCAAATGCTTTTAGAGGAATGAGCAATCTTCCTTCAGAGCAGAAGAAGAGAAATTTCGTCAAGAAAGCCACTTCATGAATACAGAAACCAAAGTAATGCTCAAATAGTAAAGACCATATCTTTACATACTTAACGTTAGAGCCACAGTTTCGACATAGGGTATAGCAAGCGCGACCTCTTTTCCAACAATAGAAACACTAAATATCAGCAATCTTGCACACTAAATGAAGCTTAAAATACCCCATTCCCATTCACTATGCACAATAGACGCAACCTCGACCATAGCCGACTGGAAAACTACGAAACACACAACCGTAGACACTCCGAAAGTGCCATTTCTACGAACCCCTATCGAATTTTCACCAACCCGACACTTACCAAGCTCTGAAAATAACTAAAAAC
>TCONS_00177246 scaffold370 160050-161385
CACTCATTATGGACCATCAACCATCAAAATGAAGTCACTGCAATTTCGAACTACTAAAATAGTAGATAACGCTAGTAAAGAATATCGTTCCAGCATCGACACCATGACATACCATCGAATTCCTTGGTTCAACAATTCACCAATTTTTTTATTTAGGCACTAAACGCTGATATGGAAATCCAATTATACAAACAAGGATCAAAAGAAACCTAAAAGCATACTATACAGAGACCTCTACTCATGATTTGGCAATTACTTAACAGACGCATTCACCGCCAAGATTAGACAACCAACACTATCATTGGACAACTAACACCAACAAGACACGAGAGGATCTCTCAAGAAACAAACTGTCCATATATACAGTTCTACAAATTTGGCACTCCCTCCATAACCCGAAAGCCAGTCATTTGCAAAGTAGTCCAAAAATGCAATGTAACATAAACCTAAAGCAACAACTTTATTAGCTTTTTTAAGCTAACTCAAGGTTTGCTTATTGACAATCAGAATAAAAAAGAGTAATAATGTTAATGGTAGCTAAAATTCCAGCGTGAAAGCCATGTTATACGTGGGGCCATTTGTAAAGGCTCATTCTAAATCAAACAGCCTTATTAATGTTGGAAGAAGAAGAAGAAATAGCAAACAAAAGGTTGTGATCGCAGTGGGATTTGAACCCACGGCCTTTAGATTCGGAGTCTAACGCGATATCCACTTCGCTATGCGACCTTCTAGTGTTCACTCGTCCCACTGAAACGTATGTCCCTCGGTTCTCGAAACACACGAGTGTTCCCAAGTGAAAAGCAAAACAATTGATGGACCAACTGATGGAGAAGAGACGACAAATCAGTACCAGCAGATCTATAATCTTCACCGGCTTTAATCCATGCTACAGTTAAGCTCCCAGGCATGGGCGAGGAGTCAGAGATCAACTGTGACGAACGAGAAGGAAAACTAAAAAACTTGCGCTCTGGATCTTTCTTCTTCTCTTGCTCCCACGATCTCTTCTTCGTCTTCTTCTTCTTCTTCTTGCCCAGGGTTTAGTAGTTTTGTGGGCTGTTAATGACTAATCGTTGCGCTTGATCCCGGGAAACTAAGCCCATCGTGCTTGGGTCATTTTGCCCCGTTAGAAAGTAGGCCCAGCCCCATGTAACTCTTTCTTTGAACTCGGTGTTACTCTTACTCAGCATTTGCATCAAACGAAAAGACCATTTATCCAAACATGAGCTGTGTCC
>TCONS_00186950 scaffold413 525950-526998
AAGGTTCCGTGGGGGCCGGATTCGAGTGTGCTCAAAGGGCCAGACTCGAGCTGGCTCTGATCCTCCAGCAAGTTATTGGCTTGGACAACAGCCATGGAGAATTCACCAGTCAAGTGGTGACCGGAGTCTTTGTACCAAAGGAGTCCATCTTGCCGGCCGGCTGAATCCGAACCCGAGTGGCCGCCAAAGCCACCATCCGAGTTCGGGCTCCAGCAGGCCCTCAATAAGTTCATCAAACTTGATAGCATGCCTCATCTCACAAGAGGCAGCCTCAATTTCTTCCACATCCAATATCTTGGATGTCAAATAAACTTTCACCCTCCCACAGTTTCTCTAAAGTTTTCTATAAGCAGAGTCCCTCGAGCTCAGACGTGGCGAACAGGAAATTCACAAACAGGAAGATCCAGACGAGATAAGAGGCAGAAATTGGAGTGAGGATAAAGAGGGGATAGATCTACAGATCTATTGATGCCAAACCCAATAAAACCCAGATGGGTGACCCTACTGCTGTGCACTGTAGTTTGAGACTCTTACGATGAACTGACTTCTGATGCTGCTGATGATGCAACTTAATGATTCGAATCAAAGCTTGGACGGGAAAAGAAACAATAAGGTTTGAGGATAAGAAGAAAAATCGGGATAGAAAAGGAGCAAAGAAAGGGTTCGATCGAGCGATCACTAGAGAAAAGAGAGATTTTAAGGAAAAGGAAGTAACTTTTTTGTTTTGATGGGTTTTTTTTCGGATTGGCGAATATACAGGGGAAGAAGAGGAGAGGAAGAAGAGCCAACAAATCGATGGCTGAAAAGCCAGCAAAGCAAAT
>TCONS_00036062 scaffold126 243646-246833
AGTCCAAACTAAGTGAAGATAAATATGCAGCAAAGAAAGACAAAGGATTCATGAGCCATCCAAAATATAGAGTAATCTGATAGTTAACATGTACATTTACTAAAAAGCATAGTTGACAGGTACTTGCCATTTTGATGAATACATATAATGCTCGAAAAAAGAAATAAAAGTTGCATGTCAGTTCTGTCACTACTCTCAAGGAATCGAGGCTTTCAAAATTGAAAGCATAAGGAGTTAAAAGACTTCTCCTTATAGTTTCAAGTACTGGTATGTGTTGTTGATGTTTGTGTGCCCAGTATGCGACTTACAGTATCGTTGTTGTTACATGCTTTGAGAACATAACCTTCGACATTCCCATATAAAGTTTCAATCTAAGATATATGGCAGTTCTGCCACTGCTCTCAAGGAAGGTTCTTCAAAAGTTAAAACATAAAGAGTTAAAAGCCTTTTCCTTTGAGTTAATCAAAGACCTACTGATTATTAGAAGAATATGATAAGCACTAAAATTATTTTCAAACATCCCCTGAACTTATGGAACATGTAATGACAATACAAAATACCAATTATAATTAATAACTCAAATTAAATAAGATAGATTGCTACTCATATCCTTTTTTGTTGACTATGGTTCAAAATGTTCTTATGAGCTAACTTCCCTGTTGCAATATGACTGAAACTCACTCCTCATAACTTAAAAATGAGATGAGCATACCTTGTTGAGATCTTGTTTTGGTACTGCACACTCATGGAAGAGATAAATAAGAGTCTCCCCAACAACTCGACGACAAAGACGACAACCGCCTCCAATATTGTAATTGTCACAAATTATGAGTCCGTAGGCACTTCATCTTCAGCTGCCCTGTAAAACACTTACTCCAGCTCCTCCAACTGCCGAGTATTAGCCTCATCATAAATTGATATCATTGCACCCTGACGATTGCCGAGAAAGTATTCCTCTTCAAAAGGATCGTCGCGAAATTCTCAAACCAAAGAAACATGAACGAAACCGCATCAGTGACCTGAAGATATTGGTAGCTATAAAGATGGATATTTCATATATGACTCACGGATTTGAGGAGAAGCAAGTTGCCTCAAATTAAATTGAATTTCTCAAGTTGACTGACTAAAATAATTAATTTGCAAGAAGTTTACTATAGAAATTAATAATGCTTAGATTACTTCTTCCATAATTTCGCCCAAAATCTTAAACAGAACAACGGATTGAGTTATTAGCATGTTAAGTGCGGATATCAAATGCAAGTTTGCAAGCATTACCGAACAACTTCGAAAGGTACAATTGGCATGGGAAGGAAGAATGGAAGTTATTAGAGACCATGAAATTAAATTAAACTGGGGGAGAAATGAAAATGAGAATGGATATAAAGAGGGTTGAACCAATTCAAGACATAATTTGAAGGAGAAATTATCAGTTAAGCGTATTTGATGTCAAATTCTTAAATAGGGAGGTAGTTAGTAAATGTAGATATTCACCTTGCGATTGTAGACTGGGACTGAATTGCACACATATAGATGTTAGATATGCCAGGAGTACTTGACACCTGGTCTTTTGTGCTTTTGTCTGTCACTCATCATCTGGTTCATCGCTAGAACTTCCTAGCTCAAACATTGAAACTCGGATGTACTGTGGAGATTAGGTGACAAAGTCACGCAGCTGAATTTACATGCACTTCATCTCGCACTAAAGCCCTGTCCACACATTGTTCTTTGTGAAGTCAATTCCGATAATGGGATTTAAAAATTCAAACTCTGCACGTGCAAGAGCTTATGTCACCTGCAGAATAAGTAATGGGAAACACAAACATAATTCATCAATGGAGATGAAGTCATGGAACCAAGTATAAGTGAAATATTCCATGGAACTGACTATATGTTGGAACCAAGTGCCATTGAATTTGGCATAAATAACATGGAGAATAGAGAATCACAGACTGACATACTTCAAAATAGAATGCCCTAGAAAAATTCAAGCTTATCTATTCTTCCAAGACATAAATCTAAAGTTTTTGAGACAAAAGGAAACTACCAACAGTTGAGAGACAGTGAAACAGTAATAGATTATACCACAATGATGATTGCTGAAAAAATTTCGCGTTGCTATAGATTCCTTGACGACTTTTGATTTCCTCCCTGGCGCCAAAAAATTGTCGATGACAGCTTAACAGTCATGAAATCAGAGAGGAATATAACCACCTTTCTTCCTGCTTAGTATGCTGGATTTATGATTGTCTATTTCCCTCCTTTGGATTGCTAACTGAGGAACCAAACAGAGCAAGGGAATTTCACCTCCATCGAGCGATCTTCCTTCTCCTTTTAGTTGTTATAATTAACACTGCAGCTTAAAAAATCAAACAGCTTACAGAAAAGAAGAAGGCAAAAAAGTTTGATTTCATAGAGAACTCAATTTTTTTAGAGAAGAAAGAGAAAGGAATGAGAGCAAAATGAAAATCTG
>TCONS_00071667 scaffold1721 115816-117711
GCGGAGTAATTAAGAACTTGCAATTTCGAATCAGTTGTTGTAGGAAAAGGTATCTTTCCTCTTCTGCCATTGATGGGGCCGCTCCATCCAACTTGCCTGCCGATCTGGGAAGAATCTAAGTCGGCGACCGGCTAGGGTTAACTGCTTCACACCACTGGATCTCGAATATGGAATTGTCAAACCCGACTCTCCTACGGAGAGATGAAATTGGAATCGGAAGAGACAAATTGGTAGTGGAAGTTGGAGTTGGGAAAGCCATGGCCAACAACGAACAGAGGAAGAGCAATATGTCTCACGATTTTAATTGGCATAAAGCTTATACAAGATGAGCCCTTTGCTTATTCATCCGGCTGAGGAAGATTGGAAAGTAGGTTTTCAACATGCAATTTAAGCCACAATTGAAACTTAATTAGGGGTCTGGATACGATGGGGATTAGGAGCAATGCCAAAGGTAATGGTTTTGAGTGCTCGATAACACTACCAACAGCAGAGTTATGGGGTGGTGAATAGGGAATGAAGTTAGTGGTAACTTCAAGACCATTTCAGTATGGTTCTAGCCGGGATTGTTTAGAATTATGAAGAAGATACAAGAGGTTGTGAGGCGTTAAGATGATCATGTCAAATTGACAATGCTTAGTCTTCTCACATGATGTACAATCACAATGAGTCAGTGATGATGATGAAGAGGGCTATGATATGTGGAATATGTTTGTTTCCTCTTTAGTTTTAGGCGATTTGTGTAGGTTATTGTCGACAAACCCTTTTGCTATATATGTATTGTGGTTACAGTTTTGGATTTATGTAGGTGTGAATGGCAAATCTAAGAACAT
>TCONS_00232515 scaffold561 10022-11550
CATTCCTACGCGCACCCACGCCTGAGGTTATCAAGCACGCGCCGGTGTTGCATTTGCTGGTTTTTCCCCTCGATTCGCTTTCTCCGCCGCAACTCGTCTTACACGGGCGTGCATCACTACCCTCCGGCCAAAATGAGCTTCCGAGATCGGAGCTCCGTGCGTCAGTTGGAGTAAACAGCCGATCTTCCTCCCAGACGACAGTTCCCACCAATAAAGTCACCGTTCACGATCACCAGTGGGGTGTAGTCCTCGAGTTTGTTGTCCTAGTCTGGGAAAGATTTTGCCTTTTTGAGGGATTTTGACTTTAAGGTTTGGTTTTTGCAGGACCAGTATATACTTGACACAGCGGATTGAGCTTCCTTTTGCTTGCACTCTTGCAGGCATGGTATTAACTCTCTCTACGCTAGATTTTGACCTGATTGATAAATTCTTAGGGATGTTATATTACTGCATTGTGAATTTGTGATGCTTGCTTCCTGTAATCTGATATAGGGTCTCTTAGTTCAGCTATGTCATCCAAGAGTGTAATTCATTCAAATTTGCAGAGTTTATAAACCATAATGCTTGCATAGTATAGGATGATCAAATTAATAGAGTTGAAGGATTTGATGTATTTAGAAACATGTATATTGGTACCGAGATACAAATATGTTCATGATGAACTTATCAATTCTATTGATGAAATTGTGTTCATCGCCGGGTTTCTACTTGTTGCAGAGTGTTGTACTAGTTGTGCAGTAGGTGTAAAATCATACTAAGGAGATTGGACAATAAACATGTATGAAATTAATGACAAAGTGATGCGAATCTGCTGTTTTGATGCTGGGATATGCATTACTTTGTGTTGGATTCCTGTCTCGAAATGGAAACACAAGATGAGGATGAGGTACGCTTGCGATGCAAAACCGGCATTCTCAGTTCGGCCAGTTTATGCGTCGGATGATAAAGCATTGCAGTAGCTACTGAAGGATAAATCTCTGTTCACTATAACTTTGCAGCAGAAGCAGACTTTGTAAACATCTGGGTTGGCCGCACAGGTCGATCGAGCTGGTCAATATGCGTATCTACATTGTTAAAGCTAATATATTACCACAAATTGAAGCTGCCTGAACTACATCCATGGAGGCTGTGTGATAATCTATCAAACTACATCGCACATGATGGTCAGCTCTGCTGCAGGGAGTACCACATTCAACTCATCAAGGAAAAGGCCACAAATTTTGAGTACCATTATTGCAGCAGAAGTAGATGCTGAATCATAAATCTCTATCCATGACTATAGCTTTGAGCCTGCGAACCATTAACAAATGTAAAAAACGTTGCAGACTTTAGTTTGAATCATTGATTTTGATATATATGTAAGCTAAGCTAGCTCTCCAACTCCATAAGACTTCCTTTTCTAATTCATTGGTGGATAATGTTGTTATG
>TCONS_00043777 scaffold138 593691-594478
GTGAGCACATCATAAGCATTTCGGATTTCACGTTTATGTCAGAAATTCATATAGGTACTTGAGTTTTGAAACCTTGTGTCGAAATTCAACTATTTTTATCGATATTTTTGTATACTAGTTCCATAGGTTTCCATCAAATCCAGTGACTTATCTATGTGTATACTAACACGAACGCTAACTATTGTTTATGTTTTATCATTCAGTTGATGCTTATACTAACATTTAATACGCATTATATTCCAACTAATACTTATATGTAGCTCTTTATCTACATAGTACCAACATTTCATAAGTGTATATATTATCATATCTGCACCATGTTTTCATTTATCCAACACTAGCATAACAAAAGGAGAAAACGAGAGAAAGGGGTTAGATTGTCAAATAAAATATGAGCTTTTTCAAAGAAAGGAAGTTTCTTTATTGATCAGAACTAGGATCTCATCTTCATAAAAATAATCCCAAGATAGCAGAGAATAAAAATGGAAGAGGAGCAAATAAAATTTACCTGACGAAAAGAAAGGTGCTTCCTCTTGCATGTCGTACATCTAGGTCTAGCTAGCGGCGGTTTAACGTTGGGAAGGCCTGTTTTTCAGCTTAGAAAGAGTCAAAGAGATGATAGAAAATTGAGAGACGGAGAAGGGAGGAGAGATTCGGCCGAAATAGAGGAGAGGTGAAATTTCTGAGGAAACTTCACTTAAATATGGTAGGG
>TCONS_00227185 scaffold524 128368-129478
TAGCGATGGCCGAGAGTATAAAACCAGAGTGAGATGGGAAGAAGAAAGCAAGAGCCCTAGGCCGAGCGCTTTACCACTTAAGGCAGTGGTGGCGTGGTATTCCACGAGAAAAGGTTTTCAATTTGTGGCGCACGTTAGTGTGATGGGCTCACAGTAATCAGCTCAAGGTTTAGCCAATGGCTCGCCGGCGGCGAGGAGGCTCCCCTGGTCGCTTCGCTGCACTAGTATTTTGCTGCCGGAGTGGCCGGACTTTGCCCCCACAATTTCTTAAATCCAATCCTCAGCTGGCGGAAACTTGCCGACTTTCCTCCTGCTGGGGCAACCTTGTTCATCGATTCAGCTAAACCAGGATCATGGAATGGAAGCTGTCAAGTTGATCATCATCCCCAGTAATGACATATGGGAGAAGATGAAACTAAGACTGCAAATGCTTGAACTGCAATTGATTGCTAGCTGCGAACATAGCTTATTAGTAATAACCACTTATAGACTAGTTCCTCTGTATCTTTAAACTGTCTGGTGAATGCTGAGCTTTAAACCTATGGCGGGGTCCCCTTCTTGCTGATGCTTAGTTGAACGATGGCTGGGGATTCACCATAACCGATTGTGAATGGAATTCCCAAATTTTATGTTTACAGCTTTAGTTTGATCCTTTGTCTAGGTTGTGCAGAAACCAGGATCATGGAATGGAAGAAACGAAACTCAGAAGGCCAATGCTTGAACTGCAATTGACTTCTAGCTCATAAACATACCTTATTAGTAACAACCAATTATAG
>TCONS_00210558 scaffold464 790608-795577
CTGAAAGAGGTCTGGAGCCTTTGCTGACTCATAGAAGTGAACACACATGGTGATTTAAGTACCTTGAAAATATTCAATTTGAATGAATTGAGAATCCTGCATTAATCATTTTGTTAATCTAAATAATTGGGTGTGCTGGCTTACATGTATCCTGAAACTTACCATCCAGGACAAGAATGTGTTTTCTCTAAGAGGTTTTTCTTGCTAAGAATAGAAGAGTTTCTATATGCCGTTCGAGGTGTTCATGCATGGCTGTTCTATTGTGTCATTGTTCACCCAAGTCCTCAATCTCTTAAATCCTCATTATCGGAATACAATTCAG
>TCONS_00240026 scaffold59 469360-469701
TTGGGTTATGAGAACTCCGTCCCATTTCTGAGAGGAGGAAGCAAGTGGTGAGGCTAGTAGTAAAGCTAGTAGTGTAAAGAAGAAGAACGAGTCGGTGAAGATGCTGGAACCATTGACGTCCATGGAACTTGTTAAGAGTTGGTTTTGATGGTGAATGAAGATGGAAATGAATGAAGTGAAAGAACAAGTGAAGAAGAAGAGTGGTTTTAGTAAATTGAGACAACATGTGAAAGCCTAAG
>TCONS_00206868 scaffold462 1458433-1461414
CCAGTGTAGGTTGGAACAAGTAGATTCGTACCGCGTAGGTTTAGGCTGAAAAAGCCATTCGCTAATGTCTTGGCTAAATTTACTTGAACTAGCTTTAGGCCACTTCACTTGCAATCTCTTAATAGTTAATAGGCAATTAGTACTTTGGTTTTATTTGCCGAAAAGGTTCAGCTGGGGCTCAGTGTTTCTAACTTTTTTGGAACTGGAAGATGATGAGCTGAAAAAATACCGTTCTAAAATGCAGAATCCAACCCTTGAGTTTACTTTACAGTTTACAAGTAAGCAACAAAAGCTGGAACTAGTTTGCTACGTGTTGCTTTTTATGCTAAGGATCACTGGCATTTGCTTGTAAACCTGAAATTATTTCGCGACAACAGAGACGAGTTATGCTCTGGATGCTCTCCATACGACTCTACACCTCAAACCAGTACAGTACATTTCCTTCGCTTGGTACCGCACTTCCATTTCCTTTTAGCTTTTAGCAGCGGGATAAGACTTTCGCAGGACAATCTGCCAAGTCAGTAGTCACACTCATGAAGCCATTTATAACAGGGTTATCTCTCAACTACTGCAAATGGCCTGGGGAGTTGTGAACCATAACCAAATTCAAGCTGTGTCCACCTGTCTACCATTATTCAGCTGGGGTAGAAGTCAGTATCCTTTGGCGGACCATTTCTTAGCTTATCTTGTAGATCCAATTGCGTTGGTACTACAGGCTCAGTTCCATTACCTGCCACGGAAAAATATCTTTCTAGCACCATCTGCAGCCAACAAATGAGACCAACATTTTAAGAGAATAGAGGAATATAATCCAGATTTTTCTTGTACAGAGGGAAAGGGATAGAATTTTTCAGCTAGAGTGTACGGTGGGAACCTAATAACCGTACTCTGTATATCATAAACAAGAAAGAAACTAAAATAGGTTCATACAACAGCAGCATACGCGTCAATTTTCTTTTGCCGAGCTCCCATGGTGAGTCCCCTGAGATATTCAGCCAAATTTATAAGATATCTCATAGATCTTCATAATGCGCTTATGAAGTAAAACCGTAACGAACATATCAAAGTTATAGAGACTTCACAACAAAGTAGAAGCAGTTCAAATGCTACAGAGTATTATATCTTCTCTGCCCGATCTAGTCTCTATAGAAAGGAAAATGCTTGGAAGATGGAATTACATGTTAATCATACGGCAAGTAGCATCTGCTGTGGTACCATGCTCATCTTGTAACTATACTCTCCACCCTCTGCACCACGACACGTTTTTTGTGTAGGTGAGCAGCAAAAGGTAAGAAAACACAAGTAGCAGGAAAATGTGGATTCTGAAATCTGGAACTGAGAGTCATATGGATCGTTCTTAAAGAAATCGGCAAATCAAAAGATGACGACTTTATGTGACTACAAGTCATCTTAAGGAAAAAATGTATTAGTGCATCTAATGGTATGACTTGCTATGAACAAATAACAAGTACAGGAGAAGTGAAATAGTTTACCTTTCAGCAGCCCGGACAGCAAATCTTCCAGCAACGCTGCGAACTTTGTTGGACTGAGGGGTCTCCTTGCCGTCAGATGATCTGGGAAGTCCAATTATAAACTCATCTACCTCCTACGTATAAAAGAAATTTTAAATCACATTGATGCATACTCCAATCATTTTTCGCTTACATCATTCTTCTGTTGAGATTGTTTCATACCTCATCTTCTGCAATTTTAAGAAGCCGTAGCTCAAGCTGTTGTCCTCGCATTTCCAACACCGTGAGGGGACGAACGATAAACCCTTTGCTGAGGGCAAGACCAGTGCGCGCCAATCCGAGATCCACTCCTAGACTGAACCCCCCTCTCTATTTTGGATCGTTCTTCCGGCGGAATGCATTTGGTGGAAGTTGCTCCACAGATAGAATCGCCTTTAACTTCCTCCAGTCATTGTGATTGCCAACCAATGACACATTTCTAGAGATGGTGGAGTTTTTATCAGTCCCTTTTACTTTTTTCCAGAACGTCGCAGTTGATTGATTAATCGAAGATCGGCGATGTTCAGAACTTCAGTGTCAAGACTTCCATTGAGAGCCGAG
>TCONS_00005784 C8296359 8-896
TCGCCACGGATACCAACCCTGCTGAGCTTTCCTGGACTGAAAATCTTGTCGAGTCGCTCGCTCCCAAGGTTATTAAGCTGATAGATGGTTCCCGGACCAATGGAGTGTTCTAGCTTCAGGAGCCTAAGGATACCTGCTGTAATCCTACCCATCGCATCGATCTCTGATTTACACAAACAACCTAGATGTCGGAGCTCGTCTTTACTAACAACAACCTCGATCGGTTGCTTGACAGAGAACTTGAAATTCTCCATTTCCCACTTGTCCATTTCGTAGACATCATCCGCATCTTCTGTCATCACCAAGCGAACCTCGAGATCGAGCCCTTCAGATGACTGGGCAACTCCTTTGATCCCATTTTCAGATACGTTACCAAATCTATAGGATGTTTCCGCACATCTGAATTTCCACCATTTTGCAGACAACTTTTTGCCTTCACCAGGA
>TCONS_00018590 scaffold1123 183381-184118
GAAACACTGGAGAGGAGAGGAGTACCTCCATGAAAGCTCAATCCTATTGGTCACTCAGCTGCTCTTGGTCCATCACTCTTTCTTTTTGGACTCTCCTCTTCAGCTTCACTTGCTGCCTGTCCTCCTCAACCTGCTGCTTCTTCATCATTTCTCTTTCCTGTAAGTAACCAACCAACCAACCAAACAACCCTTTTTCAATGGTGATTTCCTTCTGGTCTGTTTTGGTCGTCACCTTATCCAGTTTTCCTGTTCCCTGACATGGGTTCGTCTCTGTTGATTAGCTAGTTCAGCGAAGTTGATTTGATGATTACCTACTCTTTACTTCCTTCAAATTTCTTCTGGGGTTTCACTGTTTCTTGCATATACAACTAATACCCACCCTGTGTTTTGTTTGTTCAGTTTGGATTCTTGGTTTGAATTTTTGCGGTTCTTCCAAAGGTGTTTTGAAACTTTCTTTGTTTGTACTGTTGTGGGGTTTTTTGGTGAATCTTATGAGAGGGTCTTCGGAGATGTCAATTTCCAGAGCTCTTCTTTTGGGAGTTGTTGGTGTATAGGTTTCCTTATCCGGT
>TCONS_00174642 scaffold361 1030750-1033096
CACAATATCAAGATGACATCAAAGATCTCCAACTTGTCAAAAACAAGACTAGCAAACTCCCAATCTGTCTCATTCGTACACAATGTGAAATTAAAGTCTTGTTGTTTCAGCCTATATAACAAGTCCTTGTAAGATATTACAACCTTCAACATCGAGTAGGTGAAGTTCCACCTAGTGGGAACATCTTGGACTAGTTGTTTGTCAGAAGGAATATGAAGTTGCTTCACAGCTTCTTCGAACAACTCCAATCTCTTAGGCGTTGTCGTCAAATATGTGACACTATCTCTAATCTTCTTGATACCACCTTTCAATATATCCAACCCATCCTTAACACTCAGATTTAGTACATGAGCTACACACCGCATGTGCAAAAAACACCTTCTTTGATAAGGAAGGATGGTACCAATTTATTCTTCAATATCTCCATCATCTTGTCGTTAGTATTGCAATTATCAAGAGTGATGGTAGATACCGTAGCATCAATATTCCAATCCATCATACTTTCATGAAGTATTGCTCCTAGTCTATCAGCAGTGTGAGGTGCTGGCACATACATGAACCTCAACATGTGGGTATGAAGATGCCACTCATTTTCAACATAGCGTGTCATCACTACCATATACCCCTTCTCCTGATTAGAGGTCGTCCGCATATCGGTAGTGGTTGCAACCCTCCCATTATTACCATAGATGAGGCTCTAAATCTTCTATTTCTTACGCTAGTAAGCGCTGAGAATATCCTTCTTAATTGTATTCCGAGACAGAACATGATAGACAGGCTGCAGAGAAGTGATGAACCTTTTGAAATACAGATGGTCCACAATAGACAACGGATACTCATGCATTACTATGGCGAAGCCTAACACTTTCCTAGACACTTCCGCATTGAAGGTGGTAGGAACGAGTTCCTTCTTGAAATTAGACAAGTAAGGGTCGAGTGTTTTTTGTTTTCTATCATGAAGCTATCTTTGAATGCAAGCTAGTTTATGAATCTTCAAATGAGAAGTTCCATTGTTTGAATCCCCACCCAGCAGCTTCCGGAAGTGCTTACATCTTGCCTTGATGAATCCCCTGTAATTAAAAGAGCCTCCAGTATCTTAAACTTAGGTCTTGACTTTTGATACTCCTTGAAATTTGAAATATAGGAATTCTACACTCGATAGAATCGCTCGCTGGTGCAAAGTAGCGCAGAAAACGAAGAACATAATTGGTGGTGCAAAGAAGGGAATGGAGCAAGATATGCATTTATAGCTGAACCTCTTAGATAGAGAATCCATAGAATCGATTCTCTATTTAAGAAACCCTAATTCTATGATTCTATCGATAAGGAAGGACTTAACCATTATTTTGGTTAGTATGGTAGATAAGCAGCAAGTTTGCAAGGGGAAGTGGGAAGATATCAAGATAATGATCAAGGAAATTTCGGTAGCACATTTGTCGCCGACGAGGATATCTGAG
>TCONS_00164706 scaffold34 1903937-1906074
AAGAGCTTGTTATATGAAAAGAGATCGGACTCTGATGCTGGTACTGAACAGTCATCTGAAAGATCCTCTCCAGACAAGATGTCCACTTGCAGGGGAAAGGAAGCTGCAGCAAACAAAATGGAGAGTAATGAGCTAACTTTGACTTTCAGCGTAAGCTAACTTGTAAATCTTCTGTAAATCTATTTAAAGTTTTTGTTTTAGCATAGCTTATTATGAGAGAATTTCTATCCCTTTTTTCTGAGGAATGGAATCCATCGTTCAGACTGTAAATTTTGATCAAGGAGAAATCAGCACCACTAAGTATCTCTACTATTTTCTGTTTAGATATCTGCTTATCAGCTAAAGTATATGAAAAACACTGTAAGTTGCGTGAGGTAGAGTTTACCTATTCTCTGATTCATTTCCTGCATCCTATACTTGGAAGTCCTTCTAGAAACAGCAGAAAAAAGAATCTTACAGCTGTTAGATGATGGTTGTTCCTTCATTTCGTTTGAGGAAGAAATCAATGACAGAAACTGGAAACCAGTAACATTTCACCACTACTATTCATTATCAGGCAACTCAGCGATATCATGATCTCAAAGTTCAGCTAAGCTTCAAGTTAAAATTAGATTCATAAACAAGAAATATACCATTATGATGAACGATTGTACCGTTACTGAAACAGAACAAAGCAAACAAGAGGGAGACAAATCATAGATGAACGAAAACCACAAACGGTGGTAAAAGGAAAACAAAACATGGGACAGCAGCAATCCAGAAAATCTAGCTCTAGGCTGACACGCAAATATGAAATATCCCATATTCTTCCTCTTCTTTCAAATGAGGAAAGAGGGAGAGGGAAAGCACTTGTCTTTCCCTTCACAATCGCTGGTGTCATTCTCGCATCTTAAGATACCACAAATTGCATAATATTAAAATTCCTATCGGCAATCAAGAGCCAATAAATCCAATTGGGCCAGCTAGTAGAATGATCGTGGCATATGCTTCCTTATTCCCAGCCAAACACACTTCATAGGCCTAAGCTGGGAGTTTAAAAGGAGCATAAGACAATTCATAGGCTTCCTAAGAGAACTTATACATACTGCTAATCACAACACATGGAGCAGTTGTATGAGTAACAATTTAACATTACCTTGGTTTGCAACTCAAATGCTGGCCAGTCTCACAGCTATTGCTGGCAATAGCAGTTTCCAACCCGAAGATACATCCTGTACCATTCCATCACTTTAAGCTTTCTCTGCATCTTGAAGCTCCACTACTGCTGTGAAATTTACAATCAGTGACCTAATTGTATCGACGCCATCATTGACCTGAAAGCTGAATTTGAGTTCGTTTCTCGCGGCGTCGCCGTGACGGTGGAAAGGAGAGAGATAAGGCAGGGAAGGATGTACAGGTAGCTGCAACCACAAGGATCGAAACAG
>TCONS_00219647 scaffold488 62618-64506
GTAGTGAGTTGACGAGAATGGCCTCCTCCCTGGATCACTTTCTAAGTCTCTGTTTGGGTGGTTTTCTGAATGGTCAAAAGTCAAAAACCTTAAAAAAGAGTTTGAATAAGGTTGAGTGAAATGGTAACCTGGTAAAGTGATTGATGAAAACATTCTGCTTTCTTTTTCTGAGTGAAGGAAATGAGGGTAGATGAGGGAATTGCAGTACTTTTCAGGGGCTAGAGTTGGAATGAAAGATCAAAGAAGTGATAAATTAATGAGAAGATAATAGTTGCAAAGGGGGCATGTGGACACTGCCAAGTGGGCGTGATGTTTCTTCTGCACATTCGAAGGGTTTACTTGAAACTGCACATGGCATTTCTGCCGCAGCAGCTGCAACCACATGTGCTCCATCCGCATGTACATACAACACCTTCTTTACTTGACTTGATCCATCAAGACTCGTCCCATCGTCCCGCTGGATCCAGCAAACCTTTCTTATTGATCCAGTTGCACTACACAGCTAACGACCAAGTCGGTACAGTGTAAATGAGTATGCTTGCAGTTTTCAAAGAATCTTGAACGCGTTCCCATTTCAATCAAGCATTTAGTGGCTCATCCTCTGTACCCAACTCCCTCATTGCTGTCCAATCTGGGGACTCTGCAACCAGGCGAATTGAAATTAGCACAAAGCGTCACATACTTCCACTAACGAAAACTAATGTAGAACATATGCAAATGCCAGAAGTTGATGTCCCATACAAACGGTATGGTAATTTAATCATACTGTACCCTATTTAGAAACCATTAGATGTAAATCTAAAATCGGATTGTACAAGATGGAAGTAATTCTGTAATTGCATTTGTCTTTTTCTCTTCCTTTCCGGTGATAGTCCAATATTCTCCTATGGTCGGTTGCATTAGACAACTTAGAGCTTCAATCAATGCCTTCTATAAGACTATAAACAACATTTCCAACAAAAGAATCTCTTAATGAGAAACAAAAATAAATTTATGATAAAGGGA
>TCONS_00113573 scaffold26 10295-11557
AATTTATGTTGTTGTGCAGAGATTACTTGCTGGTTGTAGGAGTGGCTCTGCAATACTCTGTCACTGCTGTGATAGTGAGATATTCATACATATTTACACATCCAATGGTGTGTCACTCCATGAACTGACCCTATTGCATTGATCGATGATGGTAATCTCGTGCTCTGCGGGCGTTTCATAAAGAGACAGACGATCAAAGCTGCGAGTATGAAACGCGTCCACTTTCTCCAAACTGAAGAGAACCTGTGCCTCTTCATACAAGAGAATTGTGGTTGACAGCCACCGTGGACGCCTCTCCCAGAACAAGATACACTTGCCCTCATTGTAGCTAGAGGAGGTAGGTCGACCGACAAAGAGATCATGTTGTTGCTGACGAGAAACCTACACCCCTACTGCTATACTTCCTCAGACTCGGGGGTGAGGAAATTTCTCTTCTTGCTCTGTATTCAATCTCTTTTATTACTTTGAGGTCAGAAATTTACATTATGTCCTTCATAACTTAATAGCCTGGGTTTGAGGTTTTCTAGATTAACATTTCATGCAAAAAAGTAACATCATGGTTGACAAGCCACTTCAAAAAGATGGACTGAAATAGAATATTGTCATACCAACTGATGAACTGCTTTGGTGGTTATGAAATTTACTTACCGCATGTTACTCCCAATTATTTCTCTTCTTAAGTCTTTGTCCCCTTTGCAAGCAATGAGTCTTATCGACCCTTTTCACTCTATATAAACGTAT
>TCONS_00040937 scaffold133 25661-26528
TGTCTTAGAGAAGGCAAGAAATACCCTCCTCAATTCTAATAAAGGGCCAAACAAGAGTGACATGGAAATGGAGACACTTTATAATCAATCAGGCTGTTCGTTAGCAGCAGTAACAAAGGACAAGATGAGCCATTTATGACCGACGACTCCTATTCTTCAGCAACGACACTGATTTCACCTTTTTCAAGCATGTCATAGAACGCTCTTACTTTCCTCTGCTCATTCCAGTGATGCATCTTCCAAAGACCACCAGCGGCCATGCCAAGGGCAATCCCGATCACTATTTCCTTGATAACGCTCGGTCCTTTCAACGTCGGATGTGGAATCCTGCCAGCCATTTGTTCTTCTTTTGCTTTCTCCCCGTCGGAGAACAGATCGAGAAGTAGAAAATCGAGGAAACTTGTTATACGTATTAATGAAT
>TCONS_00115142 scaffold261 920815-921259
GCTGGACGAGCGAAGATCAAGGGCGAGACGATTCTGGAAAACACTTACGGTGTCAACCTACGCTACTCTAAGTGGCTGGATGTAATAGCTCTCCTCGGCTTGCTAATAGCTTACAAGGTACTACTAGTCGTTTCTCTCCACTACAAACAGAGAGAATCGTCGCCGTTTAAACGGTTCTTCCACAGAAAGAGCAGCATCCAGAAAGCTTAGTTACCTAGCAGATACGCACCAGCAAGCAACTCATAATCAACCAGTAAGAAAATCAACCTAGCAAGGGCACTGATGCAATGTAACAA
>TCONS_00049453 scaffold148 79903-82653
ATGAGAACCTTAACCCATTCATGCATCAACAACATGAAGATAGTCCAGAAGGGCAGTCAAGCTGAGGTTTGTTGTTGAAAACTTTAGGTGATACTAGTGTTATGCATTTGCTTTGCTATTGCAGAAGAAAATGGGCATTTGGAGGAAAGCTTTGCTATTATGGGTTCAATTCAAAATATACGACAGCGTGGTCAAAGTGTACAGAACAATAGCCTAAAGTTGAGTTAGAATTTGAAAGGTTGAAGTCAAAAAGGGTAGCCAATAGCCATAGTGATCTTCTGGCTCCGTCGCTCGTAATTTAGCCAAGAGCACCAGCTGAAGTTACTTTGACAGAACAAACTACATTTATTTTCCCCGTACAAGGTTTTAACTAATCATCAATAATTGTAAACAAAAATATTTTAGAGTAATTAATATTTGCTCCATTATCCTTTTTGCAGCAATTGCGTCTCTTTTAACAGTTGAACAATGTGCAACTAGCAGCCCAGCTTTCCTTCAGAATCGTCGCATCTCATCTGCAATCAATGAACGTCCCCAATTGTAAGAACCAAGAAAATATGAAATGATAGAATCTACAATGTTCTCCACTTCCGCACAACTTGTGGGTTCAACAAATTCCAGCCCTGGAATTACTGGCCCTGTAGTGTTTCTAAAAACAAATTCCAGCCGTCACCTGGTATTTTGTTACGTGGAACACTATTGAGGGATTGGAATGAAGCAATACATTACATGGACTGGATGGTCTTATGTATGCTAACAGATCAGATATTTAACAAAATATGGACACAGCACTTAACTGAACACAATAAGACAACATAGTTCCTAAGAATTCTCAAGTGGTAGCCTAGAAGGTAAGTGGGGATGAAAACATCCACCGCATCTTGAATTCAAACTTTAGGCCTCACTTCAATTACAAATGAAACATGACGACTTTGAACATTTTGGTCATATAAAGTAACAGATTCTTCAAAGCTTGGACCAAACTGACCACAGGCTTGCTTCTTTTGCTGATTTTTGCGGTTCCTTTGTCAGCCGGGACGAGTCATCATGGCTCAGACTTGACAAGTTCTTCAACATAATTTTTGTATTTACCGATCAAGTCTCTTCTTTGATTTAGCAATTGCTCAGTTTCTTCCAACTTGTTCTTCTGTCCGTCAACAGTCATAGACTTGGAGGTGATTGAGCTGGAGATGGAGTTTAATAGTTGCTGGCACTTGTCAAACTGATTATTCAAATCATTAACCTGTCCTTTCGCCATAGGAAACAGAAGAAAAAAAGAGAGGATAAAACCCATGAAATAAAATATGACAGAGAAAGACAAACGCAGTGGTAAAACATGACAGAAACCGAAGGGTGAGAAAGAGACCACGACATCAGAGTGTTGATCTCGAGTCCCATTCTCGATAGCATCAGCTAGTTTATCCACCCAAGGGGAGAGATGGAAATGGGATGCCAGAGATTGATGGTGTTGATTCTGCTGGGGTTGTTGCTGCTGCTGTTGTTGTTGGTGTTGCTGCTGCTGAAGCATGCGCTGCTGTTGAAGTTGAAGTTGTTGTTGTTGTTGGGTGAGCTGCTGAAATTGTTGTTGGTTGAATTGTTGCTGAACTACTAGTTGTTGCTGCTGCTGAAACTGATTGAATTGCTGTAGCGGGGGTTGTTGCTGGAGAAAATATTGGTCTTGATTGGAATGAGAAGGGGAATTTGTGTGAGCCGTCAGGTTCGGGATCATCGTCCACCCACCACCTCCGCCTCCGCCCATTCCTCCTCCAAATTGATTATCCATTACCTTTACCTCTCTCTTCCTGCTCCTCCACCAACCCTACCAAGATTATCCCGGCAACAATTTTTCGCCAACAAAGAAACAAGTATCGATCTGCAACTGCAATGGTTAGAGCAGTTTCCTCCTCTTCCATTTTACTTATTTTCAATTTGATTCAAATATTTAAACCATCCCTTAAGTCTGAATCGGGTTACATTTCAGTCCCGTAATTTCGGAAATGTGCAGACTCGTTCCGTATT
>TCONS_00003210 C8137985 3-537
AGCTCGAGATCAGAGTAAAACCGCCCTTCAGCTACGAGTGCATTATCAATCTGCTGATCCTGTTGTGCCTTAATAGCGGCTTTCACTTGATCCTTGTCAACATTTCTCTGCAATTTAAACATTTTACAGCACAACTGTTAAAGGACCACAATGGATTAAGTAGCTACAGAAAGATTTCACGTGAAAAATGATAAAATCTCCAAAAAAGTTCAAAACTTTTTTATGCTCCAAATCAGTAACTCATAAGTTCCAATCATAAATAACTGGTTATAATTGACTTGAAATCTAACTCAAAATAATCAAGTAACAGCTAGATCATGTTTCCGGTTTCATAACTCTAGAATTAAAAGTAGGTTGAGCTTAACAGGTTAACACGACTGATTTAGATTGATATAGCTAAAGCGCATGTATAATTAATAGTGAACATCAACAGCATGAATGCGCATCATGTGAAATCAGACTTACCCC
>TCONS_00219760 scaffold488 1360753-1362524
CTAGTCACAGTCCTTGGAAATGCATACAGTAGCAGCGTTCCGCCCTCCTCGGTTAAACCAGTCTCTCAGCTCTTGTGCTTCAGGAATTTCTGGATTTATGAATAGCTGAGAAGATGAAATCGTCCCTACAGACTTCCCAGTGAAATCACTAACCTTTCCTGCTTTCACAGCTAGTACTGGAAATATCCCCGAATCCACCATCTCTTGCAGACCTTGACCTTCTTTGTTACAGAAATCTCCCCAAAGAGTTAGCTCAACACTTCTGCCTGAACTATCCTTCACATTCACGGTTCTTCGCTGAGTCTCCATGCCATTCTTTCTCATGATAGAGACCGAAGGGTTCACGGATGTCACAATGCCAACCTTATTTCACCTCCATCTGAATCAAGAAGGTCAAAGGAGAAGACCTTCCCATCTCCACGTGCATTGTTGTAACGACGTGCATTGTTGTAGCGACGGAGATCTCCTTTCGCAGTTACCCGGGCCTTGATGGCCCACCTTCCCTGGTAAGGATTCAAAGCAGCAATTGGAATTACTCTAGCTGGTGCTTCGTTCTTCATGATTGCTCCTCTATTTATATAACTCGGAGGCGGTTGGTATGCAGGTTGAACGGATGGTCCATAACTCTGTGCATTATTCCAAGTAGCTGGTCTCATCATACCATTGCTGCCATTTCGGGCATTATTCAACAGAGGCCGAGTACCTTTCACATTGGTTCCTTGATTTTGGGGGAAAGAGGTAGGCTGCAGGCCCTGCATATTGTTTCCAGCATTTTGGGCATTGAAAGCTGGCCGAAAACTTTGCATATTACCACCATTGTTTAGGGAACTCGAATCGTTGTAAAATCCGCTGCCTGATTGTGCTGAACTGACGTTAGTAAGGGTCTTCTGAGCAGTCATATCAGCCACGCATTTAGGATTTCCAATTATTCCACAATCCAGTACTATAGTTTCCATTTTCAGCACGACGATAATCCTGCAGAACAACAGCAATTGGTCCATTGTCAACCAAAGCAGTGGTACCAAAATTACATCATTCTCTTTTTTCAACTAGAGACAAACACTACGTGCTATAGCATTCTATTTGCCAAGCAGCATTTTTCTCACAATTCACAAGCATAACGATATAACCGAGTAATGTAAAACCAGAGCAAGTCAAGAAGATTGAAACAACTGAAGTAGCATGTCTATAAGTCAAGTATTCCATTTCAAATTAGATCGATAAACAAACTTTTGAGAATATCCTGTCCTATCGCAGATAGCAGAGACGAATTCACAACAAACAGATGAGAGATGGTATCTATTCCAAAATAGGACGAGAATCTTTCTTCTCTAGGATAGGAGTAGATCACCAGCTACAGAAGCAATTCCATCGGTCCTTAACAGTCATGAAAAATCACTCGAGAAACCAGCAATGGCCACAGGAATCTCTAATGCCTGGATATTGACCTAAAACTTCTAGTCGAGTTTAAAATTGAAAATGCTGCATAGAAATTCTATTTGGAAAGGACTGA
>TCONS_00040042 scaffold132 817419-822172
ATCAATGCCCCTTTCTCTTTGAATTCTAGCATATCCAATAAAGATGCAATCAATACCTTTTCTCATAATGTCTTTCGTTTAGGATTTTGGAGGCGACAATGATAGCTCGGGGTTTCTTTGATTAAGTCGAAAATCCGAGGGCGATGAAGGCCAGAATCCGTCGCTGGCCATGGATTTTCCTCCGATCTACTCTCTCAGCATTTGACTGAAGAATACGGATGCAGCCTCCACTGCCCTTATGTGGGTCTCCCGATTCACAGTCGTCACCCTCTTTCTCCTGGAACCCTCATCTGCGAATTTCATAGTCGCCGTTCCATCCCAAATTCAATACTAAATCGAAGATCCCAGCTCTTGATTGCCTTCGCCTCTCGACTCCATCACAGTTGCATCGGGACGCGATCATGCATAGATCGATTCCCTCATTTTAAGTTCGATGTGGAAATTCCGCCGGTATCTTGGAGGGTCAAAGGCTTTACCAGCGACGCCATGTCAGGTGTGTAAAGAACACAGCGGGTTTGCTGTTCTAGTTGATCAAGCGATGTGTGCGGTTCTCAGTGATCCTGAAAAAGAACAAGGCTATTCGAAGTGAAGAAGGCTGGTTATGGACCAGAGGGAGCACGAGGAATGGAGGACAACAAAACTTGATGTCTGAGGGCTCCATGAAAGTGAGGAAGGGGGGTCGAGATTTAACTAGGGGGCGAAACTAGAAGGGCGGCCAGACAAGGTCAACAACACAGAGGGCATAGCTCATTTTCGCTTCAAGACTGAAATTACGGTTCGTGAAACCGAGAGGCCGAGAGTCCCCATGTCCCTCAATGGTGATTCCCGATGATTCCCTCGACGGTTCAACCCCTCCTCTCTAGGGTGGCGATTCCCAGTCTAGACGTCGGATTCTTCTTCTTTTGCTACGATGATTCCCAACGATTCCCTCATTGTTCTGGAATCTGATTTAAGGTGAGAACACATCTCCAACCCACTATGGGTTTTATTGTGAGGTTTTGATTGTTTCTTATTTCTTTGCGTAACAGTGGTCATCGTCGATTTGTACAGGTGCGGCTGTTGATTCTGCGAACACACCTCTACTACTTTCGTCGGTGAACAACATTCAATTGAGGTGTGAATAATGATTGATTTATGCTCCACTTTGGTTTTTGATTAACTCTACAATAGCTTTCTATCTGCTATCTCAATTGTAAAATCCTGCCAAAAGACATTACATTACAAGGATGGCTTGTAAAATCTAAGAATATATGCTAATGGCTTCAGTTAAAATCAGGGTGAGTATTGAGCTTGCTTCACTACTGTCTATTGAATACTCAGAACTGAATTTTGGTCTTTCTTCATCCCACTTAACTATCTCCCTCGCATATTTAAGAGATGAGTTGATAGTGTCAGATGCTATAGATTATATTGATCCTGGGCCTAGTCGAATATGATAAAGATGAAGAGGGTGAAAATGAATATGTTGATTCTGTAAGTATTCTTAAATTTATTTATAGTTAGTAGAATGGAATAGTGCTCGATATTGTGACTGTGACTGAATTCTGGCTGTTTGTTTTTCAATTCTATTTCTTGGTATTGCAATGGTTTTGCATCACTCATTTAAGATATATGAGACTGTTGCAGTTTATAGTTTCAAAACACATGCTACTCACTGTGTTTCAGTTAACAATGGAACTCGGTAAGCTCAAATTCGGTCTCAGTTTTAAATTTTTAGCATACTCATATTTCTTTTGGCCATTTAATTTAAAAAATTCTCTCGATGGTGTTTGATGGAGCTCATTTCTAGTATTTTTGTTACAGAGTCTGGATGGTATTTGATGGAGCTTATTTCTAGATTTTTTGTTGTAGAGTCTGGATGGTGTGTAATGGAGCTCATGAGCTGTAGTAGTTTTAATGGAGTGTGGGGTTTGTAGTTTCAAATGTTGGGTATTCAAAATGTTGCGG
>TCONS_00091727 scaffold215 75469-83159
TGGAATTTTGGAAATAAAGAGGAAAACTGAACAAGCTGGTACCTTACTGCTCTCTTCCATGATTTGAGACTTCCAGCTTCGTTGCTACCCAAGTAGAAACGCCTACATCCTGTGAATTTACTGCCAGTCTATCCCTTGTCGAGCTAACTGATATAAAAATTTCTTCTACGAAGAGCATGTCGTGCCCTTTGTTCTCCACGAATATTTCTGTTGGACTGGAAGTCGTCCCAGGGATTGGAAAGCTGATTTCTTTCTATTCATCAATGTTTCAGCGATTGAAATAATTACGCAGGGTAACAATCAAACAATAAAGGTGTCCCTACACCTTTACGCTAGCAATGAATTTGCTATGCGGACTGAGACTATTGAATTTGCTATGTGGCCGATCACCATACAACGAATAGAAGGATTAGCTGACGATTTACTTTGACTATAGCACCGGCCAGCACTTGCTGATTCACTGTTGCAGTATCAGCTCACAATTTCATAACTAAATCTCCTCTTGTGAAGATTTCGAGATCATTGTTGTCTGTCTAGCAGGATCCGGTGGCTGTGTTGGCGGCTGACAAGATTCCCGAGTTTCTCTCCCAAACTAGAGCGGAAAGCTACGGGCGCCGATTTTCTTTTTCCCGTTATTTTCTCCCAAAAGCCATCAAAACCTCCTAGGCCAATGAACTGAAAGACACTAAATGCTGAATATGGCCTCCAAAACCAAGTCGCTCCCCAACTTCATGGTATGCGGTAAATGTTTTCTCAAGCACTGTTAACTTTTTGTCTGCTGAAAGTGAATCCTTAGCTCTACCATCCAAATCTTTCTCCAGCTCTTGAGCTCTGTAAGTATGGAAACTCGAGTTTTCGCATTAGAGATCGGATATTTGTGCCCGAGCCAGTTAAATTTCCGTCAAGGATGCAGCCTGTTGAGTCCTCGCCTCAGAAATAACGGCCTGGAAGCTAGGTGAGTATCAATAAAAAGAATGGCAAGTCAGCCCGGAAAATCATATTTCTACTGTCAGTATTATACAATAATTTAAAAAGCAACCCATGGATCATCCTCTGCTTGAGGAAAAACCACAGAGACATCATCCTTGATCCAATAGGAATCAAATAGACTATGCATCATGCTTGATCGAATATGCCAGATCACTCAATCATCTGAAAGTTTGCAAAGATAACGAAGAGTTAATCACTGTTAACCTAAGCTGTTTCTTTAAGTCAAATGAAAACAAATGTGCATATTATCTCACCAAGCAAGATTACTTTCCCCAATCTCTTTATTGTC
>TCONS_00278350 scaffold773 28465-29756
ATGGGTTTCTCAGTTTTGAAAGACCTTGAAGTTATGACGAAGTGGATGTCGCGTTCGCCTAGTGAGGATTCACTGAATTTTTTAGGAGCTCCCTCAGTGAGGTACACCATTGAAATGCACTACAATGGTGTCCTTCACCCAAATCGAGATGTGGACGGATTAGTGGCCTATTCCGACGTCATGGAGCTGAATTTTTTCTCAATGACAGAGATAAACAAGATGATCGATTGCTGAATATCGAGTGGGAGTACTTTTAGATCTTGTACACAACACCGGAGAATGGAATACAACAAGGTTTGACACCTTTAGAAGGAGAAACTGATATTATCGGTTTCAATCTTGCCATCGAATGAGGAGTTGTTGATGAAGTTATATCCGAGGAGGTTAACTGAACAACAAGCTAACCTACGGATGTACAAGGTAGAGTTGGATTTATGGTGCGGCTCAGTCCCTCTATTTGCAAAGACAAGGTCTTATATTACAAGAGCTTGGTTCCGACGGGAAGAAGGGTCTAACTGTAGGGGAAGAGGCATCTTATAGTGTGGTGTCTACCAGACCACCAATTTCAGACCTTCTCTGTCTTGAATGGAAGAAGAACACTGCTTCGGTTGATGTGGATATGGTTGACCTGGTGGAGAAGACATCTGATGCAAAGACGGTTGAGATGGGGACAACCAATCTGGTGACACGAAAATGGCCGACTTTGGAGACAACACTGCTGGGGAGAACATAGCTGATGTCAACATGATAGAGTTGGAAGAGAAGACAGTTGACGTAGAGCATCCACTTGACGTGGAGCAGCCCCATGATGTGGAACATCCTAACCACATGGAGGTGCTTCGTGATGTGGTGCATCCCTATGATGTGGAACGGCCTAACCACGTTGAGATGCCCCTGTGACGTGAAACAACGTAATGTTGCTGACGCATGTGAGCAAATATGGAACGAGATATTGGAGGAGTATGAGATGAAATTGGCGGCTGAAGTAGCAGAATTGCAGAAACAGATGACAGCTGGCCAAATTCCTTATTCGGAGTCAGACATACAACCTGATTTGGAGTCAG
>TCONS_00095772 scaffold222 165721-167962
AGAGTTTAAAATTTTATTTGTCACTTAACATCATTTCAATTAATATTAAGTCACGTTCATTTTTATTGGTCAATTATGATGTTTAACTTTTCGATGCAGAAGTCCAACAACGACAAGTCCCATGGAAGATGAACTCCCTCATCTTCTTGAGTTCTCCGGCGGCGATTGGATCGAAAGAAGAGAGATGGCGGTGGGCGGAAGATTTTGCAGGATGTAAACCCAATCCACAGATCCACTGATCTAATCGCTGGCGAGTCCCCTGGTCCTGCTACGATTTTTCTTCTCATTGGATTGGTGTTCCCTCCATCCTCTATTTCAAGTTTCCCATGAGGTTGGATATTGGTTGTCGTACCTTCCTCTCTCTCTCTTTTCTCTGCTGATCCCCTCTTGCTCGCTTCTCATCCGACCACCACAAAGACAAACAGCAGATCGGAAGAGCAGATCGGAAGAGAGATCCGAAGATGGTCTTGAGCGAGAATGAAGGAGTATCCGCCGGCCAACAGATGATGGTGATAAAATGAATGCACCCCTCTTGCTCCGACCATCACAGAAACAGCAGATAGGAAGAGAGATCTGAAGATGGTCTTGAGAGAGTAGTATCCGCCTGCCGAGTGACGACGATACGGATTTTCTCCAGGGCTCCGTTGATCCAGTGGCGACGAGGGCCTCTGTGATTCTCAGCCTTCAACTCTCTGGATTTTCCTTCTTTCTGGTGATTTCTGATACGGAAGAACGGAGGACGGAACGGAACCTAACTGCCTATGGATTTAGCTAAGAGCAAGGGGGAAGGAGATCCCCCAAGGCCGAAAACCAACTCCAAGCTCCATGGCTGGGACCACCTTCCGAGTCTAACTCGGAGTAAAACGTCCACATCTTGAGCGTCTGAGTCTGGTATTTTTGCCCCGTTGATCCGGAGAAGCCGAATAAAGCCCACTCGGTGCCGTCTTCTCATTGAGCC
>TCONS_00054177 scaffold151 1646211-1647051
CCGAAAATCTCTGAGCCACCGCTAAGGATGTCCACTATAGAAATCCACTTTGATGGTCAAACGACGCCATAAATTGGTCTATGGTTTGGTGGTAATTAACCAAGCTGGCAACGTGACAGGGACCCAAGCACCACTGGTCGTGGGAGTGCTTTAGGATACTGGGAAGCATTGATTTAATCTGAAGATCTAACCCTGGGCTCTCCTTTCTCTTCCTCCTCCACGCCTCCTATGCGAGGGCTGACTGGATTGTGAAGTCAGTACTCTTGCTAGGTTGGATTTCCAGGTTTCTGTAGCCGTGTCTCCAGATGTTGTCGTCTGATGTGCAGTCCATCGTAAAAAAGATTTGTGCTTAATTTTCCAACTCCATATGTCGCAGCAGCTTTCGAAAGAGTATTTCATCATGTGATACACACAAGGCTTAAAAGCCAATATAGAGATGTCGAACCGTCTAGTTCGCAGCTGGAGTCTTTTTTACCATCCTTTGGTGTTCGTGCCACCTCGTGATGGGATTAACAACTCCATGTGCTACTACCTTGGCGAACACCATCTTCCCACCCACATACCTTTCCACGGATATCGTCATGTGAGCTCCGCCCTTTGCTCACCAAGACTGTTATGGAATCAGTAGGAGCTATATATTTGTTTGAAAATTGCAGCACATTTGTTTATTATATGTTCATAGGCGGAGTCAGAATGGATTTGAGTCATGA
>TCONS_00110824 scaffold251 547838-549639
GCCAGCATGAACACTACTAAATCGGATTCATAATGTAATGCAAAGAATCACATAATAACAGACTAAAACAATCATACAGTAACAATGTCATGGAGGAGATAGATTCCAAAATGCCCTTTGCCTTGGCGTGTCAACTGGGCTTCTTCACTGGTCTTTTCTCAGGAGCAGCAGGGAAAAGATCATCTTATTGTATGAATAAAAGCTGGCAAACTTCACATTTCTCACTCCAACTTCCTTGTAGTAAGCATTCCGTCGATCATGGGTTTCCAAGATCATCTCGTCTTTCCCAGGTATCGGATGAACCGAAACAGACATCTGGGGAGATACTTCATTCCAATCTTCTGTTTCACTTGTAGTTGTAGCAGTAGTAGATGTTCCTTCCTTATTACCATCACGAAATTTCCATAGCTTCTGTGTTGGCGGTCTTGCGCTACGCAACACAGTTGGACACCCATCCAATTCTATTATAAAGTCGCGGGGGGACAGTTGACACCCTGAAAGTGTGAATTCGGGAATCCTCGTCGTCCTAAACTTCTCCGGTCCAATTTCAAATGCCACTAAGGATTCGGAATACCTATTATAGTCTTCAATACTTCGTCGTCCGGCCCTGTAGTGGGTCATCCAGTAGATGGAACCATTGACATAAGCACTCTTAATGAATTCAAATCCAGGAGGTACTGCAGCATCAATTATTCTCCAACTAGAGTCAACCCCTACAGTCAACACCTCACAACAAGCCGGACTTATAGATGAAGCTTGCCAAACAAAGACAGCTTTATATTCTCCGGTATCGGGGTCGAATCCAAATTGACATACCGGTTTGACGAGTCCTCGAGACCACCGTCGATCTGATCCATGGTGTGACAAATTGTCTGGTACTGACGTTGTAAATCGCTACATCAACGTCGTCAACAAAACAGAGCAATCCCATAACTGGTCCCTTAATTTGAGTATATGGACTCGGCACTTTCACACTCCATGAGTTCTGAATAGTGGCTCCCCCACAGTCCATATCGGCTAACAAGAAATCAAAACAACCACTCATTCTGCCGCCTTTGGGGATGATACCGGTTTTCCGATTAAGGACCATAGTCAACAAACGCGGAGGTCATGCTTGTGAATATTTGCGGTATACATTGATAAAGTGTGAACCTTGTTCGATAATCAATTTCCCGGCTTTACAGACGCACTTGAACTGCATAAGTGACTTGACTGGGAGTCTGGCCAGTATCTTGTTAACCACCACATCATCATCGTTCTTTGTTGTCCACCACATCATCACCATTCTATTCCCCCCTTCTTCAATAATTTACAAAAAGGACAAAGGAACCTGAGTGACCCCGCCGGAAAGTTCCCCAGCCCTCCGCCAAAAGCGTTGATCTTCCGACTACCACCTCCTATCGGTGACTGGGTTCTTCCTCCCCTGTCTCTCAAATCGCCGCCGCCTTCAAACTGAAATCCCACCGTTCTTCTTG
>TCONS_00045709 scaffold140 148607-150040
ACCGATTACAATGAAAAACTCTACACCCTAATCCCACCACAAGCAATCCCTCTACACCCCAAATCCATTACACCTCAAATCCGTTACACCCCAATCCCACTACAAAATAAAGCATAAATATACAAACATAAGCGCTTCTAGTACTCCTTCGAGAATCCATCGTCAAGGTTTCCGAAGTCCCATACTCTTGGAGCAAATGGTCGGAGGTCGCGTCCATACTAACTGCTTTTCATCTTCCCAAGTCCGGTCCCTCCTGCTCTCCGTCGTTCTTGAGCGATTTGCACCCTTCTATTATACCAAGTAGCGGTCGTCTTTTGGCGGTTCGGTTTCGCCGTCAGTGGTCCTCCGGCCAAGAGCCTTGTCCCCTTCCT
>TCONS_00013156 scaffold1068 66854-71378
TCGCACCATACAAATTTTAAATCTAAACCTTAAAGGACACGCATGCAAATAAGGTTTCTGCACTGTACAACCCAAATCTAAACCTCAATAGTTAATGCTAGTCTAAAAATCCAAGAAATGAAAACAAAGGGCCAATACAATTCATTAGTTTACCCACCTCAATTCATTGGAAAATACAGTTTAAAAAACTTAGAAAAGTCATTGTTTTGATTGTATTTTGTCTAACCCTGCAAAATGTTCAAGCCAGAAAACTCTACTCTGAACCCCACCGCGAAGAAGTCAACAAAGTTCAATTAAACAAACGGAGACAAAAGAAACGCGTATTTAACGACAAAAAAACAATAATAAATGCTTGGAAAATAGATCTCTGCAGCTAGCTAACAAACCCAAACCTGATTCCCTGTAGTGGCAGATGCAGAGGAAGAGTTTACTTTCGCTGGCACTTCATTGCTGACCTATTCCAAATTCATCCTTTCTTCTCCATCCTCTTTTCCTTCCCAACCCAAACAGCTTCTCTGTCAGGCATTTTGTCGAACAGTTGGTAGACTTCTTTGAATGATTAATCTATTCCTATTCCTCTTCGTTTCCCACCGAAAACGCATGCTCGTTCATAAACAAATAGAGAGTCCAGATTTCGCCCTCAGGTTTTTATTCTCTTGCTTTGCAGCTTCTCGATCAGGAATTCGTCCAACAGCTTGCAAATTTCTTAAAATGCTAAATTAACGCAATCTTGCACCTCTCTGAAGATGCTTCGCAAAGAAAAAGAAACGGCTACCCTGACTCCTGAGTCCTGACACCGCCGATTGATCCAACGCCCTCTGCACTCCAGCATCGGCTTACGGGAACATATACTGAAGTGACCCGGGCGCCATGAACTTCAGTGGAGAGCTTAACGACGGGTCCTGAAAGTTTCTCCAAGTGGACCGTATGAATG
>TCONS_00003132 C8131769 4-326
CAAGGAGATCGTCTCCATAACCACCACCACCACCACCGTTGCCAGAATTCGATCTTAACCTGTTCTCAAAGATGCTCCGAAGTGAGGTAGTAAGTTCCCTCTCTAGCTTCCATATCTCCAGATTCGATGGCGTAGGAAGATACTGGGTTCCAGGGATGAAACACTTGTAAGTACAGCTGCATTGCGGCTCTGGAGATGTAGTAATGCTTTGAAGACTTGTATTCCTTCAAGGTAGC
>TCONS_00203256 scaffold454 769305-783380
CCATATGAAATTAAATAAAGTTCCAATATAAAACCACCGCAATCCACGAAAAGCTCTATAGCACATTTATCCTTTAAAAAAGAAACAGGTGAAGTATACAAAAATGTACGTCTCCCAGAATTGAAAGATGATCATTGTATCAAGAAAGCACCAACACTGTAGACAATAATCTGAACCTCAAGTAACACCCACAATACAAGGCCAGCCCAGGAAAAGAATTAGTAGATAAGCAATGTCTAATGGAGAGATAGTTCCAAACAAAATGAAAGTTAAGAATAGCAGCACGGAAACATTGACTAAACTTAAGAATTTTTTTTCCCATGAATAAAACTTAAGAAAATTAAGATGGCATATGAAGACATAGGGTCTTCAGTCCAGCAGTCCAATGTCAAAACATCCCCTCAACAAACAATTTAACTCAACTACAAGCAGAACAAAGATTCCACCAACAAAGAATGATGTTCCTTTTTCTGTATCTGGATTAGGCAACTCAAAACCTCGGAGACGTGAATAAACACTTTACAACCAGAAAACTAACTTTAAAGGTAAATCACTAACAAATCAATCATGTCTGACGTATAGTGAAACAGACACATGTATTCAAAGAAATGAGGATCGAAGTCAT
>TCONS_00087999 scaffold205 419608-421220
CTGTTTTCCTCCCTATTTACATCGGTGGTGTATGAACGCTTGATAAGCTCATTTCTTGCTGTTGCTTCATACTTTTGATGCCTCCCTCTTACAATCCTAATGCTACTCCTTCAGAGCTCACACCATTTACCGCCACCATAGCTGATTTTAAACTTGGATGTCACGGGCTCTCTTGCCTACTCCGCCTGGTCCATTTCTGGCGCGACCCACCAGATACATCAGCCTCTGCTCCTGCTGCAATTCATACTCTATGGATTGACCGCTCGGTTTGTGCCCTGCAATTTGGTCCCCCATATTCCTTTCGCCATATACTCTGTTTCTTACTACTTCTGGGTTCCCATTGGACTATAGGAGTCACTTATTCAAGGATATACATAGCCATCTCACACATGGGACGTTTTCATTTTGCTGACATTGGGGACGATTTACAAAATTCCACAACCAATCCTTATTGCTGCAAATCATGAGCAACGAGCGTGTCCAGGTCATCTGACTCTGTTTTTTATTCCTCAACACCTGGTCAAACCGCTGCTTGAAGACCCACTACACCCCTTCTTCCCCCATGATAATTACAACATTGCACTAGCAGCCATGCCTCGCTCTCTACCGGAATCCCCAAATGTCTGGGCAGATATTTTTGGTCGCCTTGTGTCAATAACTGAACCGCTTGCTGCGGGTGACAATCTGGTCGATTTCGGTCTTTTGGTTGACGAGCCAAGGTTTGTGTGTTCTAAATTTATGCATTATACACCATCCATTACATATAACTATTGGTATTTCGTTGTTCATTAACCCTGGTGCATCTGTAGTGCTGGCCGCATTTCTGTTCGTTATACATCTTTCTACCAATGCCAGATTTCGATACTGACCAGATCGCAACCGTTGAACAATTCCATCCCGTCATGGTCATCCTAACGTGTATCACAAGCTGCGATGTACCAAATACCAAATGGCACCTTCAAGGCACACCAGCATCACAAATTGTCTTAGCACCGTTCCGGCCACCTTTCACCTAGTATTTTGATATATTCTTGCATAATCACATACCTGTACGCCTGGTGAGCCCAACTTTGGACAATTGCTTCACATTCTTTGGTGGCAACCTCCCACCGAAACTGCACTTGGCTTCAATTGCTTCTGAGCAACATATAATGCATCCACATAGTTGTGTCTGTAGTTCTCTTTCTACCCACTTTGTGAATTGTCTTTGTTGTCTGTATATATCTAATTCTCTTGCTTGCAGGCAAAAACATGGTGTCTTATTAGAATTGTTGATGTGCCTCACCACCCAGGC
>TCONS_00244977 scaffold610 80209-80558
TCATCGCCGCCGCCAGTCCGCTAATCCCGGAACCCACCACCGCCACTCTCATTTTTTACGACCCTGAGTGACACTGTAGTAAGCTTGTCAATAGAGGGAAACAACGGGAGCAGGGGTGTGAAGAGCTATTATAAATCTGAGGAATTTATGAATGGGGTTATTGTTTGGTTGGAATTGGAGGAAAACTGGAAAAGGCAGAGTGGCAGAGGTAGGAAGGTGAGAGTGAGAGTGGAAAGTGG
>TCONS_00056985 scaffold1536 62972-64521
TTAAGATCTAACAAATCATCAAATTAAAATGATAGCACCTTCCCATAAGTGGAGTAAAACATTCCATGACCATTTTGGTGTCTTTTTATTTATTAATTAATATCAATTGATATACATACTCTACATCTTAAATGTGCACTCAGAGAATAAACGCCAAGCATCAAGAAAGTGGTACTTGTCACACTGAATGGCCACCACAACCTTGACAAGAAGATTCAAAACTCTACAATAATTTATGAATGGTAATTCCTGAAGATTTGGAGGTCATTCTCAAATATAATTTTTTTTTCTTTTTCCTTTCTATTCTCGTAAAAAAATAAAAAGATTGTCGAGAATGAGATTCAAAACCATGTCCGTTCGGACCGATACCTGAAACTAAAACCTTAGATCAACTCAGCCATCTTGACCTCATTGTTTTTGGGTTTTTTTTTCGTTACACCCACTACTTTTAACAAAATCCTTTATAAACAGAATCCTTTCATTTGATCAAACAGAAAAATATTTGTTTGCCTACATAAAATAATATAATTAGAGAAAGCAAAGAACAATAATTTGATTATATCAGACATTCTTTCTTTGAAGGTAACACCATTGTGACATTTCACCATAAACAAAACATAACAGAGGATTCCAAAAGGAGTGGGTAAGTAGCTTAAAATAGTTAGTTTGCAAGGACAGGAGTCAGAGAGACCAGAAGTTACTTTTTTAGCTTTCTGTTCTGTACAGAGGAAGGCTGAAACTGAACCAGGCAAGGAATCACGAGAAGTGGGTTGGAACCTGTTACAAGAAACAACTTGGCAGAATGAACAAGTAAGATATGACACACAGAGACACACACATTATGCTCTGTTCCTCTCTCTGTGTCAGAAATGTCCCAATCTTACCTAGTCGCTTATCAAACTCCATTACCAATGCCACACCTCTCTTGCCTTCTTCCTTCTTCTCTCTCTCCAATTTCCACTCTTCTCTTATAAGCTTTCCTTTCCCTTCAATCCAACAATGTCGAGCAATGGAGTTGAGCAGGCTCAGAAAGAGAAGCTCCACAAGCTTCAGGCACTGCGTCTATTCACTTCTCCTTCCAAAGAGCTTTTCTTTGAGCTGAAGCTTTTTTCTTTCTTCGGTTTCCCTCCTGTATCTCATTCTTGGTTTGGTTAATCTTGGTTGTAGCTTTACAGTTTTTGATGGTGTTTTTTCCCTTTTTCTTTGTGTTCAACAGAAGCATGTCCTTTTATTGTCTATTGGAGTTGCAGGTGTATACTCCATAGACATTGATGCAGAAACCCAGGAGGTGACTGTGTCAGGAGCTGTGCGTTCTGCTACTTTGATCAATATGTTAAACAAAGCTGGCAAATATGCAGAGC
>TCONS_00025634 scaffold119 84592-85449
CCCGATTACTTTTTACATCTAATCACTTATAACGACAGAATCCATTTACAAGTTTAGGAGTCCAGTATTTATCCTTAAGATCCTTTAATAGCATACCAAGATCAATTAGGTTTAACCCTCATCACTTAAATAGCTTGTACATCCAATTTGGGTCAAAATGTCATAATCCCAAACTTGAGGGTCATGGCAGTTACATAGGACCGGTTATTAACTAATCTGTCAATATTTTAAAGTATTTTTTATTGTTAGCCATTTATGAAACTTAGGTGACCTGATCTGGCCTCAAGAACTCTAGTGACCAAACTGCAATTACTGGAACTTCAGGAATCGTCATGACATTTTATCCAATCGTCTTCCCTAACGAGGCCAAACCCATTTTCCAGAATCAATTCCGGCGAGTCCAACCCCACTTCAAACCTTCACGAACCTTCGAATTAACTCAGGGGAAACACTCATCACCTGATTTCGAAGCGGGGGAGATGGTAACTCGAATCTAGATGGGAATGAGTTTACGGGTCTTCCATCGGAGCTTCATCAGTGTTGATTGATTTACCGGTCAAAACACACCAAACTAGGCTGAGCTACAGACCTTCGAAGCCTCGCTGGCGTGGCTCACCGGAGACAGGGAAGAAGAGGATTGGACTCGTTTCTGGAGATTTAGAAGCCTCAAACGGCTGCAAATGAATG
>TCONS_00088067 scaffold205 582510-582980
TGCAAATCCATATGTCTATACCTCAAATCAAGACCAAACCGTCGCTCGTGGGAAATCGTTTGGCTATTTAAAGTCGTCTAGAGTTAGTATTGAATGGAGGCAAGCTGAATTTTTGTCCCTCCTTCTTTGTTTCCTTCTTCGACGGCGACTTGCGTCGACGAGTTCCGGACCAACCCATGATCTTTAAATACCTTTGTTAAATTCGTATTATCGAGACGAAGCTTTGCGTGTCCTTCGATTCGAGTTTGCTCGAGTTTTAGTGGCGATTCAATGAGTTTGCTCGAGGTTTAGTGGCGATTCAAGGCTCGCCGGAGTTGGGTTCGTCGTCGTCGGATTCTGGAAATTTGGCTGGAAAAAAATGAATTCCCTCTGTAACTTTGAAATTATTCCA
>TCONS_00078064 scaffold184 258020-258900
CCCACAGTTGACAGTACATTACCATCGTGTAATCTACCTCCATACGCATTCATATACAATAATAATGCAGCAGCCAGCTAGCCCCTAGATCATGAACGGAGCTGCGGATAATCCAGTAGGAAGAATCACGGGATCCACCACGGCTCCGAACGCTGCCCTTCCTCTTCACCGCCTTCTCTTTCTCCCTCCTTCTCTGTTTCTCCTCCTCCGCCGCCGCCGCGTTGTCTTCCGCAATCGCTGCCAGGGACGGCTTCCAGTTTTCCCCTGTCCCCGACCCCGCAGCTCTGCTCCTCTTCTTCGTCCGGCTGCGTCCTGATCCGGGGGTAATTTCCGTTATTGTCATCGATTCAACGGCACGCGCCGCGACGTTGGTGGGTTGTGAAACAAGGCCCCGGGTCTCCTCGGGCGTCCTGCAACAGGAGACAAAGTCGAATAGGAACCTCATCCAGCCAAGGAAGGAATTCGGAAGAAGGAAGATATAG
>TCONS_00177712 scaffold372 355798-357197
CTCCTGCATCCGGGTTTCTAACAGGTGCACTCATGATGTTGCATTCGGACAGAACCTTAACCGCATGGCTCACCGTTGTATCTGCCATGATTTCAATGACTACCAAGTAGCAAACTACATGAGAAAAAAACCAATTTCATTTCTGGTCTAGATAAGCTCTTGCTGATTATTTACCTTTGCCACCGGGGACTTTCGGAAAGGATGAAGCCGGGATCCTAGAGAATGCAGCGGTTAAGGTCTCCTGCAATGAATGTGGCAGTTTCTTCCTGGATTGTATTGTTTCGAAATATGCATCATAGCTGGCGATTTTTTCCGTCTCTTTGTCCCCTTTGGCTTCTGACATTTTTCTCTGGTACACAATGGGCAGATACAGAGCAATTCAATTGCCTAATAGCGGATCCGAAACGGGTTTGGCTTATTTCTACGACTCAGATTCATGAATTGCCACATAGCATCCGTCGATTTGTATCAATAGAGGTGAGCGATCCAGAAAAGTTACCTTAATGCAGGAAGGGAGAAACAATGAAGATCCGGAAGAACTCTTTACGTTCAAAGAGGCAGAAGAATTCAGAAAGAGTTTAAAAGGGCTTCCTTGAATTCAGATTCTTTGCTGATGATCATGGACGGTTAGCTCCTTTTTCTTTGGTTTTGTTTCCACTCTGCTTTGCATTGTTTTTGGCTTCCTGCTGCTACGTGCCTGAGTTTTAGTCCTCTTGACGTGTCTTAGCATTCGTGGTGCAATAACCACAATTTCAGATCCAAAAGCCATATACTGGATTATGGGCTGGTTCCAATTGGGCCCAACATATGATTTGGGCCTGATCGGTCCAACTTAGCGTAGTGGATGATGGGGAGTTGGAGCATTGGTTCTGTGCTTCAGTTGTGGTGCTCGCAGTGATTTGGCACATCTGGCTGGATCGCAATCATCGTATCTTTCGAGATTCTTGTTTCTCAGCGGGGCAGATGGCTAGAAAGGTCGGTGTTGCGACGGTCCGATGGCTTGTTGAAAAATGCCTCAATGAGTTGGTTTCGTAGCAGACCGCTTCATGAGCTAGACTAATTTATGTATACATCCTTTTTTGTCGAACACCTTATATTCTTTCTAACCGAAAATGACGGTGCAATGAAGAAATCAACACTCGGTGGTATTTTATGC
>TCONS_00003002 C8121383 12-555
GGTGTTTGATTTATCCACATTTTTTCGCTTCGACTTGGCGGACTGATGTGCCAACCAAGAATCATTCCTTCTCTGCTTCGCGTCCTGCCTGGCTTCTTTCCGCTTCTCTCGGCGTGACTCACCTACCATCTCCCCTCCAATCCAATTCAATTCACGCCAAAACCACTCTTAAAGTAATTGCAGAAGAAGGGTTGGACTGATGACTTTCGAGTTCCGACTTCCAACTTCAGACGATTTTCAACACTTAACTGGAGTAATGGAGTTTCAAGTCCAAGTTAGTTCCCAAGACGGGAGGGGCAGGGGGAGGGTCGGAGGGAGGTGTTGCCGCTTGCCGGCGGTGG
>TCONS_00070216 scaffold169 322165-323342
CGGTCAACATTTACTGATAAATGCGTGAAAGAATTACAACATAAACTATGTCTTTTACATAATCATACGCTTATAGGACGTACCACTGCCTAATCCAATCAAGGCAAAGGAATCCAATTGAACCAATATTGACAGTACAAACATACTAGAGTTTATGCTGGTCTGTCTCCAAAACTCGATCCAACCCGATGTACGAACTCGATCCAACCCGATCAACATAAGAATGAATACTACAATTCTGCAGAACTGGGCAATGCTTCTAGCTTCAGCAGCGCCATCCTCCTAATCAGAATCAGAATCATGATCAGAGCTTGTGAAAAGTTCAGCCATCTGCTCCAAAAAATCTGGCTTCGCTCGAATCTGATCAGCACTGATATGAAGGTCGTCCTCAAGTACTCTGTTCCAAATCATAAGGAGGCGTAGCAGCTTATTATGTGGAAGTGAATAATAGTCTTCGTCAAGAAACCTACTACCTTGACAACCACGACCGTGACTGGTGCCATATGTTATAGGCTTGGAAGACTCATCCTTTTGCTCTTTTCTTTCCTTTCCTCTGTTGTTTCCTCTTTTGATTCTTTTCCTGAGAGGAGAACGACTCGAACTTGGCCTTTCTTCCTCCGGCTGCTGCTACTGCTTCGATAAGGCAAGCTTCTTCCTCGCTTTGCTTGCCTTCTTCTTTTCTTTCTTGATTTGATTTCTTGTTTTTTCGATCATCGTCGGCCTTTCTCCTACAACAGTCTTCTCAGACACCAACTTGTCCAAAATAGAGAGAGGAGGAAGAGGAGGACTTACTGCAGCAGATATCCCGTAGTAGTTCTTGATCTTCGAAATCGCAGTTTCCAGAATTGCAGAGCGATTATTGGGAGGAGTATATGATGGGTTGGATGTTCAACTTCACGTCGATTTCCTTTGTCACCTCATCTCTCTCACAAGTCTTCTGAGCTTGTTGAATCATCAG
>TCONS_00240164 scaffold592 94086-95987
GGGAAAACAAGCTTGGAATGAACATCAGTACGTGGTTGGTTCATTTCAGCTGCTACAATTTCCAGGGCAGTTCCTTAATTGCCACATATTCAAGCTCTGGCCTTTTCTTGGGATTATGTTCCAGGTACTCAAAGATAACAGAGATGATTCAGGACGGACGATATAGATGACTGTGACTTGTCATGTCCTTTCGACTACATGTGATGTTCCAAATCAGGTGCTTGGTTGTTTTTCATGTCTGTCAGGGCAATTTATTGCATGGTTCTAAGTGGTAGTTCATTCACAGTTTAGTTCTGATGATTATATCTTAATCATGGAAAATTAGACCCATTTGTTAACTGCATATCTAATTGCATGGTCTCAAGTAATGCTTGTGATATGGTATGCATGTAAAAGCTGTTGCTGAGTCTATGTCTACCACAATGATGAACAGCAATTCAATCACACTTGATTTCATCTCGGGGTTTAGTACTTGTAATACAGGAGGATATTATGCTTACAAATTCAATGGTGCAAGTCCAAAACAGTTTGATGTTTAATGGTGCATGTCCCACCGTATTAGCTTTGCTGTCTAAACAGTTGATGTTTTTATAAGGCACATGAGCATAACAAAATTCGATCGGCATAGTTCACGTTGTTATGGTCTCATATGACACTAGCTTAATTTTTTTATTTGGATTCCGATTTTTGGATAATTTTAATATTAAATAATGATTTATTTGATCACATCGATGATATATATCCATTGTCATCCTCACCTTTATGTCTTTGACCACGTACACCGTAAGTTTTTAGGTTGTCTTGTTTCTAGGTGTAGTGGTTTACTAGTCAAAATATTCGAGAAAAATATTATACATAAATCTGTCAAAAGCCATCAACTGATCAAAAGTATATGTGGTTTATACATTTTTCTTAGCTCCGAGTTTAAGAAGACATAATGACTGAACTTTTGACACGGTGAGAGAGAGTTTGTAAATTTATGATAGTTTACTTTTCGAACCCTCTCAAATACAATAGTTCCTTTAAATCTTAAAAATTGGGGTCCAATGTTCA
>TCONS_00160370 scaffold33 1890136-1893347
CTAACATTCTCCACCCCCAATCCATCAAACACTACTTTTTTCCGTCTCTCACAAAATATAACAACCTACACCGTCCCTCTTCATCGCAGCCGACATCTGCTTCCGACGTTGACTGAGAGATGAATGGCGCTATCGCCCGTCGCTCACAAGAGTTAGTGCTGAAAGTTCAGTTCACTAATTTGGTAATTATCGAAACCCTAACTGAATTTTTTTGGTAATCAAATAACCATCCAGATAAATCCGATTATAGTCATGGTTCTTGATTTTGGCATAATTTCGGTAATTTAGTGTGAAAATCGATATACTGTTTGGTTTCGAAAATTACCGAAAAAATGTTGAAACTAAAATGAAAAAAAAATCTAAACCTATCCCAAATAATTCACAATCCGTAGTTAGTTTTGTATTGTGATCCCGTCGACTGAGTGAATGAATGGCGACTGACGAAATCAGGCAAAACCAACATGCATAATTCAGTTTCAAGGCCGGAGGCTAGATTTGCTTCAATATTAGTACCGTTTTCATGTTTTCCGATTCTCTACCACGTTTGACGTTTCATAGGCACTACTATGTTGATCCTTGCTTGTCGAAGAAAATTTTATATTGTTGTTCGTTCATTTGGTGCCCATCCATTTTGATTGGAACTAATGTATTTGCCGACTCAAAACTTGAATGTCGAATCAAAACTTAAATGCTTAGAATAAGAAGGGTTGATTGGCTAGGTTGGTTCTTAAACAGAGAAATGGATACTAATATGTAGAAAAATCACAAATTATATCCAATGGTCAACCCATGATTAAAATATATAGTGAGTCATATTTTAATAAGAAAAATCTGTTTATGTTTATGGAATAACTAATTGAAAATCATAATTTTTAATATAAAACTAAATAAATGAAAAAGTATAATTTCAAATATTATAAATTGAAATATGAAATTATTCAAACTTCATACATAATTTAGTAGCCGAGGCTTAAGAAATAAAAGAGTTGAGACTATCCATGACTTTTTCTAGCTATCCCCTGTGCACCCCTCATATCCGCGACTGTATTATATTGCTATTGGTATCCATCCATGCTGATTGAAACTAATGTACATACTAATCATAACTTAAATGTTAAATCGAAACTTAGATAGAACAGAATTAAAAGAGTTGGTTGGCTAAGAAATATGCACTAATGTGTAGATATCTGCTTGCCAAATCAAGACTGATATTATCGTTAGTTAGTTGTCAATAGATTACGATATTTCTTGTTACACCCGATTCTAACGATATAAATTCAATTTAGGAATTTTTAAATTATCCTTAGAATATCCGAGAGAAAATAGTTATAAGAAAATATTAGTATCATTATGAGTATTATTTTTTAAAATTTTATGTTTGGTCATCACTTAGTTTACGTATAAATTATAGTCAAATTGTGATTATAGAAATGTCTAACTTATTAAAAACTTTATAGATTAAATTAGATAAATTGGTTGTTGAATTATGATATATAGATATCAGTCGGAATCGATTCATGAGATAAGCTATAGGCTAGAGAATAATATCCTACCCGTCGTGTGGAAACCCTATTTTGGAATCGGACATTTAGTTCGAGAAGTTTGACTTCCTAGTTGACTGTGGTAAGCATTAGTAGTGTTCGATTAATTAGTCGTGTTGACTAATTAATATAAGTTAGAGCTGAGCCCTTTAATTATCAAAGTCATGAACTTAGTGAATTGGTGTGAATTTAATTTATTAATTTAAGGATCCGAGGAGTTTCACTGTGCGGTTGACTGAGTCTAAGGGATCGGCGAGGTTCGATTCGGAGAAGGAGTCCAGGCGTGATTTTGTTTAGTTCTGGGTTGGAGGAGATCAGAACCGTGTGATTAATCTAACGTTGGTCGTTTGACTTGATCCGTTCAAGTAAAGGAGCAGGGCTGCCACTTTTTTGGACTTCAGTCGAAGACTGTGGGCTTTAGGCCTGAATTGAAGTGATGAAGACGTAGTGGGCTTTAGGCCGTTGGATGGATCGAACAGCATGTGGGCTTCCGTAACTAGTAATGCTTGAGAGGGTTTTGTTTTGTGGCAGAAGAAATTGATAATAGCGACAGGCAGGAGATGAAGCATAGCGACGGCGCCGATTCTTGAATCGATCCCATCCCGCAAACGAAGCCGGTGTTCGTGCTATGATTTTAAGGACGGAGCTACATGATCGGGGAAGGAGATGGTTACGGCAACCATCGACGGAAACTGCAGCACCAGCGGGAATTGAAGAGCAGCGACGGTGGTTTCGGATCTAGATGGCTTGGGGGCGCGTGCAGGGCTGTGGATGATCAATGCTGGAGCTCCAAACTGCACTTCTGGAAAGTACGGTGATCATTCTGCAGTATCCGAAAGATAAATGATCTGACTGCATTTTCTTAACCAGAAGTTGGGGGACTGAATCTGGAAGTGAAATAATTGGGTCGTGAAGTGTCAGTTCGCCCCTGGAAGTTTCAGCACGTTGCAAAGAAGTAAACGGAGCATAACTCGGTCGTTTGAGCTTATAACGATGCACCGTCAGGAGCGATGGCTTCGTGGCAGCAAGGGGAATCATCTCTGATCAAATTCAGAGATGTCGACTCGTCCATGAGGTAAGTTGGTTTAAGGGGGTAATATCTTGTCGTTGCAATATGTTAGATTAAGTTAGTTAATTTGATGCATTTAGTTTATGCCGTGATTCCATGCTTGAGTGTTTAATTGTGACATGTTATTACTTCGATGTTGTGCAAGTTATGCCTCCTATATAACTGTAAGGTTAGACTAGTAGTAATGTTAGCACTATGATGAGGTTAGACTAACATTAATATTAGATGATGATAAGATTAGACATCACCCGTGATAAGAAACATGAACACTTCACTTAGATGTGTAATAGGTGGATTTAAAATATGAAACTCACTAGCTAGACCATCGCCCCTTATGATTCGGGCCACAGTTGCCCCTATGATTCGGGTATATACCCACTATGATTTACGGGCCATAGTTTGCGCTCTATGATTTTTGATACTATCTGATGGATACATACTCCCAGACCTCTATGATTTTAGCGCTAGGCGGTGGGTTAGTTAGTTGAGTTGGGGGACGCCCCACAAGAAATAAGATAC
>TCONS_00173785 scaffold360 1060944-1062532
GGCGGGAGTCGATTCAGGTAATTGTGGTTTTGGGTAACCGAAATGCTACTTGCAATCAACACTATGGCCCCCTCTTTTGCAACTCATAATTCTCATCCATGCAAAAGAAACCGAGAGAAATGGATGTCGAACTCTATCACAATTATCATTTATGTTATACCTAATTGTGGTTTCCTTTTCTGCTTGTGGCTCTAAGCTAAACAGCACTAAATAAAAGATTAACGGACTTTCGGTTTCTTTGTCTTTCATTTCACTTTCACCATTATTATGAATCAATCGAAAGCGGAAGAAGAAAAAGAACCTACCAGTGGGCCTAAATTATTCAAATCAATACTCCAACAAGTTCCATTAATGGCTGGAATTCAAGCACACATTTCAGACACAGGAATAAAAAGACAGGTGGTGAATCTACCAATAAGGGGAGTACTTCTAATCCTACAGCTATTTATGACATGATGATGATTCAATTGTACAACTACAAATGAAGTTCTTGGTCAGAAATGCTGTAGAACTATCATGGCATTTGTTTCCGGTATCAGAAAAATTGCAAGGAAATCTTGGGTTTCTCTGCTCTGTGTTCTACATTACCGGACTCCAGTTCTAAAGCATTTACTCACCAACATTTGCCTATTTCGATTTCTTTGTACATTTCGCTCTCCTAAACTGATAGACACAGACAGAGAGGAAACATAAATACACTAGAGTAAGGCCACGTTAGTTAACGTACTTCTTTGTCAGCTTTCTGGAGGGATGCCGTATTCGCCATGCGAACAATCGAAACTTTCCGGCAGTGCTCGAGTCCCGAGTGATGGTGAAAGTGAAAGTATTGACTTTTGGTTGACTCCAGCTGAAATTGTACAGGTACTATTTCAACTATGGTTACAGCTTACAACACCAGGAGACTCTTCAAGGATGTTCATGTTGGCCTTGGAGTTTGTACATCGGCTATTTCGAAGTCAACATTTCGAGGAGGAGTTGACGGGGAAGGATAAAAATCTGCAAGCATACCATCTGCCTTCCACATGTCTGTAATGCTAATATCAGCAGCATCTGAAAGAAGCCAATAATCTGTTTCATTCTGCAATAGCAAACACCAATCCATCATACAAAACTGGTTATAAGTATCGAACATGTGGTGGTTGATACGGAATAAAAAGACAGGAAAAGAATACTCAATGAAAAGGGACCTACATCCGCATCCGAAGGAACAATCTTCATCATTCCTCCAACAAACTCCTGCGTAGAATTGAAGTCAGAGAACATATGTTGATCATCTTGGATTGGTGGTTGAAGTTGAGGTTCTACTGCATTCTGGGTTCCTTGAGTAGAAACCATCTCCACCTGTGGGTTTACGCTTGAACTTGAGCTAGAAGCATGAGCAACACTGGTTGAGGGCCCAGTGTCAATTGCCTCCTCGAAATTTTCCTCAAATTGGCTGGATAGAAAGCAAATTTAAATTTACGTAAAAAGAG
>TCONS_00285634 scaffold832 27870-29282
GAGAGCTCTGCCATCAAGGCCGCCGAAACCCTCCATTATCTATCACCACCCGCCATACTTCATCCTCTCTCTCTTTCTCAATCTCAAAACCTATATCATCAGTTGCAGATGCAGAGAAAACGCAGATTATGAACACAGTCTAATTAAACCCCACTGTCATGCCGGCTCTTCAAGGGAAGTATCAGACTTCGGATCTCGATCCTGAGTTTTTCCTCCGATTACTGTTTCAGATCAGATCGTTGGTTTGTTTGTTTGTGTTTGTTTGAAGGGTTGTGATGATTGATGAGAGAGGGAACACACGGAGTTTGGAGGCAGCGGTTCATCGATCTCTTCATGGTTTCTGTGGGTTCCTCACACAAAAACACGTGAATCGATCGATAAACCTCTGCATCCAGCAACCCCCTAGTTCCTCCCTCCCTCCCCATGAATCTGTAGCTTCTGTGATTTGGAAAGTTTATTACTTTTGTTTCGACGATCGGATCTCTGTTGCTGATCTTGTTGTTTTGTATCTTGATCTGGTTGATTCCATTGAAAAGGTTCTTCATTTTCTTAACATAAGAAACTTTGATGGCTAGCTACACTGTGTTAGATCTGTAGGCATATAGCTGGTTTTCAAGTGTTGTTGATTTTGTGATATGCAAGTCTGTTGATTTCGTCAAGGTTGGTCAAGAAATGGGGTCTGGTGGTGGCCAGAAGGAAAAAGTAGTTGCTTGTTTGATTGAACTCATAAAGTAGCCATCTTTAGCTAAAGTGAAGGGTTCTTTGGTTAGGCAGGCTGACGTTTGTATTCTATTTGCTTTTGCTGTACATTTTTCCCTTTAGCTGCTGAAAGGAAAAGAACTTGGTTTAAAATTCCTACAGTTTACTAGGCCTGTAAGAGAATCTGGTACCACATTTCTTTGTACCAAACTTTGGAACTGGTCTTTTGTCCAGTTTGTTTATGTTTATGCATTTTGGCTAGTTCGAATTGGCCTGACGATGTAACTAATAGATATGAACTAACTGTGATAGTTTCACTGGAACTAAAGCATCTATCTCCCTAGGGGAGAGAGGACTAATGTAATGTATGGCAGCATCTGGGAAAACAATGAAGAATCTGATATTTGTCATGGATGGAGCTTTCTGTTGCTTTTTTTTAGCTTCTGTATTAATTCACATTCTGTG
>TCONS_00139507 scaffold297 21240-23325
CGCCGAATAATCCATCTAAAAAAACGACGTCGTTTTATATATCATATAAAACCTTACTCTTAAGATTTGAGATACCCTAGACACCGTTCATTCTCAATCTTCACTTTCTCTGAATACCCAACTTTCAACAGACCTCTCAACTCTCCACACCCAAACGGCGGCCCTCGATTCTCAACCTCTCTTAGCCATTTTGGTTCTTTGAAAACCATAAAACCCTCCTACCAACCTTGTATTATCCTCCAAATCGATCAATCATCCCTAACACTATCGTAGATCTGGACAAATAGCCGCATGCAACCCATAAAAATGACTACTTAACTCTTCGATTTCAAGTTCCACTTAGATGAAACATCTGAATCTTTTGGTGAGATATAACTATTTAGATAAGAAATTTCTTACTTTCTTCTTTCTGCTCTCACTATAATAATCGTTTTTGTTTAATTTTCCTCTGCTATTTTACTGGTTTTGGGTGAAATGGGTGGAGCATTTTGCTTGGGGAGTATATGATGATAGGTGTTTTGATGATGGATTTTGTTATTTGACTGCAGTTTGATTTTGTTAATATGTAAAATCTTTGTTTTACTGGGTTTTCTGTTTGAGGATGAATGAGTCAGATTAAATTTATCTTCTTTATTTTTTGAACTTTTTTTGTCGATGGGAATCTATGGGTATCCGTCACTTGACGGTGACGGTATGCACTTTCCACCCGTTTGGCTGTCGGGGACGGGGTCGGGGAAACCTGACGATTGCGGTGGGCGGGGATCGGATACACCAAACCCGTTCCCGATCCGCCATGATGCCAAGCCTAGTAGTAGTCGGATGACTCACTTTTCGACCTGATAAGTTTTAGTTTTATCCGGATTTAATATTATTAGGATATTAACTTAATGTTTTACTGGTTAGTACACTTTTTATAGCCATTAAATTTTTAGTGTTTTTATCTAATAATTATGATTTAAAAACGAAAATTGAGATAGACGGTACTTTTGTTAAAATTCATTATTATTCACAGTTTATTTAAAAAAAATCAAAACAAAAAATTGGAAATAGAATTCCCAAAATCACATTCCATTATCTTCAAAACAACCAAATATCCTTTTCTCCCTATCAAAACAAAAACCCTCATCTTCTCCTTTTTGATGAAAATCACCGGAATTTTCAGAGTTTCAACTCCTTTCCTTCGGATATTTGAGTTCCAGATTCATCATCCGATTCTTCTTATTCTGGCGGCTGCGGGTTGAGAACAAACTCCTTATACATTGACTACTGACTCCGACCTCCAGTTTGTTTTAGATCCTCAAAAGGTACTAAGATTAATGTGGCATAGGAGGATATCCTAAACTAGAGAAAATTTGCGCCCAAATTACATAAGCAATAACTCCTCATCTGCGATCGCCCTAAATCTATTTTTATGAGAAAATGTTTGTTTTCGTTCCTTATTATCGATTCATATGCGAAAGTGATATGCTCGGCGGACGTCCCAGGTTCATGAAAACACATGCATTAGGTGATAGATAGGGAGTGAGGGGGGAAGTAAACAAGTTTGTTATTGGTGATAATTTGTCTTAAAATTTATAGGTATGGAGTATGAAAAAGAATTTAGCCTTTGAGATTATTCTGCATTAAAAACTATGAAATATCGTGACTGTTTTTGAATTATTGGTGAATAAATTATTTGTCAATTCTAGTTCATGACACGAGAATTTGTGTGAGGGTTATTGTTGTAAAGATGTATGACTGCTATTACTAAAGTTTCCTAATGAG
>TCONS_00004062 C8193725 3-740
CCTTTACCCACACTAATAAGCCGTTTCAATCCAGTTGCATATCGTCTTACTCCATTCCGATGTACTCCTAAATTAATCTCAGTCTCCATGTTCAGCCTGTTTCTGGCACGACCCATTTGTGACATCAAGTGCCCAACCTGTAGCTTTGCACGATCAAATGCCTCCACCCATTTTCGAGCTTCTTCAGCGGAAGCACACGCAAATTCTCCCTTTTTCTCCTCGTCCAATCTGTTGTAAAACCGTAAAACATAAACG
>TCONS_00186269 scaffold406 39355-41026
CCGCCATGAAAATAGGCATCGAACAAGCTTTGCCGAACTGGAGGATGAAGACTTGACTCTTGAGGTTCGCTGGTCCTATTTCCTGATCCGCAGGCTGTCAAAGACCATCTTCACATTCCAAAGACAGGAACTTCACCTTGCCGCATCACTTTGCCTAGATGGTTTTATCGTCAGCAGAGTTCATTATCATAACTGATCTCAACCACCTGGACAAACTGATGAGGAACGGCGTATAAATGAAGTAGCAAGTGACAGTCCAGGTAACTAGTCCCTGTGTCAAACAACAAGAACCACAATATCATCAGACTAGTATCACCACTCTTTTGGCTGTCCAAGGTTCACAAGGTAAATCACCTGACCAAAGATCACAACGTTGGCTTGTGGGTACTCCCAAAGGTGCAAGTAATTCATTATGGGAATCTCTGCAAGGGGGCAGCAGATGCCTATAAGAGATGCCAGTGTGAAGCCGATCTAGGTTCTATCCAGAGAGAACCATATAAACTCTGCTAATGCAAACAATACATATGCCTCGATGTTGGATGCCACTCCCGCTTTGTACATTTCAGCGCTCAGCTCAAGGAACACCACAAGTGCTCTACACTTACCCAGGTTAAAATAACAAGTTACAAGTGTGTTGATACATTATCATCAAACCAGAAGGGGCAAAAATAAATGGGGGGAGAAAAGCCGCATCAGTCTTACTTACATCATTGAAGCAGCTACCTTCTCCGGGCTTCCGGGTCGAATTTCAGACGATGCCTTGTCGTGTAGGAAGGGCTGGAGCAACCCAACAGTAGCGTAGAACAGTCCAAGTAGCGAAGGAACCCAGATGTTGGTGTGGAGGGGGCCGATGTCGATTGATCCAGTTTGATACTGAACGAGATTGACACTGGAATGAATTCCGTCGAGAAGGGGGCCGAAGAAGAATCCTGATCCAAAAATCGAGAGGCCAATGGACGCCCAGGAGGAGCTGCTCGTGCTCGGAGTCGGCGGTGTGCTTTAGCTGTTGTTTCTCAGATTGCAGAGTGGTTTATTGAATACCAGACGACGATGGCGGAAGCCGTTGTGATTGCCTACAGTGGGAAGACGGAGATGGCGTCGTTGGAGGAATGTGCGATGGCACCATGGAAATGGAGCGGAGCTTAATGAAGCTACCACAATGTGTAGCATAATTGTTTGTTAATAGAGCGTGTGGCTGCAATTCAATTGGAATATCTGCTCTATCTGTTATTGTGCACAAGTGTGTTTTATTAATCAAATGAAGCAATCAAAATGCTGTAATTGCACAGAAGATCAGATTAAAAACTTATGTATCAGAATCAGAAATCTTGTCCCATGAACACCCAAGCAAGGCAAACCAATGACCACGAACGATCGTGAAGATTAGAAAAACTCCACCTACGATGATAGCTAGCTGGAGCCTGGATAGCA
>TCONS_00002531 C8085539 29-473
GTGTGAATTCTGCAGGACATGTGTTGGGGAGAGTAACTCATGAGAACCTAACCCACAGCTGAATGTTTCAATGTATTCTCGGTGACTCGTCGTCGAGCTATTACTTAGTATTCTCTCAACCATGGTTCTTGTGCCTCCGGGGTTTGGCAACAGATCAATTCTGCTTGCCGTGGACGACTCTCTAGAAATCTGTGGTTTTTCCATAAGGTTAGTGAAAGATGGATCTGGAGCTGGAGCTGGAGCTGGAGCTGGAGCTGCATTAACATCACTTGAACTTCGCA
>TCONS_00005915 C8303547 604-1362
ACTGCACTGGGACCACCTCCAACGCAGCTAATCGTGGCTTCTTTGTTTAGAACAGTTAAGCCATCAGTGGCTACCAAAACTGCTGCACTTGAAACTGAAGAAGTCGACTCCTCAACCTGAAGAAATTATCCCAAGAAAAGTACAAAAACATAATTTAAGACAATTTGTTGAAGCAAAACTGGAAAATGCGATCTCAATAAGTAAATGATCATCACAAACCTCATGCTGATGCTGAGTGGAACCTTTATTTACCAGCTTCTTCTGATTGTCCTTAATAGAGTTGGAACTAAGGTTCTCCTTCCTCCTGGCTTCAGCACTAGTAAGAGCTGGCGCTGGTTCCTTGATTACATCAGATGCAGTAGAGAGAGGATTCAGAGGGCATGGGTGCTTTCTGCAATCCAGCTTTATCAATAGCAGACAAGCTTGTTACTGATAGTGCATCCGCGGCTTTAGCTGTGGTTGAGCTTGAAAAAAGTTTGGGTTTCACAGAAATAGAAGCATCAGGTGCATGTTCAGAATTCAGTGAGACTGGATGTCCATGTACTGTAGGTCCAGATTTGCTGCCCGATTGGGAAGGTGTGGCAGCTGGGTTGACAAAGGGCACATTTTGTGGGGCCTGATTCACAGGATAGCTGAATCTAGGTGCCTG
>TCONS_00077948 scaffold184 110978-112083
CAATCAAGTCTGCTAATCCCACCAAAATGCATTTTCTTGTTGCAGTACTCAGGCTAGTGCCCCCAAGATGCCTATTCAAGCTAGAGCCCCCAAGGTTCCTGCTCAAGCAACTGATGTCCGGAGGGAGGACGTTTTAGGTTGGAAATCTATTAAGAGGGAACAAGCTACATTTTCAAGGAAACGAACCCAAGAGGAGCAGAAGCATGCAGATGTTCGTAACGCCCGACCAACAGTAAGTACTTACTCTATTATGCTATTGCTGTATTCCAGCGTTTGAATTCATAGTTATTGGTTTTGTTGTCTGCGATGCTAGTCCACAATGCGGGAAAGAGGATCTAGAATTAACATCAACTCAGACGAGGAGATTGACGGAGGGCTGTTGTGCTTAATCCACCCATATGAAAAAGGCGAAGGAAGAGACAGAACGGATATTGAAAAGAGCAAGAAGGAAAAGGAGAAAGTCGTCATGTTTCCCCATCATTATAGACTGACTCACCCACTCACTCACTGATTGGAGCTGAAACGCATCATTTATAGACTGACTGAGCCAGCTCTAGACCTACTCTGAGAACAATCTGTGCTTTCCCGGCATTCATCTACACGTCTACACCGCCATTTTTAGGCGAAACTACACTAGTTTTAAAGCCTTTTTTCTTTAGAGAAATACAAAAGCCATGGACCATTACATATATTGTGTATACCTCTTGTAAAAAAAATACACATATTGTGTATACCTATTTAGACCTCAAATTACATTTTGTTTTACTCCAGAATTGTGATATAGAGGTAGGATTTTTAGGATTTTAGGCCTGTTTAGTATAGGAGAATGAAAAATGGAGGATATGTAAAAATTGGGAATTAAAAAATGAG
>TCONS_00102783 scaffold233 544239-546663
AAGAGTTCTAATCATTCATTCCTGAAAAGGAATCGAATATCCTCAGGGTTCAAATACCTTACATTGGCTTTCAGTAACTTCTGAAGTCCAAACTCAGTCATCTTTGATAAGCAACATATTGTATCCCAACAAGTATGGAAAACCAAGCAAAATTCGAGCACAATCCCAACTTTAGACGAACCATTTTTATGGACTCATATACAACATATTTGTCTCAGCTCGCGTATGAAGTGCCCCTTCTTAGTTGTGGAGTCAACCAAACTTGAAGCAGCCCTTTGTTCTTTGCCAAATCTAACATAAATGCCCCTTTCCCTTGAATCCCTTGACTAAAGTTTTTGACCACTTGGATTCCTGAATCTCACACCAGAAAGCTATTATCCAGTGCACCCAATGCAAAGCTCTGTATCCCATCATTGGCGCCACCTACTCAAATTCTTCAGTCAAATTCCGATTCGTGCTCACAGCCTGAGGGCTTCTCGAGAAACTGCCTTCTGCATCTCGCGACATTGAATCGTCAGGCTTCTCCGGGTTAGCCAACCCAATGAATTCCTTTCCGTAAAAACGCAGTCCTTGTACTTGCTGACAAACACCTTGAAAGTCACTAAGGAAGGATCACTACCGGTGATCACAATTTAATGACCTCCTGGCTGAGACTTTCATTTCCTTTTTTAACATCATCAATGACTATTTCCTGTGAAGTAAGACCACCCAAGGTTGATGCCCCTGCAGTCAAGTGAGGTGGAGTACTAGGTCGTCTGGAGATGGGCGATGTTGCTCGAGAAATAATTCTTGATTCAGGAACTGCGGCCACCGCAGAACAATTCGAAAGACGATATGGATGTAACAGATAAGGGCCTGCCTCATTTACTCTCAACAGTAACTTTTCAAGTCTTTCTTTCAAAAAAGGTGCCAGGGCATCACAAGATGTCAGAACATCCATAGAACGTACAACACCTTTCTGAACGAGACTACTGAAAGCTGATGAAACTCCCTTCACAACGATATAAACACGCTCCCGTCGGAGACGATGCCGTGAAGATGCTTGATATGAATATTGGCAAACTGTGGTTCGATTAAGATCCCGTAAAGAAGAGCATGATTGAGTTGGGCATATTCTTGCAGAGTTAGGATTGGTATAGAAAACGGCGGCCTTAGTTTCGGTTCAAGCTCCTTGAAAGCTTGCCTTAACGAAGCTTCGAACTCGTTCGTCGCTTCGTGAGAAGCAATATTCAGCAGTACTGGTTCCATACCTTTCCGGAGCAAAGCATTTATTTAATAGTGCCTGACCCGCCTGCAAACTGTTGGACGAAACTCCACAGTCATGATTTCCGGCAACAAGGGGTGAAGCACTGCCGCCGGTAGGTTTCTCAGTGTCCGGAACAAAAAATAAAGACTGGCAGAAACTTGGATTATGAAAGTAAGAAACTG
>TCONS_00004986 C8248277 1-899
CGGTAGCCCCAGCAAGTAAGCAACTGCAATAACCACACCATTGTACTGTAGTACTAACCAAAGCTCATCAATGCAGATTGTAAGAGACTAATTAAGTACCTAGAAAGTGAGCAGCTTCATGCCTAGCTATCCGGTCCTGGTAATCCTCAAAAACCGACGAGAAGGCGTTGATGGCGACCTGGAGAAGCCCGGGCGCGGTGCTTCCAATGGCTAGAACAACTAGCGAAATGCTGCCGATTAAGTAGGGGACGAAGAAGCCCCAATCCCCTGGGAGTTGACCTGCAAGAACTCCTAGAAACCCAGTTGTTCCCACCACTGTGAAAAGGAAAGGTCGTTTCGAACACTTGGGATAGCGAGG
>TCONS_00186017 scaffold398 232524-233823
GCAGAATATATCTTAACTAGCAACATTATTTTAACCATTTTTACCTGAGACATGGATACAGCAGTTCCCCTGACATTCTTGGGTGATATTTCAAGTAAAGCGTCAAGGTTGAGCCAATTCCCTGAACCAATCTCCCAAGGTCAAGTTGCCAAGCACCCTTTGCAGATGAAATGGTAAGCCATGCAACAACGTACAATCCAGCCACACCCACTAGTGTCTGCCAATTTACGTACCCAAGTAGTAAATTAATATTTTTACCCAAACAGTCATGAAGCTGAATTAGGGAATCTTATCATCCGTTCCATACAAGTTTTCTTCCAATTAGTTCTGCAATCTTTCCACCAGTGACGGCAGCAAAGAGCCCCCCAACTATCATCATTGATCCAAACACAGTACTGCAATACAATAACTCGAATTGTTGAGGGAGATCACCCAACACTAAATCTTATTTCCCATTATGAACATATATATAGCCATACCTCTTCAACTGTAAGACCCAATTCTTCCACAATTGCATACTCCACCGGTGAGGAATATCCCACCTGCAATTCAGATGAAACCATAAAAAAACTACGACTCTAATAAGAAGGAATCCATAAAAGTTAGGAAACTCACAATGCATCCAGTAGTGAAGCAACCACAAGCAACGGCGAAGACACTGAAAACAAGAGTTGGAGTAAATGGGGAATTGCGGCCAACATTCTTGTTATTGTTGTTATTGTACTGATCAGGAGAAGGACAGAGGAGTAGCTCTGTAGCTTGAGCTTTCTCTTCAACAATCATGGTTTCCTTCATTCCCATACTTATGGCTCAATGAGAATAATGAAACAAACCCTCAAAATTGCTACACTAAATCACCGACATGACACCCAGAACGAACGTCCATTGGCATTTATGATTGGTAGTAGCTAAAATTTATGACAGGGAAGAGGCCCATCTAATGCCTTATATTAATCAAGGGGAGTCCAACAACAAAGCATCCTCGTTCCAACACGAGGTAAACAGAGGAACACAACACAACGGTAAGAGCAACGACAGAAACATCAAAACTCAGAAGACTACAAATCTGCTGCCCATCCTGGCGTTAAAGTTCCTTCTCTCGCAAGCTTGGCGATTCG
>TCONS_00005344 C8269337 10-1109
GTCGGACTCTGCACGAATGCCTGCCTTGCACAAGGTTTCCACGTTCGAGTACTGTAAGCCCAAGAGTTCTGCCAGACCATACCCTTCTCCCCCTTTTCATCTTCGAAGTTTATCTCGAACATTTTAGCAAAGTTCTGACCTAAACAATGTGAAGTTGCACCTTGCACGCCACGTCCAGTGTTAGGAATAAATGCCTCAACACTTGTTGTGTAAAGTCCACCAGCAAACTTTTCCATCTCACTTTTTTTGCCCTTTACGACTGGGATTGCTAAATATTCTTCATAAATGCGTCTGTATAACTCCAGAACTTGGAGGACCTCTTCATCTGCTTCAGC
>TCONS_00145617 scaffold306 679089-680320
GCCCAAACGGATAGATATGTGTATCCGCTCAATAGAAAAGTTGGGATAAGAGTTGTGTTAACATTGTTTTGCAGAATAAATGCTTCAAAAAGCCAAATCTATATATAGTTTTCAAAATATGGAACGTATGAGAAATACAAATTTTGGCACAATAAAAGTTTCTAGTATTTATGTTAAGTTAGATTTTATAGAAAATTCAACACCATATGTTGTGGCAGATGGAAGGTTGATGTGGCAGACAGAACCAACTTAGAGGCATAATTAGTAAAAAAATGACAACTCGTATAATAATTGCTTCCACTGTCGGCACCACGGCCAGAGTGACAAAAGAGTATTAAAGTCGACGATCTGTTGTTCATCTTTCCCTCTTCACATTTCCGGTGACGCATTCCTCTTCTCTCCTCCTCCTTGTCGACTACTCATTCTTTCAAGCCCTTTCGCGACGTCAAGTTGCTAGAGATCAATTCCACACCTTCTACTTCCATAACAAAAGAGCTTTCCCTAATTTTTTAGCCAATGAAATGTCATTTGCTAGACTTCCATAGGCAGCGACATCCGGGTAAGACCTATTCCCCTTCATCTTCTCTACAAATCAATTTTAAGAGCTTCTTGAGGCAAAAACTTTCATCAAAGTAGTCTAGTTGATCTTACAAGAATCCCTTTTGACTACATGGATATTATAAGAGACGACATCATGATCAATCTAAGGTAGCACTTGTCGAGGACGATCCATCTTACCCGCCTTCATGAAATCCAGATCTCACAGGCCAGCACTTGCAGCGGCTATAGATGAAATCCATATCTAACCTCATATCTCATAAAGCTATAGATCTCAATGACATCCGGATCTAACATGGGCTTCTCTCCCTCTTCTCCGTCTCGACCTCAAAGCGGGACCCTTTTAATCATGGAAGAAGAAGGTTGGTGAGGCGTAGGATCCTTTGCTTCTGCTTTGGACTGAGGAGTTTAGGATTTTTGGTGGTGGTGAAGGGGGTTGGAGGAGGAGATCAAAATTGGGGACAGGCGAATGTTACTTCAGAGAAATTGGAGGTTGCTGCAGAAGGAAGGGAAGAGGTTTGATTGTAAGGCCCCATAACAGCTGAC
>TCONS_00269960 scaffold74 256318-258405
[truncated: 2,126,670 more chars]
