# Supplementary material for: Identification of LncRNAs and Functional Analysis of ceRNA Related to Fatty Acid Synthesis during Flax Seed Development
Source: Genes (Basel). 2023 Apr 24;14(5):967. doi: 10.3390/genes14050967 (PMC10217813; doi:10.3390/genes14050967)
Supplement: Supplementary file 1 [file genes-14-00967-s001.zip › Supplementary file/Supplementary File S6. Basic characteristics of lncRNA in Macbeth and Heiya NO.14.xlsx]

## Sheet: Sheet1
Supplementart file S6. Basic characteristics of lncRNA in Macbeth and Heiya NO.14
Macbeth					Heiya NO.14
ID	orf-len	len	exon		ID	orf-len	len	exon
TCONS_00001652	61	239	2		TCONS_00001767	49	243	2
TCONS_00001767	49	243	2		TCONS_00001800	43	235	2
TCONS_00001800	43	235	2		TCONS_00001997	65	225	2
TCONS_00002084	11	296	2		TCONS_00002084	11	296	2
TCONS_00002181	67	212	3		TCONS_00002181	67	212	3
TCONS_00002251	52	284	2		TCONS_00002251	52	284	2
TCONS_00002288	25	277	2		TCONS_00002288	25	277	2
TCONS_00002343	63	211	2		TCONS_00002343	63	211	2
TCONS_00002382	87	307	2		TCONS_00002382	87	307	2
TCONS_00002531	68	281	3		TCONS_00002531	68	281	3
TCONS_00002557	30	239	2		TCONS_00002557	30	239	2
TCONS_00002588	59	400	2		TCONS_00002588	59	400	2
TCONS_00002600	70	232	3		TCONS_00002600	70	232	3
TCONS_00002643	69	351	2		TCONS_00002643	69	351	2
TCONS_00002666	30	376	2		TCONS_00002666	30	376	2
TCONS_00002676	19	228	2		TCONS_00002676	19	228	2
TCONS_00002705	75	389	2		TCONS_00002705	75	389	2
TCONS_00002742	59	295	2		TCONS_00002742	59	295	2
TCONS_00002793	75	356	2		TCONS_00002793	75	356	2
TCONS_00002904	105	322	2		TCONS_00002904	105	322	2
TCONS_00002925	29	263	2		TCONS_00002915	116	358	2
TCONS_00002967	46	258	3		TCONS_00002925	29	263	2
TCONS_00003002	47	341	3		TCONS_00002967	46	258	3
TCONS_00003029	34	375	2		TCONS_00003002	47	341	3
TCONS_00003036	43	275	2		TCONS_00003029	34	375	2
TCONS_00003070	107	334	2		TCONS_00003036	43	275	2
TCONS_00003094	32	430	2		TCONS_00003094	32	430	2
TCONS_00003098	43	389	2		TCONS_00003098	43	389	2
TCONS_00003132	38	236	2		TCONS_00003132	38	236	2
TCONS_00003139	39	297	2		TCONS_00003139	39	297	2
TCONS_00003145	55	407	2		TCONS_00003145	55	407	2
TCONS_00003159	54	495	2		TCONS_00003159	54	495	2
TCONS_00003210	40	468	2		TCONS_00003210	40	468	2
TCONS_00003222	70	237	3		TCONS_00003222	70	237	3
TCONS_00003234	68	491	2		TCONS_00003234	68	491	2
TCONS_00003241	30	332	2		TCONS_00003241	30	332	2
TCONS_00003242	75	414	3		TCONS_00003242	75	414	3
TCONS_00003300	78	360	2		TCONS_00003300	78	360	2
TCONS_00003385	40	242	2		TCONS_00003385	40	242	2
TCONS_00003471	83	464	3		TCONS_00003471	83	464	3
TCONS_00003497	39	395	2		TCONS_00003497	39	395	2
TCONS_00003513	64	359	3		TCONS_00003513	64	359	3
TCONS_00003535	48	361	3		TCONS_00003535	48	361	3
TCONS_00003564	82	344	2		TCONS_00003564	82	344	2
TCONS_00003581	134	454	2		TCONS_00003581	134	454	2
TCONS_00003591	75	256	2		TCONS_00003591	75	256	2
TCONS_00003596	37	282	2		TCONS_00003596	37	282	2
TCONS_00003647	42	336	3		TCONS_00003647	42	336	3
TCONS_00003661	59	397	2		TCONS_00003661	59	397	2
TCONS_00003770	102	338	2		TCONS_00003770	102	338	2
TCONS_00003831	48	509	2		TCONS_00003831	48	509	2
TCONS_00003835	60	315	3		TCONS_00003835	60	315	3
TCONS_00003939	40	320	4		TCONS_00003939	40	320	4
TCONS_00003953	65	226	3		TCONS_00003953	65	226	3
TCONS_00004004	42	424	2		TCONS_00004004	42	424	2
TCONS_00004008	85	551	2		TCONS_00004008	85	551	2
TCONS_00004009	60	455	3		TCONS_00004009	60	455	3
TCONS_00004020	74	252	4		TCONS_00004022	74	258	3
TCONS_00004022	74	258	3		TCONS_00004028	58	466	2
TCONS_00004028	58	466	2		TCONS_00004062	49	255	4
TCONS_00004062	49	255	4		TCONS_00004068	42	271	2
TCONS_00004068	42	271	2		TCONS_00004083	81	363	3
TCONS_00004083	81	363	3		TCONS_00004110	34	364	2
TCONS_00004110	34	364	2		TCONS_00004175	71	415	2
TCONS_00004175	71	415	2		TCONS_00004213	165	562	2
TCONS_00004213	165	562	2		TCONS_00004214	170	575	2
TCONS_00004214	170	575	2		TCONS_00004321	50	656	2
TCONS_00004223	43	473	3		TCONS_00004353	33	424	2
TCONS_00004321	50	656	2		TCONS_00004355	75	384	3
TCONS_00004353	33	424	2		TCONS_00004382	37	537	2
TCONS_00004355	75	384	3		TCONS_00004414	55	579	2
TCONS_00004382	37	537	2		TCONS_00004437	47	752	2
TCONS_00004414	55	579	2		TCONS_00004440	37	363	3
TCONS_00004437	47	752	2		TCONS_00004489	72	260	2
TCONS_00004440	37	363	3		TCONS_00004513	86	384	2
TCONS_00004489	72	260	2		TCONS_00004516	98	741	2
TCONS_00004513	86	384	2		TCONS_00004522	139	590	2
TCONS_00004516	98	741	2		TCONS_00004594	79	359	2
TCONS_00004522	139	590	2		TCONS_00004602	69	689	2
TCONS_00004523	139	608	2		TCONS_00004631	59	574	2
TCONS_00004594	79	359	2		TCONS_00004684	30	422	2
TCONS_00004602	69	689	2		TCONS_00004721	80	632	2
TCONS_00004631	59	574	2		TCONS_00004733	71	734	2
TCONS_00004684	30	422	2		TCONS_00004754	81	753	2
TCONS_00004721	80	632	2		TCONS_00004761	81	604	2
TCONS_00004754	81	753	2		TCONS_00004764	69	588	2
TCONS_00004761	81	604	2		TCONS_00004781	53	777	2
TCONS_00004764	69	588	2		TCONS_00004786	127	730	2
TCONS_00004781	53	777	2		TCONS_00004806	28	292	3
TCONS_00004786	127	730	2		TCONS_00004862	93	356	2
TCONS_00004806	28	292	3		TCONS_00004884	36	207	3
TCONS_00004862	93	356	2		TCONS_00004895	61	662	3
TCONS_00004884	36	207	3		TCONS_00004896	61	558	3
TCONS_00004895	61	662	3		TCONS_00004968	127	439	3
TCONS_00004968	127	439	3		TCONS_00004969	35	215	2
TCONS_00004969	35	215	2		TCONS_00004986	31	358	4
TCONS_00004986	31	358	4		TCONS_00004990	31	405	4
TCONS_00004989	45	748	3		TCONS_00005055	80	452	2
TCONS_00005055	80	452	2		TCONS_00005066	131	652	4
TCONS_00005066	131	652	4		TCONS_00005067	67	902	2
TCONS_00005067	67	902	2		TCONS_00005069	87	667	3
TCONS_00005069	87	667	3		TCONS_00005072	101	898	2
TCONS_00005072	101	898	2		TCONS_00005125	100	328	4
TCONS_00005125	100	328	4		TCONS_00005150	38	750	2
TCONS_00005150	38	750	2		TCONS_00005315	62	543	2
TCONS_00005315	62	543	2		TCONS_00005334	44	378	3
TCONS_00005334	44	378	3		TCONS_00005344	78	335	4
TCONS_00005344	78	335	4		TCONS_00005371	87	614	2
TCONS_00005371	87	614	2		TCONS_00005424	82	465	3
TCONS_00005424	82	465	3		TCONS_00005425	48	311	2
TCONS_00005425	48	311	2		TCONS_00005478	88	889	3
TCONS_00005459	15	265	3		TCONS_00005486	108	522	2
TCONS_00005478	88	889	3		TCONS_00005487	149	537	4
TCONS_00005484	119	652	4		TCONS_00005499	53	483	2
TCONS_00005486	108	522	2		TCONS_00005500	81	684	2
TCONS_00005487	149	537	4		TCONS_00005501	69	440	4
TCONS_00005499	53	483	2		TCONS_00005513	54	790	3
TCONS_00005501	69	440	4		TCONS_00005516	34	404	2
TCONS_00005506	48	391	2		TCONS_00005517	98	709	3
TCONS_00005513	54	790	3		TCONS_00005518	54	852	2
TCONS_00005516	34	404	2		TCONS_00005522	38	511	2
TCONS_00005517	98	709	3		TCONS_00005534	101	589	4
TCONS_00005518	54	852	2		TCONS_00005583	49	782	2
TCONS_00005522	38	511	2		TCONS_00005617	60	377	2
TCONS_00005534	101	589	4		TCONS_00005619	104	321	2
TCONS_00005583	49	782	2		TCONS_00005620	193	727	4
TCONS_00005617	60	377	2		TCONS_00005644	60	1055	2
TCONS_00005619	104	321	2		TCONS_00005647	96	932	2
TCONS_00005620	193	727	4		TCONS_00005697	53	828	2
TCONS_00005644	60	1055	2		TCONS_00005730	109	1058	2
TCONS_00005647	96	932	2		TCONS_00005763	56	557	2
TCONS_00005697	53	828	2		TCONS_00005772	157	557	2
TCONS_00005730	109	1058	2		TCONS_00005784	99	444	4
TCONS_00005763	56	557	2		TCONS_00005822	52	396	3
TCONS_00005772	157	557	2		TCONS_00005863	88	888	3
TCONS_00005784	99	444	4		TCONS_00005896	110	541	2
TCONS_00005822	52	396	3		TCONS_00005915	79	649	2
TCONS_00005863	88	888	3		TCONS_00005941	98	321	2
TCONS_00005896	110	541	2		TCONS_00005945	94	289	3
TCONS_00005915	79	649	2		TCONS_00005953	44	759	3
TCONS_00005941	98	321	2		TCONS_00005998	142	486	4
TCONS_00005945	94	289	3		TCONS_00006024	124	429	3
TCONS_00005953	44	759	3		TCONS_00006110	41	587	3
TCONS_00005998	142	486	4		TCONS_00006122	109	501	3
TCONS_00006024	124	429	3		TCONS_00006124	79	608	3
TCONS_00006110	41	587	3		TCONS_00006125	109	632	2
TCONS_00006122	109	501	3		TCONS_00006140	115	774	3
TCONS_00006124	79	608	3		TCONS_00006152	76	455	4
TCONS_00006125	109	632	2		TCONS_00006170	76	251	4
TCONS_00006140	115	774	3		TCONS_00006171	57	540	3
TCONS_00006152	76	455	4		TCONS_00006242	59	892	2
TCONS_00006170	76	251	4		TCONS_00006257	65	963	2
TCONS_00006171	57	540	3		TCONS_00006285	36	947	2
TCONS_00006242	59	892	2		TCONS_00006289	101	850	3
TCONS_00006257	65	963	2		TCONS_00006295	77	536	3
TCONS_00006280	477	1507	2		TCONS_00006296	74	433	3
TCONS_00006285	36	947	2		TCONS_00006359	51	700	2
TCONS_00006289	101	850	3		TCONS_00006381	70	570	2
TCONS_00006295	77	536	3		TCONS_00006458	168	570	3
TCONS_00006296	74	433	3		TCONS_00006511	66	394	4
TCONS_00006359	51	700	2		TCONS_00006679	70	886	3
TCONS_00006381	70	570	2		TCONS_00006762	29	431	2
TCONS_00006458	168	570	3		TCONS_00006835	43	488	2
TCONS_00006511	66	394	4		TCONS_00006870	50	261	3
TCONS_00006679	70	886	3		TCONS_00006931	59	601	2
TCONS_00006762	29	431	2		TCONS_00006956	47	462	2
TCONS_00006835	43	488	2		TCONS_00007091	62	517	3
TCONS_00006870	50	261	3		TCONS_00007211	24	498	2
TCONS_00006931	59	601	2		TCONS_00007325	83	775	2
TCONS_00006956	47	462	2		TCONS_00007445	73	1975	2
TCONS_00007091	62	517	3		TCONS_00007465	113	436	2
TCONS_00007211	24	498	2		TCONS_00007693	55	1380	2
TCONS_00007257	57	1418	2		TCONS_00007699	99	522	2
TCONS_00007258	57	719	2		TCONS_00007709	48	919	2
TCONS_00007325	83	775	2		TCONS_00008069	177	1165	2
TCONS_00007445	73	1975	2		TCONS_00008602	37	383	2
TCONS_00007465	113	436	2		TCONS_00008784	186	1538	4
TCONS_00007693	55	1380	2		TCONS_00008908	63	534	2
TCONS_00007698	108	1605	2		TCONS_00008915	50	439	3
TCONS_00007699	99	522	2		TCONS_00008931	63	731	3
TCONS_00007709	48	919	2		TCONS_00008933	121	425	5
TCONS_00008069	177	1165	2		TCONS_00009326	29	348	2
TCONS_00008602	37	383	2		TCONS_00009649	91	1500	2
TCONS_00008718	57	731	2		TCONS_00009929	82	796	4
TCONS_00008784	186	1538	4		TCONS_00009931	85	596	2
TCONS_00008908	63	534	2		TCONS_00010118	128	1743	5
TCONS_00008915	50	439	3		TCONS_00010265	50	1412	4
TCONS_00008931	63	731	3		TCONS_00010578	46	1460	3
TCONS_00008933	121	425	5		TCONS_00010657	64	835	2
TCONS_00009326	29	348	2		TCONS_00011674	206	1088	2
TCONS_00009649	91	1500	2		TCONS_00011898	46	452	2
TCONS_00009929	82	796	4		TCONS_00011958	99	961	2
TCONS_00009931	85	596	2		TCONS_00012247	281	1369	2
TCONS_00010118	128	1743	5		TCONS_00012248	64	1109	2
TCONS_00010265	50	1412	4		TCONS_00012427	82	650	2
TCONS_00010578	46	1460	3		TCONS_00012516	83	422	2
TCONS_00010657	64	835	2		TCONS_00012920	58	1091	2
TCONS_00011674	206	1088	2		TCONS_00012921	106	772	2
TCONS_00011898	46	452	2		TCONS_00013062	110	1003	2
TCONS_00011958	99	961	2		TCONS_00013134	78	489	2
TCONS_00012247	281	1369	2		TCONS_00013135	73	487	2
TCONS_00012248	64	1109	2		TCONS_00013156	55	934	3
TCONS_00012427	82	650	2		TCONS_00013164	51	488	2
TCONS_00012516	83	422	2		TCONS_00013456	87	753	2
TCONS_00012920	58	1091	2		TCONS_00013780	60	971	2
TCONS_00012921	106	772	2		TCONS_00014213	219	799	2
TCONS_00012949	64	1385	4		TCONS_00014410	43	450	2
TCONS_00013062	110	1003	2		TCONS_00014623	49	837	2
TCONS_00013134	78	489	2		TCONS_00014649	51	601	3
TCONS_00013135	73	487	2		TCONS_00014930	68	1058	2
TCONS_00013156	55	934	3		TCONS_00014941	34	440	2
TCONS_00013164	51	488	2		TCONS_00015024	107	445	2
TCONS_00013456	87	753	2		TCONS_00015049	56	633	2
TCONS_00013780	60	971	2		TCONS_00015089	69	920	3
TCONS_00014410	43	450	2		TCONS_00015368	74	612	2
TCONS_00014623	49	837	2		TCONS_00015828	50	605	3
TCONS_00014649	51	601	3		TCONS_00015858	50	854	3
TCONS_00014930	68	1058	2		TCONS_00015859	66	975	4
TCONS_00014941	34	440	2		TCONS_00015895	60	1108	3
TCONS_00015024	107	445	2		TCONS_00015910	50	613	2
TCONS_00015049	56	633	2		TCONS_00015914	88	619	3
TCONS_00015089	69	920	3		TCONS_00015932	91	721	2
TCONS_00015368	74	612	2		TCONS_00015958	83	1052	2
TCONS_00015749	74	900	2		TCONS_00015959	60	788	2
TCONS_00015828	50	605	3		TCONS_00016166	129	1277	4
TCONS_00015858	50	854	3		TCONS_00016259	43	2427	2
TCONS_00015859	66	975	4		TCONS_00016260	43	1337	3
TCONS_00015895	60	1108	3		TCONS_00016318	171	970	2
TCONS_00015910	50	613	2		TCONS_00016327	43	1416	3
TCONS_00015914	88	619	3		TCONS_00016411	44	1221	2
TCONS_00015932	91	721	2		TCONS_00016418	62	297	2
TCONS_00015958	83	1052	2		TCONS_00016484	156	1026	2
TCONS_00015959	60	788	2		TCONS_00016580	103	1306	4
TCONS_00016166	129	1277	4		TCONS_00016617	103	1037	2
TCONS_00016259	43	2427	2		TCONS_00016619	103	1462	3
TCONS_00016260	43	1337	3		TCONS_00016621	56	1495	2
TCONS_00016327	43	1416	3		TCONS_00016627	21	569	2
TCONS_00016411	44	1221	2		TCONS_00016640	60	754	5
TCONS_00016484	156	1026	2		TCONS_00016666	137	777	2
TCONS_00016580	103	1306	4		TCONS_00016675	95	897	5
TCONS_00016617	103	1037	2		TCONS_00016676	95	1047	5
TCONS_00016619	103	1462	3		TCONS_00016695	103	1665	3
TCONS_00016621	56	1495	2		TCONS_00016702	137	913	2
TCONS_00016627	21	569	2		TCONS_00016947	66	997	4
TCONS_00016640	60	754	5		TCONS_00016948	66	1175	3
TCONS_00016666	137	777	2		TCONS_00017118	70	628	2
TCONS_00016675	95	897	5		TCONS_00017270	94	1635	2
TCONS_00016676	95	1047	5		TCONS_00017436	67	1218	3
TCONS_00016695	103	1665	3		TCONS_00017465	34	267	2
TCONS_00016702	137	913	2		TCONS_00017521	33	464	2
TCONS_00016847	25	575	3		TCONS_00017980	51	936	4
TCONS_00016947	66	997	4		TCONS_00018166	35	524	5
TCONS_00016948	66	1175	3		TCONS_00018372	23	242	2
TCONS_00017118	70	628	2		TCONS_00018373	55	515	3
TCONS_00017270	94	1635	2		TCONS_00018423	61	1552	4
TCONS_00017436	67	1218	3		TCONS_00018441	51	1139	5
TCONS_00017465	34	267	2		TCONS_00018458	67	1147	3
TCONS_00017521	33	464	2		TCONS_00018590	45	569	2
TCONS_00017980	51	936	4		TCONS_00018741	51	1313	3
TCONS_00018165	45	786	4		TCONS_00018808	59	652	2
TCONS_00018166	35	524	5		TCONS_00018880	51	1473	3
TCONS_00018372	23	242	2		TCONS_00018947	45	767	5
TCONS_00018373	55	515	3		TCONS_00018959	67	1719	5
TCONS_00018423	61	1552	4		TCONS_00018993	67	1832	5
TCONS_00018441	51	1139	5		TCONS_00018994	78	2019	7
TCONS_00018458	67	1147	3		TCONS_00019058	88	1408	5
TCONS_00018573	67	3437	3		TCONS_00019059	88	1755	3
TCONS_00018590	45	569	2		TCONS_00019060	91	1654	3
TCONS_00018741	51	1313	3		TCONS_00019063	91	1556	2
TCONS_00018808	59	652	2		TCONS_00019064	91	1213	4
TCONS_00018880	51	1473	3		TCONS_00019073	91	1219	4
TCONS_00018947	45	767	5		TCONS_00019196	50	870	2
TCONS_00018959	67	1719	5		TCONS_00020444	352	1326	2
TCONS_00018993	67	1832	5		TCONS_00020457	69	1008	2
TCONS_00018994	78	2019	7		TCONS_00020559	103	706	2
TCONS_00019063	91	1556	2		TCONS_00020836	95	544	2
TCONS_00019064	91	1213	4		TCONS_00021293	75	930	2
TCONS_00019196	50	870	2		TCONS_00021673	45	471	2
TCONS_00020444	352	1326	2		TCONS_00021723	45	1794	2
TCONS_00020457	69	1008	2		TCONS_00021781	53	1501	2
TCONS_00020559	103	706	2		TCONS_00021981	28	408	2
TCONS_00020836	95	544	2		TCONS_00022243	98	575	2
TCONS_00021293	75	930	2		TCONS_00022408	50	207	2
TCONS_00021673	45	471	2		TCONS_00022542	41	346	2
TCONS_00021723	45	1794	2		TCONS_00024147	58	1156	2
TCONS_00021781	53	1501	2		TCONS_00024400	83	1413	3
TCONS_00021981	28	408	2		TCONS_00024926	49	351	2
TCONS_00022243	98	575	2		TCONS_00024972	125	466	2
TCONS_00022408	50	207	2		TCONS_00024973	103	428	3
TCONS_00022542	41	346	2		TCONS_00024974	125	449	3
TCONS_00022544	41	694	2		TCONS_00025099	61	1166	2
TCONS_00024147	58	1156	2		TCONS_00025254	91	616	2
TCONS_00024400	83	1413	3		TCONS_00025634	54	687	3
TCONS_00024926	49	351	2		TCONS_00025639	54	946	2
TCONS_00024972	125	466	2		TCONS_00025699	50	952	2
TCONS_00024973	103	428	3		TCONS_00025777	66	1098	6
TCONS_00024974	125	449	3		TCONS_00025795	69	810	7
TCONS_00025099	61	1166	2		TCONS_00026141	62	789	3
TCONS_00025254	91	616	2		TCONS_00026177	97	413	2
TCONS_00025634	54	687	3		TCONS_00026259	77	1276	2
TCONS_00025639	54	946	2		TCONS_00026302	76	793	3
TCONS_00025699	50	952	2		TCONS_00026467	51	1019	2
TCONS_00025777	66	1098	6		TCONS_00026478	43	358	2
TCONS_00025778	64	984	5		TCONS_00026495	56	694	2
TCONS_00025795	69	810	7		TCONS_00026654	62	594	2
TCONS_00026141	62	789	3		TCONS_00026659	72	952	5
TCONS_00026177	97	413	2		TCONS_00026726	82	1274	2
TCONS_00026259	77	1276	2		TCONS_00026756	77	5251	2
TCONS_00026302	76	793	3		TCONS_00026869	102	616	3
TCONS_00026467	51	1019	2		TCONS_00026927	66	624	2
TCONS_00026478	43	358	2		TCONS_00027030	52	462	4
TCONS_00026495	56	694	2		TCONS_00027031	67	590	4
TCONS_00026654	62	594	2		TCONS_00027075	69	559	3
TCONS_00026659	72	952	5		TCONS_00027145	67	593	3
TCONS_00026726	82	1274	2		TCONS_00027157	43	550	2
TCONS_00026756	77	5251	2		TCONS_00027490	160	999	2
TCONS_00026869	102	616	3		TCONS_00027522	170	1120	2
TCONS_00026927	66	624	2		TCONS_00027536	140	1272	2
TCONS_00027030	52	462	4		TCONS_00027954	37	345	4
TCONS_00027031	67	590	4		TCONS_00028112	84	2315	2
TCONS_00027075	69	559	3		TCONS_00028588	109	1100	2
TCONS_00027145	67	593	3		TCONS_00028591	83	679	2
TCONS_00027157	43	550	2		TCONS_00028689	25	241	2
TCONS_00027490	160	999	2		TCONS_00028780	84	1434	3
TCONS_00027522	170	1120	2		TCONS_00028781	42	548	2
TCONS_00027536	140	1272	2		TCONS_00028859	95	1570	2
TCONS_00027954	37	345	4		TCONS_00029183	50	433	2
TCONS_00028112	84	2315	2		TCONS_00029185	77	1584	4
TCONS_00028588	109	1100	2		TCONS_00029221	84	1235	2
TCONS_00028591	83	679	2		TCONS_00029684	117	917	2
TCONS_00028689	25	241	2		TCONS_00029769	89	1064	2
TCONS_00028780	84	1434	3		TCONS_00029770	63	1018	2
TCONS_00028781	42	548	2		TCONS_00029771	56	1053	2
TCONS_00028859	95	1570	2		TCONS_00030942	60	850	2
TCONS_00028907	83	1325	3		TCONS_00031016	108	926	2
TCONS_00029183	50	433	2		TCONS_00031296	49	387	4
TCONS_00029185	77	1584	4		TCONS_00031298	57	461	3
TCONS_00029221	84	1235	2		TCONS_00031469	53	687	3
TCONS_00029684	117	917	2		TCONS_00031471	89	903	2
TCONS_00029769	89	1064	2		TCONS_00031503	36	350	2
TCONS_00029770	63	1018	2		TCONS_00031510	47	967	2
TCONS_00029771	56	1053	2		TCONS_00031620	231	900	3
TCONS_00030942	60	850	2		TCONS_00032057	70	493	3
TCONS_00031016	108	926	2		TCONS_00032058	61	882	3
TCONS_00031296	49	387	4		TCONS_00032059	61	874	3
TCONS_00031298	57	461	3		TCONS_00032060	61	734	4
TCONS_00031468	56	745	3		TCONS_00032061	57	430	4
TCONS_00031469	53	687	3		TCONS_00032391	108	960	2
TCONS_00031471	89	903	2		TCONS_00032844	101	725	2
TCONS_00031503	36	350	2		TCONS_00033035	29	467	2
TCONS_00031510	47	967	2		TCONS_00033057	47	373	4
TCONS_00031620	231	900	3		TCONS_00033081	83	525	2
TCONS_00032057	70	493	3		TCONS_00033370	35	256	2
TCONS_00032058	61	882	3		TCONS_00034187	30	597	2
TCONS_00032059	61	874	3		TCONS_00034196	72	696	2
TCONS_00032060	61	734	4		TCONS_00034406	43	776	3
TCONS_00032061	57	430	4		TCONS_00034509	43	671	4
TCONS_00032391	108	960	2		TCONS_00034840	468	1427	2
TCONS_00032475	57	760	3		TCONS_00035041	35	547	4
TCONS_00032476	57	590	4		TCONS_00035839	33	885	2
TCONS_00032844	101	725	2		TCONS_00035864	98	1774	3
TCONS_00033035	29	467	2		TCONS_00036010	52	1981	4
TCONS_00033081	83	525	2		TCONS_00036012	39	1663	6
TCONS_00034187	30	597	2		TCONS_00036016	52	1566	6
TCONS_00034196	72	696	2		TCONS_00036019	52	2936	2
TCONS_00034406	43	776	3		TCONS_00036028	52	2338	3
TCONS_00034509	43	671	4		TCONS_00036042	61	2685	3
TCONS_00034840	468	1427	2		TCONS_00036047	50	2595	3
TCONS_00035041	35	547	4		TCONS_00036057	52	2628	3
TCONS_00035049	44	1291	3		TCONS_00036070	52	1832	5
TCONS_00035579	67	1888	2		TCONS_00036071	52	1572	6
TCONS_00035839	33	885	2		TCONS_00036072	43	1350	6
TCONS_00035864	98	1774	3		TCONS_00036078	50	1647	4
TCONS_00036010	52	1981	4		TCONS_00036079	43	1537	5
TCONS_00036012	39	1663	6		TCONS_00036084	61	2284	4
TCONS_00036016	52	1566	6		TCONS_00036085	44	1851	6
TCONS_00036019	52	2936	2		TCONS_00036102	43	1262	3
TCONS_00036028	52	2338	3		TCONS_00036103	43	976	4
TCONS_00036039	50	1212	6		TCONS_00036171	183	1667	2
TCONS_00036042	61	2685	3		TCONS_00036204	55	827	2
TCONS_00036043	52	2654	3		TCONS_00036296	122	1888	7
TCONS_00036046	52	2114	4		TCONS_00036365	80	1510	3
TCONS_00036047	50	2595	3		TCONS_00036375	85	3214	4
TCONS_00036056	52	2514	4		TCONS_00036378	161	1516	2
TCONS_00036057	52	2628	3		TCONS_00036453	32	668	5
TCONS_00036062	52	2470	4		TCONS_00036467	122	1044	4
TCONS_00036072	43	1350	6		TCONS_00036468	122	1507	6
TCONS_00036078	50	1647	4		TCONS_00036527	84	4009	2
TCONS_00036079	43	1537	5		TCONS_00036588	70	1312	4
TCONS_00036098	52	2401	4		TCONS_00036673	70	1402	4
TCONS_00036102	43	1262	3		TCONS_00036697	55	755	4
TCONS_00036103	43	976	4		TCONS_00036702	52	744	4
TCONS_00036171	183	1667	2		TCONS_00036709	60	1106	2
TCONS_00036204	55	827	2		TCONS_00036710	122	1931	5
TCONS_00036296	122	1888	7		TCONS_00036728	58	1932	3
TCONS_00036365	80	1510	3		TCONS_00036756	85	3122	5
TCONS_00036375	85	3214	4		TCONS_00036931	57	790	2
TCONS_00036378	161	1516	2		TCONS_00036959	41	276	3
TCONS_00036416	85	1883	6		TCONS_00037115	75	1327	2
TCONS_00036453	32	668	5		TCONS_00037116	61	1273	3
TCONS_00036467	122	1044	4		TCONS_00037117	67	1464	2
TCONS_00036468	122	1507	6		TCONS_00037330	65	1048	4
TCONS_00036527	84	4009	2		TCONS_00037334	65	980	3
TCONS_00036532	85	3072	5		TCONS_00037338	65	923	3
TCONS_00036587	36	1666	4		TCONS_00037380	69	2572	3
TCONS_00036588	70	1312	4		TCONS_00037396	83	1712	2
TCONS_00036606	92	1992	5		TCONS_00037409	66	448	2
TCONS_00036607	76	2946	2		TCONS_00037437	100	1615	3
TCONS_00036673	70	1402	4		TCONS_00038368	63	564	3
TCONS_00036697	55	755	4		TCONS_00039015	239	2010	2
TCONS_00036702	52	744	4		TCONS_00039045	57	562	2
TCONS_00036709	60	1106	2		TCONS_00039061	59	517	2
TCONS_00036728	58	1932	3		TCONS_00039304	167	753	2
TCONS_00036931	57	790	2		TCONS_00039484	77	1042	3
TCONS_00036959	41	276	3		TCONS_00039594	62	423	2
TCONS_00037115	75	1327	2		TCONS_00039668	63	1020	3
TCONS_00037116	61	1273	3		TCONS_00040005	95	1029	2
TCONS_00037117	67	1464	2		TCONS_00040042	61	1947	7
TCONS_00037330	65	1048	4		TCONS_00040492	75	1689	3
TCONS_00037334	65	980	3		TCONS_00040634	85	866	2
TCONS_00037338	65	923	3		TCONS_00040682	80	843	3
TCONS_00037346	65	634	5		TCONS_00040758	16	435	2
TCONS_00037380	69	2572	3		TCONS_00040889	62	391	2
TCONS_00037396	83	1712	2		TCONS_00040930	62	439	2
TCONS_00037409	66	448	2		TCONS_00040937	62	421	2
TCONS_00037434	100	2739	3		TCONS_00040976	62	1225	3
TCONS_00037437	100	1615	3		TCONS_00041810	47	764	4
TCONS_00038368	63	564	3		TCONS_00041855	100	1500	3
TCONS_00039015	239	2010	2		TCONS_00042135	83	685	2
TCONS_00039045	57	562	2		TCONS_00042409	70	576	2
TCONS_00039061	59	517	2		TCONS_00042512	54	225	2
TCONS_00039304	167	753	2		TCONS_00042661	55	889	3
TCONS_00039484	77	1042	3		TCONS_00042752	89	403	3
TCONS_00039594	62	423	2		TCONS_00042924	67	691	2
TCONS_00039668	63	1020	3		TCONS_00043391	191	1269	3
TCONS_00040005	95	1029	2		TCONS_00043416	33	1131	2
TCONS_00040042	61	1947	7		TCONS_00043497	102	2008	3
TCONS_00040492	75	1689	3		TCONS_00043561	86	2094	2
TCONS_00040634	85	866	2		TCONS_00043777	48	712	2
TCONS_00040682	80	843	3		TCONS_00043857	38	654	4
TCONS_00040758	16	435	2		TCONS_00043862	65	844	2
TCONS_00040889	62	391	2		TCONS_00044094	103	595	2
TCONS_00040909	62	378	2		TCONS_00044199	100	1157	3
TCONS_00040930	62	439	2		TCONS_00044316	33	774	6
TCONS_00040937	62	421	2		TCONS_00044420	35	796	6
TCONS_00040976	62	1225	3		TCONS_00044443	32	839	6
TCONS_00041810	47	764	4		TCONS_00044519	59	1211	2
TCONS_00041855	100	1500	3		TCONS_00045163	37	401	2
TCONS_00042135	83	685	2		TCONS_00045378	211	848	3
TCONS_00042409	70	576	2		TCONS_00045382	49	391	4
TCONS_00042512	54	225	2		TCONS_00045549	97	701	2
TCONS_00042661	55	889	3		TCONS_00045652	106	2044	2
TCONS_00042752	89	403	3		TCONS_00045709	49	371	4
TCONS_00042924	67	691	2		TCONS_00045921	36	1102	3
TCONS_00043391	191	1269	3		TCONS_00045922	61	864	2
TCONS_00043416	33	1131	2		TCONS_00045939	173	1168	2
TCONS_00043497	102	2008	3		TCONS_00046041	67	1626	2
TCONS_00043561	86	2094	2		TCONS_00046085	32	1331	3
TCONS_00043639	70	1136	5		TCONS_00046325	15	325	3
TCONS_00043671	48	675	2		TCONS_00046399	118	899	2
TCONS_00043777	48	712	2		TCONS_00046436	291	1115	3
TCONS_00043857	38	654	4		TCONS_00046441	36	819	3
TCONS_00043862	65	844	2		TCONS_00046680	117	833	2
TCONS_00044094	103	595	2		TCONS_00046791	169	612	2
TCONS_00044199	100	1157	3		TCONS_00046951	43	1270	2
TCONS_00044316	33	774	6		TCONS_00046964	105	861	2
TCONS_00044420	35	796	6		TCONS_00047074	100	1124	3
TCONS_00044443	32	839	6		TCONS_00047143	82	2813	4
TCONS_00044519	59	1211	2		TCONS_00047207	86	1189	4
TCONS_00045163	37	401	2		TCONS_00047208	62	1011	5
TCONS_00045378	211	848	3		TCONS_00047250	64	2503	7
TCONS_00045382	49	391	4		TCONS_00047270	64	507	3
TCONS_00045549	97	701	2		TCONS_00047461	46	331	2
TCONS_00045652	106	2044	2		TCONS_00047587	62	517	2
TCONS_00045709	49	371	4		TCONS_00047889	35	705	2
TCONS_00045922	61	864	2		TCONS_00048520	48	1049	2
TCONS_00045939	173	1168	2		TCONS_00048565	30	282	2
TCONS_00046041	67	1626	2		TCONS_00048589	73	704	2
TCONS_00046325	15	325	3		TCONS_00048605	91	2060	3
TCONS_00046399	118	899	2		TCONS_00048751	50	858	4
TCONS_00046436	291	1115	3		TCONS_00048966	63	1084	3
TCONS_00046680	117	833	2		TCONS_00049011	63	1749	3
TCONS_00046791	169	612	2		TCONS_00049133	65	1249	4
TCONS_00046951	43	1270	2		TCONS_00049135	65	1237	4
TCONS_00046964	105	861	2		TCONS_00049175	86	918	2
TCONS_00047074	100	1124	3		TCONS_00049186	51	841	2
TCONS_00047143	82	2813	4		TCONS_00049192	148	659	3
TCONS_00047207	86	1189	4		TCONS_00049197	63	1200	2
TCONS_00047208	62	1011	5		TCONS_00049437	245	1002	6
TCONS_00047270	64	507	3		TCONS_00049438	229	1000	2
TCONS_00047461	46	331	2		TCONS_00049443	137	1015	3
TCONS_00047587	62	517	2		TCONS_00049446	245	1489	6
TCONS_00047889	35	705	2		TCONS_00049453	245	2019	5
TCONS_00047966	59	896	5		TCONS_00049462	229	1726	3
TCONS_00048520	48	1049	2		TCONS_00049465	183	1026	6
TCONS_00048589	73	704	2		TCONS_00049466	204	1006	6
TCONS_00048605	91	2060	3		TCONS_00049471	183	974	5
TCONS_00048751	50	858	4		TCONS_00049474	204	833	7
TCONS_00048966	63	1084	3		TCONS_00050383	71	742	3
TCONS_00049011	63	1749	3		TCONS_00050417	66	458	3
TCONS_00049133	65	1249	4		TCONS_00050489	49	988	2
TCONS_00049175	86	918	2		TCONS_00050536	99	1302	2
TCONS_00049192	148	659	3		TCONS_00050837	62	277	3
TCONS_00049197	63	1200	2		TCONS_00050994	78	974	2
TCONS_00049437	245	1002	6		TCONS_00051016	45	300	2
TCONS_00049438	229	1000	2		TCONS_00051214	64	930	2
TCONS_00049443	137	1015	3		TCONS_00052023	123	1290	3
TCONS_00049446	245	1489	6		TCONS_00052417	89	700	2
TCONS_00049453	245	2019	5		TCONS_00052494	123	1246	2
TCONS_00049462	229	1726	3		TCONS_00052615	66	1060	3
TCONS_00049471	183	974	5		TCONS_00052642	89	1045	2
TCONS_00049474	204	833	7		TCONS_00053139	58	1538	2
TCONS_00050383	71	742	3		TCONS_00053200	51	524	3
TCONS_00050417	66	458	3		TCONS_00053227	96	502	2
TCONS_00050489	49	988	2		TCONS_00053267	75	1752	2
TCONS_00050536	99	1302	2		TCONS_00053455	83	728	3
TCONS_00050837	62	277	3		TCONS_00053579	69	714	2
TCONS_00050994	78	974	2		TCONS_00054222	65	1061	2
TCONS_00051016	45	300	2		TCONS_00054235	324	1154	2
TCONS_00051214	64	930	2		TCONS_00054622	44	1013	2
TCONS_00052023	123	1290	3		TCONS_00054737	67	4539	2
TCONS_00052417	89	700	2		TCONS_00054908	36	706	2
TCONS_00052494	123	1246	2		TCONS_00054939	51	637	2
TCONS_00052615	66	1060	3		TCONS_00054973	42	1120	2
TCONS_00052642	89	1045	2		TCONS_00054976	33	475	2
TCONS_00053139	58	1538	2		TCONS_00054982	58	2821	2
TCONS_00053200	51	524	3		TCONS_00055168	69	613	4
TCONS_00053227	96	502	2		TCONS_00055382	51	848	2
TCONS_00053267	75	1752	2		TCONS_00055597	49	579	3
TCONS_00053455	83	728	3		TCONS_00055962	98	1490	3
TCONS_00054177	71	710	2		TCONS_00056039	51	603	2
TCONS_00054222	65	1061	2		TCONS_00056077	98	1279	3
TCONS_00054235	324	1154	2		TCONS_00056082	125	1382	2
TCONS_00054476	58	432	2		TCONS_00056275	66	581	2
TCONS_00054622	44	1013	2		TCONS_00056283	98	1200	3
TCONS_00054737	67	4539	2		TCONS_00056357	53	810	3
TCONS_00054908	36	706	2		TCONS_00056388	29	326	2
TCONS_00054939	51	637	2		TCONS_00056392	98	1331	3
TCONS_00054973	42	1120	2		TCONS_00056439	98	1151	2
TCONS_00054976	33	475	2		TCONS_00056671	80	495	4
TCONS_00055168	69	613	4		TCONS_00056756	51	1086	2
TCONS_00055382	51	848	2		TCONS_00056985	94	1361	3
TCONS_00055597	49	579	3		TCONS_00057125	93	666	2
TCONS_00055962	98	1490	3		TCONS_00057133	28	477	2
TCONS_00056039	51	603	2		TCONS_00057505	97	771	2
TCONS_00056077	98	1279	3		TCONS_00057685	47	949	2
TCONS_00056082	125	1382	2		TCONS_00057933	122	946	3
TCONS_00056275	66	581	2		TCONS_00058343	202	1595	2
TCONS_00056283	98	1200	3		TCONS_00058461	118	871	2
TCONS_00056357	53	810	3		TCONS_00058565	78	826	3
TCONS_00056388	29	326	2		TCONS_00058698	68	604	2
TCONS_00056439	98	1151	2		TCONS_00058896	46	756	2
TCONS_00056671	80	495	4		TCONS_00059279	123	1002	2
TCONS_00056756	51	1086	2		TCONS_00059318	38	566	3
TCONS_00056985	94	1361	3		TCONS_00059445	75	1102	2
TCONS_00057133	28	477	2		TCONS_00059708	91	534	4
TCONS_00057505	97	771	2		TCONS_00060196	71	791	4
TCONS_00057685	47	949	2		TCONS_00060213	91	805	2
TCONS_00057704	91	871	2		TCONS_00060346	60	415	3
TCONS_00058343	202	1595	2		TCONS_00060392	62	1080	2
TCONS_00058461	118	871	2		TCONS_00060491	44	922	2
TCONS_00058565	78	826	3		TCONS_00060519	304	1670	2
TCONS_00058698	68	604	2		TCONS_00060621	71	941	3
TCONS_00058896	46	756	2		TCONS_00060732	54	1043	3
TCONS_00059279	123	1002	2		TCONS_00060857	51	651	2
TCONS_00059318	38	566	3		TCONS_00060941	67	560	4
TCONS_00059445	75	1102	2		TCONS_00060975	117	1305	2
TCONS_00059708	91	534	4		TCONS_00061038	71	1556	3
TCONS_00059884	75	2611	4		TCONS_00061552	54	692	3
TCONS_00060196	71	791	4		TCONS_00061564	74	910	2
TCONS_00060213	91	805	2		TCONS_00062023	94	1358	2
TCONS_00060346	60	415	3		TCONS_00062195	18	336	2
TCONS_00060392	62	1080	2		TCONS_00062250	80	795	2
TCONS_00060491	44	922	2		TCONS_00062434	28	536	2
TCONS_00060519	304	1670	2		TCONS_00062820	62	273	2
TCONS_00060621	71	941	3		TCONS_00063025	138	1303	2
TCONS_00060732	54	1043	3		TCONS_00064496	42	499	2
TCONS_00060857	51	651	2		TCONS_00065002	93	662	3
TCONS_00060941	67	560	4		TCONS_00065024	50	362	2
TCONS_00060975	117	1305	2		TCONS_00065652	61	3218	2
TCONS_00061038	71	1556	3		TCONS_00065729	83	1529	2
TCONS_00061552	54	692	3		TCONS_00065763	65	3145	2
TCONS_00061564	74	910	2		TCONS_00065885	97	1136	4
TCONS_00062023	94	1358	2		TCONS_00066059	55	767	3
TCONS_00062195	18	336	2		TCONS_00066306	52	1786	2
TCONS_00062434	28	536	2		TCONS_00066524	80	2080	2
TCONS_00062580	55	1151	2		TCONS_00066548	79	1875	2
TCONS_00062820	62	273	2		TCONS_00066557	84	2955	2
TCONS_00063025	138	1303	2		TCONS_00066859	72	1225	3
TCONS_00064496	42	499	2		TCONS_00066860	86	1424	2
TCONS_00065002	93	662	3		TCONS_00067356	100	1036	2
TCONS_00065024	50	362	2		TCONS_00067516	20	384	3
TCONS_00065652	61	3218	2		TCONS_00067595	151	814	2
TCONS_00065729	83	1529	2		TCONS_00067641	44	719	3
TCONS_00065763	65	3145	2		TCONS_00067706	62	585	3
TCONS_00065885	97	1136	4		TCONS_00067804	62	830	2
TCONS_00066059	55	767	3		TCONS_00067915	36	1240	2
TCONS_00066306	52	1786	2		TCONS_00067974	71	1391	2
TCONS_00066524	80	2080	2		TCONS_00068056	71	2020	2
TCONS_00066548	79	1875	2		TCONS_00068070	35	340	2
TCONS_00066557	84	2955	2		TCONS_00068093	71	2119	2
TCONS_00066859	72	1225	3		TCONS_00068098	54	626	2
TCONS_00066860	86	1424	2		TCONS_00068162	62	1192	4
TCONS_00067356	100	1036	2		TCONS_00068179	94	584	3
TCONS_00067516	20	384	3		TCONS_00068311	52	1102	2
TCONS_00067595	151	814	2		TCONS_00068591	105	2832	2
TCONS_00067641	44	719	3		TCONS_00068592	85	3290	2
TCONS_00067706	62	585	3		TCONS_00068724	105	3209	2
TCONS_00067804	62	830	2		TCONS_00068730	66	521	2
TCONS_00067915	36	1240	2		TCONS_00068739	105	2255	2
TCONS_00067974	71	1391	2		TCONS_00068803	84	617	2
TCONS_00068056	71	2020	2		TCONS_00068919	101	989	3
TCONS_00068070	35	340	2		TCONS_00068927	73	3703	3
TCONS_00068093	71	2119	2		TCONS_00068963	59	584	2
TCONS_00068098	54	626	2		TCONS_00068966	73	2206	3
TCONS_00068162	62	1192	4		TCONS_00069052	304	2569	3
TCONS_00068179	94	584	3		TCONS_00069096	49	983	2
TCONS_00068311	52	1102	2		TCONS_00069272	69	371	2
TCONS_00068591	105	2832	2		TCONS_00069318	57	462	2
TCONS_00068592	85	3290	2		TCONS_00069907	163	909	2
TCONS_00068724	105	3209	2		TCONS_00070068	52	537	4
TCONS_00068739	105	2255	2		TCONS_00070126	54	686	3
TCONS_00068803	84	617	2		TCONS_00070148	59	1128	3
TCONS_00068919	101	989	3		TCONS_00070216	54	958	3
TCONS_00068927	73	3703	3		TCONS_00070217	64	1391	2
TCONS_00068963	59	584	2		TCONS_00070230	73	812	2
TCONS_00068966	73	2206	3		TCONS_00070247	45	872	4
TCONS_00068970	113	1218	2		TCONS_00070461	49	625	2
TCONS_00069052	304	2569	3		TCONS_00070534	96	978	4
TCONS_00069096	49	983	2		TCONS_00070542	104	1497	3
TCONS_00069272	69	371	2		TCONS_00070899	46	673	2
TCONS_00069318	57	462	2		TCONS_00071415	28	340	2
TCONS_00069907	163	909	2		TCONS_00071513	64	1902	3
TCONS_00069908	64	1255	2		TCONS_00071609	61	965	5
TCONS_00070068	52	537	4		TCONS_00071620	61	1629	2
TCONS_00070126	54	686	3		TCONS_00071662	50	825	6
TCONS_00070148	59	1128	3		TCONS_00071722	45	755	6
TCONS_00070217	64	1391	2		TCONS_00071750	68	1193	2
TCONS_00070230	73	812	2		TCONS_00071756	50	769	5
TCONS_00070247	45	872	4		TCONS_00071787	61	770	6
TCONS_00070461	49	625	2		TCONS_00071789	61	933	4
TCONS_00070534	96	978	4		TCONS_00071790	47	490	2
TCONS_00070542	104	1497	3		TCONS_00071810	52	1040	4
TCONS_00070899	46	673	2		TCONS_00071824	50	680	4
TCONS_00071415	28	340	2		TCONS_00071831	61	1137	3
TCONS_00071513	64	1902	3		TCONS_00071836	61	660	5
TCONS_00071609	61	965	5		TCONS_00071938	155	1058	4
TCONS_00071620	61	1629	2		TCONS_00071939	381	1484	2
TCONS_00071649	61	1535	3		TCONS_00072168	52	613	3
TCONS_00071662	50	825	6		TCONS_00072372	202	1048	3
TCONS_00071667	53	830	3		TCONS_00072489	50	405	2
TCONS_00071722	45	755	6		TCONS_00072532	52	439	2
TCONS_00071750	68	1193	2		TCONS_00072633	95	1009	2
TCONS_00071756	50	769	5		TCONS_00072796	56	1164	3
TCONS_00071789	61	933	4		TCONS_00073008	56	1516	2
TCONS_00071790	47	490	2		TCONS_00073213	38	607	2
TCONS_00071810	52	1040	4		TCONS_00073333	107	1869	4
TCONS_00071824	50	680	4		TCONS_00073334	107	1916	4
TCONS_00071831	61	1137	3		TCONS_00073353	73	1464	2
TCONS_00071836	61	660	5		TCONS_00073467	34	618	2
TCONS_00071938	155	1058	4		TCONS_00073942	103	475	2
TCONS_00071939	381	1484	2		TCONS_00073996	109	524	3
TCONS_00071961	419	1442	2		TCONS_00074051	64	480	2
TCONS_00072168	52	613	3		TCONS_00074110	54	223	3
TCONS_00072372	202	1048	3		TCONS_00074184	39	871	2
TCONS_00072633	95	1009	2		TCONS_00074366	117	966	2
TCONS_00072796	56	1164	3		TCONS_00074634	49	260	2
TCONS_00073008	56	1516	2		TCONS_00074857	56	388	5
TCONS_00073213	38	607	2		TCONS_00075320	46	568	2
TCONS_00073333	107	1869	4		TCONS_00075423	82	750	3
TCONS_00073334	107	1916	4		TCONS_00075462	70	580	3
TCONS_00073353	73	1464	2		TCONS_00075525	89	1829	3
TCONS_00073467	34	618	2		TCONS_00075631	42	717	2
TCONS_00073942	103	475	2		TCONS_00075698	88	672	4
TCONS_00073996	109	524	3		TCONS_00075715	42	1462	2
TCONS_00074051	64	480	2		TCONS_00075819	19	725	2
TCONS_00074110	54	223	3		TCONS_00075833	69	1323	2
TCONS_00074184	39	871	2		TCONS_00076262	31	601	2
TCONS_00074366	117	966	2		TCONS_00076282	92	710	3
TCONS_00074634	49	260	2		TCONS_00076375	36	800	2
TCONS_00074857	56	388	5		TCONS_00076486	115	1844	3
TCONS_00074911	84	1509	5		TCONS_00076518	89	859	3
TCONS_00075320	46	568	2		TCONS_00077199	52	357	2
TCONS_00075423	82	750	3		TCONS_00077788	39	388	3
TCONS_00075462	70	580	3		TCONS_00077885	37	844	3
TCONS_00075525	89	1829	3		TCONS_00077935	40	274	2
TCONS_00075631	42	717	2		TCONS_00077948	69	870	3
TCONS_00075698	88	672	4		TCONS_00078064	131	482	2
TCONS_00075715	42	1462	2		TCONS_00078392	83	764	3
TCONS_00075819	19	725	2		TCONS_00078511	116	750	4
TCONS_00075833	69	1323	2		TCONS_00078550	51	643	2
TCONS_00076262	31	601	2		TCONS_00078572	47	593	2
TCONS_00076282	92	710	3		TCONS_00078641	83	947	2
TCONS_00076375	36	800	2		TCONS_00078642	83	930	2
TCONS_00076486	115	1844	3		TCONS_00078650	109	1003	3
TCONS_00076518	89	859	3		TCONS_00078655	108	884	2
TCONS_00077199	52	357	2		TCONS_00078925	175	828	4
TCONS_00077788	39	388	3		TCONS_00079070	62	2080	4
TCONS_00077885	37	844	3		TCONS_00079122	62	2551	4
TCONS_00077948	69	870	3		TCONS_00079142	62	1482	5
TCONS_00078064	131	482	2		TCONS_00079144	58	1417	2
TCONS_00078392	83	764	3		TCONS_00079170	62	1545	4
TCONS_00078511	116	750	4		TCONS_00079196	62	3259	5
TCONS_00078525	74	483	3		TCONS_00079291	62	1868	4
TCONS_00078550	51	643	2		TCONS_00079315	85	1025	5
TCONS_00078572	47	593	2		TCONS_00079323	50	837	3
TCONS_00078641	83	947	2		TCONS_00079382	62	1389	4
TCONS_00078650	109	1003	3		TCONS_00079904	101	493	2
TCONS_00078655	108	884	2		TCONS_00079969	67	1800	2
TCONS_00078925	175	828	4		TCONS_00080351	87	1160	4
TCONS_00079070	62	2080	4		TCONS_00080426	82	1044	2
TCONS_00079122	62	2551	4		TCONS_00081006	172	948	4
TCONS_00079142	62	1482	5		TCONS_00081349	123	985	2
TCONS_00079144	58	1417	2		TCONS_00081960	95	1441	3
TCONS_00079170	62	1545	4		TCONS_00082126	67	2124	3
TCONS_00079196	62	3259	5		TCONS_00082265	90	1304	2
TCONS_00079291	62	1868	4		TCONS_00082266	86	1647	2
TCONS_00079315	85	1025	5		TCONS_00082453	51	305	2
TCONS_00079323	50	837	3		TCONS_00083311	67	1087	2
TCONS_00079382	62	1389	4		TCONS_00083791	79	1181	2
TCONS_00079904	101	493	2		TCONS_00085136	67	2373	3
TCONS_00079969	67	1800	2		TCONS_00085330	67	1586	3
TCONS_00080179	50	532	2		TCONS_00085351	71	476	3
TCONS_00080351	87	1160	4		TCONS_00085386	154	1718	2
TCONS_00081006	172	948	4		TCONS_00085840	69	1402	2
TCONS_00081349	123	985	2		TCONS_00086000	94	1053	2
TCONS_00081960	95	1441	3		TCONS_00086885	55	649	2
TCONS_00082126	67	2124	3		TCONS_00087612	97	1316	2
TCONS_00082265	90	1304	2		TCONS_00087866	63	369	2
TCONS_00082266	86	1647	2		TCONS_00087933	81	1388	3
TCONS_00082453	51	305	2		TCONS_00087999	129	1294	5
TCONS_00083791	79	1181	2		TCONS_00088021	69	921	3
TCONS_00085136	67	2373	3		TCONS_00088041	83	1382	2
TCONS_00085330	67	1586	3		TCONS_00088067	36	391	2
TCONS_00085351	71	476	3		TCONS_00088799	71	371	2
TCONS_00085386	154	1718	2		TCONS_00089023	89	805	2
TCONS_00085840	69	1402	2		TCONS_00089052	61	268	2
TCONS_00086000	94	1053	2		TCONS_00089366	64	623	5
TCONS_00087612	97	1316	2		TCONS_00089406	107	1266	2
TCONS_00087866	63	369	2		TCONS_00089766	33	479	2
TCONS_00087933	81	1388	3		TCONS_00089815	40	531	2
TCONS_00087999	129	1294	5		TCONS_00089877	64	1646	2
TCONS_00088021	69	921	3		TCONS_00090075	72	719	2
TCONS_00088041	83	1382	2		TCONS_00090113	82	1244	2
TCONS_00088067	36	391	2		TCONS_00090717	89	2274	2
TCONS_00088799	71	371	2		TCONS_00090727	57	1597	3
TCONS_00089023	89	805	2		TCONS_00090803	39	611	3
TCONS_00089052	61	268	2		TCONS_00090861	48	511	3
TCONS_00089254	110	1291	4		TCONS_00090863	64	1195	2
TCONS_00089366	64	623	5		TCONS_00090868	52	760	4
TCONS_00089406	107	1266	2		TCONS_00090872	37	345	2
TCONS_00089766	33	479	2		TCONS_00090876	59	1320	5
TCONS_00089877	64	1646	2		TCONS_00090905	64	898	2
TCONS_00090075	72	719	2		TCONS_00091051	124	1564	3
TCONS_00090113	82	1244	2		TCONS_00091385	50	274	2
TCONS_00090717	89	2274	2		TCONS_00091640	63	2204	11
TCONS_00090727	57	1597	3		TCONS_00091699	79	1684	3
TCONS_00090803	39	611	3		TCONS_00091732	44	1582	5
TCONS_00090861	48	511	3		TCONS_00091735	36	1090	3
TCONS_00090863	64	1195	2		TCONS_00091746	49	1837	9
TCONS_00090868	52	760	4		TCONS_00091767	84	885	6
TCONS_00090872	37	345	2		TCONS_00091768	48	538	6
TCONS_00090876	59	1320	5		TCONS_00091789	53	640	4
TCONS_00090905	64	898	2		TCONS_00091797	47	1099	6
TCONS_00091051	124	1564	3		TCONS_00091809	61	2136	2
TCONS_00091385	50	274	2		TCONS_00091810	49	1475	9
TCONS_00091640	63	2204	11		TCONS_00091812	53	1669	5
TCONS_00091699	79	1684	3		TCONS_00092107	55	1209	3
TCONS_00091727	44	1279	8		TCONS_00092559	59	1132	4
TCONS_00091732	44	1582	5		TCONS_00092584	63	976	2
TCONS_00091735	36	1090	3		TCONS_00092750	63	1276	2
TCONS_00091746	49	1837	9		TCONS_00092796	54	1541	2
TCONS_00091767	84	885	6		TCONS_00092860	53	895	3
TCONS_00091768	48	538	6		TCONS_00092916	63	739	2
TCONS_00091789	53	640	4		TCONS_00093753	70	603	3
TCONS_00091797	47	1099	6		TCONS_00094323	33	388	2
TCONS_00091809	61	2136	2		TCONS_00094854	69	1015	2
TCONS_00091810	49	1475	9		TCONS_00095495	80	1936	3
TCONS_00091812	53	1669	5		TCONS_00095556	49	780	3
TCONS_00092107	55	1209	3		TCONS_00095575	74	876	4
TCONS_00092357	25	451	2		TCONS_00095676	79	667	2
TCONS_00092559	59	1132	4		TCONS_00095690	76	1533	3
TCONS_00092584	63	976	2		TCONS_00095772	74	958	3
TCONS_00092750	63	1276	2		TCONS_00095928	65	1269	2
TCONS_00092796	54	1541	2		TCONS_00096030	126	1636	3
TCONS_00092860	53	895	3		TCONS_00096348	142	1599	3
TCONS_00092916	63	739	2		TCONS_00096422	61	802	2
TCONS_00093753	70	603	3		TCONS_00096512	68	2746	2
TCONS_00094323	33	388	2		TCONS_00096565	126	1024	3
TCONS_00094854	69	1015	2		TCONS_00096709	65	3721	3
TCONS_00095495	80	1936	3		TCONS_00096876	65	2141	4
TCONS_00095548	114	1799	2		TCONS_00096979	90	798	2
TCONS_00095556	49	780	3		TCONS_00096983	70	1797	7
TCONS_00095575	74	876	4		TCONS_00096998	58	655	3
TCONS_00095676	79	667	2		TCONS_00097073	73	454	2
TCONS_00095690	76	1533	3		TCONS_00097126	162	1185	4
TCONS_00095772	74	958	3		TCONS_00097141	41	1842	2
TCONS_00095928	65	1269	2		TCONS_00097518	27	360	2
TCONS_00096030	126	1636	3		TCONS_00097595	102	431	2
TCONS_00096348	142	1599	3		TCONS_00097916	64	2077	3
TCONS_00096422	61	802	2		TCONS_00098132	96	331	2
TCONS_00096512	68	2746	2		TCONS_00098249	64	1307	2
TCONS_00096565	126	1024	3		TCONS_00098303	56	1240	3
TCONS_00096651	95	1365	5		TCONS_00098437	68	2583	3
TCONS_00096709	65	3721	3		TCONS_00098528	36	452	2
TCONS_00096876	65	2141	4		TCONS_00098714	56	1428	3
TCONS_00096979	90	798	2		TCONS_00098747	56	1200	3
TCONS_00097073	73	454	2		TCONS_00098748	68	1615	2
TCONS_00097126	162	1185	4		TCONS_00098749	53	765	3
TCONS_00097155	65	3063	3		TCONS_00098775	31	248	2
TCONS_00097595	102	431	2		TCONS_00098827	93	929	3
TCONS_00097916	64	2077	3		TCONS_00098851	92	960	3
TCONS_00098104	68	2445	3		TCONS_00099056	58	889	2
TCONS_00098132	96	331	2		TCONS_00099121	63	977	2
TCONS_00098249	64	1307	2		TCONS_00099377	70	696	2
TCONS_00098303	56	1240	3		TCONS_00100153	193	1347	2
TCONS_00098437	68	2583	3		TCONS_00100749	125	1244	2
TCONS_00098528	36	452	2		TCONS_00100819	124	1324	2
TCONS_00098714	56	1428	3		TCONS_00100918	56	2138	4
TCONS_00098748	68	1615	2		TCONS_00101076	68	752	2
TCONS_00098749	53	765	3		TCONS_00101146	66	2384	3
TCONS_00098775	31	248	2		TCONS_00101169	72	1557	3
TCONS_00098827	93	929	3		TCONS_00101170	71	1144	2
TCONS_00098851	92	960	3		TCONS_00101229	113	341	3
TCONS_00099056	58	889	2		TCONS_00101248	59	915	3
TCONS_00099121	63	977	2		TCONS_00101368	46	827	2
TCONS_00099377	70	696	2		TCONS_00101470	71	1783	5
TCONS_00099739	193	1206	2		TCONS_00101620	46	946	3
TCONS_00100153	193	1347	2		TCONS_00101621	40	629	2
TCONS_00100749	125	1244	2		TCONS_00101837	77	713	2
TCONS_00100819	124	1324	2		TCONS_00102019	74	1003	3
TCONS_00100918	56	2138	4		TCONS_00102152	100	548	3
TCONS_00101076	68	752	2		TCONS_00102399	108	1457	2
TCONS_00101146	66	2384	3		TCONS_00102417	59	1220	2
TCONS_00101169	72	1557	3		TCONS_00102609	93	1462	2
TCONS_00101229	113	341	3		TCONS_00102728	88	898	2
TCONS_00101248	59	915	3		TCONS_00102783	104	1428	2
TCONS_00101368	46	827	2		TCONS_00102795	88	851	2
TCONS_00101470	71	1783	5		TCONS_00102835	204	1095	2
TCONS_00101620	46	946	3		TCONS_00102944	70	751	4
TCONS_00101621	40	629	2		TCONS_00103157	85	912	2
TCONS_00101837	77	713	2		TCONS_00103195	49	750	2
TCONS_00102019	74	1003	3		TCONS_00103213	36	202	2
TCONS_00102152	100	548	3		TCONS_00103273	93	805	2
TCONS_00102399	108	1457	2		TCONS_00103425	86	691	2
TCONS_00102417	59	1220	2		TCONS_00103432	72	626	2
TCONS_00102609	93	1462	2		TCONS_00103473	58	985	8
TCONS_00102728	88	898	2		TCONS_00103543	60	2466	10
TCONS_00102783	104	1428	2		TCONS_00103572	112	2129	8
TCONS_00102795	88	851	2		TCONS_00103578	90	585	2
TCONS_00102835	204	1095	2		TCONS_00103590	50	1471	3
TCONS_00102944	70	751	4		TCONS_00103591	82	481	5
TCONS_00103157	85	912	2		TCONS_00103619	82	2739	8
TCONS_00103195	49	750	2		TCONS_00103740	82	1261	11
TCONS_00103213	36	202	2		TCONS_00103741	58	1986	10
TCONS_00103273	93	805	2		TCONS_00103762	58	1775	11
TCONS_00103425	86	691	2		TCONS_00104037	69	798	2
TCONS_00103432	72	626	2		TCONS_00104129	78	1144	2
TCONS_00103473	58	985	8		TCONS_00104392	39	980	3
TCONS_00103543	60	2466	10		TCONS_00104445	94	981	2
TCONS_00103572	112	2129	8		TCONS_00104631	66	1035	3
TCONS_00103578	90	585	2		TCONS_00104783	95	1012	2
TCONS_00103590	50	1471	3		TCONS_00104863	44	673	2
TCONS_00103591	82	481	5		TCONS_00104894	58	651	3
TCONS_00103619	82	2739	8		TCONS_00104895	95	752	4
TCONS_00103740	82	1261	11		TCONS_00104906	84	549	3
TCONS_00103741	58	1986	10		TCONS_00104907	95	1078	3
TCONS_00104037	69	798	2		TCONS_00104927	72	1335	2
TCONS_00104129	78	1144	2		TCONS_00104945	59	809	2
TCONS_00104392	39	980	3		TCONS_00104948	29	756	2
TCONS_00104445	94	981	2		TCONS_00104950	55	753	2
TCONS_00104631	66	1035	3		TCONS_00105268	73	1835	2
TCONS_00104717	106	929	2		TCONS_00105282	50	558	2
TCONS_00104783	95	1012	2		TCONS_00105423	51	777	3
TCONS_00104863	44	673	2		TCONS_00105736	27	456	2
TCONS_00104894	58	651	3		TCONS_00106171	86	402	2
TCONS_00104895	95	752	4		TCONS_00106578	78	886	3
TCONS_00104906	84	549	3		TCONS_00107034	108	1388	2
TCONS_00104907	95	1078	3		TCONS_00107244	71	1612	2
TCONS_00104927	72	1335	2		TCONS_00107343	99	719	4
TCONS_00105268	73	1835	2		TCONS_00107577	80	844	4
TCONS_00105423	51	777	3		TCONS_00107838	82	474	2
TCONS_00105736	27	456	2		TCONS_00108056	25	211	2
TCONS_00106171	86	402	2		TCONS_00108453	61	1405	2
TCONS_00106578	78	886	3		TCONS_00108483	57	683	2
TCONS_00107034	108	1388	2		TCONS_00108676	78	565	2
TCONS_00107244	71	1612	2		TCONS_00109041	56	571	2
TCONS_00107343	99	719	4		TCONS_00109210	93	1499	2
TCONS_00107577	80	844	4		TCONS_00109290	94	1857	3
TCONS_00107838	82	474	2		TCONS_00109291	71	1978	2
TCONS_00108056	25	211	2		TCONS_00109343	43	605	3
TCONS_00108453	61	1405	2		TCONS_00109396	37	347	2
TCONS_00108483	57	683	2		TCONS_00109732	58	423	2
TCONS_00108676	78	565	2		TCONS_00110090	93	726	3
TCONS_00109041	56	571	2		TCONS_00110824	158	1475	4
TCONS_00109210	93	1499	2		TCONS_00110998	383	1155	2
TCONS_00109290	94	1857	3		TCONS_00111038	68	2111	3
TCONS_00109291	71	1978	2		TCONS_00111841	110	1057	2
TCONS_00109343	43	605	3		TCONS_00111881	71	907	4
TCONS_00109732	58	423	2		TCONS_00111932	44	470	2
TCONS_00110090	93	726	3		TCONS_00111940	74	938	4
TCONS_00110824	158	1475	4		TCONS_00111987	71	708	4
TCONS_00110998	383	1155	2		TCONS_00112003	110	1659	3
TCONS_00111038	68	2111	3		TCONS_00112006	71	921	3
TCONS_00111841	110	1057	2		TCONS_00112019	43	419	4
TCONS_00111881	71	907	4		TCONS_00112365	62	803	5
TCONS_00111882	74	999	5		TCONS_00112388	46	396	2
TCONS_00111932	44	470	2		TCONS_00112431	57	426	3
TCONS_00111940	74	938	4		TCONS_00112434	25	207	3
TCONS_00112003	110	1659	3		TCONS_00112472	77	792	3
TCONS_00112006	71	921	3		TCONS_00112509	110	638	4
TCONS_00112365	62	803	5		TCONS_00112631	61	581	3
TCONS_00112388	46	396	2		TCONS_00113573	92	741	3
TCONS_00112431	57	426	3		TCONS_00113587	68	634	8
TCONS_00112434	25	207	3		TCONS_00113605	39	596	2
TCONS_00112472	77	792	3		TCONS_00113622	92	618	4
TCONS_00112509	110	638	4		TCONS_00114032	53	789	2
TCONS_00112631	61	581	3		TCONS_00114747	64	741	2
TCONS_00113573	92	741	3		TCONS_00114787	89	570	3
TCONS_00113587	68	634	8		TCONS_00114895	81	877	3
TCONS_00113605	39	596	2		TCONS_00114931	49	1032	2
TCONS_00113622	92	618	4		TCONS_00115142	18	296	2
TCONS_00114032	53	789	2		TCONS_00115145	44	1009	3
TCONS_00114747	64	741	2		TCONS_00115278	34	525	2
TCONS_00114787	89	570	3		TCONS_00115296	315	1098	3
TCONS_00114895	81	877	3		TCONS_00115636	46	970	2
TCONS_00114931	49	1032	2		TCONS_00115789	59	610	2
TCONS_00115142	18	296	2		TCONS_00115893	48	891	2
TCONS_00115145	44	1009	3		TCONS_00116684	98	2650	2
TCONS_00115278	34	525	2		TCONS_00116711	124	905	2
TCONS_00115296	315	1098	3		TCONS_00116712	61	951	2
TCONS_00115636	46	970	2		TCONS_00116826	92	607	2
TCONS_00115789	59	610	2		TCONS_00116831	106	1325	3
TCONS_00115893	48	891	2		TCONS_00116845	46	487	2
TCONS_00116684	98	2650	2		TCONS_00117059	54	419	3
TCONS_00116711	124	905	2		TCONS_00117087	106	1328	3
TCONS_00116712	61	951	2		TCONS_00117190	60	971	2
TCONS_00116826	92	607	2		TCONS_00117356	70	1021	2
TCONS_00116831	106	1325	3		TCONS_00118251	137	460	2
TCONS_00116845	46	487	2		TCONS_00118254	90	1507	2
TCONS_00117059	54	419	3		TCONS_00118516	38	846	2
TCONS_00117087	106	1328	3		TCONS_00118517	38	341	2
TCONS_00117190	60	971	2		TCONS_00118767	199	624	4
TCONS_00117356	70	1021	2		TCONS_00118916	47	340	3
TCONS_00118251	137	460	2		TCONS_00119046	57	484	2
TCONS_00118254	90	1507	2		TCONS_00119297	48	672	3
TCONS_00118407	69	1543	2		TCONS_00119947	443	2050	9
TCONS_00118516	38	846	2		TCONS_00119948	435	2152	8
TCONS_00118517	38	341	2		TCONS_00119966	81	763	2
TCONS_00118767	199	624	4		TCONS_00120023	31	286	2
TCONS_00118916	47	340	3		TCONS_00120274	39	364	2
TCONS_00119046	57	484	2		TCONS_00120462	108	1593	3
TCONS_00119297	48	672	3		TCONS_00120643	38	781	3
TCONS_00119948	435	2152	8		TCONS_00121184	39	314	3
TCONS_00119966	81	763	2		TCONS_00121471	81	991	3
TCONS_00120023	31	286	2		TCONS_00121479	39	512	2
TCONS_00120274	39	364	2		TCONS_00121883	87	1419	2
TCONS_00120462	108	1593	3		TCONS_00122102	103	702	3
TCONS_00120643	38	781	3		TCONS_00122182	58	791	2
TCONS_00121184	39	314	3		TCONS_00122373	126	574	3
TCONS_00121471	81	991	3		TCONS_00122374	115	656	2
TCONS_00121479	39	512	2		TCONS_00122375	126	844	3
TCONS_00121721	106	559	5		TCONS_00122552	67	721	5
TCONS_00121883	87	1419	2		TCONS_00122553	115	960	2
TCONS_00122102	103	702	3		TCONS_00122554	126	878	3
TCONS_00122182	58	791	2		TCONS_00122595	95	325	2
TCONS_00122373	126	574	3		TCONS_00122607	20	258	2
TCONS_00122374	115	656	2		TCONS_00123113	88	658	2
TCONS_00122375	126	844	3		TCONS_00123371	82	630	4
TCONS_00122552	67	721	5		TCONS_00123700	55	424	2
TCONS_00122553	115	960	2		TCONS_00123725	60	838	2
TCONS_00122554	126	878	3		TCONS_00123759	62	559	3
TCONS_00122607	20	258	2		TCONS_00123829	166	900	6
TCONS_00123113	88	658	2		TCONS_00123932	166	1416	5
TCONS_00123371	82	630	4		TCONS_00123993	64	1105	3
TCONS_00123700	55	424	2		TCONS_00124014	73	587	2
TCONS_00123725	60	838	2		TCONS_00124870	52	592	3
TCONS_00123759	62	559	3		TCONS_00124941	84	1263	3
TCONS_00123932	166	1416	5		TCONS_00125161	79	652	3
TCONS_00123993	64	1105	3		TCONS_00125171	41	905	2
TCONS_00124014	73	587	2		TCONS_00126516	38	613	2
TCONS_00124870	52	592	3		TCONS_00126656	26	335	4
TCONS_00124941	84	1263	3		TCONS_00126797	44	497	2
TCONS_00124943	41	864	2		TCONS_00127260	46	489	2
TCONS_00125161	79	652	3		TCONS_00127801	73	2186	2
TCONS_00125171	41	905	2		TCONS_00128066	48	251	2
TCONS_00125615	63	1199	4		TCONS_00128323	112	832	2
TCONS_00126064	30	233	2		TCONS_00128934	34	286	2
TCONS_00126516	38	613	2		TCONS_00129228	59	584	2
TCONS_00126656	26	335	4		TCONS_00129793	74	768	4
TCONS_00126797	44	497	2		TCONS_00129825	56	321	2
TCONS_00127260	46	489	2		TCONS_00130189	108	955	3
TCONS_00127801	73	2186	2		TCONS_00130312	104	661	2
TCONS_00128066	48	251	2		TCONS_00130673	121	1298	2
TCONS_00128323	112	832	2		TCONS_00130868	51	1093	3
TCONS_00128934	34	286	2		TCONS_00130905	33	438	2
TCONS_00129228	59	584	2		TCONS_00131237	94	1268	2
TCONS_00129793	74	768	4		TCONS_00131349	81	1601	2
TCONS_00129825	56	321	2		TCONS_00131369	82	1947	3
TCONS_00130189	108	955	3		TCONS_00131436	82	2016	2
TCONS_00130312	104	661	2		TCONS_00131457	82	2031	3
TCONS_00130673	121	1298	2		TCONS_00131506	70	1068	4
TCONS_00130868	51	1093	3		TCONS_00131526	98	294	2
TCONS_00130905	33	438	2		TCONS_00131546	70	1353	5
TCONS_00131177	50	853	5		TCONS_00131547	93	1391	3
TCONS_00131264	82	3092	4		TCONS_00131649	61	1137	3
TCONS_00131300	81	1632	8		TCONS_00131652	72	1544	2
TCONS_00131349	81	1601	2		TCONS_00131942	70	708	2
TCONS_00131369	82	1947	3		TCONS_00132561	52	893	2
TCONS_00131436	82	2016	2		TCONS_00132686	152	1715	4
TCONS_00131506	70	1068	4		TCONS_00132847	51	537	2
TCONS_00131526	98	294	2		TCONS_00133217	71	1658	2
TCONS_00131546	70	1353	5		TCONS_00133238	137	1190	3
TCONS_00131547	93	1391	3		TCONS_00133423	37	827	3
TCONS_00131649	61	1137	3		TCONS_00133500	54	431	3
TCONS_00131652	72	1544	2		TCONS_00133555	27	636	3
TCONS_00131942	70	708	2		TCONS_00133564	38	697	4
TCONS_00132645	141	423	2		TCONS_00133758	97	2221	2
TCONS_00132686	152	1715	4		TCONS_00133786	36	1305	2
TCONS_00132847	51	537	2		TCONS_00134136	42	826	2
TCONS_00133217	71	1658	2		TCONS_00134305	88	297	2
TCONS_00133238	137	1190	3		TCONS_00134836	76	2480	3
TCONS_00133423	37	827	3		TCONS_00134996	54	1270	2
TCONS_00133555	27	636	3		TCONS_00135015	38	523	2
TCONS_00133564	38	697	4		TCONS_00135042	64	611	2
TCONS_00133758	97	2221	2		TCONS_00135043	48	929	2
TCONS_00133786	36	1305	2		TCONS_00135238	78	1339	2
TCONS_00134021	68	441	2		TCONS_00135474	97	930	2
TCONS_00134136	42	826	2		TCONS_00135878	83	529	3
TCONS_00134305	88	297	2		TCONS_00136238	59	314	2
TCONS_00134836	76	2480	3		TCONS_00136274	96	783	3
TCONS_00134996	54	1270	2		TCONS_00136626	33	717	2
TCONS_00135042	64	611	2		TCONS_00136730	33	282	2
TCONS_00135043	48	929	2		TCONS_00136771	96	1181	2
TCONS_00135238	78	1339	2		TCONS_00136789	42	413	2
TCONS_00135474	97	930	2		TCONS_00136934	48	518	2
TCONS_00135878	83	529	3		TCONS_00136957	66	1517	2
TCONS_00136238	59	314	2		TCONS_00137772	53	403	2
TCONS_00136626	33	717	2		TCONS_00138243	62	720	2
TCONS_00136730	33	282	2		TCONS_00138543	29	500	2
TCONS_00136771	96	1181	2		TCONS_00138734	32	957	4
TCONS_00136789	42	413	2		TCONS_00138754	33	546	2
TCONS_00136934	48	518	2		TCONS_00138769	38	538	2
TCONS_00136957	66	1517	2		TCONS_00138783	102	914	5
TCONS_00137772	53	403	2		TCONS_00138784	102	1100	6
TCONS_00138243	62	720	2		TCONS_00138796	89	1352	3
TCONS_00138543	29	500	2		TCONS_00138800	41	540	4
TCONS_00138734	32	957	4		TCONS_00139507	61	1764	3
TCONS_00138754	33	546	2		TCONS_00139624	73	375	2
TCONS_00138769	38	538	2		TCONS_00139628	61	1698	3
TCONS_00138783	102	914	5		TCONS_00139743	61	2027	2
TCONS_00138784	102	1100	6		TCONS_00139758	69	481	2
TCONS_00138796	89	1352	3		TCONS_00139761	28	424	3
TCONS_00138800	41	540	4		TCONS_00139918	227	792	2
TCONS_00139129	64	572	2		TCONS_00140033	52	1333	5
TCONS_00139506	61	1852	3		TCONS_00140139	59	618	2
TCONS_00139507	61	1764	3		TCONS_00140310	59	427	2
TCONS_00139624	73	375	2		TCONS_00140357	27	361	2
TCONS_00139628	61	1698	3		TCONS_00140611	46	417	2
TCONS_00139743	61	2027	2		TCONS_00140681	75	1235	6
TCONS_00139758	69	481	2		TCONS_00140693	131	1067	2
TCONS_00139761	28	424	3		TCONS_00141028	90	2189	3
TCONS_00139803	61	1909	2		TCONS_00141265	446	1459	2
TCONS_00139918	227	792	2		TCONS_00141437	174	747	2
TCONS_00140033	52	1333	5		TCONS_00141438	81	398	2
TCONS_00140139	59	618	2		TCONS_00142001	58	1378	4
TCONS_00140310	59	427	2		TCONS_00142005	58	1259	5
TCONS_00140357	27	361	2		TCONS_00143346	23	223	2
TCONS_00140611	46	417	2		TCONS_00143347	23	255	2
TCONS_00140681	75	1235	6		TCONS_00143385	57	1096	3
TCONS_00140693	131	1067	2		TCONS_00143463	96	358	3
TCONS_00141028	90	2189	3		TCONS_00144389	73	307	2
TCONS_00141037	125	1047	3		TCONS_00144995	67	635	2
TCONS_00141265	446	1459	2		TCONS_00145258	82	3549	2
TCONS_00141437	174	747	2		TCONS_00145259	109	2768	3
TCONS_00141438	81	398	2		TCONS_00145387	81	1427	3
TCONS_00141806	69	738	2		TCONS_00145617	67	1104	2
TCONS_00142001	58	1378	4		TCONS_00145632	160	4691	3
TCONS_00142005	58	1259	5		TCONS_00145635	57	867	2
TCONS_00143346	23	223	2		TCONS_00145642	103	598	2
TCONS_00143347	23	255	2		TCONS_00145688	69	933	2
TCONS_00143385	57	1096	3		TCONS_00145796	28	480	2
TCONS_00143463	96	358	3		TCONS_00145829	85	1041	2
TCONS_00144389	73	307	2		TCONS_00145864	63	1984	2
TCONS_00144995	67	635	2		TCONS_00145865	46	900	2
TCONS_00145258	82	3549	2		TCONS_00145876	60	690	3
TCONS_00145259	109	2768	3		TCONS_00146645	64	769	3
TCONS_00145387	81	1427	3		TCONS_00146900	173	1645	3
TCONS_00145617	67	1104	2		TCONS_00146923	66	1169	4
TCONS_00145632	160	4691	3		TCONS_00147700	70	729	4
TCONS_00145635	57	867	2		TCONS_00148007	96	776	3
TCONS_00145642	103	598	2		TCONS_00148054	173	1591	3
TCONS_00145688	69	933	2		TCONS_00148432	50	745	5
TCONS_00145796	28	480	2		TCONS_00148433	50	729	5
TCONS_00145864	63	1984	2		TCONS_00148628	84	1274	4
TCONS_00145876	60	690	3		TCONS_00148759	54	522	3
TCONS_00146645	64	769	3		TCONS_00149324	56	778	2
TCONS_00146900	173	1645	3		TCONS_00149854	467	2050	2
TCONS_00146923	66	1169	4		TCONS_00150159	56	396	3
TCONS_00146984	88	720	2		TCONS_00150161	76	1276	2
TCONS_00147700	70	729	4		TCONS_00150255	273	1583	2
TCONS_00147888	173	1763	2		TCONS_00150615	73	769	2
TCONS_00148007	96	776	3		TCONS_00150705	56	704	3
TCONS_00148054	173	1591	3		TCONS_00150770	76	1263	2
TCONS_00148432	50	745	5		TCONS_00150879	177	1091	4
TCONS_00148433	50	729	5		TCONS_00150893	32	365	2
TCONS_00148628	84	1274	4		TCONS_00151280	87	4872	5
TCONS_00148759	54	522	3		TCONS_00151318	59	2807	4
TCONS_00149324	56	778	2		TCONS_00151330	59	2782	5
TCONS_00149607	96	905	2		TCONS_00151345	58	2231	2
TCONS_00149609	96	905	2		TCONS_00151353	57	1031	4
TCONS_00149854	467	2050	2		TCONS_00151355	86	3994	6
TCONS_00150118	96	948	2		TCONS_00151370	63	2556	5
TCONS_00150119	96	948	2		TCONS_00151390	80	3585	3
TCONS_00150159	56	396	3		TCONS_00151410	35	502	4
TCONS_00150161	76	1276	2		TCONS_00151416	86	1492	5
TCONS_00150255	273	1583	2		TCONS_00151420	58	2167	3
TCONS_00150615	73	769	2		TCONS_00151422	87	4265	5
TCONS_00150705	56	704	3		TCONS_00151423	86	2234	6
TCONS_00150770	76	1263	2		TCONS_00151425	80	2134	2
TCONS_00150879	177	1091	4		TCONS_00151431	57	625	3
TCONS_00150893	32	365	2		TCONS_00151435	37	483	4
TCONS_00151280	87	4872	5		TCONS_00151441	79	2080	6
TCONS_00151294	86	4037	3		TCONS_00151442	46	1024	7
TCONS_00151306	66	2000	2		TCONS_00151500	74	587	2
TCONS_00151318	59	2807	4		TCONS_00151570	57	1510	3
TCONS_00151330	59	2782	5		TCONS_00151644	60	1128	2
TCONS_00151345	58	2231	2		TCONS_00151646	61	659	4
TCONS_00151353	57	1031	4		TCONS_00152056	168	1070	2
TCONS_00151355	86	3994	6		TCONS_00152122	150	3241	7
TCONS_00151370	63	2556	5		TCONS_00152250	79	897	4
TCONS_00151390	80	3585	3		TCONS_00152260	133	2940	5
TCONS_00151410	35	502	4		TCONS_00152520	150	599	5
TCONS_00151420	58	2167	3		TCONS_00152817	131	1209	2
TCONS_00151422	87	4265	5		TCONS_00152870	69	1981	2
TCONS_00151423	86	2234	6		TCONS_00152920	64	750	2
TCONS_00151425	80	2134	2		TCONS_00153162	56	303	2
TCONS_00151431	57	625	3		TCONS_00153488	63	1171	3
TCONS_00151435	37	483	4		TCONS_00154116	92	1042	2
TCONS_00151441	79	2080	6		TCONS_00154847	54	675	2
TCONS_00151442	46	1024	7		TCONS_00154924	56	605	2
TCONS_00151443	86	1355	7		TCONS_00155002	52	1145	2
TCONS_00151488	72	689	2		TCONS_00155272	67	1553	4
TCONS_00151500	74	587	2		TCONS_00155325	57	1302	2
TCONS_00151570	57	1510	3		TCONS_00155348	39	1052	2
TCONS_00151644	60	1128	2		TCONS_00155390	31	385	2
TCONS_00152056	168	1070	2		TCONS_00155392	80	796	5
TCONS_00152122	150	3241	7		TCONS_00155408	57	613	2
TCONS_00152250	79	897	4		TCONS_00155455	80	1069	3
TCONS_00152260	133	2940	5		TCONS_00155469	31	927	4
TCONS_00152520	150	599	5		TCONS_00155605	34	233	2
TCONS_00152817	131	1209	2		TCONS_00155618	96	1044	2
TCONS_00152870	69	1981	2		TCONS_00155690	69	833	3
TCONS_00152920	64	750	2		TCONS_00155713	69	1459	3
TCONS_00153162	56	303	2		TCONS_00156578	29	211	2
TCONS_00153488	63	1171	3		TCONS_00156956	46	598	3
TCONS_00154116	92	1042	2		TCONS_00156999	60	916	2
TCONS_00154847	54	675	2		TCONS_00157026	98	1226	5
TCONS_00154924	56	605	2		TCONS_00157116	79	1206	2
TCONS_00155002	52	1145	2		TCONS_00157618	156	1128	2
TCONS_00155102	80	1163	5		TCONS_00158112	67	447	2
TCONS_00155272	67	1553	4		TCONS_00158513	72	519	4
TCONS_00155325	57	1302	2		TCONS_00158515	64	2855	4
TCONS_00155392	80	796	5		TCONS_00158592	114	585	2
TCONS_00155408	57	613	2		TCONS_00158798	34	374	2
TCONS_00155455	80	1069	3		TCONS_00158997	82	745	4
TCONS_00155469	31	927	4		TCONS_00159107	76	1308	3
TCONS_00155605	34	233	2		TCONS_00159247	37	343	2
TCONS_00155618	96	1044	2		TCONS_00159337	95	1667	3
TCONS_00155690	69	833	3		TCONS_00159372	91	1609	5
TCONS_00155713	69	1459	3		TCONS_00159373	91	1146	6
TCONS_00155714	69	1715	3		TCONS_00159419	47	1450	2
TCONS_00156578	29	211	2		TCONS_00159660	98	1003	3
TCONS_00156956	46	598	3		TCONS_00159778	91	1470	6
TCONS_00156999	60	916	2		TCONS_00159788	42	549	2
TCONS_00157026	98	1226	5		TCONS_00159862	58	709	2
TCONS_00157116	79	1206	2		TCONS_00159951	91	1656	5
TCONS_00157180	79	1506	3		TCONS_00160002	72	747	2
TCONS_00157618	156	1128	2		TCONS_00160088	91	1124	6
TCONS_00158112	67	447	2		TCONS_00160100	44	335	2
TCONS_00158513	72	519	4		TCONS_00160161	49	979	3
TCONS_00158515	64	2855	4		TCONS_00160220	91	1336	6
TCONS_00158592	114	585	2		TCONS_00160371	77	1413	3
TCONS_00158798	34	374	2		TCONS_00160427	91	1379	5
TCONS_00158997	82	745	4		TCONS_00160543	91	1374	5
TCONS_00159107	76	1308	3		TCONS_00160609	99	1321	2
TCONS_00159191	65	763	3		TCONS_00160786	91	1354	5
TCONS_00159247	37	343	2		TCONS_00160787	91	1191	6
TCONS_00159337	95	1667	3		TCONS_00160788	91	1195	6
TCONS_00159372	91	1609	5		TCONS_00160789	91	1163	6
TCONS_00159373	91	1146	6		TCONS_00160798	#N/A	237	2
TCONS_00159419	47	1450	2		TCONS_00160811	39	981	2
TCONS_00159660	98	1003	3		TCONS_00160836	64	212	2
TCONS_00159778	91	1470	6		TCONS_00160862	38	734	2
TCONS_00159788	42	549	2		TCONS_00160886	22	243	2
TCONS_00159862	58	709	2		TCONS_00160889	41	551	3
TCONS_00159951	91	1656	5		TCONS_00160932	114	616	3
TCONS_00160002	72	747	2		TCONS_00160958	56	1179	2
TCONS_00160088	91	1124	6		TCONS_00160981	91	1601	4
TCONS_00160100	44	335	2		TCONS_00161044	41	719	4
TCONS_00160131	72	685	3		TCONS_00161045	91	1304	5
TCONS_00160133	123	696	4		TCONS_00161081	98	411	2
TCONS_00160161	49	979	3		TCONS_00161122	33	594	2
TCONS_00160220	91	1336	6		TCONS_00161126	98	826	3
TCONS_00160225	94	1459	4		TCONS_00161387	156	1159	2
TCONS_00160370	99	3129	2		TCONS_00161534	35	490	2
TCONS_00160371	77	1413	3		TCONS_00161542	77	1871	2
TCONS_00160427	91	1379	5		TCONS_00161680	113	874	2
TCONS_00160428	35	657	2		TCONS_00161929	59	898	2
TCONS_00160543	91	1374	5		TCONS_00162490	53	1709	3
TCONS_00160564	83	981	3		TCONS_00163283	85	839	3
TCONS_00160574	55	559	2		TCONS_00163666	275	1632	2
TCONS_00160576	99	783	4		TCONS_00163687	112	898	2
TCONS_00160609	99	1321	2		TCONS_00163898	74	1051	4
TCONS_00160786	91	1354	5		TCONS_00163977	76	676	2
TCONS_00160787	91	1191	6		TCONS_00164269	74	237	3
TCONS_00160788	91	1195	6		TCONS_00164590	68	2172	2
TCONS_00160811	39	981	2		TCONS_00164706	74	1424	3
TCONS_00160862	38	734	2		TCONS_00164758	76	1943	5
TCONS_00160886	22	243	2		TCONS_00164767	93	601	2
TCONS_00160889	41	551	3		TCONS_00165374	72	1960	5
TCONS_00160932	114	616	3		TCONS_00165375	125	2161	4
TCONS_00160958	56	1179	2		TCONS_00166274	56	1209	2
TCONS_00160981	91	1601	4		TCONS_00166684	81	664	2
TCONS_00161044	41	719	4		TCONS_00167937	39	400	2
TCONS_00161045	91	1304	5		TCONS_00167990	112	894	2
TCONS_00161081	98	411	2		TCONS_00168383	100	753	4
TCONS_00161122	33	594	2		TCONS_00169110	41	584	2
TCONS_00161126	98	826	3		TCONS_00169137	57	241	2
TCONS_00161387	156	1159	2		TCONS_00169281	54	404	2
TCONS_00161534	35	490	2		TCONS_00169340	52	625	2
TCONS_00161542	77	1871	2		TCONS_00169381	52	364	2
TCONS_00161680	113	874	2		TCONS_00169484	52	942	2
TCONS_00161929	59	898	2		TCONS_00169787	69	554	4
TCONS_00162490	53	1709	3		TCONS_00169869	55	1101	2
TCONS_00163283	85	839	3		TCONS_00169976	63	886	3
TCONS_00163666	275	1632	2		TCONS_00170182	83	2171	3
TCONS_00163687	112	898	2		TCONS_00170185	68	1992	4
TCONS_00163898	74	1051	4		TCONS_00170208	45	367	2
TCONS_00163977	76	676	2		TCONS_00170298	99	3695	2
TCONS_00164269	74	237	3		TCONS_00170299	99	3733	2
TCONS_00164590	68	2172	2		TCONS_00170572	48	465	2
TCONS_00164706	74	1424	3		TCONS_00170620	54	1399	2
TCONS_00164758	76	1943	5		TCONS_00170690	92	940	3
TCONS_00164767	93	601	2		TCONS_00170700	111	913	2
TCONS_00165374	72	1960	5		TCONS_00170727	50	432	4
TCONS_00165375	125	2161	4		TCONS_00170920	79	1093	2
TCONS_00166274	56	1209	2		TCONS_00170947	60	615	3
TCONS_00166684	81	664	2		TCONS_00171266	79	1361	4
TCONS_00167937	39	400	2		TCONS_00171368	51	375	2
TCONS_00167990	112	894	2		TCONS_00171439	60	683	2
TCONS_00168383	100	753	4		TCONS_00172349	110	707	2
TCONS_00169110	41	584	2		TCONS_00172357	60	774	2
TCONS_00169137	57	241	2		TCONS_00172441	44	423	2
TCONS_00169281	54	404	2		TCONS_00172487	55	1496	2
TCONS_00169340	52	625	2		TCONS_00172494	82	601	2
TCONS_00169381	52	364	2		TCONS_00172534	52	250	2
TCONS_00169484	52	942	2		TCONS_00173065	56	627	3
TCONS_00169787	69	554	4		TCONS_00173636	87	1335	2
TCONS_00169869	55	1101	2		TCONS_00173708	69	1308	2
TCONS_00169976	63	886	3		TCONS_00173768	53	1527	4
TCONS_00170182	83	2171	3		TCONS_00173785	93	1472	2
TCONS_00170185	68	1992	4		TCONS_00173826	74	1151	4
TCONS_00170299	99	3733	2		TCONS_00173827	87	1356	3
TCONS_00170572	48	465	2		TCONS_00174024	77	469	2
TCONS_00170620	54	1399	2		TCONS_00174069	57	237	2
TCONS_00170690	92	940	3		TCONS_00174080	87	1648	2
TCONS_00170700	111	913	2		TCONS_00174081	74	1098	5
TCONS_00170727	50	432	4		TCONS_00174136	87	1577	3
TCONS_00170920	79	1093	2		TCONS_00174160	53	1080	3
TCONS_00170947	60	615	3		TCONS_00174171	72	596	2
TCONS_00171266	79	1361	4		TCONS_00174175	74	961	5
TCONS_00171368	51	375	2		TCONS_00174368	83	1444	3
TCONS_00171439	60	683	2		TCONS_00174394	121	1672	3
TCONS_00172349	110	707	2		TCONS_00174395	69	906	2
TCONS_00172357	60	774	2		TCONS_00174518	83	1639	2
TCONS_00172441	44	423	2		TCONS_00174519	72	960	3
TCONS_00172487	55	1496	2		TCONS_00174529	57	390	2
TCONS_00172494	82	601	2		TCONS_00174611	84	879	4
TCONS_00172534	52	250	2		TCONS_00174642	121	1457	3
TCONS_00173065	56	627	3		TCONS_00174690	121	1420	2
TCONS_00173636	87	1335	2		TCONS_00174754	40	602	5
TCONS_00173708	69	1308	2		TCONS_00174755	83	990	3
TCONS_00173768	53	1527	4		TCONS_00174762	81	717	2
TCONS_00173785	93	1472	2		TCONS_00174786	95	491	3
TCONS_00173826	74	1151	4		TCONS_00174818	87	446	3
TCONS_00173827	87	1356	3		TCONS_00174864	40	535	5
TCONS_00174024	77	469	2		TCONS_00174865	40	608	5
TCONS_00174069	57	237	2		TCONS_00174928	72	944	3
TCONS_00174080	87	1648	2		TCONS_00174954	40	648	5
TCONS_00174081	74	1098	5		TCONS_00175156	172	1205	3
TCONS_00174160	53	1080	3		TCONS_00175158	46	1028	3
TCONS_00174171	72	596	2		TCONS_00175189	54	881	3
TCONS_00174175	74	961	5		TCONS_00175429	53	2441	2
TCONS_00174368	83	1444	3		TCONS_00176113	52	504	2
TCONS_00174394	121	1672	3		TCONS_00176516	53	540	2
TCONS_00174395	69	906	2		TCONS_00176551	68	997	3
TCONS_00174518	83	1639	2		TCONS_00176562	43	476	2
TCONS_00174519	72	960	3		TCONS_00176582	84	1644	3
TCONS_00174529	57	390	2		TCONS_00176772	57	497	3
TCONS_00174611	84	879	4		TCONS_00176925	54	1283	3
TCONS_00174642	121	1457	3		TCONS_00176972	76	3042	2
TCONS_00174690	121	1420	2		TCONS_00177120	80	3643	3
TCONS_00174754	40	602	5		TCONS_00177246	59	1232	2
TCONS_00174755	83	990	3		TCONS_00177509	56	826	2
TCONS_00174762	81	717	2		TCONS_00177579	47	1359	3
TCONS_00174818	87	446	3		TCONS_00177580	47	3125	2
TCONS_00174864	40	535	5		TCONS_00177604	68	2571	6
TCONS_00174865	40	608	5		TCONS_00177712	93	1156	2
TCONS_00174928	72	944	3		TCONS_00177749	66	760	2
TCONS_00174954	40	648	5		TCONS_00177934	41	687	2
TCONS_00175156	172	1205	3		TCONS_00178134	86	1036	2
TCONS_00175157	46	1005	3		TCONS_00178187	66	977	2
TCONS_00175158	46	1028	3		TCONS_00178676	54	905	2
TCONS_00175189	54	881	3		TCONS_00178707	103	2608	2
TCONS_00175429	53	2441	2		TCONS_00179001	88	1651	2
TCONS_00176113	52	504	2		TCONS_00179291	104	1316	2
TCONS_00176135	56	1357	3		TCONS_00179343	56	1374	2
TCONS_00176516	53	540	2		TCONS_00179473	80	2252	2
TCONS_00176551	68	997	3		TCONS_00179639	24	218	2
TCONS_00176562	43	476	2		TCONS_00179858	54	764	3
TCONS_00176582	84	1644	3		TCONS_00180356	71	402	2
TCONS_00176772	57	497	3		TCONS_00180544	262	1440	2
TCONS_00176972	76	3042	2		TCONS_00180549	55	1022	4
TCONS_00177120	80	3643	3		TCONS_00180550	55	1182	4
TCONS_00177246	59	1232	2		TCONS_00180560	64	299	2
TCONS_00177334	58	1951	5		TCONS_00180735	40	590	2
TCONS_00177509	56	826	2		TCONS_00180752	55	1400	2
TCONS_00177579	47	1359	3		TCONS_00180753	56	865	4
TCONS_00177580	47	3125	2		TCONS_00180778	92	1024	2
TCONS_00177604	68	2571	6		TCONS_00180807	46	411	2
TCONS_00177712	93	1156	2		TCONS_00181023	66	768	2
TCONS_00177749	66	760	2		TCONS_00181038	63	793	6
TCONS_00177934	41	687	2		TCONS_00181102	113	2138	2
TCONS_00178134	86	1036	2		TCONS_00181103	48	475	2
TCONS_00178187	66	977	2		TCONS_00181116	55	1151	3
TCONS_00178676	54	905	2		TCONS_00181341	55	971	4
TCONS_00178707	103	2608	2		TCONS_00181390	113	1563	3
TCONS_00179001	88	1651	2		TCONS_00181508	63	656	6
TCONS_00179291	104	1316	2		TCONS_00181552	113	1538	4
TCONS_00179343	56	1374	2		TCONS_00181559	51	1122	3
TCONS_00179473	80	2252	2		TCONS_00181653	51	647	5
TCONS_00179639	24	218	2		TCONS_00181654	47	561	4
TCONS_00179858	54	764	3		TCONS_00181694	51	848	6
TCONS_00180136	78	675	2		TCONS_00181704	69	427	2
TCONS_00180356	71	402	2		TCONS_00182083	71	1333	2
TCONS_00180544	262	1440	2		TCONS_00182174	79	556	2
TCONS_00180549	55	1022	4		TCONS_00182225	49	1252	2
TCONS_00180550	55	1182	4		TCONS_00182501	69	1119	8
TCONS_00180560	64	299	2		TCONS_00182502	69	1198	7
TCONS_00180735	40	590	2		TCONS_00182523	91	1025	4
TCONS_00180752	55	1400	2		TCONS_00182610	59	850	3
TCONS_00180753	56	865	4		TCONS_00182617	48	1622	4
TCONS_00180778	92	1024	2		TCONS_00182680	141	1455	3
TCONS_00180807	46	411	2		TCONS_00182759	78	1981	2
TCONS_00181023	66	768	2		TCONS_00183018	64	1821	3
TCONS_00181037	63	854	4		TCONS_00183063	33	859	2
TCONS_00181038	63	793	6		TCONS_00183251	64	1256	3
TCONS_00181102	113	2138	2		TCONS_00183616	35	670	3
TCONS_00181103	48	475	2		TCONS_00183617	94	660	2
TCONS_00181116	55	1151	3		TCONS_00183665	47	1278	3
TCONS_00181341	55	971	4		TCONS_00183875	46	524	2
TCONS_00181390	113	1563	3		TCONS_00183937	42	422	2
TCONS_00181508	63	656	6		TCONS_00183947	47	767	2
TCONS_00181552	113	1538	4		TCONS_00184211	81	1149	3
TCONS_00181559	51	1122	3		TCONS_00184410	112	754	2
TCONS_00181653	51	647	5		TCONS_00184422	127	809	4
TCONS_00181654	47	561	4		TCONS_00184423	77	526	4
TCONS_00181694	51	848	6		TCONS_00184447	173	1110	2
TCONS_00181704	69	427	2		TCONS_00184793	65	1100	2
TCONS_00182083	71	1333	2		TCONS_00184857	49	1191	2
TCONS_00182174	79	556	2		TCONS_00184873	48	1085	3
TCONS_00182225	49	1252	2		TCONS_00184878	48	1044	4
TCONS_00182501	69	1119	8		TCONS_00184937	99	1069	2
TCONS_00182502	69	1198	7		TCONS_00185153	46	689	4
TCONS_00182523	91	1025	4		TCONS_00185154	46	676	4
TCONS_00182610	59	850	3		TCONS_00185198	98	315	2
TCONS_00182617	48	1622	4		TCONS_00185228	100	631	2
TCONS_00182680	141	1455	3		TCONS_00185545	61	1867	3
TCONS_00182759	78	1981	2		TCONS_00185556	109	1073	3
TCONS_00183018	64	1821	3		TCONS_00185561	61	552	4
TCONS_00183063	33	859	2		TCONS_00185779	171	852	2
TCONS_00183251	64	1256	3		TCONS_00185839	65	664	2
TCONS_00183580	77	476	2		TCONS_00185846	68	419	2
TCONS_00183616	35	670	3		TCONS_00185890	91	2036	2
TCONS_00183617	94	660	2		TCONS_00185940	68	1637	3
TCONS_00183665	47	1278	3		TCONS_00186017	76	1118	3
TCONS_00183875	46	524	2		TCONS_00186058	72	263	2
TCONS_00183937	42	422	2		TCONS_00186170	70	2855	2
TCONS_00183947	47	767	2		TCONS_00186195	62	902	2
TCONS_00184211	81	1149	3		TCONS_00186269	56	1431	4
TCONS_00184422	127	809	4		TCONS_00186376	44	347	2
TCONS_00184447	173	1110	2		TCONS_00186493	166	1288	3
TCONS_00184756	55	982	6		TCONS_00186526	55	721	2
TCONS_00184792	56	1110	7		TCONS_00186555	58	660	2
TCONS_00184793	65	1100	2		TCONS_00186646	129	1938	2
TCONS_00184857	49	1191	2		TCONS_00186661	58	1344	3
TCONS_00184873	48	1085	3		TCONS_00186867	128	724	2
TCONS_00184937	99	1069	2		TCONS_00186950	82	821	2
TCONS_00185154	46	676	4		TCONS_00187494	91	808	2
TCONS_00185198	98	315	2		TCONS_00187539	50	1017	2
TCONS_00185228	100	631	2		TCONS_00188201	71	1555	2
TCONS_00185545	61	1867	3		TCONS_00188220	49	419	2
TCONS_00185556	109	1073	3		TCONS_00188348	128	2327	2
TCONS_00185561	61	552	4		TCONS_00188358	66	1305	3
TCONS_00185779	171	852	2		TCONS_00188363	32	1229	2
TCONS_00185813	95	2360	2		TCONS_00188370	128	2908	2
TCONS_00185839	65	664	2		TCONS_00188384	86	1452	5
TCONS_00185846	68	419	2		TCONS_00189215	81	1152	2
TCONS_00185890	91	2036	2		TCONS_00189392	35	312	2
TCONS_00185907	80	711	4		TCONS_00190375	118	1246	4
TCONS_00185940	68	1637	3		TCONS_00190744	248	3279	2
TCONS_00186017	76	1118	3		TCONS_00190745	248	2151	3
TCONS_00186058	72	263	2		TCONS_00190943	185	1535	2
TCONS_00186170	70	2855	2		TCONS_00191242	168	537	2
TCONS_00186195	62	902	2		TCONS_00191323	248	2307	3
TCONS_00186269	56	1431	4		TCONS_00191395	31	829	2
TCONS_00186292	40	1682	3		TCONS_00191404	248	2328	2
TCONS_00186376	44	347	2		TCONS_00191474	69	555	2
TCONS_00186493	166	1288	3		TCONS_00191753	96	1557	3
TCONS_00186526	55	721	2		TCONS_00191771	95	8799	5
TCONS_00186554	67	1292	3		TCONS_00191783	105	1078	4
TCONS_00186555	58	660	2		TCONS_00191885	106	573	2
TCONS_00186646	129	1938	2		TCONS_00191900	53	353	2
TCONS_00186661	58	1344	3		TCONS_00191904	13	234	2
TCONS_00186867	128	724	2		TCONS_00191906	221	1151	10
TCONS_00186950	82	821	2		TCONS_00192084	35	378	2
TCONS_00187494	91	808	2		TCONS_00192108	73	610	2
TCONS_00187539	50	1017	2		TCONS_00192167	31	292	2
TCONS_00188220	49	419	2		TCONS_00192518	85	1379	3
TCONS_00188348	128	2327	2		TCONS_00192786	85	1071	2
TCONS_00188358	66	1305	3		TCONS_00192837	93	554	3
TCONS_00188363	32	1229	2		TCONS_00192944	85	1610	2
TCONS_00188370	128	2908	2		TCONS_00193395	119	631	2
TCONS_00189215	81	1152	2		TCONS_00193396	93	735	2
TCONS_00189392	35	312	2		TCONS_00193583	35	703	2
TCONS_00190375	118	1246	4		TCONS_00193721	65	427	3
TCONS_00190744	248	3279	2		TCONS_00193887	82	1915	2
TCONS_00190745	248	2151	3		TCONS_00194242	66	848	2
TCONS_00190943	185	1535	2		TCONS_00194614	61	1473	2
TCONS_00191242	168	537	2		TCONS_00194622	59	1376	2
TCONS_00191323	248	2307	3		TCONS_00194639	681	2423	2
TCONS_00191395	31	829	2		TCONS_00194745	54	2105	3
TCONS_00191404	248	2328	2		TCONS_00194787	104	1180	4
TCONS_00191474	69	555	2		TCONS_00194788	104	1735	5
TCONS_00191630	168	575	2		TCONS_00194891	57	1622	2
TCONS_00191753	96	1557	3		TCONS_00194972	95	458	2
TCONS_00191771	95	8799	5		TCONS_00195019	54	1217	4
TCONS_00191783	105	1078	4		TCONS_00195107	53	834	3
TCONS_00191885	106	573	2		TCONS_00195305	56	1410	2
TCONS_00191904	13	234	2		TCONS_00195318	59	1173	2
TCONS_00192108	73	610	2		TCONS_00195605	72	899	4
TCONS_00192167	31	292	2		TCONS_00195652	24	211	2
TCONS_00192518	85	1379	3		TCONS_00195708	89	924	3
TCONS_00192786	85	1071	2		TCONS_00195719	38	302	4
TCONS_00192837	93	554	3		TCONS_00195787	35	308	3
TCONS_00192944	85	1610	2		TCONS_00196166	219	959	2
TCONS_00193395	119	631	2		TCONS_00196451	96	912	2
TCONS_00193396	93	735	2		TCONS_00196464	162	876	2
TCONS_00193583	35	703	2		TCONS_00196473	43	518	2
TCONS_00193721	65	427	3		TCONS_00196649	43	721	2
TCONS_00193887	82	1915	2		TCONS_00197032	165	2832	2
TCONS_00194242	66	848	2		TCONS_00197219	48	958	2
TCONS_00194614	61	1473	2		TCONS_00197266	219	933	2
TCONS_00194622	59	1376	2		TCONS_00197316	155	1937	2
TCONS_00194639	681	2423	2		TCONS_00197477	165	2824	3
TCONS_00194745	54	2105	3		TCONS_00197521	236	1390	2
TCONS_00194787	104	1180	4		TCONS_00197550	96	1253	4
TCONS_00194788	104	1735	5		TCONS_00197639	67	1342	4
TCONS_00194891	57	1622	2		TCONS_00197668	47	256	2
TCONS_00194972	95	458	2		TCONS_00197777	51	1088	2
TCONS_00195019	54	1217	4		TCONS_00197812	91	674	3
TCONS_00195107	53	834	3		TCONS_00197833	44	886	2
TCONS_00195305	56	1410	2		TCONS_00197877	88	1546	4
TCONS_00195318	59	1173	2		TCONS_00197909	35	324	2
TCONS_00195605	72	899	4		TCONS_00197923	51	1166	3
TCONS_00195652	24	211	2		TCONS_00198581	54	524	3
TCONS_00195708	89	924	3		TCONS_00198583	45	765	2
TCONS_00195719	38	302	4		TCONS_00198710	58	1493	3
TCONS_00195787	35	308	3		TCONS_00198717	95	1028	3
TCONS_00196166	219	959	2		TCONS_00199290	46	425	2
TCONS_00196447	93	1501	2		TCONS_00199494	76	489	3
TCONS_00196451	96	912	2		TCONS_00200604	96	4985	4
TCONS_00196464	162	876	2		TCONS_00200677	85	3651	4
TCONS_00196473	43	518	2		TCONS_00200720	#N/A	217	2
TCONS_00196649	43	721	2		TCONS_00200777	56	513	2
TCONS_00197032	165	2832	2		TCONS_00200796	85	4242	3
TCONS_00197219	48	958	2		TCONS_00201050	91	725	5
TCONS_00197266	219	933	2		TCONS_00201051	92	728	5
TCONS_00197316	155	1937	2		TCONS_00201113	52	740	5
TCONS_00197477	165	2824	3		TCONS_00201473	39	449	2
TCONS_00197521	236	1390	2		TCONS_00201503	56	533	2
TCONS_00197639	67	1342	4		TCONS_00202113	68	856	2
TCONS_00197668	47	256	2		TCONS_00202367	60	340	2
TCONS_00197777	51	1088	2		TCONS_00202394	88	2009	2
TCONS_00197812	91	674	3		TCONS_00202662	28	700	2
TCONS_00197833	44	886	2		TCONS_00202861	48	1025	2
TCONS_00197877	88	1546	4		TCONS_00202983	87	1150	3
TCONS_00197909	35	324	2		TCONS_00202984	87	1150	3
TCONS_00197923	51	1166	3		TCONS_00202997	55	758	2
TCONS_00198581	54	524	3		TCONS_00203003	45	381	3
TCONS_00198583	45	765	2		TCONS_00203117	44	683	3
TCONS_00198710	58	1493	3		TCONS_00203142	87	378	3
TCONS_00198717	95	1028	3		TCONS_00203244	70	1417	4
TCONS_00199290	46	425	2		TCONS_00203256	60	625	2
TCONS_00199494	76	489	3		TCONS_00203531	51	278	3
TCONS_00200604	96	4985	4		TCONS_00203594	51	550	2
TCONS_00200677	85	3651	4		TCONS_00203721	47	860	2
TCONS_00200720	#N/A	217	2		TCONS_00203796	197	1306	3
TCONS_00200777	56	513	2		TCONS_00203798	197	1299	3
TCONS_00201050	91	725	5		TCONS_00203868	197	1570	2
TCONS_00201051	92	728	5		TCONS_00203983	61	738	2
TCONS_00201113	52	740	5		TCONS_00204002	197	1643	2
TCONS_00201473	39	449	2		TCONS_00204123	49	259	2
TCONS_00201503	56	533	2		TCONS_00204125	59	491	2
TCONS_00202113	68	856	2		TCONS_00204133	38	537	2
TCONS_00202367	60	340	2		TCONS_00204135	71	746	2
TCONS_00202394	88	2009	2		TCONS_00204639	90	1086	2
TCONS_00202662	28	700	2		TCONS_00205037	92	1068	2
TCONS_00202861	48	1025	2		TCONS_00205723	70	675	4
TCONS_00202983	87	1150	3		TCONS_00206417	128	655	2
TCONS_00202984	87	1150	3		TCONS_00206663	72	555	4
TCONS_00202997	55	758	2		TCONS_00206690	77	666	6
TCONS_00203003	45	381	3		TCONS_00206868	95	2072	4
TCONS_00203142	87	378	3		TCONS_00207390	52	663	2
TCONS_00203243	70	1523	3		TCONS_00207643	48	689	3
TCONS_00203244	70	1417	4		TCONS_00207741	50	476	3
TCONS_00203256	60	625	2		TCONS_00207766	57	1148	3
TCONS_00203531	51	278	3		TCONS_00208230	91	850	2
TCONS_00203594	51	550	2		TCONS_00208527	44	328	2
TCONS_00203721	47	860	2		TCONS_00208841	52	822	2
TCONS_00203796	197	1306	3		TCONS_00209137	51	308	2
TCONS_00203798	197	1299	3		TCONS_00209572	36	818	2
TCONS_00203868	197	1570	2		TCONS_00209684	46	823	2
TCONS_00203983	61	738	2		TCONS_00209770	55	1406	3
TCONS_00204002	197	1643	2		TCONS_00209819	46	618	2
TCONS_00204123	49	259	2		TCONS_00210072	60	510	2
TCONS_00204125	59	491	2		TCONS_00210352	178	2047	2
TCONS_00204133	38	537	2		TCONS_00210382	60	547	2
TCONS_00204135	71	746	2		TCONS_00210558	59	322	2
TCONS_00204639	90	1086	2		TCONS_00210951	68	436	2
TCONS_00205037	92	1068	2		TCONS_00211332	121	1455	3
TCONS_00205180	69	916	2		TCONS_00211455	127	1316	3
TCONS_00205723	70	675	4		TCONS_00211487	69	1357	2
TCONS_00206417	128	655	2		TCONS_00211517	127	1180	3
TCONS_00206611	67	1173	5		TCONS_00211544	74	486	5
TCONS_00206663	72	555	4		TCONS_00211546	127	1830	2
TCONS_00206690	77	666	6		TCONS_00211574	127	2027	2
TCONS_00206868	95	2072	4		TCONS_00211590	128	1429	3
TCONS_00207390	52	663	2		TCONS_00211599	43	695	6
TCONS_00207643	48	689	3		TCONS_00211600	51	359	2
TCONS_00207741	50	476	3		TCONS_00211609	127	1941	2
TCONS_00208230	91	850	2		TCONS_00211610	127	1776	3
TCONS_00208527	44	328	2		TCONS_00211624	127	688	4
TCONS_00208841	52	822	2		TCONS_00211633	44	1086	5
TCONS_00209137	51	308	2		TCONS_00211634	54	1317	3
TCONS_00209572	36	818	2		TCONS_00211659	57	958	3
TCONS_00209684	46	823	2		TCONS_00211703	37	283	3
TCONS_00209770	55	1406	3		TCONS_00211881	88	601	2
TCONS_00209819	46	618	2		TCONS_00211890	99	831	3
TCONS_00210072	60	510	2		TCONS_00211972	61	548	3
TCONS_00210352	178	2047	2		TCONS_00211979	56	475	6
TCONS_00210558	59	322	2		TCONS_00211981	293	2222	5
TCONS_00210951	68	436	2		TCONS_00211992	150	723	6
TCONS_00211332	121	1455	3		TCONS_00212050	92	3884	2
TCONS_00211406	127	1281	4		TCONS_00212914	60	233	2
TCONS_00211455	127	1316	3		TCONS_00213086	242	975	6
TCONS_00211459	121	612	2		TCONS_00213247	55	237	2
TCONS_00211487	69	1357	2		TCONS_00213536	67	1030	2
TCONS_00211517	127	1180	3		TCONS_00213605	31	236	2
TCONS_00211544	74	486	5		TCONS_00213890	64	670	3
TCONS_00211546	127	1830	2		TCONS_00213891	64	879	2
TCONS_00211574	127	2027	2		TCONS_00213922	79	718	3
TCONS_00211590	128	1429	3		TCONS_00214272	79	751	2
TCONS_00211609	127	1941	2		TCONS_00214380	194	2063	9
TCONS_00211624	127	688	4		TCONS_00214490	227	1251	8
TCONS_00211633	44	1086	5		TCONS_00214503	79	651	2
TCONS_00211634	54	1317	3		TCONS_00214508	103	1151	2
TCONS_00211703	37	283	3		TCONS_00214555	35	471	2
TCONS_00211881	88	601	2		TCONS_00214596	58	1597	2
TCONS_00211890	99	831	3		TCONS_00214702	79	577	2
TCONS_00211919	73	937	3		TCONS_00214730	59	1270	4
TCONS_00211972	61	548	3		TCONS_00214766	57	390	2
TCONS_00211979	56	475	6		TCONS_00214910	85	1112	3
TCONS_00211981	293	2222	5		TCONS_00215915	105	522	2
TCONS_00211992	150	723	6		TCONS_00215980	96	1128	2
TCONS_00212050	92	3884	2		TCONS_00216093	57	1119	2
TCONS_00212914	60	233	2		TCONS_00216641	78	457	2
TCONS_00213086	242	975	6		TCONS_00216796	134	1033	2
TCONS_00213247	55	237	2		TCONS_00216976	36	488	2
TCONS_00213536	67	1030	2		TCONS_00217023	38	296	2
TCONS_00213605	31	236	2		TCONS_00217427	29	900	2
TCONS_00213890	64	670	3		TCONS_00217484	70	253	2
TCONS_00213891	64	879	2		TCONS_00217728	151	975	3
TCONS_00213922	79	718	3		TCONS_00217774	132	1175	6
TCONS_00214272	79	751	2		TCONS_00218303	91	1693	2
TCONS_00214380	194	2063	9		TCONS_00218458	79	1749	4
TCONS_00214490	227	1251	8		TCONS_00219128	146	1142	2
TCONS_00214503	79	651	2		TCONS_00219185	57	623	4
TCONS_00214555	35	471	2		TCONS_00219199	62	802	2
TCONS_00214596	58	1597	2		TCONS_00219373	47	1367	2
TCONS_00214702	79	577	2		TCONS_00219411	76	800	2
TCONS_00214730	59	1270	4		TCONS_00219543	74	690	2
TCONS_00214766	57	390	2		TCONS_00219647	72	1005	2
TCONS_00214910	85	1112	3		TCONS_00219688	146	1144	2
TCONS_00215915	105	522	2		TCONS_00219862	42	748	2
TCONS_00215980	96	1128	2		TCONS_00219890	93	2167	6
TCONS_00216093	57	1119	2		TCONS_00219953	51	668	2
TCONS_00216641	78	457	2		TCONS_00219966	40	485	2
TCONS_00216976	36	488	2		TCONS_00219998	70	657	2
TCONS_00217023	38	296	2		TCONS_00220014	96	1199	2
TCONS_00217427	29	900	2		TCONS_00220039	92	2271	2
TCONS_00217728	151	975	3		TCONS_00220082	61	1362	9
TCONS_00217774	132	1175	6		TCONS_00220160	68	1131	2
TCONS_00218303	91	1693	2		TCONS_00220170	23	557	4
TCONS_00218458	79	1749	4		TCONS_00220531	70	1545	3
TCONS_00219128	146	1142	2		TCONS_00220576	75	616	3
TCONS_00219185	57	623	4		TCONS_00220688	35	416	3
TCONS_00219199	62	802	2		TCONS_00220718	93	1445	3
TCONS_00219373	47	1367	2		TCONS_00220733	95	1062	3
TCONS_00219411	76	800	2		TCONS_00220744	123	979	2
TCONS_00219543	74	690	2		TCONS_00220759	57	1417	3
TCONS_00219647	72	1005	2		TCONS_00220780	71	449	3
TCONS_00219688	146	1144	2		TCONS_00220806	154	780	4
TCONS_00219719	64	718	7		TCONS_00221188	42	233	2
TCONS_00219760	216	1513	2		TCONS_00221293	73	2102	2
TCONS_00219862	42	748	2		TCONS_00221414	47	1091	2
TCONS_00219890	93	2167	6		TCONS_00221494	198	978	2
TCONS_00219953	51	668	2		TCONS_00221659	116	551	2
TCONS_00219966	40	485	2		TCONS_00221925	55	558	3
TCONS_00219998	70	657	2		TCONS_00221983	38	512	3
TCONS_00220014	96	1199	2		TCONS_00222221	67	697	3
TCONS_00220039	92	2271	2		TCONS_00222342	66	451	2
TCONS_00220082	61	1362	9		TCONS_00222358	104	584	2
TCONS_00220160	68	1131	2		TCONS_00222392	36	559	2
TCONS_00220170	23	557	4		TCONS_00222393	102	1291	2
TCONS_00220576	75	616	3		TCONS_00222856	53	507	2
TCONS_00220688	35	416	3		TCONS_00223384	55	797	2
TCONS_00220718	93	1445	3		TCONS_00224039	85	1964	4
TCONS_00220733	95	1062	3		TCONS_00224055	25	461	3
TCONS_00220744	123	979	2		TCONS_00224086	73	551	3
TCONS_00220759	57	1417	3		TCONS_00224096	78	2098	3
TCONS_00220780	71	449	3		TCONS_00224145	63	2355	2
TCONS_00220806	154	780	4		TCONS_00224160	62	496	2
TCONS_00221293	73	2102	2		TCONS_00224614	54	508	2
TCONS_00221414	47	1091	2		TCONS_00224906	43	391	2
TCONS_00221494	198	978	2		TCONS_00224907	65	818	3
TCONS_00221659	116	551	2		TCONS_00224919	48	616	3
TCONS_00221925	55	558	3		TCONS_00225054	68	976	2
TCONS_00221983	38	512	3		TCONS_00225211	74	1227	4
TCONS_00222221	67	697	3		TCONS_00225221	66	359	2
TCONS_00222358	104	584	2		TCONS_00225227	68	819	2
TCONS_00222392	36	559	2		TCONS_00225781	61	1342	3
TCONS_00222393	102	1291	2		TCONS_00225837	66	673	2
TCONS_00222417	70	1697	2		TCONS_00225847	58	515	2
TCONS_00222856	53	507	2		TCONS_00225992	49	968	3
TCONS_00223384	55	797	2		TCONS_00226247	46	1265	5
TCONS_00224039	85	1964	4		TCONS_00226254	42	798	6
TCONS_00224055	25	461	3		TCONS_00226283	46	1091	6
TCONS_00224086	73	551	3		TCONS_00226290	46	1377	6
TCONS_00224096	78	2098	3		TCONS_00226681	101	1495	2
TCONS_00224145	63	2355	2		TCONS_00226700	73	1522	5
TCONS_00224614	54	508	2		TCONS_00226715	127	616	4
TCONS_00224906	43	391	2		TCONS_00226732	66	469	3
TCONS_00224907	65	818	3		TCONS_00226815	29	321	2
TCONS_00224919	48	616	3		TCONS_00227043	74	1514	2
TCONS_00225054	68	976	2		TCONS_00227185	55	776	2
TCONS_00225211	74	1227	4		TCONS_00227299	56	541	2
TCONS_00225227	68	819	2		TCONS_00227482	65	345	2
TCONS_00225781	61	1342	3		TCONS_00227506	78	902	2
TCONS_00225837	66	673	2		TCONS_00228152	63	251	2
TCONS_00225847	58	515	2		TCONS_00228930	58	606	3
TCONS_00225848	61	627	4		TCONS_00229275	54	378	2
TCONS_00226681	101	1495	2		TCONS_00229276	28	270	2
TCONS_00226700	73	1522	5		TCONS_00229278	44	444	2
TCONS_00226714	92	633	4		TCONS_00229388	33	978	2
TCONS_00226715	127	616	4		TCONS_00229392	67	562	2
TCONS_00226732	66	469	3		TCONS_00229414	49	837	2
TCONS_00226815	29	321	2		TCONS_00229487	57	541	2
TCONS_00227043	74	1514	2		TCONS_00229523	83	1510	2
TCONS_00227185	55	776	2		TCONS_00230175	88	438	2
TCONS_00227299	56	541	2		TCONS_00230195	53	439	2
TCONS_00227482	65	345	2		TCONS_00230628	68	371	2
TCONS_00227506	78	902	2		TCONS_00230946	45	392	2
TCONS_00228152	63	251	2		TCONS_00231104	48	224	2
TCONS_00228930	58	606	3		TCONS_00231177	24	383	2
TCONS_00229275	54	378	2		TCONS_00231388	47	556	3
TCONS_00229276	28	270	2		TCONS_00231707	50	1581	3
TCONS_00229278	44	444	2		TCONS_00231801	52	242	3
TCONS_00229388	33	978	2		TCONS_00231841	78	1888	3
TCONS_00229392	67	562	2		TCONS_00231842	53	1397	3
TCONS_00229414	49	837	2		TCONS_00231872	39	434	2
TCONS_00229487	57	541	2		TCONS_00231899	58	683	5
TCONS_00229523	83	1510	2		TCONS_00232202	66	882	2
TCONS_00230175	88	438	2		TCONS_00232305	99	808	5
TCONS_00230195	53	439	2		TCONS_00232332	113	1780	6
TCONS_00230628	68	371	2		TCONS_00232340	66	901	3
TCONS_00230946	45	392	2		TCONS_00232347	39	779	3
TCONS_00231104	48	224	2		TCONS_00232352	75	975	6
TCONS_00231177	24	383	2		TCONS_00232370	75	1966	6
TCONS_00231388	47	556	3		TCONS_00232482	45	781	2
TCONS_00231801	52	242	3		TCONS_00232491	48	657	3
TCONS_00231841	78	1888	3		TCONS_00232492	84	669	3
TCONS_00231899	58	683	5		TCONS_00232505	40	855	2
TCONS_00232202	66	882	2		TCONS_00232515	60	1428	2
TCONS_00232305	99	808	5		TCONS_00232522	84	626	3
TCONS_00232332	113	1780	6		TCONS_00232540	105	1056	3
TCONS_00232333	99	577	2		TCONS_00232568	53	928	3
TCONS_00232340	66	901	3		TCONS_00232570	42	726	5
TCONS_00232347	39	779	3		TCONS_00232607	56	1157	2
TCONS_00232352	75	975	6		TCONS_00232613	62	601	4
TCONS_00232370	75	1966	6		TCONS_00232646	62	318	5
TCONS_00232448	60	799	4		TCONS_00232648	140	647	2
TCONS_00232481	105	1169	2		TCONS_00232655	68	844	2
TCONS_00232482	45	781	2		TCONS_00232660	38	384	3
TCONS_00232491	48	657	3		TCONS_00232699	72	659	2
TCONS_00232492	84	669	3		TCONS_00232738	158	890	2
TCONS_00232505	40	855	2		TCONS_00232938	84	963	2
TCONS_00232515	60	1428	2		TCONS_00233040	35	561	3
TCONS_00232522	84	626	3		TCONS_00233049	101	983	2
TCONS_00232540	105	1056	3		TCONS_00234136	68	611	2
TCONS_00232568	53	928	3		TCONS_00234143	105	592	4
TCONS_00232570	42	726	5		TCONS_00234349	67	438	3
TCONS_00232582	46	952	3		TCONS_00234398	133	2141	4
TCONS_00232607	56	1157	2		TCONS_00234399	150	1636	4
TCONS_00232608	42	929	2		TCONS_00234400	146	2150	2
TCONS_00232613	62	601	4		TCONS_00234852	133	2113	4
TCONS_00232646	62	318	5		TCONS_00234854	133	2510	2
TCONS_00232648	140	647	2		TCONS_00235057	74	617	4
TCONS_00232655	68	844	2		TCONS_00235154	67	711	2
TCONS_00232660	38	384	3		TCONS_00235174	78	695	2
TCONS_00232699	72	659	2		TCONS_00235178	133	1769	2
TCONS_00232738	158	890	2		TCONS_00235305	133	2111	3
TCONS_00232938	84	963	2		TCONS_00235415	125	1266	2
TCONS_00233040	35	561	3		TCONS_00235560	170	1515	6
TCONS_00233049	101	983	2		TCONS_00235879	96	1115	2
TCONS_00234136	68	611	2		TCONS_00235885	133	2410	4
TCONS_00234143	105	592	4		TCONS_00235886	133	2160	4
TCONS_00234349	67	438	3		TCONS_00235887	133	2234	3
TCONS_00234398	133	2141	4		TCONS_00235973	76	1126	4
TCONS_00234399	150	1636	4		TCONS_00235974	153	890	5
TCONS_00234400	146	2150	2		TCONS_00235975	133	1021	3
TCONS_00234603	56	606	2		TCONS_00236283	51	700	2
TCONS_00234852	133	2113	4		TCONS_00236491	71	1251	2
TCONS_00234854	133	2510	2		TCONS_00236624	71	1013	2
TCONS_00235057	74	617	4		TCONS_00237280	92	1228	2
TCONS_00235174	78	695	2		TCONS_00237427	61	877	2
TCONS_00235305	133	2111	3		TCONS_00237946	266	1395	2
TCONS_00235415	125	1266	2		TCONS_00238016	46	281	2
TCONS_00235560	170	1515	6		TCONS_00238270	50	796	2
TCONS_00235879	96	1115	2		TCONS_00238285	46	601	3
TCONS_00235885	133	2410	4		TCONS_00238296	108	1571	2
TCONS_00235887	133	2234	3		TCONS_00238674	53	428	2
TCONS_00235973	76	1126	4		TCONS_00238940	77	808	2
TCONS_00235974	153	890	5		TCONS_00239282	67	1033	3
TCONS_00235975	133	1021	3		TCONS_00239413	133	755	2
TCONS_00236283	51	700	2		TCONS_00239436	34	546	3
TCONS_00236491	71	1251	2		TCONS_00239466	105	865	2
TCONS_00236535	35	275	2		TCONS_00239511	77	2202	3
TCONS_00236624	71	1013	2		TCONS_00239693	57	421	2
TCONS_00237280	92	1228	2		TCONS_00239790	77	1864	4
TCONS_00237427	61	877	2		TCONS_00239803	14	311	3
TCONS_00237946	266	1395	2		TCONS_00239836	14	264	2
TCONS_00238016	46	281	2		TCONS_00239862	158	1183	2
TCONS_00238674	53	428	2		TCONS_00239877	34	348	2
TCONS_00238940	77	808	2		TCONS_00239891	83	648	5
TCONS_00239092	14	388	2		TCONS_00239892	104	828	7
TCONS_00239282	67	1033	3		TCONS_00240026	75	239	2
TCONS_00239413	133	755	2		TCONS_00240148	102	2024	2
TCONS_00239436	34	546	3		TCONS_00240159	123	1832	5
TCONS_00239466	105	865	2		TCONS_00240164	75	1053	3
TCONS_00239511	77	2202	3		TCONS_00240191	145	2266	3
TCONS_00239693	57	421	2		TCONS_00240206	94	1946	3
TCONS_00239802	34	658	4		TCONS_00240209	123	1253	3
TCONS_00239803	14	311	3		TCONS_00240221	123	2023	4
TCONS_00239862	158	1183	2		TCONS_00240223	123	1094	6
TCONS_00239877	34	348	2		TCONS_00241070	86	1402	2
TCONS_00239891	83	648	5		TCONS_00241886	103	1888	3
TCONS_00239892	104	828	7		TCONS_00242050	68	568	2
TCONS_00240026	75	239	2		TCONS_00242174	105	860	2
TCONS_00240148	102	2024	2		TCONS_00242987	41	553	2
TCONS_00240159	123	1832	5		TCONS_00243287	38	590	3
TCONS_00240164	75	1053	3		TCONS_00243609	54	900	5
TCONS_00240179	123	2365	4		TCONS_00243735	35	290	2
TCONS_00240191	145	2266	3		TCONS_00243857	90	686	2
TCONS_00240209	123	1253	3		TCONS_00243868	85	928	2
TCONS_00240221	123	2023	4		TCONS_00243869	40	1346	2
TCONS_00240223	123	1094	6		TCONS_00244112	54	411	2
TCONS_00241070	86	1402	2		TCONS_00244452	103	607	3
TCONS_00241886	103	1888	3		TCONS_00244499	54	914	3
TCONS_00242050	68	568	2		TCONS_00244572	36	587	2
TCONS_00242174	105	860	2		TCONS_00244589	44	800	3
TCONS_00242987	41	553	2		TCONS_00244890	66	1270	2
TCONS_00243287	38	590	3		TCONS_00244940	49	1219	2
TCONS_00243609	54	900	5		TCONS_00244969	101	594	2
TCONS_00243735	35	290	2		TCONS_00244970	132	2327	4
TCONS_00243857	90	686	2		TCONS_00244977	30	239	2
TCONS_00243868	85	928	2		TCONS_00245376	79	2047	2
TCONS_00244112	54	411	2		TCONS_00245586	75	783	2
TCONS_00244452	103	607	3		TCONS_00245620	43	463	2
TCONS_00244499	54	914	3		TCONS_00245821	69	867	2
TCONS_00244572	36	587	2		TCONS_00245901	95	815	3
TCONS_00244589	44	800	3		TCONS_00245931	62	805	2
TCONS_00244890	66	1270	2		TCONS_00246355	42	535	2
TCONS_00244940	49	1219	2		TCONS_00246595	126	2056	2
TCONS_00244969	101	594	2		TCONS_00246860	90	760	2
TCONS_00244977	30	239	2		TCONS_00247183	118	662	2
TCONS_00245376	79	2047	2		TCONS_00247213	63	471	2
TCONS_00245620	43	463	2		TCONS_00247543	70	1147	2
TCONS_00245821	69	867	2		TCONS_00247880	94	398	2
TCONS_00245901	95	815	3		TCONS_00247998	133	1547	3
TCONS_00245931	62	805	2		TCONS_00248202	119	1476	4
TCONS_00246355	42	535	2		TCONS_00248247	65	2097	4
TCONS_00246595	126	2056	2		TCONS_00248419	76	836	3
TCONS_00246860	90	760	2		TCONS_00248579	54	798	4
TCONS_00247183	118	662	2		TCONS_00249210	109	2431	8
TCONS_00247213	63	471	2		TCONS_00249865	61	674	2
TCONS_00247543	70	1147	2		TCONS_00250370	57	514	2
TCONS_00247880	94	398	2		TCONS_00251486	108	1657	4
TCONS_00248202	119	1476	4		TCONS_00251812	91	765	3
TCONS_00248247	65	2097	4		TCONS_00251981	27	285	2
TCONS_00248419	76	836	3		TCONS_00251995	61	813	2
TCONS_00248579	54	798	4		TCONS_00252078	25	209	2
TCONS_00249138	71	597	2		TCONS_00252206	44	446	2
TCONS_00249210	109	2431	8		TCONS_00252349	14	219	2
TCONS_00249332	71	713	3		TCONS_00252556	66	757	2
TCONS_00249865	61	674	2		TCONS_00252560	30	284	2
TCONS_00250370	57	514	2		TCONS_00252562	30	277	2
TCONS_00251486	108	1657	4		TCONS_00252593	75	1609	2
TCONS_00251812	91	765	3		TCONS_00252616	127	1986	2
TCONS_00251995	61	813	2		TCONS_00252620	78	776	4
TCONS_00252078	25	209	2		TCONS_00252869	53	409	2
TCONS_00252206	44	446	2		TCONS_00252905	104	1008	2
TCONS_00252349	14	219	2		TCONS_00253485	114	1821	3
TCONS_00252556	66	757	2		TCONS_00253560	70	390	4
TCONS_00252560	30	284	2		TCONS_00253627	97	1646	2
TCONS_00252562	30	277	2		TCONS_00253685	110	464	2
TCONS_00252593	75	1609	2		TCONS_00253825	95	1897	2
TCONS_00252616	127	1986	2		TCONS_00253890	74	1372	4
TCONS_00252620	78	776	4		TCONS_00253891	117	1512	2
TCONS_00252869	53	409	2		TCONS_00253924	98	867	2
TCONS_00252905	104	1008	2		TCONS_00253976	138	1049	4
TCONS_00253485	114	1821	3		TCONS_00254028	114	1513	3
TCONS_00253560	70	390	4		TCONS_00254032	80	729	2
TCONS_00253627	97	1646	2		TCONS_00254113	93	385	2
TCONS_00253685	110	464	2		TCONS_00254151	117	2069	3
TCONS_00253890	74	1372	4		TCONS_00254215	114	1974	3
TCONS_00253891	117	1512	2		TCONS_00254223	165	931	4
TCONS_00253924	98	867	2		TCONS_00254224	138	763	5
TCONS_00253976	138	1049	4		TCONS_00254248	90	765	2
TCONS_00254028	114	1513	3		TCONS_00254538	131	2019	2
TCONS_00254113	93	385	2		TCONS_00254564	131	1557	3
TCONS_00254151	117	2069	3		TCONS_00254611	57	2212	5
TCONS_00254215	114	1974	3		TCONS_00254640	57	1734	2
TCONS_00254248	90	765	2		TCONS_00254641	48	736	2
TCONS_00254564	131	1557	3		TCONS_00254673	50	2856	2
TCONS_00254611	57	2212	5		TCONS_00254676	59	1140	2
TCONS_00254640	57	1734	2		TCONS_00255005	67	1165	2
TCONS_00254673	50	2856	2		TCONS_00255187	119	807	2
TCONS_00254676	59	1140	2		TCONS_00255230	70	1008	4
TCONS_00254804	84	891	2		TCONS_00255610	90	2240	2
TCONS_00254839	90	1466	3		TCONS_00255641	59	1380	2
TCONS_00255005	67	1165	2		TCONS_00255649	63	300	2
TCONS_00255187	119	807	2		TCONS_00255673	89	591	2
TCONS_00255230	70	1008	4		TCONS_00255851	161	1593	2
TCONS_00255610	90	2240	2		TCONS_00256128	50	367	2
TCONS_00255641	59	1380	2		TCONS_00256144	51	657	2
TCONS_00255649	63	300	2		TCONS_00256224	51	1031	3
TCONS_00255673	89	591	2		TCONS_00256225	51	927	3
TCONS_00256128	50	367	2		TCONS_00256283	138	945	3
TCONS_00256144	51	657	2		TCONS_00256313	92	3159	2
TCONS_00256224	51	1031	3		TCONS_00256534	72	876	2
TCONS_00256225	51	927	3		TCONS_00257077	248	1468	3
TCONS_00256283	138	945	3		TCONS_00257078	248	1534	3
TCONS_00256313	92	3159	2		TCONS_00257510	42	382	2
TCONS_00256534	72	876	2		TCONS_00257540	248	1431	2
TCONS_00257077	248	1468	3		TCONS_00257659	67	1277	3
TCONS_00257078	248	1534	3		TCONS_00257808	52	1284	3
TCONS_00257510	42	382	2		TCONS_00257809	52	1784	3
TCONS_00257659	67	1277	3		TCONS_00257846	97	519	2
TCONS_00257808	52	1284	3		TCONS_00257860	46	1158	2
TCONS_00257809	52	1784	3		TCONS_00258141	41	335	2
TCONS_00257846	97	519	2		TCONS_00258487	248	1679	2
TCONS_00257860	46	1158	2		TCONS_00258599	119	559	2
TCONS_00258141	41	335	2		TCONS_00258706	39	840	5
TCONS_00258487	248	1679	2		TCONS_00258950	38	604	2
TCONS_00258531	78	1208	2		TCONS_00259119	47	987	5
TCONS_00258599	119	559	2		TCONS_00259410	52	1740	5
TCONS_00258706	39	840	5		TCONS_00259415	63	1451	3
TCONS_00258950	38	604	2		TCONS_00259462	64	552	2
TCONS_00259119	47	987	5		TCONS_00259492	64	1367	5
TCONS_00259410	52	1740	5		TCONS_00259521	89	1561	3
TCONS_00259415	63	1451	3		TCONS_00259660	47	895	5
TCONS_00259462	64	552	2		TCONS_00259752	248	1344	2
TCONS_00259492	64	1367	5		TCONS_00259756	67	810	2
TCONS_00259521	89	1561	3		TCONS_00259826	57	372	2
TCONS_00259660	47	895	5		TCONS_00259919	48	869	2
TCONS_00259752	248	1344	2		TCONS_00260324	77	1890	2
TCONS_00259756	67	810	2		TCONS_00260338	87	1491	2
TCONS_00259826	57	372	2		TCONS_00260379	74	345	4
TCONS_00260324	77	1890	2		TCONS_00260682	65	1278	2
TCONS_00260338	87	1491	2		TCONS_00260803	52	806	2
TCONS_00260379	74	345	4		TCONS_00260829	43	1007	2
TCONS_00260682	65	1278	2		TCONS_00260841	65	1070	2
TCONS_00260803	52	806	2		TCONS_00261610	49	482	2
TCONS_00260829	43	1007	2		TCONS_00261674	72	657	2
TCONS_00260841	65	1070	2		TCONS_00262019	84	357	2
TCONS_00261610	49	482	2		TCONS_00262071	37	1070	2
TCONS_00261674	72	657	2		TCONS_00262108	54	779	2
TCONS_00262019	84	357	2		TCONS_00262420	28	549	2
TCONS_00262071	37	1070	2		TCONS_00262441	55	1014	2
TCONS_00262108	54	779	2		TCONS_00262446	64	703	2
TCONS_00262234	36	860	2		TCONS_00262471	60	819	4
TCONS_00262420	28	549	2		TCONS_00262524	63	1572	3
TCONS_00262441	55	1014	2		TCONS_00262559	83	1367	3
TCONS_00262446	64	703	2		TCONS_00262572	57	995	3
TCONS_00262471	60	819	4		TCONS_00262574	64	961	3
TCONS_00262519	99	1649	2		TCONS_00262587	64	844	3
TCONS_00262524	63	1572	3		TCONS_00262588	69	3102	7
TCONS_00262559	83	1367	3		TCONS_00262612	61	1053	5
TCONS_00262572	57	995	3		TCONS_00262618	90	4208	7
TCONS_00262574	64	961	3		TCONS_00262639	90	3660	10
TCONS_00262587	64	844	3		TCONS_00262654	96	874	3
TCONS_00262588	69	3102	7		TCONS_00262659	63	1999	4
TCONS_00262600	104	871	4		TCONS_00262660	63	1925	5
TCONS_00262612	61	1053	5		TCONS_00262671	64	1193	6
TCONS_00262654	96	874	3		TCONS_00262683	63	1792	6
TCONS_00262659	63	1999	4		TCONS_00262688	65	868	3
TCONS_00262660	63	1925	5		TCONS_00262691	63	796	5
TCONS_00262671	64	1193	6		TCONS_00263076	37	417	2
TCONS_00262688	65	868	3		TCONS_00263338	47	938	2
TCONS_00262691	63	796	5		TCONS_00263385	51	801	2
TCONS_00263076	37	417	2		TCONS_00263589	58	463	2
TCONS_00263338	47	938	2		TCONS_00264032	64	724	2
TCONS_00263385	51	801	2		TCONS_00264287	81	408	3
TCONS_00263589	58	463	2		TCONS_00264659	63	420	2
TCONS_00264032	64	724	2		TCONS_00264748	47	1219	2
TCONS_00264287	81	408	3		TCONS_00264820	92	857	2
TCONS_00264659	63	420	2		TCONS_00265360	75	1286	12
TCONS_00264748	47	1219	2		TCONS_00265379	71	1443	8
TCONS_00264820	92	857	2		TCONS_00265406	75	1338	12
TCONS_00265360	75	1286	12		TCONS_00265489	95	2604	11
TCONS_00265379	71	1443	8		TCONS_00266138	71	1204	2
TCONS_00265406	75	1338	12		TCONS_00266342	57	386	2
TCONS_00265489	95	2604	11		TCONS_00266491	88	479	2
TCONS_00266138	71	1204	2		TCONS_00267311	45	291	3
TCONS_00266342	57	386	2		TCONS_00267582	53	1361	3
TCONS_00266491	88	479	2		TCONS_00267598	59	520	2
TCONS_00267311	45	291	3		TCONS_00268384	46	411	2
TCONS_00267582	53	1361	3		TCONS_00268909	34	549	2
TCONS_00267598	59	520	2		TCONS_00269001	41	947	2
TCONS_00268384	46	411	2		TCONS_00269524	69	993	3
TCONS_00268909	34	549	2		TCONS_00269544	68	643	3
TCONS_00269001	41	947	2		TCONS_00269622	90	1230	4
TCONS_00269524	69	993	3		TCONS_00269630	59	1751	2
TCONS_00269544	68	643	3		TCONS_00269652	55	518	2
TCONS_00269622	90	1230	4		TCONS_00269663	59	2412	2
TCONS_00269630	59	1751	2		TCONS_00269841	50	585	2
TCONS_00269652	55	518	2		TCONS_00269910	51	1121	3
TCONS_00269663	59	2412	2		TCONS_00269914	103	452	2
TCONS_00269841	50	585	2		TCONS_00269959	130	1669	3
TCONS_00269910	51	1121	3		TCONS_00269960	130	1197	4
TCONS_00269914	103	452	2		TCONS_00270007	77	1069	4
TCONS_00269959	130	1669	3		TCONS_00270008	59	971	4
TCONS_00269960	130	1197	4		TCONS_00270056	87	726	2
TCONS_00270008	59	971	4		TCONS_00270059	70	355	2
TCONS_00270056	87	726	2		TCONS_00270119	78	844	4
TCONS_00270059	70	355	2		TCONS_00270127	76	588	5
TCONS_00270119	78	844	4		TCONS_00270725	56	659	2
TCONS_00270127	76	588	5		TCONS_00270843	98	1040	4
TCONS_00270725	56	659	2		TCONS_00271033	113	768	4
TCONS_00270752	136	947	4		TCONS_00271061	113	743	2
TCONS_00270843	98	1040	4		TCONS_00271170	48	1037	4
TCONS_00271033	113	768	4		TCONS_00271183	47	1404	2
TCONS_00271061	113	743	2		TCONS_00271189	33	569	2
TCONS_00271170	48	1037	4		TCONS_00271190	42	558	2
TCONS_00271183	47	1404	2		TCONS_00271631	55	928	2
TCONS_00271189	33	569	2		TCONS_00272523	26	253	2
TCONS_00271190	42	558	2		TCONS_00273215	64	908	2
TCONS_00271339	161	908	2		TCONS_00273517	429	2272	3
TCONS_00271631	55	928	2		TCONS_00273682	80	778	2
TCONS_00272523	26	253	2		TCONS_00273735	81	494	2
TCONS_00273215	64	908	2		TCONS_00273741	140	628	5
TCONS_00273517	429	2272	3		TCONS_00274089	74	1181	3
TCONS_00273682	80	778	2		TCONS_00274302	65	837	2
TCONS_00273735	81	494	2		TCONS_00274638	41	867	3
TCONS_00273736	84	463	2		TCONS_00274665	121	508	4
TCONS_00273741	140	628	5		TCONS_00274858	38	391	2
TCONS_00274089	74	1181	3		TCONS_00274986	75	1145	2
TCONS_00274302	65	837	2		TCONS_00276251	89	817	2
TCONS_00274638	41	867	3		TCONS_00278016	65	908	2
TCONS_00274665	121	508	4		TCONS_00278350	106	1064	2
TCONS_00274858	38	391	2		TCONS_00278354	80	395	3
TCONS_00274986	75	1145	2		TCONS_00278475	49	2251	2
TCONS_00275314	146	656	5		TCONS_00278476	65	979	7
TCONS_00276251	89	817	2		TCONS_00278477	49	1873	4
TCONS_00276729	82	2842	4		TCONS_00278478	48	1150	4
[truncated: 163 more rows]
