# Supplementary material for: Identification of LncRNAs and Functional Analysis of ceRNA Related to Fatty Acid Synthesis during Flax Seed Development
Source: Genes (Basel). 2023 Apr 24;14(5):967. doi: 10.3390/genes14050967 (PMC10217813; doi:10.3390/genes14050967)
Supplement: Supplementary file 1 [file genes-14-00967-s001.zip › Supplementary file/Supplementary File S7. Cis-target gene of lncRNA(1).xlsx]

## Sheet: Sheet1
Supplementart file S7. Cis-target gene of lncRNA
#lncRNA	target
TCONS_00176925	Lus10038673.g.BGIv1.0;Lus10038681.g.BGIv1.0;Lus10038678.g.BGIv1.0;Lus10038680.g.BGIv1.0;Lus10038674.g.BGIv1.0;Lus10038677.g.BGIv1.0;Lus10038682.g.BGIv1.0;Lus10038671.g.BGIv1.0;Lus10038676.g.BGIv1.0;Lus10038679.g.BGIv1.0;Lus10038675.g.BGIv1.0;Lus10038672.g.BGIv1.0
TCONS_00270843	Lus10011346.g.BGIv1.0;Lus10011344.g.BGIv1.0;Lus10011349.g.BGIv1.0;Lus10011332.g.BGIv1.0;Lus10011337.g.BGIv1.0;Lus10011331.g.BGIv1.0;Lus10011330.g.BGIv1.0;Lus10011334.g.BGIv1.0;Lus10011345.g.BGIv1.0;Lus10011335.g.BGIv1.0;Lus10011338.g.BGIv1.0;Lus10011341.g.BGIv1.0;Lus10011339.g.BGIv1.0;Lus10011348.g.BGIv1.0;Lus10011351.g.BGIv1.0;Lus10011342.g.BGIv1.0;Lus10011352.g.BGIv1.0;Lus10011329.g.BGIv1.0;Lus…
TCONS_00296690	Lus10026371.g.BGIv1.0;Lus10026397.g.BGIv1.0;Lus10026394.g.BGIv1.0;Lus10026385.g.BGIv1.0;Lus10026372.g.BGIv1.0;Lus10026383.g.BGIv1.0;Lus10026384.g.BGIv1.0;Lus10026369.g.BGIv1.0;Lus10026362.g.BGIv1.0;Lus10026373.g.BGIv1.0;Lus10026399.g.BGIv1.0;Lus10026381.g.BGIv1.0;Lus10026395.g.BGIv1.0;Lus10026387.g.BGIv1.0;Lus10026355.g.BGIv1.0;Lus10026382.g.BGIv1.0;Lus10026378.g.BGIv1.0;Lus10026370.g.BGIv1.0;Lus…
TCONS_00294522	Lus10022069.g.BGIv1.0;Lus10022082.g.BGIv1.0;Lus10022067.g.BGIv1.0;Lus10022078.g.BGIv1.0;Lus10022075.g.BGIv1.0;Lus10022072.g.BGIv1.0;Lus10022070.g.BGIv1.0;Lus10022068.g.BGIv1.0;Lus10022080.g.BGIv1.0;Lus10022087.g.BGIv1.0;Lus10022071.g.BGIv1.0;Lus10022083.g.BGIv1.0;Lus10022085.g.BGIv1.0;Lus10022073.g.BGIv1.0;Lus10022077.g.BGIv1.0;Lus10022079.g.BGIv1.0;Lus10022081.g.BGIv1.0;Lus10022074.g.BGIv1.0;Lus…
TCONS_00170700	Lus10024098.g.BGIv1.0;Lus10024101.g.BGIv1.0;Lus10024107.g.BGIv1.0;Lus10024085.g.BGIv1.0;Lus10024092.g.BGIv1.0;Lus10024074.g.BGIv1.0;Lus10024097.g.BGIv1.0;Lus10024077.g.BGIv1.0;Lus10024100.g.BGIv1.0;Lus10024086.g.BGIv1.0;Lus10024065.g.BGIv1.0;Lus10024090.g.BGIv1.0;Lus10024104.g.BGIv1.0;Lus10024082.g.BGIv1.0;Lus10024087.g.BGIv1.0;Lus10024110.g.BGIv1.0;Lus10024096.g.BGIv1.0;Lus10024112.g.BGIv1.0;Lus…
TCONS_00138796	Lus10008468.g.BGIv1.0;Lus10008469.g.BGIv1.0;Lus10008465.g.BGIv1.0;Lus10008462.g.BGIv1.0;Lus10008466.g.BGIv1.0;Lus10008464.g.BGIv1.0;Lus10008463.g.BGIv1.0;Lus10008467.g.BGIv1.0;Lus10008470.g.BGIv1.0
TCONS_00091051	Lus10002002.g.BGIv1.0;Lus10001999.g.BGIv1.0;Lus10002008.g.BGIv1.0;Lus10002000.g.BGIv1.0;Lus10002010.g.BGIv1.0;Lus10002006.g.BGIv1.0;Lus10002005.g.BGIv1.0;Lus10002011.g.BGIv1.0;Lus10002001.g.BGIv1.0;Lus10002009.g.BGIv1.0;Lus10002004.g.BGIv1.0;Lus10002007.g.BGIv1.0;Lus10002003.g.BGIv1.0;Lus10001998.g.BGIv1.0;Lus10001997.g.BGIv1.0
TCONS_00196464	Lus10035012.g.BGIv1.0;Lus10035013.g.BGIv1.0;Lus10035027.g.BGIv1.0;Lus10035040.g.BGIv1.0;Lus10035018.g.BGIv1.0;Lus10035023.g.BGIv1.0;Lus10035019.g.BGIv1.0;Lus10035029.g.BGIv1.0;Lus10035032.g.BGIv1.0;Lus10035038.g.BGIv1.0;Lus10035034.g.BGIv1.0;Lus10035026.g.BGIv1.0;Lus10035030.g.BGIv1.0;Lus10035015.g.BGIv1.0;Lus10035010.g.BGIv1.0;Lus10035021.g.BGIv1.0;Lus10035035.g.BGIv1.0;Lus10035031.g.BGIv1.0;Lus…
TCONS_00098132	Lus10022277.g.BGIv1.0;Lus10022303.g.BGIv1.0;Lus10022306.g.BGIv1.0;Lus10022302.g.BGIv1.0;Lus10022280.g.BGIv1.0;Lus10022273.g.BGIv1.0;Lus10022272.g.BGIv1.0;Lus10022295.g.BGIv1.0;Lus10022288.g.BGIv1.0;Lus10022299.g.BGIv1.0;Lus10022307.g.BGIv1.0;Lus10022301.g.BGIv1.0;Lus10022298.g.BGIv1.0;Lus10022290.g.BGIv1.0;Lus10022292.g.BGIv1.0;Lus10022286.g.BGIv1.0;Lus10022283.g.BGIv1.0;Lus10022312.g.BGIv1.0;Lus…
TCONS_00131300	Lus10007977.g.BGIv1.0;Lus10007979.g.BGIv1.0;Lus10007956.g.BGIv1.0;Lus10007946.g.BGIv1.0;Lus10007951.g.BGIv1.0;Lus10007949.g.BGIv1.0;Lus10007980.g.BGIv1.0;Lus10007982.g.BGIv1.0;Lus10007965.g.BGIv1.0;Lus10007981.g.BGIv1.0;Lus10007967.g.BGIv1.0;Lus10007943.g.BGIv1.0;Lus10007973.g.BGIv1.0;Lus10007964.g.BGIv1.0;Lus10007944.g.BGIv1.0;Lus10007952.g.BGIv1.0;Lus10007970.g.BGIv1.0;Lus10007950.g.BGIv1.0;Lus…
TCONS_00288347	Lus10040119.g.BGIv1.0;Lus10040126.g.BGIv1.0;Lus10040122.g.BGIv1.0;Lus10040128.g.BGIv1.0;Lus10040100.g.BGIv1.0;Lus10040103.g.BGIv1.0;Lus10040108.g.BGIv1.0;Lus10040121.g.BGIv1.0;Lus10040110.g.BGIv1.0;Lus10040116.g.BGIv1.0;Lus10040123.g.BGIv1.0;Lus10040118.g.BGIv1.0;Lus10040120.g.BGIv1.0;Lus10040107.g.BGIv1.0;Lus10040104.g.BGIv1.0;Lus10040117.g.BGIv1.0;Lus10040106.g.BGIv1.0;Lus10040112.g.BGIv1.0;Lus…
TCONS_00078064	Lus10014814.g.BGIv1.0;Lus10014801.g.BGIv1.0;Lus10014813.g.BGIv1.0;Lus10014811.g.BGIv1.0;Lus10014784.g.BGIv1.0;Lus10014804.g.BGIv1.0;Lus10014788.g.BGIv1.0;Lus10014797.g.BGIv1.0;Lus10014789.g.BGIv1.0;Lus10014806.g.BGIv1.0;Lus10014798.g.BGIv1.0;Lus10014785.g.BGIv1.0;Lus10014793.g.BGIv1.0;Lus10014792.g.BGIv1.0;Lus10014799.g.BGIv1.0;Lus10014796.g.BGIv1.0;Lus10014815.g.BGIv1.0;Lus10014794.g.BGIv1.0;Lus…
TCONS_00174160	Lus10029267.g.BGIv1.0;Lus10029258.g.BGIv1.0;Lus10029269.g.BGIv1.0;Lus10029260.g.BGIv1.0;Lus10029247.g.BGIv1.0;Lus10029257.g.BGIv1.0;Lus10029268.g.BGIv1.0;Lus10029246.g.BGIv1.0;Lus10029265.g.BGIv1.0;Lus10029251.g.BGIv1.0;Lus10029266.g.BGIv1.0;Lus10029254.g.BGIv1.0;Lus10029250.g.BGIv1.0;Lus10029264.g.BGIv1.0;Lus10029261.g.BGIv1.0;Lus10029249.g.BGIv1.0;Lus10029259.g.BGIv1.0;Lus10029248.g.BGIv1.0;Lus…
TCONS_00047250	Lus10003525.g.BGIv1.0;Lus10003516.g.BGIv1.0;Lus10003530.g.BGIv1.0;Lus10003531.g.BGIv1.0;Lus10003523.g.BGIv1.0;Lus10003529.g.BGIv1.0;Lus10003520.g.BGIv1.0;Lus10003519.g.BGIv1.0;Lus10003517.g.BGIv1.0;Lus10003528.g.BGIv1.0;Lus10003532.g.BGIv1.0;Lus10003524.g.BGIv1.0;Lus10003521.g.BGIv1.0;Lus10003522.g.BGIv1.0;Lus10003526.g.BGIv1.0;Lus10003518.g.BGIv1.0;Lus10003515.g.BGIv1.0;Lus10003527.g.BGIv1.0
TCONS_00201503	Lus10024553.g.BGIv1.0;Lus10024550.g.BGIv1.0;Lus10024554.g.BGIv1.0;Lus10024552.g.BGIv1.0;Lus10024549.g.BGIv1.0;Lus10024551.g.BGIv1.0
TCONS_00025777	Lus10002493.g.BGIv1.0;Lus10002481.g.BGIv1.0;Lus10002495.g.BGIv1.0;Lus10002501.g.BGIv1.0;Lus10002496.g.BGIv1.0;Lus10002478.g.BGIv1.0;Lus10002486.g.BGIv1.0;Lus10002498.g.BGIv1.0;Lus10002491.g.BGIv1.0;Lus10002499.g.BGIv1.0;Lus10002489.g.BGIv1.0;Lus10002490.g.BGIv1.0;Lus10002494.g.BGIv1.0;Lus10002482.g.BGIv1.0;Lus10002479.g.BGIv1.0;Lus10002487.g.BGIv1.0;Lus10002485.g.BGIv1.0;Lus10002483.g.BGIv1.0;Lus…
TCONS_00043857	Lus10018973.g.BGIv1.0;Lus10018979.g.BGIv1.0;Lus10018984.g.BGIv1.0;Lus10018983.g.BGIv1.0;Lus10018980.g.BGIv1.0;Lus10018985.g.BGIv1.0;Lus10018981.g.BGIv1.0;Lus10018982.g.BGIv1.0;Lus10018975.g.BGIv1.0;Lus10018976.g.BGIv1.0;Lus10018978.g.BGIv1.0;Lus10018977.g.BGIv1.0;Lus10018974.g.BGIv1.0;Lus10018986.g.BGIv1.0
TCONS_00100819	Lus10013396.g.BGIv1.0;Lus10013423.g.BGIv1.0;Lus10013414.g.BGIv1.0;Lus10013420.g.BGIv1.0;Lus10013404.g.BGIv1.0;Lus10013399.g.BGIv1.0;Lus10013397.g.BGIv1.0;Lus10013425.g.BGIv1.0;Lus10013413.g.BGIv1.0;Lus10013403.g.BGIv1.0;Lus10013412.g.BGIv1.0;Lus10013395.g.BGIv1.0;Lus10013406.g.BGIv1.0;Lus10013405.g.BGIv1.0;Lus10013417.g.BGIv1.0;Lus10013410.g.BGIv1.0;Lus10013419.g.BGIv1.0;Lus10013418.g.BGIv1.0;Lus…
TCONS_00185545	Lus10006148.g.BGIv1.0;Lus10006149.g.BGIv1.0;Lus10006147.g.BGIv1.0;Lus10006151.g.BGIv1.0;Lus10006150.g.BGIv1.0
TCONS_00039304	Lus10007860.g.BGIv1.0;Lus10007894.g.BGIv1.0;Lus10007904.g.BGIv1.0;Lus10007873.g.BGIv1.0;Lus10007863.g.BGIv1.0;Lus10007903.g.BGIv1.0;Lus10007872.g.BGIv1.0;Lus10007888.g.BGIv1.0;Lus10007877.g.BGIv1.0;Lus10007876.g.BGIv1.0;Lus10007885.g.BGIv1.0;Lus10007862.g.BGIv1.0;Lus10007890.g.BGIv1.0;Lus10007889.g.BGIv1.0;Lus10007906.g.BGIv1.0;Lus10007880.g.BGIv1.0;Lus10007868.g.BGIv1.0;Lus10007869.g.BGIv1.0;Lus…
TCONS_00036756	Lus10032841.g.BGIv1.0;Lus10032844.g.BGIv1.0;Lus10032836.g.BGIv1.0;Lus10032845.g.BGIv1.0;Lus10032839.g.BGIv1.0;Lus10032843.g.BGIv1.0;Lus10032840.g.BGIv1.0;Lus10032834.g.BGIv1.0;Lus10032838.g.BGIv1.0;Lus10032837.g.BGIv1.0;Lus10032842.g.BGIv1.0;Lus10032846.g.BGIv1.0;Lus10032835.g.BGIv1.0
TCONS_00211487	Lus10022542.g.BGIv1.0;Lus10022544.g.BGIv1.0;Lus10022530.g.BGIv1.0;Lus10022539.g.BGIv1.0;Lus10022535.g.BGIv1.0;Lus10022537.g.BGIv1.0;Lus10022533.g.BGIv1.0;Lus10022532.g.BGIv1.0;Lus10022541.g.BGIv1.0;Lus10022545.g.BGIv1.0;Lus10022540.g.BGIv1.0;Lus10022534.g.BGIv1.0;Lus10022543.g.BGIv1.0;Lus10022536.g.BGIv1.0;Lus10022531.g.BGIv1.0
TCONS_00062434	Lus10011496.g.BGIv1.0;Lus10011492.g.BGIv1.0;Lus10011493.g.BGIv1.0;Lus10011494.g.BGIv1.0;Lus10011482.g.BGIv1.0;Lus10011487.g.BGIv1.0;Lus10011486.g.BGIv1.0;Lus10011480.g.BGIv1.0;Lus10011490.g.BGIv1.0;Lus10011497.g.BGIv1.0;Lus10011485.g.BGIv1.0;Lus10011491.g.BGIv1.0;Lus10011484.g.BGIv1.0;Lus10011478.g.BGIv1.0;Lus10011483.g.BGIv1.0;Lus10011498.g.BGIv1.0;Lus10011479.g.BGIv1.0;Lus10011481.g.BGIv1.0;Lus…
TCONS_00285483	Lus10002103.g.BGIv1.0;Lus10002101.g.BGIv1.0;Lus10002102.g.BGIv1.0;Lus10002104.g.BGIv1.0;Lus10002099.g.BGIv1.0;Lus10002100.g.BGIv1.0
TCONS_00107034	Lus10043101.g.BGIv1.0;Lus10043094.g.BGIv1.0;Lus10043077.g.BGIv1.0;Lus10043083.g.BGIv1.0;Lus10043100.g.BGIv1.0;Lus10043092.g.BGIv1.0;Lus10043073.g.BGIv1.0;Lus10043104.g.BGIv1.0;Lus10043081.g.BGIv1.0;Lus10043088.g.BGIv1.0;Lus10043078.g.BGIv1.0;Lus10043102.g.BGIv1.0;Lus10043082.g.BGIv1.0;Lus10043096.g.BGIv1.0;Lus10043098.g.BGIv1.0;Lus10043106.g.BGIv1.0;Lus10043099.g.BGIv1.0;Lus10043085.g.BGIv1.0;Lus…
TCONS_00007465	Lus10009793.g.BGIv1.0;Lus10009797.g.BGIv1.0;Lus10009795.g.BGIv1.0;Lus10009798.g.BGIv1.0;Lus10009789.g.BGIv1.0;Lus10009794.g.BGIv1.0;Lus10009790.g.BGIv1.0;Lus10009792.g.BGIv1.0;Lus10009796.g.BGIv1.0;Lus10009791.g.BGIv1.0
TCONS_00011958	Lus10000539.g.BGIv1.0;Lus10000540.g.BGIv1.0;Lus10000541.g.BGIv1.0;Lus10000538.g.BGIv1.0;Lus10000543.g.BGIv1.0;Lus10000534.g.BGIv1.0;Lus10000535.g.BGIv1.0;Lus10000542.g.BGIv1.0;Lus10000536.g.BGIv1.0
TCONS_00305392	Lus10000955.g.BGIv1.0;Lus10000947.g.BGIv1.0;Lus10000952.g.BGIv1.0;Lus10000950.g.BGIv1.0;Lus10000951.g.BGIv1.0;Lus10000949.g.BGIv1.0;Lus10000956.g.BGIv1.0;Lus10000948.g.BGIv1.0;Lus10000954.g.BGIv1.0
TCONS_00141437	Lus10019152.g.BGIv1.0;Lus10019124.g.BGIv1.0;Lus10019123.g.BGIv1.0;Lus10019153.g.BGIv1.0;Lus10019147.g.BGIv1.0;Lus10019146.g.BGIv1.0;Lus10019128.g.BGIv1.0;Lus10019150.g.BGIv1.0;Lus10019127.g.BGIv1.0;Lus10019121.g.BGIv1.0;Lus10019151.g.BGIv1.0;Lus10019141.g.BGIv1.0;Lus10019145.g.BGIv1.0;Lus10019140.g.BGIv1.0;Lus10019122.g.BGIv1.0;Lus10019133.g.BGIv1.0;Lus10019131.g.BGIv1.0;Lus10019132.g.BGIv1.0;Lus…
TCONS_00285526	Lus10004456.g.BGIv1.0;Lus10004454.g.BGIv1.0;Lus10004457.g.BGIv1.0;Lus10004455.g.BGIv1.0
TCONS_00295327	Lus10009052.g.BGIv1.0;Lus10009036.g.BGIv1.0;Lus10009046.g.BGIv1.0;Lus10009043.g.BGIv1.0;Lus10009049.g.BGIv1.0;Lus10009040.g.BGIv1.0;Lus10009045.g.BGIv1.0;Lus10009044.g.BGIv1.0;Lus10009039.g.BGIv1.0;Lus10009055.g.BGIv1.0;Lus10009057.g.BGIv1.0;Lus10009041.g.BGIv1.0;Lus10009059.g.BGIv1.0;Lus10009051.g.BGIv1.0;Lus10009054.g.BGIv1.0;Lus10009060.g.BGIv1.0;Lus10009042.g.BGIv1.0;Lus10009030.g.BGIv1.0;Lus…
TCONS_00037117	Lus10008755.g.BGIv1.0;Lus10008747.g.BGIv1.0;Lus10008757.g.BGIv1.0;Lus10008753.g.BGIv1.0;Lus10008760.g.BGIv1.0;Lus10008751.g.BGIv1.0;Lus10008746.g.BGIv1.0;Lus10008762.g.BGIv1.0;Lus10008758.g.BGIv1.0;Lus10008748.g.BGIv1.0;Lus10008749.g.BGIv1.0;Lus10008744.g.BGIv1.0;Lus10008750.g.BGIv1.0;Lus10008761.g.BGIv1.0;Lus10008754.g.BGIv1.0;Lus10008756.g.BGIv1.0;Lus10008759.g.BGIv1.0;Lus10008752.g.BGIv1.0;Lus…
TCONS_00036079	Lus10006131.g.BGIv1.0;Lus10006132.g.BGIv1.0;Lus10006130.g.BGIv1.0
TCONS_00145829	Lus10033052.g.BGIv1.0;Lus10033049.g.BGIv1.0;Lus10033047.g.BGIv1.0;Lus10033051.g.BGIv1.0;Lus10033044.g.BGIv1.0;Lus10033050.g.BGIv1.0;Lus10033046.g.BGIv1.0;Lus10033048.g.BGIv1.0;Lus10033053.g.BGIv1.0;Lus10033043.g.BGIv1.0;Lus10033045.g.BGIv1.0
TCONS_00183665	Lus10022360.g.BGIv1.0;Lus10022356.g.BGIv1.0;Lus10022365.g.BGIv1.0;Lus10022354.g.BGIv1.0;Lus10022370.g.BGIv1.0;Lus10022367.g.BGIv1.0;Lus10022369.g.BGIv1.0;Lus10022364.g.BGIv1.0;Lus10022363.g.BGIv1.0;Lus10022358.g.BGIv1.0;Lus10022359.g.BGIv1.0;Lus10022352.g.BGIv1.0;Lus10022362.g.BGIv1.0;Lus10022357.g.BGIv1.0;Lus10022375.g.BGIv1.0;Lus10022353.g.BGIv1.0;Lus10022366.g.BGIv1.0;Lus10022371.g.BGIv1.0;Lus…
TCONS_00161045	Lus10039332.g.BGIv1.0;Lus10039325.g.BGIv1.0;Lus10039343.g.BGIv1.0;Lus10039337.g.BGIv1.0;Lus10039328.g.BGIv1.0;Lus10039351.g.BGIv1.0;Lus10039342.g.BGIv1.0;Lus10039347.g.BGIv1.0;Lus10039334.g.BGIv1.0;Lus10039340.g.BGIv1.0;Lus10039346.g.BGIv1.0;Lus10039335.g.BGIv1.0;Lus10039333.g.BGIv1.0;Lus10039350.g.BGIv1.0;Lus10039341.g.BGIv1.0;Lus10039352.g.BGIv1.0;Lus10039345.g.BGIv1.0;Lus10039330.g.BGIv1.0;Lus…
TCONS_00188358	Lus10005005.g.BGIv1.0
TCONS_00256283	Lus10008144.g.BGIv1.0;Lus10008143.g.BGIv1.0;Lus10008150.g.BGIv1.0;Lus10008148.g.BGIv1.0;Lus10008147.g.BGIv1.0;Lus10008149.g.BGIv1.0;Lus10008151.g.BGIv1.0;Lus10008145.g.BGIv1.0;Lus10008146.g.BGIv1.0
TCONS_00179639	Lus10030702.g.BGIv1.0;Lus10030716.g.BGIv1.0;Lus10030719.g.BGIv1.0;Lus10030743.g.BGIv1.0;Lus10030739.g.BGIv1.0;Lus10030701.g.BGIv1.0;Lus10030718.g.BGIv1.0;Lus10030726.g.BGIv1.0;Lus10030700.g.BGIv1.0;Lus10030723.g.BGIv1.0;Lus10030744.g.BGIv1.0;Lus10030741.g.BGIv1.0;Lus10030713.g.BGIv1.0;Lus10030704.g.BGIv1.0;Lus10030712.g.BGIv1.0;Lus10030731.g.BGIv1.0;Lus10030733.g.BGIv1.0;Lus10030745.g.BGIv1.0;Lus…
TCONS_00188363	Lus10005005.g.BGIv1.0
TCONS_00218303	Lus10008191.g.BGIv1.0;Lus10008173.g.BGIv1.0;Lus10008184.g.BGIv1.0;Lus10008179.g.BGIv1.0;Lus10008183.g.BGIv1.0;Lus10008177.g.BGIv1.0;Lus10008178.g.BGIv1.0;Lus10008182.g.BGIv1.0;Lus10008172.g.BGIv1.0;Lus10008175.g.BGIv1.0;Lus10008190.g.BGIv1.0;Lus10008176.g.BGIv1.0;Lus10008168.g.BGIv1.0;Lus10008188.g.BGIv1.0;Lus10008169.g.BGIv1.0;Lus10008186.g.BGIv1.0;Lus10008189.g.BGIv1.0;Lus10008187.g.BGIv1.0;Lus…
TCONS_00020836	Lus10027821.g.BGIv1.0;Lus10027841.g.BGIv1.0;Lus10027844.g.BGIv1.0;Lus10027825.g.BGIv1.0;Lus10027811.g.BGIv1.0;Lus10027836.g.BGIv1.0;Lus10027828.g.BGIv1.0;Lus10027818.g.BGIv1.0;Lus10027834.g.BGIv1.0;Lus10027823.g.BGIv1.0;Lus10027837.g.BGIv1.0;Lus10027819.g.BGIv1.0;Lus10027842.g.BGIv1.0;Lus10027833.g.BGIv1.0;Lus10027809.g.BGIv1.0;Lus10027839.g.BGIv1.0;Lus10027816.g.BGIv1.0;Lus10027824.g.BGIv1.0;Lus…
TCONS_00026869	Lus10040017.g.BGIv1.0;Lus10040010.g.BGIv1.0;Lus10040008.g.BGIv1.0;Lus10040005.g.BGIv1.0;Lus10040007.g.BGIv1.0;Lus10040018.g.BGIv1.0;Lus10040015.g.BGIv1.0;Lus10040006.g.BGIv1.0;Lus10040013.g.BGIv1.0;Lus10040014.g.BGIv1.0;Lus10040009.g.BGIv1.0;Lus10040004.g.BGIv1.0;Lus10040011.g.BGIv1.0;Lus10040016.g.BGIv1.0
TCONS_00285301	Lus10006089.g.BGIv1.0;Lus10006081.g.BGIv1.0;Lus10006087.g.BGIv1.0;Lus10006086.g.BGIv1.0;Lus10006078.g.BGIv1.0;Lus10006084.g.BGIv1.0;Lus10006085.g.BGIv1.0;Lus10006080.g.BGIv1.0;Lus10006082.g.BGIv1.0;Lus10006079.g.BGIv1.0;Lus10006088.g.BGIv1.0;Lus10006083.g.BGIv1.0
TCONS_00193887	Lus10032052.g.BGIv1.0;Lus10032063.g.BGIv1.0;Lus10032061.g.BGIv1.0;Lus10032067.g.BGIv1.0;Lus10032086.g.BGIv1.0;Lus10032088.g.BGIv1.0;Lus10032085.g.BGIv1.0;Lus10032073.g.BGIv1.0;Lus10032066.g.BGIv1.0;Lus10032055.g.BGIv1.0;Lus10032059.g.BGIv1.0;Lus10032090.g.BGIv1.0;Lus10032080.g.BGIv1.0;Lus10032091.g.BGIv1.0;Lus10032057.g.BGIv1.0;Lus10032060.g.BGIv1.0;Lus10032068.g.BGIv1.0;Lus10032081.g.BGIv1.0;Lus…
TCONS_00312296	Lus10023392.g.BGIv1.0;Lus10023395.g.BGIv1.0;Lus10023397.g.BGIv1.0;Lus10023377.g.BGIv1.0;Lus10023386.g.BGIv1.0;Lus10023396.g.BGIv1.0;Lus10023390.g.BGIv1.0;Lus10023387.g.BGIv1.0;Lus10023379.g.BGIv1.0;Lus10023384.g.BGIv1.0;Lus10023393.g.BGIv1.0;Lus10023383.g.BGIv1.0;Lus10023398.g.BGIv1.0;Lus10023389.g.BGIv1.0;Lus10023378.g.BGIv1.0;Lus10023385.g.BGIv1.0;Lus10023381.g.BGIv1.0;Lus10023376.g.BGIv1.0;Lus…
TCONS_00086885	Lus10014933.g.BGIv1.0;Lus10014938.g.BGIv1.0;Lus10014916.g.BGIv1.0;Lus10014951.g.BGIv1.0;Lus10014923.g.BGIv1.0;Lus10014930.g.BGIv1.0;Lus10014925.g.BGIv1.0;Lus10014921.g.BGIv1.0;Lus10014934.g.BGIv1.0;Lus10014924.g.BGIv1.0;Lus10014946.g.BGIv1.0;Lus10014915.g.BGIv1.0;Lus10014937.g.BGIv1.0;Lus10014929.g.BGIv1.0;Lus10014919.g.BGIv1.0;Lus10014944.g.BGIv1.0;Lus10014928.g.BGIv1.0;Lus10014945.g.BGIv1.0;Lus…
TCONS_00129825	Lus10041341.g.BGIv1.0;Lus10041342.g.BGIv1.0;Lus10041313.g.BGIv1.0;Lus10041309.g.BGIv1.0;Lus10041312.g.BGIv1.0;Lus10041332.g.BGIv1.0;Lus10041336.g.BGIv1.0;Lus10041319.g.BGIv1.0;Lus10041316.g.BGIv1.0;Lus10041351.g.BGIv1.0;Lus10041338.g.BGIv1.0;Lus10041325.g.BGIv1.0;Lus10041323.g.BGIv1.0;Lus10041305.g.BGIv1.0;Lus10041350.g.BGIv1.0;Lus10041328.g.BGIv1.0;Lus10041335.g.BGIv1.0;Lus10041347.g.BGIv1.0;Lus…
TCONS_00070542	Lus10010596.g.BGIv1.0;Lus10010601.g.BGIv1.0;Lus10010600.g.BGIv1.0;Lus10010598.g.BGIv1.0;Lus10010599.g.BGIv1.0
TCONS_00133217	Lus10034909.g.BGIv1.0;Lus10034904.g.BGIv1.0;Lus10034902.g.BGIv1.0;Lus10034910.g.BGIv1.0;Lus10034906.g.BGIv1.0;Lus10034908.g.BGIv1.0;Lus10034903.g.BGIv1.0;Lus10034901.g.BGIv1.0;Lus10034907.g.BGIv1.0
TCONS_00271189	Lus10002506.g.BGIv1.0;Lus10002508.g.BGIv1.0;Lus10002509.g.BGIv1.0;Lus10002502.g.BGIv1.0;Lus10002503.g.BGIv1.0;Lus10002504.g.BGIv1.0;Lus10002505.g.BGIv1.0;Lus10002507.g.BGIv1.0
TCONS_00227506	Lus10011706.g.BGIv1.0;Lus10011713.g.BGIv1.0;Lus10011716.g.BGIv1.0;Lus10011710.g.BGIv1.0;Lus10011719.g.BGIv1.0;Lus10011718.g.BGIv1.0;Lus10011712.g.BGIv1.0;Lus10011709.g.BGIv1.0;Lus10011703.g.BGIv1.0;Lus10011704.g.BGIv1.0;Lus10011711.g.BGIv1.0;Lus10011720.g.BGIv1.0;Lus10011717.g.BGIv1.0;Lus10011707.g.BGIv1.0;Lus10011714.g.BGIv1.0;Lus10011708.g.BGIv1.0;Lus10011715.g.BGIv1.0;Lus10011705.g.BGIv1.0
TCONS_00183018	Lus10022380.g.BGIv1.0;Lus10022355.g.BGIv1.0;Lus10022379.g.BGIv1.0;Lus10022368.g.BGIv1.0;Lus10022372.g.BGIv1.0;Lus10022353.g.BGIv1.0;Lus10022371.g.BGIv1.0;Lus10022377.g.BGIv1.0;Lus10022373.g.BGIv1.0;Lus10022376.g.BGIv1.0;Lus10022374.g.BGIv1.0;Lus10022369.g.BGIv1.0;Lus10022357.g.BGIv1.0;Lus10022375.g.BGIv1.0;Lus10022352.g.BGIv1.0;Lus10022356.g.BGIv1.0;Lus10022378.g.BGIv1.0;Lus10022354.g.BGIv1.0;Lus…
TCONS_00240148	Lus10003039.g.BGIv1.0;Lus10003025.g.BGIv1.0;Lus10003034.g.BGIv1.0;Lus10003026.g.BGIv1.0;Lus10003036.g.BGIv1.0;Lus10003027.g.BGIv1.0;Lus10003038.g.BGIv1.0;Lus10003040.g.BGIv1.0;Lus10003033.g.BGIv1.0;Lus10003028.g.BGIv1.0;Lus10003037.g.BGIv1.0;Lus10003030.g.BGIv1.0;Lus10003032.g.BGIv1.0;Lus10003031.g.BGIv1.0;Lus10003029.g.BGIv1.0;Lus10003035.g.BGIv1.0
TCONS_00078655	Lus10019575.g.BGIv1.0;Lus10019584.g.BGIv1.0;Lus10019577.g.BGIv1.0;Lus10019585.g.BGIv1.0;Lus10019580.g.BGIv1.0;Lus10019576.g.BGIv1.0;Lus10019578.g.BGIv1.0;Lus10019581.g.BGIv1.0;Lus10019583.g.BGIv1.0;Lus10019579.g.BGIv1.0;Lus10019586.g.BGIv1.0;Lus10019582.g.BGIv1.0
TCONS_00204125	Lus10025399.g.BGIv1.0;Lus10025387.g.BGIv1.0;Lus10025404.g.BGIv1.0;Lus10025413.g.BGIv1.0;Lus10025392.g.BGIv1.0;Lus10025403.g.BGIv1.0;Lus10025406.g.BGIv1.0;Lus10025418.g.BGIv1.0;Lus10025417.g.BGIv1.0;Lus10025388.g.BGIv1.0;Lus10025389.g.BGIv1.0;Lus10025400.g.BGIv1.0;Lus10025409.g.BGIv1.0;Lus10025390.g.BGIv1.0;Lus10025415.g.BGIv1.0;Lus10025408.g.BGIv1.0;Lus10025412.g.BGIv1.0;Lus10025397.g.BGIv1.0;Lus…
TCONS_00122182	Lus10014328.g.BGIv1.0;Lus10014354.g.BGIv1.0;Lus10014346.g.BGIv1.0;Lus10014355.g.BGIv1.0;Lus10014340.g.BGIv1.0;Lus10014326.g.BGIv1.0;Lus10014322.g.BGIv1.0;Lus10014347.g.BGIv1.0;Lus10014320.g.BGIv1.0;Lus10014341.g.BGIv1.0;Lus10014311.g.BGIv1.0;Lus10014309.g.BGIv1.0;Lus10014352.g.BGIv1.0;Lus10014343.g.BGIv1.0;Lus10014329.g.BGIv1.0;Lus10014342.g.BGIv1.0;Lus10014321.g.BGIv1.0;Lus10014315.g.BGIv1.0;Lus…
TCONS_00304480	Lus10030427.g.BGIv1.0;Lus10030435.g.BGIv1.0;Lus10030422.g.BGIv1.0;Lus10030415.g.BGIv1.0;Lus10030441.g.BGIv1.0;Lus10030428.g.BGIv1.0;Lus10030417.g.BGIv1.0;Lus10030440.g.BGIv1.0;Lus10030431.g.BGIv1.0;Lus10030416.g.BGIv1.0;Lus10030418.g.BGIv1.0;Lus10030424.g.BGIv1.0;Lus10030434.g.BGIv1.0;Lus10030432.g.BGIv1.0;Lus10030433.g.BGIv1.0;Lus10030414.g.BGIv1.0;Lus10030421.g.BGIv1.0;Lus10030436.g.BGIv1.0;Lus…
TCONS_00153488	Lus10025966.g.BGIv1.0;Lus10025950.g.BGIv1.0;Lus10025952.g.BGIv1.0;Lus10025951.g.BGIv1.0;Lus10025961.g.BGIv1.0;Lus10025959.g.BGIv1.0;Lus10025949.g.BGIv1.0;Lus10025954.g.BGIv1.0;Lus10025953.g.BGIv1.0;Lus10025946.g.BGIv1.0;Lus10025965.g.BGIv1.0;Lus10025960.g.BGIv1.0;Lus10025957.g.BGIv1.0;Lus10025947.g.BGIv1.0;Lus10025958.g.BGIv1.0;Lus10025967.g.BGIv1.0;Lus10025964.g.BGIv1.0;Lus10025956.g.BGIv1.0;Lus…
TCONS_00151280	Lus10008841.g.BGIv1.0;Lus10008845.g.BGIv1.0;Lus10008849.g.BGIv1.0;Lus10008850.g.BGIv1.0;Lus10008851.g.BGIv1.0;Lus10008846.g.BGIv1.0;Lus10008842.g.BGIv1.0;Lus10008848.g.BGIv1.0;Lus10008844.g.BGIv1.0;Lus10008847.g.BGIv1.0;Lus10008840.g.BGIv1.0;Lus10008843.g.BGIv1.0
TCONS_00198581	Lus10015780.g.BGIv1.0;Lus10015752.g.BGIv1.0;Lus10015777.g.BGIv1.0;Lus10015765.g.BGIv1.0;Lus10015775.g.BGIv1.0;Lus10015760.g.BGIv1.0;Lus10015751.g.BGIv1.0;Lus10015759.g.BGIv1.0;Lus10015746.g.BGIv1.0;Lus10015782.g.BGIv1.0;Lus10015753.g.BGIv1.0;Lus10015761.g.BGIv1.0;Lus10015776.g.BGIv1.0;Lus10015766.g.BGIv1.0;Lus10015754.g.BGIv1.0;Lus10015739.g.BGIv1.0;Lus10015781.g.BGIv1.0;Lus10015758.g.BGIv1.0;Lus…
TCONS_00018993	Lus10021326.g.BGIv1.0;Lus10021314.g.BGIv1.0;Lus10021331.g.BGIv1.0;Lus10021346.g.BGIv1.0;Lus10021313.g.BGIv1.0;Lus10021349.g.BGIv1.0;Lus10021315.g.BGIv1.0;Lus10021320.g.BGIv1.0;Lus10021305.g.BGIv1.0;Lus10021323.g.BGIv1.0;Lus10021306.g.BGIv1.0;Lus10021310.g.BGIv1.0;Lus10021324.g.BGIv1.0;Lus10021308.g.BGIv1.0;Lus10021329.g.BGIv1.0;Lus10021307.g.BGIv1.0;Lus10021317.g.BGIv1.0;Lus10021318.g.BGIv1.0;Lus…
TCONS_00056756	Lus10009153.g.BGIv1.0;Lus10009169.g.BGIv1.0;Lus10009164.g.BGIv1.0;Lus10009165.g.BGIv1.0;Lus10009163.g.BGIv1.0;Lus10009156.g.BGIv1.0;Lus10009168.g.BGIv1.0;Lus10009162.g.BGIv1.0;Lus10009152.g.BGIv1.0;Lus10009159.g.BGIv1.0;Lus10009158.g.BGIv1.0;Lus10009161.g.BGIv1.0;Lus10009160.g.BGIv1.0;Lus10009154.g.BGIv1.0;Lus10009170.g.BGIv1.0;Lus10009151.g.BGIv1.0;Lus10009167.g.BGIv1.0;Lus10009172.g.BGIv1.0;Lus…
TCONS_00026756	Lus10039966.g.BGIv1.0;Lus10039967.g.BGIv1.0;Lus10039968.g.BGIv1.0;Lus10039971.g.BGIv1.0;Lus10039972.g.BGIv1.0;Lus10039969.g.BGIv1.0;Lus10039970.g.BGIv1.0;Lus10039965.g.BGIv1.0
TCONS_00027030	Lus10040015.g.BGIv1.0;Lus10040024.g.BGIv1.0;Lus10040017.g.BGIv1.0;Lus10040016.g.BGIv1.0;Lus10040028.g.BGIv1.0;Lus10040020.g.BGIv1.0;Lus10040023.g.BGIv1.0;Lus10040013.g.BGIv1.0;Lus10040014.g.BGIv1.0;Lus10040021.g.BGIv1.0;Lus10040025.g.BGIv1.0;Lus10040018.g.BGIv1.0;Lus10040019.g.BGIv1.0;Lus10040022.g.BGIv1.0;Lus10040026.g.BGIv1.0;Lus10040027.g.BGIv1.0
TCONS_00036664	Lus10032842.g.BGIv1.0;Lus10032837.g.BGIv1.0;Lus10032846.g.BGIv1.0;Lus10032835.g.BGIv1.0;Lus10032838.g.BGIv1.0;Lus10032840.g.BGIv1.0;Lus10032834.g.BGIv1.0;Lus10032843.g.BGIv1.0;Lus10032839.g.BGIv1.0;Lus10032845.g.BGIv1.0;Lus10032836.g.BGIv1.0;Lus10032844.g.BGIv1.0;Lus10032841.g.BGIv1.0
TCONS_00152870	Lus10013655.g.BGIv1.0;Lus10013653.g.BGIv1.0;Lus10013656.g.BGIv1.0;Lus10013657.g.BGIv1.0;Lus10013644.g.BGIv1.0;Lus10013659.g.BGIv1.0;Lus10013649.g.BGIv1.0;Lus10013661.g.BGIv1.0;Lus10013641.g.BGIv1.0;Lus10013639.g.BGIv1.0;Lus10013642.g.BGIv1.0;Lus10013643.g.BGIv1.0;Lus10013654.g.BGIv1.0;Lus10013646.g.BGIv1.0;Lus10013645.g.BGIv1.0;Lus10013660.g.BGIv1.0;Lus10013652.g.BGIv1.0;Lus10013658.g.BGIv1.0;Lus…
TCONS_00232305	Lus10001168.g.BGIv1.0;Lus10001178.g.BGIv1.0;Lus10001180.g.BGIv1.0;Lus10001163.g.BGIv1.0;Lus10001169.g.BGIv1.0;Lus10001183.g.BGIv1.0;Lus10001172.g.BGIv1.0;Lus10001164.g.BGIv1.0;Lus10001175.g.BGIv1.0;Lus10001174.g.BGIv1.0;Lus10001176.g.BGIv1.0;Lus10001182.g.BGIv1.0;Lus10001166.g.BGIv1.0;Lus10001162.g.BGIv1.0;Lus10001181.g.BGIv1.0;Lus10001173.g.BGIv1.0;Lus10001184.g.BGIv1.0;Lus10001179.g.BGIv1.0;Lus…
TCONS_00262524	Lus10015953.g.BGIv1.0;Lus10015955.g.BGIv1.0;Lus10015952.g.BGIv1.0;Lus10015956.g.BGIv1.0;Lus10015958.g.BGIv1.0;Lus10015954.g.BGIv1.0;Lus10015957.g.BGIv1.0
TCONS_00097126	Lus10033893.g.BGIv1.0;Lus10033880.g.BGIv1.0;Lus10033876.g.BGIv1.0;Lus10033879.g.BGIv1.0;Lus10033886.g.BGIv1.0;Lus10033887.g.BGIv1.0;Lus10033882.g.BGIv1.0;Lus10033885.g.BGIv1.0;Lus10033890.g.BGIv1.0;Lus10033892.g.BGIv1.0;Lus10033877.g.BGIv1.0;Lus10033891.g.BGIv1.0;Lus10033894.g.BGIv1.0;Lus10033888.g.BGIv1.0;Lus10033895.g.BGIv1.0;Lus10033884.g.BGIv1.0;Lus10033889.g.BGIv1.0;Lus10033883.g.BGIv1.0;Lus…
TCONS_00135238	Lus10032327.g.BGIv1.0;Lus10032326.g.BGIv1.0;Lus10032317.g.BGIv1.0;Lus10032313.g.BGIv1.0;Lus10032302.g.BGIv1.0;Lus10032311.g.BGIv1.0;Lus10032309.g.BGIv1.0;Lus10032337.g.BGIv1.0;Lus10032316.g.BGIv1.0;Lus10032308.g.BGIv1.0;Lus10032320.g.BGIv1.0;Lus10032331.g.BGIv1.0;Lus10032306.g.BGIv1.0;Lus10032319.g.BGIv1.0;Lus10032333.g.BGIv1.0;Lus10032335.g.BGIv1.0;Lus10032334.g.BGIv1.0;Lus10032318.g.BGIv1.0;Lus…
TCONS_00297632	Lus10026421.g.BGIv1.0;Lus10026419.g.BGIv1.0;Lus10026390.g.BGIv1.0;Lus10026389.g.BGIv1.0;Lus10026396.g.BGIv1.0;Lus10026416.g.BGIv1.0;Lus10026417.g.BGIv1.0;Lus10026412.g.BGIv1.0;Lus10026422.g.BGIv1.0;Lus10026410.g.BGIv1.0;Lus10026404.g.BGIv1.0;Lus10026402.g.BGIv1.0;Lus10026380.g.BGIv1.0;Lus10026405.g.BGIv1.0;Lus10026418.g.BGIv1.0;Lus10026388.g.BGIv1.0;Lus10026379.g.BGIv1.0;Lus10026415.g.BGIv1.0;Lus…
TCONS_00095676	Lus10007700.g.BGIv1.0;Lus10007706.g.BGIv1.0;Lus10007701.g.BGIv1.0;Lus10007702.g.BGIv1.0;Lus10007709.g.BGIv1.0;Lus10007699.g.BGIv1.0;Lus10007703.g.BGIv1.0;Lus10007705.g.BGIv1.0;Lus10007708.g.BGIv1.0;Lus10007704.g.BGIv1.0;Lus10007707.g.BGIv1.0
TCONS_00228930	Lus10028925.g.BGIv1.0;Lus10028919.g.BGIv1.0;Lus10028928.g.BGIv1.0;Lus10028912.g.BGIv1.0;Lus10028929.g.BGIv1.0;Lus10028935.g.BGIv1.0;Lus10028942.g.BGIv1.0;Lus10028931.g.BGIv1.0;Lus10028936.g.BGIv1.0;Lus10028932.g.BGIv1.0;Lus10028917.g.BGIv1.0;Lus10028945.g.BGIv1.0;Lus10028954.g.BGIv1.0;Lus10028960.g.BGIv1.0;Lus10028957.g.BGIv1.0;Lus10028941.g.BGIv1.0;Lus10028961.g.BGIv1.0;Lus10028938.g.BGIv1.0;Lus…
TCONS_00254028	Lus10026864.g.BGIv1.0;Lus10026861.g.BGIv1.0;Lus10026876.g.BGIv1.0;Lus10026877.g.BGIv1.0;Lus10026875.g.BGIv1.0;Lus10026869.g.BGIv1.0;Lus10026855.g.BGIv1.0;Lus10026854.g.BGIv1.0;Lus10026878.g.BGIv1.0;Lus10026874.g.BGIv1.0;Lus10026866.g.BGIv1.0;Lus10026873.g.BGIv1.0;Lus10026867.g.BGIv1.0;Lus10026858.g.BGIv1.0;Lus10026859.g.BGIv1.0;Lus10026857.g.BGIv1.0;Lus10026856.g.BGIv1.0;Lus10026863.g.BGIv1.0;Lus…
TCONS_00049011	Lus10014854.g.BGIv1.0;Lus10014852.g.BGIv1.0;Lus10014855.g.BGIv1.0;Lus10014856.g.BGIv1.0;Lus10014853.g.BGIv1.0
TCONS_00149609	Lus10034218.g.BGIv1.0;Lus10034226.g.BGIv1.0;Lus10034245.g.BGIv1.0;Lus10034225.g.BGIv1.0;Lus10034250.g.BGIv1.0;Lus10034259.g.BGIv1.0;Lus10034244.g.BGIv1.0;Lus10034220.g.BGIv1.0;Lus10034219.g.BGIv1.0;Lus10034253.g.BGIv1.0;Lus10034246.g.BGIv1.0;Lus10034215.g.BGIv1.0;Lus10034258.g.BGIv1.0;Lus10034213.g.BGIv1.0;Lus10034222.g.BGIv1.0;Lus10034223.g.BGIv1.0;Lus10034242.g.BGIv1.0;Lus10034238.g.BGIv1.0;Lus…
TCONS_00189215	Lus10029809.g.BGIv1.0;Lus10029788.g.BGIv1.0;Lus10029801.g.BGIv1.0;Lus10029811.g.BGIv1.0;Lus10029791.g.BGIv1.0;Lus10029812.g.BGIv1.0;Lus10029803.g.BGIv1.0;Lus10029804.g.BGIv1.0;Lus10029790.g.BGIv1.0;Lus10029805.g.BGIv1.0;Lus10029808.g.BGIv1.0;Lus10029793.g.BGIv1.0;Lus10029806.g.BGIv1.0;Lus10029794.g.BGIv1.0;Lus10029797.g.BGIv1.0;Lus10029800.g.BGIv1.0;Lus10029810.g.BGIv1.0;Lus10029796.g.BGIv1.0;Lus…
TCONS_00157116	Lus10012089.g.BGIv1.0;Lus10012087.g.BGIv1.0;Lus10012091.g.BGIv1.0;Lus10012088.g.BGIv1.0;Lus10012090.g.BGIv1.0;Lus10012092.g.BGIv1.0
TCONS_00249210	Lus10015665.g.BGIv1.0;Lus10015659.g.BGIv1.0;Lus10015661.g.BGIv1.0;Lus10015683.g.BGIv1.0;Lus10015674.g.BGIv1.0;Lus10015664.g.BGIv1.0;Lus10015668.g.BGIv1.0;Lus10015678.g.BGIv1.0;Lus10015679.g.BGIv1.0;Lus10015676.g.BGIv1.0;Lus10015662.g.BGIv1.0;Lus10015672.g.BGIv1.0;Lus10015658.g.BGIv1.0;Lus10015687.g.BGIv1.0;Lus10015680.g.BGIv1.0;Lus10015670.g.BGIv1.0;Lus10015657.g.BGIv1.0;Lus10015669.g.BGIv1.0;Lus…
TCONS_00194622	Lus10019748.g.BGIv1.0;Lus10019750.g.BGIv1.0;Lus10019760.g.BGIv1.0;Lus10019776.g.BGIv1.0;Lus10019751.g.BGIv1.0;Lus10019771.g.BGIv1.0;Lus10019757.g.BGIv1.0;Lus10019754.g.BGIv1.0;Lus10019762.g.BGIv1.0;Lus10019764.g.BGIv1.0;Lus10019747.g.BGIv1.0;Lus10019765.g.BGIv1.0;Lus10019770.g.BGIv1.0;Lus10019778.g.BGIv1.0;Lus10019752.g.BGIv1.0;Lus10019769.g.BGIv1.0;Lus10019779.g.BGIv1.0;Lus10019744.g.BGIv1.0;Lus…
TCONS_00105282	Lus10012435.g.BGIv1.0;Lus10012433.g.BGIv1.0;Lus10012434.g.BGIv1.0;Lus10012428.g.BGIv1.0;Lus10012425.g.BGIv1.0;Lus10012432.g.BGIv1.0;Lus10012430.g.BGIv1.0;Lus10012429.g.BGIv1.0;Lus10012427.g.BGIv1.0;Lus10012426.g.BGIv1.0;Lus10012431.g.BGIv1.0;Lus10012424.g.BGIv1.0
TCONS_00131264	Lus10007951.g.BGIv1.0;Lus10007949.g.BGIv1.0;Lus10007982.g.BGIv1.0;Lus10007980.g.BGIv1.0;Lus10007977.g.BGIv1.0;Lus10007979.g.BGIv1.0;Lus10007956.g.BGIv1.0;Lus10007946.g.BGIv1.0;Lus10007950.g.BGIv1.0;Lus10007978.g.BGIv1.0;Lus10007970.g.BGIv1.0;Lus10007941.g.BGIv1.0;Lus10007963.g.BGIv1.0;Lus10007955.g.BGIv1.0;Lus10007981.g.BGIv1.0;Lus10007965.g.BGIv1.0;Lus10007973.g.BGIv1.0;Lus10007943.g.BGIv1.0;Lus…
TCONS_00131177	Lus10007980.g.BGIv1.0;Lus10007975.g.BGIv1.0;Lus10007982.g.BGIv1.0;Lus10007986.g.BGIv1.0;Lus10007976.g.BGIv1.0;Lus10007979.g.BGIv1.0;Lus10007971.g.BGIv1.0;Lus10007984.g.BGIv1.0;Lus10007977.g.BGIv1.0;Lus10007983.g.BGIv1.0;Lus10007987.g.BGIv1.0;Lus10007972.g.BGIv1.0;Lus10007978.g.BGIv1.0;Lus10007985.g.BGIv1.0;Lus10007988.g.BGIv1.0;Lus10007989.g.BGIv1.0;Lus10007973.g.BGIv1.0;Lus10007981.g.BGIv1.0;Lus…
TCONS_00240164	Lus10003035.g.BGIv1.0;Lus10003029.g.BGIv1.0;Lus10003031.g.BGIv1.0;Lus10003032.g.BGIv1.0;Lus10003030.g.BGIv1.0;Lus10003037.g.BGIv1.0;Lus10003028.g.BGIv1.0;Lus10003033.g.BGIv1.0;Lus10003027.g.BGIv1.0;Lus10003038.g.BGIv1.0;Lus10003040.g.BGIv1.0;Lus10003025.g.BGIv1.0;Lus10003039.g.BGIv1.0;Lus10003036.g.BGIv1.0;Lus10003026.g.BGIv1.0;Lus10003034.g.BGIv1.0
TCONS_00149854	Lus10034264.g.BGIv1.0;Lus10034245.g.BGIv1.0;Lus10034250.g.BGIv1.0;Lus10034259.g.BGIv1.0;Lus10034244.g.BGIv1.0;Lus10034253.g.BGIv1.0;Lus10034246.g.BGIv1.0;Lus10034258.g.BGIv1.0;Lus10034242.g.BGIv1.0;Lus10034240.g.BGIv1.0;Lus10034238.g.BGIv1.0;Lus10034266.g.BGIv1.0;Lus10034247.g.BGIv1.0;Lus10034237.g.BGIv1.0;Lus10034256.g.BGIv1.0;Lus10034267.g.BGIv1.0;Lus10034233.g.BGIv1.0;Lus10034248.g.BGIv1.0;Lus…
TCONS_00313457	Lus10007725.g.BGIv1.0;Lus10007723.g.BGIv1.0;Lus10007719.g.BGIv1.0;Lus10007722.g.BGIv1.0;Lus10007724.g.BGIv1.0;Lus10007730.g.BGIv1.0;Lus10007715.g.BGIv1.0;Lus10007721.g.BGIv1.0;Lus10007716.g.BGIv1.0;Lus10007726.g.BGIv1.0;Lus10007729.g.BGIv1.0;Lus10007728.g.BGIv1.0;Lus10007718.g.BGIv1.0;Lus10007727.g.BGIv1.0;Lus10007720.g.BGIv1.0;Lus10007717.g.BGIv1.0;Lus10007714.g.BGIv1.0
TCONS_00068927	Lus10012668.g.BGIv1.0;Lus10012669.g.BGIv1.0;Lus10012671.g.BGIv1.0;Lus10012674.g.BGIv1.0;Lus10012672.g.BGIv1.0;Lus10012670.g.BGIv1.0;Lus10012673.g.BGIv1.0
TCONS_00174611	Lus10026819.g.BGIv1.0;Lus10026824.g.BGIv1.0;Lus10026817.g.BGIv1.0;Lus10026815.g.BGIv1.0;Lus10026816.g.BGIv1.0;Lus10026821.g.BGIv1.0;Lus10026825.g.BGIv1.0;Lus10026823.g.BGIv1.0;Lus10026818.g.BGIv1.0
TCONS_00077935	Lus10014836.g.BGIv1.0;Lus10014815.g.BGIv1.0;Lus10014827.g.BGIv1.0;Lus10014835.g.BGIv1.0;Lus10014832.g.BGIv1.0;Lus10014828.g.BGIv1.0;Lus10014825.g.BGIv1.0;Lus10014808.g.BGIv1.0;Lus10014816.g.BGIv1.0;Lus10014809.g.BGIv1.0;Lus10014834.g.BGIv1.0;Lus10014826.g.BGIv1.0;Lus10014830.g.BGIv1.0;Lus10014811.g.BGIv1.0;Lus10014813.g.BGIv1.0;Lus10014822.g.BGIv1.0;Lus10014814.g.BGIv1.0;Lus10014831.g.BGIv1.0;Lus…
TCONS_00019060	Lus10003790.g.BGIv1.0;Lus10003789.g.BGIv1.0;Lus10003791.g.BGIv1.0
TCONS_00139628	Lus10027003.g.BGIv1.0;Lus10027019.g.BGIv1.0;Lus10027014.g.BGIv1.0;Lus10027020.g.BGIv1.0;Lus10027022.g.BGIv1.0;Lus10027021.g.BGIv1.0;Lus10027008.g.BGIv1.0;Lus10027007.g.BGIv1.0;Lus10027015.g.BGIv1.0;Lus10027018.g.BGIv1.0;Lus10027013.g.BGIv1.0;Lus10027004.g.BGIv1.0;Lus10027005.g.BGIv1.0;Lus10027017.g.BGIv1.0;Lus10027016.g.BGIv1.0;Lus10027011.g.BGIv1.0;Lus10027012.g.BGIv1.0;Lus10027006.g.BGIv1.0;Lus…
TCONS_00028859	Lus10023499.g.BGIv1.0;Lus10023513.g.BGIv1.0;Lus10023500.g.BGIv1.0;Lus10023521.g.BGIv1.0;Lus10023503.g.BGIv1.0;Lus10023506.g.BGIv1.0;Lus10023516.g.BGIv1.0;Lus10023517.g.BGIv1.0;Lus10023505.g.BGIv1.0;Lus10023520.g.BGIv1.0;Lus10023519.g.BGIv1.0;Lus10023511.g.BGIv1.0;Lus10023514.g.BGIv1.0;Lus10023522.g.BGIv1.0;Lus10023527.g.BGIv1.0;Lus10023509.g.BGIv1.0;Lus10023515.g.BGIv1.0;Lus10023526.g.BGIv1.0;Lus…
TCONS_00008784	Lus10019381.g.BGIv1.0;Lus10019386.g.BGIv1.0;Lus10019378.g.BGIv1.0;Lus10019379.g.BGIv1.0;Lus10019380.g.BGIv1.0;Lus10019383.g.BGIv1.0;Lus10019382.g.BGIv1.0;Lus10019385.g.BGIv1.0
TCONS_00103157	Lus10016933.g.BGIv1.0;Lus10016937.g.BGIv1.0;Lus10016934.g.BGIv1.0;Lus10016932.g.BGIv1.0;Lus10016935.g.BGIv1.0;Lus10016931.g.BGIv1.0;Lus10016938.g.BGIv1.0;Lus10016939.g.BGIv1.0;Lus10016936.g.BGIv1.0
TCONS_00244452	Lus10008451.g.BGIv1.0;Lus10008440.g.BGIv1.0;Lus10008448.g.BGIv1.0;Lus10008453.g.BGIv1.0;Lus10008454.g.BGIv1.0;Lus10008443.g.BGIv1.0;Lus10008450.g.BGIv1.0;Lus10008442.g.BGIv1.0;Lus10008438.g.BGIv1.0;Lus10008444.g.BGIv1.0;Lus10008441.g.BGIv1.0;Lus10008447.g.BGIv1.0;Lus10008436.g.BGIv1.0;Lus10008449.g.BGIv1.0;Lus10008446.g.BGIv1.0;Lus10008437.g.BGIv1.0;Lus10008445.g.BGIv1.0;Lus10008439.g.BGIv1.0;Lus…
TCONS_00203868	Lus10025453.g.BGIv1.0;Lus10025457.g.BGIv1.0;Lus10025445.g.BGIv1.0;Lus10025459.g.BGIv1.0;Lus10025444.g.BGIv1.0;Lus10025451.g.BGIv1.0;Lus10025463.g.BGIv1.0;Lus10025454.g.BGIv1.0;Lus10025462.g.BGIv1.0;Lus10025452.g.BGIv1.0;Lus10025470.g.BGIv1.0;Lus10025464.g.BGIv1.0;Lus10025455.g.BGIv1.0;Lus10025471.g.BGIv1.0;Lus10025446.g.BGIv1.0;Lus10025449.g.BGIv1.0;Lus10025467.g.BGIv1.0;Lus10025447.g.BGIv1.0;Lus…
TCONS_00096512	Lus10033885.g.BGIv1.0;Lus10033882.g.BGIv1.0;Lus10033886.g.BGIv1.0;Lus10033879.g.BGIv1.0;Lus10033876.g.BGIv1.0;Lus10033875.g.BGIv1.0;Lus10033872.g.BGIv1.0;Lus10033880.g.BGIv1.0;Lus10033878.g.BGIv1.0;Lus10033881.g.BGIv1.0;Lus10033883.g.BGIv1.0;Lus10033884.g.BGIv1.0;Lus10033871.g.BGIv1.0;Lus10033873.g.BGIv1.0;Lus10033874.g.BGIv1.0;Lus10033877.g.BGIv1.0
TCONS_00180807	Lus10029097.g.BGIv1.0;Lus10029098.g.BGIv1.0;Lus10029092.g.BGIv1.0;Lus10029095.g.BGIv1.0;Lus10029071.g.BGIv1.0;Lus10029096.g.BGIv1.0;Lus10029107.g.BGIv1.0;Lus10029085.g.BGIv1.0;Lus10029084.g.BGIv1.0;Lus10029079.g.BGIv1.0;Lus10029081.g.BGIv1.0;Lus10029093.g.BGIv1.0;Lus10029102.g.BGIv1.0;Lus10029072.g.BGIv1.0;Lus10029070.g.BGIv1.0;Lus10029078.g.BGIv1.0;Lus10029101.g.BGIv1.0;Lus10029077.g.BGIv1.0;Lus…
TCONS_00026302	Lus10039977.g.BGIv1.0;Lus10039984.g.BGIv1.0;Lus10039982.g.BGIv1.0;Lus10039978.g.BGIv1.0;Lus10039975.g.BGIv1.0;Lus10039980.g.BGIv1.0;Lus10039986.g.BGIv1.0;Lus10039983.g.BGIv1.0;Lus10039985.g.BGIv1.0;Lus10039987.g.BGIv1.0;Lus10039979.g.BGIv1.0;Lus10039974.g.BGIv1.0;Lus10039976.g.BGIv1.0;Lus10039988.g.BGIv1.0;Lus10039981.g.BGIv1.0;Lus10039973.g.BGIv1.0
TCONS_00220806	Lus10033222.g.BGIv1.0;Lus10033237.g.BGIv1.0;Lus10033239.g.BGIv1.0;Lus10033234.g.BGIv1.0;Lus10033231.g.BGIv1.0;Lus10033236.g.BGIv1.0;Lus10033219.g.BGIv1.0;Lus10033238.g.BGIv1.0;Lus10033220.g.BGIv1.0;Lus10033228.g.BGIv1.0;Lus10033226.g.BGIv1.0;Lus10033223.g.BGIv1.0;Lus10033225.g.BGIv1.0;Lus10033230.g.BGIv1.0;Lus10033242.g.BGIv1.0;Lus10033241.g.BGIv1.0;Lus10033235.g.BGIv1.0;Lus10033227.g.BGIv1.0;Lus…
TCONS_00187539	Lus10028398.g.BGIv1.0;Lus10028379.g.BGIv1.0;Lus10028383.g.BGIv1.0;Lus10028369.g.BGIv1.0;Lus10028390.g.BGIv1.0;Lus10028363.g.BGIv1.0;Lus10028376.g.BGIv1.0;Lus10028386.g.BGIv1.0;Lus10028375.g.BGIv1.0;Lus10028384.g.BGIv1.0;Lus10028405.g.BGIv1.0;Lus10028371.g.BGIv1.0;Lus10028380.g.BGIv1.0;Lus10028362.g.BGIv1.0;Lus10028397.g.BGIv1.0;Lus10028388.g.BGIv1.0;Lus10028394.g.BGIv1.0;Lus10028404.g.BGIv1.0;Lus…
TCONS_00234400	Lus10036662.g.BGIv1.0;Lus10036669.g.BGIv1.0;Lus10036674.g.BGIv1.0;Lus10036667.g.BGIv1.0;Lus10036664.g.BGIv1.0;Lus10036673.g.BGIv1.0;Lus10036665.g.BGIv1.0;Lus10036672.g.BGIv1.0;Lus10036663.g.BGIv1.0;Lus10036666.g.BGIv1.0;Lus10036668.g.BGIv1.0;Lus10036671.g.BGIv1.0;Lus10036661.g.BGIv1.0;Lus10036670.g.BGIv1.0
TCONS_00205723	Lus10037149.g.BGIv1.0;Lus10037106.g.BGIv1.0;Lus10037137.g.BGIv1.0;Lus10037128.g.BGIv1.0;Lus10037142.g.BGIv1.0;Lus10037113.g.BGIv1.0;Lus10037140.g.BGIv1.0;Lus10037136.g.BGIv1.0;Lus10037143.g.BGIv1.0;Lus10037132.g.BGIv1.0;Lus10037104.g.BGIv1.0;Lus10037127.g.BGIv1.0;Lus10037129.g.BGIv1.0;Lus10037147.g.BGIv1.0;Lus10037109.g.BGIv1.0;Lus10037134.g.BGIv1.0;Lus10037125.g.BGIv1.0;Lus10037121.g.BGIv1.0;Lus…
TCONS_00035049	Lus10002792.g.BGIv1.0;Lus10002788.g.BGIv1.0;Lus10002791.g.BGIv1.0;Lus10002789.g.BGIv1.0;Lus10002786.g.BGIv1.0;Lus10002790.g.BGIv1.0;Lus10002793.g.BGIv1.0;Lus10002787.g.BGIv1.0
TCONS_00190744	Lus10029675.g.BGIv1.0;Lus10029673.g.BGIv1.0;Lus10029676.g.BGIv1.0;Lus10029653.g.BGIv1.0;Lus10029666.g.BGIv1.0;Lus10029656.g.BGIv1.0;Lus10029663.g.BGIv1.0;Lus10029672.g.BGIv1.0;Lus10029657.g.BGIv1.0;Lus10029667.g.BGIv1.0;Lus10029660.g.BGIv1.0;Lus10029651.g.BGIv1.0;Lus10029658.g.BGIv1.0;Lus10029659.g.BGIv1.0;Lus10029674.g.BGIv1.0;Lus10029668.g.BGIv1.0;Lus10029669.g.BGIv1.0;Lus10029670.g.BGIv1.0;Lus…
TCONS_00054177	Lus10035496.g.BGIv1.0;Lus10035492.g.BGIv1.0;Lus10035498.g.BGIv1.0;Lus10035487.g.BGIv1.0;Lus10035494.g.BGIv1.0;Lus10035493.g.BGIv1.0;Lus10035488.g.BGIv1.0;Lus10035497.g.BGIv1.0;Lus10035495.g.BGIv1.0;Lus10035491.g.BGIv1.0;Lus10035489.g.BGIv1.0;Lus10035490.g.BGIv1.0
TCONS_00181508	Lus10029042.g.BGIv1.0;Lus10029059.g.BGIv1.0;Lus10029037.g.BGIv1.0;Lus10029033.g.BGIv1.0;Lus10029048.g.BGIv1.0;Lus10029055.g.BGIv1.0;Lus10029056.g.BGIv1.0;Lus10029045.g.BGIv1.0;Lus10029038.g.BGIv1.0;Lus10029057.g.BGIv1.0;Lus10029060.g.BGIv1.0;Lus10029034.g.BGIv1.0;Lus10029047.g.BGIv1.0;Lus10029044.g.BGIv1.0;Lus10029022.g.BGIv1.0;Lus10029026.g.BGIv1.0;Lus10029027.g.BGIv1.0;Lus10029036.g.BGIv1.0;Lus…
TCONS_00155390	Lus10024743.g.BGIv1.0;Lus10024749.g.BGIv1.0;Lus10024745.g.BGIv1.0;Lus10024750.g.BGIv1.0;Lus10024744.g.BGIv1.0;Lus10024746.g.BGIv1.0;Lus10024751.g.BGIv1.0;Lus10024752.g.BGIv1.0;Lus10024741.g.BGIv1.0;Lus10024748.g.BGIv1.0;Lus10024740.g.BGIv1.0;Lus10024747.g.BGIv1.0;Lus10024742.g.BGIv1.0
TCONS_00015024	Lus10021789.g.BGIv1.0;Lus10021800.g.BGIv1.0;Lus10021784.g.BGIv1.0;Lus10021801.g.BGIv1.0;Lus10021795.g.BGIv1.0;Lus10021796.g.BGIv1.0;Lus10021793.g.BGIv1.0;Lus10021792.g.BGIv1.0;Lus10021786.g.BGIv1.0;Lus10021783.g.BGIv1.0;Lus10021790.g.BGIv1.0;Lus10021785.g.BGIv1.0;Lus10021794.g.BGIv1.0;Lus10021788.g.BGIv1.0;Lus10021802.g.BGIv1.0;Lus10021787.g.BGIv1.0;Lus10021798.g.BGIv1.0;Lus10021799.g.BGIv1.0;Lus…
TCONS_00191904	Lus10029712.g.BGIv1.0;Lus10029699.g.BGIv1.0;Lus10029719.g.BGIv1.0;Lus10029698.g.BGIv1.0;Lus10029706.g.BGIv1.0;Lus10029728.g.BGIv1.0;Lus10029729.g.BGIv1.0;Lus10029695.g.BGIv1.0;Lus10029710.g.BGIv1.0;Lus10029718.g.BGIv1.0;Lus10029724.g.BGIv1.0;Lus10029694.g.BGIv1.0;Lus10029717.g.BGIv1.0;Lus10029711.g.BGIv1.0;Lus10029703.g.BGIv1.0;Lus10029696.g.BGIv1.0;Lus10029722.g.BGIv1.0;Lus10029690.g.BGIv1.0;Lus…
TCONS_00194891	Lus10019771.g.BGIv1.0;Lus10019776.g.BGIv1.0;Lus10019760.g.BGIv1.0;Lus10019751.g.BGIv1.0;Lus10019750.g.BGIv1.0;Lus10019748.g.BGIv1.0;Lus10019762.g.BGIv1.0;Lus10019754.g.BGIv1.0;Lus10019757.g.BGIv1.0;Lus10019778.g.BGIv1.0;Lus10019770.g.BGIv1.0;Lus10019765.g.BGIv1.0;Lus10019747.g.BGIv1.0;Lus10019764.g.BGIv1.0;Lus10019759.g.BGIv1.0;Lus10019753.g.BGIv1.0;Lus10019745.g.BGIv1.0;Lus10019774.g.BGIv1.0;Lus…
TCONS_00203796	Lus10025455.g.BGIv1.0;Lus10025464.g.BGIv1.0;Lus10025470.g.BGIv1.0;Lus10025452.g.BGIv1.0;Lus10025454.g.BGIv1.0;Lus10025462.g.BGIv1.0;Lus10025463.g.BGIv1.0;Lus10025451.g.BGIv1.0;Lus10025444.g.BGIv1.0;Lus10025459.g.BGIv1.0;Lus10025445.g.BGIv1.0;Lus10025453.g.BGIv1.0;Lus10025457.g.BGIv1.0;Lus10025465.g.BGIv1.0;Lus10025456.g.BGIv1.0;Lus10025448.g.BGIv1.0;Lus10025458.g.BGIv1.0;Lus10025450.g.BGIv1.0;Lus…
TCONS_00174954	Lus10026794.g.BGIv1.0;Lus10026788.g.BGIv1.0;Lus10026802.g.BGIv1.0;Lus10026806.g.BGIv1.0;Lus10026798.g.BGIv1.0;Lus10026789.g.BGIv1.0;Lus10026796.g.BGIv1.0;Lus10026800.g.BGIv1.0;Lus10026790.g.BGIv1.0;Lus10026792.g.BGIv1.0;Lus10026803.g.BGIv1.0;Lus10026791.g.BGIv1.0;Lus10026787.g.BGIv1.0;Lus10026795.g.BGIv1.0;Lus10026807.g.BGIv1.0;Lus10026804.g.BGIv1.0;Lus10026786.g.BGIv1.0;Lus10026801.g.BGIv1.0;Lus…
TCONS_00128323	Lus10041147.g.BGIv1.0;Lus10041148.g.BGIv1.0;Lus10041152.g.BGIv1.0;Lus10041179.g.BGIv1.0;Lus10041151.g.BGIv1.0;Lus10041172.g.BGIv1.0;Lus10041146.g.BGIv1.0;Lus10041184.g.BGIv1.0;Lus10041183.g.BGIv1.0;Lus10041155.g.BGIv1.0;Lus10041168.g.BGIv1.0;Lus10041173.g.BGIv1.0;Lus10041145.g.BGIv1.0;Lus10041157.g.BGIv1.0;Lus10041164.g.BGIv1.0;Lus10041182.g.BGIv1.0;Lus10041139.g.BGIv1.0;Lus10041166.g.BGIv1.0;Lus…
TCONS_00217023	Lus10038104.g.BGIv1.0;Lus10038102.g.BGIv1.0;Lus10038103.g.BGIv1.0;Lus10038100.g.BGIv1.0;Lus10038113.g.BGIv1.0;Lus10038101.g.BGIv1.0;Lus10038107.g.BGIv1.0;Lus10038117.g.BGIv1.0;Lus10038118.g.BGIv1.0;Lus10038115.g.BGIv1.0;Lus10038111.g.BGIv1.0;Lus10038116.g.BGIv1.0;Lus10038112.g.BGIv1.0;Lus10038106.g.BGIv1.0;Lus10038114.g.BGIv1.0;Lus10038110.g.BGIv1.0;Lus10038108.g.BGIv1.0;Lus10038099.g.BGIv1.0;Lus…
TCONS_00149607	Lus10034217.g.BGIv1.0;Lus10034231.g.BGIv1.0;Lus10034229.g.BGIv1.0;Lus10034221.g.BGIv1.0;Lus10034255.g.BGIv1.0;Lus10034234.g.BGIv1.0;Lus10034252.g.BGIv1.0;Lus10034243.g.BGIv1.0;Lus10034228.g.BGIv1.0;Lus10034214.g.BGIv1.0;Lus10034236.g.BGIv1.0;Lus10034239.g.BGIv1.0;Lus10034235.g.BGIv1.0;Lus10034230.g.BGIv1.0;Lus10034254.g.BGIv1.0;Lus10034257.g.BGIv1.0;Lus10034260.g.BGIv1.0;Lus10034249.g.BGIv1.0;Lus…
TCONS_00197477	Lus10035042.g.BGIv1.0;Lus10035020.g.BGIv1.0;Lus10035025.g.BGIv1.0;Lus10035011.g.BGIv1.0;Lus10035039.g.BGIv1.0;Lus10035009.g.BGIv1.0;Lus10035044.g.BGIv1.0;Lus10035017.g.BGIv1.0;Lus10035008.g.BGIv1.0;Lus10035024.g.BGIv1.0;Lus10035033.g.BGIv1.0;Lus10035045.g.BGIv1.0;Lus10035041.g.BGIv1.0;Lus10035014.g.BGIv1.0;Lus10035036.g.BGIv1.0;Lus10035016.g.BGIv1.0;Lus10035037.g.BGIv1.0;Lus10035022.g.BGIv1.0;Lus…
TCONS_00095928	Lus10033790.g.BGIv1.0;Lus10033776.g.BGIv1.0;Lus10033778.g.BGIv1.0;Lus10033773.g.BGIv1.0;Lus10033775.g.BGIv1.0;Lus10033787.g.BGIv1.0;Lus10033770.g.BGIv1.0;Lus10033774.g.BGIv1.0;Lus10033777.g.BGIv1.0;Lus10033788.g.BGIv1.0;Lus10033771.g.BGIv1.0;Lus10033781.g.BGIv1.0;Lus10033772.g.BGIv1.0;Lus10033786.g.BGIv1.0;Lus10033783.g.BGIv1.0;Lus10033779.g.BGIv1.0;Lus10033784.g.BGIv1.0;Lus10033785.g.BGIv1.0;Lus…
TCONS_00233049	Lus10011735.g.BGIv1.0;Lus10011748.g.BGIv1.0;Lus10011746.g.BGIv1.0;Lus10011747.g.BGIv1.0;Lus10011737.g.BGIv1.0;Lus10011741.g.BGIv1.0;Lus10011745.g.BGIv1.0;Lus10011733.g.BGIv1.0;Lus10011743.g.BGIv1.0;Lus10011744.g.BGIv1.0;Lus10011749.g.BGIv1.0;Lus10011738.g.BGIv1.0;Lus10011734.g.BGIv1.0;Lus10011736.g.BGIv1.0;Lus10011739.g.BGIv1.0;Lus10011742.g.BGIv1.0
TCONS_00054622	Lus10035452.g.BGIv1.0;Lus10035459.g.BGIv1.0;Lus10035461.g.BGIv1.0;Lus10035451.g.BGIv1.0;Lus10035458.g.BGIv1.0;Lus10035457.g.BGIv1.0;Lus10035455.g.BGIv1.0;Lus10035454.g.BGIv1.0;Lus10035462.g.BGIv1.0;Lus10035464.g.BGIv1.0;Lus10035463.g.BGIv1.0;Lus10035460.g.BGIv1.0;Lus10035456.g.BGIv1.0;Lus10035453.g.BGIv1.0
TCONS_00064496	Lus10006293.g.BGIv1.0;Lus10006294.g.BGIv1.0;Lus10006299.g.BGIv1.0;Lus10006295.g.BGIv1.0;Lus10006291.g.BGIv1.0;Lus10006296.g.BGIv1.0;Lus10006290.g.BGIv1.0;Lus10006292.g.BGIv1.0;Lus10006297.g.BGIv1.0;Lus10006300.g.BGIv1.0;Lus10006298.g.BGIv1.0
TCONS_00231707	Lus10029483.g.BGIv1.0;Lus10029484.g.BGIv1.0;Lus10029469.g.BGIv1.0;Lus10029486.g.BGIv1.0;Lus10029471.g.BGIv1.0;Lus10029472.g.BGIv1.0;Lus10029491.g.BGIv1.0;Lus10029468.g.BGIv1.0;Lus10029476.g.BGIv1.0;Lus10029490.g.BGIv1.0;Lus10029479.g.BGIv1.0;Lus10029482.g.BGIv1.0;Lus10029475.g.BGIv1.0;Lus10029474.g.BGIv1.0;Lus10029473.g.BGIv1.0;Lus10029488.g.BGIv1.0;Lus10029478.g.BGIv1.0;Lus10029480.g.BGIv1.0;Lus…
TCONS_00073353	Lus10014369.g.BGIv1.0;Lus10014366.g.BGIv1.0;Lus10014380.g.BGIv1.0;Lus10014368.g.BGIv1.0;Lus10014376.g.BGIv1.0;Lus10014374.g.BGIv1.0;Lus10014365.g.BGIv1.0;Lus10014373.g.BGIv1.0;Lus10014375.g.BGIv1.0;Lus10014370.g.BGIv1.0;Lus10014379.g.BGIv1.0;Lus10014367.g.BGIv1.0;Lus10014378.g.BGIv1.0;Lus10014377.g.BGIv1.0;Lus10014381.g.BGIv1.0;Lus10014371.g.BGIv1.0;Lus10014372.g.BGIv1.0
TCONS_00032476	Lus10042283.g.BGIv1.0;Lus10042286.g.BGIv1.0;Lus10042278.g.BGIv1.0;Lus10042265.g.BGIv1.0;Lus10042260.g.BGIv1.0;Lus10042266.g.BGIv1.0;Lus10042250.g.BGIv1.0;Lus10042273.g.BGIv1.0;Lus10042268.g.BGIv1.0;Lus10042272.g.BGIv1.0;Lus10042295.g.BGIv1.0;Lus10042294.g.BGIv1.0;Lus10042254.g.BGIv1.0;Lus10042271.g.BGIv1.0;Lus10042264.g.BGIv1.0;Lus10042276.g.BGIv1.0;Lus10042267.g.BGIv1.0;Lus10042252.g.BGIv1.0;Lus…
TCONS_00047074	Lus10003523.g.BGIv1.0;Lus10003531.g.BGIv1.0;Lus10003530.g.BGIv1.0;Lus10003525.g.BGIv1.0;Lus10003516.g.BGIv1.0;Lus10003528.g.BGIv1.0;Lus10003532.g.BGIv1.0;Lus10003519.g.BGIv1.0;Lus10003517.g.BGIv1.0;Lus10003529.g.BGIv1.0;Lus10003520.g.BGIv1.0;Lus10003521.g.BGIv1.0;Lus10003524.g.BGIv1.0;Lus10003527.g.BGIv1.0;Lus10003515.g.BGIv1.0;Lus10003526.g.BGIv1.0;Lus10003522.g.BGIv1.0;Lus10003518.g.BGIv1.0
TCONS_00173826	Lus10029259.g.BGIv1.0;Lus10029249.g.BGIv1.0;Lus10029261.g.BGIv1.0;Lus10029264.g.BGIv1.0;Lus10029250.g.BGIv1.0;Lus10029253.g.BGIv1.0;Lus10029255.g.BGIv1.0;Lus10029262.g.BGIv1.0;Lus10029252.g.BGIv1.0;Lus10029256.g.BGIv1.0;Lus10029248.g.BGIv1.0;Lus10029263.g.BGIv1.0;Lus10029268.g.BGIv1.0;Lus10029246.g.BGIv1.0;Lus10029260.g.BGIv1.0;Lus10029269.g.BGIv1.0;Lus10029247.g.BGIv1.0;Lus10029257.g.BGIv1.0;Lus…
TCONS_00075833	Lus10002997.g.BGIv1.0;Lus10002999.g.BGIv1.0;Lus10002991.g.BGIv1.0;Lus10002994.g.BGIv1.0;Lus10002990.g.BGIv1.0;Lus10002993.g.BGIv1.0;Lus10002996.g.BGIv1.0;Lus10002998.g.BGIv1.0;Lus10002992.g.BGIv1.0;Lus10002995.g.BGIv1.0
TCONS_00080351	Lus10000892.g.BGIv1.0;Lus10000893.g.BGIv1.0;Lus10000890.g.BGIv1.0;Lus10000889.g.BGIv1.0;Lus10000891.g.BGIv1.0
TCONS_00219953	Lus10033346.g.BGIv1.0;Lus10033355.g.BGIv1.0;Lus10033377.g.BGIv1.0;Lus10033367.g.BGIv1.0;Lus10033359.g.BGIv1.0;Lus10033348.g.BGIv1.0;Lus10033356.g.BGIv1.0;Lus10033378.g.BGIv1.0;Lus10033358.g.BGIv1.0;Lus10033375.g.BGIv1.0;Lus10033354.g.BGIv1.0;Lus10033365.g.BGIv1.0;Lus10033349.g.BGIv1.0;Lus10033380.g.BGIv1.0;Lus10033379.g.BGIv1.0;Lus10033368.g.BGIv1.0;Lus10033347.g.BGIv1.0;Lus10033362.g.BGIv1.0;Lus…
TCONS_00203244	Lus10020147.g.BGIv1.0;Lus10020137.g.BGIv1.0;Lus10020122.g.BGIv1.0;Lus10020138.g.BGIv1.0;Lus10020156.g.BGIv1.0;Lus10020119.g.BGIv1.0;Lus10020131.g.BGIv1.0;Lus10020142.g.BGIv1.0;Lus10020128.g.BGIv1.0;Lus10020123.g.BGIv1.0;Lus10020136.g.BGIv1.0;Lus10020135.g.BGIv1.0;Lus10020151.g.BGIv1.0;Lus10020127.g.BGIv1.0;Lus10020150.g.BGIv1.0;Lus10020148.g.BGIv1.0;Lus10020140.g.BGIv1.0;Lus10020133.g.BGIv1.0;Lus…
TCONS_00197521	Lus10035078.g.BGIv1.0;Lus10035064.g.BGIv1.0;Lus10035077.g.BGIv1.0;Lus10035079.g.BGIv1.0;Lus10035084.g.BGIv1.0;Lus10035086.g.BGIv1.0;Lus10035063.g.BGIv1.0;Lus10035089.g.BGIv1.0;Lus10035067.g.BGIv1.0;Lus10035060.g.BGIv1.0;Lus10035090.g.BGIv1.0;Lus10035083.g.BGIv1.0;Lus10035076.g.BGIv1.0;Lus10035074.g.BGIv1.0;Lus10035082.g.BGIv1.0;Lus10035068.g.BGIv1.0;Lus10035071.g.BGIv1.0;Lus10035088.g.BGIv1.0;Lus…
TCONS_00225992	Lus10017350.g.BGIv1.0;Lus10017323.g.BGIv1.0;Lus10017322.g.BGIv1.0;Lus10017318.g.BGIv1.0;Lus10017351.g.BGIv1.0;Lus10017352.g.BGIv1.0;Lus10017330.g.BGIv1.0;Lus10017338.g.BGIv1.0;Lus10017329.g.BGIv1.0;Lus10017347.g.BGIv1.0;Lus10017346.g.BGIv1.0;Lus10017337.g.BGIv1.0;Lus10017349.g.BGIv1.0;Lus10017343.g.BGIv1.0;Lus10017320.g.BGIv1.0;Lus10017324.g.BGIv1.0;Lus10017315.g.BGIv1.0;Lus10017342.g.BGIv1.0;Lus…
TCONS_00151306	Lus10008841.g.BGIv1.0;Lus10008837.g.BGIv1.0;Lus10008836.g.BGIv1.0;Lus10008838.g.BGIv1.0;Lus10008839.g.BGIv1.0;Lus10008834.g.BGIv1.0;Lus10008842.g.BGIv1.0;Lus10008844.g.BGIv1.0;Lus10008835.g.BGIv1.0;Lus10008840.g.BGIv1.0;Lus10008843.g.BGIv1.0
TCONS_00274986	Lus10036061.g.BGIv1.0;Lus10036063.g.BGIv1.0;Lus10036037.g.BGIv1.0;Lus10036034.g.BGIv1.0;Lus10036046.g.BGIv1.0;Lus10036033.g.BGIv1.0;Lus10036058.g.BGIv1.0;Lus10036048.g.BGIv1.0;Lus10036056.g.BGIv1.0;Lus10036036.g.BGIv1.0;Lus10036054.g.BGIv1.0;Lus10036041.g.BGIv1.0;Lus10036050.g.BGIv1.0;Lus10036044.g.BGIv1.0;Lus10036035.g.BGIv1.0;Lus10036052.g.BGIv1.0;Lus10036053.g.BGIv1.0;Lus10036043.g.BGIv1.0;Lus…
TCONS_00021723	Lus10004081.g.BGIv1.0;Lus10004080.g.BGIv1.0;Lus10004087.g.BGIv1.0;Lus10004089.g.BGIv1.0;Lus10004083.g.BGIv1.0;Lus10004085.g.BGIv1.0;Lus10004090.g.BGIv1.0;Lus10004084.g.BGIv1.0;Lus10004088.g.BGIv1.0;Lus10004086.g.BGIv1.0
TCONS_00262234	Lus10000391.g.BGIv1.0
TCONS_00031471	Lus10042471.g.BGIv1.0;Lus10042440.g.BGIv1.0;Lus10042449.g.BGIv1.0;Lus10042459.g.BGIv1.0;Lus10042480.g.BGIv1.0;Lus10042465.g.BGIv1.0;Lus10042457.g.BGIv1.0;Lus10042455.g.BGIv1.0;Lus10042472.g.BGIv1.0;Lus10042446.g.BGIv1.0;Lus10042439.g.BGIv1.0;Lus10042469.g.BGIv1.0;Lus10042437.g.BGIv1.0;Lus10042444.g.BGIv1.0;Lus10042473.g.BGIv1.0;Lus10042468.g.BGIv1.0;Lus10042447.g.BGIv1.0;Lus10042474.g.BGIv1.0;Lus…
TCONS_00147700	Lus10037036.g.BGIv1.0;Lus10037034.g.BGIv1.0;Lus10037023.g.BGIv1.0;Lus10037031.g.BGIv1.0;Lus10037025.g.BGIv1.0;Lus10037027.g.BGIv1.0;Lus10037046.g.BGIv1.0;Lus10037037.g.BGIv1.0;Lus10037049.g.BGIv1.0;Lus10037047.g.BGIv1.0;Lus10037026.g.BGIv1.0;Lus10037030.g.BGIv1.0;Lus10037043.g.BGIv1.0;Lus10037045.g.BGIv1.0;Lus10037035.g.BGIv1.0;Lus10037033.g.BGIv1.0;Lus10037048.g.BGIv1.0;Lus10037038.g.BGIv1.0;Lus…
TCONS_00206868	Lus10037335.g.BGIv1.0;Lus10037345.g.BGIv1.0;Lus10037367.g.BGIv1.0;Lus10037363.g.BGIv1.0;Lus10037336.g.BGIv1.0;Lus10037333.g.BGIv1.0;Lus10037375.g.BGIv1.0;Lus10037373.g.BGIv1.0;Lus10037377.g.BGIv1.0;Lus10037372.g.BGIv1.0;Lus10037340.g.BGIv1.0;Lus10037364.g.BGIv1.0;Lus10037341.g.BGIv1.0;Lus10037347.g.BGIv1.0;Lus10037338.g.BGIv1.0;Lus10037348.g.BGIv1.0;Lus10037357.g.BGIv1.0;Lus10037351.g.BGIv1.0;Lus…
TCONS_00068970	Lus10012668.g.BGIv1.0;Lus10012669.g.BGIv1.0;Lus10012671.g.BGIv1.0;Lus10012674.g.BGIv1.0;Lus10012672.g.BGIv1.0;Lus10012670.g.BGIv1.0;Lus10012673.g.BGIv1.0
TCONS_00207741	Lus10037356.g.BGIv1.0;Lus10037350.g.BGIv1.0;Lus10037354.g.BGIv1.0;Lus10037359.g.BGIv1.0;Lus10037328.g.BGIv1.0;Lus10037342.g.BGIv1.0;Lus10037361.g.BGIv1.0;Lus10037353.g.BGIv1.0;Lus10037339.g.BGIv1.0;Lus10037349.g.BGIv1.0;Lus10037362.g.BGIv1.0;Lus10037358.g.BGIv1.0;Lus10037360.g.BGIv1.0;Lus10037330.g.BGIv1.0;Lus10037344.g.BGIv1.0;Lus10037327.g.BGIv1.0;Lus10037346.g.BGIv1.0;Lus10037332.g.BGIv1.0;Lus…
TCONS_00289887	Lus10040100.g.BGIv1.0;Lus10040103.g.BGIv1.0;Lus10040108.g.BGIv1.0;Lus10040119.g.BGIv1.0;Lus10040126.g.BGIv1.0;Lus10040122.g.BGIv1.0;Lus10040128.g.BGIv1.0;Lus10040123.g.BGIv1.0;Lus10040118.g.BGIv1.0;Lus10040120.g.BGIv1.0;Lus10040121.g.BGIv1.0;Lus10040116.g.BGIv1.0;Lus10040110.g.BGIv1.0;Lus10040112.g.BGIv1.0;Lus10040111.g.BGIv1.0;Lus10040105.g.BGIv1.0;Lus10040107.g.BGIv1.0;Lus10040104.g.BGIv1.0;Lus…
TCONS_00017980	Lus10021228.g.BGIv1.0;Lus10021232.g.BGIv1.0;Lus10021235.g.BGIv1.0;Lus10021229.g.BGIv1.0;Lus10021234.g.BGIv1.0;Lus10021246.g.BGIv1.0;Lus10021238.g.BGIv1.0;Lus10021237.g.BGIv1.0;Lus10021253.g.BGIv1.0;Lus10021230.g.BGIv1.0;Lus10021245.g.BGIv1.0;Lus10021252.g.BGIv1.0;Lus10021255.g.BGIv1.0;Lus10021256.g.BGIv1.0;Lus10021247.g.BGIv1.0;Lus10021242.g.BGIv1.0;Lus10021254.g.BGIv1.0;Lus10021249.g.BGIv1.0;Lus…
TCONS_00104907	Lus10009724.g.BGIv1.0;Lus10009729.g.BGIv1.0;Lus10009728.g.BGIv1.0;Lus10009725.g.BGIv1.0;Lus10009727.g.BGIv1.0
TCONS_00071824	Lus10005632.g.BGIv1.0;Lus10005650.g.BGIv1.0;Lus10005646.g.BGIv1.0;Lus10005634.g.BGIv1.0;Lus10005652.g.BGIv1.0;Lus10005648.g.BGIv1.0;Lus10005633.g.BGIv1.0;Lus10005640.g.BGIv1.0;Lus10005644.g.BGIv1.0;Lus10005645.g.BGIv1.0;Lus10005653.g.BGIv1.0;Lus10005639.g.BGIv1.0;Lus10005651.g.BGIv1.0;Lus10005641.g.BGIv1.0;Lus10005649.g.BGIv1.0;Lus10005635.g.BGIv1.0;Lus10005654.g.BGIv1.0;Lus10005629.g.BGIv1.0;Lus…
TCONS_00120643	Lus10041607.g.BGIv1.0;Lus10041591.g.BGIv1.0;Lus10041574.g.BGIv1.0;Lus10041604.g.BGIv1.0;Lus10041594.g.BGIv1.0;Lus10041598.g.BGIv1.0;Lus10041577.g.BGIv1.0;Lus10041608.g.BGIv1.0;Lus10041572.g.BGIv1.0;Lus10041605.g.BGIv1.0;Lus10041592.g.BGIv1.0;Lus10041590.g.BGIv1.0;Lus10041582.g.BGIv1.0;Lus10041606.g.BGIv1.0;Lus10041586.g.BGIv1.0;Lus10041603.g.BGIv1.0;Lus10041596.g.BGIv1.0;Lus10041597.g.BGIv1.0;Lus…
TCONS_00181654	Lus10029031.g.BGIv1.0;Lus10029039.g.BGIv1.0;Lus10029049.g.BGIv1.0;Lus10029051.g.BGIv1.0;Lus10029041.g.BGIv1.0;Lus10029052.g.BGIv1.0;Lus10029043.g.BGIv1.0;Lus10029028.g.BGIv1.0;Lus10029040.g.BGIv1.0;Lus10029029.g.BGIv1.0;Lus10029054.g.BGIv1.0;Lus10029050.g.BGIv1.0;Lus10029053.g.BGIv1.0;Lus10029023.g.BGIv1.0;Lus10029035.g.BGIv1.0;Lus10029032.g.BGIv1.0;Lus10029025.g.BGIv1.0;Lus10029024.g.BGIv1.0;Lus…
TCONS_00112365	Lus10019056.g.BGIv1.0;Lus10019046.g.BGIv1.0;Lus10019061.g.BGIv1.0;Lus10019052.g.BGIv1.0;Lus10019049.g.BGIv1.0;Lus10019047.g.BGIv1.0;Lus10019059.g.BGIv1.0;Lus10019060.g.BGIv1.0;Lus10019048.g.BGIv1.0;Lus10019051.g.BGIv1.0;Lus10019055.g.BGIv1.0;Lus10019050.g.BGIv1.0;Lus10019053.g.BGIv1.0;Lus10019057.g.BGIv1.0;Lus10019054.g.BGIv1.0;Lus10019058.g.BGIv1.0
TCONS_00020457	Lus10027801.g.BGIv1.0;Lus10027775.g.BGIv1.0;Lus10027785.g.BGIv1.0;Lus10027774.g.BGIv1.0;Lus10027802.g.BGIv1.0;Lus10027768.g.BGIv1.0;Lus10027796.g.BGIv1.0;Lus10027767.g.BGIv1.0;Lus10027788.g.BGIv1.0;Lus10027772.g.BGIv1.0;Lus10027769.g.BGIv1.0;Lus10027791.g.BGIv1.0;Lus10027803.g.BGIv1.0;Lus10027795.g.BGIv1.0;Lus10027804.g.BGIv1.0;Lus10027762.g.BGIv1.0;Lus10027766.g.BGIv1.0;Lus10027780.g.BGIv1.0;Lus…
TCONS_00211455	Lus10022540.g.BGIv1.0;Lus10022547.g.BGIv1.0;Lus10022537.g.BGIv1.0;Lus10022549.g.BGIv1.0;Lus10022539.g.BGIv1.0;Lus10022544.g.BGIv1.0;Lus10022542.g.BGIv1.0;Lus10022548.g.BGIv1.0;Lus10022538.g.BGIv1.0;Lus10022545.g.BGIv1.0;Lus10022541.g.BGIv1.0;Lus10022546.g.BGIv1.0
TCONS_00298990	Lus10034507.g.BGIv1.0;Lus10034505.g.BGIv1.0;Lus10034504.g.BGIv1.0;Lus10034503.g.BGIv1.0;Lus10034502.g.BGIv1.0;Lus10034506.g.BGIv1.0
TCONS_00042512	Lus10009383.g.BGIv1.0;Lus10009381.g.BGIv1.0;Lus10009389.g.BGIv1.0;Lus10009384.g.BGIv1.0;Lus10009387.g.BGIv1.0;Lus10009386.g.BGIv1.0;Lus10009380.g.BGIv1.0;Lus10009379.g.BGIv1.0;Lus10009385.g.BGIv1.0;Lus10009388.g.BGIv1.0
TCONS_00071415	Lus10016061.g.BGIv1.0;Lus10016067.g.BGIv1.0;Lus10016064.g.BGIv1.0;Lus10016080.g.BGIv1.0;Lus10016063.g.BGIv1.0;Lus10016082.g.BGIv1.0;Lus10016087.g.BGIv1.0;Lus10016079.g.BGIv1.0;Lus10016078.g.BGIv1.0;Lus10016076.g.BGIv1.0;Lus10016084.g.BGIv1.0;Lus10016069.g.BGIv1.0;Lus10016068.g.BGIv1.0;Lus10016066.g.BGIv1.0;Lus10016083.g.BGIv1.0;Lus10016060.g.BGIv1.0;Lus10016086.g.BGIv1.0;Lus10016062.g.BGIv1.0;Lus…
TCONS_00226715	Lus10008356.g.BGIv1.0;Lus10008350.g.BGIv1.0;Lus10008362.g.BGIv1.0;Lus10008353.g.BGIv1.0;Lus10008354.g.BGIv1.0;Lus10008349.g.BGIv1.0;Lus10008355.g.BGIv1.0;Lus10008359.g.BGIv1.0;Lus10008361.g.BGIv1.0;Lus10008357.g.BGIv1.0;Lus10008358.g.BGIv1.0;Lus10008352.g.BGIv1.0;Lus10008351.g.BGIv1.0
TCONS_00185154	Lus10008259.g.BGIv1.0;Lus10008261.g.BGIv1.0;Lus10008260.g.BGIv1.0;Lus10008263.g.BGIv1.0;Lus10008265.g.BGIv1.0;Lus10008258.g.BGIv1.0;Lus10008262.g.BGIv1.0;Lus10008264.g.BGIv1.0;Lus10008257.g.BGIv1.0
TCONS_00192837	Lus10032137.g.BGIv1.0;Lus10032112.g.BGIv1.0;Lus10032113.g.BGIv1.0;Lus10032117.g.BGIv1.0;Lus10032118.g.BGIv1.0;Lus10032124.g.BGIv1.0;Lus10032128.g.BGIv1.0;Lus10032148.g.BGIv1.0;Lus10032145.g.BGIv1.0;Lus10032131.g.BGIv1.0;Lus10032116.g.BGIv1.0;Lus10032144.g.BGIv1.0;Lus10032141.g.BGIv1.0;Lus10032133.g.BGIv1.0;Lus10032134.g.BGIv1.0;Lus10032115.g.BGIv1.0;Lus10032147.g.BGIv1.0;Lus10032130.g.BGIv1.0;Lus…
TCONS_00160576	Lus10039466.g.BGIv1.0;Lus10039464.g.BGIv1.0;Lus10039463.g.BGIv1.0;Lus10039461.g.BGIv1.0;Lus10039449.g.BGIv1.0;Lus10039457.g.BGIv1.0;Lus10039448.g.BGIv1.0;Lus10039460.g.BGIv1.0;Lus10039465.g.BGIv1.0;Lus10039458.g.BGIv1.0;Lus10039462.g.BGIv1.0;Lus10039452.g.BGIv1.0;Lus10039450.g.BGIv1.0;Lus10039447.g.BGIv1.0;Lus10039455.g.BGIv1.0;Lus10039454.g.BGIv1.0;Lus10039451.g.BGIv1.0;Lus10039456.g.BGIv1.0;Lus…
TCONS_00027075	Lus10040016.g.BGIv1.0;Lus10040011.g.BGIv1.0;Lus10040004.g.BGIv1.0;Lus10040009.g.BGIv1.0;Lus10040014.g.BGIv1.0;Lus10040013.g.BGIv1.0;Lus10040006.g.BGIv1.0;Lus10040015.g.BGIv1.0;Lus10040007.g.BGIv1.0;Lus10040018.g.BGIv1.0;Lus10040005.g.BGIv1.0;Lus10040008.g.BGIv1.0;Lus10040010.g.BGIv1.0;Lus10040017.g.BGIv1.0
TCONS_00235305	Lus10036665.g.BGIv1.0;Lus10036672.g.BGIv1.0;Lus10036673.g.BGIv1.0;Lus10036664.g.BGIv1.0;Lus10036662.g.BGIv1.0;Lus10036669.g.BGIv1.0;Lus10036674.g.BGIv1.0;Lus10036667.g.BGIv1.0;Lus10036661.g.BGIv1.0;Lus10036671.g.BGIv1.0;Lus10036670.g.BGIv1.0;Lus10036668.g.BGIv1.0;Lus10036666.g.BGIv1.0;Lus10036663.g.BGIv1.0
TCONS_00213922	Lus10024928.g.BGIv1.0;Lus10024948.g.BGIv1.0;Lus10024938.g.BGIv1.0;Lus10024923.g.BGIv1.0;Lus10024921.g.BGIv1.0;Lus10024959.g.BGIv1.0;Lus10024932.g.BGIv1.0;Lus10024958.g.BGIv1.0;Lus10024936.g.BGIv1.0;Lus10024964.g.BGIv1.0;Lus10024924.g.BGIv1.0;Lus10024919.g.BGIv1.0;Lus10024941.g.BGIv1.0;Lus10024956.g.BGIv1.0;Lus10024950.g.BGIv1.0;Lus10024952.g.BGIv1.0;Lus10024929.g.BGIv1.0;Lus10024934.g.BGIv1.0;Lus…
TCONS_00136626	Lus10033934.g.BGIv1.0;Lus10033940.g.BGIv1.0;Lus10033939.g.BGIv1.0;Lus10033931.g.BGIv1.0;Lus10033937.g.BGIv1.0;Lus10033948.g.BGIv1.0;Lus10033953.g.BGIv1.0;Lus10033941.g.BGIv1.0;Lus10033936.g.BGIv1.0;Lus10033954.g.BGIv1.0;Lus10033946.g.BGIv1.0;Lus10033944.g.BGIv1.0;Lus10033947.g.BGIv1.0;Lus10033950.g.BGIv1.0;Lus10033933.g.BGIv1.0;Lus10033938.g.BGIv1.0;Lus10033949.g.BGIv1.0;Lus10033945.g.BGIv1.0;Lus…
TCONS_00040909	Lus10001468.g.BGIv1.0;Lus10001459.g.BGIv1.0;Lus10001456.g.BGIv1.0;Lus10001448.g.BGIv1.0;Lus10001457.g.BGIv1.0;Lus10001464.g.BGIv1.0;Lus10001455.g.BGIv1.0;Lus10001451.g.BGIv1.0;Lus10001450.g.BGIv1.0;Lus10001470.g.BGIv1.0;Lus10001460.g.BGIv1.0;Lus10001449.g.BGIv1.0;Lus10001462.g.BGIv1.0;Lus10001467.g.BGIv1.0;Lus10001466.g.BGIv1.0;Lus10001463.g.BGIv1.0;Lus10001458.g.BGIv1.0;Lus10001452.g.BGIv1.0;Lus…
TCONS_00283683	Lus10032770.g.BGIv1.0;Lus10032759.g.BGIv1.0;Lus10032767.g.BGIv1.0;Lus10032758.g.BGIv1.0;Lus10032755.g.BGIv1.0;Lus10032756.g.BGIv1.0;Lus10032760.g.BGIv1.0;Lus10032766.g.BGIv1.0;Lus10032757.g.BGIv1.0;Lus10032768.g.BGIv1.0;Lus10032769.g.BGIv1.0;Lus10032761.g.BGIv1.0;Lus10032765.g.BGIv1.0;Lus10032762.g.BGIv1.0;Lus10032764.g.BGIv1.0;Lus10032754.g.BGIv1.0
TCONS_00180778	Lus10029180.g.BGIv1.0;Lus10029209.g.BGIv1.0;Lus10029185.g.BGIv1.0;Lus10029190.g.BGIv1.0;Lus10029193.g.BGIv1.0;Lus10029210.g.BGIv1.0;Lus10029189.g.BGIv1.0;Lus10029207.g.BGIv1.0;Lus10029194.g.BGIv1.0;Lus10029195.g.BGIv1.0;Lus10029201.g.BGIv1.0;Lus10029198.g.BGIv1.0;Lus10029202.g.BGIv1.0;Lus10029182.g.BGIv1.0;Lus10029183.g.BGIv1.0;Lus10029200.g.BGIv1.0;Lus10029204.g.BGIv1.0;Lus10029184.g.BGIv1.0;Lus…
TCONS_00313278	Lus10007740.g.BGIv1.0;Lus10007734.g.BGIv1.0;Lus10007757.g.BGIv1.0;Lus10007764.g.BGIv1.0;Lus10007754.g.BGIv1.0;Lus10007746.g.BGIv1.0;Lus10007748.g.BGIv1.0;Lus10007735.g.BGIv1.0;Lus10007749.g.BGIv1.0;Lus10007753.g.BGIv1.0;Lus10007756.g.BGIv1.0;Lus10007760.g.BGIv1.0;Lus10007738.g.BGIv1.0;Lus10007737.g.BGIv1.0;Lus10007766.g.BGIv1.0;Lus10007745.g.BGIv1.0;Lus10007747.g.BGIv1.0;Lus10007750.g.BGIv1.0;Lus…
TCONS_00148759	Lus10036999.g.BGIv1.0;Lus10036990.g.BGIv1.0;Lus10037003.g.BGIv1.0;Lus10036979.g.BGIv1.0;Lus10037004.g.BGIv1.0;Lus10036974.g.BGIv1.0;Lus10036994.g.BGIv1.0;Lus10036965.g.BGIv1.0;Lus10036986.g.BGIv1.0;Lus10036989.g.BGIv1.0;Lus10037000.g.BGIv1.0;Lus10036983.g.BGIv1.0;Lus10036981.g.BGIv1.0;Lus10036966.g.BGIv1.0;Lus10036978.g.BGIv1.0;Lus10036962.g.BGIv1.0;Lus10036972.g.BGIv1.0;Lus10036993.g.BGIv1.0;Lus…
TCONS_00267582	Lus10010085.g.BGIv1.0;Lus10010099.g.BGIv1.0;Lus10010105.g.BGIv1.0;Lus10010079.g.BGIv1.0;Lus10010080.g.BGIv1.0;Lus10010102.g.BGIv1.0;Lus10010086.g.BGIv1.0;Lus10010093.g.BGIv1.0;Lus10010103.g.BGIv1.0;Lus10010088.g.BGIv1.0;Lus10010082.g.BGIv1.0;Lus10010071.g.BGIv1.0;Lus10010104.g.BGIv1.0;Lus10010073.g.BGIv1.0;Lus10010096.g.BGIv1.0;Lus10010074.g.BGIv1.0;Lus10010089.g.BGIv1.0;Lus10010091.g.BGIv1.0;Lus…
TCONS_00058461	Lus10011160.g.BGIv1.0;Lus10011151.g.BGIv1.0;Lus10011164.g.BGIv1.0;Lus10011140.g.BGIv1.0;Lus10011165.g.BGIv1.0;Lus10011169.g.BGIv1.0;Lus10011152.g.BGIv1.0;Lus10011170.g.BGIv1.0;Lus10011138.g.BGIv1.0;Lus10011145.g.BGIv1.0;Lus10011161.g.BGIv1.0;Lus10011144.g.BGIv1.0;Lus10011142.g.BGIv1.0;Lus10011136.g.BGIv1.0;Lus10011163.g.BGIv1.0;Lus10011162.g.BGIv1.0;Lus10011158.g.BGIv1.0;Lus10011137.g.BGIv1.0;Lus…
TCONS_00069272	Lus10008620.g.BGIv1.0;Lus10008594.g.BGIv1.0;Lus10008627.g.BGIv1.0;Lus10008612.g.BGIv1.0;Lus10008599.g.BGIv1.0;Lus10008588.g.BGIv1.0;Lus10008607.g.BGIv1.0;Lus10008624.g.BGIv1.0;Lus10008615.g.BGIv1.0;Lus10008598.g.BGIv1.0;Lus10008610.g.BGIv1.0;Lus10008619.g.BGIv1.0;Lus10008587.g.BGIv1.0;Lus10008613.g.BGIv1.0;Lus10008628.g.BGIv1.0;Lus10008625.g.BGIv1.0;Lus10008602.g.BGIv1.0;Lus10008629.g.BGIv1.0;Lus…
TCONS_00197316	Lus10035051.g.BGIv1.0;Lus10035045.g.BGIv1.0;Lus10035041.g.BGIv1.0;Lus10035049.g.BGIv1.0;Lus10035047.g.BGIv1.0;Lus10035022.g.BGIv1.0;Lus10035037.g.BGIv1.0;Lus10035036.g.BGIv1.0;Lus10035025.g.BGIv1.0;Lus10035020.g.BGIv1.0;Lus10035054.g.BGIv1.0;Lus10035042.g.BGIv1.0;Lus10035044.g.BGIv1.0;Lus10035055.g.BGIv1.0;Lus10035039.g.BGIv1.0;Lus10035052.g.BGIv1.0;Lus10035033.g.BGIv1.0;Lus10035024.g.BGIv1.0;Lus…
TCONS_00021673	Lus10004077.g.BGIv1.0;Lus10004080.g.BGIv1.0;Lus10004087.g.BGIv1.0;Lus10004079.g.BGIv1.0;Lus10004081.g.BGIv1.0;Lus10004078.g.BGIv1.0;Lus10004085.g.BGIv1.0;Lus10004090.g.BGIv1.0;Lus10004088.g.BGIv1.0;Lus10004086.g.BGIv1.0;Lus10004076.g.BGIv1.0;Lus10004089.g.BGIv1.0
TCONS_00110824	Lus10018454.g.BGIv1.0;Lus10018475.g.BGIv1.0;Lus10018479.g.BGIv1.0;Lus10018462.g.BGIv1.0;Lus10018447.g.BGIv1.0;Lus10018452.g.BGIv1.0;Lus10018476.g.BGIv1.0;Lus10018456.g.BGIv1.0;Lus10018451.g.BGIv1.0;Lus10018472.g.BGIv1.0;Lus10018463.g.BGIv1.0;Lus10018474.g.BGIv1.0;Lus10018446.g.BGIv1.0;Lus10018460.g.BGIv1.0;Lus10018473.g.BGIv1.0;Lus10018477.g.BGIv1.0;Lus10018450.g.BGIv1.0;Lus10018471.g.BGIv1.0;Lus…
TCONS_00040042	Lus10028094.g.BGIv1.0;Lus10028096.g.BGIv1.0;Lus10028091.g.BGIv1.0;Lus10028089.g.BGIv1.0;Lus10028087.g.BGIv1.0;Lus10028095.g.BGIv1.0;Lus10028088.g.BGIv1.0;Lus10028092.g.BGIv1.0;Lus10028086.g.BGIv1.0;Lus10028093.g.BGIv1.0
TCONS_00138783	Lus10008469.g.BGIv1.0;Lus10008468.g.BGIv1.0;Lus10008465.g.BGIv1.0;Lus10008462.g.BGIv1.0;Lus10008464.g.BGIv1.0;Lus10008466.g.BGIv1.0;Lus10008470.g.BGIv1.0;Lus10008467.g.BGIv1.0;Lus10008463.g.BGIv1.0
TCONS_00223384	Lus10023725.g.BGIv1.0;Lus10023747.g.BGIv1.0;Lus10023746.g.BGIv1.0;Lus10023730.g.BGIv1.0;Lus10023739.g.BGIv1.0;Lus10023729.g.BGIv1.0;Lus10023736.g.BGIv1.0;Lus10023745.g.BGIv1.0;Lus10023740.g.BGIv1.0;Lus10023733.g.BGIv1.0;Lus10023741.g.BGIv1.0;Lus10023731.g.BGIv1.0;Lus10023737.g.BGIv1.0;Lus10023748.g.BGIv1.0;Lus10023735.g.BGIv1.0;Lus10023732.g.BGIv1.0;Lus10023727.g.BGIv1.0;Lus10023749.g.BGIv1.0;Lus…
TCONS_00116712	Lus10036323.g.BGIv1.0;Lus10036327.g.BGIv1.0;Lus10036324.g.BGIv1.0;Lus10036326.g.BGIv1.0;Lus10036325.g.BGIv1.0
TCONS_00096983	Lus10033774.g.BGIv1.0;Lus10033788.g.BGIv1.0;Lus10033777.g.BGIv1.0;Lus10033770.g.BGIv1.0;Lus10033771.g.BGIv1.0;Lus10033778.g.BGIv1.0;Lus10033776.g.BGIv1.0;Lus10033790.g.BGIv1.0;Lus10033773.g.BGIv1.0;Lus10033775.g.BGIv1.0;Lus10033787.g.BGIv1.0;Lus10033784.g.BGIv1.0;Lus10033779.g.BGIv1.0;Lus10033789.g.BGIv1.0;Lus10033769.g.BGIv1.0;Lus10033782.g.BGIv1.0;Lus10033785.g.BGIv1.0;Lus10033781.g.BGIv1.0;Lus…
TCONS_00016580	Lus10002142.g.BGIv1.0;Lus10002141.g.BGIv1.0;Lus10002139.g.BGIv1.0;Lus10002146.g.BGIv1.0;Lus10002138.g.BGIv1.0;Lus10002151.g.BGIv1.0;Lus10002150.g.BGIv1.0;Lus10002144.g.BGIv1.0;Lus10002149.g.BGIv1.0;Lus10002133.g.BGIv1.0;Lus10002136.g.BGIv1.0;Lus10002155.g.BGIv1.0;Lus10002154.g.BGIv1.0;Lus10002147.g.BGIv1.0;Lus10002153.g.BGIv1.0;Lus10002148.g.BGIv1.0;Lus10002152.g.BGIv1.0;Lus10002135.g.BGIv1.0;Lus…
TCONS_00239466	Lus10022598.g.BGIv1.0;Lus10022591.g.BGIv1.0;Lus10022605.g.BGIv1.0;Lus10022589.g.BGIv1.0;Lus10022594.g.BGIv1.0;Lus10022592.g.BGIv1.0;Lus10022593.g.BGIv1.0;Lus10022582.g.BGIv1.0;Lus10022588.g.BGIv1.0;Lus10022583.g.BGIv1.0;Lus10022595.g.BGIv1.0;Lus10022578.g.BGIv1.0;Lus10022584.g.BGIv1.0;Lus10022587.g.BGIv1.0;Lus10022579.g.BGIv1.0;Lus10022581.g.BGIv1.0;Lus10022590.g.BGIv1.0;Lus10022586.g.BGIv1.0;Lus…
TCONS_00235154	Lus10036539.g.BGIv1.0;Lus10036519.g.BGIv1.0;Lus10036549.g.BGIv1.0;Lus10036514.g.BGIv1.0;Lus10036543.g.BGIv1.0;Lus10036547.g.BGIv1.0;Lus10036517.g.BGIv1.0;Lus10036535.g.BGIv1.0;Lus10036526.g.BGIv1.0;Lus10036530.g.BGIv1.0;Lus10036518.g.BGIv1.0;Lus10036534.g.BGIv1.0;Lus10036536.g.BGIv1.0;Lus10036532.g.BGIv1.0;Lus10036522.g.BGIv1.0;Lus10036529.g.BGIv1.0;Lus10036528.g.BGIv1.0;Lus10036513.g.BGIv1.0;Lus…
TCONS_00026141	Lus10040016.g.BGIv1.0;Lus10040011.g.BGIv1.0;Lus10040004.g.BGIv1.0;Lus10040009.g.BGIv1.0;Lus10040014.g.BGIv1.0;Lus10040013.g.BGIv1.0;Lus10040006.g.BGIv1.0;Lus10040015.g.BGIv1.0;Lus10040007.g.BGIv1.0;Lus10040018.g.BGIv1.0;Lus10040005.g.BGIv1.0;Lus10040008.g.BGIv1.0;Lus10040010.g.BGIv1.0;Lus10040017.g.BGIv1.0
TCONS_00036606	Lus10032842.g.BGIv1.0;Lus10032837.g.BGIv1.0;Lus10032846.g.BGIv1.0;Lus10032835.g.BGIv1.0;Lus10032834.g.BGIv1.0;Lus10032840.g.BGIv1.0;Lus10032838.g.BGIv1.0;Lus10032839.g.BGIv1.0;Lus10032845.g.BGIv1.0;Lus10032843.g.BGIv1.0;Lus10032841.g.BGIv1.0;Lus10032844.g.BGIv1.0;Lus10032836.g.BGIv1.0
TCONS_00257809	Lus10042773.g.BGIv1.0;Lus10042793.g.BGIv1.0;Lus10042771.g.BGIv1.0;Lus10042781.g.BGIv1.0;Lus10042759.g.BGIv1.0;Lus10042778.g.BGIv1.0;Lus10042777.g.BGIv1.0;Lus10042776.g.BGIv1.0;Lus10042767.g.BGIv1.0;Lus10042765.g.BGIv1.0;Lus10042789.g.BGIv1.0;Lus10042791.g.BGIv1.0;Lus10042782.g.BGIv1.0;Lus10042764.g.BGIv1.0;Lus10042786.g.BGIv1.0;Lus10042790.g.BGIv1.0;Lus10042758.g.BGIv1.0;Lus10042774.g.BGIv1.0;Lus…
TCONS_00122553	Lus10014321.g.BGIv1.0;Lus10014292.g.BGIv1.0;Lus10014296.g.BGIv1.0;Lus10014306.g.BGIv1.0;Lus10014308.g.BGIv1.0;Lus10014329.g.BGIv1.0;Lus10014303.g.BGIv1.0;Lus10014319.g.BGIv1.0;Lus10014336.g.BGIv1.0;Lus10014315.g.BGIv1.0;Lus10014299.g.BGIv1.0;Lus10014331.g.BGIv1.0;Lus10014320.g.BGIv1.0;Lus10014322.g.BGIv1.0;Lus10014326.g.BGIv1.0;Lus10014294.g.BGIv1.0;Lus10014295.g.BGIv1.0;Lus10014328.g.BGIv1.0;Lus…
TCONS_00270127	Lus10010367.g.BGIv1.0;Lus10010366.g.BGIv1.0;Lus10010374.g.BGIv1.0;Lus10010375.g.BGIv1.0;Lus10010370.g.BGIv1.0;Lus10010373.g.BGIv1.0;Lus10010372.g.BGIv1.0;Lus10010371.g.BGIv1.0;Lus10010368.g.BGIv1.0
TCONS_00052615	Lus10039534.g.BGIv1.0;Lus10039547.g.BGIv1.0;Lus10039535.g.BGIv1.0;Lus10039542.g.BGIv1.0;Lus10039531.g.BGIv1.0;Lus10039546.g.BGIv1.0;Lus10039524.g.BGIv1.0;Lus10039544.g.BGIv1.0;Lus10039528.g.BGIv1.0;Lus10039530.g.BGIv1.0;Lus10039540.g.BGIv1.0;Lus10039551.g.BGIv1.0;Lus10039548.g.BGIv1.0;Lus10039533.g.BGIv1.0;Lus10039545.g.BGIv1.0;Lus10039537.g.BGIv1.0;Lus10039525.g.BGIv1.0;Lus10039550.g.BGIv1.0;Lus…
TCONS_00211919	Lus10010579.g.BGIv1.0;Lus10010582.g.BGIv1.0;Lus10010580.g.BGIv1.0;Lus10010578.g.BGIv1.0;Lus10010581.g.BGIv1.0
TCONS_00299553	Lus10016790.g.BGIv1.0;Lus10016803.g.BGIv1.0;Lus10016794.g.BGIv1.0;Lus10016771.g.BGIv1.0;Lus10016795.g.BGIv1.0;Lus10016784.g.BGIv1.0;Lus10016765.g.BGIv1.0;Lus10016796.g.BGIv1.0;Lus10016766.g.BGIv1.0;Lus10016802.g.BGIv1.0;Lus10016801.g.BGIv1.0;Lus10016769.g.BGIv1.0;Lus10016779.g.BGIv1.0;Lus10016763.g.BGIv1.0;Lus10016786.g.BGIv1.0;Lus10016768.g.BGIv1.0;Lus10016777.g.BGIv1.0;Lus10016761.g.BGIv1.0;Lus…
TCONS_00304524	Lus10030650.g.BGIv1.0;Lus10030647.g.BGIv1.0;Lus10030637.g.BGIv1.0;Lus10030638.g.BGIv1.0;Lus10030653.g.BGIv1.0;Lus10030660.g.BGIv1.0;Lus10030658.g.BGIv1.0;Lus10030645.g.BGIv1.0;Lus10030648.g.BGIv1.0;Lus10030657.g.BGIv1.0;Lus10030641.g.BGIv1.0;Lus10030635.g.BGIv1.0;Lus10030662.g.BGIv1.0;Lus10030636.g.BGIv1.0;Lus10030644.g.BGIv1.0;Lus10030646.g.BGIv1.0;Lus10030655.g.BGIv1.0;Lus10030640.g.BGIv1.0;Lus…
TCONS_00174081	Lus10029255.g.BGIv1.0;Lus10029262.g.BGIv1.0;Lus10029253.g.BGIv1.0;Lus10029248.g.BGIv1.0;Lus10029263.g.BGIv1.0;Lus10029252.g.BGIv1.0;Lus10029256.g.BGIv1.0;Lus10029249.g.BGIv1.0;Lus10029259.g.BGIv1.0;Lus10029264.g.BGIv1.0;Lus10029261.g.BGIv1.0;Lus10029250.g.BGIv1.0;Lus10029254.g.BGIv1.0;Lus10029265.g.BGIv1.0;Lus10029266.g.BGIv1.0;Lus10029251.g.BGIv1.0;Lus10029269.g.BGIv1.0;Lus10029260.g.BGIv1.0;Lus…
TCONS_00060941	Lus10040887.g.BGIv1.0;Lus10040893.g.BGIv1.0;Lus10040892.g.BGIv1.0;Lus10040888.g.BGIv1.0;Lus10040891.g.BGIv1.0;Lus10040889.g.BGIv1.0;Lus10040894.g.BGIv1.0;Lus10040890.g.BGIv1.0;Lus10040895.g.BGIv1.0
TCONS_00118516	Lus10041590.g.BGIv1.0;Lus10041582.g.BGIv1.0;Lus10041606.g.BGIv1.0;Lus10041605.g.BGIv1.0;Lus10041592.g.BGIv1.0;Lus10041596.g.BGIv1.0;Lus10041586.g.BGIv1.0;Lus10041603.g.BGIv1.0;Lus10041607.g.BGIv1.0;Lus10041591.g.BGIv1.0;Lus10041574.g.BGIv1.0;Lus10041604.g.BGIv1.0;Lus10041608.g.BGIv1.0;Lus10041572.g.BGIv1.0;Lus10041577.g.BGIv1.0;Lus10041594.g.BGIv1.0;Lus10041598.g.BGIv1.0;Lus10041575.g.BGIv1.0;Lus…
TCONS_00121479	Lus10012268.g.BGIv1.0;Lus10012250.g.BGIv1.0;Lus10012243.g.BGIv1.0;Lus10012236.g.BGIv1.0;Lus10012257.g.BGIv1.0;Lus10012255.g.BGIv1.0;Lus10012261.g.BGIv1.0;Lus10012267.g.BGIv1.0;Lus10012238.g.BGIv1.0;Lus10012247.g.BGIv1.0;Lus10012237.g.BGIv1.0;Lus10012252.g.BGIv1.0;Lus10012239.g.BGIv1.0;Lus10012259.g.BGIv1.0;Lus10012258.g.BGIv1.0;Lus10012245.g.BGIv1.0;Lus10012253.g.BGIv1.0;Lus10012246.g.BGIv1.0;Lus…
TCONS_00177580	Lus10022098.g.BGIv1.0;Lus10022099.g.BGIv1.0;Lus10022095.g.BGIv1.0;Lus10022097.g.BGIv1.0;Lus10022096.g.BGIv1.0;Lus10022101.g.BGIv1.0;Lus10022100.g.BGIv1.0
TCONS_00036527	Lus10032809.g.BGIv1.0;Lus10032804.g.BGIv1.0;Lus10032800.g.BGIv1.0;Lus10032803.g.BGIv1.0;Lus10032808.g.BGIv1.0;Lus10032798.g.BGIv1.0;Lus10032805.g.BGIv1.0;Lus10032802.g.BGIv1.0;Lus10032807.g.BGIv1.0;Lus10032799.g.BGIv1.0;Lus10032801.g.BGIv1.0;Lus10032806.g.BGIv1.0
TCONS_00058343	Lus10011122.g.BGIv1.0;Lus10011128.g.BGIv1.0;Lus10011115.g.BGIv1.0;Lus10011131.g.BGIv1.0;Lus10011109.g.BGIv1.0;Lus10011101.g.BGIv1.0;Lus10011135.g.BGIv1.0;Lus10011127.g.BGIv1.0;Lus10011112.g.BGIv1.0;Lus10011125.g.BGIv1.0;Lus10011123.g.BGIv1.0;Lus10011106.g.BGIv1.0;Lus10011120.g.BGIv1.0;Lus10011116.g.BGIv1.0;Lus10011130.g.BGIv1.0;Lus10011119.g.BGIv1.0;Lus10011121.g.BGIv1.0;Lus10011137.g.BGIv1.0;Lus…
TCONS_00239436	Lus10022677.g.BGIv1.0;Lus10022705.g.BGIv1.0;Lus10022690.g.BGIv1.0;Lus10022681.g.BGIv1.0;Lus10022703.g.BGIv1.0;Lus10022701.g.BGIv1.0;Lus10022691.g.BGIv1.0;Lus10022679.g.BGIv1.0;Lus10022693.g.BGIv1.0;Lus10022710.g.BGIv1.0;Lus10022684.g.BGIv1.0;Lus10022713.g.BGIv1.0;Lus10022711.g.BGIv1.0;Lus10022687.g.BGIv1.0;Lus10022683.g.BGIv1.0;Lus10022707.g.BGIv1.0;Lus10022706.g.BGIv1.0;Lus10022689.g.BGIv1.0;Lus…
TCONS_00036046	Lus10006131.g.BGIv1.0;Lus10006132.g.BGIv1.0;Lus10006130.g.BGIv1.0
TCONS_00072532	Lus10015904.g.BGIv1.0;Lus10015902.g.BGIv1.0;Lus10015889.g.BGIv1.0;Lus10015890.g.BGIv1.0;Lus10015896.g.BGIv1.0;Lus10015905.g.BGIv1.0;Lus10015888.g.BGIv1.0;Lus10015883.g.BGIv1.0;Lus10015901.g.BGIv1.0;Lus10015906.g.BGIv1.0;Lus10015892.g.BGIv1.0;Lus10015893.g.BGIv1.0;Lus10015903.g.BGIv1.0;Lus10015885.g.BGIv1.0;Lus10015887.g.BGIv1.0;Lus10015900.g.BGIv1.0;Lus10015891.g.BGIv1.0;Lus10015898.g.BGIv1.0;Lus…
TCONS_00034509	Lus10014028.g.BGIv1.0;Lus10014051.g.BGIv1.0;Lus10014047.g.BGIv1.0;Lus10014037.g.BGIv1.0;Lus10014018.g.BGIv1.0;Lus10014050.g.BGIv1.0;Lus10014026.g.BGIv1.0;Lus10014029.g.BGIv1.0;Lus10014041.g.BGIv1.0;Lus10014054.g.BGIv1.0;Lus10014055.g.BGIv1.0;Lus10014046.g.BGIv1.0;Lus10014019.g.BGIv1.0;Lus10014016.g.BGIv1.0;Lus10014042.g.BGIv1.0;Lus10014024.g.BGIv1.0;Lus10014043.g.BGIv1.0;Lus10014039.g.BGIv1.0;Lus…
TCONS_00044094	Lus10000434.g.BGIv1.0;Lus10000432.g.BGIv1.0;Lus10000433.g.BGIv1.0
TCONS_00159191	Lus10006887.g.BGIv1.0;Lus10006885.g.BGIv1.0;Lus10006886.g.BGIv1.0
TCONS_00081960	Lus10037693.g.BGIv1.0;Lus10037719.g.BGIv1.0;Lus10037700.g.BGIv1.0;Lus10037708.g.BGIv1.0;Lus10037689.g.BGIv1.0;Lus10037715.g.BGIv1.0;Lus10037697.g.BGIv1.0;Lus10037687.g.BGIv1.0;Lus10037707.g.BGIv1.0;Lus10037710.g.BGIv1.0;Lus10037692.g.BGIv1.0;Lus10037714.g.BGIv1.0;Lus10037690.g.BGIv1.0;Lus10037716.g.BGIv1.0;Lus10037685.g.BGIv1.0;Lus10037694.g.BGIv1.0;Lus10037713.g.BGIv1.0;Lus10037703.g.BGIv1.0;Lus…
TCONS_00131652	Lus10012393.g.BGIv1.0;Lus10012391.g.BGIv1.0;Lus10012386.g.BGIv1.0;Lus10012395.g.BGIv1.0;Lus10012394.g.BGIv1.0;Lus10012389.g.BGIv1.0;Lus10012388.g.BGIv1.0;Lus10012390.g.BGIv1.0;Lus10012392.g.BGIv1.0;Lus10012387.g.BGIv1.0
TCONS_00054222	Lus10035434.g.BGIv1.0;Lus10035445.g.BGIv1.0;Lus10035447.g.BGIv1.0;Lus10035441.g.BGIv1.0;Lus10035429.g.BGIv1.0;Lus10035444.g.BGIv1.0;Lus10035430.g.BGIv1.0;Lus10035436.g.BGIv1.0;Lus10035446.g.BGIv1.0;Lus10035440.g.BGIv1.0;Lus10035443.g.BGIv1.0;Lus10035433.g.BGIv1.0;Lus10035439.g.BGIv1.0;Lus10035437.g.BGIv1.0;Lus10035442.g.BGIv1.0;Lus10035431.g.BGIv1.0;Lus10035448.g.BGIv1.0;Lus10035432.g.BGIv1.0;Lus…
TCONS_00232522	Lus10001748.g.BGIv1.0;Lus10001744.g.BGIv1.0;Lus10001731.g.BGIv1.0;Lus10001735.g.BGIv1.0;Lus10001751.g.BGIv1.0;Lus10001740.g.BGIv1.0;Lus10001739.g.BGIv1.0;Lus10001734.g.BGIv1.0;Lus10001729.g.BGIv1.0;Lus10001730.g.BGIv1.0;Lus10001736.g.BGIv1.0;Lus10001743.g.BGIv1.0;Lus10001752.g.BGIv1.0;Lus10001742.g.BGIv1.0;Lus10001750.g.BGIv1.0;Lus10001741.g.BGIv1.0;Lus10001746.g.BGIv1.0;Lus10001733.g.BGIv1.0;Lus…
TCONS_00035864	Lus10017533.g.BGIv1.0;Lus10017527.g.BGIv1.0;Lus10017537.g.BGIv1.0;Lus10017529.g.BGIv1.0;Lus10017523.g.BGIv1.0;Lus10017539.g.BGIv1.0;Lus10017534.g.BGIv1.0;Lus10017536.g.BGIv1.0;Lus10017525.g.BGIv1.0;Lus10017531.g.BGIv1.0;Lus10017526.g.BGIv1.0;Lus10017521.g.BGIv1.0;Lus10017535.g.BGIv1.0;Lus10017520.g.BGIv1.0;Lus10017549.g.BGIv1.0;Lus10017547.g.BGIv1.0;Lus10017548.g.BGIv1.0;Lus10017538.g.BGIv1.0;Lus…
TCONS_00151420	Lus10008841.g.BGIv1.0;Lus10008837.g.BGIv1.0;Lus10008831.g.BGIv1.0;Lus10008832.g.BGIv1.0;Lus10008833.g.BGIv1.0;Lus10008836.g.BGIv1.0;Lus10008838.g.BGIv1.0;Lus10008839.g.BGIv1.0;Lus10008842.g.BGIv1.0;Lus10008834.g.BGIv1.0;Lus10008835.g.BGIv1.0;Lus10008840.g.BGIv1.0;Lus10008843.g.BGIv1.0
TCONS_00154924	Lus10025989.g.BGIv1.0;Lus10025974.g.BGIv1.0;Lus10025981.g.BGIv1.0;Lus10025970.g.BGIv1.0;Lus10025994.g.BGIv1.0;Lus10026010.g.BGIv1.0;Lus10025987.g.BGIv1.0;Lus10025977.g.BGIv1.0;Lus10025996.g.BGIv1.0;Lus10026009.g.BGIv1.0;Lus10026001.g.BGIv1.0;Lus10026011.g.BGIv1.0;Lus10026007.g.BGIv1.0;Lus10026004.g.BGIv1.0;Lus10025999.g.BGIv1.0;Lus10026013.g.BGIv1.0;Lus10025971.g.BGIv1.0;Lus10025990.g.BGIv1.0;Lus…
TCONS_00060392	Lus10040834.g.BGIv1.0;Lus10040837.g.BGIv1.0;Lus10040847.g.BGIv1.0;Lus10040836.g.BGIv1.0;Lus10040835.g.BGIv1.0;Lus10040833.g.BGIv1.0;Lus10040851.g.BGIv1.0;Lus10040842.g.BGIv1.0;Lus10040854.g.BGIv1.0;Lus10040849.g.BGIv1.0;Lus10040840.g.BGIv1.0;Lus10040850.g.BGIv1.0;Lus10040856.g.BGIv1.0;Lus10040853.g.BGIv1.0;Lus10040857.g.BGIv1.0;Lus10040844.g.BGIv1.0;Lus10040860.g.BGIv1.0;Lus10040830.g.BGIv1.0;Lus…
TCONS_00211544	Lus10022533.g.BGIv1.0;Lus10022521.g.BGIv1.0;Lus10022536.g.BGIv1.0;Lus10022526.g.BGIv1.0;Lus10022530.g.BGIv1.0;Lus10022523.g.BGIv1.0;Lus10022535.g.BGIv1.0;Lus10022527.g.BGIv1.0;Lus10022529.g.BGIv1.0;Lus10022532.g.BGIv1.0;Lus10022518.g.BGIv1.0;Lus10022524.g.BGIv1.0;Lus10022519.g.BGIv1.0;Lus10022522.g.BGIv1.0;Lus10022528.g.BGIv1.0;Lus10022520.g.BGIv1.0;Lus10022525.g.BGIv1.0;Lus10022534.g.BGIv1.0;Lus…
TCONS_00174864	Lus10026789.g.BGIv1.0;Lus10026798.g.BGIv1.0;Lus10026792.g.BGIv1.0;Lus10026790.g.BGIv1.0;Lus10026800.g.BGIv1.0;Lus10026796.g.BGIv1.0;Lus10026802.g.BGIv1.0;Lus10026806.g.BGIv1.0;Lus10026788.g.BGIv1.0;Lus10026794.g.BGIv1.0;Lus10026801.g.BGIv1.0;Lus10026786.g.BGIv1.0;Lus10026799.g.BGIv1.0;Lus10026793.g.BGIv1.0;Lus10026797.g.BGIv1.0;Lus10026805.g.BGIv1.0;Lus10026795.g.BGIv1.0;Lus10026787.g.BGIv1.0;Lus…
TCONS_00032475	Lus10042272.g.BGIv1.0;Lus10042273.g.BGIv1.0;Lus10042268.g.BGIv1.0;Lus10042295.g.BGIv1.0;Lus10042294.g.BGIv1.0;Lus10042254.g.BGIv1.0;Lus10042264.g.BGIv1.0;Lus10042271.g.BGIv1.0;Lus10042286.g.BGIv1.0;Lus10042283.g.BGIv1.0;Lus10042278.g.BGIv1.0;Lus10042266.g.BGIv1.0;Lus10042250.g.BGIv1.0;Lus10042265.g.BGIv1.0;Lus10042260.g.BGIv1.0;Lus10042259.g.BGIv1.0;Lus10042252.g.BGIv1.0;Lus10042276.g.BGIv1.0;Lus…
TCONS_00123113	Lus10004980.g.BGIv1.0;Lus10004975.g.BGIv1.0;Lus10004983.g.BGIv1.0;Lus10004969.g.BGIv1.0;Lus10004982.g.BGIv1.0;Lus10004973.g.BGIv1.0;Lus10004988.g.BGIv1.0;Lus10004981.g.BGIv1.0;Lus10004989.g.BGIv1.0;Lus10004986.g.BGIv1.0;Lus10004974.g.BGIv1.0;Lus10004978.g.BGIv1.0;Lus10004977.g.BGIv1.0;Lus10004966.g.BGIv1.0;Lus10004972.g.BGIv1.0;Lus10004968.g.BGIv1.0;Lus10004987.g.BGIv1.0;Lus10004965.g.BGIv1.0;Lus…
TCONS_00090905	Lus10005597.g.BGIv1.0;Lus10005598.g.BGIv1.0;Lus10005603.g.BGIv1.0;Lus10005601.g.BGIv1.0;Lus10005602.g.BGIv1.0;Lus10005599.g.BGIv1.0;Lus10005600.g.BGIv1.0
TCONS_00073334	Lus10014380.g.BGIv1.0;Lus10014385.g.BGIv1.0;Lus10014368.g.BGIv1.0;Lus10014390.g.BGIv1.0;Lus10014369.g.BGIv1.0;Lus10014366.g.BGIv1.0;Lus10014382.g.BGIv1.0;Lus10014376.g.BGIv1.0;Lus10014387.g.BGIv1.0;Lus10014374.g.BGIv1.0;Lus10014396.g.BGIv1.0;Lus10014388.g.BGIv1.0;Lus10014393.g.BGIv1.0;Lus10014367.g.BGIv1.0;Lus10014373.g.BGIv1.0;Lus10014394.g.BGIv1.0;Lus10014370.g.BGIv1.0;Lus10014389.g.BGIv1.0;Lus…
TCONS_00037330	Lus10004841.g.BGIv1.0;Lus10004842.g.BGIv1.0;Lus10004843.g.BGIv1.0;Lus10004845.g.BGIv1.0;Lus10004844.g.BGIv1.0
TCONS_00247880	Lus10013894.g.BGIv1.0;Lus10013891.g.BGIv1.0;Lus10013896.g.BGIv1.0;Lus10013889.g.BGIv1.0;Lus10013887.g.BGIv1.0;Lus10013899.g.BGIv1.0;Lus10013893.g.BGIv1.0;Lus10013888.g.BGIv1.0;Lus10013895.g.BGIv1.0;Lus10013892.g.BGIv1.0;Lus10013890.g.BGIv1.0;Lus10013897.g.BGIv1.0;Lus10013902.g.BGIv1.0;Lus10013901.g.BGIv1.0;Lus10013898.g.BGIv1.0;Lus10013900.g.BGIv1.0;Lus10013903.g.BGIv1.0
TCONS_00211332	Lus10022552.g.BGIv1.0;Lus10022547.g.BGIv1.0;Lus10022558.g.BGIv1.0;Lus10022553.g.BGIv1.0;Lus10022559.g.BGIv1.0;Lus10022554.g.BGIv1.0;Lus10022551.g.BGIv1.0;Lus10022560.g.BGIv1.0;Lus10022557.g.BGIv1.0;Lus10022548.g.BGIv1.0;Lus10022550.g.BGIv1.0;Lus10022555.g.BGIv1.0;Lus10022556.g.BGIv1.0;Lus10022549.g.BGIv1.0
TCONS_00164269	Lus10039099.g.BGIv1.0;Lus10039088.g.BGIv1.0;Lus10039083.g.BGIv1.0;Lus10039100.g.BGIv1.0;Lus10039098.g.BGIv1.0;Lus10039094.g.BGIv1.0;Lus10039078.g.BGIv1.0;Lus10039081.g.BGIv1.0;Lus10039108.g.BGIv1.0;Lus10039085.g.BGIv1.0;Lus10039096.g.BGIv1.0;Lus10039110.g.BGIv1.0;Lus10039076.g.BGIv1.0;Lus10039109.g.BGIv1.0;Lus10039097.g.BGIv1.0;Lus10039074.g.BGIv1.0;Lus10039091.g.BGIv1.0;Lus10039087.g.BGIv1.0;Lus…
TCONS_00254641	Lus10001707.g.BGIv1.0;Lus10001691.g.BGIv1.0;Lus10001697.g.BGIv1.0;Lus10001699.g.BGIv1.0;Lus10001693.g.BGIv1.0;Lus10001694.g.BGIv1.0;Lus10001710.g.BGIv1.0;Lus10001703.g.BGIv1.0;Lus10001708.g.BGIv1.0;Lus10001700.g.BGIv1.0;Lus10001701.g.BGIv1.0;Lus10001698.g.BGIv1.0;Lus10001690.g.BGIv1.0;Lus10001709.g.BGIv1.0;Lus10001706.g.BGIv1.0;Lus10001692.g.BGIv1.0;Lus10001695.g.BGIv1.0;Lus10001705.g.BGIv1.0;Lus…
TCONS_00174755	Lus10026801.g.BGIv1.0;Lus10026786.g.BGIv1.0;Lus10026797.g.BGIv1.0;Lus10026805.g.BGIv1.0;Lus10026793.g.BGIv1.0;Lus10026799.g.BGIv1.0;Lus10026803.g.BGIv1.0;Lus10026787.g.BGIv1.0;Lus10026795.g.BGIv1.0;Lus10026791.g.BGIv1.0;Lus10026807.g.BGIv1.0;Lus10026804.g.BGIv1.0;Lus10026789.g.BGIv1.0;Lus10026798.g.BGIv1.0;Lus10026800.g.BGIv1.0;Lus10026796.g.BGIv1.0;Lus10026792.g.BGIv1.0;Lus10026790.g.BGIv1.0;Lus…
TCONS_00247213	Lus10026488.g.BGIv1.0;Lus10026490.g.BGIv1.0;Lus10026495.g.BGIv1.0;Lus10026493.g.BGIv1.0;Lus10026503.g.BGIv1.0;Lus10026513.g.BGIv1.0;Lus10026510.g.BGIv1.0;Lus10026500.g.BGIv1.0;Lus10026491.g.BGIv1.0;Lus10026480.g.BGIv1.0;Lus10026487.g.BGIv1.0;Lus10026478.g.BGIv1.0;Lus10026508.g.BGIv1.0;Lus10026512.g.BGIv1.0;Lus10026511.g.BGIv1.0;Lus10026509.g.BGIv1.0;Lus10026505.g.BGIv1.0;Lus10026504.g.BGIv1.0;Lus…
TCONS_00235974	Lus10036661.g.BGIv1.0;Lus10036671.g.BGIv1.0;Lus10036670.g.BGIv1.0;Lus10036668.g.BGIv1.0;Lus10036666.g.BGIv1.0;Lus10036663.g.BGIv1.0;Lus10036665.g.BGIv1.0;Lus10036672.g.BGIv1.0;Lus10036673.g.BGIv1.0;Lus10036664.g.BGIv1.0;Lus10036662.g.BGIv1.0;Lus10036667.g.BGIv1.0;Lus10036674.g.BGIv1.0;Lus10036669.g.BGIv1.0
TCONS_00037409	Lus10002066.g.BGIv1.0;Lus10002079.g.BGIv1.0;Lus10002078.g.BGIv1.0;Lus10002071.g.BGIv1.0;Lus10002075.g.BGIv1.0;Lus10002081.g.BGIv1.0;Lus10002065.g.BGIv1.0;Lus10002070.g.BGIv1.0;Lus10002074.g.BGIv1.0;Lus10002067.g.BGIv1.0;Lus10002069.g.BGIv1.0;Lus10002076.g.BGIv1.0;Lus10002080.g.BGIv1.0;Lus10002073.g.BGIv1.0;Lus10002064.g.BGIv1.0;Lus10002077.g.BGIv1.0;Lus10002068.g.BGIv1.0;Lus10002072.g.BGIv1.0;Lus…
TCONS_00033057	Lus10042342.g.BGIv1.0;Lus10042327.g.BGIv1.0;Lus10042349.g.BGIv1.0;Lus10042326.g.BGIv1.0;Lus10042308.g.BGIv1.0;Lus10042307.g.BGIv1.0;Lus10042335.g.BGIv1.0;Lus10042332.g.BGIv1.0;Lus10042298.g.BGIv1.0;Lus10042325.g.BGIv1.0;Lus10042309.g.BGIv1.0;Lus10042320.g.BGIv1.0;Lus10042348.g.BGIv1.0;Lus10042294.g.BGIv1.0;Lus10042312.g.BGIv1.0;Lus10042295.g.BGIv1.0;Lus10042329.g.BGIv1.0;Lus10042337.g.BGIv1.0;Lus…
TCONS_00159247	Lus10006886.g.BGIv1.0;Lus10006890.g.BGIv1.0;Lus10006888.g.BGIv1.0;Lus10006889.g.BGIv1.0;Lus10006887.g.BGIv1.0;Lus10006891.g.BGIv1.0
TCONS_00037334	Lus10004845.g.BGIv1.0;Lus10004843.g.BGIv1.0;Lus10004842.g.BGIv1.0;Lus10004841.g.BGIv1.0;Lus10004844.g.BGIv1.0
TCONS_00180136	Lus10008068.g.BGIv1.0;Lus10008070.g.BGIv1.0;Lus10008076.g.BGIv1.0;Lus10008075.g.BGIv1.0;Lus10008074.g.BGIv1.0;Lus10008072.g.BGIv1.0;Lus10008069.g.BGIv1.0;Lus10008073.g.BGIv1.0
TCONS_00060346	Lus10040524.g.BGIv1.0;Lus10040521.g.BGIv1.0;Lus10040526.g.BGIv1.0;Lus10040532.g.BGIv1.0;Lus10040538.g.BGIv1.0;Lus10040542.g.BGIv1.0;Lus10040534.g.BGIv1.0;Lus10040522.g.BGIv1.0;Lus10040543.g.BGIv1.0;Lus10040539.g.BGIv1.0;Lus10040525.g.BGIv1.0;Lus10040530.g.BGIv1.0;Lus10040527.g.BGIv1.0;Lus10040536.g.BGIv1.0;Lus10040537.g.BGIv1.0;Lus10040541.g.BGIv1.0;Lus10040528.g.BGIv1.0;Lus10040523.g.BGIv1.0;Lus…
TCONS_00092107	Lus10017144.g.BGIv1.0;Lus10017142.g.BGIv1.0;Lus10017127.g.BGIv1.0;Lus10017126.g.BGIv1.0;Lus10017147.g.BGIv1.0;Lus10017155.g.BGIv1.0;Lus10017134.g.BGIv1.0;Lus10017135.g.BGIv1.0;Lus10017117.g.BGIv1.0;Lus10017121.g.BGIv1.0;Lus10017128.g.BGIv1.0;Lus10017132.g.BGIv1.0;Lus10017129.g.BGIv1.0;Lus10017139.g.BGIv1.0;Lus10017153.g.BGIv1.0;Lus10017152.g.BGIv1.0;Lus10017131.g.BGIv1.0;Lus10017116.g.BGIv1.0;Lus…
TCONS_00081006	Lus10037701.g.BGIv1.0;Lus10037688.g.BGIv1.0;Lus10037720.g.BGIv1.0;Lus10037711.g.BGIv1.0;Lus10037706.g.BGIv1.0;Lus10037705.g.BGIv1.0;Lus10037704.g.BGIv1.0;Lus10037699.g.BGIv1.0;Lus10037686.g.BGIv1.0;Lus10037698.g.BGIv1.0;Lus10037717.g.BGIv1.0;Lus10037696.g.BGIv1.0;Lus10037709.g.BGIv1.0;Lus10037702.g.BGIv1.0;Lus10037712.g.BGIv1.0;Lus10037697.g.BGIv1.0;Lus10037715.g.BGIv1.0;Lus10037719.g.BGIv1.0;Lus…
TCONS_00043561	Lus10018997.g.BGIv1.0;Lus10018999.g.BGIv1.0;Lus10018995.g.BGIv1.0;Lus10018987.g.BGIv1.0;Lus10018993.g.BGIv1.0;Lus10018998.g.BGIv1.0;Lus10019000.g.BGIv1.0;Lus10018991.g.BGIv1.0;Lus10018996.g.BGIv1.0;Lus10018988.g.BGIv1.0;Lus10018992.g.BGIv1.0;Lus10018989.g.BGIv1.0;Lus10018994.g.BGIv1.0
TCONS_00099739	Lus10019962.g.BGIv1.0;Lus10019950.g.BGIv1.0;Lus10019969.g.BGIv1.0;Lus10019980.g.BGIv1.0;Lus10019957.g.BGIv1.0;Lus10019960.g.BGIv1.0;Lus10019970.g.BGIv1.0;Lus10019961.g.BGIv1.0;Lus10019964.g.BGIv1.0;Lus10019949.g.BGIv1.0;Lus10019965.g.BGIv1.0;Lus10019956.g.BGIv1.0;Lus10019978.g.BGIv1.0;Lus10019972.g.BGIv1.0;Lus10019963.g.BGIv1.0;Lus10019958.g.BGIv1.0;Lus10019983.g.BGIv1.0;Lus10019953.g.BGIv1.0;Lus…
TCONS_00016411	Lus10001128.g.BGIv1.0;Lus10001132.g.BGIv1.0;Lus10001131.g.BGIv1.0;Lus10001127.g.BGIv1.0;Lus10001133.g.BGIv1.0;Lus10001130.g.BGIv1.0;Lus10001129.g.BGIv1.0
TCONS_00221414	Lus10000253.g.BGIv1.0
TCONS_00155392	Lus10024761.g.BGIv1.0;Lus10024755.g.BGIv1.0;Lus10024767.g.BGIv1.0;Lus10024762.g.BGIv1.0;Lus10024752.g.BGIv1.0;Lus10024754.g.BGIv1.0;Lus10024756.g.BGIv1.0;Lus10024766.g.BGIv1.0;Lus10024765.g.BGIv1.0;Lus10024757.g.BGIv1.0;Lus10024758.g.BGIv1.0;Lus10024759.g.BGIv1.0;Lus10024760.g.BGIv1.0;Lus10024753.g.BGIv1.0;Lus10024764.g.BGIv1.0;Lus10024763.g.BGIv1.0
TCONS_00185940	Lus10014640.g.BGIv1.0;Lus10014643.g.BGIv1.0;Lus10014638.g.BGIv1.0;Lus10014639.g.BGIv1.0;Lus10014644.g.BGIv1.0;Lus10014636.g.BGIv1.0;Lus10014637.g.BGIv1.0;Lus10014641.g.BGIv1.0;Lus10014642.g.BGIv1.0;Lus10014635.g.BGIv1.0
TCONS_00015089	Lus10021789.g.BGIv1.0;Lus10021784.g.BGIv1.0;Lus10021800.g.BGIv1.0;Lus10021801.g.BGIv1.0;Lus10021795.g.BGIv1.0;Lus10021796.g.BGIv1.0;Lus10021793.g.BGIv1.0;Lus10021786.g.BGIv1.0;Lus10021792.g.BGIv1.0;Lus10021790.g.BGIv1.0;Lus10021785.g.BGIv1.0;Lus10021783.g.BGIv1.0;Lus10021788.g.BGIv1.0;Lus10021794.g.BGIv1.0;Lus10021787.g.BGIv1.0;Lus10021798.g.BGIv1.0;Lus10021802.g.BGIv1.0;Lus10021799.g.BGIv1.0;Lus…
TCONS_00284960	Lus10013995.g.BGIv1.0;Lus10013983.g.BGIv1.0;Lus10013993.g.BGIv1.0;Lus10014001.g.BGIv1.0;Lus10013985.g.BGIv1.0;Lus10013972.g.BGIv1.0;Lus10013998.g.BGIv1.0;Lus10013976.g.BGIv1.0;Lus10013977.g.BGIv1.0;Lus10014003.g.BGIv1.0;Lus10013990.g.BGIv1.0;Lus10013970.g.BGIv1.0;Lus10014000.g.BGIv1.0;Lus10013986.g.BGIv1.0;Lus10013999.g.BGIv1.0;Lus10013975.g.BGIv1.0;Lus10014002.g.BGIv1.0;Lus10013974.g.BGIv1.0;Lus…
TCONS_00214555	Lus10024790.g.BGIv1.0;Lus10024804.g.BGIv1.0;Lus10024789.g.BGIv1.0;Lus10024792.g.BGIv1.0;Lus10024802.g.BGIv1.0;Lus10024803.g.BGIv1.0;Lus10024799.g.BGIv1.0;Lus10024794.g.BGIv1.0;Lus10024805.g.BGIv1.0;Lus10024800.g.BGIv1.0;Lus10024807.g.BGIv1.0;Lus10024796.g.BGIv1.0;Lus10024806.g.BGIv1.0;Lus10024798.g.BGIv1.0;Lus10024791.g.BGIv1.0;Lus10024793.g.BGIv1.0;Lus10024788.g.BGIv1.0;Lus10024795.g.BGIv1.0;Lus…
TCONS_00043416	Lus10018959.g.BGIv1.0;Lus10018957.g.BGIv1.0;Lus10018961.g.BGIv1.0;Lus10018958.g.BGIv1.0;Lus10018960.g.BGIv1.0
TCONS_00073467	Lus10023931.g.BGIv1.0;Lus10023940.g.BGIv1.0;Lus10023956.g.BGIv1.0;Lus10023977.g.BGIv1.0;Lus10023948.g.BGIv1.0;Lus10023966.g.BGIv1.0;Lus10023943.g.BGIv1.0;Lus10023975.g.BGIv1.0;Lus10023970.g.BGIv1.0;Lus10023944.g.BGIv1.0;Lus10023965.g.BGIv1.0;Lus10023962.g.BGIv1.0;Lus10023939.g.BGIv1.0;Lus10023949.g.BGIv1.0;Lus10023964.g.BGIv1.0;Lus10023969.g.BGIv1.0;Lus10023951.g.BGIv1.0;Lus10023942.g.BGIv1.0;Lus…
TCONS_00219185	Lus10033359.g.BGIv1.0;Lus10033363.g.BGIv1.0;Lus10033367.g.BGIv1.0;Lus10033346.g.BGIv1.0;Lus10033355.g.BGIv1.0;Lus10033339.g.BGIv1.0;Lus10033347.g.BGIv1.0;Lus10033348.g.BGIv1.0;Lus10033353.g.BGIv1.0;Lus10033362.g.BGIv1.0;Lus10033345.g.BGIv1.0;Lus10033343.g.BGIv1.0;Lus10033356.g.BGIv1.0;Lus10033361.g.BGIv1.0;Lus10033352.g.BGIv1.0;Lus10033360.g.BGIv1.0;Lus10033358.g.BGIv1.0;Lus10033338.g.BGIv1.0;Lus…
TCONS_00244589	Lus10008424.g.BGIv1.0;Lus10008423.g.BGIv1.0;Lus10008429.g.BGIv1.0;Lus10008427.g.BGIv1.0;Lus10008440.g.BGIv1.0;Lus10008434.g.BGIv1.0;Lus10008432.g.BGIv1.0;Lus10008420.g.BGIv1.0;Lus10008421.g.BGIv1.0;Lus10008442.g.BGIv1.0;Lus10008425.g.BGIv1.0;Lus10008443.g.BGIv1.0;Lus10008436.g.BGIv1.0;Lus10008430.g.BGIv1.0;Lus10008441.g.BGIv1.0;Lus10008438.g.BGIv1.0;Lus10008444.g.BGIv1.0;Lus10008439.g.BGIv1.0;Lus…
TCONS_00090727	Lus10007047.g.BGIv1.0;Lus10007030.g.BGIv1.0;Lus10007042.g.BGIv1.0;Lus10007049.g.BGIv1.0;Lus10007038.g.BGIv1.0;Lus10007031.g.BGIv1.0;Lus10007034.g.BGIv1.0;Lus10007035.g.BGIv1.0;Lus10007027.g.BGIv1.0;Lus10007033.g.BGIv1.0;Lus10007025.g.BGIv1.0;Lus10007023.g.BGIv1.0;Lus10007040.g.BGIv1.0;Lus10007046.g.BGIv1.0;Lus10007044.g.BGIv1.0;Lus10007043.g.BGIv1.0;Lus10007028.g.BGIv1.0;Lus10007037.g.BGIv1.0;Lus…
TCONS_00271631	Lus10013059.g.BGIv1.0;Lus10013071.g.BGIv1.0;Lus10013052.g.BGIv1.0;Lus10013046.g.BGIv1.0;Lus10013073.g.BGIv1.0;Lus10013054.g.BGIv1.0;Lus10013065.g.BGIv1.0;Lus10013063.g.BGIv1.0;Lus10013053.g.BGIv1.0;Lus10013072.g.BGIv1.0;Lus10013048.g.BGIv1.0;Lus10013068.g.BGIv1.0;Lus10013051.g.BGIv1.0;Lus10013050.g.BGIv1.0;Lus10013047.g.BGIv1.0;Lus10013070.g.BGIv1.0;Lus10013060.g.BGIv1.0;Lus10013057.g.BGIv1.0;Lus…
TCONS_00238940	Lus10010194.g.BGIv1.0;Lus10010202.g.BGIv1.0;Lus10010207.g.BGIv1.0;Lus10010196.g.BGIv1.0;Lus10010199.g.BGIv1.0;Lus10010180.g.BGIv1.0;Lus10010169.g.BGIv1.0;Lus10010186.g.BGIv1.0;Lus10010190.g.BGIv1.0;Lus10010183.g.BGIv1.0;Lus10010198.g.BGIv1.0;Lus10010191.g.BGIv1.0;Lus10010204.g.BGIv1.0;Lus10010182.g.BGIv1.0;Lus10010175.g.BGIv1.0;Lus10010173.g.BGIv1.0;Lus10010184.g.BGIv1.0;Lus10010179.g.BGIv1.0;Lus…
TCONS_00194972	Lus10019704.g.BGIv1.0;Lus10019680.g.BGIv1.0;Lus10019696.g.BGIv1.0;Lus10019700.g.BGIv1.0;Lus10019679.g.BGIv1.0;Lus10019682.g.BGIv1.0;Lus10019703.g.BGIv1.0;Lus10019688.g.BGIv1.0;Lus10019676.g.BGIv1.0;Lus10019706.g.BGIv1.0;Lus10019675.g.BGIv1.0;Lus10019689.g.BGIv1.0;Lus10019681.g.BGIv1.0;Lus10019695.g.BGIv1.0;Lus10019691.g.BGIv1.0;Lus10019678.g.BGIv1.0;Lus10019701.g.BGIv1.0;Lus10019697.g.BGIv1.0;Lus…
TCONS_00191783	Lus10029737.g.BGIv1.0;Lus10029734.g.BGIv1.0;Lus10029712.g.BGIv1.0;Lus10029719.g.BGIv1.0;Lus10029735.g.BGIv1.0;Lus10029729.g.BGIv1.0;Lus10029728.g.BGIv1.0;Lus10029706.g.BGIv1.0;Lus10029739.g.BGIv1.0;Lus10029733.g.BGIv1.0;Lus10029717.g.BGIv1.0;Lus10029718.g.BGIv1.0;Lus10029710.g.BGIv1.0;Lus10029724.g.BGIv1.0;Lus10029736.g.BGIv1.0;Lus10029711.g.BGIv1.0;Lus10029722.g.BGIv1.0;Lus10029740.g.BGIv1.0;Lus…
TCONS_00157618	Lus10028243.g.BGIv1.0;Lus10028239.g.BGIv1.0;Lus10028248.g.BGIv1.0;Lus10028245.g.BGIv1.0;Lus10028246.g.BGIv1.0;Lus10028250.g.BGIv1.0;Lus10028227.g.BGIv1.0;Lus10028244.g.BGIv1.0;Lus10028232.g.BGIv1.0;Lus10028231.g.BGIv1.0;Lus10028235.g.BGIv1.0;Lus10028228.g.BGIv1.0;Lus10028247.g.BGIv1.0;Lus10028226.g.BGIv1.0;Lus10028238.g.BGIv1.0;Lus10028249.g.BGIv1.0;Lus10028236.g.BGIv1.0;Lus10028234.g.BGIv1.0;Lus…
TCONS_00232568	Lus10005849.g.BGIv1.0;Lus10005846.g.BGIv1.0;Lus10005848.g.BGIv1.0;Lus10005851.g.BGIv1.0;Lus10005852.g.BGIv1.0;Lus10005847.g.BGIv1.0;Lus10005850.g.BGIv1.0
TCONS_00036019	Lus10006130.g.BGIv1.0;Lus10006132.g.BGIv1.0;Lus10006131.g.BGIv1.0
TCONS_00205037	Lus10018693.g.BGIv1.0;Lus10018712.g.BGIv1.0;Lus10018698.g.BGIv1.0;Lus10018704.g.BGIv1.0;Lus10018726.g.BGIv1.0;Lus10018690.g.BGIv1.0;Lus10018699.g.BGIv1.0;Lus10018691.g.BGIv1.0;Lus10018702.g.BGIv1.0;Lus10018692.g.BGIv1.0;Lus10018703.g.BGIv1.0;Lus10018723.g.BGIv1.0;Lus10018715.g.BGIv1.0;Lus10018713.g.BGIv1.0;Lus10018706.g.BGIv1.0;Lus10018724.g.BGIv1.0;Lus10018709.g.BGIv1.0;Lus10018696.g.BGIv1.0;Lus…
TCONS_00018808	Lus10021244.g.BGIv1.0;Lus10021258.g.BGIv1.0;Lus10021247.g.BGIv1.0;Lus10021262.g.BGIv1.0;Lus10021242.g.BGIv1.0;Lus10021251.g.BGIv1.0;Lus10021231.g.BGIv1.0;Lus10021236.g.BGIv1.0;Lus10021233.g.BGIv1.0;Lus10021248.g.BGIv1.0;Lus10021250.g.BGIv1.0;Lus10021232.g.BGIv1.0;Lus10021239.g.BGIv1.0;Lus10021229.g.BGIv1.0;Lus10021260.g.BGIv1.0;Lus10021261.g.BGIv1.0;Lus10021238.g.BGIv1.0;Lus10021246.g.BGIv1.0;Lus…
TCONS_00154847	Lus10026152.g.BGIv1.0;Lus10026172.g.BGIv1.0;Lus10026151.g.BGIv1.0;Lus10026147.g.BGIv1.0;Lus10026161.g.BGIv1.0;Lus10026165.g.BGIv1.0;Lus10026163.g.BGIv1.0;Lus10026157.g.BGIv1.0;Lus10026171.g.BGIv1.0;Lus10026162.g.BGIv1.0;Lus10026160.g.BGIv1.0;Lus10026148.g.BGIv1.0;Lus10026166.g.BGIv1.0;Lus10026164.g.BGIv1.0;Lus10026154.g.BGIv1.0;Lus10026167.g.BGIv1.0;Lus10026169.g.BGIv1.0;Lus10026159.g.BGIv1.0;Lus…
TCONS_00091732	Lus10001834.g.BGIv1.0;Lus10001836.g.BGIv1.0;Lus10001835.g.BGIv1.0;Lus10001844.g.BGIv1.0;Lus10001839.g.BGIv1.0;Lus10001841.g.BGIv1.0;Lus10001842.g.BGIv1.0;Lus10001837.g.BGIv1.0;Lus10001838.g.BGIv1.0;Lus10001845.g.BGIv1.0;Lus10001840.g.BGIv1.0;Lus10001843.g.BGIv1.0
TCONS_00104445	Lus10013084.g.BGIv1.0;Lus10013079.g.BGIv1.0;Lus10013075.g.BGIv1.0;Lus10013083.g.BGIv1.0;Lus10013082.g.BGIv1.0;Lus10013080.g.BGIv1.0;Lus10013078.g.BGIv1.0;Lus10013081.g.BGIv1.0;Lus10013074.g.BGIv1.0;Lus10013077.g.BGIv1.0;Lus10013085.g.BGIv1.0;Lus10013076.g.BGIv1.0
TCONS_00308105	Lus10016247.g.BGIv1.0;Lus10016248.g.BGIv1.0;Lus10016256.g.BGIv1.0;Lus10016226.g.BGIv1.0;Lus10016242.g.BGIv1.0;Lus10016237.g.BGIv1.0;Lus10016255.g.BGIv1.0;Lus10016243.g.BGIv1.0;Lus10016233.g.BGIv1.0;Lus10016241.g.BGIv1.0;Lus10016251.g.BGIv1.0;Lus10016252.g.BGIv1.0;Lus10016229.g.BGIv1.0;Lus10016236.g.BGIv1.0;Lus10016240.g.BGIv1.0;Lus10016239.g.BGIv1.0;Lus10016246.g.BGIv1.0;Lus10016230.g.BGIv1.0;Lus…
TCONS_00310122	Lus10031326.g.BGIv1.0;Lus10031323.g.BGIv1.0;Lus10031335.g.BGIv1.0;Lus10031331.g.BGIv1.0;Lus10031346.g.BGIv1.0;Lus10031327.g.BGIv1.0;Lus10031330.g.BGIv1.0;Lus10031337.g.BGIv1.0;Lus10031342.g.BGIv1.0;Lus10031324.g.BGIv1.0;Lus10031347.g.BGIv1.0;Lus10031345.g.BGIv1.0;Lus10031328.g.BGIv1.0;Lus10031343.g.BGIv1.0;Lus10031329.g.BGIv1.0;Lus10031334.g.BGIv1.0;Lus10031349.g.BGIv1.0;Lus10031341.g.BGIv1.0;Lus…
TCONS_00211609	Lus10022547.g.BGIv1.0;Lus10022540.g.BGIv1.0;Lus10022546.g.BGIv1.0;Lus10022541.g.BGIv1.0;Lus10022545.g.BGIv1.0;Lus10022538.g.BGIv1.0;Lus10022544.g.BGIv1.0;Lus10022542.g.BGIv1.0;Lus10022548.g.BGIv1.0;Lus10022539.g.BGIv1.0;Lus10022549.g.BGIv1.0;Lus10022537.g.BGIv1.0
TCONS_00037346	Lus10004844.g.BGIv1.0;Lus10004845.g.BGIv1.0;Lus10004842.g.BGIv1.0;Lus10004841.g.BGIv1.0;Lus10004843.g.BGIv1.0
TCONS_00232607	Lus10005851.g.BGIv1.0;Lus10005848.g.BGIv1.0;Lus10005846.g.BGIv1.0;Lus10005849.g.BGIv1.0;Lus10005850.g.BGIv1.0;Lus10005852.g.BGIv1.0;Lus10005847.g.BGIv1.0
TCONS_00061552	Lus10008246.g.BGIv1.0;Lus10008231.g.BGIv1.0;Lus10008243.g.BGIv1.0;Lus10008240.g.BGIv1.0;Lus10008248.g.BGIv1.0;Lus10008237.g.BGIv1.0;Lus10008232.g.BGIv1.0;Lus10008244.g.BGIv1.0;Lus10008242.g.BGIv1.0;Lus10008234.g.BGIv1.0;Lus10008245.g.BGIv1.0;Lus10008235.g.BGIv1.0;Lus10008239.g.BGIv1.0;Lus10008233.g.BGIv1.0;Lus10008236.g.BGIv1.0;Lus10008247.g.BGIv1.0;Lus10008241.g.BGIv1.0;Lus10008238.g.BGIv1.0
TCONS_00284763	Lus10013990.g.BGIv1.0;Lus10014003.g.BGIv1.0;Lus10014009.g.BGIv1.0;Lus10013997.g.BGIv1.0;Lus10013998.g.BGIv1.0;Lus10014011.g.BGIv1.0;Lus10014005.g.BGIv1.0;Lus10014007.g.BGIv1.0;Lus10014001.g.BGIv1.0;Lus10014008.g.BGIv1.0;Lus10014010.g.BGIv1.0;Lus10013993.g.BGIv1.0;Lus10013995.g.BGIv1.0;Lus10013991.g.BGIv1.0;Lus10014004.g.BGIv1.0;Lus10014006.g.BGIv1.0;Lus10013989.g.BGIv1.0;Lus10013994.g.BGIv1.0;Lus…
TCONS_00244499	Lus10008420.g.BGIv1.0;Lus10008440.g.BGIv1.0;Lus10008434.g.BGIv1.0;Lus10008432.g.BGIv1.0;Lus10008427.g.BGIv1.0;Lus10008429.g.BGIv1.0;Lus10008423.g.BGIv1.0;Lus10008424.g.BGIv1.0;Lus10008428.g.BGIv1.0;Lus10008433.g.BGIv1.0;Lus10008437.g.BGIv1.0;Lus10008431.g.BGIv1.0;Lus10008426.g.BGIv1.0;Lus10008439.g.BGIv1.0;Lus10008445.g.BGIv1.0;Lus10008422.g.BGIv1.0;Lus10008441.g.BGIv1.0;Lus10008444.g.BGIv1.0;Lus…
TCONS_00281520	Lus10022894.g.BGIv1.0;Lus10022885.g.BGIv1.0;Lus10022865.g.BGIv1.0;Lus10022877.g.BGIv1.0;Lus10022882.g.BGIv1.0;Lus10022896.g.BGIv1.0;Lus10022909.g.BGIv1.0;Lus10022904.g.BGIv1.0;Lus10022886.g.BGIv1.0;Lus10022897.g.BGIv1.0;Lus10022868.g.BGIv1.0;Lus10022892.g.BGIv1.0;Lus10022866.g.BGIv1.0;Lus10022869.g.BGIv1.0;Lus10022873.g.BGIv1.0;Lus10022887.g.BGIv1.0;Lus10022895.g.BGIv1.0;Lus10022898.g.BGIv1.0;Lus…
TCONS_00285277	Lus10006075.g.BGIv1.0;Lus10006072.g.BGIv1.0;Lus10006076.g.BGIv1.0;Lus10006070.g.BGIv1.0;Lus10006080.g.BGIv1.0;Lus10006079.g.BGIv1.0;Lus10006071.g.BGIv1.0;Lus10006078.g.BGIv1.0;Lus10006081.g.BGIv1.0;Lus10006062.g.BGIv1.0;Lus10006068.g.BGIv1.0;Lus10006067.g.BGIv1.0;Lus10006069.g.BGIv1.0;Lus10006077.g.BGIv1.0;Lus10006066.g.BGIv1.0;Lus10006064.g.BGIv1.0;Lus10006073.g.BGIv1.0;Lus10006063.g.BGIv1.0;Lus…
TCONS_00213536	Lus10027323.g.BGIv1.0;Lus10027315.g.BGIv1.0;Lus10027306.g.BGIv1.0;Lus10027338.g.BGIv1.0;Lus10027327.g.BGIv1.0;Lus10027296.g.BGIv1.0;Lus10027303.g.BGIv1.0;Lus10027304.g.BGIv1.0;Lus10027311.g.BGIv1.0;Lus10027307.g.BGIv1.0;Lus10027289.g.BGIv1.0;Lus10027318.g.BGIv1.0;Lus10027292.g.BGIv1.0;Lus10027294.g.BGIv1.0;Lus10027321.g.BGIv1.0;Lus10027308.g.BGIv1.0;Lus10027331.g.BGIv1.0;Lus10027295.g.BGIv1.0;Lus…
TCONS_00155408	Lus10024750.g.BGIv1.0;Lus10024744.g.BGIv1.0;Lus10024746.g.BGIv1.0;Lus10024749.g.BGIv1.0;Lus10024743.g.BGIv1.0;Lus10024745.g.BGIv1.0;Lus10024741.g.BGIv1.0;Lus10024748.g.BGIv1.0;Lus10024753.g.BGIv1.0;Lus10024747.g.BGIv1.0;Lus10024742.g.BGIv1.0;Lus10024752.g.BGIv1.0;Lus10024754.g.BGIv1.0;Lus10024755.g.BGIv1.0
TCONS_00226815	Lus10008353.g.BGIv1.0;Lus10008348.g.BGIv1.0;Lus10008356.g.BGIv1.0;Lus10008350.g.BGIv1.0;Lus10008352.g.BGIv1.0;Lus10008351.g.BGIv1.0;Lus10008358.g.BGIv1.0;Lus10008357.g.BGIv1.0;Lus10008355.g.BGIv1.0;Lus10008349.g.BGIv1.0;Lus10008359.g.BGIv1.0;Lus10008354.g.BGIv1.0;Lus10008347.g.BGIv1.0
TCONS_00245586	Lus10021441.g.BGIv1.0;Lus10021433.g.BGIv1.0;Lus10021432.g.BGIv1.0;Lus10021427.g.BGIv1.0;Lus10021435.g.BGIv1.0;Lus10021448.g.BGIv1.0;Lus10021420.g.BGIv1.0;Lus10021437.g.BGIv1.0;Lus10021424.g.BGIv1.0;Lus10021422.g.BGIv1.0;Lus10021442.g.BGIv1.0;Lus10021450.g.BGIv1.0;Lus10021438.g.BGIv1.0;Lus10021447.g.BGIv1.0;Lus10021426.g.BGIv1.0;Lus10021439.g.BGIv1.0;Lus10021430.g.BGIv1.0;Lus10021429.g.BGIv1.0;Lus…
TCONS_00313630	Lus10002029.g.BGIv1.0;Lus10002025.g.BGIv1.0;Lus10002022.g.BGIv1.0;Lus10002034.g.BGIv1.0;Lus10002030.g.BGIv1.0;Lus10002023.g.BGIv1.0;Lus10002017.g.BGIv1.0;Lus10002019.g.BGIv1.0;Lus10002013.g.BGIv1.0;Lus10002032.g.BGIv1.0;Lus10002033.g.BGIv1.0;Lus10002016.g.BGIv1.0;Lus10002015.g.BGIv1.0;Lus10002018.g.BGIv1.0;Lus10002031.g.BGIv1.0;Lus10002024.g.BGIv1.0;Lus10002021.g.BGIv1.0;Lus10002027.g.BGIv1.0;Lus…
TCONS_00242050	Lus10012811.g.BGIv1.0;Lus10012790.g.BGIv1.0;Lus10012791.g.BGIv1.0;Lus10012810.g.BGIv1.0;Lus10012807.g.BGIv1.0;Lus10012795.g.BGIv1.0;Lus10012806.g.BGIv1.0;Lus10012792.g.BGIv1.0;Lus10012812.g.BGIv1.0;Lus10012802.g.BGIv1.0;Lus10012799.g.BGIv1.0;Lus10012797.g.BGIv1.0;Lus10012798.g.BGIv1.0;Lus10012809.g.BGIv1.0;Lus10012808.g.BGIv1.0;Lus10012793.g.BGIv1.0;Lus10012803.g.BGIv1.0;Lus10012796.g.BGIv1.0;Lus…
TCONS_00253485	Lus10026872.g.BGIv1.0;Lus10026870.g.BGIv1.0;Lus10026851.g.BGIv1.0;Lus10026863.g.BGIv1.0;Lus10026879.g.BGIv1.0;Lus10026857.g.BGIv1.0;Lus10026856.g.BGIv1.0;Lus10026859.g.BGIv1.0;Lus10026865.g.BGIv1.0;Lus10026849.g.BGIv1.0;Lus10026853.g.BGIv1.0;Lus10026862.g.BGIv1.0;Lus10026850.g.BGIv1.0;Lus10026871.g.BGIv1.0;Lus10026860.g.BGIv1.0;Lus10026868.g.BGIv1.0;Lus10026848.g.BGIv1.0;Lus10026852.g.BGIv1.0;Lus…
TCONS_00234349	Lus10036519.g.BGIv1.0;Lus10036543.g.BGIv1.0;Lus10036514.g.BGIv1.0;Lus10036539.g.BGIv1.0;Lus10036535.g.BGIv1.0;Lus10036518.g.BGIv1.0;Lus10036530.g.BGIv1.0;Lus10036526.g.BGIv1.0;Lus10036517.g.BGIv1.0;Lus10036547.g.BGIv1.0;Lus10036522.g.BGIv1.0;Lus10036529.g.BGIv1.0;Lus10036534.g.BGIv1.0;Lus10036532.g.BGIv1.0;Lus10036536.g.BGIv1.0;Lus10036513.g.BGIv1.0;Lus10036528.g.BGIv1.0;Lus10036540.g.BGIv1.0;Lus…
TCONS_00274089	Lus10035876.g.BGIv1.0;Lus10035867.g.BGIv1.0;Lus10035872.g.BGIv1.0;Lus10035875.g.BGIv1.0;Lus10035893.g.BGIv1.0;Lus10035882.g.BGIv1.0;Lus10035896.g.BGIv1.0;Lus10035871.g.BGIv1.0;Lus10035904.g.BGIv1.0;Lus10035888.g.BGIv1.0;Lus10035866.g.BGIv1.0;Lus10035863.g.BGIv1.0;Lus10035885.g.BGIv1.0;Lus10035900.g.BGIv1.0;Lus10035897.g.BGIv1.0;Lus10035889.g.BGIv1.0;Lus10035874.g.BGIv1.0;Lus10035895.g.BGIv1.0;Lus…
TCONS_00280031	Lus10031738.g.BGIv1.0;Lus10031754.g.BGIv1.0;Lus10031766.g.BGIv1.0;Lus10031762.g.BGIv1.0;Lus10031743.g.BGIv1.0;Lus10031728.g.BGIv1.0;Lus10031763.g.BGIv1.0;Lus10031755.g.BGIv1.0;Lus10031749.g.BGIv1.0;Lus10031736.g.BGIv1.0;Lus10031750.g.BGIv1.0;Lus10031731.g.BGIv1.0;Lus10031751.g.BGIv1.0;Lus10031729.g.BGIv1.0;Lus10031732.g.BGIv1.0;Lus10031752.g.BGIv1.0;Lus10031741.g.BGIv1.0;Lus10031759.g.BGIv1.0;Lus…
TCONS_00148007	Lus10036738.g.BGIv1.0;Lus10036732.g.BGIv1.0;Lus10036727.g.BGIv1.0;Lus10036737.g.BGIv1.0;Lus10036733.g.BGIv1.0;Lus10036718.g.BGIv1.0;Lus10036735.g.BGIv1.0;Lus10036720.g.BGIv1.0;Lus10036730.g.BGIv1.0;Lus10036722.g.BGIv1.0;Lus10036739.g.BGIv1.0;Lus10036728.g.BGIv1.0;Lus10036731.g.BGIv1.0;Lus10036729.g.BGIv1.0;Lus10036723.g.BGIv1.0;Lus10036721.g.BGIv1.0;Lus10036715.g.BGIv1.0;Lus10036717.g.BGIv1.0;Lus…
TCONS_00211624	Lus10022547.g.BGIv1.0;Lus10022540.g.BGIv1.0;Lus10022546.g.BGIv1.0;Lus10022538.g.BGIv1.0;Lus10022545.g.BGIv1.0;Lus10022541.g.BGIv1.0;Lus10022539.g.BGIv1.0;Lus10022548.g.BGIv1.0;Lus10022542.g.BGIv1.0;Lus10022544.g.BGIv1.0;Lus10022537.g.BGIv1.0;Lus10022549.g.BGIv1.0
TCONS_00052642	Lus10039773.g.BGIv1.0;Lus10039763.g.BGIv1.0;Lus10039778.g.BGIv1.0;Lus10039785.g.BGIv1.0;Lus10039775.g.BGIv1.0;Lus10039797.g.BGIv1.0;Lus10039758.g.BGIv1.0;Lus10039767.g.BGIv1.0;Lus10039784.g.BGIv1.0;Lus10039780.g.BGIv1.0;Lus10039783.g.BGIv1.0;Lus10039765.g.BGIv1.0;Lus10039774.g.BGIv1.0;Lus10039786.g.BGIv1.0;Lus10039761.g.BGIv1.0;Lus10039762.g.BGIv1.0;Lus10039796.g.BGIv1.0;Lus10039760.g.BGIv1.0;Lus…
TCONS_00022243	Lus10005881.g.BGIv1.0;Lus10005878.g.BGIv1.0;Lus10005889.g.BGIv1.0;Lus10005888.g.BGIv1.0;Lus10005879.g.BGIv1.0;Lus10005897.g.BGIv1.0;Lus10005894.g.BGIv1.0;Lus10005901.g.BGIv1.0;Lus10005886.g.BGIv1.0;Lus10005902.g.BGIv1.0;Lus10005876.g.BGIv1.0;Lus10005885.g.BGIv1.0;Lus10005903.g.BGIv1.0;Lus10005882.g.BGIv1.0;Lus10005891.g.BGIv1.0;Lus10005880.g.BGIv1.0;Lus10005895.g.BGIv1.0;Lus10005887.g.BGIv1.0;Lus…
TCONS_00080179	Lus10009743.g.BGIv1.0;Lus10009738.g.BGIv1.0;Lus10009739.g.BGIv1.0;Lus10009742.g.BGIv1.0;Lus10009737.g.BGIv1.0;Lus10009740.g.BGIv1.0;Lus10009741.g.BGIv1.0
TCONS_00207643	Lus10037125.g.BGIv1.0;Lus10037134.g.BGIv1.0;Lus10037109.g.BGIv1.0;Lus10037133.g.BGIv1.0;Lus10037146.g.BGIv1.0;Lus10037121.g.BGIv1.0;Lus10037130.g.BGIv1.0;Lus10037102.g.BGIv1.0;Lus10037103.g.BGIv1.0;Lus10037105.g.BGIv1.0;Lus10037119.g.BGIv1.0;Lus10037141.g.BGIv1.0;Lus10037139.g.BGIv1.0;Lus10037131.g.BGIv1.0;Lus10037108.g.BGIv1.0;Lus10037149.g.BGIv1.0;Lus10037106.g.BGIv1.0;Lus10037137.g.BGIv1.0;Lus…
TCONS_00047587	Lus10025648.g.BGIv1.0;Lus10025629.g.BGIv1.0;Lus10025641.g.BGIv1.0;Lus10025649.g.BGIv1.0;Lus10025652.g.BGIv1.0;Lus10025622.g.BGIv1.0;Lus10025624.g.BGIv1.0;Lus10025653.g.BGIv1.0;Lus10025651.g.BGIv1.0;Lus10025631.g.BGIv1.0;Lus10025623.g.BGIv1.0;Lus10025646.g.BGIv1.0;Lus10025630.g.BGIv1.0;Lus10025650.g.BGIv1.0;Lus10025654.g.BGIv1.0;Lus10025633.g.BGIv1.0;Lus10025634.g.BGIv1.0;Lus10025620.g.BGIv1.0;Lus…
TCONS_00122102	Lus10014250.g.BGIv1.0;Lus10014268.g.BGIv1.0;Lus10014271.g.BGIv1.0;Lus10014273.g.BGIv1.0;Lus10014270.g.BGIv1.0;Lus10014254.g.BGIv1.0;Lus10014244.g.BGIv1.0;Lus10014241.g.BGIv1.0;Lus10014246.g.BGIv1.0;Lus10014261.g.BGIv1.0;Lus10014260.g.BGIv1.0;Lus10014247.g.BGIv1.0;Lus10014243.g.BGIv1.0;Lus10014264.g.BGIv1.0;Lus10014249.g.BGIv1.0;Lus10014259.g.BGIv1.0;Lus10014256.g.BGIv1.0;Lus10014253.g.BGIv1.0;Lus…
TCONS_00220531	Lus10033341.g.BGIv1.0;Lus10033349.g.BGIv1.0;Lus10033365.g.BGIv1.0;Lus10033342.g.BGIv1.0;Lus10033350.g.BGIv1.0;Lus10033344.g.BGIv1.0;Lus10033366.g.BGIv1.0;Lus10033364.g.BGIv1.0;Lus10033340.g.BGIv1.0;Lus10033351.g.BGIv1.0;Lus10033338.g.BGIv1.0;Lus10033354.g.BGIv1.0;Lus10033357.g.BGIv1.0;Lus10033352.g.BGIv1.0;Lus10033361.g.BGIv1.0;Lus10033358.g.BGIv1.0;Lus10033360.g.BGIv1.0;Lus10033356.g.BGIv1.0;Lus…
TCONS_00036733	Lus10032846.g.BGIv1.0;Lus10032842.g.BGIv1.0;Lus10032835.g.BGIv1.0;Lus10032837.g.BGIv1.0;Lus10032834.g.BGIv1.0;Lus10032840.g.BGIv1.0;Lus10032838.g.BGIv1.0;Lus10032845.g.BGIv1.0;Lus10032839.g.BGIv1.0;Lus10032843.g.BGIv1.0;Lus10032841.g.BGIv1.0;Lus10032844.g.BGIv1.0;Lus10032836.g.BGIv1.0
TCONS_00135878	Lus10034040.g.BGIv1.0;Lus10034041.g.BGIv1.0;Lus10034030.g.BGIv1.0;Lus10034035.g.BGIv1.0;Lus10034032.g.BGIv1.0;Lus10034029.g.BGIv1.0;Lus10034042.g.BGIv1.0;Lus10034034.g.BGIv1.0;Lus10034039.g.BGIv1.0;Lus10034027.g.BGIv1.0;Lus10034037.g.BGIv1.0;Lus10034038.g.BGIv1.0;Lus10034028.g.BGIv1.0;Lus10034036.g.BGIv1.0;Lus10034031.g.BGIv1.0;Lus10034025.g.BGIv1.0;Lus10034026.g.BGIv1.0
TCONS_00172487	Lus10005713.g.BGIv1.0;Lus10005715.g.BGIv1.0;Lus10005716.g.BGIv1.0;Lus10005717.g.BGIv1.0;Lus10005714.g.BGIv1.0
TCONS_00116826	Lus10036300.g.BGIv1.0;Lus10036309.g.BGIv1.0;Lus10036312.g.BGIv1.0;Lus10036305.g.BGIv1.0;Lus10036299.g.BGIv1.0;Lus10036308.g.BGIv1.0;Lus10036301.g.BGIv1.0;Lus10036302.g.BGIv1.0;Lus10036310.g.BGIv1.0;Lus10036311.g.BGIv1.0;Lus10036307.g.BGIv1.0;Lus10036304.g.BGIv1.0;Lus10036303.g.BGIv1.0;Lus10036306.g.BGIv1.0
TCONS_00192084	Lus10029691.g.BGIv1.0;Lus10029707.g.BGIv1.0;Lus10029693.g.BGIv1.0;Lus10029715.g.BGIv1.0;Lus10029708.g.BGIv1.0;Lus10029716.g.BGIv1.0;Lus10029700.g.BGIv1.0;Lus10029725.g.BGIv1.0;Lus10029721.g.BGIv1.0;Lus10029714.g.BGIv1.0;Lus10029704.g.BGIv1.0;Lus10029713.g.BGIv1.0;Lus10029726.g.BGIv1.0;Lus10029702.g.BGIv1.0;Lus10029697.g.BGIv1.0;Lus10029701.g.BGIv1.0;Lus10029689.g.BGIv1.0;Lus10029723.g.BGIv1.0;Lus…
TCONS_00052023	Lus10039884.g.BGIv1.0;Lus10039874.g.BGIv1.0;Lus10039856.g.BGIv1.0;Lus10039887.g.BGIv1.0;Lus10039875.g.BGIv1.0;Lus10039890.g.BGIv1.0;Lus10039861.g.BGIv1.0;Lus10039885.g.BGIv1.0;Lus10039879.g.BGIv1.0;Lus10039897.g.BGIv1.0;Lus10039863.g.BGIv1.0;Lus10039877.g.BGIv1.0;Lus10039883.g.BGIv1.0;Lus10039894.g.BGIv1.0;Lus10039889.g.BGIv1.0;Lus10039892.g.BGIv1.0;Lus10039895.g.BGIv1.0;Lus10039860.g.BGIv1.0;Lus…
TCONS_00262688	Lus10015955.g.BGIv1.0;Lus10015953.g.BGIv1.0;Lus10015958.g.BGIv1.0;Lus10015954.g.BGIv1.0;Lus10015957.g.BGIv1.0;Lus10015956.g.BGIv1.0
TCONS_00251981	Lus10020382.g.BGIv1.0;Lus10020376.g.BGIv1.0;Lus10020380.g.BGIv1.0;Lus10020372.g.BGIv1.0;Lus10020409.g.BGIv1.0;Lus10020370.g.BGIv1.0;Lus10020386.g.BGIv1.0;Lus10020399.g.BGIv1.0;Lus10020367.g.BGIv1.0;Lus10020371.g.BGIv1.0;Lus10020403.g.BGIv1.0;Lus10020366.g.BGIv1.0;Lus10020411.g.BGIv1.0;Lus10020377.g.BGIv1.0;Lus10020385.g.BGIv1.0;Lus10020410.g.BGIv1.0;Lus10020407.g.BGIv1.0;Lus10020374.g.BGIv1.0;Lus…
TCONS_00220014	Lus10033237.g.BGIv1.0;Lus10033222.g.BGIv1.0;Lus10033239.g.BGIv1.0;Lus10033234.g.BGIv1.0;Lus10033231.g.BGIv1.0;Lus10033236.g.BGIv1.0;Lus10033219.g.BGIv1.0;Lus10033228.g.BGIv1.0;Lus10033220.g.BGIv1.0;Lus10033238.g.BGIv1.0;Lus10033223.g.BGIv1.0;Lus10033226.g.BGIv1.0;Lus10033225.g.BGIv1.0;Lus10033241.g.BGIv1.0;Lus10033230.g.BGIv1.0;Lus10033242.g.BGIv1.0;Lus10033227.g.BGIv1.0;Lus10033224.g.BGIv1.0;Lus…
TCONS_00173785	Lus10029405.g.BGIv1.0;Lus10029415.g.BGIv1.0;Lus10029438.g.BGIv1.0;Lus10029410.g.BGIv1.0;Lus10029418.g.BGIv1.0;Lus10029422.g.BGIv1.0;Lus10029426.g.BGIv1.0;Lus10029435.g.BGIv1.0;Lus10029416.g.BGIv1.0;Lus10029413.g.BGIv1.0;Lus10029408.g.BGIv1.0;Lus10029433.g.BGIv1.0;Lus10029437.g.BGIv1.0;Lus10029411.g.BGIv1.0;Lus10029407.g.BGIv1.0;Lus10029432.g.BGIv1.0;Lus10029414.g.BGIv1.0;Lus10029412.g.BGIv1.0;Lus…
TCONS_00284920	Lus10013929.g.BGIv1.0;Lus10013916.g.BGIv1.0;Lus10013932.g.BGIv1.0;Lus10013909.g.BGIv1.0;Lus10013917.g.BGIv1.0;Lus10013931.g.BGIv1.0;Lus10013907.g.BGIv1.0;Lus10013906.g.BGIv1.0;Lus10013925.g.BGIv1.0;Lus10013927.g.BGIv1.0;Lus10013936.g.BGIv1.0;Lus10013918.g.BGIv1.0;Lus10013904.g.BGIv1.0;Lus10013911.g.BGIv1.0;Lus10013934.g.BGIv1.0;Lus10013921.g.BGIv1.0;Lus10013908.g.BGIv1.0;Lus10013910.g.BGIv1.0;Lus…
TCONS_00088799	Lus10012746.g.BGIv1.0;Lus10012735.g.BGIv1.0;Lus10012738.g.BGIv1.0;Lus10012758.g.BGIv1.0;Lus10012739.g.BGIv1.0;Lus10012754.g.BGIv1.0;Lus10012741.g.BGIv1.0;Lus10012733.g.BGIv1.0;Lus10012756.g.BGIv1.0;Lus10012740.g.BGIv1.0;Lus10012755.g.BGIv1.0;Lus10012742.g.BGIv1.0;Lus10012736.g.BGIv1.0;Lus10012750.g.BGIv1.0;Lus10012751.g.BGIv1.0;Lus10012744.g.BGIv1.0;Lus10012753.g.BGIv1.0;Lus10012734.g.BGIv1.0;Lus…
TCONS_00140681	Lus10020973.g.BGIv1.0;Lus10020971.g.BGIv1.0;Lus10020974.g.BGIv1.0;Lus10020969.g.BGIv1.0;Lus10020972.g.BGIv1.0;Lus10020970.g.BGIv1.0
TCONS_00155605	Lus10009766.g.BGIv1.0;Lus10009767.g.BGIv1.0;Lus10009768.g.BGIv1.0
TCONS_00229276	Lus10028889.g.BGIv1.0;Lus10028899.g.BGIv1.0;Lus10028895.g.BGIv1.0;Lus10028905.g.BGIv1.0;Lus10028907.g.BGIv1.0;Lus10028875.g.BGIv1.0;Lus10028872.g.BGIv1.0;Lus10028887.g.BGIv1.0;Lus10028885.g.BGIv1.0;Lus10028893.g.BGIv1.0;Lus10028900.g.BGIv1.0;Lus10028870.g.BGIv1.0;Lus10028888.g.BGIv1.0;Lus10028898.g.BGIv1.0;Lus10028902.g.BGIv1.0;Lus10028876.g.BGIv1.0;Lus10028879.g.BGIv1.0;Lus10028896.g.BGIv1.0;Lus…
TCONS_00203142	Lus10020198.g.BGIv1.0;Lus10020222.g.BGIv1.0;Lus10020219.g.BGIv1.0;Lus10020195.g.BGIv1.0;Lus10020204.g.BGIv1.0;Lus10020211.g.BGIv1.0;Lus10020193.g.BGIv1.0;Lus10020223.g.BGIv1.0;Lus10020190.g.BGIv1.0;Lus10020215.g.BGIv1.0;Lus10020192.g.BGIv1.0;Lus10020217.g.BGIv1.0;Lus10020214.g.BGIv1.0;Lus10020224.g.BGIv1.0;Lus10020212.g.BGIv1.0;Lus10020221.g.BGIv1.0;Lus10020207.g.BGIv1.0;Lus10020206.g.BGIv1.0;Lus…
TCONS_00199290	Lus10012925.g.BGIv1.0;Lus10012916.g.BGIv1.0;Lus10012920.g.BGIv1.0;Lus10012918.g.BGIv1.0;Lus10012927.g.BGIv1.0;Lus10012926.g.BGIv1.0;Lus10012924.g.BGIv1.0;Lus10012913.g.BGIv1.0;Lus10012923.g.BGIv1.0;Lus10012922.g.BGIv1.0;Lus10012919.g.BGIv1.0;Lus10012928.g.BGIv1.0;Lus10012917.g.BGIv1.0;Lus10012921.g.BGIv1.0
TCONS_00192167	Lus10029703.g.BGIv1.0;Lus10029711.g.BGIv1.0;Lus10029705.g.BGIv1.0;Lus10029722.g.BGIv1.0;Lus10029690.g.BGIv1.0;Lus10029696.g.BGIv1.0;Lus10029694.g.BGIv1.0;Lus10029717.g.BGIv1.0;Lus10029710.g.BGIv1.0;Lus10029718.g.BGIv1.0;Lus10029724.g.BGIv1.0;Lus10029729.g.BGIv1.0;Lus10029728.g.BGIv1.0;Lus10029706.g.BGIv1.0;Lus10029698.g.BGIv1.0;Lus10029695.g.BGIv1.0;Lus10029712.g.BGIv1.0;Lus10029719.g.BGIv1.0;Lus…
TCONS_00196166	Lus10035141.g.BGIv1.0;Lus10035147.g.BGIv1.0;Lus10035157.g.BGIv1.0;Lus10035146.g.BGIv1.0;Lus10035165.g.BGIv1.0;Lus10035167.g.BGIv1.0;Lus10035139.g.BGIv1.0;Lus10035156.g.BGIv1.0;Lus10035164.g.BGIv1.0;Lus10035149.g.BGIv1.0;Lus10035154.g.BGIv1.0;Lus10035175.g.BGIv1.0;Lus10035144.g.BGIv1.0;Lus10035142.g.BGIv1.0;Lus10035145.g.BGIv1.0;Lus10035153.g.BGIv1.0;Lus10035171.g.BGIv1.0;Lus10035140.g.BGIv1.0;Lus…
TCONS_00075462	Lus10016408.g.BGIv1.0;Lus10016428.g.BGIv1.0;Lus10016433.g.BGIv1.0;Lus10016421.g.BGIv1.0;Lus10016405.g.BGIv1.0;Lus10016412.g.BGIv1.0;Lus10016430.g.BGIv1.0;Lus10016431.g.BGIv1.0;Lus10016432.g.BGIv1.0;Lus10016403.g.BGIv1.0;Lus10016409.g.BGIv1.0;Lus10016427.g.BGIv1.0;Lus10016407.g.BGIv1.0;Lus10016423.g.BGIv1.0;Lus10016406.g.BGIv1.0;Lus10016424.g.BGIv1.0;Lus10016400.g.BGIv1.0;Lus10016434.g.BGIv1.0;Lus…
TCONS_00225253	Lus10017351.g.BGIv1.0;Lus10017318.g.BGIv1.0;Lus10017350.g.BGIv1.0;Lus10017322.g.BGIv1.0;Lus10017323.g.BGIv1.0;Lus10017347.g.BGIv1.0;Lus10017338.g.BGIv1.0;Lus10017329.g.BGIv1.0;Lus10017352.g.BGIv1.0;Lus10017330.g.BGIv1.0;Lus10017337.g.BGIv1.0;Lus10017346.g.BGIv1.0;Lus10017320.g.BGIv1.0;Lus10017343.g.BGIv1.0;Lus10017349.g.BGIv1.0;Lus10017315.g.BGIv1.0;Lus10017324.g.BGIv1.0;Lus10017356.g.BGIv1.0;Lus…
TCONS_00012247	Lus10007266.g.BGIv1.0;Lus10007252.g.BGIv1.0;Lus10007256.g.BGIv1.0;Lus10007262.g.BGIv1.0;Lus10007265.g.BGIv1.0;Lus10007263.g.BGIv1.0;Lus10007258.g.BGIv1.0;Lus10007261.g.BGIv1.0;Lus10007253.g.BGIv1.0;Lus10007264.g.BGIv1.0;Lus10007254.g.BGIv1.0;Lus10007260.g.BGIv1.0;Lus10007257.g.BGIv1.0;Lus10007255.g.BGIv1.0
TCONS_00015859	Lus10003601.g.BGIv1.0;Lus10003600.g.BGIv1.0;Lus10003615.g.BGIv1.0;Lus10003608.g.BGIv1.0;Lus10003603.g.BGIv1.0;Lus10003611.g.BGIv1.0;Lus10003617.g.BGIv1.0;Lus10003604.g.BGIv1.0;Lus10003614.g.BGIv1.0;Lus10003613.g.BGIv1.0;Lus10003612.g.BGIv1.0;Lus10003618.g.BGIv1.0;Lus10003619.g.BGIv1.0;Lus10003599.g.BGIv1.0;Lus10003616.g.BGIv1.0;Lus10003610.g.BGIv1.0;Lus10003609.g.BGIv1.0;Lus10003605.g.BGIv1.0;Lus…
TCONS_00217774	Lus10011692.g.BGIv1.0;Lus10011693.g.BGIv1.0;Lus10011696.g.BGIv1.0;Lus10011694.g.BGIv1.0;Lus10011698.g.BGIv1.0;Lus10011697.g.BGIv1.0
TCONS_00181694	Lus10029050.g.BGIv1.0;Lus10029053.g.BGIv1.0;Lus10029023.g.BGIv1.0;Lus10029032.g.BGIv1.0;Lus10029025.g.BGIv1.0;Lus10029035.g.BGIv1.0;Lus10029024.g.BGIv1.0;Lus10029058.g.BGIv1.0;Lus10029039.g.BGIv1.0;Lus10029031.g.BGIv1.0;Lus10029049.g.BGIv1.0;Lus10029051.g.BGIv1.0;Lus10029043.g.BGIv1.0;Lus10029052.g.BGIv1.0;Lus10029041.g.BGIv1.0;Lus10029029.g.BGIv1.0;Lus10029040.g.BGIv1.0;Lus10029028.g.BGIv1.0;Lus…
TCONS_00239877	Lus10022688.g.BGIv1.0;Lus10022719.g.BGIv1.0;Lus10022686.g.BGIv1.0;Lus10022698.g.BGIv1.0;Lus10022712.g.BGIv1.0;Lus10022714.g.BGIv1.0;Lus10022700.g.BGIv1.0;Lus10022696.g.BGIv1.0;Lus10022682.g.BGIv1.0;Lus10022718.g.BGIv1.0;Lus10022717.g.BGIv1.0;Lus10022716.g.BGIv1.0;Lus10022715.g.BGIv1.0;Lus10022692.g.BGIv1.0;Lus10022704.g.BGIv1.0;Lus10022697.g.BGIv1.0;Lus10022676.g.BGIv1.0;Lus10022720.g.BGIv1.0;Lus…
TCONS_00253890	Lus10026856.g.BGIv1.0;Lus10026857.g.BGIv1.0;Lus10026859.g.BGIv1.0;Lus10026864.g.BGIv1.0;Lus10026876.g.BGIv1.0;Lus10026861.g.BGIv1.0;Lus10026877.g.BGIv1.0;Lus10026863.g.BGIv1.0;Lus10026872.g.BGIv1.0;Lus10026851.g.BGIv1.0;Lus10026870.g.BGIv1.0;Lus10026875.g.BGIv1.0;Lus10026854.g.BGIv1.0;Lus10026855.g.BGIv1.0;Lus10026869.g.BGIv1.0;Lus10026868.g.BGIv1.0;Lus10026848.g.BGIv1.0;Lus10026852.g.BGIv1.0;Lus…
TCONS_00090863	Lus10005600.g.BGIv1.0;Lus10005599.g.BGIv1.0;Lus10005601.g.BGIv1.0;Lus10005602.g.BGIv1.0;Lus10005598.g.BGIv1.0;Lus10005603.g.BGIv1.0;Lus10005597.g.BGIv1.0
TCONS_00022408	Lus10005881.g.BGIv1.0;Lus10005892.g.BGIv1.0;Lus10005889.g.BGIv1.0;Lus10005897.g.BGIv1.0;Lus10005894.g.BGIv1.0;Lus10005888.g.BGIv1.0;Lus10005902.g.BGIv1.0;Lus10005886.g.BGIv1.0;Lus10005901.g.BGIv1.0;Lus10005903.g.BGIv1.0;Lus10005885.g.BGIv1.0;Lus10005895.g.BGIv1.0;Lus10005898.g.BGIv1.0;Lus10005887.g.BGIv1.0;Lus10005893.g.BGIv1.0;Lus10005882.g.BGIv1.0;Lus10005880.g.BGIv1.0;Lus10005891.g.BGIv1.0;Lus…
TCONS_00269841	Lus10021729.g.BGIv1.0;Lus10021724.g.BGIv1.0;Lus10021732.g.BGIv1.0;Lus10021727.g.BGIv1.0;Lus10021725.g.BGIv1.0;Lus10021730.g.BGIv1.0;Lus10021723.g.BGIv1.0;Lus10021728.g.BGIv1.0;Lus10021731.g.BGIv1.0
TCONS_00278497	Lus10000530.g.BGIv1.0;Lus10000529.g.BGIv1.0;Lus10000528.g.BGIv1.0
TCONS_00269622	Lus10007407.g.BGIv1.0;Lus10007401.g.BGIv1.0;Lus10007408.g.BGIv1.0;Lus10007405.g.BGIv1.0;Lus10007399.g.BGIv1.0;Lus10007406.g.BGIv1.0;Lus10007404.g.BGIv1.0;Lus10007400.g.BGIv1.0
TCONS_00016702	Lus10002153.g.BGIv1.0;Lus10002148.g.BGIv1.0;Lus10002147.g.BGIv1.0;Lus10002145.g.BGIv1.0;Lus10002132.g.BGIv1.0;Lus10002137.g.BGIv1.0;Lus10002134.g.BGIv1.0;Lus10002135.g.BGIv1.0;Lus10002143.g.BGIv1.0;Lus10002152.g.BGIv1.0;Lus10002140.g.BGIv1.0;Lus10002151.g.BGIv1.0;Lus10002150.g.BGIv1.0;Lus10002141.g.BGIv1.0;Lus10002146.g.BGIv1.0;Lus10002139.g.BGIv1.0;Lus10002138.g.BGIv1.0;Lus10002142.g.BGIv1.0;Lus…
TCONS_00202861	Lus10020113.g.BGIv1.0;Lus10020107.g.BGIv1.0;Lus10020106.g.BGIv1.0;Lus10020094.g.BGIv1.0;Lus10020093.g.BGIv1.0;Lus10020108.g.BGIv1.0;Lus10020101.g.BGIv1.0;Lus10020098.g.BGIv1.0;Lus10020112.g.BGIv1.0;Lus10020111.g.BGIv1.0;Lus10020095.g.BGIv1.0;Lus10020102.g.BGIv1.0;Lus10020100.g.BGIv1.0;Lus10020104.g.BGIv1.0;Lus10020109.g.BGIv1.0;Lus10020115.g.BGIv1.0;Lus10020110.g.BGIv1.0;Lus10020105.g.BGIv1.0;Lus…
TCONS_00102609	Lus10000464.g.BGIv1.0;Lus10000463.g.BGIv1.0;Lus10000466.g.BGIv1.0;Lus10000465.g.BGIv1.0
TCONS_00180544	Lus10029092.g.BGIv1.0;Lus10029098.g.BGIv1.0;Lus10029110.g.BGIv1.0;Lus10029097.g.BGIv1.0;Lus10029111.g.BGIv1.0;Lus10029107.g.BGIv1.0;Lus10029084.g.BGIv1.0;Lus10029085.g.BGIv1.0;Lus10029079.g.BGIv1.0;Lus10029096.g.BGIv1.0;Lus10029077.g.BGIv1.0;Lus10029101.g.BGIv1.0;Lus10029075.g.BGIv1.0;Lus10029078.g.BGIv1.0;Lus10029114.g.BGIv1.0;Lus10029093.g.BGIv1.0;Lus10029102.g.BGIv1.0;Lus10029081.g.BGIv1.0;Lus…
TCONS_00270007	Lus10021739.g.BGIv1.0;Lus10021738.g.BGIv1.0;Lus10021737.g.BGIv1.0;Lus10021734.g.BGIv1.0;Lus10021732.g.BGIv1.0;Lus10021742.g.BGIv1.0;Lus10021735.g.BGIv1.0;Lus10021741.g.BGIv1.0;Lus10021743.g.BGIv1.0;Lus10021733.g.BGIv1.0;Lus10021744.g.BGIv1.0;Lus10021740.g.BGIv1.0;Lus10021731.g.BGIv1.0
TCONS_00085330	Lus10027648.g.BGIv1.0;Lus10027650.g.BGIv1.0;Lus10027656.g.BGIv1.0;Lus10027658.g.BGIv1.0;Lus10027644.g.BGIv1.0;Lus10027642.g.BGIv1.0;Lus10027653.g.BGIv1.0;Lus10027647.g.BGIv1.0;Lus10027654.g.BGIv1.0;Lus10027657.g.BGIv1.0;Lus10027652.g.BGIv1.0;Lus10027645.g.BGIv1.0;Lus10027659.g.BGIv1.0;Lus10027655.g.BGIv1.0;Lus10027649.g.BGIv1.0;Lus10027646.g.BGIv1.0;Lus10027643.g.BGIv1.0
TCONS_00059884	Lus10040831.g.BGIv1.0;Lus10040846.g.BGIv1.0;Lus10040848.g.BGIv1.0;Lus10040828.g.BGIv1.0;Lus10040839.g.BGIv1.0;Lus10040841.g.BGIv1.0;Lus10040838.g.BGIv1.0;Lus10040845.g.BGIv1.0;Lus10040843.g.BGIv1.0;Lus10040823.g.BGIv1.0;Lus10040832.g.BGIv1.0;Lus10040844.g.BGIv1.0;Lus10040827.g.BGIv1.0;Lus10040830.g.BGIv1.0;Lus10040825.g.BGIv1.0;Lus10040822.g.BGIv1.0;Lus10040826.g.BGIv1.0;Lus10040829.g.BGIv1.0;Lus…
TCONS_00232613	Lus10005850.g.BGIv1.0;Lus10005852.g.BGIv1.0;Lus10005847.g.BGIv1.0;Lus10005851.g.BGIv1.0;Lus10005848.g.BGIv1.0;Lus10005846.g.BGIv1.0;Lus10005849.g.BGIv1.0
TCONS_00019073	Lus10003791.g.BGIv1.0;Lus10003789.g.BGIv1.0;Lus10003790.g.BGIv1.0
TCONS_00068070	Lus10021871.g.BGIv1.0;Lus10021874.g.BGIv1.0;Lus10021856.g.BGIv1.0;Lus10021855.g.BGIv1.0;Lus10021879.g.BGIv1.0;Lus10021854.g.BGIv1.0;Lus10021884.g.BGIv1.0;Lus10021859.g.BGIv1.0;Lus10021862.g.BGIv1.0;Lus10021883.g.BGIv1.0;Lus10021873.g.BGIv1.0;Lus10021867.g.BGIv1.0;Lus10021872.g.BGIv1.0;Lus10021869.g.BGIv1.0;Lus10021878.g.BGIv1.0;Lus10021863.g.BGIv1.0;Lus10021861.g.BGIv1.0;Lus10021866.g.BGIv1.0;Lus…
TCONS_00020559	Lus10027926.g.BGIv1.0;Lus10027945.g.BGIv1.0;Lus10027923.g.BGIv1.0;Lus10027921.g.BGIv1.0;Lus10027910.g.BGIv1.0;Lus10027939.g.BGIv1.0;Lus10027937.g.BGIv1.0;Lus10027919.g.BGIv1.0;Lus10027911.g.BGIv1.0;Lus10027917.g.BGIv1.0;Lus10027913.g.BGIv1.0;Lus10027930.g.BGIv1.0;Lus10027929.g.BGIv1.0;Lus10027922.g.BGIv1.0;Lus10027938.g.BGIv1.0;Lus10027912.g.BGIv1.0;Lus10027934.g.BGIv1.0;Lus10027931.g.BGIv1.0;Lus…
TCONS_00200677	Lus10020479.g.BGIv1.0;Lus10020482.g.BGIv1.0;Lus10020467.g.BGIv1.0;Lus10020475.g.BGIv1.0;Lus10020480.g.BGIv1.0;Lus10020474.g.BGIv1.0;Lus10020490.g.BGIv1.0;Lus10020484.g.BGIv1.0;Lus10020478.g.BGIv1.0;Lus10020486.g.BGIv1.0;Lus10020483.g.BGIv1.0;Lus10020473.g.BGIv1.0;Lus10020477.g.BGIv1.0;Lus10020476.g.BGIv1.0;Lus10020489.g.BGIv1.0;Lus10020488.g.BGIv1.0;Lus10020481.g.BGIv1.0;Lus10020485.g.BGIv1.0;Lus…
TCONS_00262572	Lus10015963.g.BGIv1.0;Lus10015967.g.BGIv1.0;Lus10015969.g.BGIv1.0;Lus10015966.g.BGIv1.0;Lus10015968.g.BGIv1.0;Lus10015964.g.BGIv1.0;Lus10015965.g.BGIv1.0
TCONS_00171368	Lus10024100.g.BGIv1.0;Lus10024086.g.BGIv1.0;Lus10024065.g.BGIv1.0;Lus10024090.g.BGIv1.0;Lus10024104.g.BGIv1.0;Lus10024082.g.BGIv1.0;Lus10024087.g.BGIv1.0;Lus10024098.g.BGIv1.0;Lus10024101.g.BGIv1.0;Lus10024107.g.BGIv1.0;Lus10024085.g.BGIv1.0;Lus10024092.g.BGIv1.0;Lus10024097.g.BGIv1.0;Lus10024074.g.BGIv1.0;Lus10024077.g.BGIv1.0;Lus10024103.g.BGIv1.0;Lus10024099.g.BGIv1.0;Lus10024076.g.BGIv1.0;Lus…
TCONS_00137772	Lus10034064.g.BGIv1.0;Lus10034062.g.BGIv1.0;Lus10034069.g.BGIv1.0;Lus10034053.g.BGIv1.0;Lus10034065.g.BGIv1.0;Lus10034070.g.BGIv1.0;Lus10034048.g.BGIv1.0;Lus10034046.g.BGIv1.0;Lus10034066.g.BGIv1.0;Lus10034061.g.BGIv1.0;Lus10034055.g.BGIv1.0;Lus10034050.g.BGIv1.0;Lus10034045.g.BGIv1.0;Lus10034072.g.BGIv1.0;Lus10034060.g.BGIv1.0;Lus10034056.g.BGIv1.0;Lus10034071.g.BGIv1.0;Lus10034058.g.BGIv1.0;Lus…
TCONS_00066557	Lus10010001.g.BGIv1.0;Lus10009998.g.BGIv1.0;Lus10010012.g.BGIv1.0;Lus10010022.g.BGIv1.0;Lus10010008.g.BGIv1.0;Lus10010005.g.BGIv1.0;Lus10010023.g.BGIv1.0;Lus10010025.g.BGIv1.0;Lus10010026.g.BGIv1.0;Lus10010027.g.BGIv1.0;Lus10010000.g.BGIv1.0;Lus10010031.g.BGIv1.0;Lus10010002.g.BGIv1.0;Lus10010021.g.BGIv1.0;Lus10010016.g.BGIv1.0;Lus10010020.g.BGIv1.0;Lus10010017.g.BGIv1.0;Lus10010024.g.BGIv1.0;Lus…
TCONS_00075819	Lus10002992.g.BGIv1.0;Lus10002995.g.BGIv1.0;Lus10002998.g.BGIv1.0;Lus10002996.g.BGIv1.0;Lus10002990.g.BGIv1.0;Lus10002993.g.BGIv1.0;Lus10002999.g.BGIv1.0;Lus10002991.g.BGIv1.0;Lus10002994.g.BGIv1.0;Lus10002997.g.BGIv1.0
TCONS_00229278	Lus10028931.g.BGIv1.0;Lus10028936.g.BGIv1.0;Lus10028942.g.BGIv1.0;Lus10028928.g.BGIv1.0;Lus10028912.g.BGIv1.0;Lus10028929.g.BGIv1.0;Lus10028935.g.BGIv1.0;Lus10028925.g.BGIv1.0;Lus10028919.g.BGIv1.0;Lus10028946.g.BGIv1.0;Lus10028959.g.BGIv1.0;Lus10028955.g.BGIv1.0;Lus10028918.g.BGIv1.0;Lus10028957.g.BGIv1.0;Lus10028941.g.BGIv1.0;Lus10028938.g.BGIv1.0;Lus10028961.g.BGIv1.0;Lus10028960.g.BGIv1.0;Lus…
TCONS_00024400	Lus10004597.g.BGIv1.0;Lus10004583.g.BGIv1.0;Lus10004596.g.BGIv1.0;Lus10004594.g.BGIv1.0;Lus10004593.g.BGIv1.0;Lus10004585.g.BGIv1.0;Lus10004579.g.BGIv1.0;Lus10004598.g.BGIv1.0;Lus10004584.g.BGIv1.0;Lus10004592.g.BGIv1.0;Lus10004591.g.BGIv1.0;Lus10004586.g.BGIv1.0;Lus10004599.g.BGIv1.0;Lus10004601.g.BGIv1.0;Lus10004603.g.BGIv1.0;Lus10004580.g.BGIv1.0;Lus10004581.g.BGIv1.0;Lus10004605.g.BGIv1.0;Lus…
TCONS_00167990	Lus10028709.g.BGIv1.0;Lus10028720.g.BGIv1.0;Lus10028715.g.BGIv1.0;Lus10028700.g.BGIv1.0;Lus10028719.g.BGIv1.0;Lus10028713.g.BGIv1.0;Lus10028701.g.BGIv1.0;Lus10028707.g.BGIv1.0;Lus10028718.g.BGIv1.0;Lus10028726.g.BGIv1.0;Lus10028716.g.BGIv1.0;Lus10028721.g.BGIv1.0;Lus10028702.g.BGIv1.0;Lus10028703.g.BGIv1.0;Lus10028717.g.BGIv1.0;Lus10028723.g.BGIv1.0;Lus10028710.g.BGIv1.0;Lus10028714.g.BGIv1.0;Lus…
TCONS_00161387	Lus10007240.g.BGIv1.0;Lus10007243.g.BGIv1.0;Lus10007241.g.BGIv1.0;Lus10007238.g.BGIv1.0;Lus10007232.g.BGIv1.0;Lus10007227.g.BGIv1.0;Lus10007235.g.BGIv1.0;Lus10007247.g.BGIv1.0;Lus10007236.g.BGIv1.0;Lus10007229.g.BGIv1.0;Lus10007248.g.BGIv1.0;Lus10007233.g.BGIv1.0;Lus10007242.g.BGIv1.0;Lus10007249.g.BGIv1.0;Lus10007234.g.BGIv1.0;Lus10007228.g.BGIv1.0;Lus10007237.g.BGIv1.0;Lus10007246.g.BGIv1.0;Lus…
TCONS_00248419	Lus10013591.g.BGIv1.0;Lus10013599.g.BGIv1.0;Lus10013598.g.BGIv1.0;Lus10013586.g.BGIv1.0;Lus10013596.g.BGIv1.0;Lus10013593.g.BGIv1.0;Lus10013606.g.BGIv1.0;Lus10013600.g.BGIv1.0;Lus10013592.g.BGIv1.0;Lus10013609.g.BGIv1.0;Lus10013585.g.BGIv1.0;Lus10013590.g.BGIv1.0;Lus10013603.g.BGIv1.0;Lus10013595.g.BGIv1.0;Lus10013594.g.BGIv1.0;Lus10013589.g.BGIv1.0;Lus10013604.g.BGIv1.0;Lus10013597.g.BGIv1.0;Lus…
TCONS_00166684	Lus10016100.g.BGIv1.0;Lus10016102.g.BGIv1.0;Lus10016098.g.BGIv1.0;Lus10016107.g.BGIv1.0;Lus10016096.g.BGIv1.0;Lus10016111.g.BGIv1.0;Lus10016101.g.BGIv1.0;Lus10016115.g.BGIv1.0;Lus10016114.g.BGIv1.0;Lus10016095.g.BGIv1.0;Lus10016110.g.BGIv1.0;Lus10016106.g.BGIv1.0;Lus10016113.g.BGIv1.0;Lus10016104.g.BGIv1.0;Lus10016099.g.BGIv1.0;Lus10016103.g.BGIv1.0;Lus10016097.g.BGIv1.0;Lus10016109.g.BGIv1.0;Lus…
TCONS_00066548	Lus10010018.g.BGIv1.0;Lus10010010.g.BGIv1.0;Lus10009997.g.BGIv1.0;Lus10010003.g.BGIv1.0;Lus10010014.g.BGIv1.0;Lus10010007.g.BGIv1.0;Lus10010013.g.BGIv1.0;Lus10010028.g.BGIv1.0;Lus10009999.g.BGIv1.0;Lus10010030.g.BGIv1.0;Lus10010004.g.BGIv1.0;Lus10010011.g.BGIv1.0;Lus10010019.g.BGIv1.0;Lus10010029.g.BGIv1.0;Lus10010009.g.BGIv1.0;Lus10010015.g.BGIv1.0;Lus10009996.g.BGIv1.0;Lus10010021.g.BGIv1.0;Lus…
TCONS_00112388	Lus10019041.g.BGIv1.0;Lus10019034.g.BGIv1.0;Lus10019038.g.BGIv1.0;Lus10019045.g.BGIv1.0;Lus10019032.g.BGIv1.0;Lus10019033.g.BGIv1.0;Lus10019047.g.BGIv1.0;Lus10019049.g.BGIv1.0;Lus10019048.g.BGIv1.0;Lus10019035.g.BGIv1.0;Lus10019031.g.BGIv1.0;Lus10019051.g.BGIv1.0;Lus10019050.g.BGIv1.0;Lus10019042.g.BGIv1.0;Lus10019044.g.BGIv1.0;Lus10019037.g.BGIv1.0;Lus10019046.g.BGIv1.0;Lus10019036.g.BGIv1.0;Lus…
TCONS_00150119	Lus10034248.g.BGIv1.0;Lus10034233.g.BGIv1.0;Lus10034224.g.BGIv1.0;Lus10034232.g.BGIv1.0;Lus10034227.g.BGIv1.0;Lus10034251.g.BGIv1.0;Lus10034247.g.BGIv1.0;Lus10034240.g.BGIv1.0;Lus10034238.g.BGIv1.0;Lus10034256.g.BGIv1.0;Lus10034237.g.BGIv1.0;Lus10034220.g.BGIv1.0;Lus10034219.g.BGIv1.0;Lus10034253.g.BGIv1.0;Lus10034246.g.BGIv1.0;Lus10034259.g.BGIv1.0;Lus10034244.g.BGIv1.0;Lus10034242.g.BGIv1.0;Lus…
TCONS_00244890	Lus10011775.g.BGIv1.0;Lus10011778.g.BGIv1.0;Lus10011777.g.BGIv1.0;Lus10011784.g.BGIv1.0;Lus10011788.g.BGIv1.0;Lus10011787.g.BGIv1.0;Lus10011781.g.BGIv1.0;Lus10011783.g.BGIv1.0;Lus10011782.g.BGIv1.0;Lus10011774.g.BGIv1.0;Lus10011776.g.BGIv1.0;Lus10011785.g.BGIv1.0;Lus10011773.g.BGIv1.0;Lus10011786.g.BGIv1.0;Lus10011779.g.BGIv1.0
TCONS_00161680	Lus10025223.g.BGIv1.0;Lus10025219.g.BGIv1.0;Lus10025236.g.BGIv1.0;Lus10025245.g.BGIv1.0;Lus10025241.g.BGIv1.0;Lus10025233.g.BGIv1.0;Lus10025228.g.BGIv1.0;Lus10025215.g.BGIv1.0;Lus10025242.g.BGIv1.0;Lus10025240.g.BGIv1.0;Lus10025243.g.BGIv1.0;Lus10025221.g.BGIv1.0;Lus10025237.g.BGIv1.0;Lus10025220.g.BGIv1.0;Lus10025214.g.BGIv1.0;Lus10025246.g.BGIv1.0;Lus10025216.g.BGIv1.0;Lus10025234.g.BGIv1.0;Lus…
TCONS_00258141	Lus10042841.g.BGIv1.0;Lus10042835.g.BGIv1.0;Lus10042842.g.BGIv1.0;Lus10042834.g.BGIv1.0;Lus10042824.g.BGIv1.0;Lus10042829.g.BGIv1.0;Lus10042844.g.BGIv1.0;Lus10042831.g.BGIv1.0;Lus10042843.g.BGIv1.0;Lus10042823.g.BGIv1.0;Lus10042818.g.BGIv1.0;Lus10042809.g.BGIv1.0;Lus10042833.g.BGIv1.0;Lus10042810.g.BGIv1.0;Lus10042837.g.BGIv1.0;Lus10042822.g.BGIv1.0;Lus10042838.g.BGIv1.0;Lus10042811.g.BGIv1.0;Lus…
TCONS_00060621	Lus10040834.g.BGIv1.0;Lus10040836.g.BGIv1.0;Lus10040837.g.BGIv1.0;Lus10040847.g.BGIv1.0;Lus10040835.g.BGIv1.0;Lus10040833.g.BGIv1.0;Lus10040824.g.BGIv1.0;Lus10040842.g.BGIv1.0;Lus10040829.g.BGIv1.0;Lus10040840.g.BGIv1.0;Lus10040825.g.BGIv1.0;Lus10040826.g.BGIv1.0;Lus10040822.g.BGIv1.0;Lus10040844.g.BGIv1.0;Lus10040830.g.BGIv1.0;Lus10040827.g.BGIv1.0;Lus10040843.g.BGIv1.0;Lus10040845.g.BGIv1.0;Lus…
TCONS_00063025	Lus10024454.g.BGIv1.0;Lus10024452.g.BGIv1.0;Lus10024449.g.BGIv1.0;Lus10024448.g.BGIv1.0;Lus10024456.g.BGIv1.0;Lus10024451.g.BGIv1.0;Lus10024450.g.BGIv1.0;Lus10024457.g.BGIv1.0;Lus10024455.g.BGIv1.0;Lus10024458.g.BGIv1.0
TCONS_00147888	Lus10036967.g.BGIv1.0;Lus10036949.g.BGIv1.0;Lus10036942.g.BGIv1.0;Lus10036958.g.BGIv1.0;Lus10036964.g.BGIv1.0;Lus10036953.g.BGIv1.0;Lus10036956.g.BGIv1.0;Lus10036948.g.BGIv1.0;Lus10036973.g.BGIv1.0;Lus10036952.g.BGIv1.0;Lus10036969.g.BGIv1.0;Lus10036960.g.BGIv1.0;Lus10036971.g.BGIv1.0;Lus10036963.g.BGIv1.0;Lus10036968.g.BGIv1.0;Lus10036940.g.BGIv1.0;Lus10036975.g.BGIv1.0;Lus10036976.g.BGIv1.0;Lus…
TCONS_00239836	Lus10022684.g.BGIv1.0;Lus10022710.g.BGIv1.0;Lus10022713.g.BGIv1.0;Lus10022693.g.BGIv1.0;Lus10022679.g.BGIv1.0;Lus10022691.g.BGIv1.0;Lus10022701.g.BGIv1.0;Lus10022703.g.BGIv1.0;Lus10022681.g.BGIv1.0;Lus10022690.g.BGIv1.0;Lus10022705.g.BGIv1.0;Lus10022677.g.BGIv1.0;Lus10022699.g.BGIv1.0;Lus10022709.g.BGIv1.0;Lus10022685.g.BGIv1.0;Lus10022689.g.BGIv1.0;Lus10022708.g.BGIv1.0;Lus10022707.g.BGIv1.0;Lus…
TCONS_00221494	Lus10009091.g.BGIv1.0;Lus10009101.g.BGIv1.0;Lus10009094.g.BGIv1.0;Lus10009099.g.BGIv1.0;Lus10009093.g.BGIv1.0;Lus10009095.g.BGIv1.0;Lus10009092.g.BGIv1.0;Lus10009100.g.BGIv1.0;Lus10009102.g.BGIv1.0;Lus10009097.g.BGIv1.0;Lus10009103.g.BGIv1.0;Lus10009096.g.BGIv1.0
TCONS_00124941	Lus10038360.g.BGIv1.0;Lus10038353.g.BGIv1.0;Lus10038367.g.BGIv1.0;Lus10038369.g.BGIv1.0;Lus10038366.g.BGIv1.0;Lus10038342.g.BGIv1.0;Lus10038359.g.BGIv1.0;Lus10038341.g.BGIv1.0;Lus10038336.g.BGIv1.0;Lus10038351.g.BGIv1.0;Lus10038368.g.BGIv1.0;Lus10038358.g.BGIv1.0;Lus10038347.g.BGIv1.0;Lus10038350.g.BGIv1.0;Lus10038361.g.BGIv1.0;Lus10038357.g.BGIv1.0;Lus10038339.g.BGIv1.0;Lus10038346.g.BGIv1.0;Lus…
TCONS_00270008	Lus10021733.g.BGIv1.0;Lus10021731.g.BGIv1.0;Lus10021740.g.BGIv1.0;Lus10021744.g.BGIv1.0;Lus10021741.g.BGIv1.0;Lus10021743.g.BGIv1.0;Lus10021742.g.BGIv1.0;Lus10021735.g.BGIv1.0;Lus10021732.g.BGIv1.0;Lus10021734.g.BGIv1.0;Lus10021739.g.BGIv1.0;Lus10021737.g.BGIv1.0;Lus10021738.g.BGIv1.0
TCONS_00184423	Lus10026430.g.BGIv1.0;Lus10026433.g.BGIv1.0;Lus10026435.g.BGIv1.0;Lus10026431.g.BGIv1.0;Lus10026434.g.BGIv1.0;Lus10026432.g.BGIv1.0
TCONS_00049197	Lus10014854.g.BGIv1.0;Lus10014852.g.BGIv1.0;Lus10014855.g.BGIv1.0;Lus10014856.g.BGIv1.0;Lus10014853.g.BGIv1.0
TCONS_00050536	Lus10019870.g.BGIv1.0;Lus10019849.g.BGIv1.0;Lus10019862.g.BGIv1.0;Lus10019845.g.BGIv1.0;Lus10019859.g.BGIv1.0;Lus10019854.g.BGIv1.0;Lus10019863.g.BGIv1.0;Lus10019875.g.BGIv1.0;Lus10019856.g.BGIv1.0;Lus10019864.g.BGIv1.0;Lus10019866.g.BGIv1.0;Lus10019872.g.BGIv1.0;Lus10019838.g.BGIv1.0;Lus10019841.g.BGIv1.0;Lus10019857.g.BGIv1.0;Lus10019839.g.BGIv1.0;Lus10019868.g.BGIv1.0;Lus10019850.g.BGIv1.0;Lus…
TCONS_00140611	Lus10020956.g.BGIv1.0;Lus10020955.g.BGIv1.0;Lus10020954.g.BGIv1.0;Lus10020957.g.BGIv1.0
TCONS_00294536	Lus10022042.g.BGIv1.0;Lus10022038.g.BGIv1.0;Lus10022047.g.BGIv1.0;Lus10022051.g.BGIv1.0;Lus10022034.g.BGIv1.0;Lus10022052.g.BGIv1.0;Lus10022054.g.BGIv1.0;Lus10022045.g.BGIv1.0;Lus10022037.g.BGIv1.0;Lus10022032.g.BGIv1.0;Lus10022043.g.BGIv1.0;Lus10022053.g.BGIv1.0;Lus10022040.g.BGIv1.0;Lus10022036.g.BGIv1.0;Lus10022033.g.BGIv1.0;Lus10022050.g.BGIv1.0;Lus10022046.g.BGIv1.0;Lus10022048.g.BGIv1.0;Lus…
TCONS_00160371	Lus10039458.g.BGIv1.0;Lus10039462.g.BGIv1.0;Lus10039448.g.BGIv1.0;Lus10039460.g.BGIv1.0;Lus10039449.g.BGIv1.0;Lus10039461.g.BGIv1.0;Lus10039457.g.BGIv1.0;Lus10039464.g.BGIv1.0;Lus10039463.g.BGIv1.0;Lus10039456.g.BGIv1.0;Lus10039459.g.BGIv1.0;Lus10039447.g.BGIv1.0;Lus10039455.g.BGIv1.0;Lus10039454.g.BGIv1.0;Lus10039451.g.BGIv1.0;Lus10039450.g.BGIv1.0;Lus10039452.g.BGIv1.0;Lus10039453.g.BGIv1.0
TCONS_00259660	Lus10042763.g.BGIv1.0;Lus10042775.g.BGIv1.0;Lus10042769.g.BGIv1.0;Lus10042780.g.BGIv1.0;Lus10042792.g.BGIv1.0;Lus10042787.g.BGIv1.0;Lus10042762.g.BGIv1.0;Lus10042766.g.BGIv1.0;Lus10042756.g.BGIv1.0;Lus10042760.g.BGIv1.0;Lus10042788.g.BGIv1.0;Lus10042783.g.BGIv1.0;Lus10042768.g.BGIv1.0;Lus10042757.g.BGIv1.0;Lus10042774.g.BGIv1.0;Lus10042770.g.BGIv1.0;Lus10042784.g.BGIv1.0;Lus10042761.g.BGIv1.0;Lus…
TCONS_00271033	Lus10011346.g.BGIv1.0;Lus10011349.g.BGIv1.0;Lus10011344.g.BGIv1.0;Lus10011332.g.BGIv1.0;Lus10011337.g.BGIv1.0;Lus10011331.g.BGIv1.0;Lus10011330.g.BGIv1.0;Lus10011345.g.BGIv1.0;Lus10011335.g.BGIv1.0;Lus10011334.g.BGIv1.0;Lus10011338.g.BGIv1.0;Lus10011339.g.BGIv1.0;Lus10011341.g.BGIv1.0;Lus10011342.g.BGIv1.0;Lus10011348.g.BGIv1.0;Lus10011351.g.BGIv1.0;Lus10011352.g.BGIv1.0;Lus10011329.g.BGIv1.0;Lus…
TCONS_00028587	Lus10023526.g.BGIv1.0;Lus10023515.g.BGIv1.0;Lus10023492.g.BGIv1.0;Lus10023524.g.BGIv1.0;Lus10023502.g.BGIv1.0;Lus10023518.g.BGIv1.0;Lus10023504.g.BGIv1.0;Lus10023510.g.BGIv1.0;Lus10023501.g.BGIv1.0;Lus10023525.g.BGIv1.0;Lus10023508.g.BGIv1.0;Lus10023523.g.BGIv1.0;Lus10023496.g.BGIv1.0;Lus10023507.g.BGIv1.0;Lus10023498.g.BGIv1.0;Lus10023512.g.BGIv1.0;Lus10023494.g.BGIv1.0;Lus10023513.g.BGIv1.0;Lus…
TCONS_00235415	Lus10036661.g.BGIv1.0;Lus10036671.g.BGIv1.0;Lus10036670.g.BGIv1.0;Lus10036668.g.BGIv1.0;Lus10036666.g.BGIv1.0;Lus10036663.g.BGIv1.0;Lus10036665.g.BGIv1.0;Lus10036672.g.BGIv1.0;Lus10036673.g.BGIv1.0;Lus10036664.g.BGIv1.0;Lus10036667.g.BGIv1.0;Lus10036662.g.BGIv1.0;Lus10036674.g.BGIv1.0;Lus10036669.g.BGIv1.0
TCONS_00311021	Lus10031341.g.BGIv1.0;Lus10031334.g.BGIv1.0;Lus10031315.g.BGIv1.0;Lus10031343.g.BGIv1.0;Lus10031320.g.BGIv1.0;Lus10031321.g.BGIv1.0;Lus10031336.g.BGIv1.0;Lus10031340.g.BGIv1.0;Lus10031312.g.BGIv1.0;Lus10031323.g.BGIv1.0;Lus10031331.g.BGIv1.0;Lus10031310.g.BGIv1.0;Lus10031337.g.BGIv1.0;Lus10031309.g.BGIv1.0;Lus10031329.g.BGIv1.0;Lus10031328.g.BGIv1.0;Lus10031319.g.BGIv1.0;Lus10031332.g.BGIv1.0;Lus…
TCONS_00304797	Lus10030573.g.BGIv1.0;Lus10030592.g.BGIv1.0;Lus10030593.g.BGIv1.0;Lus10030571.g.BGIv1.0;Lus10030577.g.BGIv1.0;Lus10030595.g.BGIv1.0;Lus10030591.g.BGIv1.0;Lus10030590.g.BGIv1.0;Lus10030587.g.BGIv1.0;Lus10030575.g.BGIv1.0;Lus10030567.g.BGIv1.0;Lus10030597.g.BGIv1.0;Lus10030580.g.BGIv1.0;Lus10030579.g.BGIv1.0;Lus10030589.g.BGIv1.0;Lus10030596.g.BGIv1.0;Lus10030570.g.BGIv1.0;Lus10030583.g.BGIv1.0;Lus…
TCONS_00197266	Lus10035141.g.BGIv1.0;Lus10035157.g.BGIv1.0;Lus10035147.g.BGIv1.0;Lus10035165.g.BGIv1.0;Lus10035146.g.BGIv1.0;Lus10035167.g.BGIv1.0;Lus10035139.g.BGIv1.0;Lus10035156.g.BGIv1.0;Lus10035164.g.BGIv1.0;Lus10035149.g.BGIv1.0;Lus10035154.g.BGIv1.0;Lus10035144.g.BGIv1.0;Lus10035175.g.BGIv1.0;Lus10035145.g.BGIv1.0;Lus10035142.g.BGIv1.0;Lus10035171.g.BGIv1.0;Lus10035153.g.BGIv1.0;Lus10035162.g.BGIv1.0;Lus…
TCONS_00210072	Lus10035698.g.BGIv1.0;Lus10035725.g.BGIv1.0;Lus10035739.g.BGIv1.0;Lus10035714.g.BGIv1.0;Lus10035713.g.BGIv1.0;Lus10035710.g.BGIv1.0;Lus10035716.g.BGIv1.0;Lus10035732.g.BGIv1.0;Lus10035699.g.BGIv1.0;Lus10035712.g.BGIv1.0;Lus10035715.g.BGIv1.0;Lus10035697.g.BGIv1.0;Lus10035722.g.BGIv1.0;Lus10035702.g.BGIv1.0;Lus10035727.g.BGIv1.0;Lus10035741.g.BGIv1.0;Lus10035704.g.BGIv1.0;Lus10035726.g.BGIv1.0;Lus…
TCONS_00047889	Lus10025557.g.BGIv1.0;Lus10025580.g.BGIv1.0;Lus10025587.g.BGIv1.0;Lus10025590.g.BGIv1.0;Lus10025576.g.BGIv1.0;Lus10025593.g.BGIv1.0;Lus10025591.g.BGIv1.0;Lus10025566.g.BGIv1.0;Lus10025589.g.BGIv1.0;Lus10025584.g.BGIv1.0;Lus10025573.g.BGIv1.0;Lus10025572.g.BGIv1.0;Lus10025578.g.BGIv1.0;Lus10025594.g.BGIv1.0;Lus10025579.g.BGIv1.0;Lus10025596.g.BGIv1.0;Lus10025558.g.BGIv1.0;Lus10025588.g.BGIv1.0;Lus…
TCONS_00256534	Lus10042513.g.BGIv1.0;Lus10042520.g.BGIv1.0;Lus10042538.g.BGIv1.0;Lus10042525.g.BGIv1.0;Lus10042519.g.BGIv1.0;Lus10042530.g.BGIv1.0;Lus10042529.g.BGIv1.0;Lus10042528.g.BGIv1.0;Lus10042515.g.BGIv1.0;Lus10042533.g.BGIv1.0;Lus10042516.g.BGIv1.0;Lus10042527.g.BGIv1.0;Lus10042523.g.BGIv1.0;Lus10042517.g.BGIv1.0;Lus10042522.g.BGIv1.0;Lus10042514.g.BGIv1.0;Lus10042534.g.BGIv1.0;Lus10042535.g.BGIv1.0;Lus…
TCONS_00109343	Lus10043353.g.BGIv1.0;Lus10043357.g.BGIv1.0;Lus10043382.g.BGIv1.0;Lus10043380.g.BGIv1.0;Lus10043351.g.BGIv1.0;Lus10043365.g.BGIv1.0;Lus10043362.g.BGIv1.0;Lus10043356.g.BGIv1.0;Lus10043367.g.BGIv1.0;Lus10043355.g.BGIv1.0;Lus10043388.g.BGIv1.0;Lus10043381.g.BGIv1.0;Lus10043389.g.BGIv1.0;Lus10043387.g.BGIv1.0;Lus10043358.g.BGIv1.0;Lus10043354.g.BGIv1.0;Lus10043368.g.BGIv1.0;Lus10043379.g.BGIv1.0;Lus…
TCONS_00311594	Lus10023223.g.BGIv1.0;Lus10023215.g.BGIv1.0;Lus10023225.g.BGIv1.0;Lus10023232.g.BGIv1.0;Lus10023221.g.BGIv1.0;Lus10023224.g.BGIv1.0;Lus10023226.g.BGIv1.0;Lus10023208.g.BGIv1.0;Lus10023212.g.BGIv1.0;Lus10023213.g.BGIv1.0;Lus10023216.g.BGIv1.0;Lus10023219.g.BGIv1.0;Lus10023202.g.BGIv1.0;Lus10023231.g.BGIv1.0;Lus10023227.g.BGIv1.0;Lus10023206.g.BGIv1.0;Lus10023222.g.BGIv1.0;Lus10023217.g.BGIv1.0;Lus…
TCONS_00017270	Lus10018154.g.BGIv1.0;Lus10018171.g.BGIv1.0;Lus10018174.g.BGIv1.0;Lus10018182.g.BGIv1.0;Lus10018164.g.BGIv1.0;Lus10018161.g.BGIv1.0;Lus10018178.g.BGIv1.0;Lus10018187.g.BGIv1.0;Lus10018185.g.BGIv1.0;Lus10018165.g.BGIv1.0;Lus10018147.g.BGIv1.0;Lus10018180.g.BGIv1.0;Lus10018166.g.BGIv1.0;Lus10018156.g.BGIv1.0;Lus10018183.g.BGIv1.0;Lus10018152.g.BGIv1.0;Lus10018153.g.BGIv1.0;Lus10018168.g.BGIv1.0;Lus…
TCONS_00132645	Lus10006482.g.BGIv1.0;Lus10006484.g.BGIv1.0;Lus10006479.g.BGIv1.0;Lus10006478.g.BGIv1.0;Lus10006487.g.BGIv1.0;Lus10006485.g.BGIv1.0;Lus10006483.g.BGIv1.0;Lus10006477.g.BGIv1.0;Lus10006480.g.BGIv1.0;Lus10006486.g.BGIv1.0;Lus10006488.g.BGIv1.0
TCONS_00026478	Lus10040035.g.BGIv1.0;Lus10040040.g.BGIv1.0;Lus10040037.g.BGIv1.0;Lus10040032.g.BGIv1.0;Lus10040031.g.BGIv1.0;Lus10040038.g.BGIv1.0;Lus10040030.g.BGIv1.0;Lus10040039.g.BGIv1.0;Lus10040029.g.BGIv1.0;Lus10040041.g.BGIv1.0;Lus10040042.g.BGIv1.0;Lus10040033.g.BGIv1.0;Lus10040043.g.BGIv1.0;Lus10040034.g.BGIv1.0
TCONS_00130189	Lus10041200.g.BGIv1.0;Lus10041211.g.BGIv1.0;Lus10041209.g.BGIv1.0;Lus10041191.g.BGIv1.0;Lus10041201.g.BGIv1.0;Lus10041196.g.BGIv1.0;Lus10041205.g.BGIv1.0;Lus10041207.g.BGIv1.0;Lus10041180.g.BGIv1.0;Lus10041194.g.BGIv1.0;Lus10041199.g.BGIv1.0;Lus10041181.g.BGIv1.0;Lus10041216.g.BGIv1.0;Lus10041186.g.BGIv1.0;Lus10041195.g.BGIv1.0;Lus10041177.g.BGIv1.0;Lus10041208.g.BGIv1.0;Lus10041185.g.BGIv1.0;Lus…
TCONS_00182297	Lus10019344.g.BGIv1.0;Lus10019334.g.BGIv1.0;Lus10019348.g.BGIv1.0;Lus10019339.g.BGIv1.0;Lus10019333.g.BGIv1.0;Lus10019346.g.BGIv1.0;Lus10019338.g.BGIv1.0;Lus10019329.g.BGIv1.0;Lus10019337.g.BGIv1.0;Lus10019353.g.BGIv1.0;Lus10019352.g.BGIv1.0;Lus10019342.g.BGIv1.0;Lus10019349.g.BGIv1.0;Lus10019335.g.BGIv1.0;Lus10019345.g.BGIv1.0;Lus10019330.g.BGIv1.0;Lus10019336.g.BGIv1.0;Lus10019350.g.BGIv1.0;Lus…
TCONS_00185890	Lus10014647.g.BGIv1.0;Lus10014652.g.BGIv1.0;Lus10014642.g.BGIv1.0;Lus10014651.g.BGIv1.0;Lus10014648.g.BGIv1.0;Lus10014645.g.BGIv1.0;Lus10014653.g.BGIv1.0;Lus10014650.g.BGIv1.0;Lus10014643.g.BGIv1.0;Lus10014644.g.BGIv1.0;Lus10014649.g.BGIv1.0;Lus10014646.g.BGIv1.0
TCONS_00024972	Lus10012182.g.BGIv1.0;Lus10012184.g.BGIv1.0;Lus10012187.g.BGIv1.0;Lus10012165.g.BGIv1.0;Lus10012195.g.BGIv1.0;Lus10012197.g.BGIv1.0;Lus10012186.g.BGIv1.0;Lus10012190.g.BGIv1.0;Lus10012162.g.BGIv1.0;Lus10012178.g.BGIv1.0;Lus10012175.g.BGIv1.0;Lus10012192.g.BGIv1.0;Lus10012168.g.BGIv1.0;Lus10012196.g.BGIv1.0;Lus10012191.g.BGIv1.0;Lus10012155.g.BGIv1.0;Lus10012157.g.BGIv1.0;Lus10012153.g.BGIv1.0;Lus…
TCONS_00177604	Lus10022091.g.BGIv1.0;Lus10022094.g.BGIv1.0;Lus10022096.g.BGIv1.0;Lus10022089.g.BGIv1.0;Lus10022092.g.BGIv1.0;Lus10022095.g.BGIv1.0;Lus10022093.g.BGIv1.0;Lus10022088.g.BGIv1.0;Lus10022098.g.BGIv1.0;Lus10022097.g.BGIv1.0;Lus10022090.g.BGIv1.0
TCONS_00265360	Lus10004120.g.BGIv1.0;Lus10004129.g.BGIv1.0;Lus10004124.g.BGIv1.0;Lus10004125.g.BGIv1.0;Lus10004119.g.BGIv1.0;Lus10004126.g.BGIv1.0;Lus10004122.g.BGIv1.0;Lus10004121.g.BGIv1.0;Lus10004117.g.BGIv1.0;Lus10004130.g.BGIv1.0;Lus10004128.g.BGIv1.0;Lus10004113.g.BGIv1.0;Lus10004116.g.BGIv1.0;Lus10004123.g.BGIv1.0;Lus10004115.g.BGIv1.0;Lus10004127.g.BGIv1.0;Lus10004118.g.BGIv1.0;Lus10004114.g.BGIv1.0
TCONS_00073996	Lus10023991.g.BGIv1.0;Lus10023998.g.BGIv1.0;Lus10024004.g.BGIv1.0;Lus10023992.g.BGIv1.0;Lus10024001.g.BGIv1.0;Lus10023997.g.BGIv1.0;Lus10024003.g.BGIv1.0;Lus10023999.g.BGIv1.0;Lus10023993.g.BGIv1.0;Lus10024000.g.BGIv1.0;Lus10023995.g.BGIv1.0;Lus10024007.g.BGIv1.0;Lus10024006.g.BGIv1.0;Lus10023996.g.BGIv1.0;Lus10023994.g.BGIv1.0;Lus10024005.g.BGIv1.0;Lus10024002.g.BGIv1.0
TCONS_00012248	Lus10007268.g.BGIv1.0;Lus10007261.g.BGIv1.0;Lus10007253.g.BGIv1.0;Lus10007259.g.BGIv1.0;Lus10007262.g.BGIv1.0;Lus10007269.g.BGIv1.0;Lus10007256.g.BGIv1.0;Lus10007265.g.BGIv1.0;Lus10007255.g.BGIv1.0;Lus10007260.g.BGIv1.0;Lus10007254.g.BGIv1.0;Lus10007257.g.BGIv1.0;Lus10007258.g.BGIv1.0;Lus10007263.g.BGIv1.0;Lus10007264.g.BGIv1.0;Lus10007266.g.BGIv1.0;Lus10007267.g.BGIv1.0
TCONS_00062250	Lus10011441.g.BGIv1.0;Lus10011430.g.BGIv1.0;Lus10011428.g.BGIv1.0;Lus10011419.g.BGIv1.0;Lus10011418.g.BGIv1.0;Lus10011440.g.BGIv1.0;Lus10011435.g.BGIv1.0;Lus10011424.g.BGIv1.0;Lus10011425.g.BGIv1.0;Lus10011427.g.BGIv1.0;Lus10011429.g.BGIv1.0;Lus10011433.g.BGIv1.0;Lus10011443.g.BGIv1.0;Lus10011420.g.BGIv1.0;Lus10011423.g.BGIv1.0;Lus10011438.g.BGIv1.0;Lus10011431.g.BGIv1.0;Lus10011422.g.BGIv1.0;Lus…
TCONS_00125161	Lus10038295.g.BGIv1.0;Lus10038304.g.BGIv1.0;Lus10038281.g.BGIv1.0;Lus10038294.g.BGIv1.0;Lus10038309.g.BGIv1.0;Lus10038323.g.BGIv1.0;Lus10038308.g.BGIv1.0;Lus10038324.g.BGIv1.0;Lus10038311.g.BGIv1.0;Lus10038317.g.BGIv1.0;Lus10038297.g.BGIv1.0;Lus10038312.g.BGIv1.0;Lus10038279.g.BGIv1.0;Lus10038305.g.BGIv1.0;Lus10038328.g.BGIv1.0;Lus10038285.g.BGIv1.0;Lus10038321.g.BGIv1.0;Lus10038293.g.BGIv1.0;Lus…
TCONS_00097141	Lus10033841.g.BGIv1.0;Lus10033844.g.BGIv1.0;Lus10033859.g.BGIv1.0;Lus10033868.g.BGIv1.0;Lus10033846.g.BGIv1.0;Lus10033851.g.BGIv1.0;Lus10033852.g.BGIv1.0;Lus10033864.g.BGIv1.0;Lus10033838.g.BGIv1.0;Lus10033857.g.BGIv1.0;Lus10033847.g.BGIv1.0;Lus10033853.g.BGIv1.0;Lus10033860.g.BGIv1.0;Lus10033837.g.BGIv1.0;Lus10033861.g.BGIv1.0;Lus10033863.g.BGIv1.0;Lus10033856.g.BGIv1.0;Lus10033842.g.BGIv1.0;Lus…
TCONS_00285320	Lus10006078.g.BGIv1.0;Lus10006062.g.BGIv1.0;Lus10006081.g.BGIv1.0;Lus10006068.g.BGIv1.0;Lus10006067.g.BGIv1.0;Lus10006075.g.BGIv1.0;Lus10006070.g.BGIv1.0;Lus10006076.g.BGIv1.0;Lus10006072.g.BGIv1.0;Lus10006079.g.BGIv1.0;Lus10006080.g.BGIv1.0;Lus10006071.g.BGIv1.0;Lus10006073.g.BGIv1.0;Lus10006064.g.BGIv1.0;Lus10006065.g.BGIv1.0;Lus10006063.g.BGIv1.0;Lus10006074.g.BGIv1.0;Lus10006069.g.BGIv1.0;Lus…
TCONS_00016260	Lus10021199.g.BGIv1.0;Lus10021205.g.BGIv1.0;Lus10021209.g.BGIv1.0;Lus10021200.g.BGIv1.0;Lus10021210.g.BGIv1.0;Lus10021195.g.BGIv1.0;Lus10021198.g.BGIv1.0;Lus10021207.g.BGIv1.0;Lus10021203.g.BGIv1.0;Lus10021193.g.BGIv1.0;Lus10021197.g.BGIv1.0;Lus10021208.g.BGIv1.0;Lus10021202.g.BGIv1.0;Lus10021196.g.BGIv1.0;Lus10021201.g.BGIv1.0;Lus10021206.g.BGIv1.0;Lus10021204.g.BGIv1.0;Lus10021194.g.BGIv1.0
TCONS_00191395	Lus10029611.g.BGIv1.0;Lus10029608.g.BGIv1.0;Lus10029636.g.BGIv1.0;Lus10029630.g.BGIv1.0;Lus10029631.g.BGIv1.0;Lus10029618.g.BGIv1.0;Lus10029612.g.BGIv1.0;Lus10029634.g.BGIv1.0;Lus10029625.g.BGIv1.0;Lus10029626.g.BGIv1.0;Lus10029613.g.BGIv1.0;Lus10029620.g.BGIv1.0;Lus10029623.g.BGIv1.0;Lus10029642.g.BGIv1.0;Lus10029628.g.BGIv1.0;Lus10029635.g.BGIv1.0;Lus10029621.g.BGIv1.0;Lus10029624.g.BGIv1.0;Lus…
TCONS_00036416	Lus10032842.g.BGIv1.0;Lus10032837.g.BGIv1.0;Lus10032846.g.BGIv1.0;Lus10032835.g.BGIv1.0;Lus10032834.g.BGIv1.0;Lus10032840.g.BGIv1.0;Lus10032838.g.BGIv1.0;Lus10032839.g.BGIv1.0;Lus10032845.g.BGIv1.0;Lus10032843.g.BGIv1.0;Lus10032841.g.BGIv1.0;Lus10032844.g.BGIv1.0;Lus10032836.g.BGIv1.0
TCONS_00232660	Lus10005848.g.BGIv1.0;Lus10005844.g.BGIv1.0;Lus10005845.g.BGIv1.0;Lus10005850.g.BGIv1.0;Lus10005849.g.BGIv1.0;Lus10005846.g.BGIv1.0;Lus10005842.g.BGIv1.0;Lus10005851.g.BGIv1.0;Lus10005847.g.BGIv1.0;Lus10005852.g.BGIv1.0;Lus10005843.g.BGIv1.0
TCONS_00252869	Lus10026894.g.BGIv1.0;Lus10026913.g.BGIv1.0;Lus10026891.g.BGIv1.0;Lus10026917.g.BGIv1.0;Lus10026921.g.BGIv1.0;Lus10026906.g.BGIv1.0;Lus10026895.g.BGIv1.0;Lus10026919.g.BGIv1.0;Lus10026897.g.BGIv1.0;Lus10026915.g.BGIv1.0;Lus10026892.g.BGIv1.0;Lus10026896.g.BGIv1.0;Lus10026889.g.BGIv1.0;Lus10026914.g.BGIv1.0;Lus10026918.g.BGIv1.0;Lus10026910.g.BGIv1.0;Lus10026890.g.BGIv1.0;Lus10026899.g.BGIv1.0;Lus…
TCONS_00066859	Lus10008707.g.BGIv1.0;Lus10008704.g.BGIv1.0;Lus10008708.g.BGIv1.0;Lus10008715.g.BGIv1.0;Lus10008711.g.BGIv1.0;Lus10008721.g.BGIv1.0;Lus10008705.g.BGIv1.0;Lus10008691.g.BGIv1.0;Lus10008702.g.BGIv1.0;Lus10008718.g.BGIv1.0;Lus10008695.g.BGIv1.0;Lus10008720.g.BGIv1.0;Lus10008712.g.BGIv1.0;Lus10008719.g.BGIv1.0;Lus10008709.g.BGIv1.0;Lus10008703.g.BGIv1.0;Lus10008694.g.BGIv1.0;Lus10008700.g.BGIv1.0;Lus…
TCONS_00089366	Lus10021629.g.BGIv1.0;Lus10021633.g.BGIv1.0;Lus10021624.g.BGIv1.0;Lus10021630.g.BGIv1.0;Lus10021619.g.BGIv1.0;Lus10021639.g.BGIv1.0;Lus10021628.g.BGIv1.0;Lus10021638.g.BGIv1.0;Lus10021631.g.BGIv1.0;Lus10021636.g.BGIv1.0;Lus10021622.g.BGIv1.0;Lus10021640.g.BGIv1.0;Lus10021635.g.BGIv1.0;Lus10021621.g.BGIv1.0;Lus10021623.g.BGIv1.0;Lus10021632.g.BGIv1.0;Lus10021637.g.BGIv1.0;Lus10021627.g.BGIv1.0;Lus…
TCONS_00224039	Lus10023720.g.BGIv1.0;Lus10023719.g.BGIv1.0;Lus10023707.g.BGIv1.0;Lus10023706.g.BGIv1.0;Lus10023718.g.BGIv1.0;Lus10023700.g.BGIv1.0;Lus10023714.g.BGIv1.0;Lus10023699.g.BGIv1.0;Lus10023704.g.BGIv1.0;Lus10023725.g.BGIv1.0;Lus10023724.g.BGIv1.0;Lus10023728.g.BGIv1.0;Lus10023722.g.BGIv1.0;Lus10023709.g.BGIv1.0;Lus10023703.g.BGIv1.0;Lus10023702.g.BGIv1.0;Lus10023697.g.BGIv1.0;Lus10023715.g.BGIv1.0;Lus…
TCONS_00249138	Lus10015685.g.BGIv1.0;Lus10015675.g.BGIv1.0;Lus10015681.g.BGIv1.0;Lus10015660.g.BGIv1.0;Lus10015663.g.BGIv1.0;Lus10015686.g.BGIv1.0;Lus10015677.g.BGIv1.0;Lus10015667.g.BGIv1.0;Lus10015671.g.BGIv1.0;Lus10015690.g.BGIv1.0;Lus10015669.g.BGIv1.0;Lus10015688.g.BGIv1.0;Lus10015684.g.BGIv1.0;Lus10015666.g.BGIv1.0;Lus10015692.g.BGIv1.0;Lus10015691.g.BGIv1.0;Lus10015682.g.BGIv1.0;Lus10015658.g.BGIv1.0;Lus…
TCONS_00274665	Lus10035926.g.BGIv1.0;Lus10035913.g.BGIv1.0;Lus10035952.g.BGIv1.0;Lus10035943.g.BGIv1.0;Lus10035922.g.BGIv1.0;Lus10035939.g.BGIv1.0;Lus10035950.g.BGIv1.0;Lus10035953.g.BGIv1.0;Lus10035924.g.BGIv1.0;Lus10035915.g.BGIv1.0;Lus10035933.g.BGIv1.0;Lus10035932.g.BGIv1.0;Lus10035938.g.BGIv1.0;Lus10035940.g.BGIv1.0;Lus10035948.g.BGIv1.0;Lus10035936.g.BGIv1.0;Lus10035928.g.BGIv1.0;Lus10035955.g.BGIv1.0;Lus…
TCONS_00196447	Lus10035253.g.BGIv1.0;Lus10035269.g.BGIv1.0;Lus10035271.g.BGIv1.0;Lus10035264.g.BGIv1.0;Lus10035263.g.BGIv1.0;Lus10035260.g.BGIv1.0;Lus10035259.g.BGIv1.0;Lus10035268.g.BGIv1.0;Lus10035261.g.BGIv1.0;Lus10035255.g.BGIv1.0;Lus10035262.g.BGIv1.0;Lus10035270.g.BGIv1.0;Lus10035258.g.BGIv1.0;Lus10035254.g.BGIv1.0;Lus10035267.g.BGIv1.0;Lus10035256.g.BGIv1.0;Lus10035257.g.BGIv1.0;Lus10035266.g.BGIv1.0;Lus…
TCONS_00027031	Lus10040026.g.BGIv1.0;Lus10040027.g.BGIv1.0;Lus10040018.g.BGIv1.0;Lus10040021.g.BGIv1.0;Lus10040025.g.BGIv1.0;Lus10040022.g.BGIv1.0;Lus10040019.g.BGIv1.0;Lus10040020.g.BGIv1.0;Lus10040016.g.BGIv1.0;Lus10040028.g.BGIv1.0;Lus10040014.g.BGIv1.0;Lus10040013.g.BGIv1.0;Lus10040023.g.BGIv1.0;Lus10040024.g.BGIv1.0;Lus10040015.g.BGIv1.0;Lus10040017.g.BGIv1.0
TCONS_00225054	Lus10032947.g.BGIv1.0;Lus10032935.g.BGIv1.0;Lus10032939.g.BGIv1.0;Lus10032950.g.BGIv1.0;Lus10032937.g.BGIv1.0;Lus10032946.g.BGIv1.0;Lus10032931.g.BGIv1.0;Lus10032951.g.BGIv1.0;Lus10032949.g.BGIv1.0;Lus10032948.g.BGIv1.0;Lus10032955.g.BGIv1.0;Lus10032945.g.BGIv1.0;Lus10032936.g.BGIv1.0;Lus10032942.g.BGIv1.0;Lus10032943.g.BGIv1.0;Lus10032938.g.BGIv1.0;Lus10032934.g.BGIv1.0;Lus10032941.g.BGIv1.0;Lus…
TCONS_00082265	Lus10037769.g.BGIv1.0;Lus10037768.g.BGIv1.0;Lus10037762.g.BGIv1.0;Lus10037766.g.BGIv1.0;Lus10037792.g.BGIv1.0;Lus10037785.g.BGIv1.0;Lus10037781.g.BGIv1.0;Lus10037779.g.BGIv1.0;Lus10037787.g.BGIv1.0;Lus10037786.g.BGIv1.0;Lus10037761.g.BGIv1.0;Lus10037773.g.BGIv1.0;Lus10037788.g.BGIv1.0;Lus10037771.g.BGIv1.0;Lus10037776.g.BGIv1.0;Lus10037774.g.BGIv1.0;Lus10037767.g.BGIv1.0;Lus10037765.g.BGIv1.0;Lus…
TCONS_00104945	Lus10009726.g.BGIv1.0;Lus10009729.g.BGIv1.0;Lus10009725.g.BGIv1.0;Lus10009727.g.BGIv1.0;Lus10009728.g.BGIv1.0
TCONS_00192944	Lus10032022.g.BGIv1.0;Lus10032007.g.BGIv1.0;Lus10032028.g.BGIv1.0;Lus10032025.g.BGIv1.0;Lus10032016.g.BGIv1.0;Lus10032026.g.BGIv1.0;Lus10032015.g.BGIv1.0;Lus10032017.g.BGIv1.0;Lus10031994.g.BGIv1.0;Lus10032014.g.BGIv1.0;Lus10032029.g.BGIv1.0;Lus10032033.g.BGIv1.0;Lus10032032.g.BGIv1.0;Lus10032018.g.BGIv1.0;Lus10032005.g.BGIv1.0;Lus10032004.g.BGIv1.0;Lus10032012.g.BGIv1.0;Lus10032003.g.BGIv1.0;Lus…
TCONS_00068730	Lus10024189.g.BGIv1.0;Lus10024191.g.BGIv1.0;Lus10024194.g.BGIv1.0;Lus10024195.g.BGIv1.0;Lus10024200.g.BGIv1.0;Lus10024199.g.BGIv1.0;Lus10024193.g.BGIv1.0;Lus10024186.g.BGIv1.0;Lus10024192.g.BGIv1.0;Lus10024187.g.BGIv1.0;Lus10024202.g.BGIv1.0;Lus10024203.g.BGIv1.0;Lus10024185.g.BGIv1.0;Lus10024198.g.BGIv1.0;Lus10024196.g.BGIv1.0;Lus10024204.g.BGIv1.0;Lus10024184.g.BGIv1.0;Lus10024197.g.BGIv1.0;Lus…
TCONS_00202984	Lus10020212.g.BGIv1.0;Lus10020221.g.BGIv1.0;Lus10020207.g.BGIv1.0;Lus10020206.g.BGIv1.0;Lus10020224.g.BGIv1.0;Lus10020214.g.BGIv1.0;Lus10020215.g.BGIv1.0;Lus10020192.g.BGIv1.0;Lus10020217.g.BGIv1.0;Lus10020210.g.BGIv1.0;Lus10020197.g.BGIv1.0;Lus10020205.g.BGIv1.0;Lus10020193.g.BGIv1.0;Lus10020211.g.BGIv1.0;Lus10020219.g.BGIv1.0;Lus10020204.g.BGIv1.0;Lus10020195.g.BGIv1.0;Lus10020198.g.BGIv1.0;Lus…
TCONS_00155714	Lus10000441.g.BGIv1.0;Lus10000442.g.BGIv1.0;Lus10000443.g.BGIv1.0;Lus10000440.g.BGIv1.0
TCONS_00260379	Lus10006525.g.BGIv1.0;Lus10006533.g.BGIv1.0;Lus10006528.g.BGIv1.0;Lus10006530.g.BGIv1.0;Lus10006524.g.BGIv1.0;Lus10006532.g.BGIv1.0;Lus10006526.g.BGIv1.0;Lus10006527.g.BGIv1.0;Lus10006531.g.BGIv1.0;Lus10006529.g.BGIv1.0
TCONS_00071961	Lus10001232.g.BGIv1.0;Lus10001235.g.BGIv1.0;Lus10001244.g.BGIv1.0;Lus10001241.g.BGIv1.0;Lus10001246.g.BGIv1.0;Lus10001242.g.BGIv1.0;Lus10001234.g.BGIv1.0;Lus10001247.g.BGIv1.0;Lus10001239.g.BGIv1.0;Lus10001236.g.BGIv1.0;Lus10001238.g.BGIv1.0;Lus10001243.g.BGIv1.0;Lus10001237.g.BGIv1.0;Lus10001231.g.BGIv1.0;Lus10001249.g.BGIv1.0;Lus10001240.g.BGIv1.0;Lus10001245.g.BGIv1.0;Lus10001248.g.BGIv1.0
TCONS_00160133	Lus10039452.g.BGIv1.0;Lus10039450.g.BGIv1.0;Lus10039456.g.BGIv1.0;Lus10039459.g.BGIv1.0;Lus10039455.g.BGIv1.0;Lus10039447.g.BGIv1.0;Lus10039451.g.BGIv1.0;Lus10039454.g.BGIv1.0;Lus10039461.g.BGIv1.0;Lus10039449.g.BGIv1.0;Lus10039457.g.BGIv1.0;Lus10039466.g.BGIv1.0;Lus10039464.g.BGIv1.0;Lus10039463.g.BGIv1.0;Lus10039465.g.BGIv1.0;Lus10039458.g.BGIv1.0;Lus10039462.g.BGIv1.0;Lus10039448.g.BGIv1.0;Lus…
TCONS_00184756	Lus10007184.g.BGIv1.0;Lus10007180.g.BGIv1.0;Lus10007186.g.BGIv1.0;Lus10007185.g.BGIv1.0;Lus10007181.g.BGIv1.0;Lus10007182.g.BGIv1.0;Lus10007183.g.BGIv1.0;Lus10007187.g.BGIv1.0
TCONS_00045382	Lus10032463.g.BGIv1.0;Lus10032458.g.BGIv1.0;Lus10032442.g.BGIv1.0;Lus10032454.g.BGIv1.0;Lus10032443.g.BGIv1.0;Lus10032456.g.BGIv1.0;Lus10032441.g.BGIv1.0;Lus10032460.g.BGIv1.0;Lus10032461.g.BGIv1.0;Lus10032459.g.BGIv1.0;Lus10032444.g.BGIv1.0;Lus10032448.g.BGIv1.0;Lus10032445.g.BGIv1.0;Lus10032452.g.BGIv1.0;Lus10032455.g.BGIv1.0;Lus10032451.g.BGIv1.0;Lus10032453.g.BGIv1.0;Lus10032450.g.BGIv1.0;Lus…
TCONS_00185228	Lus10011930.g.BGIv1.0;Lus10011933.g.BGIv1.0;Lus10011932.g.BGIv1.0;Lus10011926.g.BGIv1.0;Lus10011929.g.BGIv1.0;Lus10011934.g.BGIv1.0;Lus10011936.g.BGIv1.0;Lus10011922.g.BGIv1.0;Lus10011931.g.BGIv1.0;Lus10011921.g.BGIv1.0;Lus10011925.g.BGIv1.0;Lus10011923.g.BGIv1.0;Lus10011924.g.BGIv1.0;Lus10011935.g.BGIv1.0;Lus10011927.g.BGIv1.0
TCONS_00200720	Lus10020496.g.BGIv1.0;Lus10020477.g.BGIv1.0;Lus10020493.g.BGIv1.0;Lus10020481.g.BGIv1.0;Lus10020488.g.BGIv1.0;Lus10020489.g.BGIv1.0;Lus10020491.g.BGIv1.0;Lus10020485.g.BGIv1.0;Lus10020487.g.BGIv1.0;Lus10020479.g.BGIv1.0;Lus10020502.g.BGIv1.0;Lus10020482.g.BGIv1.0;Lus10020495.g.BGIv1.0;Lus10020480.g.BGIv1.0;Lus10020484.g.BGIv1.0;Lus10020497.g.BGIv1.0;Lus10020503.g.BGIv1.0;Lus10020490.g.BGIv1.0;Lus…
TCONS_00123725	Lus10016479.g.BGIv1.0;Lus10016469.g.BGIv1.0;Lus10016476.g.BGIv1.0;Lus10016471.g.BGIv1.0;Lus10016461.g.BGIv1.0;Lus10016455.g.BGIv1.0;Lus10016468.g.BGIv1.0;Lus10016456.g.BGIv1.0;Lus10016467.g.BGIv1.0;Lus10016463.g.BGIv1.0;Lus10016477.g.BGIv1.0;Lus10016445.g.BGIv1.0;Lus10016450.g.BGIv1.0;Lus10016473.g.BGIv1.0;Lus10016444.g.BGIv1.0;Lus10016462.g.BGIv1.0;Lus10016454.g.BGIv1.0;Lus10016457.g.BGIv1.0;Lus…
TCONS_00190375	Lus10029901.g.BGIv1.0;Lus10029918.g.BGIv1.0;Lus10029930.g.BGIv1.0;Lus10029905.g.BGIv1.0;Lus10029922.g.BGIv1.0;Lus10029896.g.BGIv1.0;Lus10029925.g.BGIv1.0;Lus10029900.g.BGIv1.0;Lus10029899.g.BGIv1.0;Lus10029898.g.BGIv1.0;Lus10029924.g.BGIv1.0;Lus10029892.g.BGIv1.0;Lus10029895.g.BGIv1.0;Lus10029906.g.BGIv1.0;Lus10029893.g.BGIv1.0;Lus10029914.g.BGIv1.0;Lus10029928.g.BGIv1.0;Lus10029888.g.BGIv1.0;Lus…
TCONS_00160220	Lus10039341.g.BGIv1.0;Lus10039350.g.BGIv1.0;Lus10039335.g.BGIv1.0;Lus10039333.g.BGIv1.0;Lus10039340.g.BGIv1.0;Lus10039334.g.BGIv1.0;Lus10039346.g.BGIv1.0;Lus10039347.g.BGIv1.0;Lus10039330.g.BGIv1.0;Lus10039338.g.BGIv1.0;Lus10039352.g.BGIv1.0;Lus10039345.g.BGIv1.0;Lus10039343.g.BGIv1.0;Lus10039337.g.BGIv1.0;Lus10039325.g.BGIv1.0;Lus10039332.g.BGIv1.0;Lus10039351.g.BGIv1.0;Lus10039342.g.BGIv1.0;Lus…
TCONS_00104631	Lus10006609.g.BGIv1.0;Lus10006606.g.BGIv1.0;Lus10006603.g.BGIv1.0;Lus10006611.g.BGIv1.0;Lus10006604.g.BGIv1.0;Lus10006612.g.BGIv1.0;Lus10006602.g.BGIv1.0;Lus10006613.g.BGIv1.0;Lus10006596.g.BGIv1.0;Lus10006600.g.BGIv1.0;Lus10006598.g.BGIv1.0;Lus10006597.g.BGIv1.0;Lus10006608.g.BGIv1.0;Lus10006599.g.BGIv1.0;Lus10006605.g.BGIv1.0;Lus10006607.g.BGIv1.0;Lus10006610.g.BGIv1.0;Lus10006601.g.BGIv1.0
TCONS_00053579	Lus10002039.g.BGIv1.0;Lus10002042.g.BGIv1.0;Lus10002041.g.BGIv1.0;Lus10002043.g.BGIv1.0;Lus10002040.g.BGIv1.0
TCONS_00068591	Lus10024209.g.BGIv1.0;Lus10024198.g.BGIv1.0;Lus10024212.g.BGIv1.0;Lus10024196.g.BGIv1.0;Lus10024197.g.BGIv1.0;Lus10024204.g.BGIv1.0;Lus10024201.g.BGIv1.0;Lus10024190.g.BGIv1.0;Lus10024210.g.BGIv1.0;Lus10024194.g.BGIv1.0;Lus10024211.g.BGIv1.0;Lus10024191.g.BGIv1.0;Lus10024195.g.BGIv1.0;Lus10024208.g.BGIv1.0;Lus10024200.g.BGIv1.0;Lus10024199.g.BGIv1.0;Lus10024192.g.BGIv1.0;Lus10024193.g.BGIv1.0;Lus…
TCONS_00034187	Lus10014032.g.BGIv1.0;Lus10014036.g.BGIv1.0;Lus10014049.g.BGIv1.0;Lus10014034.g.BGIv1.0;Lus10014040.g.BGIv1.0;Lus10014056.g.BGIv1.0;Lus10014072.g.BGIv1.0;Lus10014038.g.BGIv1.0;Lus10014065.g.BGIv1.0;Lus10014033.g.BGIv1.0;Lus10014035.g.BGIv1.0;Lus10014044.g.BGIv1.0;Lus10014063.g.BGIv1.0;Lus10014057.g.BGIv1.0;Lus10014048.g.BGIv1.0;Lus10014045.g.BGIv1.0;Lus10014066.g.BGIv1.0;Lus10014071.g.BGIv1.0;Lus…
TCONS_00043777	Lus10019006.g.BGIv1.0;Lus10018998.g.BGIv1.0;Lus10018993.g.BGIv1.0;Lus10018999.g.BGIv1.0;Lus10018995.g.BGIv1.0;Lus10019005.g.BGIv1.0;Lus10018997.g.BGIv1.0;Lus10019001.g.BGIv1.0;Lus10018992.g.BGIv1.0;Lus10019004.g.BGIv1.0;Lus10018994.g.BGIv1.0;Lus10019003.g.BGIv1.0;Lus10018996.g.BGIv1.0;Lus10019000.g.BGIv1.0;Lus10019002.g.BGIv1.0
TCONS_00132847	Lus10002741.g.BGIv1.0;Lus10002753.g.BGIv1.0;Lus10002743.g.BGIv1.0;Lus10002751.g.BGIv1.0;Lus10002737.g.BGIv1.0;Lus10002757.g.BGIv1.0;Lus10002748.g.BGIv1.0;Lus10002761.g.BGIv1.0;Lus10002738.g.BGIv1.0;Lus10002759.g.BGIv1.0;Lus10002744.g.BGIv1.0;Lus10002754.g.BGIv1.0;Lus10002735.g.BGIv1.0;Lus10002749.g.BGIv1.0;Lus10002752.g.BGIv1.0;Lus10002734.g.BGIv1.0;Lus10002747.g.BGIv1.0;Lus10002756.g.BGIv1.0;Lus…
TCONS_00155469	Lus10024759.g.BGIv1.0;Lus10024760.g.BGIv1.0;Lus10024766.g.BGIv1.0;Lus10024756.g.BGIv1.0;Lus10024765.g.BGIv1.0;Lus10024758.g.BGIv1.0;Lus10024757.g.BGIv1.0;Lus10024755.g.BGIv1.0;Lus10024754.g.BGIv1.0;Lus10024752.g.BGIv1.0;Lus10024762.g.BGIv1.0;Lus10024767.g.BGIv1.0;Lus10024761.g.BGIv1.0;Lus10024763.g.BGIv1.0;Lus10024764.g.BGIv1.0;Lus10024753.g.BGIv1.0
TCONS_00139758	Lus10027079.g.BGIv1.0;Lus10027082.g.BGIv1.0;Lus10027080.g.BGIv1.0;Lus10027093.g.BGIv1.0;Lus10027081.g.BGIv1.0;Lus10027090.g.BGIv1.0;Lus10027085.g.BGIv1.0;Lus10027091.g.BGIv1.0;Lus10027078.g.BGIv1.0;Lus10027088.g.BGIv1.0;Lus10027077.g.BGIv1.0;Lus10027086.g.BGIv1.0;Lus10027076.g.BGIv1.0;Lus10027096.g.BGIv1.0;Lus10027084.g.BGIv1.0;Lus10027094.g.BGIv1.0;Lus10027097.g.BGIv1.0;Lus10027087.g.BGIv1.0;Lus…
TCONS_00232938	Lus10011740.g.BGIv1.0;Lus10011734.g.BGIv1.0;Lus10011736.g.BGIv1.0;Lus10011742.g.BGIv1.0;Lus10011733.g.BGIv1.0;Lus10011743.g.BGIv1.0;Lus10011738.g.BGIv1.0;Lus10011744.g.BGIv1.0;Lus10011749.g.BGIv1.0;Lus10011735.g.BGIv1.0;Lus10011746.g.BGIv1.0;Lus10011748.g.BGIv1.0;Lus10011747.g.BGIv1.0;Lus10011737.g.BGIv1.0;Lus10011745.g.BGIv1.0;Lus10011741.g.BGIv1.0
TCONS_00031469	Lus10042456.g.BGIv1.0;Lus10042477.g.BGIv1.0;Lus10042464.g.BGIv1.0;Lus10042451.g.BGIv1.0;Lus10042450.g.BGIv1.0;Lus10042460.g.BGIv1.0;Lus10042436.g.BGIv1.0;Lus10042441.g.BGIv1.0;Lus10042452.g.BGIv1.0;Lus10042461.g.BGIv1.0;Lus10042442.g.BGIv1.0;Lus10042467.g.BGIv1.0;Lus10042458.g.BGIv1.0;Lus10042478.g.BGIv1.0;Lus10042453.g.BGIv1.0;Lus10042454.g.BGIv1.0;Lus10042445.g.BGIv1.0;Lus10042466.g.BGIv1.0;Lus…
TCONS_00160862	Lus10039389.g.BGIv1.0;Lus10039373.g.BGIv1.0;Lus10039385.g.BGIv1.0;Lus10039390.g.BGIv1.0;Lus10039380.g.BGIv1.0;Lus10039371.g.BGIv1.0;Lus10039393.g.BGIv1.0;Lus10039387.g.BGIv1.0;Lus10039379.g.BGIv1.0;Lus10039377.g.BGIv1.0;Lus10039370.g.BGIv1.0;Lus10039388.g.BGIv1.0;Lus10039395.g.BGIv1.0;Lus10039372.g.BGIv1.0;Lus10039384.g.BGIv1.0;Lus10039386.g.BGIv1.0;Lus10039375.g.BGIv1.0;Lus10039394.g.BGIv1.0;Lus…
TCONS_00079196	Lus10004308.g.BGIv1.0;Lus10004301.g.BGIv1.0;Lus10004304.g.BGIv1.0;Lus10004285.g.BGIv1.0;Lus10004291.g.BGIv1.0;Lus10004297.g.BGIv1.0;Lus10004289.g.BGIv1.0;Lus10004288.g.BGIv1.0;Lus10004310.g.BGIv1.0;Lus10004292.g.BGIv1.0;Lus10004286.g.BGIv1.0;Lus10004283.g.BGIv1.0;Lus10004282.g.BGIv1.0;Lus10004307.g.BGIv1.0;Lus10004294.g.BGIv1.0;Lus10004293.g.BGIv1.0;Lus10004311.g.BGIv1.0;Lus10004306.g.BGIv1.0;Lus…
TCONS_00285539	Lus10004454.g.BGIv1.0;Lus10004456.g.BGIv1.0;Lus10004455.g.BGIv1.0;Lus10004457.g.BGIv1.0
TCONS_00067356	Lus10021851.g.BGIv1.0;Lus10021852.g.BGIv1.0;Lus10021848.g.BGIv1.0;Lus10021846.g.BGIv1.0;Lus10021847.g.BGIv1.0;Lus10021850.g.BGIv1.0
TCONS_00282325	Lus10004051.g.BGIv1.0;Lus10004059.g.BGIv1.0;Lus10004055.g.BGIv1.0;Lus10004056.g.BGIv1.0;Lus10004075.g.BGIv1.0;Lus10004062.g.BGIv1.0;Lus10004073.g.BGIv1.0;Lus10004052.g.BGIv1.0;Lus10004072.g.BGIv1.0;Lus10004049.g.BGIv1.0;Lus10004071.g.BGIv1.0;Lus10004044.g.BGIv1.0;Lus10004069.g.BGIv1.0;Lus10004067.g.BGIv1.0;Lus10004074.g.BGIv1.0;Lus10004061.g.BGIv1.0;Lus10004046.g.BGIv1.0;Lus10004064.g.BGIv1.0;Lus…
TCONS_00070899	Lus10016008.g.BGIv1.0;Lus10016017.g.BGIv1.0;Lus10016040.g.BGIv1.0;Lus10016029.g.BGIv1.0;Lus10016026.g.BGIv1.0;Lus10016013.g.BGIv1.0;Lus10016045.g.BGIv1.0;Lus10016043.g.BGIv1.0;Lus10016027.g.BGIv1.0;Lus10016038.g.BGIv1.0;Lus10016025.g.BGIv1.0;Lus10016021.g.BGIv1.0;Lus10016007.g.BGIv1.0;Lus10016032.g.BGIv1.0;Lus10016012.g.BGIv1.0;Lus10016036.g.BGIv1.0;Lus10016016.g.BGIv1.0;Lus10016015.g.BGIv1.0;Lus…
TCONS_00242174	Lus10012791.g.BGIv1.0;Lus10012776.g.BGIv1.0;Lus10012790.g.BGIv1.0;Lus10012786.g.BGIv1.0;Lus10012789.g.BGIv1.0;Lus10012795.g.BGIv1.0;Lus10012780.g.BGIv1.0;Lus10012788.g.BGIv1.0;Lus10012787.g.BGIv1.0;Lus10012792.g.BGIv1.0;Lus10012782.g.BGIv1.0;Lus10012777.g.BGIv1.0;Lus10012785.g.BGIv1.0;Lus10012773.g.BGIv1.0;Lus10012772.g.BGIv1.0;Lus10012781.g.BGIv1.0;Lus10012797.g.BGIv1.0;Lus10012783.g.BGIv1.0;Lus…
TCONS_00119046	Lus10041528.g.BGIv1.0;Lus10041511.g.BGIv1.0;Lus10041513.g.BGIv1.0;Lus10041536.g.BGIv1.0;Lus10041542.g.BGIv1.0;Lus10041540.g.BGIv1.0;Lus10041522.g.BGIv1.0;Lus10041535.g.BGIv1.0;Lus10041510.g.BGIv1.0;Lus10041512.g.BGIv1.0;Lus10041515.g.BGIv1.0;Lus10041524.g.BGIv1.0;Lus10041538.g.BGIv1.0;Lus10041544.g.BGIv1.0;Lus10041541.g.BGIv1.0;Lus10041539.g.BGIv1.0;Lus10041529.g.BGIv1.0;Lus10041532.g.BGIv1.0;Lus…
TCONS_00111940	Lus10001913.g.BGIv1.0;Lus10001911.g.BGIv1.0;Lus10001916.g.BGIv1.0;Lus10001902.g.BGIv1.0;Lus10001898.g.BGIv1.0;Lus10001900.g.BGIv1.0;Lus10001901.g.BGIv1.0;Lus10001899.g.BGIv1.0;Lus10001915.g.BGIv1.0;Lus10001914.g.BGIv1.0;Lus10001904.g.BGIv1.0;Lus10001909.g.BGIv1.0;Lus10001907.g.BGIv1.0;Lus10001905.g.BGIv1.0;Lus10001912.g.BGIv1.0;Lus10001908.g.BGIv1.0;Lus10001903.g.BGIv1.0;Lus10001910.g.BGIv1.0;Lus…
TCONS_00051016	Lus10019819.g.BGIv1.0;Lus10019828.g.BGIv1.0;Lus10019818.g.BGIv1.0;Lus10019827.g.BGIv1.0;Lus10019824.g.BGIv1.0;Lus10019845.g.BGIv1.0;Lus10019849.g.BGIv1.0;Lus10019820.g.BGIv1.0;Lus10019826.g.BGIv1.0;Lus10019823.g.BGIv1.0;Lus10019837.g.BGIv1.0;Lus10019813.g.BGIv1.0;Lus10019830.g.BGIv1.0;Lus10019822.g.BGIv1.0;Lus10019839.g.BGIv1.0;Lus10019841.g.BGIv1.0;Lus10019838.g.BGIv1.0;Lus10019836.g.BGIv1.0;Lus…
TCONS_00072168	Lus10015894.g.BGIv1.0;Lus10015895.g.BGIv1.0;Lus10015903.g.BGIv1.0;Lus10015893.g.BGIv1.0;Lus10015892.g.BGIv1.0;Lus10015899.g.BGIv1.0;Lus10015897.g.BGIv1.0;Lus10015901.g.BGIv1.0;Lus10015896.g.BGIv1.0;Lus10015905.g.BGIv1.0;Lus10015902.g.BGIv1.0;Lus10015900.g.BGIv1.0;Lus10015898.g.BGIv1.0;Lus10015904.g.BGIv1.0
TCONS_00040758	Lus10000490.g.BGIv1.0;Lus10000491.g.BGIv1.0;Lus10000493.g.BGIv1.0;Lus10000492.g.BGIv1.0;Lus10000489.g.BGIv1.0
TCONS_00253560	Lus10026861.g.BGIv1.0;Lus10026834.g.BGIv1.0;Lus10026857.g.BGIv1.0;Lus10026856.g.BGIv1.0;Lus10026859.g.BGIv1.0;Lus10026833.g.BGIv1.0;Lus10026845.g.BGIv1.0;Lus10026844.g.BGIv1.0;Lus10026847.g.BGIv1.0;Lus10026851.g.BGIv1.0;Lus10026848.g.BGIv1.0;Lus10026852.g.BGIv1.0;Lus10026842.g.BGIv1.0;Lus10026855.g.BGIv1.0;Lus10026838.g.BGIv1.0;Lus10026836.g.BGIv1.0;Lus10026854.g.BGIv1.0;Lus10026832.g.BGIv1.0;Lus…
TCONS_00305792	Lus10015290.g.BGIv1.0;Lus10015272.g.BGIv1.0;Lus10015254.g.BGIv1.0;Lus10015262.g.BGIv1.0;Lus10015255.g.BGIv1.0;Lus10015266.g.BGIv1.0;Lus10015251.g.BGIv1.0;Lus10015253.g.BGIv1.0;Lus10015275.g.BGIv1.0;Lus10015282.g.BGIv1.0;Lus10015256.g.BGIv1.0;Lus10015260.g.BGIv1.0;Lus10015287.g.BGIv1.0;Lus10015265.g.BGIv1.0;Lus10015281.g.BGIv1.0;Lus10015270.g.BGIv1.0;Lus10015285.g.BGIv1.0;Lus10015264.g.BGIv1.0;Lus…
TCONS_00151294	Lus10008835.g.BGIv1.0;Lus10008843.g.BGIv1.0;Lus10008840.g.BGIv1.0;Lus10008839.g.BGIv1.0;Lus10008842.g.BGIv1.0;Lus10008834.g.BGIv1.0;Lus10008832.g.BGIv1.0;Lus10008833.g.BGIv1.0;Lus10008836.g.BGIv1.0;Lus10008838.g.BGIv1.0;Lus10008837.g.BGIv1.0;Lus10008841.g.BGIv1.0;Lus10008831.g.BGIv1.0
TCONS_00076282	Lus10021571.g.BGIv1.0;Lus10021563.g.BGIv1.0;Lus10021564.g.BGIv1.0;Lus10021578.g.BGIv1.0;Lus10021568.g.BGIv1.0;Lus10021575.g.BGIv1.0;Lus10021572.g.BGIv1.0;Lus10021569.g.BGIv1.0;Lus10021577.g.BGIv1.0;Lus10021576.g.BGIv1.0;Lus10021566.g.BGIv1.0;Lus10021570.g.BGIv1.0;Lus10021562.g.BGIv1.0;Lus10021565.g.BGIv1.0;Lus10021574.g.BGIv1.0;Lus10021561.g.BGIv1.0;Lus10021573.g.BGIv1.0;Lus10021567.g.BGIv1.0
TCONS_00138784	Lus10008466.g.BGIv1.0;Lus10008464.g.BGIv1.0;Lus10008463.g.BGIv1.0;Lus10008467.g.BGIv1.0;Lus10008470.g.BGIv1.0;Lus10008468.g.BGIv1.0;Lus10008469.g.BGIv1.0;Lus10008465.g.BGIv1.0;Lus10008462.g.BGIv1.0
TCONS_00103273	Lus10010793.g.BGIv1.0;Lus10010810.g.BGIv1.0;Lus10010794.g.BGIv1.0;Lus10010795.g.BGIv1.0;Lus10010791.g.BGIv1.0;Lus10010809.g.BGIv1.0;Lus10010796.g.BGIv1.0;Lus10010808.g.BGIv1.0;Lus10010805.g.BGIv1.0;Lus10010807.g.BGIv1.0;Lus10010792.g.BGIv1.0;Lus10010798.g.BGIv1.0;Lus10010813.g.BGIv1.0;Lus10010804.g.BGIv1.0;Lus10010801.g.BGIv1.0;Lus10010812.g.BGIv1.0;Lus10010811.g.BGIv1.0;Lus10010802.g.BGIv1.0;Lus…
TCONS_00235973	Lus10036666.g.BGIv1.0;Lus10036663.g.BGIv1.0;Lus10036670.g.BGIv1.0;Lus10036671.g.BGIv1.0;Lus10036661.g.BGIv1.0;Lus10036668.g.BGIv1.0;Lus10036664.g.BGIv1.0;Lus10036662.g.BGIv1.0;Lus10036674.g.BGIv1.0;Lus10036667.g.BGIv1.0;Lus10036669.g.BGIv1.0;Lus10036672.g.BGIv1.0;Lus10036665.g.BGIv1.0;Lus10036673.g.BGIv1.0
TCONS_00008718	Lus10019358.g.BGIv1.0;Lus10019356.g.BGIv1.0;Lus10019357.g.BGIv1.0;Lus10019355.g.BGIv1.0
TCONS_00036072	Lus10006130.g.BGIv1.0;Lus10006132.g.BGIv1.0;Lus10006131.g.BGIv1.0
TCONS_00031503	Lus10041984.g.BGIv1.0;Lus10042001.g.BGIv1.0;Lus10041996.g.BGIv1.0;Lus10041980.g.BGIv1.0;Lus10041990.g.BGIv1.0;Lus10041983.g.BGIv1.0;Lus10041992.g.BGIv1.0;Lus10042020.g.BGIv1.0;Lus10041976.g.BGIv1.0;Lus10041997.g.BGIv1.0;Lus10041991.g.BGIv1.0;Lus10042005.g.BGIv1.0;Lus10041995.g.BGIv1.0;Lus10041987.g.BGIv1.0;Lus10041975.g.BGIv1.0;Lus10041982.g.BGIv1.0;Lus10042021.g.BGIv1.0;Lus10041999.g.BGIv1.0;Lus…
TCONS_00196451	Lus10035264.g.BGIv1.0;Lus10035263.g.BGIv1.0;Lus10035273.g.BGIv1.0;Lus10035272.g.BGIv1.0;Lus10035269.g.BGIv1.0;Lus10035261.g.BGIv1.0;Lus10035266.g.BGIv1.0;Lus10035265.g.BGIv1.0;Lus10035262.g.BGIv1.0;Lus10035270.g.BGIv1.0;Lus10035267.g.BGIv1.0;Lus10035260.g.BGIv1.0;Lus10035268.g.BGIv1.0
TCONS_00152920	Lus10013614.g.BGIv1.0;Lus10013618.g.BGIv1.0;Lus10013617.g.BGIv1.0;Lus10013623.g.BGIv1.0;Lus10013615.g.BGIv1.0;Lus10013613.g.BGIv1.0;Lus10013620.g.BGIv1.0;Lus10013621.g.BGIv1.0;Lus10013611.g.BGIv1.0;Lus10013616.g.BGIv1.0;Lus10013625.g.BGIv1.0;Lus10013619.g.BGIv1.0;Lus10013612.g.BGIv1.0;Lus10013622.g.BGIv1.0;Lus10013624.g.BGIv1.0;Lus10013610.g.BGIv1.0
TCONS_00007699	Lus10011654.g.BGIv1.0;Lus10011651.g.BGIv1.0;Lus10011655.g.BGIv1.0;Lus10011656.g.BGIv1.0;Lus10011650.g.BGIv1.0;Lus10011657.g.BGIv1.0;Lus10011652.g.BGIv1.0
TCONS_00311831	Lus10023215.g.BGIv1.0;Lus10023223.g.BGIv1.0;Lus10023232.g.BGIv1.0;Lus10023225.g.BGIv1.0;Lus10023221.g.BGIv1.0;Lus10023224.g.BGIv1.0;Lus10023226.g.BGIv1.0;Lus10023212.g.BGIv1.0;Lus10023208.g.BGIv1.0;Lus10023213.g.BGIv1.0;Lus10023202.g.BGIv1.0;Lus10023219.g.BGIv1.0;Lus10023216.g.BGIv1.0;Lus10023227.g.BGIv1.0;Lus10023231.g.BGIv1.0;Lus10023217.g.BGIv1.0;Lus10023206.g.BGIv1.0;Lus10023222.g.BGIv1.0;Lus…
TCONS_00070230	Lus10009596.g.BGIv1.0;Lus10009622.g.BGIv1.0;Lus10009619.g.BGIv1.0;Lus10009617.g.BGIv1.0;Lus10009635.g.BGIv1.0;Lus10009608.g.BGIv1.0;Lus10009638.g.BGIv1.0;Lus10009633.g.BGIv1.0;Lus10009628.g.BGIv1.0;Lus10009595.g.BGIv1.0;Lus10009612.g.BGIv1.0;Lus10009609.g.BGIv1.0;Lus10009630.g.BGIv1.0;Lus10009599.g.BGIv1.0;Lus10009626.g.BGIv1.0;Lus10009623.g.BGIv1.0;Lus10009603.g.BGIv1.0;Lus10009625.g.BGIv1.0;Lus…
TCONS_00182502	Lus10019235.g.BGIv1.0;Lus10019249.g.BGIv1.0;Lus10019253.g.BGIv1.0;Lus10019242.g.BGIv1.0;Lus10019234.g.BGIv1.0;Lus10019217.g.BGIv1.0;Lus10019251.g.BGIv1.0;Lus10019239.g.BGIv1.0;Lus10019254.g.BGIv1.0;Lus10019220.g.BGIv1.0;Lus10019233.g.BGIv1.0;Lus10019222.g.BGIv1.0;Lus10019252.g.BGIv1.0;Lus10019225.g.BGIv1.0;Lus10019228.g.BGIv1.0;Lus10019221.g.BGIv1.0;Lus10019232.g.BGIv1.0;Lus10019243.g.BGIv1.0;Lus…
TCONS_00151370	Lus10008833.g.BGIv1.0;Lus10008836.g.BGIv1.0;Lus10008838.g.BGIv1.0;Lus10008832.g.BGIv1.0;Lus10008841.g.BGIv1.0;Lus10008837.g.BGIv1.0;Lus10008831.g.BGIv1.0;Lus10008840.g.BGIv1.0;Lus10008843.g.BGIv1.0;Lus10008835.g.BGIv1.0;Lus10008834.g.BGIv1.0;Lus10008842.g.BGIv1.0;Lus10008839.g.BGIv1.0
TCONS_00081349	Lus10037739.g.BGIv1.0;Lus10037766.g.BGIv1.0;Lus10037762.g.BGIv1.0;Lus10037752.g.BGIv1.0;Lus10037742.g.BGIv1.0;Lus10037754.g.BGIv1.0;Lus10037769.g.BGIv1.0;Lus10037768.g.BGIv1.0;Lus10037773.g.BGIv1.0;Lus10037756.g.BGIv1.0;Lus10037758.g.BGIv1.0;Lus10037776.g.BGIv1.0;Lus10037780.g.BGIv1.0;Lus10037771.g.BGIv1.0;Lus10037757.g.BGIv1.0;Lus10037779.g.BGIv1.0;Lus10037761.g.BGIv1.0;Lus10037745.g.BGIv1.0;Lus…
TCONS_00212703	Lus10027226.g.BGIv1.0;Lus10027218.g.BGIv1.0;Lus10027209.g.BGIv1.0;Lus10027232.g.BGIv1.0;Lus10027233.g.BGIv1.0;Lus10027202.g.BGIv1.0;Lus10027215.g.BGIv1.0;Lus10027219.g.BGIv1.0;Lus10027207.g.BGIv1.0;Lus10027227.g.BGIv1.0;Lus10027206.g.BGIv1.0;Lus10027224.g.BGIv1.0;Lus10027230.g.BGIv1.0;Lus10027204.g.BGIv1.0;Lus10027213.g.BGIv1.0;Lus10027221.g.BGIv1.0;Lus10027203.g.BGIv1.0;Lus10027220.g.BGIv1.0;Lus…
TCONS_00016166	Lus10021164.g.BGIv1.0;Lus10021169.g.BGIv1.0;Lus10021168.g.BGIv1.0;Lus10021170.g.BGIv1.0;Lus10021166.g.BGIv1.0;Lus10021167.g.BGIv1.0;Lus10021165.g.BGIv1.0;Lus10021171.g.BGIv1.0;Lus10021172.g.BGIv1.0
TCONS_00183947	Lus10022385.g.BGIv1.0;Lus10022389.g.BGIv1.0;Lus10022411.g.BGIv1.0;Lus10022400.g.BGIv1.0;Lus10022393.g.BGIv1.0;Lus10022384.g.BGIv1.0;Lus10022386.g.BGIv1.0;Lus10022407.g.BGIv1.0;Lus10022387.g.BGIv1.0;Lus10022406.g.BGIv1.0;Lus10022391.g.BGIv1.0;Lus10022388.g.BGIv1.0;Lus10022395.g.BGIv1.0;Lus10022390.g.BGIv1.0;Lus10022405.g.BGIv1.0;Lus10022403.g.BGIv1.0;Lus10022410.g.BGIv1.0;Lus10022394.g.BGIv1.0;Lus…
TCONS_00279561	Lus10031896.g.BGIv1.0;Lus10031881.g.BGIv1.0;Lus10031899.g.BGIv1.0;Lus10031893.g.BGIv1.0;Lus10031874.g.BGIv1.0;Lus10031885.g.BGIv1.0;Lus10031870.g.BGIv1.0;Lus10031904.g.BGIv1.0;Lus10031876.g.BGIv1.0;Lus10031877.g.BGIv1.0;Lus10031895.g.BGIv1.0;Lus10031898.g.BGIv1.0;Lus10031886.g.BGIv1.0;Lus10031880.g.BGIv1.0;Lus10031897.g.BGIv1.0;Lus10031871.g.BGIv1.0;Lus10031905.g.BGIv1.0;Lus10031890.g.BGIv1.0;Lus…
TCONS_00203003	Lus10020152.g.BGIv1.0;Lus10020130.g.BGIv1.0;Lus10020134.g.BGIv1.0;Lus10020154.g.BGIv1.0;Lus10020159.g.BGIv1.0;Lus10020132.g.BGIv1.0;Lus10020129.g.BGIv1.0;Lus10020141.g.BGIv1.0;Lus10020145.g.BGIv1.0;Lus10020153.g.BGIv1.0;Lus10020146.g.BGIv1.0;Lus10020139.g.BGIv1.0;Lus10020155.g.BGIv1.0;Lus10020144.g.BGIv1.0;Lus10020163.g.BGIv1.0;Lus10020157.g.BGIv1.0;Lus10020149.g.BGIv1.0;Lus10020143.g.BGIv1.0;Lus…
TCONS_00285492	Lus10002101.g.BGIv1.0;Lus10002103.g.BGIv1.0;Lus10002099.g.BGIv1.0;Lus10002100.g.BGIv1.0;Lus10002104.g.BGIv1.0;Lus10002102.g.BGIv1.0
TCONS_00017521	Lus10018128.g.BGIv1.0;Lus10018112.g.BGIv1.0;Lus10018116.g.BGIv1.0;Lus10018121.g.BGIv1.0;Lus10018123.g.BGIv1.0;Lus10018111.g.BGIv1.0;Lus10018119.g.BGIv1.0;Lus10018124.g.BGIv1.0;Lus10018118.g.BGIv1.0;Lus10018113.g.BGIv1.0;Lus10018126.g.BGIv1.0;Lus10018127.g.BGIv1.0;Lus10018125.g.BGIv1.0;Lus10018122.g.BGIv1.0;Lus10018120.g.BGIv1.0;Lus10018129.g.BGIv1.0;Lus10018117.g.BGIv1.0;Lus10018114.g.BGIv1.0;Lus…
TCONS_00121471	Lus10012290.g.BGIv1.0;Lus10012256.g.BGIv1.0;Lus10012280.g.BGIv1.0;Lus10012285.g.BGIv1.0;Lus10012273.g.BGIv1.0;Lus10012287.g.BGIv1.0;Lus10012263.g.BGIv1.0;Lus10012286.g.BGIv1.0;Lus10012269.g.BGIv1.0;Lus10012274.g.BGIv1.0;Lus10012281.g.BGIv1.0;Lus10012260.g.BGIv1.0;Lus10012265.g.BGIv1.0;Lus10012262.g.BGIv1.0;Lus10012288.g.BGIv1.0;Lus10012284.g.BGIv1.0;Lus10012275.g.BGIv1.0;Lus10012277.g.BGIv1.0;Lus…
TCONS_00109210	Lus10043216.g.BGIv1.0;Lus10043190.g.BGIv1.0;Lus10043201.g.BGIv1.0;Lus10043184.g.BGIv1.0;Lus10043204.g.BGIv1.0;Lus10043197.g.BGIv1.0;Lus10043211.g.BGIv1.0;Lus10043194.g.BGIv1.0;Lus10043203.g.BGIv1.0;Lus10043186.g.BGIv1.0;Lus10043199.g.BGIv1.0;Lus10043183.g.BGIv1.0;Lus10043191.g.BGIv1.0;Lus10043195.g.BGIv1.0;Lus10043189.g.BGIv1.0;Lus10043213.g.BGIv1.0;Lus10043219.g.BGIv1.0;Lus10043207.g.BGIv1.0;Lus…
TCONS_00050417	Lus10019837.g.BGIv1.0;Lus10019823.g.BGIv1.0;Lus10019826.g.BGIv1.0;Lus10019841.g.BGIv1.0;Lus10019838.g.BGIv1.0;Lus10019830.g.BGIv1.0;Lus10019822.g.BGIv1.0;Lus10019813.g.BGIv1.0;Lus10019839.g.BGIv1.0;Lus10019827.g.BGIv1.0;Lus10019818.g.BGIv1.0;Lus10019824.g.BGIv1.0;Lus10019828.g.BGIv1.0;Lus10019819.g.BGIv1.0;Lus10019849.g.BGIv1.0;Lus10019820.g.BGIv1.0;Lus10019845.g.BGIv1.0;Lus10019847.g.BGIv1.0;Lus…
TCONS_00253825	Lus10026896.g.BGIv1.0;Lus10026889.g.BGIv1.0;Lus10026892.g.BGIv1.0;Lus10026879.g.BGIv1.0;Lus10026890.g.BGIv1.0;Lus10026910.g.BGIv1.0;Lus10026914.g.BGIv1.0;Lus10026895.g.BGIv1.0;Lus10026906.g.BGIv1.0;Lus10026884.g.BGIv1.0;Lus10026891.g.BGIv1.0;Lus10026913.g.BGIv1.0;Lus10026880.g.BGIv1.0;Lus10026894.g.BGIv1.0;Lus10026897.g.BGIv1.0;Lus10026885.g.BGIv1.0;Lus10026881.g.BGIv1.0;Lus10026911.g.BGIv1.0;Lus…
TCONS_00019063	Lus10003791.g.BGIv1.0;Lus10003790.g.BGIv1.0;Lus10003789.g.BGIv1.0
TCONS_00016676	Lus10002150.g.BGIv1.0;Lus10002151.g.BGIv1.0;Lus10002146.g.BGIv1.0;Lus10002139.g.BGIv1.0;Lus10002138.g.BGIv1.0;Lus10002141.g.BGIv1.0;Lus10002142.g.BGIv1.0;Lus10002155.g.BGIv1.0;Lus10002136.g.BGIv1.0;Lus10002133.g.BGIv1.0;Lus10002149.g.BGIv1.0;Lus10002144.g.BGIv1.0;Lus10002148.g.BGIv1.0;Lus10002153.g.BGIv1.0;Lus10002147.g.BGIv1.0;Lus10002154.g.BGIv1.0;Lus10002132.g.BGIv1.0;Lus10002137.g.BGIv1.0;Lus…
TCONS_00113587	Lus10005909.g.BGIv1.0;Lus10005910.g.BGIv1.0;Lus10005906.g.BGIv1.0;Lus10005907.g.BGIv1.0;Lus10005905.g.BGIv1.0;Lus10005908.g.BGIv1.0;Lus10005904.g.BGIv1.0;Lus10005912.g.BGIv1.0;Lus10005911.g.BGIv1.0
TCONS_00042661	Lus10009394.g.BGIv1.0;Lus10009390.g.BGIv1.0;Lus10009382.g.BGIv1.0;Lus10009389.g.BGIv1.0;Lus10009384.g.BGIv1.0;Lus10009396.g.BGIv1.0;Lus10009381.g.BGIv1.0;Lus10009391.g.BGIv1.0;Lus10009393.g.BGIv1.0;Lus10009380.g.BGIv1.0;Lus10009379.g.BGIv1.0;Lus10009388.g.BGIv1.0;Lus10009385.g.BGIv1.0;Lus10009387.g.BGIv1.0;Lus10009395.g.BGIv1.0;Lus10009386.g.BGIv1.0;Lus10009392.g.BGIv1.0;Lus10009383.g.BGIv1.0
TCONS_00132561	Lus10004425.g.BGIv1.0;Lus10004427.g.BGIv1.0;Lus10004423.g.BGIv1.0;Lus10004422.g.BGIv1.0;Lus10004429.g.BGIv1.0;Lus10004426.g.BGIv1.0;Lus10004431.g.BGIv1.0;Lus10004430.g.BGIv1.0;Lus10004420.g.BGIv1.0;Lus10004419.g.BGIv1.0;Lus10004428.g.BGIv1.0;Lus10004424.g.BGIv1.0;Lus10004432.g.BGIv1.0;Lus10004421.g.BGIv1.0
TCONS_00042924	Lus10011206.g.BGIv1.0;Lus10011198.g.BGIv1.0;Lus10011207.g.BGIv1.0;Lus10011210.g.BGIv1.0;Lus10011218.g.BGIv1.0;Lus10011187.g.BGIv1.0;Lus10011205.g.BGIv1.0;Lus10011193.g.BGIv1.0;Lus10011185.g.BGIv1.0;Lus10011201.g.BGIv1.0;Lus10011216.g.BGIv1.0;Lus10011217.g.BGIv1.0;Lus10011214.g.BGIv1.0;Lus10011212.g.BGIv1.0;Lus10011223.g.BGIv1.0;Lus10011208.g.BGIv1.0;Lus10011202.g.BGIv1.0;Lus10011213.g.BGIv1.0;Lus…
TCONS_00240191	Lus10003030.g.BGIv1.0;Lus10003032.g.BGIv1.0;Lus10003031.g.BGIv1.0;Lus10003029.g.BGIv1.0;Lus10003035.g.BGIv1.0;Lus10003026.g.BGIv1.0;Lus10003034.g.BGIv1.0;Lus10003036.g.BGIv1.0;Lus10003039.g.BGIv1.0;Lus10003025.g.BGIv1.0;Lus10003038.g.BGIv1.0;Lus10003040.g.BGIv1.0;Lus10003027.g.BGIv1.0;Lus10003033.g.BGIv1.0;Lus10003028.g.BGIv1.0;Lus10003037.g.BGIv1.0
TCONS_00280507	Lus10000994.g.BGIv1.0
TCONS_00200796	Lus10020477.g.BGIv1.0;Lus10020476.g.BGIv1.0;Lus10020469.g.BGIv1.0;Lus10020472.g.BGIv1.0;Lus10020487.g.BGIv1.0;Lus10020471.g.BGIv1.0;Lus10020470.g.BGIv1.0;Lus10020489.g.BGIv1.0;Lus10020481.g.BGIv1.0;Lus10020488.g.BGIv1.0;Lus10020468.g.BGIv1.0;Lus10020485.g.BGIv1.0;Lus10020490.g.BGIv1.0;Lus10020484.g.BGIv1.0;Lus10020479.g.BGIv1.0;Lus10020482.g.BGIv1.0;Lus10020467.g.BGIv1.0;Lus10020480.g.BGIv1.0;Lus…
TCONS_00091640	Lus10001841.g.BGIv1.0;Lus10001837.g.BGIv1.0;Lus10001838.g.BGIv1.0;Lus10001842.g.BGIv1.0;Lus10001840.g.BGIv1.0;Lus10001843.g.BGIv1.0;Lus10001845.g.BGIv1.0;Lus10001834.g.BGIv1.0;Lus10001844.g.BGIv1.0;Lus10001836.g.BGIv1.0;Lus10001835.g.BGIv1.0;Lus10001839.g.BGIv1.0
TCONS_00270059	Lus10010364.g.BGIv1.0;Lus10010363.g.BGIv1.0;Lus10010367.g.BGIv1.0;Lus10010365.g.BGIv1.0;Lus10010366.g.BGIv1.0
TCONS_00060519	Lus10040650.g.BGIv1.0;Lus10040656.g.BGIv1.0;Lus10040646.g.BGIv1.0;Lus10040652.g.BGIv1.0;Lus10040657.g.BGIv1.0;Lus10040636.g.BGIv1.0;Lus10040629.g.BGIv1.0;Lus10040632.g.BGIv1.0;Lus10040644.g.BGIv1.0;Lus10040621.g.BGIv1.0;Lus10040623.g.BGIv1.0;Lus10040662.g.BGIv1.0;Lus10040658.g.BGIv1.0;Lus10040635.g.BGIv1.0;Lus10040627.g.BGIv1.0;Lus10040633.g.BGIv1.0;Lus10040631.g.BGIv1.0;Lus10040643.g.BGIv1.0;Lus…
TCONS_00226290	Lus10016306.g.BGIv1.0;Lus10016304.g.BGIv1.0;Lus10016309.g.BGIv1.0;Lus10016308.g.BGIv1.0;Lus10016303.g.BGIv1.0;Lus10016305.g.BGIv1.0;Lus10016307.g.BGIv1.0
TCONS_00069907	Lus10009659.g.BGIv1.0;Lus10009664.g.BGIv1.0;Lus10009684.g.BGIv1.0;Lus10009682.g.BGIv1.0;Lus10009665.g.BGIv1.0;Lus10009675.g.BGIv1.0;Lus10009680.g.BGIv1.0;Lus10009666.g.BGIv1.0;Lus10009685.g.BGIv1.0;Lus10009658.g.BGIv1.0;Lus10009668.g.BGIv1.0;Lus10009662.g.BGIv1.0;Lus10009655.g.BGIv1.0;Lus10009678.g.BGIv1.0;Lus10009686.g.BGIv1.0;Lus10009660.g.BGIv1.0;Lus10009677.g.BGIv1.0;Lus10009669.g.BGIv1.0;Lus…
TCONS_00030942	Lus10041956.g.BGIv1.0;Lus10041953.g.BGIv1.0;Lus10041981.g.BGIv1.0;Lus10041975.g.BGIv1.0;Lus10041967.g.BGIv1.0;Lus10041982.g.BGIv1.0;Lus10041957.g.BGIv1.0;Lus10041949.g.BGIv1.0;Lus10041965.g.BGIv1.0;Lus10041958.g.BGIv1.0;Lus10041938.g.BGIv1.0;Lus10041940.g.BGIv1.0;Lus10041937.g.BGIv1.0;Lus10041980.g.BGIv1.0;Lus10041939.g.BGIv1.0;Lus10041964.g.BGIv1.0;Lus10041984.g.BGIv1.0;Lus10041950.g.BGIv1.0;Lus…
TCONS_00065729	Lus10018204.g.BGIv1.0;Lus10018209.g.BGIv1.0;Lus10018212.g.BGIv1.0;Lus10018216.g.BGIv1.0;Lus10018219.g.BGIv1.0;Lus10018229.g.BGIv1.0;Lus10018205.g.BGIv1.0;Lus10018203.g.BGIv1.0;Lus10018218.g.BGIv1.0;Lus10018213.g.BGIv1.0;Lus10018231.g.BGIv1.0;Lus10018202.g.BGIv1.0;Lus10018223.g.BGIv1.0;Lus10018228.g.BGIv1.0;Lus10018227.g.BGIv1.0;Lus10018233.g.BGIv1.0;Lus10018232.g.BGIv1.0;Lus10018224.g.BGIv1.0;Lus…
TCONS_00046964	Lus10004685.g.BGIv1.0;Lus10004701.g.BGIv1.0;Lus10004709.g.BGIv1.0;Lus10004681.g.BGIv1.0;Lus10004687.g.BGIv1.0;Lus10004673.g.BGIv1.0;Lus10004684.g.BGIv1.0;Lus10004682.g.BGIv1.0;Lus10004707.g.BGIv1.0;Lus10004711.g.BGIv1.0;Lus10004676.g.BGIv1.0;Lus10004674.g.BGIv1.0;Lus10004697.g.BGIv1.0;Lus10004710.g.BGIv1.0;Lus10004680.g.BGIv1.0;Lus10004686.g.BGIv1.0;Lus10004700.g.BGIv1.0;Lus10004698.g.BGIv1.0;Lus…
TCONS_00123932	Lus10016455.g.BGIv1.0;Lus10016461.g.BGIv1.0;Lus10016456.g.BGIv1.0;Lus10016467.g.BGIv1.0;Lus10016468.g.BGIv1.0;Lus10016469.g.BGIv1.0;Lus10016471.g.BGIv1.0;Lus10016476.g.BGIv1.0;Lus10016479.g.BGIv1.0;Lus10016457.g.BGIv1.0;Lus10016454.g.BGIv1.0;Lus10016450.g.BGIv1.0;Lus10016462.g.BGIv1.0;Lus10016473.g.BGIv1.0;Lus10016444.g.BGIv1.0;Lus10016445.g.BGIv1.0;Lus10016477.g.BGIv1.0;Lus10016463.g.BGIv1.0;Lus…
TCONS_00145865	Lus10033045.g.BGIv1.0;Lus10033048.g.BGIv1.0;Lus10033043.g.BGIv1.0;Lus10033050.g.BGIv1.0;Lus10033044.g.BGIv1.0;Lus10033046.g.BGIv1.0;Lus10033049.g.BGIv1.0;Lus10033051.g.BGIv1.0;Lus10033047.g.BGIv1.0
TCONS_00237280	Lus10001121.g.BGIv1.0;Lus10001126.g.BGIv1.0;Lus10001120.g.BGIv1.0;Lus10001123.g.BGIv1.0;Lus10001122.g.BGIv1.0;Lus10001125.g.BGIv1.0;Lus10001119.g.BGIv1.0
TCONS_00311606	Lus10023274.g.BGIv1.0;Lus10023266.g.BGIv1.0;Lus10023265.g.BGIv1.0;Lus10023247.g.BGIv1.0;Lus10023282.g.BGIv1.0;Lus10023245.g.BGIv1.0;Lus10023276.g.BGIv1.0;Lus10023281.g.BGIv1.0;Lus10023241.g.BGIv1.0;Lus10023254.g.BGIv1.0;Lus10023285.g.BGIv1.0;Lus10023243.g.BGIv1.0;Lus10023256.g.BGIv1.0;Lus10023279.g.BGIv1.0;Lus10023248.g.BGIv1.0;Lus10023277.g.BGIv1.0;Lus10023280.g.BGIv1.0;Lus10023253.g.BGIv1.0;Lus…
TCONS_00095495	Lus10018809.g.BGIv1.0;Lus10018806.g.BGIv1.0;Lus10018805.g.BGIv1.0;Lus10018811.g.BGIv1.0;Lus10018813.g.BGIv1.0;Lus10018808.g.BGIv1.0;Lus10018812.g.BGIv1.0;Lus10018807.g.BGIv1.0;Lus10018810.g.BGIv1.0
TCONS_00125615	Lus10038470.g.BGIv1.0;Lus10038459.g.BGIv1.0;Lus10038466.g.BGIv1.0;Lus10038441.g.BGIv1.0;Lus10038465.g.BGIv1.0;Lus10038449.g.BGIv1.0;Lus10038450.g.BGIv1.0;Lus10038442.g.BGIv1.0;Lus10038448.g.BGIv1.0;Lus10038443.g.BGIv1.0;Lus10038463.g.BGIv1.0;Lus10038454.g.BGIv1.0;Lus10038462.g.BGIv1.0;Lus10038440.g.BGIv1.0;Lus10038453.g.BGIv1.0;Lus10038447.g.BGIv1.0;Lus10038469.g.BGIv1.0;Lus10038460.g.BGIv1.0;Lus…
TCONS_00279428	Lus10031742.g.BGIv1.0;Lus10031745.g.BGIv1.0;Lus10031727.g.BGIv1.0;Lus10031747.g.BGIv1.0;Lus10031737.g.BGIv1.0;Lus10031730.g.BGIv1.0;Lus10031733.g.BGIv1.0;Lus10031721.g.BGIv1.0;Lus10031735.g.BGIv1.0;Lus10031744.g.BGIv1.0;Lus10031739.g.BGIv1.0;Lus10031734.g.BGIv1.0;Lus10031756.g.BGIv1.0;Lus10031726.g.BGIv1.0;Lus10031753.g.BGIv1.0;Lus10031757.g.BGIv1.0;Lus10031746.g.BGIv1.0;Lus10031748.g.BGIv1.0;Lus…
TCONS_00290559	Lus10015533.g.BGIv1.0;Lus10015548.g.BGIv1.0;Lus10015538.g.BGIv1.0;Lus10015521.g.BGIv1.0;Lus10015541.g.BGIv1.0;Lus10015550.g.BGIv1.0;Lus10015555.g.BGIv1.0;Lus10015532.g.BGIv1.0;Lus10015517.g.BGIv1.0;Lus10015518.g.BGIv1.0;Lus10015544.g.BGIv1.0;Lus10015553.g.BGIv1.0;Lus10015556.g.BGIv1.0;Lus10015528.g.BGIv1.0;Lus10015523.g.BGIv1.0;Lus10015526.g.BGIv1.0;Lus10015516.g.BGIv1.0;Lus10015549.g.BGIv1.0;Lus…
TCONS_00042135	Lus10006850.g.BGIv1.0;Lus10006854.g.BGIv1.0;Lus10006860.g.BGIv1.0;Lus10006844.g.BGIv1.0;Lus10006829.g.BGIv1.0;Lus10006831.g.BGIv1.0;Lus10006845.g.BGIv1.0;Lus10006848.g.BGIv1.0;Lus10006843.g.BGIv1.0;Lus10006839.g.BGIv1.0;Lus10006842.g.BGIv1.0;Lus10006826.g.BGIv1.0;Lus10006830.g.BGIv1.0;Lus10006832.g.BGIv1.0;Lus10006859.g.BGIv1.0;Lus10006849.g.BGIv1.0;Lus10006835.g.BGIv1.0;Lus10006855.g.BGIv1.0;Lus…
TCONS_00122607	Lus10014335.g.BGIv1.0;Lus10014310.g.BGIv1.0;Lus10014334.g.BGIv1.0;Lus10014348.g.BGIv1.0;Lus10014327.g.BGIv1.0;Lus10014330.g.BGIv1.0;Lus10014333.g.BGIv1.0;Lus10014305.g.BGIv1.0;Lus10014351.g.BGIv1.0;Lus10014337.g.BGIv1.0;Lus10014338.g.BGIv1.0;Lus10014317.g.BGIv1.0;Lus10014350.g.BGIv1.0;Lus10014345.g.BGIv1.0;Lus10014323.g.BGIv1.0;Lus10014313.g.BGIv1.0;Lus10014349.g.BGIv1.0;Lus10014324.g.BGIv1.0;Lus…
TCONS_00036468	Lus10032839.g.BGIv1.0;Lus10032845.g.BGIv1.0;Lus10032843.g.BGIv1.0;Lus10032841.g.BGIv1.0;Lus10032844.g.BGIv1.0;Lus10032836.g.BGIv1.0;Lus10032842.g.BGIv1.0;Lus10032837.g.BGIv1.0;Lus10032846.g.BGIv1.0;Lus10032835.g.BGIv1.0;Lus10032834.g.BGIv1.0;Lus10032840.g.BGIv1.0;Lus10032838.g.BGIv1.0
TCONS_00145387	Lus10033033.g.BGIv1.0;Lus10033035.g.BGIv1.0;Lus10033027.g.BGIv1.0;Lus10033032.g.BGIv1.0;Lus10033023.g.BGIv1.0;Lus10033029.g.BGIv1.0;Lus10033028.g.BGIv1.0;Lus10033036.g.BGIv1.0;Lus10033037.g.BGIv1.0;Lus10033026.g.BGIv1.0;Lus10033025.g.BGIv1.0;Lus10033024.g.BGIv1.0;Lus10033038.g.BGIv1.0;Lus10033040.g.BGIv1.0;Lus10033039.g.BGIv1.0;Lus10033030.g.BGIv1.0;Lus10033034.g.BGIv1.0;Lus10033031.g.BGIv1.0
TCONS_00079382	Lus10004310.g.BGIv1.0;Lus10004288.g.BGIv1.0;Lus10004292.g.BGIv1.0;Lus10004286.g.BGIv1.0;Lus10004283.g.BGIv1.0;Lus10004282.g.BGIv1.0;Lus10004307.g.BGIv1.0;Lus10004308.g.BGIv1.0;Lus10004301.g.BGIv1.0;Lus10004291.g.BGIv1.0;Lus10004297.g.BGIv1.0;Lus10004289.g.BGIv1.0;Lus10004304.g.BGIv1.0;Lus10004285.g.BGIv1.0;Lus10004298.g.BGIv1.0;Lus10004300.g.BGIv1.0;Lus10004309.g.BGIv1.0;Lus10004303.g.BGIv1.0;Lus…
TCONS_00266138	Lus10020935.g.BGIv1.0;Lus10020933.g.BGIv1.0;Lus10020908.g.BGIv1.0;Lus10020926.g.BGIv1.0;Lus10020928.g.BGIv1.0;Lus10020914.g.BGIv1.0;Lus10020907.g.BGIv1.0;Lus10020920.g.BGIv1.0;Lus10020930.g.BGIv1.0;Lus10020910.g.BGIv1.0;Lus10020912.g.BGIv1.0;Lus10020915.g.BGIv1.0;Lus10020911.g.BGIv1.0;Lus10020918.g.BGIv1.0;Lus10020906.g.BGIv1.0;Lus10020931.g.BGIv1.0;Lus10020916.g.BGIv1.0;Lus10020922.g.BGIv1.0;Lus…
TCONS_00144389	Lus10025094.g.BGIv1.0;Lus10025084.g.BGIv1.0;Lus10025113.g.BGIv1.0;Lus10025083.g.BGIv1.0;Lus10025101.g.BGIv1.0;Lus10025111.g.BGIv1.0;Lus10025100.g.BGIv1.0;Lus10025081.g.BGIv1.0;Lus10025106.g.BGIv1.0;Lus10025091.g.BGIv1.0;Lus10025098.g.BGIv1.0;Lus10025095.g.BGIv1.0;Lus10025109.g.BGIv1.0;Lus10025099.g.BGIv1.0;Lus10025108.g.BGIv1.0;Lus10025097.g.BGIv1.0;Lus10025088.g.BGIv1.0;Lus10025080.g.BGIv1.0;Lus…
TCONS_00186554	Lus10019547.g.BGIv1.0;Lus10019551.g.BGIv1.0;Lus10019548.g.BGIv1.0;Lus10019546.g.BGIv1.0;Lus10019549.g.BGIv1.0;Lus10019552.g.BGIv1.0;Lus10019550.g.BGIv1.0
TCONS_00142005	Lus10000562.g.BGIv1.0;Lus10000563.g.BGIv1.0;Lus10000564.g.BGIv1.0;Lus10000566.g.BGIv1.0;Lus10000557.g.BGIv1.0;Lus10000559.g.BGIv1.0;Lus10000560.g.BGIv1.0;Lus10000567.g.BGIv1.0;Lus10000565.g.BGIv1.0;Lus10000561.g.BGIv1.0;Lus10000558.g.BGIv1.0
TCONS_00198717	Lus10015811.g.BGIv1.0;Lus10015818.g.BGIv1.0;Lus10015792.g.BGIv1.0;Lus10015813.g.BGIv1.0;Lus10015816.g.BGIv1.0;Lus10015793.g.BGIv1.0;Lus10015790.g.BGIv1.0;Lus10015797.g.BGIv1.0;Lus10015795.g.BGIv1.0;Lus10015787.g.BGIv1.0;Lus10015817.g.BGIv1.0;Lus10015789.g.BGIv1.0;Lus10015802.g.BGIv1.0;Lus10015784.g.BGIv1.0;Lus10015800.g.BGIv1.0;Lus10015803.g.BGIv1.0;Lus10015819.g.BGIv1.0;Lus10015788.g.BGIv1.0;Lus…
TCONS_00075525	Lus10016371.g.BGIv1.0;Lus10016349.g.BGIv1.0;Lus10016378.g.BGIv1.0;Lus10016342.g.BGIv1.0;Lus10016383.g.BGIv1.0;Lus10016384.g.BGIv1.0;Lus10016380.g.BGIv1.0;Lus10016368.g.BGIv1.0;Lus10016346.g.BGIv1.0;Lus10016375.g.BGIv1.0;Lus10016361.g.BGIv1.0;Lus10016382.g.BGIv1.0;Lus10016360.g.BGIv1.0;Lus10016365.g.BGIv1.0;Lus10016385.g.BGIv1.0;Lus10016354.g.BGIv1.0;Lus10016357.g.BGIv1.0;Lus10016352.g.BGIv1.0;Lus…
TCONS_00311368	Lus10023289.g.BGIv1.0;Lus10023308.g.BGIv1.0;Lus10023278.g.BGIv1.0;Lus10023291.g.BGIv1.0;Lus10023284.g.BGIv1.0;Lus10023290.g.BGIv1.0;Lus10023311.g.BGIv1.0;Lus10023305.g.BGIv1.0;Lus10023307.g.BGIv1.0;Lus10023293.g.BGIv1.0;Lus10023302.g.BGIv1.0;Lus10023312.g.BGIv1.0;Lus10023310.g.BGIv1.0;Lus10023316.g.BGIv1.0;Lus10023283.g.BGIv1.0;Lus10023306.g.BGIv1.0;Lus10023298.g.BGIv1.0;Lus10023294.g.BGIv1.0;Lus…
TCONS_00077948	Lus10014769.g.BGIv1.0;Lus10014771.g.BGIv1.0;Lus10014765.g.BGIv1.0;Lus10014780.g.BGIv1.0;Lus10014760.g.BGIv1.0;Lus10014768.g.BGIv1.0;Lus10014777.g.BGIv1.0;Lus10014787.g.BGIv1.0;Lus10014794.g.BGIv1.0;Lus10014762.g.BGIv1.0;Lus10014770.g.BGIv1.0;Lus10014776.g.BGIv1.0;Lus10014773.g.BGIv1.0;Lus10014778.g.BGIv1.0;Lus10014784.g.BGIv1.0;Lus10014789.g.BGIv1.0;Lus10014788.g.BGIv1.0;Lus10014759.g.BGIv1.0;Lus…
TCONS_00143463	Lus10020679.g.BGIv1.0;Lus10020689.g.BGIv1.0;Lus10020698.g.BGIv1.0;Lus10020690.g.BGIv1.0;Lus10020684.g.BGIv1.0;Lus10020687.g.BGIv1.0;Lus10020680.g.BGIv1.0;Lus10020691.g.BGIv1.0;Lus10020695.g.BGIv1.0;Lus10020665.g.BGIv1.0;Lus10020688.g.BGIv1.0;Lus10020668.g.BGIv1.0;Lus10020686.g.BGIv1.0;Lus10020660.g.BGIv1.0;Lus10020661.g.BGIv1.0;Lus10020692.g.BGIv1.0;Lus10020696.g.BGIv1.0;Lus10020694.g.BGIv1.0;Lus…
TCONS_00131457	Lus10007946.g.BGIv1.0;Lus10007979.g.BGIv1.0;Lus10007956.g.BGIv1.0;Lus10007977.g.BGIv1.0;Lus10007980.g.BGIv1.0;Lus10007982.g.BGIv1.0;Lus10007949.g.BGIv1.0;Lus10007951.g.BGIv1.0;Lus10007944.g.BGIv1.0;Lus10007952.g.BGIv1.0;Lus10007964.g.BGIv1.0;Lus10007967.g.BGIv1.0;Lus10007973.g.BGIv1.0;Lus10007943.g.BGIv1.0;Lus10007965.g.BGIv1.0;Lus10007981.g.BGIv1.0;Lus10007955.g.BGIv1.0;Lus10007963.g.BGIv1.0;Lus…
TCONS_00260324	Lus10006529.g.BGIv1.0;Lus10006530.g.BGIv1.0;Lus10006528.g.BGIv1.0;Lus10006527.g.BGIv1.0;Lus10006526.g.BGIv1.0;Lus10006525.g.BGIv1.0;Lus10006524.g.BGIv1.0
TCONS_00284913	Lus10014013.g.BGIv1.0;Lus10013996.g.BGIv1.0;Lus10014000.g.BGIv1.0;Lus10014012.g.BGIv1.0;Lus10013999.g.BGIv1.0;Lus10014002.g.BGIv1.0;Lus10013994.g.BGIv1.0;Lus10014004.g.BGIv1.0;Lus10014006.g.BGIv1.0;Lus10013995.g.BGIv1.0;Lus10014010.g.BGIv1.0;Lus10013993.g.BGIv1.0;Lus10014001.g.BGIv1.0;Lus10014005.g.BGIv1.0;Lus10014007.g.BGIv1.0;Lus10014011.g.BGIv1.0;Lus10013998.g.BGIv1.0;Lus10013997.g.BGIv1.0;Lus…
TCONS_00185561	Lus10006148.g.BGIv1.0;Lus10006149.g.BGIv1.0;Lus10006150.g.BGIv1.0;Lus10006151.g.BGIv1.0;Lus10006147.g.BGIv1.0
TCONS_00183444	Lus10022384.g.BGIv1.0;Lus10022375.g.BGIv1.0;Lus10022383.g.BGIv1.0;Lus10022393.g.BGIv1.0;Lus10022363.g.BGIv1.0;Lus10022389.g.BGIv1.0;Lus10022385.g.BGIv1.0;Lus10022364.g.BGIv1.0;Lus10022369.g.BGIv1.0;Lus10022370.g.BGIv1.0;Lus10022367.g.BGIv1.0;Lus10022388.g.BGIv1.0;Lus10022365.g.BGIv1.0;Lus10022391.g.BGIv1.0;Lus10022387.g.BGIv1.0;Lus10022381.g.BGIv1.0;Lus10022386.g.BGIv1.0;Lus10022372.g.BGIv1.0;Lus…
TCONS_00117087	Lus10036319.g.BGIv1.0;Lus10036318.g.BGIv1.0;Lus10036324.g.BGIv1.0;Lus10036320.g.BGIv1.0;Lus10036322.g.BGIv1.0;Lus10036325.g.BGIv1.0;Lus10036321.g.BGIv1.0;Lus10036326.g.BGIv1.0;Lus10036327.g.BGIv1.0;Lus10036323.g.BGIv1.0
TCONS_00292386	Lus10031563.g.BGIv1.0;Lus10031538.g.BGIv1.0;Lus10031564.g.BGIv1.0;Lus10031557.g.BGIv1.0;Lus10031552.g.BGIv1.0;Lus10031569.g.BGIv1.0;Lus10031549.g.BGIv1.0;Lus10031568.g.BGIv1.0;Lus10031562.g.BGIv1.0;Lus10031545.g.BGIv1.0;Lus10031559.g.BGIv1.0;Lus10031542.g.BGIv1.0;Lus10031534.g.BGIv1.0;Lus10031561.g.BGIv1.0;Lus10031567.g.BGIv1.0;Lus10031565.g.BGIv1.0;Lus10031553.g.BGIv1.0;Lus10031541.g.BGIv1.0;Lus…
TCONS_00231872	Lus10029483.g.BGIv1.0;Lus10029484.g.BGIv1.0;Lus10029469.g.BGIv1.0;Lus10029486.g.BGIv1.0;Lus10029471.g.BGIv1.0;Lus10029468.g.BGIv1.0;Lus10029491.g.BGIv1.0;Lus10029472.g.BGIv1.0;Lus10029476.g.BGIv1.0;Lus10029490.g.BGIv1.0;Lus10029479.g.BGIv1.0;Lus10029475.g.BGIv1.0;Lus10029482.g.BGIv1.0;Lus10029474.g.BGIv1.0;Lus10029473.g.BGIv1.0;Lus10029488.g.BGIv1.0;Lus10029478.g.BGIv1.0;Lus10029480.g.BGIv1.0;Lus…
TCONS_00124014	Lus10016568.g.BGIv1.0;Lus10016574.g.BGIv1.0;Lus10016573.g.BGIv1.0;Lus10016556.g.BGIv1.0;Lus10016555.g.BGIv1.0;Lus10016575.g.BGIv1.0;Lus10016571.g.BGIv1.0;Lus10016558.g.BGIv1.0;Lus10016557.g.BGIv1.0;Lus10016565.g.BGIv1.0;Lus10016572.g.BGIv1.0;Lus10016559.g.BGIv1.0;Lus10016560.g.BGIv1.0;Lus10016563.g.BGIv1.0;Lus10016570.g.BGIv1.0;Lus10016562.g.BGIv1.0;Lus10016569.g.BGIv1.0;Lus10016564.g.BGIv1.0;Lus…
TCONS_00148628	Lus10036978.g.BGIv1.0;Lus10036962.g.BGIv1.0;Lus10036972.g.BGIv1.0;Lus10036981.g.BGIv1.0;Lus10036966.g.BGIv1.0;Lus10036987.g.BGIv1.0;Lus10036993.g.BGIv1.0;Lus10036984.g.BGIv1.0;Lus10036977.g.BGIv1.0;Lus10036979.g.BGIv1.0;Lus10036999.g.BGIv1.0;Lus10037003.g.BGIv1.0;Lus10036990.g.BGIv1.0;Lus10036986.g.BGIv1.0;Lus10036989.g.BGIv1.0;Lus10037000.g.BGIv1.0;Lus10036983.g.BGIv1.0;Lus10036974.g.BGIv1.0;Lus…
TCONS_00089766	Lus10021653.g.BGIv1.0;Lus10021660.g.BGIv1.0;Lus10021651.g.BGIv1.0;Lus10021655.g.BGIv1.0;Lus10021661.g.BGIv1.0;Lus10021644.g.BGIv1.0;Lus10021654.g.BGIv1.0;Lus10021659.g.BGIv1.0;Lus10021657.g.BGIv1.0;Lus10021662.g.BGIv1.0;Lus10021663.g.BGIv1.0;Lus10021645.g.BGIv1.0;Lus10021652.g.BGIv1.0;Lus10021649.g.BGIv1.0;Lus10021667.g.BGIv1.0;Lus10021646.g.BGIv1.0;Lus10021658.g.BGIv1.0;Lus10021647.g.BGIv1.0;Lus…
TCONS_00284219	Lus10032755.g.BGIv1.0;Lus10032758.g.BGIv1.0;Lus10032761.g.BGIv1.0;Lus10032759.g.BGIv1.0;Lus10032757.g.BGIv1.0;Lus10032751.g.BGIv1.0;Lus10032760.g.BGIv1.0;Lus10032754.g.BGIv1.0;Lus10032752.g.BGIv1.0;Lus10032764.g.BGIv1.0;Lus10032756.g.BGIv1.0;Lus10032763.g.BGIv1.0;Lus10032762.g.BGIv1.0;Lus10032753.g.BGIv1.0
TCONS_00203983	Lus10025360.g.BGIv1.0;Lus10025358.g.BGIv1.0;Lus10025365.g.BGIv1.0;Lus10025363.g.BGIv1.0;Lus10025364.g.BGIv1.0;Lus10025362.g.BGIv1.0;Lus10025366.g.BGIv1.0;Lus10025359.g.BGIv1.0
TCONS_00286170	Lus10005124.g.BGIv1.0;Lus10005116.g.BGIv1.0;Lus10005121.g.BGIv1.0;Lus10005122.g.BGIv1.0;Lus10005117.g.BGIv1.0;Lus10005118.g.BGIv1.0;Lus10005114.g.BGIv1.0;Lus10005125.g.BGIv1.0;Lus10005120.g.BGIv1.0;Lus10005115.g.BGIv1.0;Lus10005123.g.BGIv1.0;Lus10005119.g.BGIv1.0
TCONS_00009326	Lus10018875.g.BGIv1.0;Lus10018879.g.BGIv1.0;Lus10018895.g.BGIv1.0;Lus10018883.g.BGIv1.0;Lus10018886.g.BGIv1.0;Lus10018901.g.BGIv1.0;Lus10018909.g.BGIv1.0;Lus10018900.g.BGIv1.0;Lus10018905.g.BGIv1.0;Lus10018880.g.BGIv1.0;Lus10018874.g.BGIv1.0;Lus10018907.g.BGIv1.0;Lus10018893.g.BGIv1.0;Lus10018877.g.BGIv1.0;Lus10018898.g.BGIv1.0;Lus10018891.g.BGIv1.0;Lus10018892.g.BGIv1.0;Lus10018876.g.BGIv1.0;Lus…
TCONS_00184793	Lus10007182.g.BGIv1.0;Lus10007183.g.BGIv1.0;Lus10007187.g.BGIv1.0;Lus10007181.g.BGIv1.0;Lus10007185.g.BGIv1.0;Lus10007186.g.BGIv1.0;Lus10007180.g.BGIv1.0;Lus10007184.g.BGIv1.0
TCONS_00239802	Lus10022704.g.BGIv1.0;Lus10022692.g.BGIv1.0;Lus10022676.g.BGIv1.0;Lus10022697.g.BGIv1.0;Lus10022680.g.BGIv1.0;Lus10022702.g.BGIv1.0;Lus10022720.g.BGIv1.0;Lus10022675.g.BGIv1.0;Lus10022678.g.BGIv1.0;Lus10022688.g.BGIv1.0;Lus10022719.g.BGIv1.0;Lus10022686.g.BGIv1.0;Lus10022700.g.BGIv1.0;Lus10022714.g.BGIv1.0;Lus10022696.g.BGIv1.0;Lus10022682.g.BGIv1.0;Lus10022698.g.BGIv1.0;Lus10022712.g.BGIv1.0;Lus…
TCONS_00054939	Lus10035489.g.BGIv1.0;Lus10035490.g.BGIv1.0;Lus10035495.g.BGIv1.0;Lus10035485.g.BGIv1.0;Lus10035497.g.BGIv1.0;Lus10035491.g.BGIv1.0;Lus10035486.g.BGIv1.0;Lus10035488.g.BGIv1.0;Lus10035493.g.BGIv1.0;Lus10035496.g.BGIv1.0;Lus10035484.g.BGIv1.0;Lus10035487.g.BGIv1.0;Lus10035498.g.BGIv1.0;Lus10035492.g.BGIv1.0
TCONS_00059279	Lus10040670.g.BGIv1.0;Lus10040711.g.BGIv1.0;Lus10040702.g.BGIv1.0;Lus10040675.g.BGIv1.0;Lus10040683.g.BGIv1.0;Lus10040669.g.BGIv1.0;Lus10040695.g.BGIv1.0;Lus10040697.g.BGIv1.0;Lus10040712.g.BGIv1.0;Lus10040703.g.BGIv1.0;Lus10040694.g.BGIv1.0;Lus10040671.g.BGIv1.0;Lus10040679.g.BGIv1.0;Lus10040705.g.BGIv1.0;Lus10040691.g.BGIv1.0;Lus10040698.g.BGIv1.0;Lus10040682.g.BGIv1.0;Lus10040674.g.BGIv1.0;Lus…
TCONS_00010265	Lus10011023.g.BGIv1.0;Lus10011035.g.BGIv1.0;Lus10011031.g.BGIv1.0;Lus10011036.g.BGIv1.0;Lus10011032.g.BGIv1.0;Lus10011024.g.BGIv1.0;Lus10011020.g.BGIv1.0;Lus10011037.g.BGIv1.0;Lus10011015.g.BGIv1.0;Lus10011010.g.BGIv1.0;Lus10011011.g.BGIv1.0;Lus10011017.g.BGIv1.0;Lus10011022.g.BGIv1.0;Lus10011028.g.BGIv1.0;Lus10011014.g.BGIv1.0;Lus10011039.g.BGIv1.0;Lus10011033.g.BGIv1.0;Lus10011027.g.BGIv1.0;Lus…
TCONS_00313194	Lus10007721.g.BGIv1.0;Lus10007715.g.BGIv1.0;Lus10007723.g.BGIv1.0;Lus10007725.g.BGIv1.0;Lus10007724.g.BGIv1.0;Lus10007722.g.BGIv1.0;Lus10007730.g.BGIv1.0;Lus10007719.g.BGIv1.0;Lus10007718.g.BGIv1.0;Lus10007728.g.BGIv1.0;Lus10007714.g.BGIv1.0;Lus10007717.g.BGIv1.0;Lus10007720.g.BGIv1.0;Lus10007727.g.BGIv1.0;Lus10007726.g.BGIv1.0;Lus10007716.g.BGIv1.0;Lus10007729.g.BGIv1.0
TCONS_00112006	Lus10001915.g.BGIv1.0;Lus10001901.g.BGIv1.0;Lus10001899.g.BGIv1.0;Lus10001898.g.BGIv1.0;Lus10001900.g.BGIv1.0;Lus10001913.g.BGIv1.0;Lus10001911.g.BGIv1.0;Lus10001916.g.BGIv1.0;Lus10001902.g.BGIv1.0;Lus10001912.g.BGIv1.0;Lus10001908.g.BGIv1.0;Lus10001905.g.BGIv1.0;Lus10001903.g.BGIv1.0;Lus10001906.g.BGIv1.0;Lus10001910.g.BGIv1.0;Lus10001907.g.BGIv1.0;Lus10001909.g.BGIv1.0;Lus10001904.g.BGIv1.0;Lus…
TCONS_00037115	Lus10008747.g.BGIv1.0;Lus10008742.g.BGIv1.0;Lus10008755.g.BGIv1.0;Lus10008746.g.BGIv1.0;Lus10008762.g.BGIv1.0;Lus10008758.g.BGIv1.0;Lus10008748.g.BGIv1.0;Lus10008757.g.BGIv1.0;Lus10008760.g.BGIv1.0;Lus10008753.g.BGIv1.0;Lus10008751.g.BGIv1.0;Lus10008744.g.BGIv1.0;Lus10008761.g.BGIv1.0;Lus10008750.g.BGIv1.0;Lus10008754.g.BGIv1.0;Lus10008749.g.BGIv1.0;Lus10008745.g.BGIv1.0;Lus10008743.g.BGIv1.0;Lus…
TCONS_00151442	Lus10008848.g.BGIv1.0;Lus10008842.g.BGIv1.0;Lus10008846.g.BGIv1.0;Lus10008851.g.BGIv1.0;Lus10008850.g.BGIv1.0;Lus10008843.g.BGIv1.0;Lus10008840.g.BGIv1.0;Lus10008844.g.BGIv1.0;Lus10008847.g.BGIv1.0;Lus10008841.g.BGIv1.0;Lus10008845.g.BGIv1.0;Lus10008849.g.BGIv1.0
TCONS_00280290	Lus10031892.g.BGIv1.0;Lus10031879.g.BGIv1.0;Lus10031904.g.BGIv1.0;Lus10031895.g.BGIv1.0;Lus10031887.g.BGIv1.0;Lus10031909.g.BGIv1.0;Lus10031907.g.BGIv1.0;Lus10031898.g.BGIv1.0;Lus10031886.g.BGIv1.0;Lus10031880.g.BGIv1.0;Lus10031888.g.BGIv1.0;Lus10031908.g.BGIv1.0;Lus10031882.g.BGIv1.0;Lus10031896.g.BGIv1.0;Lus10031905.g.BGIv1.0;Lus10031881.g.BGIv1.0;Lus10031890.g.BGIv1.0;Lus10031889.g.BGIv1.0;Lus…
TCONS_00090872	Lus10005597.g.BGIv1.0;Lus10005602.g.BGIv1.0;Lus10005601.g.BGIv1.0;Lus10005598.g.BGIv1.0;Lus10005599.g.BGIv1.0;Lus10005600.g.BGIv1.0
TCONS_00087612	Lus10000456.g.BGIv1.0
TCONS_00222392	Lus10033137.g.BGIv1.0;Lus10033136.g.BGIv1.0;Lus10033143.g.BGIv1.0;Lus10033138.g.BGIv1.0;Lus10033144.g.BGIv1.0;Lus10033139.g.BGIv1.0;Lus10033140.g.BGIv1.0;Lus10033134.g.BGIv1.0;Lus10033147.g.BGIv1.0;Lus10033142.g.BGIv1.0;Lus10033146.g.BGIv1.0;Lus10033145.g.BGIv1.0;Lus10033135.g.BGIv1.0
TCONS_00096030	Lus10033889.g.BGIv1.0;Lus10033884.g.BGIv1.0;Lus10033895.g.BGIv1.0;Lus10033888.g.BGIv1.0;Lus10033894.g.BGIv1.0;Lus10033891.g.BGIv1.0;Lus10033877.g.BGIv1.0;Lus10033878.g.BGIv1.0;Lus10033881.g.BGIv1.0;Lus10033883.g.BGIv1.0;Lus10033880.g.BGIv1.0;Lus10033893.g.BGIv1.0;Lus10033892.g.BGIv1.0;Lus10033890.g.BGIv1.0;Lus10033887.g.BGIv1.0;Lus10033886.g.BGIv1.0;Lus10033882.g.BGIv1.0;Lus10033885.g.BGIv1.0;Lus…
TCONS_00254538	Lus10001694.g.BGIv1.0;Lus10001693.g.BGIv1.0;Lus10001703.g.BGIv1.0;Lus10001710.g.BGIv1.0;Lus10001707.g.BGIv1.0;Lus10001699.g.BGIv1.0;Lus10001691.g.BGIv1.0;Lus10001701.g.BGIv1.0;Lus10001700.g.BGIv1.0;Lus10001708.g.BGIv1.0;Lus10001706.g.BGIv1.0;Lus10001692.g.BGIv1.0;Lus10001698.g.BGIv1.0;Lus10001709.g.BGIv1.0;Lus10001690.g.BGIv1.0;Lus10001702.g.BGIv1.0;Lus10001704.g.BGIv1.0;Lus10001705.g.BGIv1.0;Lus…
TCONS_00029770	Lus10004246.g.BGIv1.0;Lus10004240.g.BGIv1.0;Lus10004244.g.BGIv1.0;Lus10004229.g.BGIv1.0;Lus10004230.g.BGIv1.0;Lus10004237.g.BGIv1.0;Lus10004235.g.BGIv1.0;Lus10004231.g.BGIv1.0;Lus10004233.g.BGIv1.0;Lus10004242.g.BGIv1.0;Lus10004241.g.BGIv1.0;Lus10004245.g.BGIv1.0;Lus10004243.g.BGIv1.0;Lus10004232.g.BGIv1.0;Lus10004236.g.BGIv1.0;Lus10004251.g.BGIv1.0;Lus10004248.g.BGIv1.0;Lus10004249.g.BGIv1.0;Lus…
TCONS_00122374	Lus10014320.g.BGIv1.0;Lus10014322.g.BGIv1.0;Lus10014326.g.BGIv1.0;Lus10014294.g.BGIv1.0;Lus10014328.g.BGIv1.0;Lus10014295.g.BGIv1.0;Lus10014301.g.BGIv1.0;Lus10014302.g.BGIv1.0;Lus10014293.g.BGIv1.0;Lus10014311.g.BGIv1.0;Lus10014309.g.BGIv1.0;Lus10014321.g.BGIv1.0;Lus10014292.g.BGIv1.0;Lus10014306.g.BGIv1.0;Lus10014296.g.BGIv1.0;Lus10014329.g.BGIv1.0;Lus10014308.g.BGIv1.0;Lus10014303.g.BGIv1.0;Lus…
TCONS_00276729	Lus10004477.g.BGIv1.0;Lus10004484.g.BGIv1.0;Lus10004498.g.BGIv1.0;Lus10004482.g.BGIv1.0;Lus10004473.g.BGIv1.0;Lus10004503.g.BGIv1.0;Lus10004474.g.BGIv1.0;Lus10004505.g.BGIv1.0;Lus10004472.g.BGIv1.0;Lus10004486.g.BGIv1.0;Lus10004478.g.BGIv1.0;Lus10004480.g.BGIv1.0;Lus10004499.g.BGIv1.0;Lus10004479.g.BGIv1.0;Lus10004501.g.BGIv1.0;Lus10004490.g.BGIv1.0;Lus10004481.g.BGIv1.0;Lus10004487.g.BGIv1.0;Lus…
TCONS_00262108	Lus10006796.g.BGIv1.0;Lus10006793.g.BGIv1.0;Lus10006788.g.BGIv1.0;Lus10006802.g.BGIv1.0;Lus10006795.g.BGIv1.0;Lus10006808.g.BGIv1.0;Lus10006807.g.BGIv1.0;Lus10006810.g.BGIv1.0;Lus10006798.g.BGIv1.0;Lus10006806.g.BGIv1.0;Lus10006787.g.BGIv1.0;Lus10006803.g.BGIv1.0;Lus10006814.g.BGIv1.0;Lus10006809.g.BGIv1.0;Lus10006801.g.BGIv1.0;Lus10006816.g.BGIv1.0;Lus10006789.g.BGIv1.0;Lus10006805.g.BGIv1.0;Lus…
TCONS_00131547	Lus10000371.g.BGIv1.0;Lus10000370.g.BGIv1.0;Lus10000374.g.BGIv1.0;Lus10000373.g.BGIv1.0;Lus10000372.g.BGIv1.0;Lus10000369.g.BGIv1.0
TCONS_00262683	Lus10015957.g.BGIv1.0;Lus10015956.g.BGIv1.0;Lus10015952.g.BGIv1.0;Lus10015954.g.BGIv1.0;Lus10015950.g.BGIv1.0;Lus10015951.g.BGIv1.0;Lus10015953.g.BGIv1.0;Lus10015955.g.BGIv1.0
TCONS_00222393	Lus10033144.g.BGIv1.0;Lus10033138.g.BGIv1.0;Lus10033143.g.BGIv1.0;Lus10033139.g.BGIv1.0;Lus10033137.g.BGIv1.0;Lus10033136.g.BGIv1.0;Lus10033148.g.BGIv1.0;Lus10033146.g.BGIv1.0;Lus10033145.g.BGIv1.0;Lus10033142.g.BGIv1.0;Lus10033147.g.BGIv1.0;Lus10033149.g.BGIv1.0;Lus10033141.g.BGIv1.0;Lus10033140.g.BGIv1.0
TCONS_00254151	Lus10026874.g.BGIv1.0;Lus10026878.g.BGIv1.0;Lus10026869.g.BGIv1.0;Lus10026854.g.BGIv1.0;Lus10026855.g.BGIv1.0;Lus10026858.g.BGIv1.0;Lus10026873.g.BGIv1.0;Lus10026867.g.BGIv1.0;Lus10026866.g.BGIv1.0;Lus10026877.g.BGIv1.0;Lus10026876.g.BGIv1.0;Lus10026861.g.BGIv1.0;Lus10026864.g.BGIv1.0;Lus10026875.g.BGIv1.0;Lus10026852.g.BGIv1.0;Lus10026868.g.BGIv1.0;Lus10026848.g.BGIv1.0;Lus10026853.g.BGIv1.0;Lus…
TCONS_00173636	Lus10029265.g.BGIv1.0;Lus10029266.g.BGIv1.0;Lus10029251.g.BGIv1.0;Lus10029254.g.BGIv1.0;Lus10029267.g.BGIv1.0;Lus10029258.g.BGIv1.0;Lus10029269.g.BGIv1.0;Lus10029260.g.BGIv1.0;Lus10029247.g.BGIv1.0;Lus10029257.g.BGIv1.0;Lus10029268.g.BGIv1.0;Lus10029246.g.BGIv1.0;Lus10029248.g.BGIv1.0;Lus10029263.g.BGIv1.0;Lus10029256.g.BGIv1.0;Lus10029252.g.BGIv1.0;Lus10029262.g.BGIv1.0;Lus10029255.g.BGIv1.0;Lus…
TCONS_00141806	Lus10008818.g.BGIv1.0;Lus10008819.g.BGIv1.0;Lus10008816.g.BGIv1.0;Lus10008826.g.BGIv1.0;Lus10008814.g.BGIv1.0;Lus10008817.g.BGIv1.0;Lus10008821.g.BGIv1.0;Lus10008815.g.BGIv1.0;Lus10008820.g.BGIv1.0;Lus10008824.g.BGIv1.0;Lus10008823.g.BGIv1.0;Lus10008825.g.BGIv1.0;Lus10008828.g.BGIv1.0;Lus10008827.g.BGIv1.0
TCONS_00243287	Lus10025860.g.BGIv1.0;Lus10025877.g.BGIv1.0;Lus10025850.g.BGIv1.0;Lus10025843.g.BGIv1.0;Lus10025836.g.BGIv1.0;Lus10025878.g.BGIv1.0;Lus10025835.g.BGIv1.0;Lus10025879.g.BGIv1.0;Lus10025863.g.BGIv1.0;Lus10025861.g.BGIv1.0;Lus10025851.g.BGIv1.0;Lus10025841.g.BGIv1.0;Lus10025838.g.BGIv1.0;Lus10025849.g.BGIv1.0;Lus10025842.g.BGIv1.0;Lus10025872.g.BGIv1.0;Lus10025857.g.BGIv1.0;Lus10025859.g.BGIv1.0;Lus…
TCONS_00191242	Lus10029742.g.BGIv1.0;Lus10029756.g.BGIv1.0;Lus10029749.g.BGIv1.0;Lus10029726.g.BGIv1.0;Lus10029725.g.BGIv1.0;Lus10029743.g.BGIv1.0;Lus10029754.g.BGIv1.0;Lus10029723.g.BGIv1.0;Lus10029748.g.BGIv1.0;Lus10029730.g.BGIv1.0;Lus10029755.g.BGIv1.0;Lus10029732.g.BGIv1.0;Lus10029753.g.BGIv1.0;Lus10029727.g.BGIv1.0;Lus10029758.g.BGIv1.0;Lus10029752.g.BGIv1.0;Lus10029738.g.BGIv1.0;Lus10029757.g.BGIv1.0;Lus…
TCONS_00258706	Lus10042767.g.BGIv1.0;Lus10042765.g.BGIv1.0;Lus10042789.g.BGIv1.0;Lus10042791.g.BGIv1.0;Lus10042782.g.BGIv1.0;Lus10042764.g.BGIv1.0;Lus10042786.g.BGIv1.0;Lus10042773.g.BGIv1.0;Lus10042793.g.BGIv1.0;Lus10042771.g.BGIv1.0;Lus10042781.g.BGIv1.0;Lus10042778.g.BGIv1.0;Lus10042759.g.BGIv1.0;Lus10042777.g.BGIv1.0;Lus10042776.g.BGIv1.0;Lus10042772.g.BGIv1.0;Lus10042785.g.BGIv1.0;Lus10042779.g.BGIv1.0;Lus…
TCONS_00283846	Lus10032779.g.BGIv1.0;Lus10032792.g.BGIv1.0;Lus10032782.g.BGIv1.0;Lus10032787.g.BGIv1.0;Lus10032794.g.BGIv1.0;Lus10032778.g.BGIv1.0;Lus10032789.g.BGIv1.0;Lus10032781.g.BGIv1.0;Lus10032784.g.BGIv1.0;Lus10032786.g.BGIv1.0;Lus10032793.g.BGIv1.0;Lus10032785.g.BGIv1.0;Lus10032791.g.BGIv1.0;Lus10032783.g.BGIv1.0;Lus10032780.g.BGIv1.0;Lus10032788.g.BGIv1.0
TCONS_00169381	Lus10024569.g.BGIv1.0;Lus10024568.g.BGIv1.0;Lus10024605.g.BGIv1.0;Lus10024577.g.BGIv1.0;Lus10024606.g.BGIv1.0;Lus10024572.g.BGIv1.0;Lus10024583.g.BGIv1.0;Lus10024595.g.BGIv1.0;Lus10024578.g.BGIv1.0;Lus10024574.g.BGIv1.0;Lus10024589.g.BGIv1.0;Lus10024598.g.BGIv1.0;Lus10024597.g.BGIv1.0;Lus10024602.g.BGIv1.0;Lus10024573.g.BGIv1.0;Lus10024567.g.BGIv1.0;Lus10024576.g.BGIv1.0;Lus10024579.g.BGIv1.0;Lus…
TCONS_00133786	Lus10005529.g.BGIv1.0;Lus10005526.g.BGIv1.0;Lus10005536.g.BGIv1.0;Lus10005530.g.BGIv1.0;Lus10005524.g.BGIv1.0;Lus10005523.g.BGIv1.0;Lus10005532.g.BGIv1.0;Lus10005534.g.BGIv1.0;Lus10005528.g.BGIv1.0;Lus10005535.g.BGIv1.0;Lus10005525.g.BGIv1.0;Lus10005527.g.BGIv1.0;Lus10005533.g.BGIv1.0;Lus10005531.g.BGIv1.0
TCONS_00221293	Lus10003144.g.BGIv1.0;Lus10003162.g.BGIv1.0;Lus10003155.g.BGIv1.0;Lus10003170.g.BGIv1.0;Lus10003173.g.BGIv1.0;Lus10003150.g.BGIv1.0;Lus10003154.g.BGIv1.0;Lus10003156.g.BGIv1.0;Lus10003168.g.BGIv1.0;Lus10003161.g.BGIv1.0;Lus10003171.g.BGIv1.0;Lus10003157.g.BGIv1.0;Lus10003147.g.BGIv1.0;Lus10003164.g.BGIv1.0;Lus10003145.g.BGIv1.0;Lus10003158.g.BGIv1.0;Lus10003149.g.BGIv1.0;Lus10003165.g.BGIv1.0;Lus…
TCONS_00114787	Lus10031103.g.BGIv1.0;Lus10031089.g.BGIv1.0;Lus10031097.g.BGIv1.0;Lus10031090.g.BGIv1.0;Lus10031092.g.BGIv1.0;Lus10031095.g.BGIv1.0;Lus10031094.g.BGIv1.0;Lus10031101.g.BGIv1.0;Lus10031102.g.BGIv1.0;Lus10031100.g.BGIv1.0;Lus10031091.g.BGIv1.0;Lus10031098.g.BGIv1.0;Lus10031096.g.BGIv1.0;Lus10031104.g.BGIv1.0;Lus10031093.g.BGIv1.0
TCONS_00201603	Lus10024553.g.BGIv1.0;Lus10024552.g.BGIv1.0;Lus10024550.g.BGIv1.0;Lus10024548.g.BGIv1.0;Lus10024549.g.BGIv1.0
TCONS_00104783	Lus10006610.g.BGIv1.0;Lus10006632.g.BGIv1.0;Lus10006639.g.BGIv1.0;Lus10006641.g.BGIv1.0;Lus10006619.g.BGIv1.0;Lus10006615.g.BGIv1.0;Lus10006637.g.BGIv1.0;Lus10006611.g.BGIv1.0;Lus10006628.g.BGIv1.0;Lus10006631.g.BGIv1.0;Lus10006633.g.BGIv1.0;Lus10006620.g.BGIv1.0;Lus10006642.g.BGIv1.0;Lus10006634.g.BGIv1.0;Lus10006608.g.BGIv1.0;Lus10006617.g.BGIv1.0;Lus10006626.g.BGIv1.0;Lus10006621.g.BGIv1.0;Lus…
TCONS_00097073	Lus10033926.g.BGIv1.0;Lus10033924.g.BGIv1.0;Lus10033925.g.BGIv1.0;Lus10033927.g.BGIv1.0;Lus10033928.g.BGIv1.0;Lus10033921.g.BGIv1.0;Lus10033920.g.BGIv1.0;Lus10033922.g.BGIv1.0;Lus10033923.g.BGIv1.0
TCONS_00071662	Lus10005652.g.BGIv1.0;Lus10005646.g.BGIv1.0;Lus10005634.g.BGIv1.0;Lus10005650.g.BGIv1.0;Lus10005632.g.BGIv1.0;Lus10005639.g.BGIv1.0;Lus10005645.g.BGIv1.0;Lus10005644.g.BGIv1.0;Lus10005640.g.BGIv1.0;Lus10005653.g.BGIv1.0;Lus10005633.g.BGIv1.0;Lus10005648.g.BGIv1.0;Lus10005629.g.BGIv1.0;Lus10005631.g.BGIv1.0;Lus10005643.g.BGIv1.0;Lus10005654.g.BGIv1.0;Lus10005649.g.BGIv1.0;Lus10005641.g.BGIv1.0;Lus…
TCONS_00158592	Lus10028228.g.BGIv1.0;Lus10028247.g.BGIv1.0;Lus10028235.g.BGIv1.0;Lus10028232.g.BGIv1.0;Lus10028231.g.BGIv1.0;Lus10028225.g.BGIv1.0;Lus10028250.g.BGIv1.0;Lus10028244.g.BGIv1.0;Lus10028227.g.BGIv1.0;Lus10028239.g.BGIv1.0;Lus10028248.g.BGIv1.0;Lus10028243.g.BGIv1.0;Lus10028246.g.BGIv1.0;Lus10028245.g.BGIv1.0;Lus10028226.g.BGIv1.0;Lus10028234.g.BGIv1.0;Lus10028229.g.BGIv1.0;Lus10028223.g.BGIv1.0;Lus…
TCONS_00039061	Lus10012849.g.BGIv1.0;Lus10012828.g.BGIv1.0;Lus10012829.g.BGIv1.0;Lus10012838.g.BGIv1.0;Lus10012850.g.BGIv1.0;Lus10012844.g.BGIv1.0;Lus10012851.g.BGIv1.0;Lus10012830.g.BGIv1.0;Lus10012833.g.BGIv1.0;Lus10012857.g.BGIv1.0;Lus10012859.g.BGIv1.0;Lus10012860.g.BGIv1.0;Lus10012854.g.BGIv1.0;Lus10012834.g.BGIv1.0;Lus10012858.g.BGIv1.0;Lus10012847.g.BGIv1.0;Lus10012842.g.BGIv1.0;Lus10012855.g.BGIv1.0;Lus…
TCONS_00259492	Lus10042561.g.BGIv1.0;Lus10042539.g.BGIv1.0;Lus10042562.g.BGIv1.0;Lus10042559.g.BGIv1.0;Lus10042550.g.BGIv1.0;Lus10042547.g.BGIv1.0;Lus10042538.g.BGIv1.0;Lus10042554.g.BGIv1.0;Lus10042563.g.BGIv1.0;Lus10042552.g.BGIv1.0;Lus10042546.g.BGIv1.0;Lus10042542.g.BGIv1.0;Lus10042556.g.BGIv1.0;Lus10042544.g.BGIv1.0;Lus10042545.g.BGIv1.0;Lus10042548.g.BGIv1.0;Lus10042560.g.BGIv1.0;Lus10042549.g.BGIv1.0;Lus…
TCONS_00224086	Lus10003177.g.BGIv1.0;Lus10003176.g.BGIv1.0
TCONS_00142001	Lus10000564.g.BGIv1.0;Lus10000563.g.BGIv1.0;Lus10000562.g.BGIv1.0;Lus10000566.g.BGIv1.0;Lus10000559.g.BGIv1.0;Lus10000557.g.BGIv1.0;Lus10000558.g.BGIv1.0;Lus10000560.g.BGIv1.0;Lus10000567.g.BGIv1.0;Lus10000561.g.BGIv1.0;Lus10000565.g.BGIv1.0
TCONS_00176772	Lus10038549.g.BGIv1.0;Lus10038561.g.BGIv1.0;Lus10038551.g.BGIv1.0;Lus10038548.g.BGIv1.0;Lus10038550.g.BGIv1.0;Lus10038553.g.BGIv1.0;Lus10038554.g.BGIv1.0;Lus10038559.g.BGIv1.0;Lus10038552.g.BGIv1.0;Lus10038564.g.BGIv1.0;Lus10038562.g.BGIv1.0;Lus10038555.g.BGIv1.0;Lus10038556.g.BGIv1.0;Lus10038558.g.BGIv1.0;Lus10038563.g.BGIv1.0;Lus10038557.g.BGIv1.0;Lus10038560.g.BGIv1.0
TCONS_00049192	Lus10014860.g.BGIv1.0;Lus10014882.g.BGIv1.0;Lus10014867.g.BGIv1.0;Lus10014883.g.BGIv1.0;Lus10014868.g.BGIv1.0;Lus10014864.g.BGIv1.0;Lus10014872.g.BGIv1.0;Lus10014870.g.BGIv1.0;Lus10014878.g.BGIv1.0;Lus10014877.g.BGIv1.0;Lus10014875.g.BGIv1.0;Lus10014874.g.BGIv1.0;Lus10014869.g.BGIv1.0;Lus10014881.g.BGIv1.0;Lus10014879.g.BGIv1.0;Lus10014876.g.BGIv1.0;Lus10014861.g.BGIv1.0;Lus10014862.g.BGIv1.0;Lus…
TCONS_00183251	Lus10022370.g.BGIv1.0;Lus10022365.g.BGIv1.0;Lus10022354.g.BGIv1.0;Lus10022356.g.BGIv1.0;Lus10022378.g.BGIv1.0;Lus10022360.g.BGIv1.0;Lus10022357.g.BGIv1.0;Lus10022375.g.BGIv1.0;Lus10022352.g.BGIv1.0;Lus10022362.g.BGIv1.0;Lus10022359.g.BGIv1.0;Lus10022358.g.BGIv1.0;Lus10022363.g.BGIv1.0;Lus10022369.g.BGIv1.0;Lus10022364.g.BGIv1.0;Lus10022376.g.BGIv1.0;Lus10022374.g.BGIv1.0;Lus10022373.g.BGIv1.0;Lus…
TCONS_00072633	Lus10015882.g.BGIv1.0;Lus10015898.g.BGIv1.0;Lus10015891.g.BGIv1.0;Lus10015900.g.BGIv1.0;Lus10015897.g.BGIv1.0;Lus10015886.g.BGIv1.0;Lus10015884.g.BGIv1.0;Lus10015899.g.BGIv1.0;Lus10015894.g.BGIv1.0;Lus10015895.g.BGIv1.0;Lus10015902.g.BGIv1.0;Lus10015889.g.BGIv1.0;Lus10015904.g.BGIv1.0;Lus10015901.g.BGIv1.0;Lus10015906.g.BGIv1.0;Lus10015883.g.BGIv1.0;Lus10015905.g.BGIv1.0;Lus10015896.g.BGIv1.0;Lus…
TCONS_00156578	Lus10023182.g.BGIv1.0;Lus10023183.g.BGIv1.0;Lus10023154.g.BGIv1.0;Lus10023173.g.BGIv1.0;Lus10023188.g.BGIv1.0;Lus10023163.g.BGIv1.0;Lus10023175.g.BGIv1.0;Lus10023153.g.BGIv1.0;Lus10023161.g.BGIv1.0;Lus10023172.g.BGIv1.0;Lus10023155.g.BGIv1.0;Lus10023190.g.BGIv1.0;Lus10023169.g.BGIv1.0;Lus10023187.g.BGIv1.0;Lus10023174.g.BGIv1.0;Lus10023176.g.BGIv1.0;Lus10023164.g.BGIv1.0;Lus10023171.g.BGIv1.0;Lus…
TCONS_00186526	Lus10019556.g.BGIv1.0;Lus10019558.g.BGIv1.0;Lus10019557.g.BGIv1.0;Lus10019555.g.BGIv1.0;Lus10019554.g.BGIv1.0
TCONS_00098249	Lus10022245.g.BGIv1.0;Lus10022227.g.BGIv1.0;Lus10022237.g.BGIv1.0;Lus10022247.g.BGIv1.0;Lus10022223.g.BGIv1.0;Lus10022220.g.BGIv1.0;Lus10022225.g.BGIv1.0;Lus10022229.g.BGIv1.0;Lus10022238.g.BGIv1.0;Lus10022249.g.BGIv1.0;Lus10022236.g.BGIv1.0;Lus10022248.g.BGIv1.0;Lus10022228.g.BGIv1.0;Lus10022231.g.BGIv1.0;Lus10022233.g.BGIv1.0;Lus10022234.g.BGIv1.0;Lus10022252.g.BGIv1.0;Lus10022240.g.BGIv1.0;Lus…
TCONS_00113573	Lus10005908.g.BGIv1.0;Lus10005912.g.BGIv1.0;Lus10005904.g.BGIv1.0;Lus10005911.g.BGIv1.0;Lus10005910.g.BGIv1.0;Lus10005909.g.BGIv1.0;Lus10005906.g.BGIv1.0;Lus10005907.g.BGIv1.0;Lus10005905.g.BGIv1.0
TCONS_00054737	Lus10035479.g.BGIv1.0;Lus10035481.g.BGIv1.0;Lus10035494.g.BGIv1.0;Lus10035492.g.BGIv1.0;Lus10035484.g.BGIv1.0;Lus10035489.g.BGIv1.0;Lus10035490.g.BGIv1.0;Lus10035495.g.BGIv1.0;Lus10035478.g.BGIv1.0;Lus10035491.g.BGIv1.0;Lus10035486.g.BGIv1.0;Lus10035480.g.BGIv1.0;Lus10035493.g.BGIv1.0;Lus10035488.g.BGIv1.0;Lus10035482.g.BGIv1.0;Lus10035487.g.BGIv1.0;Lus10035483.g.BGIv1.0;Lus10035485.g.BGIv1.0
TCONS_00181341	Lus10029106.g.BGIv1.0;Lus10029076.g.BGIv1.0;Lus10029086.g.BGIv1.0;Lus10029087.g.BGIv1.0;Lus10029082.g.BGIv1.0;Lus10029091.g.BGIv1.0;Lus10029094.g.BGIv1.0;Lus10029100.g.BGIv1.0;Lus10029083.g.BGIv1.0;Lus10029074.g.BGIv1.0;Lus10029104.g.BGIv1.0;Lus10029099.g.BGIv1.0;Lus10029089.g.BGIv1.0;Lus10029080.g.BGIv1.0;Lus10029112.g.BGIv1.0;Lus10029090.g.BGIv1.0;Lus10029088.g.BGIv1.0;Lus10029108.g.BGIv1.0;Lus…
TCONS_00273682	Lus10036125.g.BGIv1.0;Lus10036136.g.BGIv1.0;Lus10036130.g.BGIv1.0;Lus10036127.g.BGIv1.0;Lus10036120.g.BGIv1.0;Lus10036140.g.BGIv1.0;Lus10036142.g.BGIv1.0;Lus10036110.g.BGIv1.0;Lus10036114.g.BGIv1.0;Lus10036113.g.BGIv1.0;Lus10036134.g.BGIv1.0;Lus10036118.g.BGIv1.0;Lus10036138.g.BGIv1.0;Lus10036115.g.BGIv1.0;Lus10036131.g.BGIv1.0;Lus10036124.g.BGIv1.0;Lus10036123.g.BGIv1.0;Lus10036133.g.BGIv1.0;Lus…
TCONS_00244977	Lus10011782.g.BGIv1.0;Lus10011785.g.BGIv1.0;Lus10011773.g.BGIv1.0;Lus10011792.g.BGIv1.0;Lus10011775.g.BGIv1.0;Lus10011777.g.BGIv1.0;Lus10011793.g.BGIv1.0;Lus10011784.g.BGIv1.0;Lus10011788.g.BGIv1.0;Lus10011787.g.BGIv1.0;Lus10011781.g.BGIv1.0;Lus10011774.g.BGIv1.0;Lus10011776.g.BGIv1.0;Lus10011780.g.BGIv1.0;Lus10011789.g.BGIv1.0;Lus10011779.g.BGIv1.0;Lus10011786.g.BGIv1.0;Lus10011794.g.BGIv1.0;Lus…
TCONS_00010118	Lus10018840.g.BGIv1.0;Lus10018845.g.BGIv1.0;Lus10018831.g.BGIv1.0;Lus10018839.g.BGIv1.0;Lus10018848.g.BGIv1.0;Lus10018849.g.BGIv1.0;Lus10018836.g.BGIv1.0;Lus10018818.g.BGIv1.0;Lus10018828.g.BGIv1.0;Lus10018847.g.BGIv1.0;Lus10018843.g.BGIv1.0;Lus10018826.g.BGIv1.0;Lus10018841.g.BGIv1.0;Lus10018838.g.BGIv1.0;Lus10018850.g.BGIv1.0;Lus10018844.g.BGIv1.0;Lus10018827.g.BGIv1.0;Lus10018851.g.BGIv1.0;Lus…
TCONS_00160427	Lus10039344.g.BGIv1.0;Lus10039348.g.BGIv1.0;Lus10039336.g.BGIv1.0;Lus10039349.g.BGIv1.0;Lus10039327.g.BGIv1.0;Lus10039326.g.BGIv1.0;Lus10039329.g.BGIv1.0;Lus10039331.g.BGIv1.0;Lus10039328.g.BGIv1.0;Lus10039342.g.BGIv1.0;Lus10039351.g.BGIv1.0;Lus10039332.g.BGIv1.0;Lus10039325.g.BGIv1.0;Lus10039343.g.BGIv1.0;Lus10039337.g.BGIv1.0;Lus10039345.g.BGIv1.0;Lus10039352.g.BGIv1.0;Lus10039330.g.BGIv1.0;Lus…
TCONS_00273741	Lus10035935.g.BGIv1.0;Lus10035912.g.BGIv1.0;Lus10035934.g.BGIv1.0;Lus10035941.g.BGIv1.0;Lus10035925.g.BGIv1.0;Lus10035914.g.BGIv1.0;Lus10035921.g.BGIv1.0;Lus10035944.g.BGIv1.0;Lus10035951.g.BGIv1.0;Lus10035956.g.BGIv1.0;Lus10035930.g.BGIv1.0;Lus10035942.g.BGIv1.0;Lus10035949.g.BGIv1.0;Lus10035919.g.BGIv1.0;Lus10035920.g.BGIv1.0;Lus10035937.g.BGIv1.0;Lus10035954.g.BGIv1.0;Lus10035911.g.BGIv1.0;Lus…
TCONS_00240026	Lus10022699.g.BGIv1.0;Lus10022689.g.BGIv1.0;Lus10022685.g.BGIv1.0;Lus10022694.g.BGIv1.0;Lus10022687.g.BGIv1.0;Lus10022683.g.BGIv1.0;Lus10022658.g.BGIv1.0;Lus10022684.g.BGIv1.0;Lus10022673.g.BGIv1.0;Lus10022679.g.BGIv1.0;Lus10022693.g.BGIv1.0;Lus10022691.g.BGIv1.0;Lus10022701.g.BGIv1.0;Lus10022659.g.BGIv1.0;Lus10022657.g.BGIv1.0;Lus10022674.g.BGIv1.0;Lus10022695.g.BGIv1.0;Lus10022661.g.BGIv1.0;Lus…
TCONS_00305327	Lus10007690.g.BGIv1.0;Lus10007689.g.BGIv1.0
TCONS_00240221	Lus10003033.g.BGIv1.0;Lus10003037.g.BGIv1.0;Lus10003028.g.BGIv1.0;Lus10003036.g.BGIv1.0;Lus10003026.g.BGIv1.0;Lus10003034.g.BGIv1.0;Lus10003039.g.BGIv1.0;Lus10003025.g.BGIv1.0;Lus10003038.g.BGIv1.0;Lus10003040.g.BGIv1.0;Lus10003027.g.BGIv1.0;Lus10003029.g.BGIv1.0;Lus10003035.g.BGIv1.0;Lus10003030.g.BGIv1.0;Lus10003032.g.BGIv1.0;Lus10003031.g.BGIv1.0
TCONS_00176113	Lus10038557.g.BGIv1.0;Lus10038558.g.BGIv1.0;Lus10038552.g.BGIv1.0;Lus10038547.g.BGIv1.0;Lus10038560.g.BGIv1.0;Lus10038559.g.BGIv1.0;Lus10038561.g.BGIv1.0;Lus10038549.g.BGIv1.0;Lus10038550.g.BGIv1.0;Lus10038553.g.BGIv1.0;Lus10038555.g.BGIv1.0;Lus10038556.g.BGIv1.0;Lus10038551.g.BGIv1.0;Lus10038548.g.BGIv1.0;Lus10038562.g.BGIv1.0
TCONS_00158515	Lus10028205.g.BGIv1.0;Lus10028203.g.BGIv1.0;Lus10028216.g.BGIv1.0;Lus10028229.g.BGIv1.0;Lus10028223.g.BGIv1.0;Lus10028202.g.BGIv1.0;Lus10028213.g.BGIv1.0;Lus10028224.g.BGIv1.0;Lus10028211.g.BGIv1.0;Lus10028212.g.BGIv1.0;Lus10028221.g.BGIv1.0;Lus10028220.g.BGIv1.0;Lus10028230.g.BGIv1.0;Lus10028201.g.BGIv1.0;Lus10028227.g.BGIv1.0;Lus10028219.g.BGIv1.0;Lus10028225.g.BGIv1.0;Lus10028228.g.BGIv1.0;Lus…
TCONS_00257540	Lus10042713.g.BGIv1.0;Lus10042697.g.BGIv1.0;Lus10042691.g.BGIv1.0;Lus10042692.g.BGIv1.0;Lus10042715.g.BGIv1.0;Lus10042701.g.BGIv1.0;Lus10042716.g.BGIv1.0;Lus10042703.g.BGIv1.0;Lus10042695.g.BGIv1.0;Lus10042712.g.BGIv1.0;Lus10042704.g.BGIv1.0;Lus10042698.g.BGIv1.0;Lus10042706.g.BGIv1.0;Lus10042707.g.BGIv1.0;Lus10042696.g.BGIv1.0;Lus10042711.g.BGIv1.0;Lus10042718.g.BGIv1.0;Lus10042710.g.BGIv1.0;Lus…
TCONS_00164590	Lus10038907.g.BGIv1.0;Lus10038923.g.BGIv1.0;Lus10038921.g.BGIv1.0;Lus10038882.g.BGIv1.0;Lus10038911.g.BGIv1.0;Lus10038887.g.BGIv1.0;Lus10038914.g.BGIv1.0;Lus10038894.g.BGIv1.0;Lus10038901.g.BGIv1.0;Lus10038918.g.BGIv1.0;Lus10038905.g.BGIv1.0;Lus10038919.g.BGIv1.0;Lus10038920.g.BGIv1.0;Lus10038909.g.BGIv1.0;Lus10038883.g.BGIv1.0;Lus10038904.g.BGIv1.0;Lus10038906.g.BGIv1.0;Lus10038916.g.BGIv1.0;Lus…
TCONS_00240209	Lus10003035.g.BGIv1.0;Lus10003029.g.BGIv1.0;Lus10003031.g.BGIv1.0;Lus10003032.g.BGIv1.0;Lus10003030.g.BGIv1.0;Lus10003037.g.BGIv1.0;Lus10003028.g.BGIv1.0;Lus10003033.g.BGIv1.0;Lus10003027.g.BGIv1.0;Lus10003040.g.BGIv1.0;Lus10003038.g.BGIv1.0;Lus10003025.g.BGIv1.0;Lus10003039.g.BGIv1.0;Lus10003034.g.BGIv1.0;Lus10003026.g.BGIv1.0;Lus10003036.g.BGIv1.0
TCONS_00012949	Lus10002945.g.BGIv1.0;Lus10002947.g.BGIv1.0;Lus10002940.g.BGIv1.0;Lus10002933.g.BGIv1.0;Lus10002939.g.BGIv1.0;Lus10002931.g.BGIv1.0;Lus10002941.g.BGIv1.0;Lus10002937.g.BGIv1.0;Lus10002932.g.BGIv1.0;Lus10002942.g.BGIv1.0;Lus10002930.g.BGIv1.0;Lus10002938.g.BGIv1.0;Lus10002936.g.BGIv1.0;Lus10002950.g.BGIv1.0;Lus10002935.g.BGIv1.0;Lus10002946.g.BGIv1.0;Lus10002929.g.BGIv1.0;Lus10002944.g.BGIv1.0;Lus…
TCONS_00048565	Lus10025622.g.BGIv1.0;Lus10025602.g.BGIv1.0;Lus10025624.g.BGIv1.0;Lus10025605.g.BGIv1.0;Lus10025612.g.BGIv1.0;Lus10025601.g.BGIv1.0;Lus10025614.g.BGIv1.0;Lus10025607.g.BGIv1.0;Lus10025609.g.BGIv1.0;Lus10025629.g.BGIv1.0;Lus10025598.g.BGIv1.0;Lus10025597.g.BGIv1.0;Lus10025604.g.BGIv1.0;Lus10025620.g.BGIv1.0;Lus10025592.g.BGIv1.0;Lus10025625.g.BGIv1.0;Lus10025613.g.BGIv1.0;Lus10025606.g.BGIv1.0;Lus…
TCONS_00096709	Lus10033775.g.BGIv1.0;Lus10033773.g.BGIv1.0;Lus10033787.g.BGIv1.0;Lus10033776.g.BGIv1.0;Lus10033790.g.BGIv1.0;Lus10033778.g.BGIv1.0;Lus10033771.g.BGIv1.0;Lus10033770.g.BGIv1.0;Lus10033774.g.BGIv1.0;Lus10033788.g.BGIv1.0;Lus10033777.g.BGIv1.0;Lus10033772.g.BGIv1.0;Lus10033786.g.BGIv1.0;Lus10033783.g.BGIv1.0;Lus10033781.g.BGIv1.0;Lus10033785.g.BGIv1.0;Lus10033789.g.BGIv1.0;Lus10033782.g.BGIv1.0;Lus…
TCONS_00221659	Lus10009082.g.BGIv1.0;Lus10009072.g.BGIv1.0;Lus10009081.g.BGIv1.0;Lus10009078.g.BGIv1.0;Lus10009066.g.BGIv1.0;Lus10009068.g.BGIv1.0;Lus10009075.g.BGIv1.0;Lus10009070.g.BGIv1.0;Lus10009067.g.BGIv1.0;Lus10009076.g.BGIv1.0;Lus10009077.g.BGIv1.0;Lus10009069.g.BGIv1.0;Lus10009065.g.BGIv1.0;Lus10009079.g.BGIv1.0;Lus10009080.g.BGIv1.0;Lus10009064.g.BGIv1.0;Lus10009083.g.BGIv1.0;Lus10009071.g.BGIv1.0;Lus…
TCONS_00107343	Lus10043391.g.BGIv1.0;Lus10043385.g.BGIv1.0;Lus10043364.g.BGIv1.0;Lus10043374.g.BGIv1.0;Lus10043377.g.BGIv1.0;Lus10043359.g.BGIv1.0;Lus10043366.g.BGIv1.0;Lus10043363.g.BGIv1.0;Lus10043394.g.BGIv1.0;Lus10043376.g.BGIv1.0;Lus10043371.g.BGIv1.0;Lus10043392.g.BGIv1.0;Lus10043386.g.BGIv1.0;Lus10043372.g.BGIv1.0;Lus10043375.g.BGIv1.0;Lus10043369.g.BGIv1.0;Lus10043352.g.BGIv1.0;Lus10043378.g.BGIv1.0;Lus…
TCONS_00221188	Lus10008267.g.BGIv1.0;Lus10008277.g.BGIv1.0;Lus10008266.g.BGIv1.0;Lus10008280.g.BGIv1.0;Lus10008281.g.BGIv1.0;Lus10008270.g.BGIv1.0;Lus10008268.g.BGIv1.0;Lus10008271.g.BGIv1.0;Lus10008290.g.BGIv1.0;Lus10008289.g.BGIv1.0;Lus10008291.g.BGIv1.0;Lus10008269.g.BGIv1.0;Lus10008287.g.BGIv1.0;Lus10008275.g.BGIv1.0;Lus10008288.g.BGIv1.0;Lus10008283.g.BGIv1.0;Lus10008274.g.BGIv1.0;Lus10008286.g.BGIv1.0;Lus…
TCONS_00294033	Lus10022087.g.BGIv1.0;Lus10022080.g.BGIv1.0;Lus10022071.g.BGIv1.0;Lus10022085.g.BGIv1.0;Lus10022083.g.BGIv1.0;Lus10022077.g.BGIv1.0;Lus10022073.g.BGIv1.0;Lus10022079.g.BGIv1.0;Lus10022081.g.BGIv1.0;Lus10022084.g.BGIv1.0;Lus10022076.g.BGIv1.0;Lus10022074.g.BGIv1.0;Lus10022086.g.BGIv1.0;Lus10022069.g.BGIv1.0;Lus10022082.g.BGIv1.0;Lus10022067.g.BGIv1.0;Lus10022078.g.BGIv1.0;Lus10022072.g.BGIv1.0;Lus…
TCONS_00151435	Lus10008833.g.BGIv1.0;Lus10008836.g.BGIv1.0;Lus10008838.g.BGIv1.0;Lus10008832.g.BGIv1.0;Lus10008841.g.BGIv1.0;Lus10008837.g.BGIv1.0;Lus10008831.g.BGIv1.0;Lus10008843.g.BGIv1.0;Lus10008840.g.BGIv1.0;Lus10008835.g.BGIv1.0;Lus10008834.g.BGIv1.0;Lus10008842.g.BGIv1.0;Lus10008839.g.BGIv1.0
TCONS_00048605	Lus10025624.g.BGIv1.0;Lus10025602.g.BGIv1.0;Lus10025622.g.BGIv1.0;Lus10025585.g.BGIv1.0;Lus10025605.g.BGIv1.0;Lus10025612.g.BGIv1.0;Lus10025598.g.BGIv1.0;Lus10025597.g.BGIv1.0;Lus10025614.g.BGIv1.0;Lus10025607.g.BGIv1.0;Lus10025601.g.BGIv1.0;Lus10025609.g.BGIv1.0;Lus10025625.g.BGIv1.0;Lus10025613.g.BGIv1.0;Lus10025592.g.BGIv1.0;Lus10025620.g.BGIv1.0;Lus10025604.g.BGIv1.0;Lus10025586.g.BGIv1.0;Lus…
TCONS_00028689	Lus10023581.g.BGIv1.0;Lus10023578.g.BGIv1.0;Lus10023567.g.BGIv1.0;Lus10023570.g.BGIv1.0;Lus10023585.g.BGIv1.0;Lus10023564.g.BGIv1.0;Lus10023572.g.BGIv1.0;Lus10023575.g.BGIv1.0;Lus10023580.g.BGIv1.0;Lus10023579.g.BGIv1.0;Lus10023566.g.BGIv1.0;Lus10023569.g.BGIv1.0;Lus10023576.g.BGIv1.0;Lus10023582.g.BGIv1.0;Lus10023568.g.BGIv1.0;Lus10023584.g.BGIv1.0;Lus10023573.g.BGIv1.0;Lus10023583.g.BGIv1.0;Lus…
TCONS_00262559	Lus10015968.g.BGIv1.0;Lus10015965.g.BGIv1.0;Lus10015964.g.BGIv1.0;Lus10015969.g.BGIv1.0;Lus10015963.g.BGIv1.0;Lus10015967.g.BGIv1.0;Lus10015966.g.BGIv1.0
TCONS_00116684	Lus10036281.g.BGIv1.0;Lus10036287.g.BGIv1.0;Lus10036280.g.BGIv1.0;Lus10036285.g.BGIv1.0;Lus10036286.g.BGIv1.0;Lus10036282.g.BGIv1.0;Lus10036279.g.BGIv1.0;Lus10036284.g.BGIv1.0;Lus10036283.g.BGIv1.0
TCONS_00274858	Lus10036052.g.BGIv1.0;Lus10036043.g.BGIv1.0;Lus10036053.g.BGIv1.0;Lus10036035.g.BGIv1.0;Lus10036044.g.BGIv1.0;Lus10036050.g.BGIv1.0;Lus10036041.g.BGIv1.0;Lus10036054.g.BGIv1.0;Lus10036039.g.BGIv1.0;Lus10036038.g.BGIv1.0;Lus10036042.g.BGIv1.0;Lus10036047.g.BGIv1.0;Lus10036049.g.BGIv1.0;Lus10036059.g.BGIv1.0;Lus10036062.g.BGIv1.0;Lus10036051.g.BGIv1.0;Lus10036040.g.BGIv1.0;Lus10036057.g.BGIv1.0;Lus…
TCONS_00270725	Lus10011364.g.BGIv1.0;Lus10011385.g.BGIv1.0;Lus10011374.g.BGIv1.0;Lus10011375.g.BGIv1.0;Lus10011378.g.BGIv1.0;Lus10011391.g.BGIv1.0;Lus10011370.g.BGIv1.0;Lus10011387.g.BGIv1.0;Lus10011363.g.BGIv1.0;Lus10011358.g.BGIv1.0;Lus10011389.g.BGIv1.0;Lus10011381.g.BGIv1.0;Lus10011368.g.BGIv1.0;Lus10011395.g.BGIv1.0;Lus10011398.g.BGIv1.0;Lus10011362.g.BGIv1.0;Lus10011383.g.BGIv1.0;Lus10011377.g.BGIv1.0;Lus…
TCONS_00264666	Lus10033540.g.BGIv1.0;Lus10033569.g.BGIv1.0;Lus10033558.g.BGIv1.0;Lus10033574.g.BGIv1.0;Lus10033538.g.BGIv1.0;Lus10033562.g.BGIv1.0;Lus10033565.g.BGIv1.0;Lus10033550.g.BGIv1.0;Lus10033547.g.BGIv1.0;Lus10033560.g.BGIv1.0;Lus10033568.g.BGIv1.0;Lus10033555.g.BGIv1.0;Lus10033559.g.BGIv1.0;Lus10033572.g.BGIv1.0;Lus10033567.g.BGIv1.0;Lus10033541.g.BGIv1.0;Lus10033548.g.BGIv1.0;Lus10033556.g.BGIv1.0;Lus…
TCONS_00036042	Lus10006131.g.BGIv1.0;Lus10006132.g.BGIv1.0;Lus10006130.g.BGIv1.0
TCONS_00069318	Lus10008632.g.BGIv1.0;Lus10008641.g.BGIv1.0;Lus10008635.g.BGIv1.0;Lus10008637.g.BGIv1.0;Lus10008631.g.BGIv1.0;Lus10008646.g.BGIv1.0;Lus10008647.g.BGIv1.0;Lus10008633.g.BGIv1.0;Lus10008638.g.BGIv1.0;Lus10008634.g.BGIv1.0;Lus10008650.g.BGIv1.0;Lus10008649.g.BGIv1.0;Lus10008639.g.BGIv1.0;Lus10008648.g.BGIv1.0;Lus10008636.g.BGIv1.0;Lus10008640.g.BGIv1.0;Lus10008644.g.BGIv1.0;Lus10008643.g.BGIv1.0;Lus…
TCONS_00192108	Lus10029698.g.BGIv1.0;Lus10029728.g.BGIv1.0;Lus10029729.g.BGIv1.0;Lus10029706.g.BGIv1.0;Lus10029695.g.BGIv1.0;Lus10029712.g.BGIv1.0;Lus10029699.g.BGIv1.0;Lus10029719.g.BGIv1.0;Lus10029703.g.BGIv1.0;Lus10029711.g.BGIv1.0;Lus10029722.g.BGIv1.0;Lus10029690.g.BGIv1.0;Lus10029696.g.BGIv1.0;Lus10029705.g.BGIv1.0;Lus10029694.g.BGIv1.0;Lus10029717.g.BGIv1.0;Lus10029710.g.BGIv1.0;Lus10029724.g.BGIv1.0;Lus…
TCONS_00090868	Lus10005599.g.BGIv1.0;Lus10005600.g.BGIv1.0;Lus10005597.g.BGIv1.0;Lus10005598.g.BGIv1.0;Lus10005602.g.BGIv1.0;Lus10005601.g.BGIv1.0
TCONS_00096998	Lus10033831.g.BGIv1.0;Lus10033835.g.BGIv1.0;Lus10033820.g.BGIv1.0;Lus10033824.g.BGIv1.0;Lus10033817.g.BGIv1.0;Lus10033841.g.BGIv1.0;Lus10033844.g.BGIv1.0;Lus10033822.g.BGIv1.0;Lus10033828.g.BGIv1.0;Lus10033832.g.BGIv1.0;Lus10033814.g.BGIv1.0;Lus10033846.g.BGIv1.0;Lus10033823.g.BGIv1.0;Lus10033826.g.BGIv1.0;Lus10033837.g.BGIv1.0;Lus10033830.g.BGIv1.0;Lus10033833.g.BGIv1.0;Lus10033819.g.BGIv1.0;Lus…
TCONS_00072442	Lus10015894.g.BGIv1.0;Lus10015895.g.BGIv1.0;Lus10015899.g.BGIv1.0;Lus10015884.g.BGIv1.0;Lus10015897.g.BGIv1.0;Lus10015886.g.BGIv1.0;Lus10015882.g.BGIv1.0;Lus10015900.g.BGIv1.0;Lus10015891.g.BGIv1.0;Lus10015898.g.BGIv1.0;Lus10015887.g.BGIv1.0;Lus10015885.g.BGIv1.0;Lus10015903.g.BGIv1.0;Lus10015893.g.BGIv1.0;Lus10015892.g.BGIv1.0;Lus10015883.g.BGIv1.0;Lus10015901.g.BGIv1.0;Lus10015906.g.BGIv1.0;Lus…
TCONS_00017465	Lus10018120.g.BGIv1.0;Lus10018122.g.BGIv1.0;Lus10018115.g.BGIv1.0;Lus10018114.g.BGIv1.0;Lus10018109.g.BGIv1.0;Lus10018117.g.BGIv1.0;Lus10018123.g.BGIv1.0;Lus10018121.g.BGIv1.0;Lus10018110.g.BGIv1.0;Lus10018116.g.BGIv1.0;Lus10018112.g.BGIv1.0;Lus10018128.g.BGIv1.0;Lus10018125.g.BGIv1.0;Lus10018127.g.BGIv1.0;Lus10018113.g.BGIv1.0;Lus10018126.g.BGIv1.0;Lus10018118.g.BGIv1.0;Lus10018124.g.BGIv1.0;Lus…
TCONS_00086000	Lus10015937.g.BGIv1.0;Lus10015945.g.BGIv1.0;Lus10015934.g.BGIv1.0;Lus10015946.g.BGIv1.0;Lus10015944.g.BGIv1.0;Lus10015941.g.BGIv1.0;Lus10015935.g.BGIv1.0;Lus10015948.g.BGIv1.0;Lus10015936.g.BGIv1.0;Lus10015949.g.BGIv1.0;Lus10015938.g.BGIv1.0;Lus10015940.g.BGIv1.0;Lus10015942.g.BGIv1.0;Lus10015947.g.BGIv1.0;Lus10015939.g.BGIv1.0
TCONS_00213080	Lus10027200.g.BGIv1.0;Lus10027208.g.BGIv1.0;Lus10027217.g.BGIv1.0;Lus10027231.g.BGIv1.0;Lus10027198.g.BGIv1.0;Lus10027201.g.BGIv1.0;Lus10027222.g.BGIv1.0;Lus10027223.g.BGIv1.0;Lus10027229.g.BGIv1.0;Lus10027197.g.BGIv1.0;Lus10027228.g.BGIv1.0;Lus10027210.g.BGIv1.0;Lus10027205.g.BGIv1.0;Lus10027214.g.BGIv1.0;Lus10027196.g.BGIv1.0;Lus10027211.g.BGIv1.0;Lus10027216.g.BGIv1.0;Lus10027225.g.BGIv1.0;Lus…
TCONS_00252562	Lus10002418.g.BGIv1.0
TCONS_00165374	Lus10038897.g.BGIv1.0;Lus10038917.g.BGIv1.0;Lus10038890.g.BGIv1.0;Lus10038924.g.BGIv1.0;Lus10038926.g.BGIv1.0;Lus10038889.g.BGIv1.0;Lus10038927.g.BGIv1.0;Lus10038895.g.BGIv1.0;Lus10038885.g.BGIv1.0;Lus10038902.g.BGIv1.0;Lus10038903.g.BGIv1.0;Lus10038908.g.BGIv1.0;Lus10038925.g.BGIv1.0;Lus10038896.g.BGIv1.0;Lus10038900.g.BGIv1.0;Lus10038893.g.BGIv1.0;Lus10038910.g.BGIv1.0;Lus10038888.g.BGIv1.0;Lus…
TCONS_00038368	Lus10005090.g.BGIv1.0;Lus10005077.g.BGIv1.0;Lus10005102.g.BGIv1.0;Lus10005089.g.BGIv1.0;Lus10005104.g.BGIv1.0;Lus10005099.g.BGIv1.0;Lus10005108.g.BGIv1.0;Lus10005088.g.BGIv1.0;Lus10005101.g.BGIv1.0;Lus10005083.g.BGIv1.0;Lus10005094.g.BGIv1.0;Lus10005095.g.BGIv1.0;Lus10005098.g.BGIv1.0;Lus10005084.g.BGIv1.0;Lus10005076.g.BGIv1.0;Lus10005080.g.BGIv1.0;Lus10005075.g.BGIv1.0;Lus10005078.g.BGIv1.0;Lus…
TCONS_00089877	Lus10002635.g.BGIv1.0;Lus10002638.g.BGIv1.0;Lus10002620.g.BGIv1.0;Lus10002616.g.BGIv1.0;Lus10002628.g.BGIv1.0;Lus10002617.g.BGIv1.0;Lus10002619.g.BGIv1.0;Lus10002640.g.BGIv1.0;Lus10002624.g.BGIv1.0;Lus10002608.g.BGIv1.0;Lus10002618.g.BGIv1.0;Lus10002615.g.BGIv1.0;Lus10002623.g.BGIv1.0;Lus10002637.g.BGIv1.0;Lus10002633.g.BGIv1.0;Lus10002627.g.BGIv1.0;Lus10002609.g.BGIv1.0;Lus10002639.g.BGIv1.0;Lus…
TCONS_00015828	Lus10003614.g.BGIv1.0;Lus10003604.g.BGIv1.0;Lus10003613.g.BGIv1.0;Lus10003600.g.BGIv1.0;Lus10003601.g.BGIv1.0;Lus10003615.g.BGIv1.0;Lus10003603.g.BGIv1.0;Lus10003608.g.BGIv1.0;Lus10003611.g.BGIv1.0;Lus10003602.g.BGIv1.0;Lus10003617.g.BGIv1.0;Lus10003616.g.BGIv1.0;Lus10003599.g.BGIv1.0;Lus10003607.g.BGIv1.0;Lus10003605.g.BGIv1.0;Lus10003609.g.BGIv1.0;Lus10003610.g.BGIv1.0;Lus10003606.g.BGIv1.0;Lus…
TCONS_00197833	Lus10035143.g.BGIv1.0;Lus10035148.g.BGIv1.0;Lus10035127.g.BGIv1.0;Lus10035132.g.BGIv1.0;Lus10035123.g.BGIv1.0;Lus10035117.g.BGIv1.0;Lus10035114.g.BGIv1.0;Lus10035140.g.BGIv1.0;Lus10035133.g.BGIv1.0;Lus10035145.g.BGIv1.0;Lus10035136.g.BGIv1.0;Lus10035142.g.BGIv1.0;Lus10035110.g.BGIv1.0;Lus10035126.g.BGIv1.0;Lus10035115.g.BGIv1.0;Lus10035118.g.BGIv1.0;Lus10035128.g.BGIv1.0;Lus10035130.g.BGIv1.0;Lus…
TCONS_00219890	Lus10033315.g.BGIv1.0;Lus10033305.g.BGIv1.0;Lus10033289.g.BGIv1.0;Lus10033284.g.BGIv1.0;Lus10033301.g.BGIv1.0;Lus10033285.g.BGIv1.0;Lus10033296.g.BGIv1.0;Lus10033314.g.BGIv1.0;Lus10033302.g.BGIv1.0;Lus10033306.g.BGIv1.0;Lus10033287.g.BGIv1.0;Lus10033300.g.BGIv1.0;Lus10033311.g.BGIv1.0;Lus10033291.g.BGIv1.0;Lus10033310.g.BGIv1.0;Lus10033307.g.BGIv1.0;Lus10033313.g.BGIv1.0;Lus10033282.g.BGIv1.0;Lus…
TCONS_00301355	Lus10019474.g.BGIv1.0;Lus10019437.g.BGIv1.0;Lus10019451.g.BGIv1.0;Lus10019448.g.BGIv1.0;Lus10019458.g.BGIv1.0;Lus10019464.g.BGIv1.0;Lus10019471.g.BGIv1.0;Lus10019457.g.BGIv1.0;Lus10019440.g.BGIv1.0;Lus10019431.g.BGIv1.0;Lus10019434.g.BGIv1.0;Lus10019435.g.BGIv1.0;Lus10019463.g.BGIv1.0;Lus10019461.g.BGIv1.0;Lus10019449.g.BGIv1.0;Lus10019456.g.BGIv1.0;Lus10019462.g.BGIv1.0;Lus10019446.g.BGIv1.0;Lus…
TCONS_00258599	Lus10042826.g.BGIv1.0;Lus10042836.g.BGIv1.0;Lus10042821.g.BGIv1.0;Lus10042827.g.BGIv1.0;Lus10042799.g.BGIv1.0;Lus10042816.g.BGIv1.0;Lus10042801.g.BGIv1.0;Lus10042813.g.BGIv1.0;Lus10042802.g.BGIv1.0;Lus10042806.g.BGIv1.0;Lus10042832.g.BGIv1.0;Lus10042800.g.BGIv1.0;Lus10042815.g.BGIv1.0;Lus10042825.g.BGIv1.0;Lus10042820.g.BGIv1.0;Lus10042828.g.BGIv1.0;Lus10042808.g.BGIv1.0;Lus10042814.g.BGIv1.0;Lus…
TCONS_00239092	Lus10022597.g.BGIv1.0;Lus10022577.g.BGIv1.0;Lus10022580.g.BGIv1.0;Lus10022599.g.BGIv1.0;Lus10022585.g.BGIv1.0;Lus10022590.g.BGIv1.0;Lus10022601.g.BGIv1.0;Lus10022586.g.BGIv1.0;Lus10022600.g.BGIv1.0;Lus10022596.g.BGIv1.0;Lus10022587.g.BGIv1.0;Lus10022579.g.BGIv1.0;Lus10022581.g.BGIv1.0;Lus10022598.g.BGIv1.0;Lus10022589.g.BGIv1.0;Lus10022591.g.BGIv1.0;Lus10022594.g.BGIv1.0;Lus10022592.g.BGIv1.0;Lus…
TCONS_00071810	Lus10005637.g.BGIv1.0;Lus10005638.g.BGIv1.0;Lus10005630.g.BGIv1.0;Lus10005647.g.BGIv1.0;Lus10005636.g.BGIv1.0;Lus10005654.g.BGIv1.0;Lus10005643.g.BGIv1.0;Lus10005631.g.BGIv1.0;Lus10005629.g.BGIv1.0;Lus10005651.g.BGIv1.0;Lus10005635.g.BGIv1.0;Lus10005641.g.BGIv1.0;Lus10005649.g.BGIv1.0;Lus10005653.g.BGIv1.0;Lus10005644.g.BGIv1.0;Lus10005645.g.BGIv1.0;Lus10005640.g.BGIv1.0;Lus10005639.g.BGIv1.0;Lus…
TCONS_00262654	Lus10015953.g.BGIv1.0;Lus10015955.g.BGIv1.0;Lus10015956.g.BGIv1.0;Lus10015954.g.BGIv1.0;Lus10015958.g.BGIv1.0;Lus10015957.g.BGIv1.0
TCONS_00294177	Lus10022071.g.BGIv1.0;Lus10022087.g.BGIv1.0;Lus10022080.g.BGIv1.0;Lus10022077.g.BGIv1.0;Lus10022073.g.BGIv1.0;Lus10022085.g.BGIv1.0;Lus10022083.g.BGIv1.0;Lus10022079.g.BGIv1.0;Lus10022084.g.BGIv1.0;Lus10022074.g.BGIv1.0;Lus10022076.g.BGIv1.0;Lus10022086.g.BGIv1.0;Lus10022081.g.BGIv1.0;Lus10022069.g.BGIv1.0;Lus10022067.g.BGIv1.0;Lus10022082.g.BGIv1.0;Lus10022078.g.BGIv1.0;Lus10022068.g.BGIv1.0;Lus…
TCONS_00101837	Lus10014155.g.BGIv1.0;Lus10014149.g.BGIv1.0;Lus10014158.g.BGIv1.0;Lus10014164.g.BGIv1.0;Lus10014152.g.BGIv1.0;Lus10014161.g.BGIv1.0;Lus10014156.g.BGIv1.0;Lus10014167.g.BGIv1.0;Lus10014153.g.BGIv1.0;Lus10014159.g.BGIv1.0;Lus10014162.g.BGIv1.0;Lus10014166.g.BGIv1.0;Lus10014160.g.BGIv1.0;Lus10014169.g.BGIv1.0;Lus10014165.g.BGIv1.0;Lus10014168.g.BGIv1.0;Lus10014151.g.BGIv1.0;Lus10014170.g.BGIv1.0;Lus…
TCONS_00230946	Lus10009856.g.BGIv1.0;Lus10009860.g.BGIv1.0;Lus10009873.g.BGIv1.0;Lus10009841.g.BGIv1.0;Lus10009883.g.BGIv1.0;Lus10009889.g.BGIv1.0;Lus10009858.g.BGIv1.0;Lus10009865.g.BGIv1.0;Lus10009885.g.BGIv1.0;Lus10009855.g.BGIv1.0;Lus10009849.g.BGIv1.0;Lus10009879.g.BGIv1.0;Lus10009840.g.BGIv1.0;Lus10009868.g.BGIv1.0;Lus10009852.g.BGIv1.0;Lus10009890.g.BGIv1.0;Lus10009853.g.BGIv1.0;Lus10009859.g.BGIv1.0;Lus…
TCONS_00071831	Lus10005632.g.BGIv1.0;Lus10005650.g.BGIv1.0;Lus10005634.g.BGIv1.0;Lus10005646.g.BGIv1.0;Lus10005652.g.BGIv1.0;Lus10005648.g.BGIv1.0;Lus10005633.g.BGIv1.0;Lus10005653.g.BGIv1.0;Lus10005645.g.BGIv1.0;Lus10005644.g.BGIv1.0;Lus10005640.g.BGIv1.0;Lus10005639.g.BGIv1.0;Lus10005651.g.BGIv1.0;Lus10005635.g.BGIv1.0;Lus10005649.g.BGIv1.0;Lus10005641.g.BGIv1.0;Lus10005654.g.BGIv1.0;Lus10005643.g.BGIv1.0;Lus…
TCONS_00289415	Lus10040103.g.BGIv1.0;Lus10040093.g.BGIv1.0;Lus10040110.g.BGIv1.0;Lus10040116.g.BGIv1.0;Lus10040086.g.BGIv1.0;Lus10040094.g.BGIv1.0;Lus10040111.g.BGIv1.0;Lus10040092.g.BGIv1.0;Lus10040112.g.BGIv1.0;Lus10040107.g.BGIv1.0;Lus10040101.g.BGIv1.0;Lus10040095.g.BGIv1.0;Lus10040113.g.BGIv1.0;Lus10040087.g.BGIv1.0;Lus10040115.g.BGIv1.0;Lus10040108.g.BGIv1.0;Lus10040100.g.BGIv1.0;Lus10040091.g.BGIv1.0;Lus…
TCONS_00056388	Lus10016848.g.BGIv1.0;Lus10016830.g.BGIv1.0;Lus10016837.g.BGIv1.0;Lus10016832.g.BGIv1.0;Lus10016839.g.BGIv1.0;Lus10016828.g.BGIv1.0;Lus10016834.g.BGIv1.0;Lus10016844.g.BGIv1.0;Lus10016847.g.BGIv1.0;Lus10016843.g.BGIv1.0;Lus10016827.g.BGIv1.0;Lus10016835.g.BGIv1.0;Lus10016846.g.BGIv1.0;Lus10016836.g.BGIv1.0;Lus10016852.g.BGIv1.0;Lus10016849.g.BGIv1.0;Lus10016845.g.BGIv1.0;Lus10016831.g.BGIv1.0;Lus…
TCONS_00036365	Lus10032795.g.BGIv1.0;Lus10032796.g.BGIv1.0;Lus10032799.g.BGIv1.0;Lus10032801.g.BGIv1.0;Lus10032807.g.BGIv1.0;Lus10032806.g.BGIv1.0;Lus10032800.g.BGIv1.0;Lus10032797.g.BGIv1.0;Lus10032804.g.BGIv1.0;Lus10032798.g.BGIv1.0;Lus10032805.g.BGIv1.0;Lus10032803.g.BGIv1.0
TCONS_00217484	Lus10038109.g.BGIv1.0;Lus10038107.g.BGIv1.0;Lus10038093.g.BGIv1.0;Lus10038100.g.BGIv1.0;Lus10038103.g.BGIv1.0;Lus10038095.g.BGIv1.0;Lus10038094.g.BGIv1.0;Lus10038102.g.BGIv1.0;Lus10038104.g.BGIv1.0;Lus10038092.g.BGIv1.0;Lus10038091.g.BGIv1.0;Lus10038090.g.BGIv1.0;Lus10038105.g.BGIv1.0;Lus10038099.g.BGIv1.0;Lus10038098.g.BGIv1.0;Lus10038108.g.BGIv1.0;Lus10038110.g.BGIv1.0;Lus10038097.g.BGIv1.0;Lus…
TCONS_00057125	Lus10009168.g.BGIv1.0;Lus10009169.g.BGIv1.0;Lus10009164.g.BGIv1.0;Lus10009150.g.BGIv1.0;Lus10009163.g.BGIv1.0;Lus10009141.g.BGIv1.0;Lus10009140.g.BGIv1.0;Lus10009148.g.BGIv1.0;Lus10009158.g.BGIv1.0;Lus10009147.g.BGIv1.0;Lus10009161.g.BGIv1.0;Lus10009170.g.BGIv1.0;Lus10009146.g.BGIv1.0;Lus10009145.g.BGIv1.0;Lus10009162.g.BGIv1.0;Lus10009165.g.BGIv1.0;Lus10009153.g.BGIv1.0;Lus10009156.g.BGIv1.0;Lus…
TCONS_00256128	Lus10012487.g.BGIv1.0;Lus10012485.g.BGIv1.0;Lus10012489.g.BGIv1.0;Lus10012488.g.BGIv1.0;Lus10012486.g.BGIv1.0
TCONS_00076486	Lus10021567.g.BGIv1.0;Lus10021559.g.BGIv1.0;Lus10021560.g.BGIv1.0;Lus10021561.g.BGIv1.0;Lus10021569.g.BGIv1.0;Lus10021568.g.BGIv1.0;Lus10021565.g.BGIv1.0;Lus10021562.g.BGIv1.0;Lus10021564.g.BGIv1.0;Lus10021563.g.BGIv1.0;Lus10021566.g.BGIv1.0
TCONS_00091809	Lus10001836.g.BGIv1.0;Lus10001844.g.BGIv1.0;Lus10001835.g.BGIv1.0;Lus10001834.g.BGIv1.0;Lus10001839.g.BGIv1.0;Lus10001837.g.BGIv1.0;Lus10001838.g.BGIv1.0;Lus10001842.g.BGIv1.0;Lus10001841.g.BGIv1.0;Lus10001843.g.BGIv1.0;Lus10001840.g.BGIv1.0;Lus10001845.g.BGIv1.0
TCONS_00294578	Lus10022078.g.BGIv1.0;Lus10022079.g.BGIv1.0;Lus10022084.g.BGIv1.0;Lus10022086.g.BGIv1.0;Lus10022081.g.BGIv1.0;Lus10022080.g.BGIv1.0;Lus10022077.g.BGIv1.0;Lus10022085.g.BGIv1.0;Lus10022083.g.BGIv1.0;Lus10022082.g.BGIv1.0
TCONS_00176972	Lus10038705.g.BGIv1.0;Lus10038697.g.BGIv1.0;Lus10038691.g.BGIv1.0;Lus10038695.g.BGIv1.0;Lus10038693.g.BGIv1.0;Lus10038714.g.BGIv1.0;Lus10038712.g.BGIv1.0;Lus10038702.g.BGIv1.0;Lus10038713.g.BGIv1.0;Lus10038692.g.BGIv1.0;Lus10038703.g.BGIv1.0;Lus10038710.g.BGIv1.0;Lus10038706.g.BGIv1.0;Lus10038709.g.BGIv1.0;Lus10038699.g.BGIv1.0;Lus10038701.g.BGIv1.0;Lus10038700.g.BGIv1.0;Lus10038696.g.BGIv1.0;Lus…
TCONS_00060491	Lus10040525.g.BGIv1.0;Lus10040543.g.BGIv1.0;Lus10040534.g.BGIv1.0;Lus10040542.g.BGIv1.0;Lus10040538.g.BGIv1.0;Lus10040532.g.BGIv1.0;Lus10040526.g.BGIv1.0;Lus10040547.g.BGIv1.0;Lus10040529.g.BGIv1.0;Lus10040540.g.BGIv1.0;Lus10040531.g.BGIv1.0;Lus10040546.g.BGIv1.0;Lus10040533.g.BGIv1.0;Lus10040535.g.BGIv1.0;Lus10040544.g.BGIv1.0;Lus10040545.g.BGIv1.0;Lus10040528.g.BGIv1.0;Lus10040541.g.BGIv1.0;Lus…
TCONS_00130312	Lus10040989.g.BGIv1.0;Lus10040967.g.BGIv1.0;Lus10040956.g.BGIv1.0;Lus10040985.g.BGIv1.0;Lus10040982.g.BGIv1.0;Lus10040948.g.BGIv1.0;Lus10040947.g.BGIv1.0;Lus10040943.g.BGIv1.0;Lus10040978.g.BGIv1.0;Lus10040973.g.BGIv1.0;Lus10040974.g.BGIv1.0;Lus10040946.g.BGIv1.0;Lus10040954.g.BGIv1.0;Lus10040965.g.BGIv1.0;Lus10040988.g.BGIv1.0;Lus10040971.g.BGIv1.0;Lus10040969.g.BGIv1.0;Lus10040972.g.BGIv1.0;Lus…
TCONS_00231388	Lus10029553.g.BGIv1.0;Lus10029561.g.BGIv1.0;Lus10029555.g.BGIv1.0;Lus10029560.g.BGIv1.0;Lus10029554.g.BGIv1.0;Lus10029552.g.BGIv1.0;Lus10029551.g.BGIv1.0;Lus10029556.g.BGIv1.0;Lus10029550.g.BGIv1.0;Lus10029558.g.BGIv1.0;Lus10029557.g.BGIv1.0;Lus10029559.g.BGIv1.0;Lus10029549.g.BGIv1.0
TCONS_00204639	Lus10018772.g.BGIv1.0;Lus10018751.g.BGIv1.0;Lus10018761.g.BGIv1.0;Lus10018769.g.BGIv1.0;Lus10018780.g.BGIv1.0;Lus10018745.g.BGIv1.0;Lus10018744.g.BGIv1.0;Lus10018750.g.BGIv1.0;Lus10018746.g.BGIv1.0;Lus10018770.g.BGIv1.0;Lus10018760.g.BGIv1.0;Lus10018775.g.BGIv1.0;Lus10018749.g.BGIv1.0;Lus10018776.g.BGIv1.0;Lus10018765.g.BGIv1.0;Lus10018747.g.BGIv1.0;Lus10018768.g.BGIv1.0;Lus10018755.g.BGIv1.0;Lus…
TCONS_00219688	Lus10033283.g.BGIv1.0;Lus10033290.g.BGIv1.0;Lus10033303.g.BGIv1.0;Lus10033304.g.BGIv1.0;Lus10033294.g.BGIv1.0;Lus10033299.g.BGIv1.0;Lus10033286.g.BGIv1.0;Lus10033309.g.BGIv1.0;Lus10033281.g.BGIv1.0;Lus10033297.g.BGIv1.0;Lus10033308.g.BGIv1.0;Lus10033277.g.BGIv1.0;Lus10033298.g.BGIv1.0;Lus10033278.g.BGIv1.0;Lus10033293.g.BGIv1.0;Lus10033279.g.BGIv1.0;Lus10033280.g.BGIv1.0;Lus10033282.g.BGIv1.0;Lus…
TCONS_00232448	Lus10001746.g.BGIv1.0;Lus10001741.g.BGIv1.0;Lus10001737.g.BGIv1.0;Lus10001749.g.BGIv1.0;Lus10001733.g.BGIv1.0;Lus10001753.g.BGIv1.0;Lus10001738.g.BGIv1.0;Lus10001732.g.BGIv1.0;Lus10001745.g.BGIv1.0;Lus10001747.g.BGIv1.0;Lus10001748.g.BGIv1.0;Lus10001731.g.BGIv1.0;Lus10001735.g.BGIv1.0;Lus10001744.g.BGIv1.0;Lus10001740.g.BGIv1.0;Lus10001751.g.BGIv1.0;Lus10001734.g.BGIv1.0;Lus10001739.g.BGIv1.0;Lus…
TCONS_00264032	Lus10033701.g.BGIv1.0;Lus10033700.g.BGIv1.0;Lus10033680.g.BGIv1.0;Lus10033675.g.BGIv1.0;Lus10033682.g.BGIv1.0;Lus10033689.g.BGIv1.0;Lus10033703.g.BGIv1.0;Lus10033696.g.BGIv1.0;Lus10033681.g.BGIv1.0;Lus10033699.g.BGIv1.0;Lus10033697.g.BGIv1.0;Lus10033705.g.BGIv1.0;Lus10033687.g.BGIv1.0;Lus10033694.g.BGIv1.0;Lus10033702.g.BGIv1.0;Lus10033691.g.BGIv1.0;Lus10033693.g.BGIv1.0;Lus10033677.g.BGIv1.0;Lus…
TCONS_00013134	Lus10003394.g.BGIv1.0;Lus10003395.g.BGIv1.0;Lus10003372.g.BGIv1.0;Lus10003385.g.BGIv1.0;Lus10003382.g.BGIv1.0;Lus10003384.g.BGIv1.0;Lus10003397.g.BGIv1.0;Lus10003391.g.BGIv1.0;Lus10003387.g.BGIv1.0;Lus10003374.g.BGIv1.0;Lus10003373.g.BGIv1.0;Lus10003388.g.BGIv1.0;Lus10003393.g.BGIv1.0;Lus10003396.g.BGIv1.0;Lus10003380.g.BGIv1.0;Lus10003377.g.BGIv1.0;Lus10003378.g.BGIv1.0;Lus10003390.g.BGIv1.0;Lus…
TCONS_00099056	Lus10005360.g.BGIv1.0;Lus10005361.g.BGIv1.0;Lus10005369.g.BGIv1.0;Lus10005371.g.BGIv1.0;Lus10005359.g.BGIv1.0;Lus10005366.g.BGIv1.0;Lus10005364.g.BGIv1.0;Lus10005368.g.BGIv1.0;Lus10005376.g.BGIv1.0;Lus10005365.g.BGIv1.0;Lus10005374.g.BGIv1.0;Lus10005362.g.BGIv1.0;Lus10005363.g.BGIv1.0;Lus10005375.g.BGIv1.0;Lus10005372.g.BGIv1.0;Lus10005367.g.BGIv1.0;Lus10005358.g.BGIv1.0;Lus10005370.g.BGIv1.0;Lus…
TCONS_00056357	Lus10016822.g.BGIv1.0;Lus10016830.g.BGIv1.0;Lus10016832.g.BGIv1.0;Lus10016837.g.BGIv1.0;Lus10016839.g.BGIv1.0;Lus10016844.g.BGIv1.0;Lus10016834.g.BGIv1.0;Lus10016828.g.BGIv1.0;Lus10016843.g.BGIv1.0;Lus10016821.g.BGIv1.0;Lus10016823.g.BGIv1.0;Lus10016819.g.BGIv1.0;Lus10016820.g.BGIv1.0;Lus10016827.g.BGIv1.0;Lus10016835.g.BGIv1.0;Lus10016836.g.BGIv1.0;Lus10016845.g.BGIv1.0;Lus10016841.g.BGIv1.0;Lus…
TCONS_00151571	Lus10011084.g.BGIv1.0;Lus10011088.g.BGIv1.0;Lus10011085.g.BGIv1.0;Lus10011080.g.BGIv1.0;Lus10011086.g.BGIv1.0;Lus10011083.g.BGIv1.0;Lus10011081.g.BGIv1.0;Lus10011082.g.BGIv1.0;Lus10011087.g.BGIv1.0;Lus10011079.g.BGIv1.0;Lus10011078.g.BGIv1.0;Lus10011089.g.BGIv1.0
TCONS_00296691	Lus10026355.g.BGIv1.0;Lus10026382.g.BGIv1.0;Lus10026378.g.BGIv1.0;Lus10026370.g.BGIv1.0;Lus10026393.g.BGIv1.0;Lus10026364.g.BGIv1.0;Lus10026377.g.BGIv1.0;Lus10026359.g.BGIv1.0;Lus10026371.g.BGIv1.0;Lus10026397.g.BGIv1.0;Lus10026385.g.BGIv1.0;Lus10026394.g.BGIv1.0;Lus10026372.g.BGIv1.0;Lus10026369.g.BGIv1.0;Lus10026384.g.BGIv1.0;Lus10026383.g.BGIv1.0;Lus10026362.g.BGIv1.0;Lus10026399.g.BGIv1.0;Lus…
TCONS_00262612	Lus10015958.g.BGIv1.0;Lus10015957.g.BGIv1.0;Lus10015954.g.BGIv1.0;Lus10015956.g.BGIv1.0;Lus10015953.g.BGIv1.0;Lus10015952.g.BGIv1.0;Lus10015955.g.BGIv1.0
TCONS_00195318	Lus10005963.g.BGIv1.0;Lus10005945.g.BGIv1.0;Lus10005961.g.BGIv1.0;Lus10005957.g.BGIv1.0;Lus10005965.g.BGIv1.0;Lus10005964.g.BGIv1.0;Lus10005955.g.BGIv1.0;Lus10005956.g.BGIv1.0;Lus10005962.g.BGIv1.0;Lus10005953.g.BGIv1.0;Lus10005951.g.BGIv1.0;Lus10005949.g.BGIv1.0;Lus10005958.g.BGIv1.0;Lus10005954.g.BGIv1.0;Lus10005943.g.BGIv1.0;Lus10005948.g.BGIv1.0;Lus10005952.g.BGIv1.0;Lus10005947.g.BGIv1.0;Lus…
TCONS_00010657	Lus10011035.g.BGIv1.0;Lus10011031.g.BGIv1.0;Lus10011036.g.BGIv1.0;Lus10011025.g.BGIv1.0;Lus10011023.g.BGIv1.0;Lus10011011.g.BGIv1.0;Lus10011017.g.BGIv1.0;Lus10011014.g.BGIv1.0;Lus10011028.g.BGIv1.0;Lus10011022.g.BGIv1.0;Lus10011020.g.BGIv1.0;Lus10011024.g.BGIv1.0;Lus10011032.g.BGIv1.0;Lus10011010.g.BGIv1.0;Lus10011037.g.BGIv1.0;Lus10011015.g.BGIv1.0;Lus10011005.g.BGIv1.0;Lus10011016.g.BGIv1.0;Lus…
TCONS_00131349	Lus10007949.g.BGIv1.0;Lus10007951.g.BGIv1.0;Lus10007982.g.BGIv1.0;Lus10007980.g.BGIv1.0;Lus10007977.g.BGIv1.0;Lus10007946.g.BGIv1.0;Lus10007956.g.BGIv1.0;Lus10007979.g.BGIv1.0;Lus10007963.g.BGIv1.0;Lus10007941.g.BGIv1.0;Lus10007978.g.BGIv1.0;Lus10007950.g.BGIv1.0;Lus10007970.g.BGIv1.0;Lus10007955.g.BGIv1.0;Lus10007943.g.BGIv1.0;Lus10007973.g.BGIv1.0;Lus10007967.g.BGIv1.0;Lus10007981.g.BGIv1.0;Lus…
TCONS_00036709	Lus10032840.g.BGIv1.0;Lus10032834.g.BGIv1.0;Lus10032838.g.BGIv1.0;Lus10032835.g.BGIv1.0;Lus10032842.g.BGIv1.0;Lus10032846.g.BGIv1.0;Lus10032837.g.BGIv1.0;Lus10032841.g.BGIv1.0;Lus10032844.g.BGIv1.0;Lus10032836.g.BGIv1.0;Lus10032839.g.BGIv1.0;Lus10032845.g.BGIv1.0;Lus10032843.g.BGIv1.0
TCONS_00070534	Lus10010608.g.BGIv1.0;Lus10010612.g.BGIv1.0;Lus10010606.g.BGIv1.0;Lus10010605.g.BGIv1.0;Lus10010609.g.BGIv1.0;Lus10010610.g.BGIv1.0;Lus10010607.g.BGIv1.0;Lus10010604.g.BGIv1.0;Lus10010611.g.BGIv1.0
TCONS_00122375	Lus10014338.g.BGIv1.0;Lus10014337.g.BGIv1.0;Lus10014305.g.BGIv1.0;Lus10014291.g.BGIv1.0;Lus10014327.g.BGIv1.0;Lus10014330.g.BGIv1.0;Lus10014333.g.BGIv1.0;Lus10014335.g.BGIv1.0;Lus10014334.g.BGIv1.0;Lus10014310.g.BGIv1.0;Lus10014298.g.BGIv1.0;Lus10014332.g.BGIv1.0;Lus10014307.g.BGIv1.0;Lus10014297.g.BGIv1.0;Lus10014316.g.BGIv1.0;Lus10014312.g.BGIv1.0;Lus10014314.g.BGIv1.0;Lus10014325.g.BGIv1.0;Lus…
TCONS_00174714	Lus10026803.g.BGIv1.0;Lus10026795.g.BGIv1.0;Lus10026787.g.BGIv1.0;Lus10026791.g.BGIv1.0;Lus10026807.g.BGIv1.0;Lus10026804.g.BGIv1.0;Lus10026801.g.BGIv1.0;Lus10026786.g.BGIv1.0;Lus10026797.g.BGIv1.0;Lus10026805.g.BGIv1.0;Lus10026799.g.BGIv1.0;Lus10026793.g.BGIv1.0;Lus10026788.g.BGIv1.0;Lus10026794.g.BGIv1.0;Lus10026802.g.BGIv1.0;Lus10026806.g.BGIv1.0;Lus10026789.g.BGIv1.0;Lus10026798.g.BGIv1.0;Lus…
TCONS_00085136	Lus10027650.g.BGIv1.0;Lus10027648.g.BGIv1.0;Lus10027656.g.BGIv1.0;Lus10027658.g.BGIv1.0;Lus10027644.g.BGIv1.0;Lus10027642.g.BGIv1.0;Lus10027653.g.BGIv1.0;Lus10027654.g.BGIv1.0;Lus10027647.g.BGIv1.0;Lus10027657.g.BGIv1.0;Lus10027645.g.BGIv1.0;Lus10027652.g.BGIv1.0;Lus10027649.g.BGIv1.0;Lus10027655.g.BGIv1.0;Lus10027659.g.BGIv1.0;Lus10027646.g.BGIv1.0;Lus10027643.g.BGIv1.0;Lus10027660.g.BGIv1.0
TCONS_00212050	Lus10009189.g.BGIv1.0;Lus10009188.g.BGIv1.0;Lus10009187.g.BGIv1.0;Lus10009186.g.BGIv1.0;Lus10009181.g.BGIv1.0;Lus10009180.g.BGIv1.0;Lus10009184.g.BGIv1.0;Lus10009183.g.BGIv1.0;Lus10009182.g.BGIv1.0;Lus10009185.g.BGIv1.0
TCONS_00197923	Lus10035062.g.BGIv1.0;Lus10035059.g.BGIv1.0;Lus10035061.g.BGIv1.0;Lus10035080.g.BGIv1.0;Lus10035073.g.BGIv1.0;Lus10035057.g.BGIv1.0;Lus10035075.g.BGIv1.0;Lus10035072.g.BGIv1.0;Lus10035069.g.BGIv1.0;Lus10035063.g.BGIv1.0;Lus10035077.g.BGIv1.0;Lus10035064.g.BGIv1.0;Lus10035078.g.BGIv1.0;Lus10035079.g.BGIv1.0;Lus10035070.g.BGIv1.0;Lus10035074.g.BGIv1.0;Lus10035058.g.BGIv1.0;Lus10035066.g.BGIv1.0;Lus…
TCONS_00028588	Lus10023492.g.BGIv1.0;Lus10023526.g.BGIv1.0;Lus10023515.g.BGIv1.0;Lus10023518.g.BGIv1.0;Lus10023504.g.BGIv1.0;Lus10023510.g.BGIv1.0;Lus10023524.g.BGIv1.0;Lus10023502.g.BGIv1.0;Lus10023525.g.BGIv1.0;Lus10023508.g.BGIv1.0;Lus10023501.g.BGIv1.0;Lus10023523.g.BGIv1.0;Lus10023496.g.BGIv1.0;Lus10023507.g.BGIv1.0;Lus10023498.g.BGIv1.0;Lus10023494.g.BGIv1.0;Lus10023512.g.BGIv1.0;Lus10023513.g.BGIv1.0;Lus…
TCONS_00183549	Lus10022360.g.BGIv1.0;Lus10022378.g.BGIv1.0;Lus10022356.g.BGIv1.0;Lus10022354.g.BGIv1.0;Lus10022370.g.BGIv1.0;Lus10022364.g.BGIv1.0;Lus10022369.g.BGIv1.0;Lus10022363.g.BGIv1.0;Lus10022358.g.BGIv1.0;Lus10022359.g.BGIv1.0;Lus10022362.g.BGIv1.0;Lus10022352.g.BGIv1.0;Lus10022375.g.BGIv1.0;Lus10022357.g.BGIv1.0;Lus10022353.g.BGIv1.0;Lus10022377.g.BGIv1.0;Lus10022371.g.BGIv1.0;Lus10022373.g.BGIv1.0;Lus…
TCONS_00191771	Lus10029651.g.BGIv1.0;Lus10029647.g.BGIv1.0;Lus10029660.g.BGIv1.0;Lus10029657.g.BGIv1.0;Lus10029667.g.BGIv1.0;Lus10029672.g.BGIv1.0;Lus10029656.g.BGIv1.0;Lus10029663.g.BGIv1.0;Lus10029649.g.BGIv1.0;Lus10029666.g.BGIv1.0;Lus10029653.g.BGIv1.0;Lus10029673.g.BGIv1.0;Lus10029665.g.BGIv1.0;Lus10029671.g.BGIv1.0;Lus10029654.g.BGIv1.0;Lus10029655.g.BGIv1.0;Lus10029650.g.BGIv1.0;Lus10029664.g.BGIv1.0;Lus…
TCONS_00264748	Lus10033523.g.BGIv1.0;Lus10033518.g.BGIv1.0;Lus10033536.g.BGIv1.0;Lus10033534.g.BGIv1.0;Lus10033527.g.BGIv1.0;Lus10033517.g.BGIv1.0;Lus10033513.g.BGIv1.0;Lus10033509.g.BGIv1.0;Lus10033512.g.BGIv1.0;Lus10033541.g.BGIv1.0;Lus10033530.g.BGIv1.0;Lus10033515.g.BGIv1.0;Lus10033532.g.BGIv1.0;Lus10033529.g.BGIv1.0;Lus10033516.g.BGIv1.0;Lus10033522.g.BGIv1.0;Lus10033538.g.BGIv1.0;Lus10033528.g.BGIv1.0;Lus…
TCONS_00071649	Lus10005648.g.BGIv1.0;Lus10005633.g.BGIv1.0;Lus10005621.g.BGIv1.0;Lus10005623.g.BGIv1.0;Lus10005640.g.BGIv1.0;Lus10005620.g.BGIv1.0;Lus10005618.g.BGIv1.0;Lus10005632.g.BGIv1.0;Lus10005628.g.BGIv1.0;Lus10005614.g.BGIv1.0;Lus10005634.g.BGIv1.0;Lus10005624.g.BGIv1.0;Lus10005647.g.BGIv1.0;Lus10005627.g.BGIv1.0;Lus10005615.g.BGIv1.0;Lus10005626.g.BGIv1.0;Lus10005625.g.BGIv1.0;Lus10005616.g.BGIv1.0;Lus…
TCONS_00219719	Lus10033350.g.BGIv1.0;Lus10033344.g.BGIv1.0;Lus10033366.g.BGIv1.0;Lus10033340.g.BGIv1.0;Lus10033364.g.BGIv1.0;Lus10033341.g.BGIv1.0;Lus10033349.g.BGIv1.0;Lus10033365.g.BGIv1.0;Lus10033342.g.BGIv1.0;Lus10033361.g.BGIv1.0;Lus10033352.g.BGIv1.0;Lus10033358.g.BGIv1.0;Lus10033360.g.BGIv1.0;Lus10033351.g.BGIv1.0;Lus10033338.g.BGIv1.0;Lus10033354.g.BGIv1.0;Lus10033357.g.BGIv1.0;Lus10033348.g.BGIv1.0;Lus…
TCONS_00035839	Lus10017500.g.BGIv1.0;Lus10017486.g.BGIv1.0;Lus10017487.g.BGIv1.0;Lus10017485.g.BGIv1.0;Lus10017457.g.BGIv1.0;Lus10017465.g.BGIv1.0;Lus10017459.g.BGIv1.0;Lus10017498.g.BGIv1.0;Lus10017484.g.BGIv1.0;Lus10017471.g.BGIv1.0;Lus10017474.g.BGIv1.0;Lus10017489.g.BGIv1.0;Lus10017461.g.BGIv1.0;Lus10017483.g.BGIv1.0;Lus10017496.g.BGIv1.0;Lus10017495.g.BGIv1.0;Lus10017481.g.BGIv1.0;Lus10017467.g.BGIv1.0;Lus…
TCONS_00284233	Lus10032714.g.BGIv1.0;Lus10032708.g.BGIv1.0;Lus10032719.g.BGIv1.0;Lus10032712.g.BGIv1.0;Lus10032705.g.BGIv1.0;Lus10032718.g.BGIv1.0;Lus10032715.g.BGIv1.0;Lus10032716.g.BGIv1.0;Lus10032709.g.BGIv1.0;Lus10032707.g.BGIv1.0;Lus10032706.g.BGIv1.0;Lus10032711.g.BGIv1.0;Lus10032717.g.BGIv1.0;Lus10032710.g.BGIv1.0;Lus10032720.g.BGIv1.0
TCONS_00170182	Lus10017866.g.BGIv1.0;Lus10017844.g.BGIv1.0;Lus10017842.g.BGIv1.0;Lus10017851.g.BGIv1.0;Lus10017864.g.BGIv1.0;Lus10017845.g.BGIv1.0;Lus10017859.g.BGIv1.0;Lus10017869.g.BGIv1.0;Lus10017861.g.BGIv1.0;Lus10017849.g.BGIv1.0;Lus10017868.g.BGIv1.0;Lus10017841.g.BGIv1.0;Lus10017843.g.BGIv1.0;Lus10017847.g.BGIv1.0;Lus10017870.g.BGIv1.0;Lus10017848.g.BGIv1.0;Lus10017867.g.BGIv1.0;Lus10017852.g.BGIv1.0;Lus…
TCONS_00153162	Lus10009302.g.BGIv1.0;Lus10009288.g.BGIv1.0;Lus10009313.g.BGIv1.0;Lus10009292.g.BGIv1.0;Lus10009310.g.BGIv1.0;Lus10009305.g.BGIv1.0;Lus10009316.g.BGIv1.0;Lus10009285.g.BGIv1.0;Lus10009300.g.BGIv1.0;Lus10009304.g.BGIv1.0;Lus10009308.g.BGIv1.0;Lus10009284.g.BGIv1.0;Lus10009297.g.BGIv1.0;Lus10009311.g.BGIv1.0;Lus10009296.g.BGIv1.0;Lus10009293.g.BGIv1.0;Lus10009314.g.BGIv1.0;Lus10009287.g.BGIv1.0;Lus…
TCONS_00201051	Lus10010834.g.BGIv1.0;Lus10010842.g.BGIv1.0;Lus10010844.g.BGIv1.0;Lus10010835.g.BGIv1.0;Lus10010843.g.BGIv1.0;Lus10010836.g.BGIv1.0;Lus10010841.g.BGIv1.0;Lus10010838.g.BGIv1.0;Lus10010837.g.BGIv1.0;Lus10010848.g.BGIv1.0;Lus10010839.g.BGIv1.0;Lus10010840.g.BGIv1.0;Lus10010846.g.BGIv1.0;Lus10010847.g.BGIv1.0;Lus10010845.g.BGIv1.0
TCONS_00104717	Lus10006637.g.BGIv1.0;Lus10006615.g.BGIv1.0;Lus10006631.g.BGIv1.0;Lus10006628.g.BGIv1.0;Lus10006606.g.BGIv1.0;Lus10006611.g.BGIv1.0;Lus10006632.g.BGIv1.0;Lus10006610.g.BGIv1.0;Lus10006619.g.BGIv1.0;Lus10006639.g.BGIv1.0;Lus10006622.g.BGIv1.0;Lus10006612.g.BGIv1.0;Lus10006614.g.BGIv1.0;Lus10006638.g.BGIv1.0;Lus10006635.g.BGIv1.0;Lus10006618.g.BGIv1.0;Lus10006624.g.BGIv1.0;Lus10006625.g.BGIv1.0;Lus…
TCONS_00204133	Lus10025468.g.BGIv1.0;Lus10025471.g.BGIv1.0;Lus10025467.g.BGIv1.0;Lus10025469.g.BGIv1.0;Lus10025458.g.BGIv1.0;Lus10025465.g.BGIv1.0;Lus10025456.g.BGIv1.0;Lus10025475.g.BGIv1.0;Lus10025466.g.BGIv1.0;Lus10025460.g.BGIv1.0;Lus10025461.g.BGIv1.0;Lus10025459.g.BGIv1.0;Lus10025472.g.BGIv1.0;Lus10025451.g.BGIv1.0;Lus10025453.g.BGIv1.0;Lus10025457.g.BGIv1.0;Lus10025464.g.BGIv1.0;Lus10025474.g.BGIv1.0;Lus…
TCONS_00124870	Lus10038502.g.BGIv1.0;Lus10038501.g.BGIv1.0;Lus10038512.g.BGIv1.0;Lus10038521.g.BGIv1.0;Lus10038500.g.BGIv1.0;Lus10038522.g.BGIv1.0;Lus10038520.g.BGIv1.0;Lus10038524.g.BGIv1.0;Lus10038509.g.BGIv1.0;Lus10038508.g.BGIv1.0;Lus10038525.g.BGIv1.0;Lus10038523.g.BGIv1.0;Lus10038499.g.BGIv1.0;Lus10038530.g.BGIv1.0;Lus10038504.g.BGIv1.0;Lus10038519.g.BGIv1.0;Lus10038510.g.BGIv1.0;Lus10038516.g.BGIv1.0;Lus…
TCONS_00123993	Lus10016475.g.BGIv1.0;Lus10016474.g.BGIv1.0;Lus10016483.g.BGIv1.0;Lus10016451.g.BGIv1.0;Lus10016484.g.BGIv1.0;Lus10016480.g.BGIv1.0;Lus10016458.g.BGIv1.0;Lus10016448.g.BGIv1.0;Lus10016464.g.BGIv1.0;Lus10016447.g.BGIv1.0;Lus10016470.g.BGIv1.0;Lus10016478.g.BGIv1.0;Lus10016472.g.BGIv1.0;Lus10016453.g.BGIv1.0;Lus10016460.g.BGIv1.0;Lus10016446.g.BGIv1.0;Lus10016466.g.BGIv1.0;Lus10016449.g.BGIv1.0;Lus…
TCONS_00230195	Lus10003448.g.BGIv1.0;Lus10003441.g.BGIv1.0;Lus10003421.g.BGIv1.0;Lus10003420.g.BGIv1.0;Lus10003450.g.BGIv1.0;Lus10003444.g.BGIv1.0;Lus10003449.g.BGIv1.0;Lus10003426.g.BGIv1.0;Lus10003436.g.BGIv1.0;Lus10003423.g.BGIv1.0;Lus10003445.g.BGIv1.0;Lus10003435.g.BGIv1.0;Lus10003422.g.BGIv1.0;Lus10003425.g.BGIv1.0;Lus10003447.g.BGIv1.0;Lus10003446.g.BGIv1.0;Lus10003439.g.BGIv1.0;Lus10003417.g.BGIv1.0;Lus…
TCONS_00036103	Lus10006130.g.BGIv1.0;Lus10006132.g.BGIv1.0;Lus10006131.g.BGIv1.0
TCONS_00184422	Lus10026435.g.BGIv1.0;Lus10026431.g.BGIv1.0;Lus10026433.g.BGIv1.0;Lus10026430.g.BGIv1.0;Lus10026432.g.BGIv1.0;Lus10026434.g.BGIv1.0
TCONS_00043497	Lus10018991.g.BGIv1.0;Lus10019000.g.BGIv1.0;Lus10018992.g.BGIv1.0;Lus10018988.g.BGIv1.0;Lus10018989.g.BGIv1.0;Lus10018994.g.BGIv1.0;Lus10018996.g.BGIv1.0;Lus10018999.g.BGIv1.0;Lus10018995.g.BGIv1.0;Lus10018997.g.BGIv1.0;Lus10018998.g.BGIv1.0;Lus10018987.g.BGIv1.0;Lus10018993.g.BGIv1.0
TCONS_00264287	Lus10033514.g.BGIv1.0;Lus10033505.g.BGIv1.0;Lus10033506.g.BGIv1.0;Lus10033501.g.BGIv1.0;Lus10033520.g.BGIv1.0;Lus10033490.g.BGIv1.0;Lus10033524.g.BGIv1.0;Lus10033499.g.BGIv1.0;Lus10033502.g.BGIv1.0;Lus10033525.g.BGIv1.0;Lus10033510.g.BGIv1.0;Lus10033503.g.BGIv1.0;Lus10033521.g.BGIv1.0;Lus10033496.g.BGIv1.0;Lus10033493.g.BGIv1.0;Lus10033504.g.BGIv1.0;Lus10033526.g.BGIv1.0;Lus10033511.g.BGIv1.0;Lus…
TCONS_00232608	Lus10005850.g.BGIv1.0;Lus10005847.g.BGIv1.0;Lus10005852.g.BGIv1.0;Lus10005851.g.BGIv1.0;Lus10005846.g.BGIv1.0;Lus10005849.g.BGIv1.0;Lus10005848.g.BGIv1.0
TCONS_00164706	Lus10039162.g.BGIv1.0;Lus10039181.g.BGIv1.0;Lus10039176.g.BGIv1.0;Lus10039161.g.BGIv1.0;Lus10039163.g.BGIv1.0;Lus10039171.g.BGIv1.0;Lus10039166.g.BGIv1.0;Lus10039151.g.BGIv1.0;Lus10039138.g.BGIv1.0;Lus10039158.g.BGIv1.0;Lus10039157.g.BGIv1.0;Lus10039145.g.BGIv1.0;Lus10039165.g.BGIv1.0;Lus10039154.g.BGIv1.0;Lus10039150.g.BGIv1.0;Lus10039178.g.BGIv1.0;Lus10039142.g.BGIv1.0;Lus10039137.g.BGIv1.0;Lus…
TCONS_00269910	Lus10021728.g.BGIv1.0;Lus10021729.g.BGIv1.0;Lus10021724.g.BGIv1.0;Lus10021725.g.BGIv1.0;Lus10021727.g.BGIv1.0;Lus10021723.g.BGIv1.0;Lus10021730.g.BGIv1.0
TCONS_00211600	Lus10022549.g.BGIv1.0;Lus10022542.g.BGIv1.0;Lus10022550.g.BGIv1.0;Lus10022548.g.BGIv1.0;Lus10022544.g.BGIv1.0;Lus10022541.g.BGIv1.0;Lus10022545.g.BGIv1.0;Lus10022546.g.BGIv1.0;Lus10022540.g.BGIv1.0;Lus10022543.g.BGIv1.0;Lus10022547.g.BGIv1.0
TCONS_00235879	Lus10036641.g.BGIv1.0;Lus10036614.g.BGIv1.0;Lus10036613.g.BGIv1.0;Lus10036646.g.BGIv1.0;Lus10036635.g.BGIv1.0;Lus10036612.g.BGIv1.0;Lus10036609.g.BGIv1.0;Lus10036619.g.BGIv1.0;Lus10036628.g.BGIv1.0;Lus10036642.g.BGIv1.0;Lus10036638.g.BGIv1.0;Lus10036634.g.BGIv1.0;Lus10036644.g.BGIv1.0;Lus10036610.g.BGIv1.0;Lus10036649.g.BGIv1.0;Lus10036633.g.BGIv1.0;Lus10036637.g.BGIv1.0;Lus10036647.g.BGIv1.0;Lus…
TCONS_00163687	Lus10038807.g.BGIv1.0;Lus10038805.g.BGIv1.0;Lus10038800.g.BGIv1.0;Lus10038812.g.BGIv1.0;Lus10038815.g.BGIv1.0;Lus10038783.g.BGIv1.0;Lus10038814.g.BGIv1.0;Lus10038784.g.BGIv1.0;Lus10038786.g.BGIv1.0;Lus10038823.g.BGIv1.0;Lus10038789.g.BGIv1.0;Lus10038806.g.BGIv1.0;Lus10038796.g.BGIv1.0;Lus10038794.g.BGIv1.0;Lus10038795.g.BGIv1.0;Lus10038822.g.BGIv1.0;Lus10038799.g.BGIv1.0;Lus10038782.g.BGIv1.0;Lus…
TCONS_00091385	Lus10017726.g.BGIv1.0;Lus10017740.g.BGIv1.0;Lus10017731.g.BGIv1.0;Lus10017732.g.BGIv1.0;Lus10017734.g.BGIv1.0;Lus10017733.g.BGIv1.0;Lus10017730.g.BGIv1.0;Lus10017729.g.BGIv1.0;Lus10017727.g.BGIv1.0;Lus10017741.g.BGIv1.0;Lus10017735.g.BGIv1.0;Lus10017739.g.BGIv1.0;Lus10017738.g.BGIv1.0;Lus10017728.g.BGIv1.0;Lus10017743.g.BGIv1.0;Lus10017736.g.BGIv1.0;Lus10017742.g.BGIv1.0;Lus10017737.g.BGIv1.0
TCONS_00036710	Lus10032845.g.BGIv1.0;Lus10032839.g.BGIv1.0;Lus10032843.g.BGIv1.0;Lus10032841.g.BGIv1.0;Lus10032836.g.BGIv1.0;Lus10032844.g.BGIv1.0;Lus10032842.g.BGIv1.0;Lus10032846.g.BGIv1.0;Lus10032835.g.BGIv1.0;Lus10032837.g.BGIv1.0;Lus10032840.g.BGIv1.0;Lus10032834.g.BGIv1.0;Lus10032838.g.BGIv1.0
TCONS_00234852	Lus10036670.g.BGIv1.0;Lus10036661.g.BGIv1.0;Lus10036671.g.BGIv1.0;Lus10036668.g.BGIv1.0;Lus10036666.g.BGIv1.0;Lus10036663.g.BGIv1.0;Lus10036672.g.BGIv1.0;Lus10036665.g.BGIv1.0;Lus10036673.g.BGIv1.0;Lus10036664.g.BGIv1.0;Lus10036667.g.BGIv1.0;Lus10036662.g.BGIv1.0;Lus10036674.g.BGIv1.0;Lus10036669.g.BGIv1.0
TCONS_00054908	Lus10035461.g.BGIv1.0;Lus10035451.g.BGIv1.0;Lus10035452.g.BGIv1.0;Lus10035460.g.BGIv1.0;Lus10035453.g.BGIv1.0;Lus10035456.g.BGIv1.0;Lus10035450.g.BGIv1.0;Lus10035462.g.BGIv1.0;Lus10035455.g.BGIv1.0;Lus10035454.g.BGIv1.0;Lus10035463.g.BGIv1.0;Lus10035464.g.BGIv1.0;Lus10035459.g.BGIv1.0;Lus10035449.g.BGIv1.0;Lus10035457.g.BGIv1.0;Lus10035458.g.BGIv1.0
TCONS_00025795	Lus10002490.g.BGIv1.0;Lus10002494.g.BGIv1.0;Lus10002499.g.BGIv1.0;Lus10002491.g.BGIv1.0;Lus10002489.g.BGIv1.0;Lus10002479.g.BGIv1.0;Lus10002487.g.BGIv1.0;Lus10002482.g.BGIv1.0;Lus10002492.g.BGIv1.0;Lus10002488.g.BGIv1.0;Lus10002500.g.BGIv1.0;Lus10002483.g.BGIv1.0;Lus10002485.g.BGIv1.0;Lus10002484.g.BGIv1.0;Lus10002480.g.BGIv1.0;Lus10002497.g.BGIv1.0;Lus10002493.g.BGIv1.0;Lus10002481.g.BGIv1.0;Lus…
TCONS_00145617	Lus10033071.g.BGIv1.0;Lus10033063.g.BGIv1.0;Lus10033073.g.BGIv1.0;Lus10033070.g.BGIv1.0;Lus10033067.g.BGIv1.0;Lus10033072.g.BGIv1.0;Lus10033069.g.BGIv1.0;Lus10033066.g.BGIv1.0;Lus10033074.g.BGIv1.0;Lus10033064.g.BGIv1.0;Lus10033065.g.BGIv1.0;Lus10033068.g.BGIv1.0
TCONS_00292170	Lus10031489.g.BGIv1.0;Lus10031459.g.BGIv1.0;Lus10031477.g.BGIv1.0;Lus10031497.g.BGIv1.0;Lus10031464.g.BGIv1.0;Lus10031466.g.BGIv1.0;Lus10031460.g.BGIv1.0;Lus10031473.g.BGIv1.0;Lus10031488.g.BGIv1.0;Lus10031471.g.BGIv1.0;Lus10031478.g.BGIv1.0;Lus10031463.g.BGIv1.0;Lus10031472.g.BGIv1.0;Lus10031490.g.BGIv1.0;Lus10031493.g.BGIv1.0;Lus10031491.g.BGIv1.0;Lus10031495.g.BGIv1.0;Lus10031492.g.BGIv1.0;Lus…
TCONS_00036039	Lus10006132.g.BGIv1.0;Lus10006130.g.BGIv1.0;Lus10006131.g.BGIv1.0
TCONS_00085386	Lus10027657.g.BGIv1.0;Lus10027673.g.BGIv1.0;Lus10027670.g.BGIv1.0;Lus10027654.g.BGIv1.0;Lus10027655.g.BGIv1.0;Lus10027669.g.BGIv1.0;Lus10027659.g.BGIv1.0;Lus10027675.g.BGIv1.0;Lus10027672.g.BGIv1.0;Lus10027652.g.BGIv1.0;Lus10027661.g.BGIv1.0;Lus10027665.g.BGIv1.0;Lus10027651.g.BGIv1.0;Lus10027660.g.BGIv1.0;Lus10027656.g.BGIv1.0;Lus10027658.g.BGIv1.0;Lus10027662.g.BGIv1.0;Lus10027663.g.BGIv1.0;Lus…
TCONS_00046399	Lus10032445.g.BGIv1.0;Lus10032440.g.BGIv1.0;Lus10032443.g.BGIv1.0;Lus10032438.g.BGIv1.0;Lus10032442.g.BGIv1.0;Lus10032448.g.BGIv1.0;Lus10032446.g.BGIv1.0;Lus10032444.g.BGIv1.0;Lus10032441.g.BGIv1.0;Lus10032447.g.BGIv1.0;Lus10032439.g.BGIv1.0
TCONS_00283211	Lus10013340.g.BGIv1.0;Lus10013332.g.BGIv1.0;Lus10013355.g.BGIv1.0;Lus10013341.g.BGIv1.0;Lus10013348.g.BGIv1.0;Lus10013342.g.BGIv1.0;Lus10013345.g.BGIv1.0;Lus10013352.g.BGIv1.0;Lus10013337.g.BGIv1.0;Lus10013346.g.BGIv1.0;Lus10013338.g.BGIv1.0;Lus10013356.g.BGIv1.0;Lus10013331.g.BGIv1.0;Lus10013333.g.BGIv1.0;Lus10013361.g.BGIv1.0;Lus10013359.g.BGIv1.0;Lus10013350.g.BGIv1.0;Lus10013339.g.BGIv1.0;Lus…
TCONS_00095690	Lus10007699.g.BGIv1.0;Lus10007709.g.BGIv1.0;Lus10007707.g.BGIv1.0;Lus10007708.g.BGIv1.0;Lus10007704.g.BGIv1.0;Lus10007703.g.BGIv1.0;Lus10007705.g.BGIv1.0;Lus10007706.g.BGIv1.0;Lus10007701.g.BGIv1.0;Lus10007702.g.BGIv1.0;Lus10007700.g.BGIv1.0
TCONS_00160886	Lus10039342.g.BGIv1.0;Lus10039339.g.BGIv1.0;Lus10039353.g.BGIv1.0;Lus10039337.g.BGIv1.0;Lus10039343.g.BGIv1.0;Lus10039352.g.BGIv1.0;Lus10039345.g.BGIv1.0;Lus10039338.g.BGIv1.0;Lus10039340.g.BGIv1.0;Lus10039346.g.BGIv1.0;Lus10039347.g.BGIv1.0;Lus10039350.g.BGIv1.0;Lus10039357.g.BGIv1.0;Lus10039356.g.BGIv1.0;Lus10039341.g.BGIv1.0;Lus10039344.g.BGIv1.0;Lus10039355.g.BGIv1.0;Lus10039348.g.BGIv1.0;Lus…
TCONS_00214596	Lus10024898.g.BGIv1.0;Lus10024920.g.BGIv1.0;Lus10024903.g.BGIv1.0;Lus10024911.g.BGIv1.0;Lus10024917.g.BGIv1.0;Lus10024912.g.BGIv1.0;Lus10024902.g.BGIv1.0;Lus10024904.g.BGIv1.0;Lus10024897.g.BGIv1.0;Lus10024908.g.BGIv1.0;Lus10024905.g.BGIv1.0;Lus10024926.g.BGIv1.0;Lus10024918.g.BGIv1.0;Lus10024910.g.BGIv1.0;Lus10024933.g.BGIv1.0;Lus10024927.g.BGIv1.0;Lus10024922.g.BGIv1.0;Lus10024901.g.BGIv1.0;Lus…
TCONS_00031510	Lus10042092.g.BGIv1.0;Lus10042094.g.BGIv1.0;Lus10042112.g.BGIv1.0;Lus10042103.g.BGIv1.0;Lus10042100.g.BGIv1.0;Lus10042107.g.BGIv1.0;Lus10042113.g.BGIv1.0;Lus10042080.g.BGIv1.0;Lus10042099.g.BGIv1.0;Lus10042116.g.BGIv1.0;Lus10042108.g.BGIv1.0;Lus10042096.g.BGIv1.0;Lus10042089.g.BGIv1.0;Lus10042114.g.BGIv1.0;Lus10042085.g.BGIv1.0;Lus10042101.g.BGIv1.0;Lus10042090.g.BGIv1.0;Lus10042095.g.BGIv1.0;Lus…
TCONS_00034840	Lus10009359.g.BGIv1.0;Lus10009373.g.BGIv1.0;Lus10009374.g.BGIv1.0;Lus10009358.g.BGIv1.0;Lus10009375.g.BGIv1.0;Lus10009357.g.BGIv1.0;Lus10009365.g.BGIv1.0;Lus10009371.g.BGIv1.0;Lus10009351.g.BGIv1.0;Lus10009353.g.BGIv1.0;Lus10009364.g.BGIv1.0;Lus10009356.g.BGIv1.0;Lus10009370.g.BGIv1.0;Lus10009349.g.BGIv1.0;Lus10009361.g.BGIv1.0;Lus10009376.g.BGIv1.0;Lus10009366.g.BGIv1.0;Lus10009354.g.BGIv1.0;Lus…
TCONS_00152056	Lus10017039.g.BGIv1.0;Lus10017038.g.BGIv1.0;Lus10017055.g.BGIv1.0;Lus10017044.g.BGIv1.0;Lus10017057.g.BGIv1.0;Lus10017043.g.BGIv1.0;Lus10017037.g.BGIv1.0;Lus10017050.g.BGIv1.0;Lus10017030.g.BGIv1.0;Lus10017051.g.BGIv1.0;Lus10017056.g.BGIv1.0;Lus10017054.g.BGIv1.0;Lus10017058.g.BGIv1.0;Lus10017035.g.BGIv1.0;Lus10017036.g.BGIv1.0;Lus10017053.g.BGIv1.0;Lus10017033.g.BGIv1.0;Lus10017059.g.BGIv1.0;Lus…
TCONS_00232738	Lus10003764.g.BGIv1.0;Lus10003774.g.BGIv1.0;Lus10003766.g.BGIv1.0;Lus10003775.g.BGIv1.0;Lus10003772.g.BGIv1.0;Lus10003763.g.BGIv1.0;Lus10003771.g.BGIv1.0;Lus10003776.g.BGIv1.0;Lus10003770.g.BGIv1.0;Lus10003767.g.BGIv1.0;Lus10003769.g.BGIv1.0;Lus10003765.g.BGIv1.0;Lus10003768.g.BGIv1.0
TCONS_00058698	Lus10011103.g.BGIv1.0;Lus10011108.g.BGIv1.0;Lus10011106.g.BGIv1.0;Lus10011104.g.BGIv1.0;Lus10011105.g.BGIv1.0;Lus10011096.g.BGIv1.0;Lus10011107.g.BGIv1.0;Lus10011095.g.BGIv1.0;Lus10011093.g.BGIv1.0;Lus10011102.g.BGIv1.0;Lus10011091.g.BGIv1.0;Lus10011097.g.BGIv1.0;Lus10011109.g.BGIv1.0;Lus10011110.g.BGIv1.0;Lus10011092.g.BGIv1.0;Lus10011098.g.BGIv1.0;Lus10011094.g.BGIv1.0;Lus10011100.g.BGIv1.0;Lus…
TCONS_00145632	Lus10033111.g.BGIv1.0;Lus10033105.g.BGIv1.0;Lus10033106.g.BGIv1.0;Lus10033122.g.BGIv1.0;Lus10033120.g.BGIv1.0;Lus10033113.g.BGIv1.0;Lus10033114.g.BGIv1.0;Lus10033103.g.BGIv1.0;Lus10033119.g.BGIv1.0;Lus10033118.g.BGIv1.0;Lus10033124.g.BGIv1.0;Lus10033102.g.BGIv1.0;Lus10033115.g.BGIv1.0;Lus10033121.g.BGIv1.0;Lus10033123.g.BGIv1.0;Lus10033104.g.BGIv1.0;Lus10033110.g.BGIv1.0;Lus10033117.g.BGIv1.0;Lus…
TCONS_00008908	Lus10019356.g.BGIv1.0;Lus10019358.g.BGIv1.0;Lus10019355.g.BGIv1.0;Lus10019359.g.BGIv1.0;Lus10019357.g.BGIv1.0
TCONS_00278475	Lus10000530.g.BGIv1.0;Lus10000529.g.BGIv1.0;Lus10000528.g.BGIv1.0
TCONS_00307754	Lus10016262.g.BGIv1.0;Lus10016283.g.BGIv1.0;Lus10016282.g.BGIv1.0;Lus10016259.g.BGIv1.0;Lus10016284.g.BGIv1.0;Lus10016263.g.BGIv1.0;Lus10016271.g.BGIv1.0;Lus10016261.g.BGIv1.0;Lus10016277.g.BGIv1.0;Lus10016281.g.BGIv1.0;Lus10016260.g.BGIv1.0;Lus10016258.g.BGIv1.0;Lus10016268.g.BGIv1.0;Lus10016256.g.BGIv1.0;Lus10016252.g.BGIv1.0;Lus10016250.g.BGIv1.0;Lus10016270.g.BGIv1.0;Lus10016253.g.BGIv1.0;Lus…
TCONS_00036732	Lus10032838.g.BGIv1.0;Lus10032834.g.BGIv1.0;Lus10032840.g.BGIv1.0;Lus10032835.g.BGIv1.0;Lus10032842.g.BGIv1.0;Lus10032846.g.BGIv1.0;Lus10032837.g.BGIv1.0;Lus10032844.g.BGIv1.0;Lus10032836.g.BGIv1.0;Lus10032841.g.BGIv1.0;Lus10032843.g.BGIv1.0;Lus10032845.g.BGIv1.0;Lus10032839.g.BGIv1.0
TCONS_00194745	Lus10019759.g.BGIv1.0;Lus10019753.g.BGIv1.0;Lus10019774.g.BGIv1.0;Lus10019745.g.BGIv1.0;Lus10019779.g.BGIv1.0;Lus10019744.g.BGIv1.0;Lus10019769.g.BGIv1.0;Lus10019752.g.BGIv1.0;Lus10019778.g.BGIv1.0;Lus10019770.g.BGIv1.0;Lus10019765.g.BGIv1.0;Lus10019747.g.BGIv1.0;Lus10019764.g.BGIv1.0;Lus10019754.g.BGIv1.0;Lus10019757.g.BGIv1.0;Lus10019771.g.BGIv1.0;Lus10019776.g.BGIv1.0;Lus10019751.g.BGIv1.0;Lus…
TCONS_00290847	Lus10015545.g.BGIv1.0;Lus10015534.g.BGIv1.0;Lus10015542.g.BGIv1.0;Lus10015543.g.BGIv1.0;Lus10015562.g.BGIv1.0;Lus10015530.g.BGIv1.0;Lus10015540.g.BGIv1.0;Lus10015536.g.BGIv1.0;Lus10015552.g.BGIv1.0;Lus10015529.g.BGIv1.0;Lus10015551.g.BGIv1.0;Lus10015546.g.BGIv1.0;Lus10015547.g.BGIv1.0;Lus10015531.g.BGIv1.0;Lus10015539.g.BGIv1.0;Lus10015554.g.BGIv1.0;Lus10015535.g.BGIv1.0;Lus10015561.g.BGIv1.0;Lus…
TCONS_00152817	Lus10013674.g.BGIv1.0;Lus10013669.g.BGIv1.0;Lus10013668.g.BGIv1.0;Lus10013665.g.BGIv1.0;Lus10013666.g.BGIv1.0;Lus10013664.g.BGIv1.0;Lus10013663.g.BGIv1.0;Lus10013673.g.BGIv1.0;Lus10013671.g.BGIv1.0;Lus10013672.g.BGIv1.0;Lus10013670.g.BGIv1.0;Lus10013667.g.BGIv1.0
TCONS_00290947	Lus10015467.g.BGIv1.0;Lus10015471.g.BGIv1.0;Lus10015468.g.BGIv1.0;Lus10015475.g.BGIv1.0;Lus10015455.g.BGIv1.0;Lus10015474.g.BGIv1.0;Lus10015449.g.BGIv1.0;Lus10015466.g.BGIv1.0;Lus10015465.g.BGIv1.0;Lus10015447.g.BGIv1.0;Lus10015463.g.BGIv1.0;Lus10015451.g.BGIv1.0;Lus10015470.g.BGIv1.0;Lus10015473.g.BGIv1.0;Lus10015458.g.BGIv1.0;Lus10015461.g.BGIv1.0;Lus10015450.g.BGIv1.0;Lus10015460.g.BGIv1.0;Lus…
TCONS_00170185	Lus10017856.g.BGIv1.0;Lus10017858.g.BGIv1.0;Lus10017854.g.BGIv1.0;Lus10017846.g.BGIv1.0;Lus10017860.g.BGIv1.0;Lus10017850.g.BGIv1.0;Lus10017863.g.BGIv1.0;Lus10017853.g.BGIv1.0;Lus10017855.g.BGIv1.0;Lus10017857.g.BGIv1.0;Lus10017861.g.BGIv1.0;Lus10017869.g.BGIv1.0;Lus10017859.g.BGIv1.0;Lus10017864.g.BGIv1.0;Lus10017845.g.BGIv1.0;Lus10017851.g.BGIv1.0;Lus10017842.g.BGIv1.0;Lus10017866.g.BGIv1.0;Lus…
TCONS_00091767	Lus10001843.g.BGIv1.0;Lus10001840.g.BGIv1.0;Lus10001845.g.BGIv1.0;Lus10001841.g.BGIv1.0;Lus10001837.g.BGIv1.0;Lus10001838.g.BGIv1.0;Lus10001842.g.BGIv1.0;Lus10001839.g.BGIv1.0;Lus10001834.g.BGIv1.0;Lus10001836.g.BGIv1.0;Lus10001835.g.BGIv1.0;Lus10001844.g.BGIv1.0
TCONS_00185779	Lus10014647.g.BGIv1.0;Lus10014641.g.BGIv1.0;Lus10014652.g.BGIv1.0;Lus10014642.g.BGIv1.0;Lus10014651.g.BGIv1.0;Lus10014648.g.BGIv1.0;Lus10014645.g.BGIv1.0;Lus10014653.g.BGIv1.0;Lus10014640.g.BGIv1.0;Lus10014650.g.BGIv1.0;Lus10014643.g.BGIv1.0;Lus10014649.g.BGIv1.0;Lus10014639.g.BGIv1.0;Lus10014644.g.BGIv1.0;Lus10014646.g.BGIv1.0
TCONS_00049462	Lus10002512.g.BGIv1.0;Lus10002513.g.BGIv1.0;Lus10002511.g.BGIv1.0;Lus10002510.g.BGIv1.0
TCONS_00145864	Lus10033043.g.BGIv1.0;Lus10033042.g.BGIv1.0;Lus10033037.g.BGIv1.0;Lus10033045.g.BGIv1.0;Lus10033040.g.BGIv1.0;Lus10033039.g.BGIv1.0;Lus10033046.g.BGIv1.0;Lus10033038.g.BGIv1.0;Lus10033044.g.BGIv1.0;Lus10033041.g.BGIv1.0
TCONS_00248579	Lus10013556.g.BGIv1.0;Lus10013548.g.BGIv1.0;Lus10013546.g.BGIv1.0;Lus10013551.g.BGIv1.0;Lus10013542.g.BGIv1.0;Lus10013559.g.BGIv1.0;Lus10013536.g.BGIv1.0;Lus10013539.g.BGIv1.0;Lus10013537.g.BGIv1.0;Lus10013557.g.BGIv1.0;Lus10013561.g.BGIv1.0;Lus10013558.g.BGIv1.0;Lus10013550.g.BGIv1.0;Lus10013534.g.BGIv1.0;Lus10013547.g.BGIv1.0;Lus10013552.g.BGIv1.0;Lus10013538.g.BGIv1.0;Lus10013541.g.BGIv1.0;Lus…
TCONS_00039484	Lus10007885.g.BGIv1.0;Lus10007862.g.BGIv1.0;Lus10007890.g.BGIv1.0;Lus10007889.g.BGIv1.0;Lus10007860.g.BGIv1.0;Lus10007858.g.BGIv1.0;Lus10007873.g.BGIv1.0;Lus10007883.g.BGIv1.0;Lus10007863.g.BGIv1.0;Lus10007877.g.BGIv1.0;Lus10007888.g.BGIv1.0;Lus10007872.g.BGIv1.0;Lus10007876.g.BGIv1.0;Lus10007855.g.BGIv1.0;Lus10007859.g.BGIv1.0;Lus10007878.g.BGIv1.0;Lus10007857.g.BGIv1.0;Lus10007874.g.BGIv1.0;Lus…
TCONS_00284119	Lus10032754.g.BGIv1.0;Lus10032760.g.BGIv1.0;Lus10032752.g.BGIv1.0;Lus10032764.g.BGIv1.0;Lus10032756.g.BGIv1.0;Lus10032763.g.BGIv1.0;Lus10032762.g.BGIv1.0;Lus10032753.g.BGIv1.0;Lus10032755.g.BGIv1.0;Lus10032758.g.BGIv1.0;Lus10032750.g.BGIv1.0;Lus10032761.g.BGIv1.0;Lus10032759.g.BGIv1.0;Lus10032757.g.BGIv1.0;Lus10032751.g.BGIv1.0
TCONS_00036078	Lus10006131.g.BGIv1.0;Lus10006132.g.BGIv1.0;Lus10006130.g.BGIv1.0
TCONS_00098747	Lus10022234.g.BGIv1.0;Lus10022252.g.BGIv1.0;Lus10022240.g.BGIv1.0;Lus10022231.g.BGIv1.0;Lus10022233.g.BGIv1.0;Lus10022228.g.BGIv1.0;Lus10022248.g.BGIv1.0;Lus10022236.g.BGIv1.0;Lus10022238.g.BGIv1.0;Lus10022249.g.BGIv1.0;Lus10022220.g.BGIv1.0;Lus10022225.g.BGIv1.0;Lus10022229.g.BGIv1.0;Lus10022237.g.BGIv1.0;Lus10022227.g.BGIv1.0;Lus10022247.g.BGIv1.0;Lus10022223.g.BGIv1.0;Lus10022245.g.BGIv1.0;Lus…
TCONS_00257860	Lus10042540.g.BGIv1.0;Lus10042532.g.BGIv1.0;Lus10042526.g.BGIv1.0;Lus10042541.g.BGIv1.0;Lus10042536.g.BGIv1.0;Lus10042537.g.BGIv1.0;Lus10042518.g.BGIv1.0;Lus10042521.g.BGIv1.0;Lus10042531.g.BGIv1.0;Lus10042524.g.BGIv1.0;Lus10042535.g.BGIv1.0;Lus10042514.g.BGIv1.0;Lus10042534.g.BGIv1.0;Lus10042542.g.BGIv1.0;Lus10042522.g.BGIv1.0;Lus10042517.g.BGIv1.0;Lus10042523.g.BGIv1.0;Lus10042527.g.BGIv1.0;Lus…
TCONS_00187494	Lus10028405.g.BGIv1.0;Lus10028428.g.BGIv1.0;Lus10028407.g.BGIv1.0;Lus10028409.g.BGIv1.0;Lus10028415.g.BGIv1.0;Lus10028417.g.BGIv1.0;Lus10028404.g.BGIv1.0;Lus10028446.g.BGIv1.0;Lus10028414.g.BGIv1.0;Lus10028420.g.BGIv1.0;Lus10028438.g.BGIv1.0;Lus10028443.g.BGIv1.0;Lus10028429.g.BGIv1.0;Lus10028410.g.BGIv1.0;Lus10028427.g.BGIv1.0;Lus10028440.g.BGIv1.0;Lus10028419.g.BGIv1.0;Lus10028449.g.BGIv1.0;Lus…
TCONS_00222221	Lus10033208.g.BGIv1.0;Lus10033213.g.BGIv1.0;Lus10033206.g.BGIv1.0;Lus10033205.g.BGIv1.0;Lus10033209.g.BGIv1.0;Lus10033204.g.BGIv1.0;Lus10033210.g.BGIv1.0;Lus10033211.g.BGIv1.0;Lus10033207.g.BGIv1.0;Lus10033212.g.BGIv1.0
TCONS_00104863	Lus10006610.g.BGIv1.0;Lus10006597.g.BGIv1.0;Lus10006619.g.BGIv1.0;Lus10006615.g.BGIv1.0;Lus10006602.g.BGIv1.0;Lus10006603.g.BGIv1.0;Lus10006611.g.BGIv1.0;Lus10006606.g.BGIv1.0;Lus10006628.g.BGIv1.0;Lus10006607.g.BGIv1.0;Lus10006605.g.BGIv1.0;Lus10006601.g.BGIv1.0;Lus10006620.g.BGIv1.0;Lus10006599.g.BGIv1.0;Lus10006621.g.BGIv1.0;Lus10006626.g.BGIv1.0;Lus10006598.g.BGIv1.0;Lus10006608.g.BGIv1.0;Lus…
TCONS_00060857	Lus10040613.g.BGIv1.0;Lus10040625.g.BGIv1.0;Lus10040601.g.BGIv1.0;Lus10040597.g.BGIv1.0;Lus10040607.g.BGIv1.0;Lus10040608.g.BGIv1.0;Lus10040603.g.BGIv1.0;Lus10040618.g.BGIv1.0;Lus10040630.g.BGIv1.0;Lus10040624.g.BGIv1.0;Lus10040609.g.BGIv1.0;Lus10040598.g.BGIv1.0;Lus10040599.g.BGIv1.0;Lus10040604.g.BGIv1.0;Lus10040626.g.BGIv1.0;Lus10040628.g.BGIv1.0;Lus10040622.g.BGIv1.0;Lus10040612.g.BGIv1.0;Lus…
TCONS_00265406	Lus10004114.g.BGIv1.0;Lus10004118.g.BGIv1.0;Lus10004127.g.BGIv1.0;Lus10004123.g.BGIv1.0;Lus10004115.g.BGIv1.0;Lus10004116.g.BGIv1.0;Lus10004113.g.BGIv1.0;Lus10004128.g.BGIv1.0;Lus10004130.g.BGIv1.0;Lus10004117.g.BGIv1.0;Lus10004121.g.BGIv1.0;Lus10004122.g.BGIv1.0;Lus10004126.g.BGIv1.0;Lus10004119.g.BGIv1.0;Lus10004124.g.BGIv1.0;Lus10004125.g.BGIv1.0;Lus10004129.g.BGIv1.0;Lus10004120.g.BGIv1.0
TCONS_00259521	Lus10042709.g.BGIv1.0;Lus10042700.g.BGIv1.0;Lus10042694.g.BGIv1.0;Lus10042708.g.BGIv1.0;Lus10042714.g.BGIv1.0;Lus10042717.g.BGIv1.0;Lus10042702.g.BGIv1.0;Lus10042690.g.BGIv1.0;Lus10042693.g.BGIv1.0;Lus10042705.g.BGIv1.0;Lus10042710.g.BGIv1.0;Lus10042711.g.BGIv1.0;Lus10042718.g.BGIv1.0;Lus10042696.g.BGIv1.0;Lus10042707.g.BGIv1.0;Lus10042689.g.BGIv1.0;Lus10042706.g.BGIv1.0;Lus10042698.g.BGIv1.0;Lus…
TCONS_00013164	Lus10003384.g.BGIv1.0;Lus10003391.g.BGIv1.0;Lus10003397.g.BGIv1.0;Lus10003382.g.BGIv1.0;Lus10003385.g.BGIv1.0;Lus10003372.g.BGIv1.0;Lus10003395.g.BGIv1.0;Lus10003394.g.BGIv1.0;Lus10003377.g.BGIv1.0;Lus10003380.g.BGIv1.0;Lus10003396.g.BGIv1.0;Lus10003393.g.BGIv1.0;Lus10003388.g.BGIv1.0;Lus10003373.g.BGIv1.0;Lus10003374.g.BGIv1.0;Lus10003387.g.BGIv1.0;Lus10003398.g.BGIv1.0;Lus10003381.g.BGIv1.0;Lus…
TCONS_00247183	Lus10026527.g.BGIv1.0;Lus10026544.g.BGIv1.0;Lus10026550.g.BGIv1.0;Lus10026531.g.BGIv1.0;Lus10026530.g.BGIv1.0;Lus10026546.g.BGIv1.0;Lus10026555.g.BGIv1.0;Lus10026540.g.BGIv1.0;Lus10026523.g.BGIv1.0;Lus10026529.g.BGIv1.0;Lus10026536.g.BGIv1.0;Lus10026542.g.BGIv1.0;Lus10026556.g.BGIv1.0;Lus10026528.g.BGIv1.0;Lus10026541.g.BGIv1.0;Lus10026558.g.BGIv1.0;Lus10026551.g.BGIv1.0;Lus10026545.g.BGIv1.0;Lus…
TCONS_00036084	Lus10006131.g.BGIv1.0;Lus10006132.g.BGIv1.0;Lus10006130.g.BGIv1.0
TCONS_00271339	Lus10013050.g.BGIv1.0;Lus10013047.g.BGIv1.0;Lus10013051.g.BGIv1.0;Lus10013057.g.BGIv1.0;Lus10013070.g.BGIv1.0;Lus10013060.g.BGIv1.0;Lus10013066.g.BGIv1.0;Lus10013064.g.BGIv1.0;Lus10013056.g.BGIv1.0;Lus10013055.g.BGIv1.0;Lus10013049.g.BGIv1.0;Lus10013069.g.BGIv1.0;Lus10013067.g.BGIv1.0;Lus10013058.g.BGIv1.0;Lus10013061.g.BGIv1.0;Lus10013052.g.BGIv1.0;Lus10013046.g.BGIv1.0;Lus10013071.g.BGIv1.0;Lus…
TCONS_00139507	Lus10027011.g.BGIv1.0;Lus10027017.g.BGIv1.0;Lus10027016.g.BGIv1.0;Lus10027013.g.BGIv1.0;Lus10027004.g.BGIv1.0;Lus10027005.g.BGIv1.0;Lus10027018.g.BGIv1.0;Lus10027010.g.BGIv1.0;Lus10027009.g.BGIv1.0;Lus10027006.g.BGIv1.0;Lus10027012.g.BGIv1.0;Lus10027019.g.BGIv1.0;Lus10027014.g.BGIv1.0;Lus10027020.g.BGIv1.0;Lus10027003.g.BGIv1.0;Lus10027015.g.BGIv1.0;Lus10027008.g.BGIv1.0;Lus10027007.g.BGIv1.0;Lus…
TCONS_00181653	Lus10029037.g.BGIv1.0;Lus10029033.g.BGIv1.0;Lus10029048.g.BGIv1.0;Lus10029042.g.BGIv1.0;Lus10029059.g.BGIv1.0;Lus10029055.g.BGIv1.0;Lus10029056.g.BGIv1.0;Lus10029045.g.BGIv1.0;Lus10029038.g.BGIv1.0;Lus10029057.g.BGIv1.0;Lus10029044.g.BGIv1.0;Lus10029047.g.BGIv1.0;Lus10029022.g.BGIv1.0;Lus10029060.g.BGIv1.0;Lus10029034.g.BGIv1.0;Lus10029036.g.BGIv1.0;Lus10029030.g.BGIv1.0;Lus10029046.g.BGIv1.0;Lus…
TCONS_00018959	Lus10021343.g.BGIv1.0;Lus10021328.g.BGIv1.0;Lus10021342.g.BGIv1.0;Lus10021336.g.BGIv1.0;Lus10021340.g.BGIv1.0;Lus10021316.g.BGIv1.0;Lus10021311.g.BGIv1.0;Lus10021339.g.BGIv1.0;Lus10021348.g.BGIv1.0;Lus10021341.g.BGIv1.0;Lus10021332.g.BGIv1.0;Lus10021344.g.BGIv1.0;Lus10021325.g.BGIv1.0;Lus10021338.g.BGIv1.0;Lus10021335.g.BGIv1.0;Lus10021350.g.BGIv1.0;Lus10021309.g.BGIv1.0;Lus10021312.g.BGIv1.0;Lus…
TCONS_00115296	Lus10031098.g.BGIv1.0;Lus10031091.g.BGIv1.0;Lus10031088.g.BGIv1.0;Lus10031080.g.BGIv1.0;Lus10031093.g.BGIv1.0;Lus10031090.g.BGIv1.0;Lus10031085.g.BGIv1.0;Lus10031087.g.BGIv1.0;Lus10031076.g.BGIv1.0;Lus10031094.g.BGIv1.0;Lus10031079.g.BGIv1.0;Lus10031084.g.BGIv1.0;Lus10031082.g.BGIv1.0;Lus10031086.g.BGIv1.0;Lus10031083.g.BGIv1.0;Lus10031078.g.BGIv1.0;Lus10031096.g.BGIv1.0;Lus10031097.g.BGIv1.0;Lus…
TCONS_00174136	Lus10029266.g.BGIv1.0;Lus10029251.g.BGIv1.0;Lus10029265.g.BGIv1.0;Lus10029254.g.BGIv1.0;Lus10029258.g.BGIv1.0;Lus10029267.g.BGIv1.0;Lus10029268.g.BGIv1.0;Lus10029246.g.BGIv1.0;Lus10029269.g.BGIv1.0;Lus10029260.g.BGIv1.0;Lus10029247.g.BGIv1.0;Lus10029257.g.BGIv1.0;Lus10029256.g.BGIv1.0;Lus10029252.g.BGIv1.0;Lus10029248.g.BGIv1.0;Lus10029263.g.BGIv1.0;Lus10029253.g.BGIv1.0;Lus10029262.g.BGIv1.0;Lus…
TCONS_00118254	Lus10041846.g.BGIv1.0;Lus10041826.g.BGIv1.0;Lus10041823.g.BGIv1.0;Lus10041854.g.BGIv1.0;Lus10041870.g.BGIv1.0;Lus10041871.g.BGIv1.0;Lus10041832.g.BGIv1.0;Lus10041869.g.BGIv1.0;Lus10041840.g.BGIv1.0;Lus10041829.g.BGIv1.0;Lus10041827.g.BGIv1.0;Lus10041861.g.BGIv1.0;Lus10041859.g.BGIv1.0;Lus10041837.g.BGIv1.0;Lus10041836.g.BGIv1.0;Lus10041830.g.BGIv1.0;Lus10041828.g.BGIv1.0;Lus10041862.g.BGIv1.0;Lus…
TCONS_00266491	Lus10020831.g.BGIv1.0;Lus10020821.g.BGIv1.0;Lus10020828.g.BGIv1.0;Lus10020820.g.BGIv1.0;Lus10020816.g.BGIv1.0;Lus10020822.g.BGIv1.0;Lus10020824.g.BGIv1.0;Lus10020826.g.BGIv1.0;Lus10020832.g.BGIv1.0;Lus10020817.g.BGIv1.0;Lus10020827.g.BGIv1.0;Lus10020819.g.BGIv1.0;Lus10020823.g.BGIv1.0;Lus10020829.g.BGIv1.0;Lus10020825.g.BGIv1.0
TCONS_00181559	Lus10029050.g.BGIv1.0;Lus10029053.g.BGIv1.0;Lus10029023.g.BGIv1.0;Lus10029025.g.BGIv1.0;Lus10029032.g.BGIv1.0;Lus10029035.g.BGIv1.0;Lus10029024.g.BGIv1.0;Lus10029058.g.BGIv1.0;Lus10029039.g.BGIv1.0;Lus10029031.g.BGIv1.0;Lus10029049.g.BGIv1.0;Lus10029051.g.BGIv1.0;Lus10029043.g.BGIv1.0;Lus10029041.g.BGIv1.0;Lus10029052.g.BGIv1.0;Lus10029029.g.BGIv1.0;Lus10029040.g.BGIv1.0;Lus10029028.g.BGIv1.0;Lus…
TCONS_00070461	Lus10008386.g.BGIv1.0;Lus10008389.g.BGIv1.0;Lus10008390.g.BGIv1.0;Lus10008388.g.BGIv1.0;Lus10008387.g.BGIv1.0;Lus10008385.g.BGIv1.0;Lus10008384.g.BGIv1.0
TCONS_00040005	Lus10027979.g.BGIv1.0;Lus10027966.g.BGIv1.0;Lus10027959.g.BGIv1.0;Lus10027949.g.BGIv1.0;Lus10027960.g.BGIv1.0;Lus10027964.g.BGIv1.0;Lus10027961.g.BGIv1.0;Lus10027970.g.BGIv1.0;Lus10027969.g.BGIv1.0;Lus10027956.g.BGIv1.0;Lus10027965.g.BGIv1.0;Lus10027947.g.BGIv1.0;Lus10027971.g.BGIv1.0;Lus10027972.g.BGIv1.0;Lus10027954.g.BGIv1.0;Lus10027973.g.BGIv1.0;Lus10027955.g.BGIv1.0;Lus10027950.g.BGIv1.0;Lus…
TCONS_00219543	Lus10033359.g.BGIv1.0;Lus10033363.g.BGIv1.0;Lus10033367.g.BGIv1.0;Lus10033355.g.BGIv1.0;Lus10033346.g.BGIv1.0;Lus10033368.g.BGIv1.0;Lus10033347.g.BGIv1.0;Lus10033348.g.BGIv1.0;Lus10033362.g.BGIv1.0;Lus10033356.g.BGIv1.0;Lus10033345.g.BGIv1.0;Lus10033343.g.BGIv1.0;Lus10033361.g.BGIv1.0;Lus10033352.g.BGIv1.0;Lus10033360.g.BGIv1.0;Lus10033358.g.BGIv1.0;Lus10033369.g.BGIv1.0;Lus10033351.g.BGIv1.0;Lus…
TCONS_00016327	Lus10021198.g.BGIv1.0;Lus10021195.g.BGIv1.0;Lus10021210.g.BGIv1.0;Lus10021200.g.BGIv1.0;Lus10021205.g.BGIv1.0;Lus10021209.g.BGIv1.0;Lus10021199.g.BGIv1.0;Lus10021194.g.BGIv1.0;Lus10021204.g.BGIv1.0;Lus10021206.g.BGIv1.0;Lus10021201.g.BGIv1.0;Lus10021196.g.BGIv1.0;Lus10021202.g.BGIv1.0;Lus10021208.g.BGIv1.0;Lus10021197.g.BGIv1.0;Lus10021203.g.BGIv1.0;Lus10021193.g.BGIv1.0;Lus10021207.g.BGIv1.0
TCONS_00209137	Lus10035614.g.BGIv1.0;Lus10035612.g.BGIv1.0;Lus10035622.g.BGIv1.0;Lus10035653.g.BGIv1.0;Lus10035608.g.BGIv1.0;Lus10035609.g.BGIv1.0;Lus10035613.g.BGIv1.0;Lus10035638.g.BGIv1.0;Lus10035606.g.BGIv1.0;Lus10035637.g.BGIv1.0;Lus10035620.g.BGIv1.0;Lus10035642.g.BGIv1.0;Lus10035643.g.BGIv1.0;Lus10035621.g.BGIv1.0;Lus10035627.g.BGIv1.0;Lus10035631.g.BGIv1.0;Lus10035617.g.BGIv1.0;Lus10035623.g.BGIv1.0;Lus…
TCONS_00238674	Lus10010170.g.BGIv1.0;Lus10010149.g.BGIv1.0;Lus10010150.g.BGIv1.0;Lus10010166.g.BGIv1.0;Lus10010160.g.BGIv1.0;Lus10010163.g.BGIv1.0;Lus10010146.g.BGIv1.0;Lus10010152.g.BGIv1.0;Lus10010151.g.BGIv1.0;Lus10010162.g.BGIv1.0;Lus10010164.g.BGIv1.0;Lus10010167.g.BGIv1.0;Lus10010169.g.BGIv1.0;Lus10010156.g.BGIv1.0;Lus10010159.g.BGIv1.0;Lus10010153.g.BGIv1.0;Lus10010154.g.BGIv1.0;Lus10010155.g.BGIv1.0;Lus…
TCONS_00047461	Lus10025663.g.BGIv1.0;Lus10025681.g.BGIv1.0;Lus10025664.g.BGIv1.0;Lus10025688.g.BGIv1.0;Lus10025667.g.BGIv1.0;Lus10025662.g.BGIv1.0;Lus10025665.g.BGIv1.0;Lus10025669.g.BGIv1.0;Lus10025673.g.BGIv1.0;Lus10025661.g.BGIv1.0;Lus10025682.g.BGIv1.0;Lus10025678.g.BGIv1.0;Lus10025676.g.BGIv1.0;Lus10025668.g.BGIv1.0;Lus10025684.g.BGIv1.0;Lus10025671.g.BGIv1.0;Lus10025670.g.BGIv1.0;Lus10025685.g.BGIv1.0;Lus…
TCONS_00048520	Lus10025587.g.BGIv1.0;Lus10025580.g.BGIv1.0;Lus10025557.g.BGIv1.0;Lus10025593.g.BGIv1.0;Lus10025553.g.BGIv1.0;Lus10025576.g.BGIv1.0;Lus10025589.g.BGIv1.0;Lus10025591.g.BGIv1.0;Lus10025566.g.BGIv1.0;Lus10025590.g.BGIv1.0;Lus10025579.g.BGIv1.0;Lus10025594.g.BGIv1.0;Lus10025578.g.BGIv1.0;Lus10025584.g.BGIv1.0;Lus10025572.g.BGIv1.0;Lus10025577.g.BGIv1.0;Lus10025558.g.BGIv1.0;Lus10025555.g.BGIv1.0;Lus…
TCONS_00036085	Lus10006131.g.BGIv1.0;Lus10006130.g.BGIv1.0;Lus10006132.g.BGIv1.0
TCONS_00201473	Lus10024545.g.BGIv1.0;Lus10024546.g.BGIv1.0;Lus10024542.g.BGIv1.0;Lus10024541.g.BGIv1.0;Lus10024547.g.BGIv1.0;Lus10024544.g.BGIv1.0;Lus10024543.g.BGIv1.0
TCONS_00018166	Lus10021237.g.BGIv1.0;Lus10021253.g.BGIv1.0;Lus10021230.g.BGIv1.0;Lus10021252.g.BGIv1.0;Lus10021245.g.BGIv1.0;Lus10021256.g.BGIv1.0;Lus10021255.g.BGIv1.0;Lus10021228.g.BGIv1.0;Lus10021235.g.BGIv1.0;Lus10021229.g.BGIv1.0;Lus10021232.g.BGIv1.0;Lus10021234.g.BGIv1.0;Lus10021238.g.BGIv1.0;Lus10021246.g.BGIv1.0;Lus10021248.g.BGIv1.0;Lus10021240.g.BGIv1.0;Lus10021233.g.BGIv1.0;Lus10021250.g.BGIv1.0;Lus…
TCONS_00112431	Lus10019030.g.BGIv1.0;Lus10019040.g.BGIv1.0;Lus10019027.g.BGIv1.0;Lus10019029.g.BGIv1.0;Lus10019039.g.BGIv1.0;Lus10019052.g.BGIv1.0;Lus10019043.g.BGIv1.0;Lus10019028.g.BGIv1.0;Lus10019044.g.BGIv1.0;Lus10019037.g.BGIv1.0;Lus10019042.g.BGIv1.0;Lus10019046.g.BGIv1.0;Lus10019036.g.BGIv1.0;Lus10019031.g.BGIv1.0;Lus10019051.g.BGIv1.0;Lus10019050.g.BGIv1.0;Lus10019047.g.BGIv1.0;Lus10019049.g.BGIv1.0;Lus…
TCONS_00136730	Lus10033945.g.BGIv1.0;Lus10033951.g.BGIv1.0;Lus10033950.g.BGIv1.0;Lus10033933.g.BGIv1.0;Lus10033938.g.BGIv1.0;Lus10033949.g.BGIv1.0;Lus10033932.g.BGIv1.0;Lus10033942.g.BGIv1.0;Lus10033943.g.BGIv1.0;Lus10033935.g.BGIv1.0;Lus10033952.g.BGIv1.0;Lus10033940.g.BGIv1.0;Lus10033939.g.BGIv1.0;Lus10033931.g.BGIv1.0;Lus10033934.g.BGIv1.0;Lus10033936.g.BGIv1.0;Lus10033954.g.BGIv1.0;Lus10033946.g.BGIv1.0;Lus…
TCONS_00222358	Lus10033195.g.BGIv1.0;Lus10033198.g.BGIv1.0;Lus10033197.g.BGIv1.0;Lus10033200.g.BGIv1.0;Lus10033193.g.BGIv1.0;Lus10033192.g.BGIv1.0;Lus10033194.g.BGIv1.0;Lus10033204.g.BGIv1.0;Lus10033201.g.BGIv1.0;Lus10033203.g.BGIv1.0;Lus10033205.g.BGIv1.0;Lus10033199.g.BGIv1.0;Lus10033196.g.BGIv1.0;Lus10033202.g.BGIv1.0
TCONS_00276251	Lus10017657.g.BGIv1.0;Lus10017678.g.BGIv1.0;Lus10017683.g.BGIv1.0;Lus10017685.g.BGIv1.0;Lus10017655.g.BGIv1.0;Lus10017673.g.BGIv1.0;Lus10017656.g.BGIv1.0;Lus10017706.g.BGIv1.0;Lus10017693.g.BGIv1.0;Lus10017677.g.BGIv1.0;Lus10017671.g.BGIv1.0;Lus10017667.g.BGIv1.0;Lus10017702.g.BGIv1.0;Lus10017666.g.BGIv1.0;Lus10017694.g.BGIv1.0;Lus10017696.g.BGIv1.0;Lus10017659.g.BGIv1.0;Lus10017686.g.BGIv1.0;Lus…
TCONS_00105268	Lus10012435.g.BGIv1.0;Lus10012433.g.BGIv1.0;Lus10012434.g.BGIv1.0;Lus10012431.g.BGIv1.0;Lus10012432.g.BGIv1.0;Lus10012436.g.BGIv1.0
TCONS_00079323	Lus10004299.g.BGIv1.0;Lus10004279.g.BGIv1.0;Lus10004290.g.BGIv1.0;Lus10004287.g.BGIv1.0;Lus10004303.g.BGIv1.0;Lus10004284.g.BGIv1.0;Lus10004278.g.BGIv1.0;Lus10004298.g.BGIv1.0;Lus10004300.g.BGIv1.0;Lus10004273.g.BGIv1.0;Lus10004275.g.BGIv1.0;Lus10004296.g.BGIv1.0;Lus10004295.g.BGIv1.0;Lus10004302.g.BGIv1.0;Lus10004293.g.BGIv1.0;Lus10004294.g.BGIv1.0;Lus10004274.g.BGIv1.0;Lus10004272.g.BGIv1.0;Lus…
TCONS_00068311	Lus10024223.g.BGIv1.0;Lus10024226.g.BGIv1.0;Lus10024228.g.BGIv1.0;Lus10024217.g.BGIv1.0;Lus10024231.g.BGIv1.0;Lus10024224.g.BGIv1.0;Lus10024222.g.BGIv1.0;Lus10024219.g.BGIv1.0;Lus10024233.g.BGIv1.0;Lus10024229.g.BGIv1.0;Lus10024230.g.BGIv1.0;Lus10024218.g.BGIv1.0;Lus10024232.g.BGIv1.0;Lus10024225.g.BGIv1.0;Lus10024220.g.BGIv1.0;Lus10024227.g.BGIv1.0
TCONS_00139129	Lus10027046.g.BGIv1.0;Lus10027043.g.BGIv1.0;Lus10027033.g.BGIv1.0;Lus10027038.g.BGIv1.0;Lus10027027.g.BGIv1.0;Lus10027026.g.BGIv1.0;Lus10027047.g.BGIv1.0;Lus10027025.g.BGIv1.0;Lus10027039.g.BGIv1.0;Lus10027044.g.BGIv1.0;Lus10027036.g.BGIv1.0;Lus10027023.g.BGIv1.0;Lus10027045.g.BGIv1.0;Lus10027037.g.BGIv1.0;Lus10027031.g.BGIv1.0;Lus10027034.g.BGIv1.0;Lus10027029.g.BGIv1.0;Lus10027030.g.BGIv1.0;Lus…
TCONS_00078525	Lus10019602.g.BGIv1.0;Lus10019596.g.BGIv1.0;Lus10019608.g.BGIv1.0;Lus10019609.g.BGIv1.0;Lus10019604.g.BGIv1.0;Lus10019600.g.BGIv1.0;Lus10019597.g.BGIv1.0;Lus10019612.g.BGIv1.0;Lus10019603.g.BGIv1.0;Lus10019601.g.BGIv1.0;Lus10019607.g.BGIv1.0;Lus10019598.g.BGIv1.0;Lus10019611.g.BGIv1.0;Lus10019605.g.BGIv1.0;Lus10019599.g.BGIv1.0;Lus10019610.g.BGIv1.0
TCONS_00151353	Lus10008838.g.BGIv1.0;Lus10008836.g.BGIv1.0;Lus10008837.g.BGIv1.0;Lus10008841.g.BGIv1.0;Lus10008835.g.BGIv1.0;Lus10008844.g.BGIv1.0;Lus10008843.g.BGIv1.0;Lus10008840.g.BGIv1.0;Lus10008839.g.BGIv1.0;Lus10008842.g.BGIv1.0;Lus10008834.g.BGIv1.0
TCONS_00238016	Lus10014717.g.BGIv1.0;Lus10014707.g.BGIv1.0;Lus10014722.g.BGIv1.0;Lus10014709.g.BGIv1.0;Lus10014734.g.BGIv1.0;Lus10014725.g.BGIv1.0;Lus10014733.g.BGIv1.0;Lus10014710.g.BGIv1.0;Lus10014739.g.BGIv1.0;Lus10014737.g.BGIv1.0;Lus10014729.g.BGIv1.0;Lus10014732.g.BGIv1.0;Lus10014706.g.BGIv1.0;Lus10014723.g.BGIv1.0;Lus10014718.g.BGIv1.0;Lus10014731.g.BGIv1.0;Lus10014742.g.BGIv1.0;Lus10014727.g.BGIv1.0;Lus…
TCONS_00177509	Lus10022097.g.BGIv1.0;Lus10022090.g.BGIv1.0;Lus10022089.g.BGIv1.0;Lus10022096.g.BGIv1.0;Lus10022091.g.BGIv1.0;Lus10022094.g.BGIv1.0;Lus10022088.g.BGIv1.0;Lus10022098.g.BGIv1.0;Lus10022099.g.BGIv1.0;Lus10022092.g.BGIv1.0;Lus10022093.g.BGIv1.0;Lus10022095.g.BGIv1.0
TCONS_00106578	Lus10043367.g.BGIv1.0;Lus10043397.g.BGIv1.0;Lus10043362.g.BGIv1.0;Lus10043408.g.BGIv1.0;Lus10043398.g.BGIv1.0;Lus10043388.g.BGIv1.0;Lus10043400.g.BGIv1.0;Lus10043401.g.BGIv1.0;Lus10043380.g.BGIv1.0;Lus10043406.g.BGIv1.0;Lus10043382.g.BGIv1.0;Lus10043403.g.BGIv1.0;Lus10043365.g.BGIv1.0;Lus10043402.g.BGIv1.0;Lus10043373.g.BGIv1.0;Lus10043390.g.BGIv1.0;Lus10043387.g.BGIv1.0;Lus10043405.g.BGIv1.0;Lus…
TCONS_00160788	Lus10039326.g.BGIv1.0;Lus10039349.g.BGIv1.0;Lus10039327.g.BGIv1.0;Lus10039329.g.BGIv1.0;Lus10039331.g.BGIv1.0;Lus10039336.g.BGIv1.0;Lus10039348.g.BGIv1.0;Lus10039344.g.BGIv1.0;Lus10039341.g.BGIv1.0;Lus10039334.g.BGIv1.0;Lus10039340.g.BGIv1.0;Lus10039347.g.BGIv1.0;Lus10039346.g.BGIv1.0;Lus10039335.g.BGIv1.0;Lus10039333.g.BGIv1.0;Lus10039350.g.BGIv1.0;Lus10039345.g.BGIv1.0;Lus10039352.g.BGIv1.0;Lus…
TCONS_00262671	Lus10015957.g.BGIv1.0;Lus10015956.g.BGIv1.0;Lus10015952.g.BGIv1.0;Lus10015950.g.BGIv1.0;Lus10015954.g.BGIv1.0;Lus10015951.g.BGIv1.0;Lus10015955.g.BGIv1.0;Lus10015953.g.BGIv1.0
TCONS_00101170	Lus10013455.g.BGIv1.0;Lus10013439.g.BGIv1.0;Lus10013451.g.BGIv1.0;Lus10013447.g.BGIv1.0;Lus10013460.g.BGIv1.0;Lus10013429.g.BGIv1.0;Lus10013462.g.BGIv1.0;Lus10013434.g.BGIv1.0;Lus10013459.g.BGIv1.0;Lus10013463.g.BGIv1.0;Lus10013453.g.BGIv1.0;Lus10013431.g.BGIv1.0;Lus10013426.g.BGIv1.0;Lus10013443.g.BGIv1.0;Lus10013454.g.BGIv1.0;Lus10013423.g.BGIv1.0;Lus10013435.g.BGIv1.0;Lus10013441.g.BGIv1.0;Lus…
TCONS_00099377	Lus10001334.g.BGIv1.0;Lus10001341.g.BGIv1.0;Lus10001336.g.BGIv1.0;Lus10001331.g.BGIv1.0;Lus10001325.g.BGIv1.0;Lus10001324.g.BGIv1.0;Lus10001339.g.BGIv1.0;Lus10001335.g.BGIv1.0;Lus10001330.g.BGIv1.0;Lus10001333.g.BGIv1.0;Lus10001338.g.BGIv1.0;Lus10001332.g.BGIv1.0;Lus10001327.g.BGIv1.0;Lus10001329.g.BGIv1.0;Lus10001337.g.BGIv1.0;Lus10001326.g.BGIv1.0;Lus10001340.g.BGIv1.0;Lus10001328.g.BGIv1.0
TCONS_00256225	Lus10008152.g.BGIv1.0;Lus10008154.g.BGIv1.0;Lus10008150.g.BGIv1.0;Lus10008153.g.BGIv1.0;Lus10008156.g.BGIv1.0;Lus10008151.g.BGIv1.0
TCONS_00238285	Lus10000766.g.BGIv1.0;Lus10000763.g.BGIv1.0;Lus10000765.g.BGIv1.0;Lus10000764.g.BGIv1.0;Lus10000768.g.BGIv1.0;Lus10000767.g.BGIv1.0;Lus10000769.g.BGIv1.0
TCONS_00078650	Lus10019582.g.BGIv1.0;Lus10019579.g.BGIv1.0;Lus10019583.g.BGIv1.0;Lus10019586.g.BGIv1.0;Lus10019578.g.BGIv1.0;Lus10019576.g.BGIv1.0;Lus10019587.g.BGIv1.0;Lus10019581.g.BGIv1.0;Lus10019577.g.BGIv1.0;Lus10019580.g.BGIv1.0;Lus10019585.g.BGIv1.0;Lus10019575.g.BGIv1.0;Lus10019584.g.BGIv1.0
TCONS_00121883	Lus10010664.g.BGIv1.0;Lus10010661.g.BGIv1.0;Lus10010666.g.BGIv1.0;Lus10010660.g.BGIv1.0;Lus10010648.g.BGIv1.0;Lus10010665.g.BGIv1.0;Lus10010652.g.BGIv1.0;Lus10010659.g.BGIv1.0;Lus10010654.g.BGIv1.0;Lus10010651.g.BGIv1.0;Lus10010662.g.BGIv1.0;Lus10010649.g.BGIv1.0;Lus10010655.g.BGIv1.0;Lus10010653.g.BGIv1.0;Lus10010650.g.BGIv1.0;Lus10010658.g.BGIv1.0;Lus10010663.g.BGIv1.0
TCONS_00056671	Lus10001364.g.BGIv1.0;Lus10001365.g.BGIv1.0;Lus10001367.g.BGIv1.0;Lus10001376.g.BGIv1.0;Lus10001377.g.BGIv1.0;Lus10001378.g.BGIv1.0;Lus10001374.g.BGIv1.0;Lus10001363.g.BGIv1.0;Lus10001366.g.BGIv1.0;Lus10001369.g.BGIv1.0;Lus10001371.g.BGIv1.0;Lus10001372.g.BGIv1.0;Lus10001368.g.BGIv1.0;Lus10001370.g.BGIv1.0;Lus10001373.g.BGIv1.0;Lus10001375.g.BGIv1.0
TCONS_00200604	Lus10020483.g.BGIv1.0;Lus10020478.g.BGIv1.0;Lus10020486.g.BGIv1.0;Lus10020473.g.BGIv1.0;Lus10020475.g.BGIv1.0;Lus10020467.g.BGIv1.0;Lus10020482.g.BGIv1.0;Lus10020480.g.BGIv1.0;Lus10020474.g.BGIv1.0;Lus10020479.g.BGIv1.0;Lus10020490.g.BGIv1.0;Lus10020484.g.BGIv1.0;Lus10020468.g.BGIv1.0;Lus10020485.g.BGIv1.0;Lus10020489.g.BGIv1.0;Lus10020481.g.BGIv1.0;Lus10020488.g.BGIv1.0;Lus10020472.g.BGIv1.0;Lus…
TCONS_00198710	Lus10015744.g.BGIv1.0;Lus10015767.g.BGIv1.0;Lus10015774.g.BGIv1.0;Lus10015742.g.BGIv1.0;Lus10015779.g.BGIv1.0;Lus10015745.g.BGIv1.0;Lus10015764.g.BGIv1.0;Lus10015754.g.BGIv1.0;Lus10015766.g.BGIv1.0;Lus10015776.g.BGIv1.0;Lus10015781.g.BGIv1.0;Lus10015758.g.BGIv1.0;Lus10015739.g.BGIv1.0;Lus10015783.g.BGIv1.0;Lus10015771.g.BGIv1.0;Lus10015746.g.BGIv1.0;Lus10015782.g.BGIv1.0;Lus10015753.g.BGIv1.0;Lus…
TCONS_00257510	Lus10042608.g.BGIv1.0;Lus10042610.g.BGIv1.0;Lus10042614.g.BGIv1.0;Lus10042621.g.BGIv1.0;Lus10042627.g.BGIv1.0;Lus10042607.g.BGIv1.0;Lus10042609.g.BGIv1.0;Lus10042616.g.BGIv1.0;Lus10042628.g.BGIv1.0;Lus10042613.g.BGIv1.0;Lus10042620.g.BGIv1.0;Lus10042623.g.BGIv1.0;Lus10042615.g.BGIv1.0;Lus10042622.g.BGIv1.0;Lus10042629.g.BGIv1.0;Lus10042611.g.BGIv1.0;Lus10042624.g.BGIv1.0;Lus10042618.g.BGIv1.0;Lus…
TCONS_00211890	Lus10010582.g.BGIv1.0;Lus10010581.g.BGIv1.0;Lus10010580.g.BGIv1.0;Lus10010578.g.BGIv1.0;Lus10010579.g.BGIv1.0
TCONS_00047208	Lus10003525.g.BGIv1.0;Lus10003530.g.BGIv1.0;Lus10003524.g.BGIv1.0;Lus10003531.g.BGIv1.0;Lus10003523.g.BGIv1.0;Lus10003521.g.BGIv1.0;Lus10003518.g.BGIv1.0;Lus10003520.g.BGIv1.0;Lus10003529.g.BGIv1.0;Lus10003522.g.BGIv1.0;Lus10003526.g.BGIv1.0;Lus10003519.g.BGIv1.0;Lus10003532.g.BGIv1.0;Lus10003528.g.BGIv1.0;Lus10003527.g.BGIv1.0
TCONS_00165375	Lus10038928.g.BGIv1.0;Lus10038906.g.BGIv1.0;Lus10038916.g.BGIv1.0;Lus10038883.g.BGIv1.0;Lus10038909.g.BGIv1.0;Lus10038919.g.BGIv1.0;Lus10038920.g.BGIv1.0;Lus10038904.g.BGIv1.0;Lus10038901.g.BGIv1.0;Lus10038918.g.BGIv1.0;Lus10038914.g.BGIv1.0;Lus10038894.g.BGIv1.0;Lus10038905.g.BGIv1.0;Lus10038907.g.BGIv1.0;Lus10038911.g.BGIv1.0;Lus10038887.g.BGIv1.0;Lus10038923.g.BGIv1.0;Lus10038921.g.BGIv1.0;Lus…
TCONS_00014213	Lus10014606.g.BGIv1.0;Lus10014608.g.BGIv1.0;Lus10014596.g.BGIv1.0;Lus10014591.g.BGIv1.0;Lus10014580.g.BGIv1.0;Lus10014576.g.BGIv1.0;Lus10014595.g.BGIv1.0;Lus10014605.g.BGIv1.0;Lus10014573.g.BGIv1.0;Lus10014569.g.BGIv1.0;Lus10014607.g.BGIv1.0;Lus10014565.g.BGIv1.0;Lus10014594.g.BGIv1.0;Lus10014578.g.BGIv1.0;Lus10014593.g.BGIv1.0;Lus10014572.g.BGIv1.0;Lus10014600.g.BGIv1.0;Lus10014587.g.BGIv1.0;Lus…
TCONS_00022544	Lus10017928.g.BGIv1.0;Lus10017927.g.BGIv1.0;Lus10017930.g.BGIv1.0;Lus10017933.g.BGIv1.0;Lus10017926.g.BGIv1.0;Lus10017929.g.BGIv1.0;Lus10017931.g.BGIv1.0;Lus10017932.g.BGIv1.0
TCONS_00019058	Lus10003791.g.BGIv1.0;Lus10003789.g.BGIv1.0;Lus10003790.g.BGIv1.0
TCONS_00160789	Lus10039343.g.BGIv1.0;Lus10039337.g.BGIv1.0;Lus10039325.g.BGIv1.0;Lus10039332.g.BGIv1.0;Lus10039342.g.BGIv1.0;Lus10039351.g.BGIv1.0;Lus10039328.g.BGIv1.0;Lus10039341.g.BGIv1.0;Lus10039350.g.BGIv1.0;Lus10039335.g.BGIv1.0;Lus10039333.g.BGIv1.0;Lus10039346.g.BGIv1.0;Lus10039334.g.BGIv1.0;Lus10039340.g.BGIv1.0;Lus10039347.g.BGIv1.0;Lus10039330.g.BGIv1.0;Lus10039338.g.BGIv1.0;Lus10039352.g.BGIv1.0;Lus…
TCONS_00184857	Lus10003643.g.BGIv1.0;Lus10003644.g.BGIv1.0;Lus10003642.g.BGIv1.0;Lus10003645.g.BGIv1.0
TCONS_00021293	Lus10027932.g.BGIv1.0;Lus10027943.g.BGIv1.0;Lus10027930.g.BGIv1.0;Lus10027933.g.BGIv1.0;Lus10027942.g.BGIv1.0;Lus10027936.g.BGIv1.0;Lus10027935.g.BGIv1.0;Lus10027924.g.BGIv1.0;Lus10027940.g.BGIv1.0;Lus10027941.g.BGIv1.0;Lus10027925.g.BGIv1.0;Lus10027934.g.BGIv1.0;Lus10027939.g.BGIv1.0;Lus10027944.g.BGIv1.0;Lus10027931.g.BGIv1.0;Lus10027937.g.BGIv1.0;Lus10027928.g.BGIv1.0;Lus10027946.g.BGIv1.0;Lus…
TCONS_00013062	Lus10003389.g.BGIv1.0;Lus10003376.g.BGIv1.0;Lus10003383.g.BGIv1.0;Lus10003398.g.BGIv1.0;Lus10003378.g.BGIv1.0;Lus10003390.g.BGIv1.0;Lus10003386.g.BGIv1.0;Lus10003375.g.BGIv1.0;Lus10003371.g.BGIv1.0;Lus10003399.g.BGIv1.0;Lus10003392.g.BGIv1.0;Lus10003382.g.BGIv1.0;Lus10003384.g.BGIv1.0;Lus10003391.g.BGIv1.0;Lus10003397.g.BGIv1.0;Lus10003394.g.BGIv1.0;Lus10003395.g.BGIv1.0;Lus10003379.g.BGIv1.0;Lus…
TCONS_00251486	Lus10020273.g.BGIv1.0;Lus10020255.g.BGIv1.0;Lus10020278.g.BGIv1.0;Lus10020284.g.BGIv1.0;Lus10020247.g.BGIv1.0;Lus10020271.g.BGIv1.0;Lus10020270.g.BGIv1.0;Lus10020253.g.BGIv1.0;Lus10020257.g.BGIv1.0;Lus10020265.g.BGIv1.0;Lus10020258.g.BGIv1.0;Lus10020275.g.BGIv1.0;Lus10020250.g.BGIv1.0;Lus10020277.g.BGIv1.0;Lus10020268.g.BGIv1.0;Lus10020242.g.BGIv1.0;Lus10020282.g.BGIv1.0;Lus10020249.g.BGIv1.0;Lus…
TCONS_00209819	Lus10035538.g.BGIv1.0;Lus10035541.g.BGIv1.0;Lus10035521.g.BGIv1.0;Lus10035531.g.BGIv1.0;Lus10035543.g.BGIv1.0;Lus10035548.g.BGIv1.0;Lus10035532.g.BGIv1.0;Lus10035528.g.BGIv1.0;Lus10035549.g.BGIv1.0;Lus10035542.g.BGIv1.0;Lus10035546.g.BGIv1.0;Lus10035540.g.BGIv1.0;Lus10035551.g.BGIv1.0;Lus10035519.g.BGIv1.0;Lus10035555.g.BGIv1.0;Lus10035530.g.BGIv1.0;Lus10035556.g.BGIv1.0;Lus10035523.g.BGIv1.0;Lus…
TCONS_00098827	Lus10001645.g.BGIv1.0;Lus10001642.g.BGIv1.0;Lus10001643.g.BGIv1.0;Lus10001646.g.BGIv1.0;Lus10001651.g.BGIv1.0;Lus10001650.g.BGIv1.0;Lus10001654.g.BGIv1.0;Lus10001649.g.BGIv1.0;Lus10001652.g.BGIv1.0;Lus10001653.g.BGIv1.0;Lus10001648.g.BGIv1.0;Lus10001647.g.BGIv1.0;Lus10001655.g.BGIv1.0;Lus10001644.g.BGIv1.0
TCONS_00146923	Lus10036987.g.BGIv1.0;Lus10036977.g.BGIv1.0;Lus10036984.g.BGIv1.0;Lus10036993.g.BGIv1.0;Lus10036961.g.BGIv1.0;Lus10036972.g.BGIv1.0;Lus10036962.g.BGIv1.0;Lus10036978.g.BGIv1.0;Lus10036966.g.BGIv1.0;Lus10036981.g.BGIv1.0;Lus10036983.g.BGIv1.0;Lus10037000.g.BGIv1.0;Lus10036986.g.BGIv1.0;Lus10036989.g.BGIv1.0;Lus10036965.g.BGIv1.0;Lus10036994.g.BGIv1.0;Lus10036974.g.BGIv1.0;Lus10037004.g.BGIv1.0;Lus…
TCONS_00182225	Lus10019351.g.BGIv1.0;Lus10019350.g.BGIv1.0;Lus10019354.g.BGIv1.0;Lus10019343.g.BGIv1.0;Lus10019347.g.BGIv1.0;Lus10019340.g.BGIv1.0;Lus10019342.g.BGIv1.0;Lus10019352.g.BGIv1.0;Lus10019345.g.BGIv1.0;Lus10019349.g.BGIv1.0;Lus10019338.g.BGIv1.0;Lus10019346.g.BGIv1.0;Lus10019353.g.BGIv1.0;Lus10019341.g.BGIv1.0;Lus10019344.g.BGIv1.0;Lus10019339.g.BGIv1.0;Lus10019348.g.BGIv1.0
TCONS_00109290	Lus10043148.g.BGIv1.0;Lus10043140.g.BGIv1.0;Lus10043146.g.BGIv1.0;Lus10043158.g.BGIv1.0;Lus10043127.g.BGIv1.0;Lus10043126.g.BGIv1.0;Lus10043142.g.BGIv1.0;Lus10043135.g.BGIv1.0;Lus10043132.g.BGIv1.0;Lus10043149.g.BGIv1.0;Lus10043147.g.BGIv1.0;Lus10043150.g.BGIv1.0;Lus10043152.g.BGIv1.0;Lus10043153.g.BGIv1.0;Lus10043156.g.BGIv1.0;Lus10043155.g.BGIv1.0;Lus10043154.g.BGIv1.0;Lus10043130.g.BGIv1.0;Lus…
TCONS_00079170	Lus10004307.g.BGIv1.0;Lus10004292.g.BGIv1.0;Lus10004282.g.BGIv1.0;Lus10004286.g.BGIv1.0;Lus10004283.g.BGIv1.0;Lus10004310.g.BGIv1.0;Lus10004288.g.BGIv1.0;Lus10004289.g.BGIv1.0;Lus10004291.g.BGIv1.0;Lus10004297.g.BGIv1.0;Lus10004304.g.BGIv1.0;Lus10004285.g.BGIv1.0;Lus10004308.g.BGIv1.0;Lus10004301.g.BGIv1.0;Lus10004287.g.BGIv1.0;Lus10004290.g.BGIv1.0;Lus10004299.g.BGIv1.0;Lus10004300.g.BGIv1.0;Lus…
TCONS_00015958	Lus10003628.g.BGIv1.0;Lus10003617.g.BGIv1.0;Lus10003623.g.BGIv1.0;Lus10003624.g.BGIv1.0;Lus10003611.g.BGIv1.0;Lus10003615.g.BGIv1.0;Lus10003626.g.BGIv1.0;Lus10003613.g.BGIv1.0;Lus10003630.g.BGIv1.0;Lus10003614.g.BGIv1.0;Lus10003619.g.BGIv1.0;Lus10003612.g.BGIv1.0;Lus10003618.g.BGIv1.0;Lus10003625.g.BGIv1.0;Lus10003627.g.BGIv1.0;Lus10003620.g.BGIv1.0;Lus10003616.g.BGIv1.0;Lus10003622.g.BGIv1.0;Lus…
TCONS_00074366	Lus10023981.g.BGIv1.0;Lus10023991.g.BGIv1.0;Lus10023989.g.BGIv1.0;Lus10023983.g.BGIv1.0;Lus10024004.g.BGIv1.0;Lus10023992.g.BGIv1.0;Lus10023997.g.BGIv1.0;Lus10024001.g.BGIv1.0;Lus10024003.g.BGIv1.0;Lus10023986.g.BGIv1.0;Lus10023990.g.BGIv1.0;Lus10023999.g.BGIv1.0;Lus10023993.g.BGIv1.0;Lus10023995.g.BGIv1.0;Lus10023987.g.BGIv1.0;Lus10024007.g.BGIv1.0;Lus10024000.g.BGIv1.0;Lus10023988.g.BGIv1.0;Lus…
TCONS_00158798	Lus10028162.g.BGIv1.0;Lus10028167.g.BGIv1.0;Lus10028155.g.BGIv1.0;Lus10028153.g.BGIv1.0;Lus10028154.g.BGIv1.0;Lus10028163.g.BGIv1.0;Lus10028173.g.BGIv1.0;Lus10028176.g.BGIv1.0;Lus10028159.g.BGIv1.0;Lus10028150.g.BGIv1.0;Lus10028180.g.BGIv1.0;Lus10028149.g.BGIv1.0;Lus10028146.g.BGIv1.0;Lus10028151.g.BGIv1.0;Lus10028178.g.BGIv1.0;Lus10028158.g.BGIv1.0;Lus10028157.g.BGIv1.0;Lus10028177.g.BGIv1.0;Lus…
TCONS_00065002	Lus10010255.g.BGIv1.0;Lus10010253.g.BGIv1.0;Lus10010254.g.BGIv1.0;Lus10010249.g.BGIv1.0;Lus10010252.g.BGIv1.0;Lus10010258.g.BGIv1.0;Lus10010248.g.BGIv1.0;Lus10010256.g.BGIv1.0;Lus10010257.g.BGIv1.0;Lus10010250.g.BGIv1.0;Lus10010259.g.BGIv1.0;Lus10010246.g.BGIv1.0;Lus10010251.g.BGIv1.0;Lus10010247.g.BGIv1.0;Lus10010260.g.BGIv1.0
TCONS_00162490	Lus10025285.g.BGIv1.0;Lus10025276.g.BGIv1.0;Lus10025253.g.BGIv1.0;Lus10025260.g.BGIv1.0;Lus10025279.g.BGIv1.0;Lus10025274.g.BGIv1.0;Lus10025287.g.BGIv1.0;Lus10025263.g.BGIv1.0;Lus10025252.g.BGIv1.0;Lus10025278.g.BGIv1.0;Lus10025265.g.BGIv1.0;Lus10025267.g.BGIv1.0;Lus10025256.g.BGIv1.0;Lus10025290.g.BGIv1.0;Lus10025261.g.BGIv1.0;Lus10025268.g.BGIv1.0;Lus10025262.g.BGIv1.0;Lus10025275.g.BGIv1.0;Lus…
TCONS_00262659	Lus10015955.g.BGIv1.0;Lus10015953.g.BGIv1.0;Lus10015950.g.BGIv1.0;Lus10015954.g.BGIv1.0;Lus10015951.g.BGIv1.0;Lus10015952.g.BGIv1.0;Lus10015957.g.BGIv1.0;Lus10015956.g.BGIv1.0
TCONS_00078550	Lus10019603.g.BGIv1.0;Lus10019601.g.BGIv1.0;Lus10019595.g.BGIv1.0;Lus10019597.g.BGIv1.0;Lus10019612.g.BGIv1.0;Lus10019611.g.BGIv1.0;Lus10019598.g.BGIv1.0;Lus10019610.g.BGIv1.0;Lus10019599.g.BGIv1.0;Lus10019605.g.BGIv1.0;Lus10019606.g.BGIv1.0;Lus10019607.g.BGIv1.0;Lus10019608.g.BGIv1.0;Lus10019609.g.BGIv1.0;Lus10019596.g.BGIv1.0;Lus10019602.g.BGIv1.0;Lus10019604.g.BGIv1.0;Lus10019600.g.BGIv1.0
TCONS_00156999	Lus10023182.g.BGIv1.0;Lus10023183.g.BGIv1.0;Lus10023173.g.BGIv1.0;Lus10023192.g.BGIv1.0;Lus10023188.g.BGIv1.0;Lus10023163.g.BGIv1.0;Lus10023175.g.BGIv1.0;Lus10023161.g.BGIv1.0;Lus10023172.g.BGIv1.0;Lus10023155.g.BGIv1.0;Lus10023190.g.BGIv1.0;Lus10023169.g.BGIv1.0;Lus10023174.g.BGIv1.0;Lus10023187.g.BGIv1.0;Lus10023176.g.BGIv1.0;Lus10023164.g.BGIv1.0;Lus10023171.g.BGIv1.0;Lus10023181.g.BGIv1.0;Lus…
TCONS_00182083	Lus10019308.g.BGIv1.0;Lus10019321.g.BGIv1.0;Lus10019314.g.BGIv1.0;Lus10019324.g.BGIv1.0;Lus10019328.g.BGIv1.0;Lus10019302.g.BGIv1.0;Lus10019331.g.BGIv1.0;Lus10019301.g.BGIv1.0;Lus10019315.g.BGIv1.0;Lus10019310.g.BGIv1.0;Lus10019326.g.BGIv1.0;Lus10019304.g.BGIv1.0;Lus10019333.g.BGIv1.0;Lus10019334.g.BGIv1.0;Lus10019323.g.BGIv1.0;Lus10019309.g.BGIv1.0;Lus10019320.g.BGIv1.0;Lus10019306.g.BGIv1.0;Lus…
TCONS_00300361	Lus10016796.g.BGIv1.0;Lus10016766.g.BGIv1.0;Lus10016784.g.BGIv1.0;Lus10016765.g.BGIv1.0;Lus10016803.g.BGIv1.0;Lus10016794.g.BGIv1.0;Lus10016771.g.BGIv1.0;Lus10016795.g.BGIv1.0;Lus10016790.g.BGIv1.0;Lus10016761.g.BGIv1.0;Lus10016770.g.BGIv1.0;Lus10016786.g.BGIv1.0;Lus10016768.g.BGIv1.0;Lus10016777.g.BGIv1.0;Lus10016763.g.BGIv1.0;Lus10016801.g.BGIv1.0;Lus10016802.g.BGIv1.0;Lus10016779.g.BGIv1.0;Lus…
TCONS_00107838	Lus10043407.g.BGIv1.0;Lus10043375.g.BGIv1.0;Lus10043378.g.BGIv1.0;Lus10043376.g.BGIv1.0;Lus10043392.g.BGIv1.0;Lus10043386.g.BGIv1.0;Lus10043409.g.BGIv1.0;Lus10043410.g.BGIv1.0;Lus10043396.g.BGIv1.0;Lus10043404.g.BGIv1.0;Lus10043377.g.BGIv1.0;Lus10043399.g.BGIv1.0;Lus10043415.g.BGIv1.0;Lus10043394.g.BGIv1.0;Lus10043413.g.BGIv1.0;Lus10043391.g.BGIv1.0;Lus10043385.g.BGIv1.0;Lus10043395.g.BGIv1.0;Lus…
TCONS_00101368	Lus10013478.g.BGIv1.0;Lus10013494.g.BGIv1.0;Lus10013480.g.BGIv1.0;Lus10013492.g.BGIv1.0;Lus10013484.g.BGIv1.0;Lus10013498.g.BGIv1.0;Lus10013486.g.BGIv1.0;Lus10013504.g.BGIv1.0;Lus10013507.g.BGIv1.0;Lus10013503.g.BGIv1.0;Lus10013496.g.BGIv1.0;Lus10013497.g.BGIv1.0;Lus10013476.g.BGIv1.0;Lus10013502.g.BGIv1.0;Lus10013490.g.BGIv1.0;Lus10013481.g.BGIv1.0;Lus10013499.g.BGIv1.0;Lus10013488.g.BGIv1.0;Lus…
TCONS_00044443	Lus10017798.g.BGIv1.0;Lus10017799.g.BGIv1.0;Lus10017808.g.BGIv1.0;Lus10017797.g.BGIv1.0;Lus10017810.g.BGIv1.0;Lus10017812.g.BGIv1.0;Lus10017803.g.BGIv1.0;Lus10017809.g.BGIv1.0;Lus10017802.g.BGIv1.0;Lus10017811.g.BGIv1.0;Lus10017801.g.BGIv1.0;Lus10017794.g.BGIv1.0;Lus10017805.g.BGIv1.0;Lus10017804.g.BGIv1.0;Lus10017800.g.BGIv1.0;Lus10017795.g.BGIv1.0;Lus10017796.g.BGIv1.0;Lus10017793.g.BGIv1.0
TCONS_00046085	Lus10032480.g.BGIv1.0;Lus10032473.g.BGIv1.0;Lus10032483.g.BGIv1.0;Lus10032495.g.BGIv1.0;Lus10032502.g.BGIv1.0;Lus10032487.g.BGIv1.0;Lus10032506.g.BGIv1.0;Lus10032501.g.BGIv1.0;Lus10032504.g.BGIv1.0;Lus10032486.g.BGIv1.0;Lus10032505.g.BGIv1.0;Lus10032489.g.BGIv1.0;Lus10032492.g.BGIv1.0;Lus10032476.g.BGIv1.0;Lus10032482.g.BGIv1.0;Lus10032479.g.BGIv1.0;Lus10032478.g.BGIv1.0;Lus10032477.g.BGIv1.0;Lus…
TCONS_00243735	Lus10025730.g.BGIv1.0;Lus10025734.g.BGIv1.0;Lus10025731.g.BGIv1.0;Lus10025724.g.BGIv1.0;Lus10025702.g.BGIv1.0;Lus10025707.g.BGIv1.0;Lus10025695.g.BGIv1.0;Lus10025739.g.BGIv1.0;Lus10025704.g.BGIv1.0;Lus10025727.g.BGIv1.0;Lus10025699.g.BGIv1.0;Lus10025738.g.BGIv1.0;Lus10025696.g.BGIv1.0;Lus10025735.g.BGIv1.0;Lus10025717.g.BGIv1.0;Lus10025712.g.BGIv1.0;Lus10025706.g.BGIv1.0;Lus10025736.g.BGIv1.0;Lus…
TCONS_00049446	Lus10002512.g.BGIv1.0;Lus10002511.g.BGIv1.0;Lus10002513.g.BGIv1.0;Lus10002510.g.BGIv1.0
TCONS_00049466	Lus10002510.g.BGIv1.0;Lus10002512.g.BGIv1.0;Lus10002513.g.BGIv1.0;Lus10002511.g.BGIv1.0
TCONS_00091735	Lus10001842.g.BGIv1.0;Lus10001838.g.BGIv1.0;Lus10001837.g.BGIv1.0;Lus10001841.g.BGIv1.0;Lus10001845.g.BGIv1.0;Lus10001840.g.BGIv1.0;Lus10001843.g.BGIv1.0;Lus10001844.g.BGIv1.0;Lus10001836.g.BGIv1.0;Lus10001835.g.BGIv1.0;Lus10001834.g.BGIv1.0;Lus10001839.g.BGIv1.0
TCONS_00282213	Lus10004073.g.BGIv1.0;Lus10004062.g.BGIv1.0;Lus10004055.g.BGIv1.0;Lus10004056.g.BGIv1.0;Lus10004075.g.BGIv1.0;Lus10004051.g.BGIv1.0;Lus10004059.g.BGIv1.0;Lus10004071.g.BGIv1.0;Lus10004049.g.BGIv1.0;Lus10004044.g.BGIv1.0;Lus10004052.g.BGIv1.0;Lus10004072.g.BGIv1.0;Lus10004047.g.BGIv1.0;Lus10004054.g.BGIv1.0;Lus10004048.g.BGIv1.0;Lus10004045.g.BGIv1.0;Lus10004067.g.BGIv1.0;Lus10004074.g.BGIv1.0;Lus…
TCONS_00102944	Lus10015604.g.BGIv1.0;Lus10015590.g.BGIv1.0;Lus10015594.g.BGIv1.0;Lus10015597.g.BGIv1.0;Lus10015606.g.BGIv1.0;Lus10015601.g.BGIv1.0;Lus10015600.g.BGIv1.0;Lus10015599.g.BGIv1.0;Lus10015591.g.BGIv1.0;Lus10015598.g.BGIv1.0;Lus10015593.g.BGIv1.0;Lus10015589.g.BGIv1.0;Lus10015602.g.BGIv1.0;Lus10015603.g.BGIv1.0;Lus10015605.g.BGIv1.0;Lus10015592.g.BGIv1.0;Lus10015596.g.BGIv1.0;Lus10015595.g.BGIv1.0
TCONS_00278477	Lus10000528.g.BGIv1.0;Lus10000529.g.BGIv1.0;Lus10000530.g.BGIv1.0
TCONS_00109732	Lus10042975.g.BGIv1.0;Lus10042978.g.BGIv1.0;Lus10042984.g.BGIv1.0;Lus10042961.g.BGIv1.0;Lus10042981.g.BGIv1.0;Lus10042963.g.BGIv1.0;Lus10042968.g.BGIv1.0;Lus10042966.g.BGIv1.0;Lus10042973.g.BGIv1.0;Lus10042962.g.BGIv1.0;Lus10042986.g.BGIv1.0;Lus10042980.g.BGIv1.0;Lus10042965.g.BGIv1.0;Lus10042971.g.BGIv1.0;Lus10042967.g.BGIv1.0;Lus10042974.g.BGIv1.0;Lus10042972.g.BGIv1.0;Lus10042987.g.BGIv1.0;Lus…
TCONS_00292384	Lus10031563.g.BGIv1.0;Lus10031538.g.BGIv1.0;Lus10031564.g.BGIv1.0;Lus10031557.g.BGIv1.0;Lus10031552.g.BGIv1.0;Lus10031549.g.BGIv1.0;Lus10031562.g.BGIv1.0;Lus10031545.g.BGIv1.0;Lus10031559.g.BGIv1.0;Lus10031542.g.BGIv1.0;Lus10031534.g.BGIv1.0;Lus10031561.g.BGIv1.0;Lus10031565.g.BGIv1.0;Lus10031553.g.BGIv1.0;Lus10031541.g.BGIv1.0;Lus10031558.g.BGIv1.0;Lus10031547.g.BGIv1.0;Lus10031560.g.BGIv1.0;Lus…
TCONS_00090803	Lus10005599.g.BGIv1.0;Lus10005600.g.BGIv1.0;Lus10005597.g.BGIv1.0;Lus10005601.g.BGIv1.0;Lus10005598.g.BGIv1.0
TCONS_00019059	Lus10003791.g.BGIv1.0;Lus10003789.g.BGIv1.0;Lus10003790.g.BGIv1.0
TCONS_00095548	Lus10018792.g.BGIv1.0;Lus10018789.g.BGIv1.0;Lus10018788.g.BGIv1.0;Lus10018791.g.BGIv1.0;Lus10018790.g.BGIv1.0;Lus10018793.g.BGIv1.0
TCONS_00067804	Lus10021851.g.BGIv1.0;Lus10021852.g.BGIv1.0;Lus10021850.g.BGIv1.0;Lus10021849.g.BGIv1.0;Lus10021853.g.BGIv1.0
TCONS_00175157	Lus10021538.g.BGIv1.0;Lus10021535.g.BGIv1.0;Lus10021533.g.BGIv1.0;Lus10021531.g.BGIv1.0;Lus10021536.g.BGIv1.0;Lus10021537.g.BGIv1.0;Lus10021534.g.BGIv1.0;Lus10021532.g.BGIv1.0;Lus10021539.g.BGIv1.0
TCONS_00203243	Lus10020131.g.BGIv1.0;Lus10020142.g.BGIv1.0;Lus10020128.g.BGIv1.0;Lus10020147.g.BGIv1.0;Lus10020137.g.BGIv1.0;Lus10020122.g.BGIv1.0;Lus10020138.g.BGIv1.0;Lus10020156.g.BGIv1.0;Lus10020119.g.BGIv1.0;Lus10020117.g.BGIv1.0;Lus10020133.g.BGIv1.0;Lus10020121.g.BGIv1.0;Lus10020123.g.BGIv1.0;Lus10020136.g.BGIv1.0;Lus10020135.g.BGIv1.0;Lus10020151.g.BGIv1.0;Lus10020127.g.BGIv1.0;Lus10020150.g.BGIv1.0;Lus…
TCONS_00036204	Lus10032841.g.BGIv1.0;Lus10032829.g.BGIv1.0;Lus10032836.g.BGIv1.0;Lus10032830.g.BGIv1.0;Lus10032839.g.BGIv1.0;Lus10032834.g.BGIv1.0;Lus10032840.g.BGIv1.0;Lus10032838.g.BGIv1.0;Lus10032832.g.BGIv1.0;Lus10032833.g.BGIv1.0;Lus10032831.g.BGIv1.0;Lus10032835.g.BGIv1.0;Lus10032842.g.BGIv1.0
TCONS_00033035	Lus10042201.g.BGIv1.0;Lus10042203.g.BGIv1.0;Lus10042233.g.BGIv1.0;Lus10042196.g.BGIv1.0;Lus10042202.g.BGIv1.0;Lus10042221.g.BGIv1.0;Lus10042208.g.BGIv1.0;Lus10042231.g.BGIv1.0;Lus10042199.g.BGIv1.0;Lus10042228.g.BGIv1.0;Lus10042219.g.BGIv1.0;Lus10042205.g.BGIv1.0;Lus10042191.g.BGIv1.0;Lus10042220.g.BGIv1.0;Lus10042192.g.BGIv1.0;Lus10042211.g.BGIv1.0;Lus10042215.g.BGIv1.0;Lus10042226.g.BGIv1.0;Lus…
TCONS_00225837	Lus10017340.g.BGIv1.0;Lus10017328.g.BGIv1.0;Lus10017341.g.BGIv1.0;Lus10017345.g.BGIv1.0;Lus10017321.g.BGIv1.0;Lus10017333.g.BGIv1.0;Lus10017309.g.BGIv1.0;Lus10017344.g.BGIv1.0;Lus10017313.g.BGIv1.0;Lus10017319.g.BGIv1.0;Lus10017334.g.BGIv1.0;Lus10017339.g.BGIv1.0;Lus10017314.g.BGIv1.0;Lus10017325.g.BGIv1.0;Lus10017312.g.BGIv1.0;Lus10017336.g.BGIv1.0;Lus10017332.g.BGIv1.0;Lus10017331.g.BGIv1.0;Lus…
TCONS_00051214	Lus10019840.g.BGIv1.0;Lus10019825.g.BGIv1.0;Lus10019847.g.BGIv1.0;Lus10019835.g.BGIv1.0;Lus10019843.g.BGIv1.0;Lus10019821.g.BGIv1.0;Lus10019844.g.BGIv1.0;Lus10019814.g.BGIv1.0;Lus10019846.g.BGIv1.0;Lus10019816.g.BGIv1.0;Lus10019817.g.BGIv1.0;Lus10019833.g.BGIv1.0;Lus10019815.g.BGIv1.0;Lus10019836.g.BGIv1.0;Lus10019850.g.BGIv1.0;Lus10019834.g.BGIv1.0;Lus10019848.g.BGIv1.0;Lus10019842.g.BGIv1.0;Lus…
TCONS_00145258	Lus10033098.g.BGIv1.0;Lus10033108.g.BGIv1.0;Lus10033109.g.BGIv1.0;Lus10033107.g.BGIv1.0;Lus10033096.g.BGIv1.0;Lus10033102.g.BGIv1.0;Lus10033095.g.BGIv1.0;Lus10033093.g.BGIv1.0;Lus10033104.g.BGIv1.0;Lus10033097.g.BGIv1.0;Lus10033099.g.BGIv1.0;Lus10033103.g.BGIv1.0;Lus10033105.g.BGIv1.0;Lus10033094.g.BGIv1.0;Lus10033100.g.BGIv1.0;Lus10033106.g.BGIv1.0;Lus10033092.g.BGIv1.0
TCONS_00007211	Lus10000230.g.BGIv1.0
TCONS_00195305	Lus10005935.g.BGIv1.0;Lus10005933.g.BGIv1.0;Lus10005941.g.BGIv1.0;Lus10005930.g.BGIv1.0;Lus10005924.g.BGIv1.0;Lus10005937.g.BGIv1.0;Lus10005936.g.BGIv1.0;Lus10005942.g.BGIv1.0;Lus10005934.g.BGIv1.0;Lus10005929.g.BGIv1.0;Lus10005925.g.BGIv1.0;Lus10005928.g.BGIv1.0;Lus10005940.g.BGIv1.0;Lus10005926.g.BGIv1.0;Lus10005927.g.BGIv1.0;Lus10005932.g.BGIv1.0;Lus10005931.g.BGIv1.0;Lus10005939.g.BGIv1.0;Lus…
TCONS_00045921	Lus10032487.g.BGIv1.0;Lus10032502.g.BGIv1.0;Lus10032501.g.BGIv1.0;Lus10032506.g.BGIv1.0;Lus10032473.g.BGIv1.0;Lus10032480.g.BGIv1.0;Lus10032495.g.BGIv1.0;Lus10032483.g.BGIv1.0;Lus10032478.g.BGIv1.0;Lus10032477.g.BGIv1.0;Lus10032482.g.BGIv1.0;Lus10032479.g.BGIv1.0;Lus10032492.g.BGIv1.0;Lus10032505.g.BGIv1.0;Lus10032504.g.BGIv1.0;Lus10032489.g.BGIv1.0;Lus10032486.g.BGIv1.0;Lus10032476.g.BGIv1.0;Lus…
TCONS_00097595	Lus10022220.g.BGIv1.0;Lus10022211.g.BGIv1.0;Lus10022225.g.BGIv1.0;Lus10022202.g.BGIv1.0;Lus10022229.g.BGIv1.0;Lus10022204.g.BGIv1.0;Lus10022207.g.BGIv1.0;Lus10022208.g.BGIv1.0;Lus10022201.g.BGIv1.0;Lus10022230.g.BGIv1.0;Lus10022222.g.BGIv1.0;Lus10022219.g.BGIv1.0;Lus10022223.g.BGIv1.0;Lus10022209.g.BGIv1.0;Lus10022227.g.BGIv1.0;Lus10022215.g.BGIv1.0;Lus10022212.g.BGIv1.0;Lus10022226.g.BGIv1.0;Lus…
TCONS_00098437	Lus10022236.g.BGIv1.0;Lus10022228.g.BGIv1.0;Lus10022248.g.BGIv1.0;Lus10022233.g.BGIv1.0;Lus10022231.g.BGIv1.0;Lus10022240.g.BGIv1.0;Lus10022252.g.BGIv1.0;Lus10022234.g.BGIv1.0;Lus10022245.g.BGIv1.0;Lus10022247.g.BGIv1.0;Lus10022223.g.BGIv1.0;Lus10022227.g.BGIv1.0;Lus10022237.g.BGIv1.0;Lus10022225.g.BGIv1.0;Lus10022229.g.BGIv1.0;Lus10022220.g.BGIv1.0;Lus10022249.g.BGIv1.0;Lus10022238.g.BGIv1.0;Lus…
TCONS_00009649	Lus10018824.g.BGIv1.0;Lus10018834.g.BGIv1.0;Lus10018819.g.BGIv1.0;Lus10018820.g.BGIv1.0;Lus10018829.g.BGIv1.0;Lus10018825.g.BGIv1.0;Lus10018842.g.BGIv1.0;Lus10018822.g.BGIv1.0;Lus10018823.g.BGIv1.0;Lus10018815.g.BGIv1.0;Lus10018830.g.BGIv1.0;Lus10018817.g.BGIv1.0;Lus10018832.g.BGIv1.0;Lus10018828.g.BGIv1.0;Lus10018847.g.BGIv1.0;Lus10018840.g.BGIv1.0;Lus10018845.g.BGIv1.0;Lus10018831.g.BGIv1.0;Lus…
TCONS_00253924	Lus10026913.g.BGIv1.0;Lus10026894.g.BGIv1.0;Lus10026884.g.BGIv1.0;Lus10026891.g.BGIv1.0;Lus10026917.g.BGIv1.0;Lus10026906.g.BGIv1.0;Lus10026895.g.BGIv1.0;Lus10026885.g.BGIv1.0;Lus10026897.g.BGIv1.0;Lus10026892.g.BGIv1.0;Lus10026915.g.BGIv1.0;Lus10026889.g.BGIv1.0;Lus10026896.g.BGIv1.0;Lus10026914.g.BGIv1.0;Lus10026918.g.BGIv1.0;Lus10026910.g.BGIv1.0;Lus10026890.g.BGIv1.0;Lus10026883.g.BGIv1.0;Lus…
TCONS_00014941	Lus10021831.g.BGIv1.0;Lus10021832.g.BGIv1.0;Lus10021830.g.BGIv1.0;Lus10021826.g.BGIv1.0;Lus10021829.g.BGIv1.0;Lus10021835.g.BGIv1.0;Lus10021827.g.BGIv1.0;Lus10021824.g.BGIv1.0;Lus10021828.g.BGIv1.0;Lus10021825.g.BGIv1.0;Lus10021833.g.BGIv1.0;Lus10021836.g.BGIv1.0;Lus10021834.g.BGIv1.0;Lus10021837.g.BGIv1.0
TCONS_00287550	Lus10040297.g.BGIv1.0;Lus10040303.g.BGIv1.0;Lus10040284.g.BGIv1.0;Lus10040281.g.BGIv1.0;Lus10040304.g.BGIv1.0;Lus10040288.g.BGIv1.0;Lus10040313.g.BGIv1.0;Lus10040311.g.BGIv1.0;Lus10040298.g.BGIv1.0;Lus10040312.g.BGIv1.0;Lus10040306.g.BGIv1.0;Lus10040300.g.BGIv1.0;Lus10040285.g.BGIv1.0;Lus10040309.g.BGIv1.0;Lus10040283.g.BGIv1.0;Lus10040290.g.BGIv1.0;Lus10040292.g.BGIv1.0;Lus10040294.g.BGIv1.0;Lus…
TCONS_00045652	Lus10032614.g.BGIv1.0;Lus10032622.g.BGIv1.0;Lus10032600.g.BGIv1.0;Lus10032621.g.BGIv1.0;Lus10032619.g.BGIv1.0;Lus10032597.g.BGIv1.0;Lus10032602.g.BGIv1.0;Lus10032603.g.BGIv1.0;Lus10032607.g.BGIv1.0;Lus10032592.g.BGIv1.0;Lus10032624.g.BGIv1.0;Lus10032617.g.BGIv1.0;Lus10032606.g.BGIv1.0;Lus10032604.g.BGIv1.0;Lus10032615.g.BGIv1.0;Lus10032610.g.BGIv1.0;Lus10032623.g.BGIv1.0;Lus10032605.g.BGIv1.0;Lus…
TCONS_00101076	Lus10013405.g.BGIv1.0;Lus10013428.g.BGIv1.0;Lus10013403.g.BGIv1.0;Lus10013413.g.BGIv1.0;Lus10013399.g.BGIv1.0;Lus10013397.g.BGIv1.0;Lus10013416.g.BGIv1.0;Lus10013427.g.BGIv1.0;Lus10013421.g.BGIv1.0;Lus10013402.g.BGIv1.0;Lus10013424.g.BGIv1.0;Lus10013415.g.BGIv1.0;Lus10013401.g.BGIv1.0;Lus10013407.g.BGIv1.0;Lus10013406.g.BGIv1.0;Lus10013395.g.BGIv1.0;Lus10013417.g.BGIv1.0;Lus10013425.g.BGIv1.0;Lus…
TCONS_00296906	Lus10026368.g.BGIv1.0;Lus10026390.g.BGIv1.0;Lus10026358.g.BGIv1.0;Lus10026367.g.BGIv1.0;Lus10026374.g.BGIv1.0;Lus10026365.g.BGIv1.0;Lus10026389.g.BGIv1.0;Lus10026396.g.BGIv1.0;Lus10026360.g.BGIv1.0;Lus10026380.g.BGIv1.0;Lus10026356.g.BGIv1.0;Lus10026366.g.BGIv1.0;Lus10026361.g.BGIv1.0;Lus10026375.g.BGIv1.0;Lus10026357.g.BGIv1.0;Lus10026388.g.BGIv1.0;Lus10026398.g.BGIv1.0;Lus10026363.g.BGIv1.0;Lus…
TCONS_00184446	Lus10026446.g.BGIv1.0;Lus10026444.g.BGIv1.0;Lus10026450.g.BGIv1.0;Lus10026449.g.BGIv1.0;Lus10026445.g.BGIv1.0;Lus10026448.g.BGIv1.0;Lus10026451.g.BGIv1.0;Lus10026443.g.BGIv1.0
TCONS_00079375	Lus10004287.g.BGIv1.0;Lus10004290.g.BGIv1.0;Lus10004299.g.BGIv1.0;Lus10004309.g.BGIv1.0;Lus10004300.g.BGIv1.0;Lus10004298.g.BGIv1.0;Lus10004284.g.BGIv1.0;Lus10004303.g.BGIv1.0;Lus10004302.g.BGIv1.0;Lus10004295.g.BGIv1.0;Lus10004305.g.BGIv1.0;Lus10004296.g.BGIv1.0;Lus10004313.g.BGIv1.0;Lus10004312.g.BGIv1.0;Lus10004306.g.BGIv1.0;Lus10004311.g.BGIv1.0;Lus10004294.g.BGIv1.0;Lus10004293.g.BGIv1.0;Lus…
TCONS_00202113	Lus10001866.g.BGIv1.0;Lus10001865.g.BGIv1.0;Lus10001864.g.BGIv1.0;Lus10001867.g.BGIv1.0
TCONS_00123371	Lus10016475.g.BGIv1.0;Lus10016474.g.BGIv1.0;Lus10016451.g.BGIv1.0;Lus10016470.g.BGIv1.0;Lus10016464.g.BGIv1.0;Lus10016447.g.BGIv1.0;Lus10016480.g.BGIv1.0;Lus10016458.g.BGIv1.0;Lus10016448.g.BGIv1.0;Lus10016453.g.BGIv1.0;Lus10016478.g.BGIv1.0;Lus10016472.g.BGIv1.0;Lus10016452.g.BGIv1.0;Lus10016465.g.BGIv1.0;Lus10016460.g.BGIv1.0;Lus10016446.g.BGIv1.0;Lus10016466.g.BGIv1.0;Lus10016449.g.BGIv1.0;Lus…
TCONS_00131649	Lus10012409.g.BGIv1.0;Lus10012405.g.BGIv1.0;Lus10012410.g.BGIv1.0;Lus10012407.g.BGIv1.0;Lus10012401.g.BGIv1.0;Lus10012404.g.BGIv1.0;Lus10012403.g.BGIv1.0;Lus10012406.g.BGIv1.0;Lus10012400.g.BGIv1.0;Lus10012408.g.BGIv1.0;Lus10012402.g.BGIv1.0
TCONS_00088021	Lus10023780.g.BGIv1.0;Lus10023781.g.BGIv1.0;Lus10023788.g.BGIv1.0;Lus10023792.g.BGIv1.0;Lus10023779.g.BGIv1.0;Lus10023789.g.BGIv1.0;Lus10023786.g.BGIv1.0;Lus10023785.g.BGIv1.0;Lus10023790.g.BGIv1.0;Lus10023783.g.BGIv1.0;Lus10023784.g.BGIv1.0;Lus10023791.g.BGIv1.0;Lus10023793.g.BGIv1.0;Lus10023782.g.BGIv1.0;Lus10023794.g.BGIv1.0;Lus10023778.g.BGIv1.0;Lus10023787.g.BGIv1.0
TCONS_00031620	Lus10042349.g.BGIv1.0;Lus10042382.g.BGIv1.0;Lus10042342.g.BGIv1.0;Lus10042365.g.BGIv1.0;Lus10042363.g.BGIv1.0;Lus10042335.g.BGIv1.0;Lus10042385.g.BGIv1.0;Lus10042348.g.BGIv1.0;Lus10042362.g.BGIv1.0;Lus10042372.g.BGIv1.0;Lus10042369.g.BGIv1.0;Lus10042367.g.BGIv1.0;Lus10042383.g.BGIv1.0;Lus10042357.g.BGIv1.0;Lus10042378.g.BGIv1.0;Lus10042355.g.BGIv1.0;Lus10042352.g.BGIv1.0;Lus10042338.g.BGIv1.0;Lus…
TCONS_00071790	Lus10005634.g.BGIv1.0;Lus10005614.g.BGIv1.0;Lus10005628.g.BGIv1.0;Lus10005632.g.BGIv1.0;Lus10005618.g.BGIv1.0;Lus10005620.g.BGIv1.0;Lus10005621.g.BGIv1.0;Lus10005623.g.BGIv1.0;Lus10005640.g.BGIv1.0;Lus10005648.g.BGIv1.0;Lus10005633.g.BGIv1.0;Lus10005643.g.BGIv1.0;Lus10005622.g.BGIv1.0;Lus10005631.g.BGIv1.0;Lus10005635.g.BGIv1.0;Lus10005641.g.BGIv1.0;Lus10005649.g.BGIv1.0;Lus10005616.g.BGIv1.0;Lus…
TCONS_00294639	Lus10022083.g.BGIv1.0;Lus10022082.g.BGIv1.0;Lus10022085.g.BGIv1.0;Lus10022077.g.BGIv1.0;Lus10022080.g.BGIv1.0;Lus10022081.g.BGIv1.0;Lus10022086.g.BGIv1.0;Lus10022084.g.BGIv1.0;Lus10022078.g.BGIv1.0;Lus10022079.g.BGIv1.0
TCONS_00152260	Lus10017012.g.BGIv1.0;Lus10017016.g.BGIv1.0;Lus10017008.g.BGIv1.0;Lus10017017.g.BGIv1.0;Lus10017009.g.BGIv1.0;Lus10017004.g.BGIv1.0;Lus10017005.g.BGIv1.0;Lus10017007.g.BGIv1.0;Lus10017014.g.BGIv1.0;Lus10016995.g.BGIv1.0;Lus10017013.g.BGIv1.0;Lus10017015.g.BGIv1.0;Lus10016999.g.BGIv1.0;Lus10017011.g.BGIv1.0;Lus10017001.g.BGIv1.0;Lus10016990.g.BGIv1.0;Lus10017010.g.BGIv1.0;Lus10016991.g.BGIv1.0;Lus…
TCONS_00232347	Lus10001178.g.BGIv1.0;Lus10001168.g.BGIv1.0;Lus10001180.g.BGIv1.0;Lus10001163.g.BGIv1.0;Lus10001169.g.BGIv1.0;Lus10001183.g.BGIv1.0;Lus10001172.g.BGIv1.0;Lus10001164.g.BGIv1.0;Lus10001175.g.BGIv1.0;Lus10001176.g.BGIv1.0;Lus10001174.g.BGIv1.0;Lus10001182.g.BGIv1.0;Lus10001166.g.BGIv1.0;Lus10001162.g.BGIv1.0;Lus10001181.g.BGIv1.0;Lus10001173.g.BGIv1.0;Lus10001184.g.BGIv1.0;Lus10001179.g.BGIv1.0;Lus…
TCONS_00296417	Lus10026386.g.BGIv1.0;Lus10026391.g.BGIv1.0;Lus10026392.g.BGIv1.0;Lus10026379.g.BGIv1.0;Lus10026398.g.BGIv1.0;Lus10026363.g.BGIv1.0;Lus10026357.g.BGIv1.0;Lus10026388.g.BGIv1.0;Lus10026366.g.BGIv1.0;Lus10026361.g.BGIv1.0;Lus10026375.g.BGIv1.0;Lus10026380.g.BGIv1.0;Lus10026360.g.BGIv1.0;Lus10026356.g.BGIv1.0;Lus10026389.g.BGIv1.0;Lus10026396.g.BGIv1.0;Lus10026365.g.BGIv1.0;Lus10026358.g.BGIv1.0;Lus…
TCONS_00066860	Lus10008713.g.BGIv1.0;Lus10008722.g.BGIv1.0;Lus10008710.g.BGIv1.0;Lus10008700.g.BGIv1.0;Lus10008714.g.BGIv1.0;Lus10008716.g.BGIv1.0;Lus10008698.g.BGIv1.0;Lus10008693.g.BGIv1.0;Lus10008724.g.BGIv1.0;Lus10008706.g.BGIv1.0;Lus10008697.g.BGIv1.0;Lus10008692.g.BGIv1.0;Lus10008699.g.BGIv1.0;Lus10008696.g.BGIv1.0;Lus10008723.g.BGIv1.0;Lus10008717.g.BGIv1.0;Lus10008701.g.BGIv1.0;Lus10008708.g.BGIv1.0;Lus…
TCONS_00066059	Lus10018301.g.BGIv1.0;Lus10018327.g.BGIv1.0;Lus10018296.g.BGIv1.0;Lus10018295.g.BGIv1.0;Lus10018324.g.BGIv1.0;Lus10018319.g.BGIv1.0;Lus10018321.g.BGIv1.0;Lus10018303.g.BGIv1.0;Lus10018318.g.BGIv1.0;Lus10018325.g.BGIv1.0;Lus10018299.g.BGIv1.0;Lus10018326.g.BGIv1.0;Lus10018307.g.BGIv1.0;Lus10018300.g.BGIv1.0;Lus10018298.g.BGIv1.0;Lus10018316.g.BGIv1.0;Lus10018312.g.BGIv1.0;Lus10018328.g.BGIv1.0;Lus…
TCONS_00245901	Lus10021499.g.BGIv1.0;Lus10021490.g.BGIv1.0;Lus10021469.g.BGIv1.0;Lus10021497.g.BGIv1.0;Lus10021502.g.BGIv1.0;Lus10021478.g.BGIv1.0;Lus10021501.g.BGIv1.0;Lus10021476.g.BGIv1.0;Lus10021481.g.BGIv1.0;Lus10021488.g.BGIv1.0;Lus10021500.g.BGIv1.0;Lus10021503.g.BGIv1.0;Lus10021480.g.BGIv1.0;Lus10021482.g.BGIv1.0;Lus10021489.g.BGIv1.0;Lus10021496.g.BGIv1.0;Lus10021504.g.BGIv1.0;Lus10021491.g.BGIv1.0;Lus…
TCONS_00050837	Lus10019840.g.BGIv1.0;Lus10019825.g.BGIv1.0;Lus10019835.g.BGIv1.0;Lus10019847.g.BGIv1.0;Lus10019843.g.BGIv1.0;Lus10019821.g.BGIv1.0;Lus10019814.g.BGIv1.0;Lus10019844.g.BGIv1.0;Lus10019833.g.BGIv1.0;Lus10019815.g.BGIv1.0;Lus10019816.g.BGIv1.0;Lus10019846.g.BGIv1.0;Lus10019817.g.BGIv1.0;Lus10019836.g.BGIv1.0;Lus10019850.g.BGIv1.0;Lus10019842.g.BGIv1.0;Lus10019831.g.BGIv1.0;Lus10019834.g.BGIv1.0;Lus…
TCONS_00061564	Lus10008236.g.BGIv1.0;Lus10008238.g.BGIv1.0;Lus10008219.g.BGIv1.0;Lus10008233.g.BGIv1.0;Lus10008213.g.BGIv1.0;Lus10008234.g.BGIv1.0;Lus10008235.g.BGIv1.0;Lus10008237.g.BGIv1.0;Lus10008232.g.BGIv1.0;Lus10008229.g.BGIv1.0;Lus10008214.g.BGIv1.0;Lus10008228.g.BGIv1.0;Lus10008225.g.BGIv1.0;Lus10008223.g.BGIv1.0;Lus10008216.g.BGIv1.0;Lus10008221.g.BGIv1.0;Lus10008215.g.BGIv1.0;Lus10008217.g.BGIv1.0;Lus…
TCONS_00203117	Lus10020122.g.BGIv1.0;Lus10020119.g.BGIv1.0;Lus10020138.g.BGIv1.0;Lus10020137.g.BGIv1.0;Lus10020111.g.BGIv1.0;Lus10020106.g.BGIv1.0;Lus10020128.g.BGIv1.0;Lus10020107.g.BGIv1.0;Lus10020131.g.BGIv1.0;Lus10020108.g.BGIv1.0;Lus10020142.g.BGIv1.0;Lus10020127.g.BGIv1.0;Lus10020140.g.BGIv1.0;Lus10020110.g.BGIv1.0;Lus10020116.g.BGIv1.0;Lus10020136.g.BGIv1.0;Lus10020123.g.BGIv1.0;Lus10020105.g.BGIv1.0;Lus…
TCONS_00114032	Lus10011559.g.BGIv1.0;Lus10011555.g.BGIv1.0;Lus10011536.g.BGIv1.0;Lus10011537.g.BGIv1.0;Lus10011547.g.BGIv1.0;Lus10011535.g.BGIv1.0;Lus10011540.g.BGIv1.0;Lus10011532.g.BGIv1.0;Lus10011557.g.BGIv1.0;Lus10011533.g.BGIv1.0;Lus10011528.g.BGIv1.0;Lus10011564.g.BGIv1.0;Lus10011552.g.BGIv1.0;Lus10011538.g.BGIv1.0;Lus10011534.g.BGIv1.0;Lus10011531.g.BGIv1.0;Lus10011548.g.BGIv1.0;Lus10011546.g.BGIv1.0;Lus…
TCONS_00172441	Lus10005719.g.BGIv1.0;Lus10005717.g.BGIv1.0;Lus10005725.g.BGIv1.0;Lus10005718.g.BGIv1.0;Lus10005723.g.BGIv1.0;Lus10005724.g.BGIv1.0;Lus10005721.g.BGIv1.0;Lus10005722.g.BGIv1.0;Lus10005720.g.BGIv1.0
TCONS_00050489	Lus10019911.g.BGIv1.0;Lus10019924.g.BGIv1.0;Lus10019902.g.BGIv1.0;Lus10019907.g.BGIv1.0;Lus10019930.g.BGIv1.0;Lus10019894.g.BGIv1.0;Lus10019922.g.BGIv1.0;Lus10019896.g.BGIv1.0;Lus10019927.g.BGIv1.0;Lus10019912.g.BGIv1.0;Lus10019931.g.BGIv1.0;Lus10019908.g.BGIv1.0;Lus10019915.g.BGIv1.0;Lus10019895.g.BGIv1.0;Lus10019932.g.BGIv1.0;Lus10019903.g.BGIv1.0;Lus10019928.g.BGIv1.0;Lus10019901.g.BGIv1.0;Lus…
TCONS_00208527	Lus10035682.g.BGIv1.0;Lus10035649.g.BGIv1.0;Lus10035652.g.BGIv1.0;Lus10035645.g.BGIv1.0;Lus10035675.g.BGIv1.0;Lus10035668.g.BGIv1.0;Lus10035680.g.BGIv1.0;Lus10035662.g.BGIv1.0;Lus10035669.g.BGIv1.0;Lus10035665.g.BGIv1.0;Lus10035664.g.BGIv1.0;Lus10035683.g.BGIv1.0;Lus10035685.g.BGIv1.0;Lus10035663.g.BGIv1.0;Lus10035681.g.BGIv1.0;Lus10035671.g.BGIv1.0;Lus10035674.g.BGIv1.0;Lus10035653.g.BGIv1.0;Lus…
TCONS_00119948	Lus10041517.g.BGIv1.0;Lus10041519.g.BGIv1.0;Lus10041547.g.BGIv1.0;Lus10041537.g.BGIv1.0;Lus10041530.g.BGIv1.0;Lus10041531.g.BGIv1.0;Lus10041551.g.BGIv1.0;Lus10041550.g.BGIv1.0;Lus10041548.g.BGIv1.0;Lus10041527.g.BGIv1.0;Lus10041514.g.BGIv1.0;Lus10041526.g.BGIv1.0;Lus10041523.g.BGIv1.0;Lus10041533.g.BGIv1.0;Lus10041518.g.BGIv1.0;Lus10041542.g.BGIv1.0;Lus10041536.g.BGIv1.0;Lus10041552.g.BGIv1.0;Lus…
TCONS_00015914	Lus10003627.g.BGIv1.0;Lus10003606.g.BGIv1.0;Lus10003607.g.BGIv1.0;Lus10003629.g.BGIv1.0;Lus10003609.g.BGIv1.0;Lus10003620.g.BGIv1.0;Lus10003610.g.BGIv1.0;Lus10003616.g.BGIv1.0;Lus10003621.g.BGIv1.0;Lus10003622.g.BGIv1.0;Lus10003619.g.BGIv1.0;Lus10003625.g.BGIv1.0;Lus10003618.g.BGIv1.0;Lus10003612.g.BGIv1.0;Lus10003613.g.BGIv1.0;Lus10003614.g.BGIv1.0;Lus10003630.g.BGIv1.0;Lus10003628.g.BGIv1.0;Lus…
TCONS_00141438	Lus10019148.g.BGIv1.0;Lus10019163.g.BGIv1.0;Lus10019138.g.BGIv1.0;Lus10019134.g.BGIv1.0;Lus10019137.g.BGIv1.0;Lus10019143.g.BGIv1.0;Lus10019154.g.BGIv1.0;Lus10019135.g.BGIv1.0;Lus10019139.g.BGIv1.0;Lus10019142.g.BGIv1.0;Lus10019149.g.BGIv1.0;Lus10019144.g.BGIv1.0;Lus10019158.g.BGIv1.0;Lus10019136.g.BGIv1.0;Lus10019132.g.BGIv1.0;Lus10019133.g.BGIv1.0;Lus10019140.g.BGIv1.0;Lus10019160.g.BGIv1.0;Lus…
TCONS_00225848	Lus10017390.g.BGIv1.0;Lus10017375.g.BGIv1.0;Lus10017365.g.BGIv1.0;Lus10017359.g.BGIv1.0;Lus10017394.g.BGIv1.0;Lus10017371.g.BGIv1.0;Lus10017369.g.BGIv1.0;Lus10017372.g.BGIv1.0;Lus10017364.g.BGIv1.0;Lus10017358.g.BGIv1.0;Lus10017374.g.BGIv1.0;Lus10017370.g.BGIv1.0;Lus10017379.g.BGIv1.0;Lus10017373.g.BGIv1.0;Lus10017381.g.BGIv1.0;Lus10017397.g.BGIv1.0;Lus10017401.g.BGIv1.0;Lus10017396.g.BGIv1.0;Lus…
TCONS_00239804	Lus10022698.g.BGIv1.0;Lus10022712.g.BGIv1.0;Lus10022714.g.BGIv1.0;Lus10022700.g.BGIv1.0;Lus10022696.g.BGIv1.0;Lus10022682.g.BGIv1.0;Lus10022717.g.BGIv1.0;Lus10022718.g.BGIv1.0;Lus10022716.g.BGIv1.0;Lus10022715.g.BGIv1.0;Lus10022688.g.BGIv1.0;Lus10022719.g.BGIv1.0;Lus10022686.g.BGIv1.0;Lus10022720.g.BGIv1.0;Lus10022702.g.BGIv1.0;Lus10022680.g.BGIv1.0;Lus10022678.g.BGIv1.0;Lus10022675.g.BGIv1.0;Lus…
TCONS_00203594	Lus10003413.g.BGIv1.0;Lus10003415.g.BGIv1.0;Lus10003411.g.BGIv1.0;Lus10003412.g.BGIv1.0;Lus10003414.g.BGIv1.0;Lus10003416.g.BGIv1.0
TCONS_00118407	Lus10041720.g.BGIv1.0;Lus10041729.g.BGIv1.0;Lus10041747.g.BGIv1.0;Lus10041750.g.BGIv1.0;Lus10041722.g.BGIv1.0;Lus10041721.g.BGIv1.0;Lus10041726.g.BGIv1.0;Lus10041736.g.BGIv1.0;Lus10041737.g.BGIv1.0;Lus10041743.g.BGIv1.0;Lus10041730.g.BGIv1.0;Lus10041734.g.BGIv1.0;Lus10041738.g.BGIv1.0;Lus10041748.g.BGIv1.0;Lus10041732.g.BGIv1.0;Lus10041753.g.BGIv1.0;Lus10041740.g.BGIv1.0;Lus10041723.g.BGIv1.0;Lus…
TCONS_00103619	Lus10005795.g.BGIv1.0;Lus10005800.g.BGIv1.0;Lus10005781.g.BGIv1.0;Lus10005785.g.BGIv1.0;Lus10005798.g.BGIv1.0;Lus10005784.g.BGIv1.0;Lus10005780.g.BGIv1.0;Lus10005778.g.BGIv1.0;Lus10005787.g.BGIv1.0;Lus10005789.g.BGIv1.0;Lus10005803.g.BGIv1.0;Lus10005783.g.BGIv1.0;Lus10005793.g.BGIv1.0;Lus10005802.g.BGIv1.0;Lus10005799.g.BGIv1.0;Lus10005788.g.BGIv1.0;Lus10005794.g.BGIv1.0;Lus10005790.g.BGIv1.0;Lus…
TCONS_00092916	Lus10017067.g.BGIv1.0;Lus10017062.g.BGIv1.0;Lus10017070.g.BGIv1.0;Lus10017077.g.BGIv1.0;Lus10017063.g.BGIv1.0;Lus10017071.g.BGIv1.0;Lus10017064.g.BGIv1.0;Lus10017072.g.BGIv1.0;Lus10017074.g.BGIv1.0;Lus10017068.g.BGIv1.0;Lus10017075.g.BGIv1.0;Lus10017073.g.BGIv1.0;Lus10017076.g.BGIv1.0;Lus10017081.g.BGIv1.0;Lus10017080.g.BGIv1.0;Lus10017078.g.BGIv1.0;Lus10017079.g.BGIv1.0;Lus10017061.g.BGIv1.0;Lus…
TCONS_00087866	Lus10023798.g.BGIv1.0;Lus10023797.g.BGIv1.0;Lus10023796.g.BGIv1.0;Lus10023802.g.BGIv1.0;Lus10023801.g.BGIv1.0;Lus10023803.g.BGIv1.0;Lus10023800.g.BGIv1.0
TCONS_00054476	Lus10035421.g.BGIv1.0;Lus10035399.g.BGIv1.0;Lus10035413.g.BGIv1.0;Lus10035420.g.BGIv1.0;Lus10035407.g.BGIv1.0;Lus10035402.g.BGIv1.0;Lus10035417.g.BGIv1.0;Lus10035400.g.BGIv1.0;Lus10035423.g.BGIv1.0;Lus10035414.g.BGIv1.0;Lus10035406.g.BGIv1.0;Lus10035397.g.BGIv1.0;Lus10035405.g.BGIv1.0;Lus10035408.g.BGIv1.0;Lus10035395.g.BGIv1.0;Lus10035410.g.BGIv1.0;Lus10035401.g.BGIv1.0;Lus10035415.g.BGIv1.0;Lus…
TCONS_00183875	Lus10022404.g.BGIv1.0;Lus10022429.g.BGIv1.0;Lus10022402.g.BGIv1.0;Lus10022408.g.BGIv1.0;Lus10022421.g.BGIv1.0;Lus10022418.g.BGIv1.0;Lus10022403.g.BGIv1.0;Lus10022405.g.BGIv1.0;Lus10022420.g.BGIv1.0;Lus10022425.g.BGIv1.0;Lus10022415.g.BGIv1.0;Lus10022424.g.BGIv1.0;Lus10022406.g.BGIv1.0;Lus10022416.g.BGIv1.0;Lus10022428.g.BGIv1.0;Lus10022411.g.BGIv1.0;Lus10022400.g.BGIv1.0;Lus10022409.g.BGIv1.0;Lus…
TCONS_00184410	Lus10026438.g.BGIv1.0;Lus10026434.g.BGIv1.0;Lus10026437.g.BGIv1.0;Lus10026439.g.BGIv1.0;Lus10026440.g.BGIv1.0;Lus10026436.g.BGIv1.0;Lus10026433.g.BGIv1.0;Lus10026435.g.BGIv1.0
TCONS_00007445	Lus10009803.g.BGIv1.0;Lus10009802.g.BGIv1.0;Lus10009808.g.BGIv1.0;Lus10009806.g.BGIv1.0;Lus10009805.g.BGIv1.0;Lus10009804.g.BGIv1.0
TCONS_00025699	Lus10002490.g.BGIv1.0;Lus10002494.g.BGIv1.0;Lus10002489.g.BGIv1.0;Lus10002491.g.BGIv1.0;Lus10002499.g.BGIv1.0;Lus10002487.g.BGIv1.0;Lus10002479.g.BGIv1.0;Lus10002482.g.BGIv1.0;Lus10002492.g.BGIv1.0;Lus10002488.g.BGIv1.0;Lus10002483.g.BGIv1.0;Lus10002500.g.BGIv1.0;Lus10002485.g.BGIv1.0;Lus10002484.g.BGIv1.0;Lus10002480.g.BGIv1.0;Lus10002497.g.BGIv1.0;Lus10002495.g.BGIv1.0;Lus10002481.g.BGIv1.0;Lus…
TCONS_00174762	Lus10026817.g.BGIv1.0;Lus10026819.g.BGIv1.0;Lus10026814.g.BGIv1.0;Lus10026815.g.BGIv1.0;Lus10026811.g.BGIv1.0;Lus10026808.g.BGIv1.0;Lus10026816.g.BGIv1.0;Lus10026807.g.BGIv1.0;Lus10026810.g.BGIv1.0;Lus10026812.g.BGIv1.0;Lus10026818.g.BGIv1.0;Lus10026813.g.BGIv1.0;Lus10026809.g.BGIv1.0;Lus10026823.g.BGIv1.0;Lus10026821.g.BGIv1.0
TCONS_00130868	Lus10040964.g.BGIv1.0;Lus10040993.g.BGIv1.0;Lus10040966.g.BGIv1.0;Lus10040961.g.BGIv1.0;Lus10040991.g.BGIv1.0;Lus10040968.g.BGIv1.0;Lus10040958.g.BGIv1.0;Lus10041002.g.BGIv1.0;Lus10040986.g.BGIv1.0;Lus10040975.g.BGIv1.0;Lus10040977.g.BGIv1.0;Lus10041001.g.BGIv1.0;Lus10040960.g.BGIv1.0;Lus10040963.g.BGIv1.0;Lus10040979.g.BGIv1.0;Lus10040984.g.BGIv1.0;Lus10040983.g.BGIv1.0;Lus10040957.g.BGIv1.0;Lus…
TCONS_00270056	Lus10010376.g.BGIv1.0;Lus10010378.g.BGIv1.0;Lus10010379.g.BGIv1.0;Lus10010380.g.BGIv1.0;Lus10010375.g.BGIv1.0;Lus10010377.g.BGIv1.0
TCONS_00034406	Lus10014042.g.BGIv1.0;Lus10014039.g.BGIv1.0;Lus10014053.g.BGIv1.0;Lus10014043.g.BGIv1.0;Lus10014024.g.BGIv1.0;Lus10014057.g.BGIv1.0;Lus10014048.g.BGIv1.0;Lus10014045.g.BGIv1.0;Lus10014023.g.BGIv1.0;Lus10014044.g.BGIv1.0;Lus10014022.g.BGIv1.0;Lus10014033.g.BGIv1.0;Lus10014025.g.BGIv1.0;Lus10014035.g.BGIv1.0;Lus10014030.g.BGIv1.0;Lus10014020.g.BGIv1.0;Lus10014031.g.BGIv1.0;Lus10014056.g.BGIv1.0;Lus…
TCONS_00262071	Lus10006822.g.BGIv1.0;Lus10006805.g.BGIv1.0;Lus10006800.g.BGIv1.0;Lus10006809.g.BGIv1.0;Lus10006815.g.BGIv1.0;Lus10006825.g.BGIv1.0;Lus10006816.g.BGIv1.0;Lus10006797.g.BGIv1.0;Lus10006801.g.BGIv1.0;Lus10006803.g.BGIv1.0;Lus10006819.g.BGIv1.0;Lus10006823.g.BGIv1.0;Lus10006799.g.BGIv1.0;Lus10006818.g.BGIv1.0;Lus10006821.g.BGIv1.0;Lus10006817.g.BGIv1.0;Lus10006806.g.BGIv1.0;Lus10006820.g.BGIv1.0;Lus…
TCONS_00269960	Lus10021733.g.BGIv1.0;Lus10021744.g.BGIv1.0;Lus10021740.g.BGIv1.0;Lus10021731.g.BGIv1.0;Lus10021741.g.BGIv1.0;Lus10021743.g.BGIv1.0;Lus10021734.g.BGIv1.0;Lus10021742.g.BGIv1.0;Lus10021735.g.BGIv1.0;Lus10021732.g.BGIv1.0;Lus10021739.g.BGIv1.0;Lus10021738.g.BGIv1.0;Lus10021737.g.BGIv1.0
TCONS_00211546	Lus10022547.g.BGIv1.0;Lus10022540.g.BGIv1.0;Lus10022546.g.BGIv1.0;Lus10022545.g.BGIv1.0;Lus10022538.g.BGIv1.0;Lus10022541.g.BGIv1.0;Lus10022539.g.BGIv1.0;Lus10022544.g.BGIv1.0;Lus10022542.g.BGIv1.0;Lus10022548.g.BGIv1.0;Lus10022537.g.BGIv1.0;Lus10022549.g.BGIv1.0
TCONS_00060732	Lus10040888.g.BGIv1.0;Lus10040872.g.BGIv1.0;Lus10040877.g.BGIv1.0;Lus10040885.g.BGIv1.0;Lus10040884.g.BGIv1.0;Lus10040875.g.BGIv1.0;Lus10040880.g.BGIv1.0;Lus10040870.g.BGIv1.0;Lus10040878.g.BGIv1.0;Lus10040876.g.BGIv1.0;Lus10040889.g.BGIv1.0;Lus10040879.g.BGIv1.0;Lus10040882.g.BGIv1.0;Lus10040886.g.BGIv1.0;Lus10040883.g.BGIv1.0;Lus10040868.g.BGIv1.0;Lus10040887.g.BGIv1.0;Lus10040864.g.BGIv1.0;Lus…
TCONS_00262691	Lus10015967.g.BGIv1.0;Lus10015963.g.BGIv1.0;Lus10015969.g.BGIv1.0;Lus10015966.g.BGIv1.0;Lus10015968.g.BGIv1.0;Lus10015964.g.BGIv1.0;Lus10015965.g.BGIv1.0
TCONS_00015959	Lus10003615.g.BGIv1.0;Lus10003601.g.BGIv1.0;Lus10003600.g.BGIv1.0;Lus10003602.g.BGIv1.0;Lus10003617.g.BGIv1.0;Lus10003611.g.BGIv1.0;Lus10003603.g.BGIv1.0;Lus10003608.g.BGIv1.0;Lus10003623.g.BGIv1.0;Lus10003614.g.BGIv1.0;Lus10003604.g.BGIv1.0;Lus10003613.g.BGIv1.0;Lus10003619.g.BGIv1.0;Lus10003612.g.BGIv1.0;Lus10003618.g.BGIv1.0;Lus10003616.g.BGIv1.0;Lus10003599.g.BGIv1.0;Lus10003622.g.BGIv1.0;Lus…
TCONS_00104948	Lus10009721.g.BGIv1.0;Lus10009723.g.BGIv1.0;Lus10009719.g.BGIv1.0;Lus10009720.g.BGIv1.0;Lus10009722.g.BGIv1.0
TCONS_00040634	Lus10028093.g.BGIv1.0;Lus10028086.g.BGIv1.0;Lus10028092.g.BGIv1.0;Lus10028085.g.BGIv1.0;Lus10028088.g.BGIv1.0;Lus10028095.g.BGIv1.0;Lus10028084.g.BGIv1.0;Lus10028090.g.BGIv1.0;Lus10028087.g.BGIv1.0;Lus10028089.g.BGIv1.0;Lus10028091.g.BGIv1.0;Lus10028082.g.BGIv1.0;Lus10028094.g.BGIv1.0;Lus10028083.g.BGIv1.0
TCONS_00134136	Lus10032338.g.BGIv1.0;Lus10032330.g.BGIv1.0;Lus10032339.g.BGIv1.0;Lus10032323.g.BGIv1.0;Lus10032310.g.BGIv1.0;Lus10032324.g.BGIv1.0;Lus10032312.g.BGIv1.0;Lus10032334.g.BGIv1.0;Lus10032328.g.BGIv1.0;Lus10032318.g.BGIv1.0;Lus10032322.g.BGIv1.0;Lus10032347.g.BGIv1.0;Lus10032341.g.BGIv1.0;Lus10032315.g.BGIv1.0;Lus10032345.g.BGIv1.0;Lus10032346.g.BGIv1.0;Lus10032336.g.BGIv1.0;Lus10032329.g.BGIv1.0;Lus…
TCONS_00224906	Lus10033016.g.BGIv1.0;Lus10033013.g.BGIv1.0;Lus10033019.g.BGIv1.0;Lus10033017.g.BGIv1.0;Lus10033021.g.BGIv1.0;Lus10033015.g.BGIv1.0;Lus10033020.g.BGIv1.0;Lus10033018.g.BGIv1.0;Lus10033014.g.BGIv1.0;Lus10033022.g.BGIv1.0
TCONS_00031016	Lus10042202.g.BGIv1.0;Lus10042233.g.BGIv1.0;Lus10042196.g.BGIv1.0;Lus10042201.g.BGIv1.0;Lus10042203.g.BGIv1.0;Lus10042213.g.BGIv1.0;Lus10042220.g.BGIv1.0;Lus10042205.g.BGIv1.0;Lus10042219.g.BGIv1.0;Lus10042228.g.BGIv1.0;Lus10042199.g.BGIv1.0;Lus10042231.g.BGIv1.0;Lus10042208.g.BGIv1.0;Lus10042221.g.BGIv1.0;Lus10042235.g.BGIv1.0;Lus10042226.g.BGIv1.0;Lus10042215.g.BGIv1.0;Lus10042211.g.BGIv1.0;Lus…
TCONS_00136238	Lus10033938.g.BGIv1.0;Lus10033949.g.BGIv1.0;Lus10033950.g.BGIv1.0;Lus10033933.g.BGIv1.0;Lus10033959.g.BGIv1.0;Lus10033945.g.BGIv1.0;Lus10033951.g.BGIv1.0;Lus10033952.g.BGIv1.0;Lus10033955.g.BGIv1.0;Lus10033957.g.BGIv1.0;Lus10033935.g.BGIv1.0;Lus10033958.g.BGIv1.0;Lus10033942.g.BGIv1.0;Lus10033932.g.BGIv1.0;Lus10033943.g.BGIv1.0;Lus10033960.g.BGIv1.0;Lus10033934.g.BGIv1.0;Lus10033940.g.BGIv1.0;Lus…
TCONS_00206663	Lus10037298.g.BGIv1.0;Lus10037291.g.BGIv1.0;Lus10037264.g.BGIv1.0;Lus10037268.g.BGIv1.0;Lus10037300.g.BGIv1.0;Lus10037289.g.BGIv1.0;Lus10037276.g.BGIv1.0;Lus10037281.g.BGIv1.0;Lus10037274.g.BGIv1.0;Lus10037285.g.BGIv1.0;Lus10037262.g.BGIv1.0;Lus10037261.g.BGIv1.0;Lus10037288.g.BGIv1.0;Lus10037278.g.BGIv1.0;Lus10037301.g.BGIv1.0;Lus10037293.g.BGIv1.0;Lus10037259.g.BGIv1.0;Lus10037279.g.BGIv1.0;Lus…
TCONS_00175429	Lus10005492.g.BGIv1.0;Lus10005478.g.BGIv1.0;Lus10005483.g.BGIv1.0;Lus10005489.g.BGIv1.0;Lus10005488.g.BGIv1.0;Lus10005495.g.BGIv1.0;Lus10005486.g.BGIv1.0;Lus10005496.g.BGIv1.0;Lus10005482.g.BGIv1.0;Lus10005476.g.BGIv1.0;Lus10005487.g.BGIv1.0;Lus10005491.g.BGIv1.0;Lus10005477.g.BGIv1.0;Lus10005490.g.BGIv1.0;Lus10005479.g.BGIv1.0;Lus10005485.g.BGIv1.0;Lus10005494.g.BGIv1.0;Lus10005493.g.BGIv1.0;Lus…
TCONS_00028907	Lus10023530.g.BGIv1.0;Lus10023508.g.BGIv1.0;Lus10023525.g.BGIv1.0;Lus10023501.g.BGIv1.0;Lus10023504.g.BGIv1.0;Lus10023510.g.BGIv1.0;Lus10023518.g.BGIv1.0;Lus10023524.g.BGIv1.0;Lus10023502.g.BGIv1.0;Lus10023528.g.BGIv1.0;Lus10023515.g.BGIv1.0;Lus10023526.g.BGIv1.0;Lus10023512.g.BGIv1.0;Lus10023498.g.BGIv1.0;Lus10023529.g.BGIv1.0;Lus10023496.g.BGIv1.0;Lus10023507.g.BGIv1.0;Lus10023523.g.BGIv1.0;Lus…
TCONS_00091699	Lus10001845.g.BGIv1.0;Lus10001840.g.BGIv1.0;Lus10001843.g.BGIv1.0;Lus10001842.g.BGIv1.0;Lus10001837.g.BGIv1.0;Lus10001838.g.BGIv1.0;Lus10001841.g.BGIv1.0;Lus10001839.g.BGIv1.0;Lus10001835.g.BGIv1.0;Lus10001836.g.BGIv1.0;Lus10001844.g.BGIv1.0;Lus10001834.g.BGIv1.0
TCONS_00219373	Lus10033285.g.BGIv1.0;Lus10033271.g.BGIv1.0;Lus10033277.g.BGIv1.0;Lus10033278.g.BGIv1.0;Lus10033276.g.BGIv1.0;Lus10033296.g.BGIv1.0;Lus10033293.g.BGIv1.0;Lus10033267.g.BGIv1.0;Lus10033269.g.BGIv1.0;Lus10033280.g.BGIv1.0;Lus10033272.g.BGIv1.0;Lus10033282.g.BGIv1.0;Lus10033288.g.BGIv1.0;Lus10033275.g.BGIv1.0;Lus10033292.g.BGIv1.0;Lus10033289.g.BGIv1.0;Lus10033284.g.BGIv1.0;Lus10033270.g.BGIv1.0;Lus…
TCONS_00197639	Lus10035256.g.BGIv1.0;Lus10035267.g.BGIv1.0;Lus10035265.g.BGIv1.0;Lus10035266.g.BGIv1.0;Lus10035257.g.BGIv1.0;Lus10035254.g.BGIv1.0;Lus10035258.g.BGIv1.0;Lus10035259.g.BGIv1.0;Lus10035260.g.BGIv1.0;Lus10035268.g.BGIv1.0;Lus10035270.g.BGIv1.0;Lus10035262.g.BGIv1.0;Lus10035255.g.BGIv1.0;Lus10035261.g.BGIv1.0;Lus10035271.g.BGIv1.0;Lus10035253.g.BGIv1.0;Lus10035269.g.BGIv1.0;Lus10035263.g.BGIv1.0;Lus…
TCONS_00284796	Lus10013966.g.BGIv1.0;Lus10013974.g.BGIv1.0;Lus10013994.g.BGIv1.0;Lus10013980.g.BGIv1.0;Lus10013963.g.BGIv1.0;Lus10013991.g.BGIv1.0;Lus10013970.g.BGIv1.0;Lus10013975.g.BGIv1.0;Lus10013976.g.BGIv1.0;Lus10013990.g.BGIv1.0;Lus10013977.g.BGIv1.0;Lus10013993.g.BGIv1.0;Lus10013983.g.BGIv1.0;Lus10013995.g.BGIv1.0;Lus10013985.g.BGIv1.0;Lus10013972.g.BGIv1.0;Lus10013984.g.BGIv1.0;Lus10013989.g.BGIv1.0;Lus…
TCONS_00186170	Lus10011618.g.BGIv1.0;Lus10011625.g.BGIv1.0;Lus10011624.g.BGIv1.0;Lus10011620.g.BGIv1.0;Lus10011623.g.BGIv1.0;Lus10011617.g.BGIv1.0;Lus10011626.g.BGIv1.0;Lus10011619.g.BGIv1.0;Lus10011621.g.BGIv1.0
TCONS_00303635	Lus10016649.g.BGIv1.0;Lus10016645.g.BGIv1.0;Lus10016636.g.BGIv1.0;Lus10016648.g.BGIv1.0;Lus10016635.g.BGIv1.0;Lus10016638.g.BGIv1.0;Lus10016633.g.BGIv1.0;Lus10016640.g.BGIv1.0;Lus10016634.g.BGIv1.0;Lus10016642.g.BGIv1.0;Lus10016629.g.BGIv1.0;Lus10016646.g.BGIv1.0;Lus10016630.g.BGIv1.0;Lus10016647.g.BGIv1.0;Lus10016626.g.BGIv1.0;Lus10016618.g.BGIv1.0;Lus10016632.g.BGIv1.0;Lus10016623.g.BGIv1.0;Lus…
TCONS_00174024	Lus10029360.g.BGIv1.0;Lus10029392.g.BGIv1.0;Lus10029384.g.BGIv1.0;Lus10029367.g.BGIv1.0;Lus10029386.g.BGIv1.0;Lus10029359.g.BGIv1.0;Lus10029374.g.BGIv1.0;Lus10029380.g.BGIv1.0;Lus10029370.g.BGIv1.0;Lus10029358.g.BGIv1.0;Lus10029404.g.BGIv1.0;Lus10029354.g.BGIv1.0;Lus10029373.g.BGIv1.0;Lus10029390.g.BGIv1.0;Lus10029355.g.BGIv1.0;Lus10029399.g.BGIv1.0;Lus10029353.g.BGIv1.0;Lus10029396.g.BGIv1.0;Lus…
TCONS_00197550	Lus10035032.g.BGIv1.0;Lus10035029.g.BGIv1.0;Lus10035018.g.BGIv1.0;Lus10035040.g.BGIv1.0;Lus10035019.g.BGIv1.0;Lus10035023.g.BGIv1.0;Lus10035012.g.BGIv1.0;Lus10035013.g.BGIv1.0;Lus10035027.g.BGIv1.0;Lus10035031.g.BGIv1.0;Lus10035043.g.BGIv1.0;Lus10035035.g.BGIv1.0;Lus10035030.g.BGIv1.0;Lus10035015.g.BGIv1.0;Lus10035021.g.BGIv1.0;Lus10035010.g.BGIv1.0;Lus10035034.g.BGIv1.0;Lus10035038.g.BGIv1.0;Lus…
TCONS_00046041	Lus10032441.g.BGIv1.0;Lus10032439.g.BGIv1.0;Lus10032447.g.BGIv1.0;Lus10032446.g.BGIv1.0;Lus10032444.g.BGIv1.0;Lus10032440.g.BGIv1.0;Lus10032438.g.BGIv1.0;Lus10032442.g.BGIv1.0;Lus10032443.g.BGIv1.0;Lus10032448.g.BGIv1.0;Lus10032445.g.BGIv1.0
TCONS_00254032	Lus10026881.g.BGIv1.0;Lus10026885.g.BGIv1.0;Lus10026897.g.BGIv1.0;Lus10026868.g.BGIv1.0;Lus10026880.g.BGIv1.0;Lus10026894.g.BGIv1.0;Lus10026891.g.BGIv1.0;Lus10026871.g.BGIv1.0;Lus10026906.g.BGIv1.0;Lus10026895.g.BGIv1.0;Lus10026890.g.BGIv1.0;Lus10026879.g.BGIv1.0;Lus10026892.g.BGIv1.0;Lus10026870.g.BGIv1.0;Lus10026872.g.BGIv1.0;Lus10026896.g.BGIv1.0;Lus10026889.g.BGIv1.0;Lus10026898.g.BGIv1.0;Lus…
TCONS_00036588	Lus10032870.g.BGIv1.0;Lus10032872.g.BGIv1.0;Lus10032868.g.BGIv1.0;Lus10032869.g.BGIv1.0;Lus10032865.g.BGIv1.0;Lus10032873.g.BGIv1.0;Lus10032871.g.BGIv1.0;Lus10032860.g.BGIv1.0;Lus10032867.g.BGIv1.0;Lus10032866.g.BGIv1.0;Lus10032864.g.BGIv1.0;Lus10032874.g.BGIv1.0;Lus10032861.g.BGIv1.0;Lus10032863.g.BGIv1.0;Lus10032862.g.BGIv1.0
TCONS_00091746	Lus10001839.g.BGIv1.0;Lus10001834.g.BGIv1.0;Lus10001835.g.BGIv1.0;Lus10001844.g.BGIv1.0;Lus10001836.g.BGIv1.0;Lus10001845.g.BGIv1.0;Lus10001843.g.BGIv1.0;Lus10001840.g.BGIv1.0;Lus10001841.g.BGIv1.0;Lus10001842.g.BGIv1.0;Lus10001837.g.BGIv1.0;Lus10001838.g.BGIv1.0
TCONS_00225847	Lus10017393.g.BGIv1.0;Lus10017389.g.BGIv1.0;Lus10017366.g.BGIv1.0;Lus10017383.g.BGIv1.0;Lus10017384.g.BGIv1.0;Lus10017388.g.BGIv1.0;Lus10017368.g.BGIv1.0;Lus10017392.g.BGIv1.0;Lus10017391.g.BGIv1.0;Lus10017361.g.BGIv1.0;Lus10017382.g.BGIv1.0;Lus10017362.g.BGIv1.0;Lus10017377.g.BGIv1.0;Lus10017395.g.BGIv1.0;Lus10017378.g.BGIv1.0;Lus10017385.g.BGIv1.0;Lus10017363.g.BGIv1.0;Lus10017399.g.BGIv1.0;Lus…
TCONS_00029769	Lus10004238.g.BGIv1.0;Lus10004234.g.BGIv1.0;Lus10004247.g.BGIv1.0;Lus10004228.g.BGIv1.0;Lus10004239.g.BGIv1.0;Lus10004248.g.BGIv1.0;Lus10004249.g.BGIv1.0;Lus10004250.g.BGIv1.0;Lus10004236.g.BGIv1.0;Lus10004251.g.BGIv1.0;Lus10004232.g.BGIv1.0;Lus10004241.g.BGIv1.0;Lus10004245.g.BGIv1.0;Lus10004243.g.BGIv1.0;Lus10004242.g.BGIv1.0;Lus10004231.g.BGIv1.0;Lus10004233.g.BGIv1.0;Lus10004235.g.BGIv1.0;Lus…
TCONS_00040976	Lus10001462.g.BGIv1.0;Lus10001467.g.BGIv1.0;Lus10001464.g.BGIv1.0;Lus10001451.g.BGIv1.0;Lus10001455.g.BGIv1.0;Lus10001470.g.BGIv1.0;Lus10001450.g.BGIv1.0;Lus10001460.g.BGIv1.0;Lus10001449.g.BGIv1.0;Lus10001457.g.BGIv1.0;Lus10001459.g.BGIv1.0;Lus10001468.g.BGIv1.0;Lus10001456.g.BGIv1.0;Lus10001448.g.BGIv1.0;Lus10001461.g.BGIv1.0;Lus10001469.g.BGIv1.0;Lus10001465.g.BGIv1.0;Lus10001466.g.BGIv1.0;Lus…
TCONS_00174928	Lus10026802.g.BGIv1.0;Lus10026806.g.BGIv1.0;Lus10026794.g.BGIv1.0;Lus10026788.g.BGIv1.0;Lus10026798.g.BGIv1.0;Lus10026789.g.BGIv1.0;Lus10026792.g.BGIv1.0;Lus10026790.g.BGIv1.0;Lus10026796.g.BGIv1.0;Lus10026800.g.BGIv1.0;Lus10026791.g.BGIv1.0;Lus10026787.g.BGIv1.0;Lus10026795.g.BGIv1.0;Lus10026803.g.BGIv1.0;Lus10026804.g.BGIv1.0;Lus10026807.g.BGIv1.0;Lus10026786.g.BGIv1.0;Lus10026801.g.BGIv1.0;Lus…
TCONS_00155455	Lus10024761.g.BGIv1.0;Lus10024755.g.BGIv1.0;Lus10024752.g.BGIv1.0;Lus10024754.g.BGIv1.0;Lus10024762.g.BGIv1.0;Lus10024767.g.BGIv1.0;Lus10024766.g.BGIv1.0;Lus10024756.g.BGIv1.0;Lus10024765.g.BGIv1.0;Lus10024758.g.BGIv1.0;Lus10024757.g.BGIv1.0;Lus10024759.g.BGIv1.0;Lus10024760.g.BGIv1.0;Lus10024753.g.BGIv1.0;Lus10024764.g.BGIv1.0;Lus10024763.g.BGIv1.0
TCONS_00102728	Lus10015604.g.BGIv1.0;Lus10015590.g.BGIv1.0;Lus10015594.g.BGIv1.0;Lus10015600.g.BGIv1.0;Lus10015601.g.BGIv1.0;Lus10015597.g.BGIv1.0;Lus10015606.g.BGIv1.0;Lus10015593.g.BGIv1.0;Lus10015599.g.BGIv1.0;Lus10015591.g.BGIv1.0;Lus10015589.g.BGIv1.0;Lus10015602.g.BGIv1.0;Lus10015603.g.BGIv1.0;Lus10015605.g.BGIv1.0;Lus10015592.g.BGIv1.0;Lus10015596.g.BGIv1.0;Lus10015595.g.BGIv1.0
TCONS_00183616	Lus10022365.g.BGIv1.0;Lus10022354.g.BGIv1.0;Lus10022370.g.BGIv1.0;Lus10022367.g.BGIv1.0;Lus10022360.g.BGIv1.0;Lus10022356.g.BGIv1.0;Lus10022359.g.BGIv1.0;Lus10022352.g.BGIv1.0;Lus10022362.g.BGIv1.0;Lus10022357.g.BGIv1.0;Lus10022364.g.BGIv1.0;Lus10022369.g.BGIv1.0;Lus10022363.g.BGIv1.0;Lus10022358.g.BGIv1.0;Lus10022366.g.BGIv1.0;Lus10022373.g.BGIv1.0;Lus10022371.g.BGIv1.0;Lus10022374.g.BGIv1.0;Lus…
TCONS_00104392	Lus10013089.g.BGIv1.0;Lus10013091.g.BGIv1.0;Lus10013102.g.BGIv1.0;Lus10013090.g.BGIv1.0;Lus10013098.g.BGIv1.0;Lus10013088.g.BGIv1.0;Lus10013099.g.BGIv1.0;Lus10013092.g.BGIv1.0;Lus10013093.g.BGIv1.0;Lus10013087.g.BGIv1.0;Lus10013095.g.BGIv1.0;Lus10013094.g.BGIv1.0;Lus10013101.g.BGIv1.0;Lus10013096.g.BGIv1.0;Lus10013100.g.BGIv1.0;Lus10013097.g.BGIv1.0
TCONS_00306583	Lus10012031.g.BGIv1.0;Lus10012013.g.BGIv1.0;Lus10011998.g.BGIv1.0;Lus10011999.g.BGIv1.0;Lus10012012.g.BGIv1.0;Lus10012024.g.BGIv1.0;Lus10012003.g.BGIv1.0;Lus10012019.g.BGIv1.0;Lus10012005.g.BGIv1.0;Lus10012017.g.BGIv1.0;Lus10012021.g.BGIv1.0;Lus10012023.g.BGIv1.0;Lus10012033.g.BGIv1.0;Lus10012026.g.BGIv1.0;Lus10011992.g.BGIv1.0;Lus10012011.g.BGIv1.0;Lus10012030.g.BGIv1.0;Lus10012025.g.BGIv1.0;Lus…
TCONS_00069052	Lus10000684.g.BGIv1.0;Lus10000679.g.BGIv1.0;Lus10000682.g.BGIv1.0;Lus10000681.g.BGIv1.0;Lus10000678.g.BGIv1.0;Lus10000683.g.BGIv1.0;Lus10000677.g.BGIv1.0
TCONS_00232646	Lus10005845.g.BGIv1.0;Lus10005850.g.BGIv1.0;Lus10005844.g.BGIv1.0;Lus10005848.g.BGIv1.0;Lus10005843.g.BGIv1.0;Lus10005852.g.BGIv1.0;Lus10005847.g.BGIv1.0;Lus10005851.g.BGIv1.0;Lus10005842.g.BGIv1.0;Lus10005849.g.BGIv1.0;Lus10005846.g.BGIv1.0
TCONS_00079315	Lus10004277.g.BGIv1.0;Lus10004276.g.BGIv1.0;Lus10004294.g.BGIv1.0;Lus10004293.g.BGIv1.0;Lus10004274.g.BGIv1.0;Lus10004272.g.BGIv1.0;Lus10004273.g.BGIv1.0;Lus10004271.g.BGIv1.0;Lus10004291.g.BGIv1.0;Lus10004289.g.BGIv1.0;Lus10004285.g.BGIv1.0;Lus10004280.g.BGIv1.0;Lus10004284.g.BGIv1.0;Lus10004288.g.BGIv1.0;Lus10004281.g.BGIv1.0;Lus10004278.g.BGIv1.0;Lus10004290.g.BGIv1.0;Lus10004287.g.BGIv1.0;Lus…
TCONS_00059318	Lus10040761.g.BGIv1.0;Lus10040747.g.BGIv1.0;Lus10040733.g.BGIv1.0;Lus10040721.g.BGIv1.0;Lus10040749.g.BGIv1.0;Lus10040737.g.BGIv1.0;Lus10040767.g.BGIv1.0;Lus10040771.g.BGIv1.0;Lus10040732.g.BGIv1.0;Lus10040752.g.BGIv1.0;Lus10040722.g.BGIv1.0;Lus10040754.g.BGIv1.0;Lus10040739.g.BGIv1.0;Lus10040756.g.BGIv1.0;Lus10040763.g.BGIv1.0;Lus10040741.g.BGIv1.0;Lus10040723.g.BGIv1.0;Lus10040735.g.BGIv1.0;Lus…
TCONS_00018423	Lus10021301.g.BGIv1.0;Lus10021293.g.BGIv1.0;Lus10021314.g.BGIv1.0;Lus10021326.g.BGIv1.0;Lus10021304.g.BGIv1.0;Lus10021320.g.BGIv1.0;Lus10021315.g.BGIv1.0;Lus10021313.g.BGIv1.0;Lus10021292.g.BGIv1.0;Lus10021296.g.BGIv1.0;Lus10021308.g.BGIv1.0;Lus10021310.g.BGIv1.0;Lus10021324.g.BGIv1.0;Lus10021306.g.BGIv1.0;Lus10021289.g.BGIv1.0;Lus10021298.g.BGIv1.0;Lus10021323.g.BGIv1.0;Lus10021295.g.BGIv1.0;Lus…
TCONS_00227185	Lus10008118.g.BGIv1.0;Lus10008115.g.BGIv1.0;Lus10008106.g.BGIv1.0;Lus10008099.g.BGIv1.0;Lus10008107.g.BGIv1.0;Lus10008085.g.BGIv1.0;Lus10008093.g.BGIv1.0;Lus10008120.g.BGIv1.0;Lus10008116.g.BGIv1.0;Lus10008112.g.BGIv1.0;Lus10008103.g.BGIv1.0;Lus10008110.g.BGIv1.0;Lus10008092.g.BGIv1.0;Lus10008114.g.BGIv1.0;Lus10008091.g.BGIv1.0;Lus10008119.g.BGIv1.0;Lus10008096.g.BGIv1.0;Lus10008098.g.BGIv1.0;Lus…
TCONS_00289111	Lus10040378.g.BGIv1.0;Lus10040397.g.BGIv1.0;Lus10040400.g.BGIv1.0;Lus10040391.g.BGIv1.0;Lus10040395.g.BGIv1.0;Lus10040408.g.BGIv1.0;Lus10040409.g.BGIv1.0;Lus10040393.g.BGIv1.0;Lus10040382.g.BGIv1.0;Lus10040404.g.BGIv1.0;Lus10040380.g.BGIv1.0;Lus10040377.g.BGIv1.0;Lus10040399.g.BGIv1.0;Lus10040406.g.BGIv1.0;Lus10040390.g.BGIv1.0;Lus10040402.g.BGIv1.0;Lus10040376.g.BGIv1.0;Lus10040384.g.BGIv1.0;Lus…
TCONS_00245376	Lus10021499.g.BGIv1.0;Lus10021490.g.BGIv1.0;Lus10021497.g.BGIv1.0;Lus10021478.g.BGIv1.0;Lus10021516.g.BGIv1.0;Lus10021502.g.BGIv1.0;Lus10021501.g.BGIv1.0;Lus10021476.g.BGIv1.0;Lus10021481.g.BGIv1.0;Lus10021515.g.BGIv1.0;Lus10021506.g.BGIv1.0;Lus10021500.g.BGIv1.0;Lus10021488.g.BGIv1.0;Lus10021513.g.BGIv1.0;Lus10021503.g.BGIv1.0;Lus10021480.g.BGIv1.0;Lus10021482.g.BGIv1.0;Lus10021489.g.BGIv1.0;Lus…
TCONS_00211590	Lus10022560.g.BGIv1.0;Lus10022571.g.BGIv1.0;Lus10022575.g.BGIv1.0;Lus10022572.g.BGIv1.0;Lus10022561.g.BGIv1.0;Lus10022576.g.BGIv1.0;Lus10022566.g.BGIv1.0;Lus10022564.g.BGIv1.0;Lus10022570.g.BGIv1.0;Lus10022574.g.BGIv1.0;Lus10022569.g.BGIv1.0;Lus10022563.g.BGIv1.0;Lus10022568.g.BGIv1.0;Lus10022573.g.BGIv1.0;Lus10022565.g.BGIv1.0;Lus10022559.g.BGIv1.0;Lus10022567.g.BGIv1.0;Lus10022562.g.BGIv1.0
TCONS_00049474	Lus10002513.g.BGIv1.0;Lus10002511.g.BGIv1.0;Lus10002512.g.BGIv1.0;Lus10002510.g.BGIv1.0
TCONS_00013156	Lus10003372.g.BGIv1.0;Lus10003385.g.BGIv1.0;Lus10003394.g.BGIv1.0;Lus10003379.g.BGIv1.0;Lus10003395.g.BGIv1.0;Lus10003397.g.BGIv1.0;Lus10003384.g.BGIv1.0;Lus10003391.g.BGIv1.0;Lus10003401.g.BGIv1.0;Lus10003382.g.BGIv1.0;Lus10003388.g.BGIv1.0;Lus10003374.g.BGIv1.0;Lus10003373.g.BGIv1.0;Lus10003377.g.BGIv1.0;Lus10003396.g.BGIv1.0;Lus10003393.g.BGIv1.0;Lus10003380.g.BGIv1.0;Lus10003390.g.BGIv1.0;Lus…
TCONS_00098714	Lus10022227.g.BGIv1.0;Lus10022237.g.BGIv1.0;Lus10022247.g.BGIv1.0;Lus10022223.g.BGIv1.0;Lus10022245.g.BGIv1.0;Lus10022238.g.BGIv1.0;Lus10022249.g.BGIv1.0;Lus10022220.g.BGIv1.0;Lus10022225.g.BGIv1.0;Lus10022229.g.BGIv1.0;Lus10022228.g.BGIv1.0;Lus10022248.g.BGIv1.0;Lus10022236.g.BGIv1.0;Lus10022234.g.BGIv1.0;Lus10022252.g.BGIv1.0;Lus10022240.g.BGIv1.0;Lus10022231.g.BGIv1.0;Lus10022233.g.BGIv1.0;Lus…
TCONS_00284087	Lus10032741.g.BGIv1.0;Lus10032742.g.BGIv1.0;Lus10032738.g.BGIv1.0;Lus10032746.g.BGIv1.0;Lus10032743.g.BGIv1.0;Lus10032745.g.BGIv1.0;Lus10032740.g.BGIv1.0;Lus10032739.g.BGIv1.0;Lus10032744.g.BGIv1.0;Lus10032747.g.BGIv1.0
TCONS_00007698	Lus10011669.g.BGIv1.0;Lus10011670.g.BGIv1.0;Lus10011668.g.BGIv1.0;Lus10011672.g.BGIv1.0;Lus10011671.g.BGIv1.0;Lus10011667.g.BGIv1.0
TCONS_00242987	Lus10025929.g.BGIv1.0;Lus10025906.g.BGIv1.0;Lus10025925.g.BGIv1.0;Lus10025912.g.BGIv1.0;Lus10025890.g.BGIv1.0;Lus10025923.g.BGIv1.0;Lus10025921.g.BGIv1.0;Lus10025894.g.BGIv1.0;Lus10025914.g.BGIv1.0;Lus10025886.g.BGIv1.0;Lus10025927.g.BGIv1.0;Lus10025920.g.BGIv1.0;Lus10025926.g.BGIv1.0;Lus10025908.g.BGIv1.0;Lus10025928.g.BGIv1.0;Lus10025916.g.BGIv1.0;Lus10025893.g.BGIv1.0;Lus10025918.g.BGIv1.0;Lus…
TCONS_00282511	Lus10002532.g.BGIv1.0;Lus10002529.g.BGIv1.0;Lus10002533.g.BGIv1.0;Lus10002535.g.BGIv1.0;Lus10002538.g.BGIv1.0;Lus10002531.g.BGIv1.0;Lus10002536.g.BGIv1.0;Lus10002537.g.BGIv1.0;Lus10002540.g.BGIv1.0;Lus10002534.g.BGIv1.0;Lus10002530.g.BGIv1.0;Lus10002539.g.BGIv1.0
TCONS_00036016	Lus10006130.g.BGIv1.0;Lus10006132.g.BGIv1.0;Lus10006131.g.BGIv1.0
TCONS_00269524	Lus10002732.g.BGIv1.0;Lus10002728.g.BGIv1.0;Lus10002725.g.BGIv1.0;Lus10002726.g.BGIv1.0;Lus10002720.g.BGIv1.0;Lus10002722.g.BGIv1.0;Lus10002723.g.BGIv1.0;Lus10002729.g.BGIv1.0;Lus10002724.g.BGIv1.0;Lus10002727.g.BGIv1.0;Lus10002721.g.BGIv1.0;Lus10002730.g.BGIv1.0;Lus10002731.g.BGIv1.0
TCONS_00026467	Lus10039999.g.BGIv1.0;Lus10040000.g.BGIv1.0;Lus10039996.g.BGIv1.0;Lus10040002.g.BGIv1.0;Lus10040004.g.BGIv1.0;Lus10040001.g.BGIv1.0;Lus10040003.g.BGIv1.0;Lus10039997.g.BGIv1.0;Lus10039998.g.BGIv1.0;Lus10040005.g.BGIv1.0
TCONS_00256224	Lus10008150.g.BGIv1.0;Lus10008153.g.BGIv1.0;Lus10008151.g.BGIv1.0;Lus10008156.g.BGIv1.0;Lus10008154.g.BGIv1.0;Lus10008152.g.BGIv1.0
TCONS_00078572	Lus10019580.g.BGIv1.0;Lus10019577.g.BGIv1.0;Lus10019575.g.BGIv1.0;Lus10019579.g.BGIv1.0;Lus10019582.g.BGIv1.0;Lus10019581.g.BGIv1.0;Lus10019578.g.BGIv1.0;Lus10019576.g.BGIv1.0
TCONS_00262587	Lus10015954.g.BGIv1.0;Lus10015950.g.BGIv1.0;Lus10015951.g.BGIv1.0;Lus10015953.g.BGIv1.0;Lus10015952.g.BGIv1.0;Lus10015955.g.BGIv1.0
TCONS_00297386	Lus10026294.g.BGIv1.0;Lus10026288.g.BGIv1.0;Lus10026295.g.BGIv1.0;Lus10026286.g.BGIv1.0;Lus10026273.g.BGIv1.0;Lus10026282.g.BGIv1.0;Lus10026287.g.BGIv1.0;Lus10026277.g.BGIv1.0;Lus10026274.g.BGIv1.0;Lus10026292.g.BGIv1.0;Lus10026283.g.BGIv1.0;Lus10026278.g.BGIv1.0;Lus10026265.g.BGIv1.0;Lus10026251.g.BGIv1.0;Lus10026272.g.BGIv1.0;Lus10026290.g.BGIv1.0;Lus10026270.g.BGIv1.0;Lus10026249.g.BGIv1.0;Lus…
TCONS_00269652	Lus10007399.g.BGIv1.0;Lus10007405.g.BGIv1.0;Lus10007400.g.BGIv1.0;Lus10007404.g.BGIv1.0;Lus10007403.g.BGIv1.0;Lus10007406.g.BGIv1.0;Lus10007408.g.BGIv1.0;Lus10007401.g.BGIv1.0;Lus10007407.g.BGIv1.0;Lus10007402.g.BGIv1.0
TCONS_00078392	Lus10019587.g.BGIv1.0;Lus10019578.g.BGIv1.0;Lus10019576.g.BGIv1.0;Lus10019581.g.BGIv1.0;Lus10019579.g.BGIv1.0;Lus10019583.g.BGIv1.0;Lus10019586.g.BGIv1.0;Lus10019582.g.BGIv1.0;Lus10019584.g.BGIv1.0;Lus10019577.g.BGIv1.0;Lus10019585.g.BGIv1.0;Lus10019580.g.BGIv1.0
TCONS_00284379	Lus10032732.g.BGIv1.0;Lus10032729.g.BGIv1.0;Lus10032734.g.BGIv1.0;Lus10032727.g.BGIv1.0;Lus10032735.g.BGIv1.0;Lus10032724.g.BGIv1.0;Lus10032737.g.BGIv1.0;Lus10032736.g.BGIv1.0;Lus10032730.g.BGIv1.0;Lus10032725.g.BGIv1.0;Lus10032726.g.BGIv1.0;Lus10032728.g.BGIv1.0;Lus10032731.g.BGIv1.0
TCONS_00219862	Lus10033427.g.BGIv1.0;Lus10033432.g.BGIv1.0;Lus10033443.g.BGIv1.0;Lus10033434.g.BGIv1.0;Lus10033424.g.BGIv1.0;Lus10033435.g.BGIv1.0;Lus10033431.g.BGIv1.0;Lus10033440.g.BGIv1.0;Lus10033438.g.BGIv1.0;Lus10033439.g.BGIv1.0;Lus10033437.g.BGIv1.0;Lus10033428.g.BGIv1.0;Lus10033423.g.BGIv1.0;Lus10033430.g.BGIv1.0;Lus10033425.g.BGIv1.0;Lus10033429.g.BGIv1.0;Lus10033441.g.BGIv1.0;Lus10033436.g.BGIv1.0;Lus…
TCONS_00177712	Lus10013259.g.BGIv1.0;Lus10013267.g.BGIv1.0;Lus10013271.g.BGIv1.0;Lus10013246.g.BGIv1.0;Lus10013272.g.BGIv1.0;Lus10013263.g.BGIv1.0;Lus10013262.g.BGIv1.0;Lus10013247.g.BGIv1.0;Lus10013258.g.BGIv1.0;Lus10013251.g.BGIv1.0;Lus10013248.g.BGIv1.0;Lus10013275.g.BGIv1.0;Lus10013286.g.BGIv1.0;Lus10013256.g.BGIv1.0;Lus10013255.g.BGIv1.0;Lus10013270.g.BGIv1.0;Lus10013284.g.BGIv1.0;Lus10013253.g.BGIv1.0;Lus…
TCONS_00221925	Lus10002222.g.BGIv1.0;Lus10002225.g.BGIv1.0;Lus10002228.g.BGIv1.0;Lus10002219.g.BGIv1.0;Lus10002223.g.BGIv1.0;Lus10002220.g.BGIv1.0;Lus10002229.g.BGIv1.0;Lus10002227.g.BGIv1.0;Lus10002218.g.BGIv1.0;Lus10002221.g.BGIv1.0;Lus10002224.g.BGIv1.0;Lus10002226.g.BGIv1.0
TCONS_00155272	Lus10024758.g.BGIv1.0;Lus10024757.g.BGIv1.0;Lus10024766.g.BGIv1.0;Lus10024756.g.BGIv1.0;Lus10024765.g.BGIv1.0;Lus10024760.g.BGIv1.0;Lus10024759.g.BGIv1.0;Lus10024761.g.BGIv1.0;Lus10024752.g.BGIv1.0;Lus10024754.g.BGIv1.0;Lus10024767.g.BGIv1.0;Lus10024762.g.BGIv1.0;Lus10024755.g.BGIv1.0;Lus10024764.g.BGIv1.0;Lus10024763.g.BGIv1.0;Lus10024753.g.BGIv1.0
TCONS_00102417	Lus10005577.g.BGIv1.0;Lus10005587.g.BGIv1.0;Lus10005580.g.BGIv1.0;Lus10005581.g.BGIv1.0;Lus10005576.g.BGIv1.0;Lus10005592.g.BGIv1.0;Lus10005590.g.BGIv1.0;Lus10005571.g.BGIv1.0;Lus10005589.g.BGIv1.0;Lus10005578.g.BGIv1.0;Lus10005573.g.BGIv1.0;Lus10005582.g.BGIv1.0;Lus10005594.g.BGIv1.0;Lus10005579.g.BGIv1.0;Lus10005584.g.BGIv1.0;Lus10005585.g.BGIv1.0;Lus10005583.g.BGIv1.0;Lus10005588.g.BGIv1.0;Lus…
TCONS_00306283	Lus10001358.g.BGIv1.0;Lus10001357.g.BGIv1.0;Lus10001354.g.BGIv1.0;Lus10001356.g.BGIv1.0;Lus10001352.g.BGIv1.0;Lus10001353.g.BGIv1.0;Lus10001360.g.BGIv1.0;Lus10001355.g.BGIv1.0;Lus10001350.g.BGIv1.0;Lus10001362.g.BGIv1.0;Lus10001361.g.BGIv1.0;Lus10001359.g.BGIv1.0;Lus10001351.g.BGIv1.0;Lus10001349.g.BGIv1.0
TCONS_00028591	Lus10023510.g.BGIv1.0;Lus10023504.g.BGIv1.0;Lus10023518.g.BGIv1.0;Lus10023502.g.BGIv1.0;Lus10023524.g.BGIv1.0;Lus10023528.g.BGIv1.0;Lus10023515.g.BGIv1.0;Lus10023526.g.BGIv1.0;Lus10023530.g.BGIv1.0;Lus10023508.g.BGIv1.0;Lus10023525.g.BGIv1.0;Lus10023501.g.BGIv1.0;Lus10023498.g.BGIv1.0;Lus10023529.g.BGIv1.0;Lus10023496.g.BGIv1.0;Lus10023507.g.BGIv1.0;Lus10023523.g.BGIv1.0;Lus10023512.g.BGIv1.0;Lus…
TCONS_00296418	Lus10026396.g.BGIv1.0;Lus10026389.g.BGIv1.0;Lus10026365.g.BGIv1.0;Lus10026374.g.BGIv1.0;Lus10026367.g.BGIv1.0;Lus10026358.g.BGIv1.0;Lus10026390.g.BGIv1.0;Lus10026368.g.BGIv1.0;Lus10026386.g.BGIv1.0;Lus10026392.g.BGIv1.0;Lus10026391.g.BGIv1.0;Lus10026379.g.BGIv1.0;Lus10026363.g.BGIv1.0;Lus10026398.g.BGIv1.0;Lus10026388.g.BGIv1.0;Lus10026357.g.BGIv1.0;Lus10026375.g.BGIv1.0;Lus10026361.g.BGIv1.0;Lus…
TCONS_00211406	Lus10022546.g.BGIv1.0;Lus10022538.g.BGIv1.0;Lus10022545.g.BGIv1.0;Lus10022541.g.BGIv1.0;Lus10022539.g.BGIv1.0;Lus10022542.g.BGIv1.0;Lus10022544.g.BGIv1.0;Lus10022548.g.BGIv1.0;Lus10022537.g.BGIv1.0;Lus10022549.g.BGIv1.0;Lus10022547.g.BGIv1.0;Lus10022540.g.BGIv1.0
TCONS_00294240	Lus10022079.g.BGIv1.0;Lus10022074.g.BGIv1.0;Lus10022086.g.BGIv1.0;Lus10022076.g.BGIv1.0;Lus10022084.g.BGIv1.0;Lus10022081.g.BGIv1.0;Lus10022071.g.BGIv1.0;Lus10022080.g.BGIv1.0;Lus10022087.g.BGIv1.0;Lus10022073.g.BGIv1.0;Lus10022077.g.BGIv1.0;Lus10022083.g.BGIv1.0;Lus10022085.g.BGIv1.0;Lus10022078.g.BGIv1.0;Lus10022068.g.BGIv1.0;Lus10022070.g.BGIv1.0;Lus10022075.g.BGIv1.0;Lus10022072.g.BGIv1.0;Lus…
TCONS_00191323	Lus10029666.g.BGIv1.0;Lus10029653.g.BGIv1.0;Lus10029656.g.BGIv1.0;Lus10029663.g.BGIv1.0;Lus10029675.g.BGIv1.0;Lus10029673.g.BGIv1.0;Lus10029676.g.BGIv1.0;Lus10029660.g.BGIv1.0;Lus10029651.g.BGIv1.0;Lus10029672.g.BGIv1.0;Lus10029657.g.BGIv1.0;Lus10029667.g.BGIv1.0;Lus10029658.g.BGIv1.0;Lus10029659.g.BGIv1.0;Lus10029668.g.BGIv1.0;Lus10029674.g.BGIv1.0;Lus10029652.g.BGIv1.0;Lus10029669.g.BGIv1.0;Lus…
TCONS_00220039	Lus10033349.g.BGIv1.0;Lus10033365.g.BGIv1.0;Lus10033342.g.BGIv1.0;Lus10033341.g.BGIv1.0;Lus10033350.g.BGIv1.0;Lus10033364.g.BGIv1.0;Lus10033340.g.BGIv1.0;Lus10033344.g.BGIv1.0;Lus10033366.g.BGIv1.0;Lus10033338.g.BGIv1.0;Lus10033351.g.BGIv1.0;Lus10033357.g.BGIv1.0;Lus10033354.g.BGIv1.0;Lus10033361.g.BGIv1.0;Lus10033352.g.BGIv1.0;Lus10033360.g.BGIv1.0;Lus10033358.g.BGIv1.0;Lus10033345.g.BGIv1.0;Lus…
TCONS_00232482	Lus10001744.g.BGIv1.0;Lus10001731.g.BGIv1.0;Lus10001735.g.BGIv1.0;Lus10001748.g.BGIv1.0;Lus10001739.g.BGIv1.0;Lus10001730.g.BGIv1.0;Lus10001729.g.BGIv1.0;Lus10001734.g.BGIv1.0;Lus10001751.g.BGIv1.0;Lus10001740.g.BGIv1.0;Lus10001736.g.BGIv1.0;Lus10001742.g.BGIv1.0;Lus10001750.g.BGIv1.0;Lus10001752.g.BGIv1.0;Lus10001743.g.BGIv1.0;Lus10001733.g.BGIv1.0;Lus10001749.g.BGIv1.0;Lus10001737.g.BGIv1.0;Lus…
TCONS_00068966	Lus10012668.g.BGIv1.0;Lus10012674.g.BGIv1.0;Lus10012671.g.BGIv1.0;Lus10012669.g.BGIv1.0;Lus10012672.g.BGIv1.0;Lus10012673.g.BGIv1.0;Lus10012670.g.BGIv1.0
TCONS_00131369	Lus10007975.g.BGIv1.0;Lus10007960.g.BGIv1.0;Lus10007968.g.BGIv1.0;Lus10007948.g.BGIv1.0;Lus10007959.g.BGIv1.0;Lus10007953.g.BGIv1.0;Lus10007976.g.BGIv1.0;Lus10007971.g.BGIv1.0;Lus10007962.g.BGIv1.0;Lus10007966.g.BGIv1.0;Lus10007957.g.BGIv1.0;Lus10007958.g.BGIv1.0;Lus10007954.g.BGIv1.0;Lus10007947.g.BGIv1.0;Lus10007945.g.BGIv1.0;Lus10007972.g.BGIv1.0;Lus10007961.g.BGIv1.0;Lus10007974.g.BGIv1.0;Lus…
TCONS_00012427	Lus10002130.g.BGIv1.0;Lus10002129.g.BGIv1.0;Lus10002126.g.BGIv1.0;Lus10002124.g.BGIv1.0;Lus10002120.g.BGIv1.0;Lus10002119.g.BGIv1.0;Lus10002121.g.BGIv1.0;Lus10002122.g.BGIv1.0;Lus10002110.g.BGIv1.0;Lus10002113.g.BGIv1.0;Lus10002125.g.BGIv1.0;Lus10002127.g.BGIv1.0;Lus10002111.g.BGIv1.0;Lus10002112.g.BGIv1.0;Lus10002128.g.BGIv1.0;Lus10002114.g.BGIv1.0;Lus10002108.g.BGIv1.0;Lus10002131.g.BGIv1.0;Lus…
TCONS_00159862	Lus10039225.g.BGIv1.0;Lus10039228.g.BGIv1.0;Lus10039239.g.BGIv1.0;Lus10039213.g.BGIv1.0;Lus10039236.g.BGIv1.0;Lus10039229.g.BGIv1.0;Lus10039244.g.BGIv1.0;Lus10039214.g.BGIv1.0;Lus10039232.g.BGIv1.0;Lus10039238.g.BGIv1.0;Lus10039221.g.BGIv1.0;Lus10039231.g.BGIv1.0;Lus10039233.g.BGIv1.0;Lus10039223.g.BGIv1.0;Lus10039241.g.BGIv1.0;Lus10039234.g.BGIv1.0;Lus10039215.g.BGIv1.0;Lus10039242.g.BGIv1.0;Lus…
TCONS_00246595	Lus10026517.g.BGIv1.0;Lus10026539.g.BGIv1.0;Lus10026520.g.BGIv1.0;Lus10026543.g.BGIv1.0;Lus10026534.g.BGIv1.0;Lus10026532.g.BGIv1.0;Lus10026524.g.BGIv1.0;Lus10026526.g.BGIv1.0;Lus10026506.g.BGIv1.0;Lus10026525.g.BGIv1.0;Lus10026537.g.BGIv1.0;Lus10026518.g.BGIv1.0;Lus10026533.g.BGIv1.0;Lus10026522.g.BGIv1.0;Lus10026519.g.BGIv1.0;Lus10026535.g.BGIv1.0;Lus10026514.g.BGIv1.0;Lus10026515.g.BGIv1.0;Lus…
TCONS_00179473	Lus10030868.g.BGIv1.0;Lus10030870.g.BGIv1.0;Lus10030882.g.BGIv1.0;Lus10030902.g.BGIv1.0;Lus10030875.g.BGIv1.0;Lus10030879.g.BGIv1.0;Lus10030867.g.BGIv1.0;Lus10030898.g.BGIv1.0;Lus10030892.g.BGIv1.0;Lus10030878.g.BGIv1.0;Lus10030874.g.BGIv1.0;Lus10030901.g.BGIv1.0;Lus10030894.g.BGIv1.0;Lus10030883.g.BGIv1.0;Lus10030895.g.BGIv1.0;Lus10030872.g.BGIv1.0;Lus10030869.g.BGIv1.0;Lus10030876.g.BGIv1.0;Lus…
TCONS_00056082	Lus10016890.g.BGIv1.0;Lus10016888.g.BGIv1.0;Lus10016879.g.BGIv1.0;Lus10016893.g.BGIv1.0;Lus10016874.g.BGIv1.0;Lus10016884.g.BGIv1.0;Lus10016868.g.BGIv1.0;Lus10016862.g.BGIv1.0;Lus10016882.g.BGIv1.0;Lus10016892.g.BGIv1.0;Lus10016876.g.BGIv1.0;Lus10016870.g.BGIv1.0;Lus10016881.g.BGIv1.0;Lus10016864.g.BGIv1.0;Lus10016861.g.BGIv1.0;Lus10016885.g.BGIv1.0;Lus10016887.g.BGIv1.0;Lus10016867.g.BGIv1.0;Lus…
TCONS_00134021	Lus10032421.g.BGIv1.0;Lus10032403.g.BGIv1.0;Lus10032416.g.BGIv1.0;Lus10032410.g.BGIv1.0;Lus10032413.g.BGIv1.0;Lus10032425.g.BGIv1.0;Lus10032415.g.BGIv1.0;Lus10032419.g.BGIv1.0;Lus10032420.g.BGIv1.0;Lus10032429.g.BGIv1.0;Lus10032431.g.BGIv1.0;Lus10032412.g.BGIv1.0;Lus10032408.g.BGIv1.0;Lus10032428.g.BGIv1.0;Lus10032437.g.BGIv1.0;Lus10032422.g.BGIv1.0;Lus10032414.g.BGIv1.0;Lus10032424.g.BGIv1.0;Lus…
TCONS_00247998	Lus10013875.g.BGIv1.0;Lus10013897.g.BGIv1.0;Lus10013901.g.BGIv1.0;Lus10013892.g.BGIv1.0;Lus10013861.g.BGIv1.0;Lus10013890.g.BGIv1.0;Lus10013881.g.BGIv1.0;Lus10013878.g.BGIv1.0;Lus10013872.g.BGIv1.0;Lus10013866.g.BGIv1.0;Lus10013886.g.BGIv1.0;Lus10013880.g.BGIv1.0;Lus10013894.g.BGIv1.0;Lus10013874.g.BGIv1.0;Lus10013877.g.BGIv1.0;Lus10013871.g.BGIv1.0;Lus10013887.g.BGIv1.0;Lus10013867.g.BGIv1.0;Lus…
TCONS_00197812	Lus10035017.g.BGIv1.0;Lus10035033.g.BGIv1.0;Lus10035024.g.BGIv1.0;Lus10035011.g.BGIv1.0;Lus10035025.g.BGIv1.0;Lus10035020.g.BGIv1.0;Lus10035042.g.BGIv1.0;Lus10035044.g.BGIv1.0;Lus10035009.g.BGIv1.0;Lus10035039.g.BGIv1.0;Lus10035014.g.BGIv1.0;Lus10035022.g.BGIv1.0;Lus10035016.g.BGIv1.0;Lus10035037.g.BGIv1.0;Lus10035036.g.BGIv1.0;Lus10035045.g.BGIv1.0;Lus10035041.g.BGIv1.0;Lus10035026.g.BGIv1.0;Lus…
TCONS_00237946	Lus10014739.g.BGIv1.0;Lus10014737.g.BGIv1.0;Lus10014732.g.BGIv1.0;Lus10014729.g.BGIv1.0;Lus10014748.g.BGIv1.0;Lus10014757.g.BGIv1.0;Lus10014754.g.BGIv1.0;Lus10014733.g.BGIv1.0;Lus10014725.g.BGIv1.0;Lus10014734.g.BGIv1.0;Lus10014731.g.BGIv1.0;Lus10014727.g.BGIv1.0;Lus10014742.g.BGIv1.0;Lus10014735.g.BGIv1.0;Lus10014752.g.BGIv1.0;Lus10014723.g.BGIv1.0;Lus10014750.g.BGIv1.0;Lus10014756.g.BGIv1.0;Lus…
TCONS_00186376	Lus10004516.g.BGIv1.0;Lus10004519.g.BGIv1.0;Lus10004517.g.BGIv1.0;Lus10004515.g.BGIv1.0;Lus10004531.g.BGIv1.0;Lus10004527.g.BGIv1.0;Lus10004513.g.BGIv1.0;Lus10004512.g.BGIv1.0;Lus10004514.g.BGIv1.0;Lus10004510.g.BGIv1.0;Lus10004520.g.BGIv1.0;Lus10004521.g.BGIv1.0;Lus10004530.g.BGIv1.0;Lus10004526.g.BGIv1.0;Lus10004511.g.BGIv1.0;Lus10004528.g.BGIv1.0;Lus10004518.g.BGIv1.0;Lus10004522.g.BGIv1.0;Lus…
TCONS_00099121	Lus10002295.g.BGIv1.0;Lus10002276.g.BGIv1.0;Lus10002290.g.BGIv1.0;Lus10002293.g.BGIv1.0;Lus10002299.g.BGIv1.0;Lus10002279.g.BGIv1.0;Lus10002278.g.BGIv1.0;Lus10002294.g.BGIv1.0;Lus10002281.g.BGIv1.0;Lus10002280.g.BGIv1.0;Lus10002275.g.BGIv1.0;Lus10002283.g.BGIv1.0;Lus10002286.g.BGIv1.0;Lus10002292.g.BGIv1.0;Lus10002291.g.BGIv1.0;Lus10002298.g.BGIv1.0;Lus10002277.g.BGIv1.0;Lus10002296.g.BGIv1.0;Lus…
TCONS_00244572	Lus10008452.g.BGIv1.0;Lus10008439.g.BGIv1.0;Lus10008445.g.BGIv1.0;Lus10008437.g.BGIv1.0;Lus10008436.g.BGIv1.0;Lus10008449.g.BGIv1.0;Lus10008441.g.BGIv1.0;Lus10008447.g.BGIv1.0;Lus10008438.g.BGIv1.0;Lus10008444.g.BGIv1.0;Lus10008450.g.BGIv1.0;Lus10008442.g.BGIv1.0;Lus10008443.g.BGIv1.0;Lus10008454.g.BGIv1.0;Lus10008453.g.BGIv1.0;Lus10008448.g.BGIv1.0;Lus10008440.g.BGIv1.0;Lus10008451.g.BGIv1.0
TCONS_00226247	Lus10016306.g.BGIv1.0;Lus10016307.g.BGIv1.0;Lus10016308.g.BGIv1.0;Lus10016305.g.BGIv1.0;Lus10016303.g.BGIv1.0;Lus10016309.g.BGIv1.0;Lus10016304.g.BGIv1.0
TCONS_00239282	Lus10022743.g.BGIv1.0;Lus10022744.g.BGIv1.0;Lus10022731.g.BGIv1.0;Lus10022704.g.BGIv1.0;Lus10022724.g.BGIv1.0;Lus10022739.g.BGIv1.0;Lus10022741.g.BGIv1.0;Lus10022702.g.BGIv1.0;Lus10022720.g.BGIv1.0;Lus10022742.g.BGIv1.0;Lus10022727.g.BGIv1.0;Lus10022719.g.BGIv1.0;Lus10022730.g.BGIv1.0;Lus10022738.g.BGIv1.0;Lus10022718.g.BGIv1.0;Lus10022717.g.BGIv1.0;Lus10022729.g.BGIv1.0;Lus10022715.g.BGIv1.0;Lus…
TCONS_00036467	Lus10032846.g.BGIv1.0;Lus10032842.g.BGIv1.0;Lus10032837.g.BGIv1.0;Lus10032835.g.BGIv1.0;Lus10032834.g.BGIv1.0;Lus10032840.g.BGIv1.0;Lus10032838.g.BGIv1.0;Lus10032845.g.BGIv1.0;Lus10032839.g.BGIv1.0;Lus10032843.g.BGIv1.0;Lus10032841.g.BGIv1.0;Lus10032844.g.BGIv1.0;Lus10032836.g.BGIv1.0
TCONS_00256144	Lus10012490.g.BGIv1.0;Lus10012488.g.BGIv1.0;Lus10012486.g.BGIv1.0;Lus10012489.g.BGIv1.0
TCONS_00285493	Lus10002103.g.BGIv1.0;Lus10002101.g.BGIv1.0;Lus10002102.g.BGIv1.0;Lus10002104.g.BGIv1.0;Lus10002100.g.BGIv1.0;Lus10002099.g.BGIv1.0
TCONS_00016318	Lus10021175.g.BGIv1.0;Lus10021173.g.BGIv1.0;Lus10021172.g.BGIv1.0;Lus10021181.g.BGIv1.0;Lus10021187.g.BGIv1.0;Lus10021174.g.BGIv1.0;Lus10021178.g.BGIv1.0;Lus10021185.g.BGIv1.0;Lus10021183.g.BGIv1.0;Lus10021176.g.BGIv1.0;Lus10021184.g.BGIv1.0;Lus10021171.g.BGIv1.0;Lus10021180.g.BGIv1.0;Lus10021182.g.BGIv1.0;Lus10021170.g.BGIv1.0;Lus10021179.g.BGIv1.0;Lus10021186.g.BGIv1.0;Lus10021177.g.BGIv1.0
TCONS_00138769	Lus10008474.g.BGIv1.0;Lus10008468.g.BGIv1.0;Lus10008469.g.BGIv1.0;Lus10008467.g.BGIv1.0;Lus10008471.g.BGIv1.0;Lus10008470.g.BGIv1.0;Lus10008473.g.BGIv1.0;Lus10008466.g.BGIv1.0;Lus10008472.g.BGIv1.0
TCONS_00108483	Lus10043350.g.BGIv1.0;Lus10043354.g.BGIv1.0;Lus10043342.g.BGIv1.0;Lus10043360.g.BGIv1.0;Lus10043361.g.BGIv1.0;Lus10043322.g.BGIv1.0;Lus10043345.g.BGIv1.0;Lus10043358.g.BGIv1.0;Lus10043325.g.BGIv1.0;Lus10043355.g.BGIv1.0;Lus10043337.g.BGIv1.0;Lus10043344.g.BGIv1.0;Lus10043328.g.BGIv1.0;Lus10043320.g.BGIv1.0;Lus10043362.g.BGIv1.0;Lus10043349.g.BGIv1.0;Lus10043340.g.BGIv1.0;Lus10043330.g.BGIv1.0;Lus…
TCONS_00174080	Lus10029264.g.BGIv1.0;Lus10029250.g.BGIv1.0;Lus10029261.g.BGIv1.0;Lus10029259.g.BGIv1.0;Lus10029249.g.BGIv1.0;Lus10029263.g.BGIv1.0;Lus10029248.g.BGIv1.0;Lus10029252.g.BGIv1.0;Lus10029256.g.BGIv1.0;Lus10029255.g.BGIv1.0;Lus10029262.g.BGIv1.0;Lus10029253.g.BGIv1.0;Lus10029267.g.BGIv1.0;Lus10029258.g.BGIv1.0;Lus10029257.g.BGIv1.0;Lus10029247.g.BGIv1.0;Lus10029260.g.BGIv1.0;Lus10029269.g.BGIv1.0;Lus…
TCONS_00204123	Lus10025391.g.BGIv1.0;Lus10025410.g.BGIv1.0;Lus10025393.g.BGIv1.0;Lus10025395.g.BGIv1.0;Lus10025414.g.BGIv1.0;Lus10025405.g.BGIv1.0;Lus10025411.g.BGIv1.0;Lus10025407.g.BGIv1.0;Lus10025398.g.BGIv1.0;Lus10025396.g.BGIv1.0;Lus10025394.g.BGIv1.0;Lus10025416.g.BGIv1.0;Lus10025404.g.BGIv1.0;Lus10025387.g.BGIv1.0;Lus10025399.g.BGIv1.0;Lus10025403.g.BGIv1.0;Lus10025406.g.BGIv1.0;Lus10025392.g.BGIv1.0;Lus…
TCONS_00143385	Lus10020751.g.BGIv1.0;Lus10020793.g.BGIv1.0;Lus10020774.g.BGIv1.0;Lus10020760.g.BGIv1.0;Lus10020761.g.BGIv1.0;Lus10020765.g.BGIv1.0;Lus10020788.g.BGIv1.0;Lus10020754.g.BGIv1.0;Lus10020792.g.BGIv1.0;Lus10020779.g.BGIv1.0;Lus10020757.g.BGIv1.0;Lus10020772.g.BGIv1.0;Lus10020787.g.BGIv1.0;Lus10020781.g.BGIv1.0;Lus10020766.g.BGIv1.0;Lus10020785.g.BGIv1.0;Lus10020795.g.BGIv1.0;Lus10020759.g.BGIv1.0;Lus…
TCONS_00190943	Lus10029633.g.BGIv1.0;Lus10029640.g.BGIv1.0;Lus10029624.g.BGIv1.0;Lus10029621.g.BGIv1.0;Lus10029628.g.BGIv1.0;Lus10029635.g.BGIv1.0;Lus10029623.g.BGIv1.0;Lus10029642.g.BGIv1.0;Lus10029613.g.BGIv1.0;Lus10029620.g.BGIv1.0;Lus10029625.g.BGIv1.0;Lus10029634.g.BGIv1.0;Lus10029612.g.BGIv1.0;Lus10029618.g.BGIv1.0;Lus10029631.g.BGIv1.0;Lus10029630.g.BGIv1.0;Lus10029636.g.BGIv1.0;Lus10029608.g.BGIv1.0;Lus…
TCONS_00210352	Lus10035537.g.BGIv1.0;Lus10035522.g.BGIv1.0;Lus10035539.g.BGIv1.0;Lus10035524.g.BGIv1.0;Lus10035520.g.BGIv1.0;Lus10035533.g.BGIv1.0;Lus10035545.g.BGIv1.0;Lus10035526.g.BGIv1.0;Lus10035535.g.BGIv1.0;Lus10035513.g.BGIv1.0;Lus10035516.g.BGIv1.0;Lus10035534.g.BGIv1.0;Lus10035525.g.BGIv1.0;Lus10035527.g.BGIv1.0;Lus10035518.g.BGIv1.0;Lus10035544.g.BGIv1.0;Lus10035547.g.BGIv1.0;Lus10035515.g.BGIv1.0;Lus…
TCONS_00278016	Lus10007082.g.BGIv1.0;Lus10007099.g.BGIv1.0;Lus10007081.g.BGIv1.0;Lus10007089.g.BGIv1.0;Lus10007096.g.BGIv1.0;Lus10007071.g.BGIv1.0;Lus10007070.g.BGIv1.0;Lus10007093.g.BGIv1.0;Lus10007084.g.BGIv1.0;Lus10007097.g.BGIv1.0;Lus10007076.g.BGIv1.0;Lus10007106.g.BGIv1.0;Lus10007077.g.BGIv1.0;Lus10007101.g.BGIv1.0;Lus10007087.g.BGIv1.0;Lus10007095.g.BGIv1.0;Lus10007086.g.BGIv1.0;Lus10007072.g.BGIv1.0;Lus…
TCONS_00159372	Lus10039326.g.BGIv1.0;Lus10039349.g.BGIv1.0;Lus10039327.g.BGIv1.0;Lus10039331.g.BGIv1.0;Lus10039329.g.BGIv1.0;Lus10039336.g.BGIv1.0;Lus10039344.g.BGIv1.0;Lus10039348.g.BGIv1.0;Lus10039346.g.BGIv1.0;Lus10039334.g.BGIv1.0;Lus10039340.g.BGIv1.0;Lus10039347.g.BGIv1.0;Lus10039333.g.BGIv1.0;Lus10039335.g.BGIv1.0;Lus10039350.g.BGIv1.0;Lus10039341.g.BGIv1.0;Lus10039345.g.BGIv1.0;Lus10039352.g.BGIv1.0;Lus…
TCONS_00008931	Lus10019377.g.BGIv1.0;Lus10019370.g.BGIv1.0;Lus10019369.g.BGIv1.0;Lus10019376.g.BGIv1.0;Lus10019374.g.BGIv1.0;Lus10019375.g.BGIv1.0;Lus10019373.g.BGIv1.0;Lus10019372.g.BGIv1.0;Lus10019371.g.BGIv1.0
TCONS_00308038	Lus10016243.g.BGIv1.0;Lus10016241.g.BGIv1.0;Lus10016242.g.BGIv1.0;Lus10016226.g.BGIv1.0;Lus10016237.g.BGIv1.0;Lus10016221.g.BGIv1.0;Lus10016239.g.BGIv1.0;Lus10016220.g.BGIv1.0;Lus10016236.g.BGIv1.0;Lus10016229.g.BGIv1.0;Lus10016240.g.BGIv1.0;Lus10016225.g.BGIv1.0;Lus10016219.g.BGIv1.0;Lus10016232.g.BGIv1.0;Lus10016222.g.BGIv1.0;Lus10016228.g.BGIv1.0;Lus10016238.g.BGIv1.0;Lus10016235.g.BGIv1.0;Lus…
TCONS_00140310	Lus10001508.g.BGIv1.0;Lus10001519.g.BGIv1.0;Lus10001523.g.BGIv1.0;Lus10001515.g.BGIv1.0;Lus10001514.g.BGIv1.0;Lus10001517.g.BGIv1.0;Lus10001521.g.BGIv1.0;Lus10001510.g.BGIv1.0;Lus10001511.g.BGIv1.0;Lus10001505.g.BGIv1.0;Lus10001507.g.BGIv1.0;Lus10001518.g.BGIv1.0;Lus10001522.g.BGIv1.0;Lus10001524.g.BGIv1.0;Lus10001512.g.BGIv1.0;Lus10001525.g.BGIv1.0;Lus10001506.g.BGIv1.0;Lus10001516.g.BGIv1.0;Lus…
TCONS_00271170	Lus10002507.g.BGIv1.0;Lus10002505.g.BGIv1.0;Lus10002503.g.BGIv1.0;Lus10002502.g.BGIv1.0;Lus10002504.g.BGIv1.0;Lus10002509.g.BGIv1.0;Lus10002508.g.BGIv1.0;Lus10002506.g.BGIv1.0
TCONS_00056392	Lus10016854.g.BGIv1.0;Lus10016880.g.BGIv1.0;Lus10016877.g.BGIv1.0;Lus10016863.g.BGIv1.0;Lus10016871.g.BGIv1.0;Lus10016878.g.BGIv1.0;Lus10016875.g.BGIv1.0;Lus10016883.g.BGIv1.0;Lus10016851.g.BGIv1.0;Lus10016873.g.BGIv1.0;Lus10016860.g.BGIv1.0;Lus10016859.g.BGIv1.0;Lus10016852.g.BGIv1.0;Lus10016869.g.BGIv1.0;Lus10016872.g.BGIv1.0;Lus10016857.g.BGIv1.0;Lus10016885.g.BGIv1.0;Lus10016867.g.BGIv1.0;Lus…
TCONS_00281273	Lus10022877.g.BGIv1.0;Lus10022888.g.BGIv1.0;Lus10022885.g.BGIv1.0;Lus10022882.g.BGIv1.0;Lus10022868.g.BGIv1.0;Lus10022859.g.BGIv1.0;Lus10022886.g.BGIv1.0;Lus10022854.g.BGIv1.0;Lus10022887.g.BGIv1.0;Lus10022858.g.BGIv1.0;Lus10022866.g.BGIv1.0;Lus10022869.g.BGIv1.0;Lus10022873.g.BGIv1.0;Lus10022856.g.BGIv1.0;Lus10022875.g.BGIv1.0;Lus10022864.g.BGIv1.0;Lus10022879.g.BGIv1.0;Lus10022876.g.BGIv1.0;Lus…
TCONS_00083311	Lus10037821.g.BGIv1.0;Lus10037811.g.BGIv1.0;Lus10037823.g.BGIv1.0;Lus10037822.g.BGIv1.0;Lus10037828.g.BGIv1.0;Lus10037812.g.BGIv1.0;Lus10037813.g.BGIv1.0;Lus10037833.g.BGIv1.0;Lus10037817.g.BGIv1.0;Lus10037818.g.BGIv1.0;Lus10037824.g.BGIv1.0;Lus10037829.g.BGIv1.0;Lus10037830.g.BGIv1.0;Lus10037819.g.BGIv1.0;Lus10037820.g.BGIv1.0;Lus10037831.g.BGIv1.0;Lus10037814.g.BGIv1.0;Lus10037827.g.BGIv1.0;Lus…
TCONS_00181023	Lus10029128.g.BGIv1.0;Lus10029159.g.BGIv1.0;Lus10029168.g.BGIv1.0;Lus10029131.g.BGIv1.0;Lus10029148.g.BGIv1.0;Lus10029152.g.BGIv1.0;Lus10029156.g.BGIv1.0;Lus10029151.g.BGIv1.0;Lus10029141.g.BGIv1.0;Lus10029147.g.BGIv1.0;Lus10029138.g.BGIv1.0;Lus10029140.g.BGIv1.0;Lus10029130.g.BGIv1.0;Lus10029129.g.BGIv1.0;Lus10029167.g.BGIv1.0;Lus10029162.g.BGIv1.0;Lus10029136.g.BGIv1.0;Lus10029165.g.BGIv1.0;Lus…
TCONS_00070148	Lus10009670.g.BGIv1.0;Lus10009671.g.BGIv1.0;Lus10009669.g.BGIv1.0;Lus10009677.g.BGIv1.0;Lus10009667.g.BGIv1.0;Lus10009661.g.BGIv1.0;Lus10009673.g.BGIv1.0;Lus10009672.g.BGIv1.0;Lus10009656.g.BGIv1.0;Lus10009676.g.BGIv1.0;Lus10009657.g.BGIv1.0;Lus10009663.g.BGIv1.0;Lus10009683.g.BGIv1.0;Lus10009679.g.BGIv1.0;Lus10009674.g.BGIv1.0;Lus10009681.g.BGIv1.0;Lus10009682.g.BGIv1.0;Lus10009684.g.BGIv1.0;Lus…
TCONS_00282162	Lus10001769.g.BGIv1.0;Lus10001770.g.BGIv1.0;Lus10001771.g.BGIv1.0
TCONS_00253891	Lus10026851.g.BGIv1.0;Lus10026870.g.BGIv1.0;Lus10026872.g.BGIv1.0;Lus10026859.g.BGIv1.0;Lus10026856.g.BGIv1.0;Lus10026857.g.BGIv1.0;Lus10026879.g.BGIv1.0;Lus10026863.g.BGIv1.0;Lus10026860.g.BGIv1.0;Lus10026850.g.BGIv1.0;Lus10026871.g.BGIv1.0;Lus10026862.g.BGIv1.0;Lus10026853.g.BGIv1.0;Lus10026865.g.BGIv1.0;Lus10026849.g.BGIv1.0;Lus10026852.g.BGIv1.0;Lus10026848.g.BGIv1.0;Lus10026868.g.BGIv1.0;Lus…
TCONS_00174529	Lus10026821.g.BGIv1.0;Lus10026823.g.BGIv1.0;Lus10026825.g.BGIv1.0;Lus10026818.g.BGIv1.0;Lus10026816.g.BGIv1.0;Lus10026815.g.BGIv1.0;Lus10026814.g.BGIv1.0;Lus10026819.g.BGIv1.0;Lus10026824.g.BGIv1.0;Lus10026817.g.BGIv1.0
TCONS_00049186	Lus10014861.g.BGIv1.0;Lus10014858.g.BGIv1.0;Lus10014869.g.BGIv1.0;Lus10014865.g.BGIv1.0;Lus10014871.g.BGIv1.0;Lus10014859.g.BGIv1.0;Lus10014866.g.BGIv1.0;Lus10014862.g.BGIv1.0;Lus10014863.g.BGIv1.0;Lus10014868.g.BGIv1.0;Lus10014864.g.BGIv1.0;Lus10014867.g.BGIv1.0;Lus10014857.g.BGIv1.0;Lus10014860.g.BGIv1.0;Lus10014870.g.BGIv1.0;Lus10014872.g.BGIv1.0
TCONS_00048966	Lus10014854.g.BGIv1.0;Lus10014852.g.BGIv1.0;Lus10014855.g.BGIv1.0;Lus10014856.g.BGIv1.0;Lus10014853.g.BGIv1.0
TCONS_00238270	Lus10000764.g.BGIv1.0;Lus10000765.g.BGIv1.0;Lus10000763.g.BGIv1.0;Lus10000766.g.BGIv1.0;Lus10000769.g.BGIv1.0;Lus10000767.g.BGIv1.0;Lus10000768.g.BGIv1.0
TCONS_00174519	Lus10026806.g.BGIv1.0;Lus10026802.g.BGIv1.0;Lus10026794.g.BGIv1.0;Lus10026788.g.BGIv1.0;Lus10026798.g.BGIv1.0;Lus10026789.g.BGIv1.0;Lus10026790.g.BGIv1.0;Lus10026792.g.BGIv1.0;Lus10026796.g.BGIv1.0;Lus10026800.g.BGIv1.0;Lus10026791.g.BGIv1.0;Lus10026795.g.BGIv1.0;Lus10026787.g.BGIv1.0;Lus10026803.g.BGIv1.0;Lus10026804.g.BGIv1.0;Lus10026807.g.BGIv1.0;Lus10026786.g.BGIv1.0;Lus10026801.g.BGIv1.0;Lus…
TCONS_00231801	Lus10029456.g.BGIv1.0;Lus10029441.g.BGIv1.0;Lus10029443.g.BGIv1.0;Lus10029460.g.BGIv1.0;Lus10029445.g.BGIv1.0;Lus10029447.g.BGIv1.0;Lus10029442.g.BGIv1.0;Lus10029458.g.BGIv1.0;Lus10029467.g.BGIv1.0;Lus10029440.g.BGIv1.0;Lus10029451.g.BGIv1.0;Lus10029444.g.BGIv1.0;Lus10029464.g.BGIv1.0;Lus10029461.g.BGIv1.0;Lus10029457.g.BGIv1.0;Lus10029453.g.BGIv1.0;Lus10029452.g.BGIv1.0;Lus10029450.g.BGIv1.0;Lus…
TCONS_00269544	Lus10002726.g.BGIv1.0;Lus10002720.g.BGIv1.0;Lus10002722.g.BGIv1.0;Lus10002732.g.BGIv1.0;Lus10002728.g.BGIv1.0;Lus10002725.g.BGIv1.0;Lus10002727.g.BGIv1.0;Lus10002721.g.BGIv1.0;Lus10002731.g.BGIv1.0;Lus10002730.g.BGIv1.0;Lus10002723.g.BGIv1.0;Lus10002729.g.BGIv1.0;Lus10002724.g.BGIv1.0
TCONS_00170298	Lus10017906.g.BGIv1.0;Lus10017879.g.BGIv1.0;Lus10017900.g.BGIv1.0;Lus10017883.g.BGIv1.0;Lus10017902.g.BGIv1.0;Lus10017907.g.BGIv1.0;Lus10017905.g.BGIv1.0;Lus10017893.g.BGIv1.0;Lus10017878.g.BGIv1.0;Lus10017875.g.BGIv1.0;Lus10017881.g.BGIv1.0;Lus10017903.g.BGIv1.0;Lus10017877.g.BGIv1.0;Lus10017894.g.BGIv1.0;Lus10017885.g.BGIv1.0;Lus10017896.g.BGIv1.0;Lus10017897.g.BGIv1.0;Lus10017891.g.BGIv1.0;Lus…
TCONS_00066524	Lus10010009.g.BGIv1.0;Lus10010015.g.BGIv1.0;Lus10009996.g.BGIv1.0;Lus10009994.g.BGIv1.0;Lus10010019.g.BGIv1.0;Lus10010004.g.BGIv1.0;Lus10010011.g.BGIv1.0;Lus10009999.g.BGIv1.0;Lus10010007.g.BGIv1.0;Lus10010013.g.BGIv1.0;Lus10010014.g.BGIv1.0;Lus10010003.g.BGIv1.0;Lus10010010.g.BGIv1.0;Lus10009997.g.BGIv1.0;Lus10010018.g.BGIv1.0;Lus10010005.g.BGIv1.0;Lus10010023.g.BGIv1.0;Lus10010025.g.BGIv1.0;Lus…
TCONS_00305132	Lus10030633.g.BGIv1.0;Lus10030630.g.BGIv1.0;Lus10030595.g.BGIv1.0;Lus10030603.g.BGIv1.0;Lus10030623.g.BGIv1.0;Lus10030593.g.BGIv1.0;Lus10030592.g.BGIv1.0;Lus10030610.g.BGIv1.0;Lus10030606.g.BGIv1.0;Lus10030608.g.BGIv1.0;Lus10030619.g.BGIv1.0;Lus10030615.g.BGIv1.0;Lus10030617.g.BGIv1.0;Lus10030609.g.BGIv1.0;Lus10030616.g.BGIv1.0;Lus10030622.g.BGIv1.0;Lus10030624.g.BGIv1.0;Lus10030597.g.BGIv1.0;Lus…
TCONS_00157026	Lus10023061.g.BGIv1.0;Lus10023034.g.BGIv1.0;Lus10023042.g.BGIv1.0;Lus10023037.g.BGIv1.0;Lus10023053.g.BGIv1.0;Lus10023054.g.BGIv1.0;Lus10023040.g.BGIv1.0;Lus10023044.g.BGIv1.0;Lus10023047.g.BGIv1.0;Lus10023049.g.BGIv1.0;Lus10023046.g.BGIv1.0;Lus10023056.g.BGIv1.0;Lus10023062.g.BGIv1.0;Lus10023059.g.BGIv1.0;Lus10023036.g.BGIv1.0;Lus10023051.g.BGIv1.0;Lus10023048.g.BGIv1.0;Lus10023055.g.BGIv1.0;Lus…
TCONS_00227299	Lus10008128.g.BGIv1.0;Lus10008141.g.BGIv1.0;Lus10008125.g.BGIv1.0;Lus10008131.g.BGIv1.0;Lus10008118.g.BGIv1.0;Lus10008136.g.BGIv1.0;Lus10008123.g.BGIv1.0;Lus10008142.g.BGIv1.0;Lus10008137.g.BGIv1.0;Lus10008140.g.BGIv1.0;Lus10008122.g.BGIv1.0;Lus10008120.g.BGIv1.0;Lus10008121.g.BGIv1.0;Lus10008139.g.BGIv1.0;Lus10008130.g.BGIv1.0;Lus10008132.g.BGIv1.0;Lus10008134.g.BGIv1.0;Lus10008124.g.BGIv1.0;Lus…
TCONS_00040937	Lus10001447.g.BGIv1.0;Lus10001453.g.BGIv1.0;Lus10001452.g.BGIv1.0;Lus10001463.g.BGIv1.0;Lus10001458.g.BGIv1.0;Lus10001466.g.BGIv1.0;Lus10001465.g.BGIv1.0;Lus10001469.g.BGIv1.0;Lus10001461.g.BGIv1.0;Lus10001448.g.BGIv1.0;Lus10001456.g.BGIv1.0;Lus10001459.g.BGIv1.0;Lus10001468.g.BGIv1.0;Lus10001457.g.BGIv1.0;Lus10001449.g.BGIv1.0;Lus10001470.g.BGIv1.0;Lus10001455.g.BGIv1.0;Lus10001451.g.BGIv1.0;Lus…
TCONS_00195719	Lus10004838.g.BGIv1.0;Lus10004836.g.BGIv1.0;Lus10004822.g.BGIv1.0;Lus10004811.g.BGIv1.0;Lus10004812.g.BGIv1.0;Lus10004831.g.BGIv1.0;Lus10004818.g.BGIv1.0;Lus10004810.g.BGIv1.0;Lus10004808.g.BGIv1.0;Lus10004828.g.BGIv1.0;Lus10004809.g.BGIv1.0;Lus10004834.g.BGIv1.0;Lus10004813.g.BGIv1.0;Lus10004832.g.BGIv1.0;Lus10004817.g.BGIv1.0;Lus10004814.g.BGIv1.0;Lus10004820.g.BGIv1.0;Lus10004825.g.BGIv1.0;Lus…
TCONS_00172349	Lus10023008.g.BGIv1.0;Lus10023007.g.BGIv1.0;Lus10022999.g.BGIv1.0;Lus10023005.g.BGIv1.0;Lus10023009.g.BGIv1.0;Lus10023010.g.BGIv1.0;Lus10022994.g.BGIv1.0;Lus10022995.g.BGIv1.0;Lus10022989.g.BGIv1.0;Lus10022991.g.BGIv1.0;Lus10023004.g.BGIv1.0;Lus10022986.g.BGIv1.0;Lus10022987.g.BGIv1.0;Lus10022988.g.BGIv1.0;Lus10022998.g.BGIv1.0;Lus10022996.g.BGIv1.0;Lus10023000.g.BGIv1.0;Lus10023003.g.BGIv1.0;Lus…
TCONS_00035579	Lus10017535.g.BGIv1.0;Lus10017520.g.BGIv1.0;Lus10017549.g.BGIv1.0;Lus10017547.g.BGIv1.0;Lus10017548.g.BGIv1.0;Lus10017526.g.BGIv1.0;Lus10017521.g.BGIv1.0;Lus10017525.g.BGIv1.0;Lus10017536.g.BGIv1.0;Lus10017531.g.BGIv1.0;Lus10017539.g.BGIv1.0;Lus10017534.g.BGIv1.0;Lus10017527.g.BGIv1.0;Lus10017537.g.BGIv1.0;Lus10017523.g.BGIv1.0;Lus10017529.g.BGIv1.0;Lus10017533.g.BGIv1.0;Lus10017540.g.BGIv1.0;Lus…
TCONS_00229388	Lus10028855.g.BGIv1.0;Lus10028847.g.BGIv1.0;Lus10028841.g.BGIv1.0;Lus10028854.g.BGIv1.0;Lus10028835.g.BGIv1.0;Lus10028810.g.BGIv1.0;Lus10028836.g.BGIv1.0;Lus10028812.g.BGIv1.0;Lus10028839.g.BGIv1.0;Lus10028817.g.BGIv1.0;Lus10028813.g.BGIv1.0;Lus10028853.g.BGIv1.0;Lus10028844.g.BGIv1.0;Lus10028850.g.BGIv1.0;Lus10028815.g.BGIv1.0;Lus10028822.g.BGIv1.0;Lus10028849.g.BGIv1.0;Lus10028842.g.BGIv1.0;Lus…
TCONS_00091812	Lus10001843.g.BGIv1.0;Lus10001840.g.BGIv1.0;Lus10001845.g.BGIv1.0;Lus10001841.g.BGIv1.0;Lus10001837.g.BGIv1.0;Lus10001838.g.BGIv1.0;Lus10001842.g.BGIv1.0;Lus10001839.g.BGIv1.0;Lus10001834.g.BGIv1.0;Lus10001836.g.BGIv1.0;Lus10001844.g.BGIv1.0;Lus10001835.g.BGIv1.0
TCONS_00155690	Lus10000443.g.BGIv1.0;Lus10000440.g.BGIv1.0;Lus10000442.g.BGIv1.0;Lus10000441.g.BGIv1.0
TCONS_00060213	Lus10040530.g.BGIv1.0;Lus10040519.g.BGIv1.0;Lus10040527.g.BGIv1.0;Lus10040517.g.BGIv1.0;Lus10040528.g.BGIv1.0;Lus10040523.g.BGIv1.0;Lus10040514.g.BGIv1.0;Lus10040531.g.BGIv1.0;Lus10040533.g.BGIv1.0;Lus10040529.g.BGIv1.0;Lus10040516.g.BGIv1.0;Lus10040515.g.BGIv1.0;Lus10040518.g.BGIv1.0;Lus10040521.g.BGIv1.0;Lus10040524.g.BGIv1.0;Lus10040532.g.BGIv1.0;Lus10040513.g.BGIv1.0;Lus10040526.g.BGIv1.0;Lus…
TCONS_00226700	Lus10008358.g.BGIv1.0;Lus10008341.g.BGIv1.0;Lus10008345.g.BGIv1.0;Lus10008344.g.BGIv1.0;Lus10008349.g.BGIv1.0;Lus10008339.g.BGIv1.0;Lus10008347.g.BGIv1.0;Lus10008354.g.BGIv1.0;Lus10008338.g.BGIv1.0;Lus10008333.g.BGIv1.0;Lus10008348.g.BGIv1.0;Lus10008336.g.BGIv1.0;Lus10008332.g.BGIv1.0;Lus10008334.g.BGIv1.0;Lus10008335.g.BGIv1.0;Lus10008351.g.BGIv1.0;Lus10008352.g.BGIv1.0;Lus10008357.g.BGIv1.0;Lus…
TCONS_00218458	Lus10005404.g.BGIv1.0;Lus10005406.g.BGIv1.0;Lus10005405.g.BGIv1.0;Lus10005408.g.BGIv1.0;Lus10005403.g.BGIv1.0;Lus10005402.g.BGIv1.0;Lus10005407.g.BGIv1.0
TCONS_00066306	Lus10009999.g.BGIv1.0;Lus10010004.g.BGIv1.0;Lus10010030.g.BGIv1.0;Lus10010011.g.BGIv1.0;Lus10009996.g.BGIv1.0;Lus10010009.g.BGIv1.0;Lus10010015.g.BGIv1.0;Lus10010019.g.BGIv1.0;Lus10010029.g.BGIv1.0;Lus10010010.g.BGIv1.0;Lus10009997.g.BGIv1.0;Lus10010018.g.BGIv1.0;Lus10010014.g.BGIv1.0;Lus10010007.g.BGIv1.0;Lus10010013.g.BGIv1.0;Lus10010028.g.BGIv1.0;Lus10010003.g.BGIv1.0;Lus10009998.g.BGIv1.0;Lus…
TCONS_00016484	Lus10003317.g.BGIv1.0;Lus10003314.g.BGIv1.0;Lus10003315.g.BGIv1.0;Lus10003316.g.BGIv1.0
TCONS_00264820	Lus10033551.g.BGIv1.0;Lus10033564.g.BGIv1.0;Lus10033570.g.BGIv1.0;Lus10033549.g.BGIv1.0;Lus10033544.g.BGIv1.0;Lus10033552.g.BGIv1.0;Lus10033576.g.BGIv1.0;Lus10033543.g.BGIv1.0;Lus10033563.g.BGIv1.0;Lus10033561.g.BGIv1.0;Lus10033542.g.BGIv1.0;Lus10033553.g.BGIv1.0;Lus10033571.g.BGIv1.0;Lus10033539.g.BGIv1.0;Lus10033545.g.BGIv1.0;Lus10033575.g.BGIv1.0;Lus10033557.g.BGIv1.0;Lus10033554.g.BGIv1.0;Lus…
TCONS_00181552	Lus10029023.g.BGIv1.0;Lus10029011.g.BGIv1.0;Lus10029025.g.BGIv1.0;Lus10029004.g.BGIv1.0;Lus10029024.g.BGIv1.0;Lus10029007.g.BGIv1.0;Lus10028989.g.BGIv1.0;Lus10029012.g.BGIv1.0;Lus10029015.g.BGIv1.0;Lus10029019.g.BGIv1.0;Lus10028996.g.BGIv1.0;Lus10029028.g.BGIv1.0;Lus10028995.g.BGIv1.0;Lus10029021.g.BGIv1.0;Lus10029029.g.BGIv1.0;Lus10028988.g.BGIv1.0;Lus10028990.g.BGIv1.0;Lus10029020.g.BGIv1.0;Lus…
TCONS_00161126	Lus10039473.g.BGIv1.0;Lus10039479.g.BGIv1.0;Lus10039469.g.BGIv1.0;Lus10039489.g.BGIv1.0;Lus10039483.g.BGIv1.0;Lus10039472.g.BGIv1.0;Lus10039471.g.BGIv1.0;Lus10039477.g.BGIv1.0;Lus10039484.g.BGIv1.0;Lus10039474.g.BGIv1.0;Lus10039487.g.BGIv1.0;Lus10039488.g.BGIv1.0;Lus10039465.g.BGIv1.0;Lus10039485.g.BGIv1.0;Lus10039462.g.BGIv1.0;Lus10039486.g.BGIv1.0;Lus10039490.g.BGIv1.0;Lus10039482.g.BGIv1.0;Lus…
TCONS_00019064	Lus10003791.g.BGIv1.0;Lus10003789.g.BGIv1.0;Lus10003790.g.BGIv1.0
TCONS_00179858	Lus10030705.g.BGIv1.0;Lus10030721.g.BGIv1.0;Lus10030711.g.BGIv1.0;Lus10030750.g.BGIv1.0;Lus10030728.g.BGIv1.0;Lus10030730.g.BGIv1.0;Lus10030738.g.BGIv1.0;Lus10030720.g.BGIv1.0;Lus10030708.g.BGIv1.0;Lus10030709.g.BGIv1.0;Lus10030749.g.BGIv1.0;Lus10030732.g.BGIv1.0;Lus10030735.g.BGIv1.0;Lus10030747.g.BGIv1.0;Lus10030703.g.BGIv1.0;Lus10030751.g.BGIv1.0;Lus10030710.g.BGIv1.0;Lus10030727.g.BGIv1.0;Lus…
TCONS_00151646	Lus10011089.g.BGIv1.0;Lus10011087.g.BGIv1.0;Lus10011082.g.BGIv1.0;Lus10011081.g.BGIv1.0;Lus10011086.g.BGIv1.0;Lus10011083.g.BGIv1.0;Lus10011080.g.BGIv1.0;Lus10011085.g.BGIv1.0;Lus10011088.g.BGIv1.0;Lus10011084.g.BGIv1.0
TCONS_00278499	Lus10000529.g.BGIv1.0;Lus10000530.g.BGIv1.0;Lus10000528.g.BGIv1.0
TCONS_00229392	Lus10028830.g.BGIv1.0;Lus10028831.g.BGIv1.0;Lus10028870.g.BGIv1.0;Lus10028857.g.BGIv1.0;Lus10028829.g.BGIv1.0;Lus10028861.g.BGIv1.0;Lus10028862.g.BGIv1.0;Lus10028851.g.BGIv1.0;Lus10028828.g.BGIv1.0;Lus10028863.g.BGIv1.0;Lus10028838.g.BGIv1.0;Lus10028848.g.BGIv1.0;Lus10028840.g.BGIv1.0;Lus10028834.g.BGIv1.0;Lus10028833.g.BGIv1.0;Lus10028837.g.BGIv1.0;Lus10028871.g.BGIv1.0;Lus10028860.g.BGIv1.0;Lus…
TCONS_00052494	Lus10039893.g.BGIv1.0;Lus10039878.g.BGIv1.0;Lus10039873.g.BGIv1.0;Lus10039880.g.BGIv1.0;Lus10039859.g.BGIv1.0;Lus10039886.g.BGIv1.0;Lus10039857.g.BGIv1.0;Lus10039882.g.BGIv1.0;Lus10039869.g.BGIv1.0;Lus10039868.g.BGIv1.0;Lus10039870.g.BGIv1.0;Lus10039876.g.BGIv1.0;Lus10039865.g.BGIv1.0;Lus10039867.g.BGIv1.0;Lus10039896.g.BGIv1.0;Lus10039866.g.BGIv1.0;Lus10039871.g.BGIv1.0;Lus10039891.g.BGIv1.0;Lus…
TCONS_00174394	Lus10026818.g.BGIv1.0;Lus10026821.g.BGIv1.0;Lus10026825.g.BGIv1.0;Lus10026823.g.BGIv1.0;Lus10026816.g.BGIv1.0;Lus10026815.g.BGIv1.0;Lus10026819.g.BGIv1.0;Lus10026817.g.BGIv1.0;Lus10026824.g.BGIv1.0
TCONS_00213891	Lus10024899.g.BGIv1.0;Lus10024873.g.BGIv1.0;Lus10024874.g.BGIv1.0;Lus10024881.g.BGIv1.0;Lus10024877.g.BGIv1.0;Lus10024907.g.BGIv1.0;Lus10024872.g.BGIv1.0;Lus10024900.g.BGIv1.0;Lus10024886.g.BGIv1.0;Lus10024880.g.BGIv1.0;Lus10024890.g.BGIv1.0;Lus10024882.g.BGIv1.0;Lus10024891.g.BGIv1.0;Lus10024885.g.BGIv1.0;Lus10024878.g.BGIv1.0;Lus10024905.g.BGIv1.0;Lus10024884.g.BGIv1.0;Lus10024896.g.BGIv1.0;Lus…
TCONS_00054976	Lus10035461.g.BGIv1.0;Lus10035451.g.BGIv1.0;Lus10035452.g.BGIv1.0;Lus10035460.g.BGIv1.0;Lus10035453.g.BGIv1.0;Lus10035456.g.BGIv1.0;Lus10035462.g.BGIv1.0;Lus10035450.g.BGIv1.0;Lus10035455.g.BGIv1.0;Lus10035454.g.BGIv1.0;Lus10035463.g.BGIv1.0;Lus10035464.g.BGIv1.0;Lus10035459.g.BGIv1.0;Lus10035449.g.BGIv1.0;Lus10035457.g.BGIv1.0;Lus10035458.g.BGIv1.0
TCONS_00214490	Lus10024873.g.BGIv1.0;Lus10024851.g.BGIv1.0;Lus10024866.g.BGIv1.0;Lus10024845.g.BGIv1.0;Lus10024874.g.BGIv1.0;Lus10024868.g.BGIv1.0;Lus10024852.g.BGIv1.0;Lus10024837.g.BGIv1.0;Lus10024848.g.BGIv1.0;Lus10024842.g.BGIv1.0;Lus10024865.g.BGIv1.0;Lus10024871.g.BGIv1.0;Lus10024856.g.BGIv1.0;Lus10024854.g.BGIv1.0;Lus10024838.g.BGIv1.0;Lus10024839.g.BGIv1.0;Lus10024872.g.BGIv1.0;Lus10024844.g.BGIv1.0;Lus…
TCONS_00102399	Lus10005576.g.BGIv1.0;Lus10005580.g.BGIv1.0;Lus10005564.g.BGIv1.0;Lus10005581.g.BGIv1.0;Lus10005587.g.BGIv1.0;Lus10005571.g.BGIv1.0;Lus10005579.g.BGIv1.0;Lus10005567.g.BGIv1.0;Lus10005578.g.BGIv1.0;Lus10005589.g.BGIv1.0;Lus10005573.g.BGIv1.0;Lus10005566.g.BGIv1.0;Lus10005591.g.BGIv1.0;Lus10005583.g.BGIv1.0;Lus10005575.g.BGIv1.0;Lus10005565.g.BGIv1.0;Lus10005569.g.BGIv1.0;Lus10005595.g.BGIv1.0;Lus…
TCONS_00254223	Lus10026900.g.BGIv1.0;Lus10026907.g.BGIv1.0;Lus10026888.g.BGIv1.0;Lus10026898.g.BGIv1.0;Lus10026901.g.BGIv1.0;Lus10026905.g.BGIv1.0;Lus10026908.g.BGIv1.0;Lus10026887.g.BGIv1.0;Lus10026899.g.BGIv1.0;Lus10026883.g.BGIv1.0;Lus10026893.g.BGIv1.0;Lus10026903.g.BGIv1.0;Lus10026904.g.BGIv1.0;Lus10026912.g.BGIv1.0;Lus10026911.g.BGIv1.0;Lus10026882.g.BGIv1.0;Lus10026909.g.BGIv1.0;Lus10026886.g.BGIv1.0;Lus…
TCONS_00016640	Lus10002132.g.BGIv1.0;Lus10002137.g.BGIv1.0;Lus10002134.g.BGIv1.0;Lus10002152.g.BGIv1.0;Lus10002143.g.BGIv1.0;Lus10002135.g.BGIv1.0;Lus10002140.g.BGIv1.0;Lus10002153.g.BGIv1.0;Lus10002148.g.BGIv1.0;Lus10002147.g.BGIv1.0;Lus10002154.g.BGIv1.0;Lus10002133.g.BGIv1.0;Lus10002136.g.BGIv1.0;Lus10002155.g.BGIv1.0;Lus10002149.g.BGIv1.0;Lus10002144.g.BGIv1.0;Lus10002151.g.BGIv1.0;Lus10002150.g.BGIv1.0;Lus…
TCONS_00171266	Lus10024165.g.BGIv1.0;Lus10024145.g.BGIv1.0;Lus10024148.g.BGIv1.0;Lus10024166.g.BGIv1.0;Lus10024149.g.BGIv1.0;Lus10024143.g.BGIv1.0;Lus10024138.g.BGIv1.0;Lus10024163.g.BGIv1.0;Lus10024162.g.BGIv1.0;Lus10024150.g.BGIv1.0;Lus10024167.g.BGIv1.0;Lus10024140.g.BGIv1.0;Lus10024131.g.BGIv1.0;Lus10024134.g.BGIv1.0;Lus10024156.g.BGIv1.0;Lus10024154.g.BGIv1.0;Lus10024144.g.BGIv1.0;Lus10024133.g.BGIv1.0;Lus…
TCONS_00088041	Lus10023788.g.BGIv1.0;Lus10023784.g.BGIv1.0;Lus10023780.g.BGIv1.0;Lus10023777.g.BGIv1.0;Lus10023781.g.BGIv1.0;Lus10023782.g.BGIv1.0;Lus10023785.g.BGIv1.0;Lus10023786.g.BGIv1.0;Lus10023789.g.BGIv1.0;Lus10023776.g.BGIv1.0;Lus10023779.g.BGIv1.0;Lus10023775.g.BGIv1.0;Lus10023783.g.BGIv1.0;Lus10023778.g.BGIv1.0;Lus10023787.g.BGIv1.0
TCONS_00139761	Lus10027084.g.BGIv1.0;Lus10027096.g.BGIv1.0;Lus10027097.g.BGIv1.0;Lus10027094.g.BGIv1.0;Lus10027087.g.BGIv1.0;Lus10027083.g.BGIv1.0;Lus10027095.g.BGIv1.0;Lus10027092.g.BGIv1.0;Lus10027082.g.BGIv1.0;Lus10027093.g.BGIv1.0;Lus10027090.g.BGIv1.0;Lus10027081.g.BGIv1.0;Lus10027088.g.BGIv1.0;Lus10027091.g.BGIv1.0;Lus10027086.g.BGIv1.0;Lus10027085.g.BGIv1.0
TCONS_00155102	Lus10024752.g.BGIv1.0;Lus10024754.g.BGIv1.0;Lus10024762.g.BGIv1.0;Lus10024767.g.BGIv1.0;Lus10024755.g.BGIv1.0;Lus10024761.g.BGIv1.0;Lus10024760.g.BGIv1.0;Lus10024759.g.BGIv1.0;Lus10024758.g.BGIv1.0;Lus10024757.g.BGIv1.0;Lus10024766.g.BGIv1.0;Lus10024756.g.BGIv1.0;Lus10024765.g.BGIv1.0;Lus10024753.g.BGIv1.0;Lus10024763.g.BGIv1.0;Lus10024764.g.BGIv1.0
TCONS_00196473	Lus10035059.g.BGIv1.0;Lus10035052.g.BGIv1.0;Lus10035062.g.BGIv1.0;Lus10035046.g.BGIv1.0;Lus10035061.g.BGIv1.0;Lus10035050.g.BGIv1.0;Lus10035054.g.BGIv1.0;Lus10035057.g.BGIv1.0;Lus10035055.g.BGIv1.0;Lus10035048.g.BGIv1.0;Lus10035069.g.BGIv1.0;Lus10035047.g.BGIv1.0;Lus10035063.g.BGIv1.0;Lus10035064.g.BGIv1.0;Lus10035070.g.BGIv1.0;Lus10035053.g.BGIv1.0;Lus10035045.g.BGIv1.0;Lus10035056.g.BGIv1.0;Lus…
TCONS_00222342	Lus10033176.g.BGIv1.0;Lus10033178.g.BGIv1.0;Lus10033170.g.BGIv1.0;Lus10033174.g.BGIv1.0;Lus10033171.g.BGIv1.0;Lus10033177.g.BGIv1.0;Lus10033175.g.BGIv1.0;Lus10033172.g.BGIv1.0;Lus10033173.g.BGIv1.0
TCONS_00262639	Lus10015951.g.BGIv1.0;Lus10015954.g.BGIv1.0;Lus10015950.g.BGIv1.0;Lus10015953.g.BGIv1.0;Lus10015955.g.BGIv1.0;Lus10015956.g.BGIv1.0;Lus10015957.g.BGIv1.0;Lus10015952.g.BGIv1.0
TCONS_00103591	Lus10005782.g.BGIv1.0;Lus10005791.g.BGIv1.0;Lus10005790.g.BGIv1.0;Lus10005796.g.BGIv1.0;Lus10005792.g.BGIv1.0;Lus10005786.g.BGIv1.0;Lus10005779.g.BGIv1.0;Lus10005801.g.BGIv1.0;Lus10005797.g.BGIv1.0;Lus10005794.g.BGIv1.0;Lus10005788.g.BGIv1.0;Lus10005799.g.BGIv1.0;Lus10005802.g.BGIv1.0;Lus10005778.g.BGIv1.0;Lus10005787.g.BGIv1.0;Lus10005780.g.BGIv1.0;Lus10005783.g.BGIv1.0;Lus10005793.g.BGIv1.0;Lus…
TCONS_00032844	Lus10042372.g.BGIv1.0;Lus10042369.g.BGIv1.0;Lus10042367.g.BGIv1.0;Lus10042348.g.BGIv1.0;Lus10042362.g.BGIv1.0;Lus10042357.g.BGIv1.0;Lus10042383.g.BGIv1.0;Lus10042378.g.BGIv1.0;Lus10042342.g.BGIv1.0;Lus10042349.g.BGIv1.0;Lus10042382.g.BGIv1.0;Lus10042385.g.BGIv1.0;Lus10042365.g.BGIv1.0;Lus10042363.g.BGIv1.0;Lus10042370.g.BGIv1.0;Lus10042379.g.BGIv1.0;Lus10042386.g.BGIv1.0;Lus10042345.g.BGIv1.0;Lus…
TCONS_00210951	Lus10035527.g.BGIv1.0;Lus10035518.g.BGIv1.0;Lus10035529.g.BGIv1.0;Lus10035515.g.BGIv1.0;Lus10035547.g.BGIv1.0;Lus10035544.g.BGIv1.0;Lus10035552.g.BGIv1.0;Lus10035536.g.BGIv1.0;Lus10035550.g.BGIv1.0;Lus10035522.g.BGIv1.0;Lus10035554.g.BGIv1.0;Lus10035539.g.BGIv1.0;Lus10035537.g.BGIv1.0;Lus10035553.g.BGIv1.0;Lus10035524.g.BGIv1.0;Lus10035520.g.BGIv1.0;Lus10035533.g.BGIv1.0;Lus10035534.g.BGIv1.0;Lus…
TCONS_00037396	Lus10002071.g.BGIv1.0;Lus10002078.g.BGIv1.0;Lus10002079.g.BGIv1.0;Lus10002066.g.BGIv1.0;Lus10002065.g.BGIv1.0;Lus10002075.g.BGIv1.0;Lus10002081.g.BGIv1.0;Lus10002069.g.BGIv1.0;Lus10002067.g.BGIv1.0;Lus10002070.g.BGIv1.0;Lus10002074.g.BGIv1.0;Lus10002064.g.BGIv1.0;Lus10002072.g.BGIv1.0;Lus10002063.g.BGIv1.0;Lus10002068.g.BGIv1.0;Lus10002077.g.BGIv1.0;Lus10002076.g.BGIv1.0;Lus10002073.g.BGIv1.0;Lus…
TCONS_00112003	Lus10001912.g.BGIv1.0;Lus10001905.g.BGIv1.0;Lus10001908.g.BGIv1.0;Lus10001903.g.BGIv1.0;Lus10001906.g.BGIv1.0;Lus10001910.g.BGIv1.0;Lus10001904.g.BGIv1.0;Lus10001914.g.BGIv1.0;Lus10001909.g.BGIv1.0;Lus10001907.g.BGIv1.0;Lus10001901.g.BGIv1.0;Lus10001899.g.BGIv1.0;Lus10001915.g.BGIv1.0;Lus10001913.g.BGIv1.0;Lus10001911.g.BGIv1.0;Lus10001916.g.BGIv1.0;Lus10001902.g.BGIv1.0;Lus10001898.g.BGIv1.0;Lus…
TCONS_00253685	Lus10026910.g.BGIv1.0;Lus10026928.g.BGIv1.0;Lus10026918.g.BGIv1.0;Lus10026914.g.BGIv1.0;Lus10026935.g.BGIv1.0;Lus10026938.g.BGIv1.0;Lus10026909.g.BGIv1.0;Lus10026915.g.BGIv1.0;Lus10026931.g.BGIv1.0;Lus10026912.g.BGIv1.0;Lus10026911.g.BGIv1.0;Lus10026937.g.BGIv1.0;Lus10026926.g.BGIv1.0;Lus10026932.g.BGIv1.0;Lus10026936.g.BGIv1.0;Lus10026929.g.BGIv1.0;Lus10026930.g.BGIv1.0;Lus10026934.g.BGIv1.0;Lus…
TCONS_00103741	Lus10005785.g.BGIv1.0;Lus10005781.g.BGIv1.0;Lus10005800.g.BGIv1.0;Lus10005795.g.BGIv1.0;Lus10005798.g.BGIv1.0;Lus10005784.g.BGIv1.0;Lus10005778.g.BGIv1.0;Lus10005787.g.BGIv1.0;Lus10005780.g.BGIv1.0;Lus10005793.g.BGIv1.0;Lus10005783.g.BGIv1.0;Lus10005803.g.BGIv1.0;Lus10005789.g.BGIv1.0;Lus10005794.g.BGIv1.0;Lus10005788.g.BGIv1.0;Lus10005799.g.BGIv1.0;Lus10005802.g.BGIv1.0;Lus10005782.g.BGIv1.0;Lus…
TCONS_00232370	Lus10001183.g.BGIv1.0;Lus10001164.g.BGIv1.0;Lus10001172.g.BGIv1.0;Lus10001180.g.BGIv1.0;Lus10001178.g.BGIv1.0;Lus10001168.g.BGIv1.0;Lus10001169.g.BGIv1.0;Lus10001163.g.BGIv1.0;Lus10001166.g.BGIv1.0;Lus10001182.g.BGIv1.0;Lus10001174.g.BGIv1.0;Lus10001176.g.BGIv1.0;Lus10001175.g.BGIv1.0;Lus10001173.g.BGIv1.0;Lus10001184.g.BGIv1.0;Lus10001181.g.BGIv1.0;Lus10001162.g.BGIv1.0;Lus10001177.g.BGIv1.0;Lus…
TCONS_00246860	Lus10026570.g.BGIv1.0;Lus10026541.g.BGIv1.0;Lus10026558.g.BGIv1.0;Lus10026551.g.BGIv1.0;Lus10026545.g.BGIv1.0;Lus10026571.g.BGIv1.0;Lus10026553.g.BGIv1.0;Lus10026529.g.BGIv1.0;Lus10026540.g.BGIv1.0;Lus10026567.g.BGIv1.0;Lus10026559.g.BGIv1.0;Lus10026536.g.BGIv1.0;Lus10026542.g.BGIv1.0;Lus10026556.g.BGIv1.0;Lus10026565.g.BGIv1.0;Lus10026544.g.BGIv1.0;Lus10026531.g.BGIv1.0;Lus10026550.g.BGIv1.0;Lus…
TCONS_00100918	Lus10013437.g.BGIv1.0;Lus10013469.g.BGIv1.0;Lus10013450.g.BGIv1.0;Lus10013480.g.BGIv1.0;Lus10013452.g.BGIv1.0;Lus10013449.g.BGIv1.0;Lus10013474.g.BGIv1.0;Lus10013461.g.BGIv1.0;Lus10013438.g.BGIv1.0;Lus10013472.g.BGIv1.0;Lus10013436.g.BGIv1.0;Lus10013440.g.BGIv1.0;Lus10013456.g.BGIv1.0;Lus10013446.g.BGIv1.0;Lus10013470.g.BGIv1.0;Lus10013458.g.BGIv1.0;Lus10013465.g.BGIv1.0;Lus10013464.g.BGIv1.0;Lus…
TCONS_00216093	Lus10037930.g.BGIv1.0;Lus10037927.g.BGIv1.0;Lus10037933.g.BGIv1.0;Lus10037907.g.BGIv1.0;Lus10037922.g.BGIv1.0;Lus10037925.g.BGIv1.0;Lus10037932.g.BGIv1.0;Lus10037905.g.BGIv1.0;Lus10037923.g.BGIv1.0;Lus10037926.g.BGIv1.0;Lus10037940.g.BGIv1.0;Lus10037910.g.BGIv1.0;Lus10037906.g.BGIv1.0;Lus10037938.g.BGIv1.0;Lus10037942.g.BGIv1.0;Lus10037916.g.BGIv1.0;Lus10037919.g.BGIv1.0;Lus10037937.g.BGIv1.0;Lus…
TCONS_00236535	Lus10012359.g.BGIv1.0;Lus10012329.g.BGIv1.0;Lus10012335.g.BGIv1.0;Lus10012349.g.BGIv1.0;Lus10012360.g.BGIv1.0;Lus10012328.g.BGIv1.0;Lus10012336.g.BGIv1.0;Lus10012351.g.BGIv1.0;Lus10012341.g.BGIv1.0;Lus10012330.g.BGIv1.0;Lus10012345.g.BGIv1.0;Lus10012352.g.BGIv1.0;Lus10012356.g.BGIv1.0;Lus10012344.g.BGIv1.0;Lus10012350.g.BGIv1.0;Lus10012332.g.BGIv1.0;Lus10012357.g.BGIv1.0;Lus10012342.g.BGIv1.0;Lus…
TCONS_00100749	Lus10013411.g.BGIv1.0;Lus10013401.g.BGIv1.0;Lus10013419.g.BGIv1.0;Lus10013418.g.BGIv1.0;Lus10013410.g.BGIv1.0;Lus10013415.g.BGIv1.0;Lus10013409.g.BGIv1.0;Lus10013400.g.BGIv1.0;Lus10013422.g.BGIv1.0;Lus10013398.g.BGIv1.0;Lus10013424.g.BGIv1.0;Lus10013402.g.BGIv1.0;Lus10013408.g.BGIv1.0;Lus10013416.g.BGIv1.0;Lus10013421.g.BGIv1.0;Lus10013404.g.BGIv1.0;Lus10013420.g.BGIv1.0;Lus10013414.g.BGIv1.0;Lus…
TCONS_00172357	Lus10022999.g.BGIv1.0;Lus10022978.g.BGIv1.0;Lus10022983.g.BGIv1.0;Lus10022984.g.BGIv1.0;Lus10022994.g.BGIv1.0;Lus10022979.g.BGIv1.0;Lus10022991.g.BGIv1.0;Lus10022989.g.BGIv1.0;Lus10022995.g.BGIv1.0;Lus10022986.g.BGIv1.0;Lus10022982.g.BGIv1.0;Lus10022987.g.BGIv1.0;Lus10022988.g.BGIv1.0;Lus10022998.g.BGIv1.0;Lus10023000.g.BGIv1.0;Lus10022985.g.BGIv1.0;Lus10022996.g.BGIv1.0;Lus10022981.g.BGIv1.0;Lus…
TCONS_00119297	Lus10041839.g.BGIv1.0;Lus10041857.g.BGIv1.0;Lus10041825.g.BGIv1.0;Lus10041824.g.BGIv1.0;Lus10041852.g.BGIv1.0;Lus10041856.g.BGIv1.0;Lus10041817.g.BGIv1.0;Lus10041849.g.BGIv1.0;Lus10041855.g.BGIv1.0;Lus10041858.g.BGIv1.0;Lus10041844.g.BGIv1.0;Lus10041812.g.BGIv1.0;Lus10041842.g.BGIv1.0;Lus10041838.g.BGIv1.0;Lus10041834.g.BGIv1.0;Lus10041843.g.BGIv1.0;Lus10041831.g.BGIv1.0;Lus10041853.g.BGIv1.0;Lus…
TCONS_00101248	Lus10013454.g.BGIv1.0;Lus10013457.g.BGIv1.0;Lus10013445.g.BGIv1.0;Lus10013485.g.BGIv1.0;Lus10013453.g.BGIv1.0;Lus10013487.g.BGIv1.0;Lus10013488.g.BGIv1.0;Lus10013475.g.BGIv1.0;Lus10013471.g.BGIv1.0;Lus10013444.g.BGIv1.0;Lus10013489.g.BGIv1.0;Lus10013477.g.BGIv1.0;Lus10013473.g.BGIv1.0;Lus10013448.g.BGIv1.0;Lus10013483.g.BGIv1.0;Lus10013447.g.BGIv1.0;Lus10013460.g.BGIv1.0;Lus10013476.g.BGIv1.0;Lus…
TCONS_00240206	Lus10003040.g.BGIv1.0;Lus10003038.g.BGIv1.0;Lus10003027.g.BGIv1.0;Lus10003034.g.BGIv1.0;Lus10003026.g.BGIv1.0;Lus10003036.g.BGIv1.0;Lus10003039.g.BGIv1.0;Lus10003025.g.BGIv1.0;Lus10003037.g.BGIv1.0;Lus10003028.g.BGIv1.0;Lus10003033.g.BGIv1.0;Lus10003031.g.BGIv1.0;Lus10003030.g.BGIv1.0;Lus10003032.g.BGIv1.0;Lus10003035.g.BGIv1.0;Lus10003029.g.BGIv1.0
TCONS_00255005	Lus10034762.g.BGIv1.0;Lus10034764.g.BGIv1.0;Lus10034756.g.BGIv1.0;Lus10034737.g.BGIv1.0;Lus10034757.g.BGIv1.0;Lus10034763.g.BGIv1.0;Lus10034754.g.BGIv1.0;Lus10034747.g.BGIv1.0;Lus10034766.g.BGIv1.0;Lus10034748.g.BGIv1.0;Lus10034744.g.BGIv1.0;Lus10034746.g.BGIv1.0;Lus10034761.g.BGIv1.0;Lus10034745.g.BGIv1.0;Lus10034767.g.BGIv1.0;Lus10034750.g.BGIv1.0;Lus10034739.g.BGIv1.0;Lus10034753.g.BGIv1.0;Lus…
TCONS_00163898	Lus10039164.g.BGIv1.0;Lus10039184.g.BGIv1.0;Lus10039155.g.BGIv1.0;Lus10039173.g.BGIv1.0;Lus10039135.g.BGIv1.0;Lus10039153.g.BGIv1.0;Lus10039174.g.BGIv1.0;Lus10039139.g.BGIv1.0;Lus10039185.g.BGIv1.0;Lus10039147.g.BGIv1.0;Lus10039156.g.BGIv1.0;Lus10039143.g.BGIv1.0;Lus10039167.g.BGIv1.0;Lus10039144.g.BGIv1.0;Lus10039183.g.BGIv1.0;Lus10039177.g.BGIv1.0;Lus10039141.g.BGIv1.0;Lus10039140.g.BGIv1.0;Lus…
TCONS_00045939	Lus10032572.g.BGIv1.0;Lus10032566.g.BGIv1.0;Lus10032592.g.BGIv1.0;Lus10032570.g.BGIv1.0;Lus10032575.g.BGIv1.0;Lus10032562.g.BGIv1.0;Lus10032582.g.BGIv1.0;Lus10032569.g.BGIv1.0;Lus10032580.g.BGIv1.0;Lus10032574.g.BGIv1.0;Lus10032576.g.BGIv1.0;Lus10032564.g.BGIv1.0;Lus10032597.g.BGIv1.0;Lus10032583.g.BGIv1.0;Lus10032589.g.BGIv1.0;Lus10032571.g.BGIv1.0;Lus10032565.g.BGIv1.0;Lus10032581.g.BGIv1.0;Lus…
TCONS_00018741	Lus10021249.g.BGIv1.0;Lus10021241.g.BGIv1.0;Lus10021244.g.BGIv1.0;Lus10021242.g.BGIv1.0;Lus10021247.g.BGIv1.0;Lus10021254.g.BGIv1.0;Lus10021251.g.BGIv1.0;Lus10021236.g.BGIv1.0;Lus10021231.g.BGIv1.0;Lus10021233.g.BGIv1.0;Lus10021248.g.BGIv1.0;Lus10021240.g.BGIv1.0;Lus10021243.g.BGIv1.0;Lus10021227.g.BGIv1.0;Lus10021250.g.BGIv1.0;Lus10021232.g.BGIv1.0;Lus10021235.g.BGIv1.0;Lus10021229.g.BGIv1.0;Lus…
TCONS_00075698	Lus10010772.g.BGIv1.0;Lus10010769.g.BGIv1.0;Lus10010768.g.BGIv1.0;Lus10010775.g.BGIv1.0;Lus10010773.g.BGIv1.0;Lus10010774.g.BGIv1.0;Lus10010771.g.BGIv1.0;Lus10010777.g.BGIv1.0;Lus10010778.g.BGIv1.0;Lus10010770.g.BGIv1.0;Lus10010767.g.BGIv1.0;Lus10010776.g.BGIv1.0
TCONS_00114895	Lus10031094.g.BGIv1.0;Lus10031103.g.BGIv1.0;Lus10031090.g.BGIv1.0;Lus10031093.g.BGIv1.0;Lus10031101.g.BGIv1.0;Lus10031098.g.BGIv1.0;Lus10031091.g.BGIv1.0;Lus10031095.g.BGIv1.0;Lus10031092.g.BGIv1.0;Lus10031097.g.BGIv1.0;Lus10031089.g.BGIv1.0;Lus10031099.g.BGIv1.0;Lus10031096.g.BGIv1.0;Lus10031104.g.BGIv1.0;Lus10031102.g.BGIv1.0;Lus10031100.g.BGIv1.0
TCONS_00262446	Lus10015954.g.BGIv1.0;Lus10015950.g.BGIv1.0;Lus10015951.g.BGIv1.0;Lus10015953.g.BGIv1.0;Lus10015952.g.BGIv1.0;Lus10015955.g.BGIv1.0
TCONS_00115636	Lus10013533.g.BGIv1.0;Lus10013529.g.BGIv1.0;Lus10013528.g.BGIv1.0;Lus10013531.g.BGIv1.0;Lus10013532.g.BGIv1.0;Lus10013530.g.BGIv1.0
TCONS_00140033	Lus10027106.g.BGIv1.0;Lus10027123.g.BGIv1.0;Lus10027130.g.BGIv1.0;Lus10027119.g.BGIv1.0;Lus10027112.g.BGIv1.0;Lus10027122.g.BGIv1.0;Lus10027124.g.BGIv1.0;Lus10027110.g.BGIv1.0;Lus10027111.g.BGIv1.0;Lus10027128.g.BGIv1.0;Lus10027134.g.BGIv1.0;Lus10027118.g.BGIv1.0;Lus10027129.g.BGIv1.0;Lus10027109.g.BGIv1.0;Lus10027113.g.BGIv1.0;Lus10027114.g.BGIv1.0;Lus10027126.g.BGIv1.0;Lus10027127.g.BGIv1.0;Lus…
TCONS_00258531	Lus10042919.g.BGIv1.0;Lus10042924.g.BGIv1.0;Lus10042915.g.BGIv1.0;Lus10042929.g.BGIv1.0;Lus10042921.g.BGIv1.0;Lus10042926.g.BGIv1.0;Lus10042918.g.BGIv1.0;Lus10042923.g.BGIv1.0;Lus10042928.g.BGIv1.0;Lus10042927.g.BGIv1.0;Lus10042930.g.BGIv1.0;Lus10042931.g.BGIv1.0;Lus10042914.g.BGIv1.0;Lus10042933.g.BGIv1.0;Lus10042917.g.BGIv1.0;Lus10042932.g.BGIv1.0;Lus10042916.g.BGIv1.0;Lus10042920.g.BGIv1.0;Lus…
TCONS_00234143	Lus10036342.g.BGIv1.0;Lus10036335.g.BGIv1.0;Lus10036334.g.BGIv1.0;Lus10036344.g.BGIv1.0;Lus10036332.g.BGIv1.0;Lus10036350.g.BGIv1.0;Lus10036337.g.BGIv1.0;Lus10036345.g.BGIv1.0;Lus10036338.g.BGIv1.0;Lus10036329.g.BGIv1.0;Lus10036336.g.BGIv1.0;Lus10036340.g.BGIv1.0;Lus10036343.g.BGIv1.0;Lus10036348.g.BGIv1.0;Lus10036330.g.BGIv1.0;Lus10036351.g.BGIv1.0;Lus10036353.g.BGIv1.0;Lus10036328.g.BGIv1.0;Lus…
TCONS_00226254	Lus10016306.g.BGIv1.0;Lus10016304.g.BGIv1.0;Lus10016303.g.BGIv1.0;Lus10016308.g.BGIv1.0;Lus10016309.g.BGIv1.0;Lus10016305.g.BGIv1.0;Lus10016307.g.BGIv1.0
TCONS_00049465	Lus10002512.g.BGIv1.0;Lus10002513.g.BGIv1.0;Lus10002511.g.BGIv1.0;Lus10002510.g.BGIv1.0
TCONS_00214503	Lus10024952.g.BGIv1.0;Lus10024941.g.BGIv1.0;Lus10024919.g.BGIv1.0;Lus10024956.g.BGIv1.0;Lus10024950.g.BGIv1.0;Lus10024924.g.BGIv1.0;Lus10024964.g.BGIv1.0;Lus10024936.g.BGIv1.0;Lus10024958.g.BGIv1.0;Lus10024959.g.BGIv1.0;Lus10024932.g.BGIv1.0;Lus10024921.g.BGIv1.0;Lus10024938.g.BGIv1.0;Lus10024923.g.BGIv1.0;Lus10024948.g.BGIv1.0;Lus10024928.g.BGIv1.0;Lus10024925.g.BGIv1.0;Lus10024957.g.BGIv1.0;Lus…
TCONS_00068919	Lus10012675.g.BGIv1.0;Lus10012672.g.BGIv1.0;Lus10012673.g.BGIv1.0;Lus10012670.g.BGIv1.0;Lus10012674.g.BGIv1.0;Lus10012671.g.BGIv1.0
TCONS_00161534	Lus10007244.g.BGIv1.0;Lus10007245.g.BGIv1.0;Lus10007231.g.BGIv1.0;Lus10007230.g.BGIv1.0;Lus10007246.g.BGIv1.0;Lus10007226.g.BGIv1.0;Lus10007237.g.BGIv1.0;Lus10007249.g.BGIv1.0;Lus10007234.g.BGIv1.0;Lus10007242.g.BGIv1.0;Lus10007228.g.BGIv1.0;Lus10007248.g.BGIv1.0;Lus10007229.g.BGIv1.0;Lus10007225.g.BGIv1.0;Lus10007236.g.BGIv1.0;Lus10007247.g.BGIv1.0;Lus10007235.g.BGIv1.0;Lus10007227.g.BGIv1.0;Lus…
TCONS_00092584	Lus10017071.g.BGIv1.0;Lus10017064.g.BGIv1.0;Lus10017063.g.BGIv1.0;Lus10017062.g.BGIv1.0;Lus10017067.g.BGIv1.0;Lus10017077.g.BGIv1.0;Lus10017070.g.BGIv1.0;Lus10017065.g.BGIv1.0;Lus10017079.g.BGIv1.0;Lus10017061.g.BGIv1.0;Lus10017069.g.BGIv1.0;Lus10017066.g.BGIv1.0;Lus10017073.g.BGIv1.0;Lus10017074.g.BGIv1.0;Lus10017072.g.BGIv1.0;Lus10017068.g.BGIv1.0;Lus10017075.g.BGIv1.0;Lus10017080.g.BGIv1.0;Lus…
TCONS_00018880	Lus10021256.g.BGIv1.0;Lus10021255.g.BGIv1.0;Lus10021252.g.BGIv1.0;Lus10021245.g.BGIv1.0;Lus10021230.g.BGIv1.0;Lus10021253.g.BGIv1.0;Lus10021237.g.BGIv1.0;Lus10021238.g.BGIv1.0;Lus10021246.g.BGIv1.0;Lus10021235.g.BGIv1.0;Lus10021232.g.BGIv1.0;Lus10021229.g.BGIv1.0;Lus10021234.g.BGIv1.0;Lus10021228.g.BGIv1.0;Lus10021227.g.BGIv1.0;Lus10021243.g.BGIv1.0;Lus10021250.g.BGIv1.0;Lus10021233.g.BGIv1.0;Lus…
TCONS_00241886	Lus10012783.g.BGIv1.0;Lus10012774.g.BGIv1.0;Lus10012793.g.BGIv1.0;Lus10012775.g.BGIv1.0;Lus10012779.g.BGIv1.0;Lus10012796.g.BGIv1.0;Lus10012784.g.BGIv1.0;Lus10012778.g.BGIv1.0;Lus10012794.g.BGIv1.0;Lus10012776.g.BGIv1.0;Lus10012791.g.BGIv1.0;Lus10012790.g.BGIv1.0;Lus10012795.g.BGIv1.0;Lus10012789.g.BGIv1.0;Lus10012786.g.BGIv1.0;Lus10012787.g.BGIv1.0;Lus10012780.g.BGIv1.0;Lus10012788.g.BGIv1.0;Lus…
TCONS_00186646	Lus10019569.g.BGIv1.0;Lus10019565.g.BGIv1.0;Lus10019567.g.BGIv1.0;Lus10019562.g.BGIv1.0;Lus10019568.g.BGIv1.0;Lus10019566.g.BGIv1.0;Lus10019561.g.BGIv1.0;Lus10019563.g.BGIv1.0;Lus10019564.g.BGIv1.0;Lus10019560.g.BGIv1.0;Lus10019559.g.BGIv1.0
TCONS_00250370	Lus10015381.g.BGIv1.0;Lus10015384.g.BGIv1.0;Lus10015372.g.BGIv1.0;Lus10015362.g.BGIv1.0;Lus10015387.g.BGIv1.0;Lus10015377.g.BGIv1.0;Lus10015371.g.BGIv1.0;Lus10015374.g.BGIv1.0;Lus10015385.g.BGIv1.0;Lus10015380.g.BGIv1.0;Lus10015369.g.BGIv1.0;Lus10015367.g.BGIv1.0;Lus10015391.g.BGIv1.0;Lus10015392.g.BGIv1.0;Lus10015366.g.BGIv1.0;Lus10015375.g.BGIv1.0;Lus10015389.g.BGIv1.0;Lus10015368.g.BGIv1.0;Lus…
TCONS_00240179	Lus10003036.g.BGIv1.0;Lus10003026.g.BGIv1.0;Lus10003034.g.BGIv1.0;Lus10003039.g.BGIv1.0;Lus10003025.g.BGIv1.0;Lus10003040.g.BGIv1.0;Lus10003038.g.BGIv1.0;Lus10003027.g.BGIv1.0;Lus10003033.g.BGIv1.0;Lus10003037.g.BGIv1.0;Lus10003028.g.BGIv1.0;Lus10003030.g.BGIv1.0;Lus10003032.g.BGIv1.0;Lus10003031.g.BGIv1.0;Lus10003029.g.BGIv1.0;Lus10003035.g.BGIv1.0
TCONS_00102152	Lus10001537.g.BGIv1.0;Lus10001548.g.BGIv1.0;Lus10001546.g.BGIv1.0;Lus10001543.g.BGIv1.0;Lus10001545.g.BGIv1.0;Lus10001541.g.BGIv1.0;Lus10001540.g.BGIv1.0;Lus10001539.g.BGIv1.0;Lus10001547.g.BGIv1.0;Lus10001544.g.BGIv1.0;Lus10001538.g.BGIv1.0;Lus10001542.g.BGIv1.0;Lus10001549.g.BGIv1.0
TCONS_00226714	Lus10008350.g.BGIv1.0;Lus10008356.g.BGIv1.0;Lus10008353.g.BGIv1.0;Lus10008362.g.BGIv1.0;Lus10008361.g.BGIv1.0;Lus10008359.g.BGIv1.0;Lus10008355.g.BGIv1.0;Lus10008349.g.BGIv1.0;Lus10008354.g.BGIv1.0;Lus10008351.g.BGIv1.0;Lus10008352.g.BGIv1.0;Lus10008358.g.BGIv1.0;Lus10008357.g.BGIv1.0
TCONS_00282426	Lus10004049.g.BGIv1.0;Lus10004071.g.BGIv1.0;Lus10004044.g.BGIv1.0;Lus10004052.g.BGIv1.0;Lus10004072.g.BGIv1.0;Lus10004073.g.BGIv1.0;Lus10004062.g.BGIv1.0;Lus10004055.g.BGIv1.0;Lus10004056.g.BGIv1.0;Lus10004075.g.BGIv1.0;Lus10004059.g.BGIv1.0;Lus10004051.g.BGIv1.0;Lus10004068.g.BGIv1.0;Lus10004060.g.BGIv1.0;Lus10004057.g.BGIv1.0;Lus10004050.g.BGIv1.0;Lus10004066.g.BGIv1.0;Lus10004053.g.BGIv1.0;Lus…
TCONS_00236491	Lus10012349.g.BGIv1.0;Lus10012360.g.BGIv1.0;Lus10012336.g.BGIv1.0;Lus10012328.g.BGIv1.0;Lus10012335.g.BGIv1.0;Lus10012329.g.BGIv1.0;Lus10012359.g.BGIv1.0;Lus10012342.g.BGIv1.0;Lus10012355.g.BGIv1.0;Lus10012332.g.BGIv1.0;Lus10012357.g.BGIv1.0;Lus10012350.g.BGIv1.0;Lus10012356.g.BGIv1.0;Lus10012344.g.BGIv1.0;Lus10012352.g.BGIv1.0;Lus10012345.g.BGIv1.0;Lus10012330.g.BGIv1.0;Lus10012351.g.BGIv1.0;Lus…
TCONS_00227482	Lus10011709.g.BGIv1.0;Lus10011703.g.BGIv1.0;Lus10011713.g.BGIv1.0;Lus10011706.g.BGIv1.0;Lus10011704.g.BGIv1.0;Lus10011710.g.BGIv1.0;Lus10011711.g.BGIv1.0;Lus10011707.g.BGIv1.0;Lus10011708.g.BGIv1.0;Lus10011712.g.BGIv1.0;Lus10011705.g.BGIv1.0
TCONS_00135043	Lus10032259.g.BGIv1.0;Lus10032264.g.BGIv1.0;Lus10032256.g.BGIv1.0;Lus10032238.g.BGIv1.0;Lus10032253.g.BGIv1.0;Lus10032248.g.BGIv1.0;Lus10032266.g.BGIv1.0;Lus10032262.g.BGIv1.0;Lus10032261.g.BGIv1.0;Lus10032245.g.BGIv1.0;Lus10032244.g.BGIv1.0;Lus10032240.g.BGIv1.0;Lus10032258.g.BGIv1.0;Lus10032249.g.BGIv1.0;Lus10032250.g.BGIv1.0;Lus10032239.g.BGIv1.0;Lus10032251.g.BGIv1.0;Lus10032243.g.BGIv1.0;Lus…
TCONS_00102783	Lus10015598.g.BGIv1.0;Lus10015595.g.BGIv1.0;Lus10015599.g.BGIv1.0;Lus10015601.g.BGIv1.0;Lus10015600.g.BGIv1.0;Lus10015605.g.BGIv1.0;Lus10015596.g.BGIv1.0;Lus10015606.g.BGIv1.0;Lus10015597.g.BGIv1.0;Lus10015603.g.BGIv1.0;Lus10015602.g.BGIv1.0
TCONS_00009931	Lus10018847.g.BGIv1.0;Lus10018828.g.BGIv1.0;Lus10018845.g.BGIv1.0;Lus10018840.g.BGIv1.0;Lus10018848.g.BGIv1.0;Lus10018836.g.BGIv1.0;Lus10018849.g.BGIv1.0;Lus10018831.g.BGIv1.0;Lus10018839.g.BGIv1.0;Lus10018821.g.BGIv1.0;Lus10018852.g.BGIv1.0;Lus10018833.g.BGIv1.0;Lus10018837.g.BGIv1.0;Lus10018851.g.BGIv1.0;Lus10018846.g.BGIv1.0;Lus10018826.g.BGIv1.0;Lus10018854.g.BGIv1.0;Lus10018841.g.BGIv1.0;Lus…
TCONS_00074184	Lus10023915.g.BGIv1.0;Lus10023930.g.BGIv1.0;Lus10023912.g.BGIv1.0;Lus10023904.g.BGIv1.0;Lus10023922.g.BGIv1.0;Lus10023899.g.BGIv1.0;Lus10023911.g.BGIv1.0;Lus10023896.g.BGIv1.0;Lus10023894.g.BGIv1.0;Lus10023927.g.BGIv1.0;Lus10023918.g.BGIv1.0;Lus10023914.g.BGIv1.0;Lus10023909.g.BGIv1.0;Lus10023895.g.BGIv1.0;Lus10023916.g.BGIv1.0;Lus10023908.g.BGIv1.0;Lus10023897.g.BGIv1.0;Lus10023892.g.BGIv1.0;Lus…
TCONS_00036375	Lus10032842.g.BGIv1.0;Lus10032835.g.BGIv1.0;Lus10032846.g.BGIv1.0;Lus10032837.g.BGIv1.0;Lus10032834.g.BGIv1.0;Lus10032840.g.BGIv1.0;Lus10032838.g.BGIv1.0;Lus10032845.g.BGIv1.0;Lus10032839.g.BGIv1.0;Lus10032843.g.BGIv1.0;Lus10032841.g.BGIv1.0;Lus10032836.g.BGIv1.0;Lus10032844.g.BGIv1.0
TCONS_00055168	Lus10035449.g.BGIv1.0;Lus10035457.g.BGIv1.0;Lus10035458.g.BGIv1.0;Lus10035459.g.BGIv1.0;Lus10035453.g.BGIv1.0;Lus10035456.g.BGIv1.0;Lus10035460.g.BGIv1.0;Lus10035463.g.BGIv1.0;Lus10035464.g.BGIv1.0;Lus10035450.g.BGIv1.0;Lus10035462.g.BGIv1.0;Lus10035454.g.BGIv1.0;Lus10035455.g.BGIv1.0;Lus10035451.g.BGIv1.0;Lus10035461.g.BGIv1.0;Lus10035452.g.BGIv1.0
TCONS_00166274	Lus10022164.g.BGIv1.0;Lus10022167.g.BGIv1.0;Lus10022165.g.BGIv1.0;Lus10022166.g.BGIv1.0;Lus10022163.g.BGIv1.0;Lus10022169.g.BGIv1.0;Lus10022168.g.BGIv1.0;Lus10022170.g.BGIv1.0
TCONS_00131942	Lus10010927.g.BGIv1.0;Lus10010911.g.BGIv1.0;Lus10010936.g.BGIv1.0;Lus10010917.g.BGIv1.0;Lus10010903.g.BGIv1.0;Lus10010912.g.BGIv1.0;Lus10010926.g.BGIv1.0;Lus10010940.g.BGIv1.0;Lus10010909.g.BGIv1.0;Lus10010902.g.BGIv1.0;Lus10010935.g.BGIv1.0;Lus10010913.g.BGIv1.0;Lus10010924.g.BGIv1.0;Lus10010916.g.BGIv1.0;Lus10010901.g.BGIv1.0;Lus10010931.g.BGIv1.0;Lus10010938.g.BGIv1.0;Lus10010923.g.BGIv1.0;Lus…
TCONS_00049471	Lus10002510.g.BGIv1.0;Lus10002511.g.BGIv1.0;Lus10002513.g.BGIv1.0;Lus10002512.g.BGIv1.0
TCONS_00015910	Lus10003616.g.BGIv1.0;Lus10003599.g.BGIv1.0;Lus10003621.g.BGIv1.0;Lus10003622.g.BGIv1.0;Lus10003627.g.BGIv1.0;Lus10003606.g.BGIv1.0;Lus10003605.g.BGIv1.0;Lus10003607.g.BGIv1.0;Lus10003629.g.BGIv1.0;Lus10003609.g.BGIv1.0;Lus10003620.g.BGIv1.0;Lus10003610.g.BGIv1.0;Lus10003619.g.BGIv1.0;Lus10003625.g.BGIv1.0;Lus10003612.g.BGIv1.0;Lus10003618.g.BGIv1.0;Lus10003604.g.BGIv1.0;Lus10003614.g.BGIv1.0;Lus…
TCONS_00178187	Lus10013273.g.BGIv1.0;Lus10013280.g.BGIv1.0;Lus10013282.g.BGIv1.0;Lus10013254.g.BGIv1.0;Lus10013250.g.BGIv1.0;Lus10013283.g.BGIv1.0;Lus10013266.g.BGIv1.0;Lus10013274.g.BGIv1.0;Lus10013276.g.BGIv1.0;Lus10013268.g.BGIv1.0;Lus10013260.g.BGIv1.0;Lus10013249.g.BGIv1.0;Lus10013279.g.BGIv1.0;Lus10013278.g.BGIv1.0;Lus10013264.g.BGIv1.0;Lus10013277.g.BGIv1.0;Lus10013269.g.BGIv1.0;Lus10013261.g.BGIv1.0;Lus…
TCONS_00021981	Lus10004010.g.BGIv1.0;Lus10004021.g.BGIv1.0;Lus10004018.g.BGIv1.0;Lus10004014.g.BGIv1.0;Lus10004008.g.BGIv1.0;Lus10003998.g.BGIv1.0;Lus10004006.g.BGIv1.0;Lus10004004.g.BGIv1.0;Lus10004016.g.BGIv1.0;Lus10004028.g.BGIv1.0;Lus10004032.g.BGIv1.0;Lus10004031.g.BGIv1.0;Lus10004001.g.BGIv1.0;Lus10004025.g.BGIv1.0;Lus10004022.g.BGIv1.0;Lus10004030.g.BGIv1.0;Lus10004023.g.BGIv1.0;Lus10004012.g.BGIv1.0;Lus…
TCONS_00018573	Lus10021327.g.BGIv1.0;Lus10021321.g.BGIv1.0;Lus10021333.g.BGIv1.0;Lus10021347.g.BGIv1.0;Lus10021330.g.BGIv1.0;Lus10021319.g.BGIv1.0;Lus10021335.g.BGIv1.0;Lus10021312.g.BGIv1.0;Lus10021309.g.BGIv1.0;Lus10021350.g.BGIv1.0;Lus10021325.g.BGIv1.0;Lus10021344.g.BGIv1.0;Lus10021338.g.BGIv1.0;Lus10021339.g.BGIv1.0;Lus10021311.g.BGIv1.0;Lus10021341.g.BGIv1.0;Lus10021332.g.BGIv1.0;Lus10021348.g.BGIv1.0;Lus…
TCONS_00163666	Lus10039160.g.BGIv1.0;Lus10039164.g.BGIv1.0;Lus10039194.g.BGIv1.0;Lus10039184.g.BGIv1.0;Lus10039155.g.BGIv1.0;Lus10039198.g.BGIv1.0;Lus10039186.g.BGIv1.0;Lus10039193.g.BGIv1.0;Lus10039187.g.BGIv1.0;Lus10039188.g.BGIv1.0;Lus10039197.g.BGIv1.0;Lus10039177.g.BGIv1.0;Lus10039183.g.BGIv1.0;Lus10039192.g.BGIv1.0;Lus10039189.g.BGIv1.0;Lus10039180.g.BGIv1.0;Lus10039179.g.BGIv1.0;Lus10039168.g.BGIv1.0;Lus…
TCONS_00209770	Lus10035694.g.BGIv1.0;Lus10035695.g.BGIv1.0;Lus10035686.g.BGIv1.0;Lus10035707.g.BGIv1.0;Lus10035691.g.BGIv1.0;Lus10035690.g.BGIv1.0;Lus10035709.g.BGIv1.0;Lus10035708.g.BGIv1.0;Lus10035688.g.BGIv1.0;Lus10035696.g.BGIv1.0;Lus10035700.g.BGIv1.0;Lus10035679.g.BGIv1.0;Lus10035676.g.BGIv1.0;Lus10035701.g.BGIv1.0;Lus10035684.g.BGIv1.0;Lus10035703.g.BGIv1.0;Lus10035687.g.BGIv1.0;Lus10035705.g.BGIv1.0;Lus…
TCONS_00074051	Lus10023926.g.BGIv1.0;Lus10023919.g.BGIv1.0;Lus10023910.g.BGIv1.0;Lus10023936.g.BGIv1.0;Lus10023917.g.BGIv1.0;Lus10023920.g.BGIv1.0;Lus10023941.g.BGIv1.0;Lus10023932.g.BGIv1.0;Lus10023928.g.BGIv1.0;Lus10023913.g.BGIv1.0;Lus10023945.g.BGIv1.0;Lus10023929.g.BGIv1.0;Lus10023921.g.BGIv1.0;Lus10023937.g.BGIv1.0;Lus10023925.g.BGIv1.0;Lus10023947.g.BGIv1.0;Lus10023914.g.BGIv1.0;Lus10023942.g.BGIv1.0;Lus…
TCONS_00132686	Lus10006479.g.BGIv1.0;Lus10006478.g.BGIv1.0;Lus10006484.g.BGIv1.0;Lus10006483.g.BGIv1.0;Lus10006487.g.BGIv1.0;Lus10006485.g.BGIv1.0;Lus10006480.g.BGIv1.0;Lus10006486.g.BGIv1.0;Lus10006488.g.BGIv1.0
TCONS_00134996	Lus10032416.g.BGIv1.0;Lus10032410.g.BGIv1.0;Lus10032402.g.BGIv1.0;Lus10032421.g.BGIv1.0;Lus10032403.g.BGIv1.0;Lus10032428.g.BGIv1.0;Lus10032437.g.BGIv1.0;Lus10032408.g.BGIv1.0;Lus10032412.g.BGIv1.0;Lus10032431.g.BGIv1.0;Lus10032424.g.BGIv1.0;Lus10032414.g.BGIv1.0;Lus10032422.g.BGIv1.0;Lus10032419.g.BGIv1.0;Lus10032415.g.BGIv1.0;Lus10032413.g.BGIv1.0;Lus10032425.g.BGIv1.0;Lus10032429.g.BGIv1.0;Lus…
TCONS_00281422	Lus10022812.g.BGIv1.0;Lus10022824.g.BGIv1.0;Lus10022803.g.BGIv1.0;Lus10022822.g.BGIv1.0;Lus10022789.g.BGIv1.0;Lus10022815.g.BGIv1.0;Lus10022810.g.BGIv1.0;Lus10022811.g.BGIv1.0;Lus10022820.g.BGIv1.0;Lus10022825.g.BGIv1.0;Lus10022795.g.BGIv1.0;Lus10022791.g.BGIv1.0;Lus10022799.g.BGIv1.0;Lus10022806.g.BGIv1.0;Lus10022798.g.BGIv1.0;Lus10022794.g.BGIv1.0;Lus10022805.g.BGIv1.0;Lus10022809.g.BGIv1.0;Lus…
TCONS_00073333	Lus10014396.g.BGIv1.0;Lus10014387.g.BGIv1.0;Lus10014376.g.BGIv1.0;Lus10014374.g.BGIv1.0;Lus10014382.g.BGIv1.0;Lus10014388.g.BGIv1.0;Lus10014390.g.BGIv1.0;Lus10014368.g.BGIv1.0;Lus10014385.g.BGIv1.0;Lus10014380.g.BGIv1.0;Lus10014366.g.BGIv1.0;Lus10014369.g.BGIv1.0;Lus10014372.g.BGIv1.0;Lus10014386.g.BGIv1.0;Lus10014371.g.BGIv1.0;Lus10014381.g.BGIv1.0;Lus10014384.g.BGIv1.0;Lus10014391.g.BGIv1.0;Lus…
TCONS_00057133	Lus10009152.g.BGIv1.0;Lus10009159.g.BGIv1.0;Lus10009158.g.BGIv1.0;Lus10009161.g.BGIv1.0;Lus10009147.g.BGIv1.0;Lus10009146.g.BGIv1.0;Lus10009160.g.BGIv1.0;Lus10009149.g.BGIv1.0;Lus10009154.g.BGIv1.0;Lus10009142.g.BGIv1.0;Lus10009170.g.BGIv1.0;Lus10009171.g.BGIv1.0;Lus10009151.g.BGIv1.0;Lus10009141.g.BGIv1.0;Lus10009167.g.BGIv1.0;Lus10009144.g.BGIv1.0;Lus10009172.g.BGIv1.0;Lus10009157.g.BGIv1.0;Lus…
TCONS_00139803	Lus10027015.g.BGIv1.0;Lus10027007.g.BGIv1.0;Lus10027008.g.BGIv1.0;Lus10027021.g.BGIv1.0;Lus10027022.g.BGIv1.0;Lus10027020.g.BGIv1.0;Lus10027014.g.BGIv1.0;Lus10027019.g.BGIv1.0;Lus10027003.g.BGIv1.0;Lus10027009.g.BGIv1.0;Lus10027010.g.BGIv1.0;Lus10027006.g.BGIv1.0;Lus10027012.g.BGIv1.0;Lus10027011.g.BGIv1.0;Lus10027016.g.BGIv1.0;Lus10027017.g.BGIv1.0;Lus10027005.g.BGIv1.0;Lus10027013.g.BGIv1.0;Lus…
TCONS_00214766	Lus10024891.g.BGIv1.0;Lus10024882.g.BGIv1.0;Lus10024890.g.BGIv1.0;Lus10024900.g.BGIv1.0;Lus10024880.g.BGIv1.0;Lus10024872.g.BGIv1.0;Lus10024871.g.BGIv1.0;Lus10024889.g.BGIv1.0;Lus10024877.g.BGIv1.0;Lus10024881.g.BGIv1.0;Lus10024874.g.BGIv1.0;Lus10024873.g.BGIv1.0;Lus10024899.g.BGIv1.0;Lus10024904.g.BGIv1.0;Lus10024888.g.BGIv1.0;Lus10024902.g.BGIv1.0;Lus10024897.g.BGIv1.0;Lus10024875.g.BGIv1.0;Lus…
TCONS_00098749	Lus10022252.g.BGIv1.0;Lus10022240.g.BGIv1.0;Lus10022234.g.BGIv1.0;Lus10022233.g.BGIv1.0;Lus10022231.g.BGIv1.0;Lus10022228.g.BGIv1.0;Lus10022248.g.BGIv1.0;Lus10022236.g.BGIv1.0;Lus10022249.g.BGIv1.0;Lus10022238.g.BGIv1.0;Lus10022225.g.BGIv1.0;Lus10022229.g.BGIv1.0;Lus10022220.g.BGIv1.0;Lus10022227.g.BGIv1.0;Lus10022237.g.BGIv1.0;Lus10022247.g.BGIv1.0;Lus10022223.g.BGIv1.0;Lus10022245.g.BGIv1.0;Lus…
TCONS_00155713	Lus10000440.g.BGIv1.0;Lus10000443.g.BGIv1.0;Lus10000442.g.BGIv1.0;Lus10000441.g.BGIv1.0
TCONS_00112509	Lus10019065.g.BGIv1.0;Lus10019066.g.BGIv1.0;Lus10019063.g.BGIv1.0;Lus10019068.g.BGIv1.0;Lus10019064.g.BGIv1.0;Lus10019069.g.BGIv1.0;Lus10019070.g.BGIv1.0;Lus10019071.g.BGIv1.0;Lus10019072.g.BGIv1.0
TCONS_00098303	Lus10022225.g.BGIv1.0;Lus10022229.g.BGIv1.0;Lus10022220.g.BGIv1.0;Lus10022249.g.BGIv1.0;Lus10022238.g.BGIv1.0;Lus10022245.g.BGIv1.0;Lus10022237.g.BGIv1.0;Lus10022227.g.BGIv1.0;Lus10022247.g.BGIv1.0;Lus10022223.g.BGIv1.0;Lus10022233.g.BGIv1.0;Lus10022231.g.BGIv1.0;Lus10022252.g.BGIv1.0;Lus10022240.g.BGIv1.0;Lus10022234.g.BGIv1.0;Lus10022236.g.BGIv1.0;Lus10022228.g.BGIv1.0;Lus10022248.g.BGIv1.0;Lus…
TCONS_00217427	Lus10038045.g.BGIv1.0;Lus10038043.g.BGIv1.0;Lus10038066.g.BGIv1.0;Lus10038050.g.BGIv1.0;Lus10038057.g.BGIv1.0;Lus10038053.g.BGIv1.0;Lus10038044.g.BGIv1.0;Lus10038049.g.BGIv1.0;Lus10038046.g.BGIv1.0;Lus10038048.g.BGIv1.0;Lus10038065.g.BGIv1.0;Lus10038038.g.BGIv1.0;Lus10038054.g.BGIv1.0;Lus10038055.g.BGIv1.0;Lus10038058.g.BGIv1.0;Lus10038040.g.BGIv1.0;Lus10038039.g.BGIv1.0;Lus10038063.g.BGIv1.0;Lus…
TCONS_00136789	Lus10034127.g.BGIv1.0;Lus10034130.g.BGIv1.0;Lus10034160.g.BGIv1.0;Lus10034124.g.BGIv1.0;Lus10034163.g.BGIv1.0;Lus10034147.g.BGIv1.0;Lus10034159.g.BGIv1.0;Lus10034133.g.BGIv1.0;Lus10034148.g.BGIv1.0;Lus10034125.g.BGIv1.0;Lus10034152.g.BGIv1.0;Lus10034136.g.BGIv1.0;Lus10034156.g.BGIv1.0;Lus10034145.g.BGIv1.0;Lus10034142.g.BGIv1.0;Lus10034138.g.BGIv1.0;Lus10034131.g.BGIv1.0;Lus10034150.g.BGIv1.0;Lus…
TCONS_00174865	Lus10026806.g.BGIv1.0;Lus10026802.g.BGIv1.0;Lus10026788.g.BGIv1.0;Lus10026794.g.BGIv1.0;Lus10026790.g.BGIv1.0;Lus10026792.g.BGIv1.0;Lus10026800.g.BGIv1.0;Lus10026796.g.BGIv1.0;Lus10026789.g.BGIv1.0;Lus10026798.g.BGIv1.0;Lus10026804.g.BGIv1.0;Lus10026807.g.BGIv1.0;Lus10026795.g.BGIv1.0;Lus10026787.g.BGIv1.0;Lus10026791.g.BGIv1.0;Lus10026803.g.BGIv1.0;Lus10026793.g.BGIv1.0;Lus10026799.g.BGIv1.0;Lus…
TCONS_00160225	Lus10039373.g.BGIv1.0;Lus10039366.g.BGIv1.0;Lus10039361.g.BGIv1.0;Lus10039363.g.BGIv1.0;Lus10039371.g.BGIv1.0;Lus10039370.g.BGIv1.0;Lus10039369.g.BGIv1.0;Lus10039358.g.BGIv1.0;Lus10039365.g.BGIv1.0;Lus10039372.g.BGIv1.0;Lus10039375.g.BGIv1.0;Lus10039359.g.BGIv1.0;Lus10039357.g.BGIv1.0;Lus10039362.g.BGIv1.0;Lus10039364.g.BGIv1.0;Lus10039374.g.BGIv1.0;Lus10039367.g.BGIv1.0;Lus10039360.g.BGIv1.0;Lus…
TCONS_00046951	Lus10004710.g.BGIv1.0;Lus10004688.g.BGIv1.0;Lus10004696.g.BGIv1.0;Lus10004697.g.BGIv1.0;Lus10004700.g.BGIv1.0;Lus10004698.g.BGIv1.0;Lus10004706.g.BGIv1.0;Lus10004714.g.BGIv1.0;Lus10004712.g.BGIv1.0;Lus10004699.g.BGIv1.0;Lus10004690.g.BGIv1.0;Lus10004695.g.BGIv1.0;Lus10004711.g.BGIv1.0;Lus10004694.g.BGIv1.0;Lus10004704.g.BGIv1.0;Lus10004707.g.BGIv1.0;Lus10004691.g.BGIv1.0;Lus10004713.g.BGIv1.0;Lus…
TCONS_00036010	Lus10006131.g.BGIv1.0;Lus10006132.g.BGIv1.0;Lus10006130.g.BGIv1.0
TCONS_00159419	Lus10039377.g.BGIv1.0;Lus10039379.g.BGIv1.0;Lus10039370.g.BGIv1.0;Lus10039388.g.BGIv1.0;Lus10039395.g.BGIv1.0;Lus10039372.g.BGIv1.0;Lus10039373.g.BGIv1.0;Lus10039389.g.BGIv1.0;Lus10039385.g.BGIv1.0;Lus10039380.g.BGIv1.0;Lus10039390.g.BGIv1.0;Lus10039387.g.BGIv1.0;Lus10039371.g.BGIv1.0;Lus10039393.g.BGIv1.0;Lus10039383.g.BGIv1.0;Lus10039382.g.BGIv1.0;Lus10039378.g.BGIv1.0;Lus10039374.g.BGIv1.0;Lus…
TCONS_00092559	Lus10017129.g.BGIv1.0;Lus10017132.g.BGIv1.0;Lus10017128.g.BGIv1.0;Lus10017117.g.BGIv1.0;Lus10017121.g.BGIv1.0;Lus10017135.g.BGIv1.0;Lus10017134.g.BGIv1.0;Lus10017155.g.BGIv1.0;Lus10017125.g.BGIv1.0;Lus10017146.g.BGIv1.0;Lus10017116.g.BGIv1.0;Lus10017131.g.BGIv1.0;Lus10017152.g.BGIv1.0;Lus10017153.g.BGIv1.0;Lus10017126.g.BGIv1.0;Lus10017127.g.BGIv1.0;Lus10017142.g.BGIv1.0;Lus10017144.g.BGIv1.0;Lus…
TCONS_00079252	Lus10004304.g.BGIv1.0;Lus10004285.g.BGIv1.0;Lus10004289.g.BGIv1.0;Lus10004291.g.BGIv1.0;Lus10004297.g.BGIv1.0;Lus10004301.g.BGIv1.0;Lus10004308.g.BGIv1.0;Lus10004307.g.BGIv1.0;Lus10004292.g.BGIv1.0;Lus10004283.g.BGIv1.0;Lus10004282.g.BGIv1.0;Lus10004286.g.BGIv1.0;Lus10004288.g.BGIv1.0;Lus10004310.g.BGIv1.0;Lus10004305.g.BGIv1.0;Lus10004295.g.BGIv1.0;Lus10004302.g.BGIv1.0;Lus10004296.g.BGIv1.0;Lus…
TCONS_00067706	Lus10021850.g.BGIv1.0;Lus10021849.g.BGIv1.0;Lus10021853.g.BGIv1.0;Lus10021851.g.BGIv1.0;Lus10021852.g.BGIv1.0
TCONS_00230175	Lus10003441.g.BGIv1.0;Lus10003421.g.BGIv1.0;Lus10003420.g.BGIv1.0;Lus10003444.g.BGIv1.0;Lus10003428.g.BGIv1.0;Lus10003432.g.BGIv1.0;Lus10003433.g.BGIv1.0;Lus10003426.g.BGIv1.0;Lus10003431.g.BGIv1.0;Lus10003436.g.BGIv1.0;Lus10003445.g.BGIv1.0;Lus10003423.g.BGIv1.0;Lus10003434.g.BGIv1.0;Lus10003422.g.BGIv1.0;Lus10003435.g.BGIv1.0;Lus10003425.g.BGIv1.0;Lus10003447.g.BGIv1.0;Lus10003446.g.BGIv1.0;Lus…
TCONS_00184873	Lus10003642.g.BGIv1.0;Lus10003644.g.BGIv1.0;Lus10003643.g.BGIv1.0;Lus10003645.g.BGIv1.0
TCONS_00068056	Lus10021847.g.BGIv1.0;Lus10021849.g.BGIv1.0;Lus10021846.g.BGIv1.0;Lus10021850.g.BGIv1.0;Lus10021851.g.BGIv1.0
TCONS_00312990	Lus10006118.g.BGIv1.0;Lus10006120.g.BGIv1.0;Lus10006109.g.BGIv1.0;Lus10006117.g.BGIv1.0;Lus10006098.g.BGIv1.0;Lus10006093.g.BGIv1.0;Lus10006104.g.BGIv1.0;Lus10006122.g.BGIv1.0;Lus10006094.g.BGIv1.0;Lus10006110.g.BGIv1.0;Lus10006102.g.BGIv1.0;Lus10006114.g.BGIv1.0;Lus10006101.g.BGIv1.0;Lus10006111.g.BGIv1.0;Lus10006103.g.BGIv1.0;Lus10006097.g.BGIv1.0;Lus10006099.g.BGIv1.0;Lus10006119.g.BGIv1.0;Lus…
[truncated: 1,021 more rows]
