# Supplementary material for: Identification of LncRNAs and Functional Analysis of ceRNA Related to Fatty Acid Synthesis during Flax Seed Development
Source: Genes (Basel). 2023 Apr 24;14(5):967. doi: 10.3390/genes14050967 (PMC10217813; doi:10.3390/genes14050967)
Supplement: Supplementary file 1 [file genes-14-00967-s001.zip › Supplementary file/Supplementary File S8. The FPKM of lncRNA at different time periods in the two varieties.xlsx]

## Sheet: Sheet1
Supplementart file S8. The FPKM of lncRNA at different time periods in the two varieties
ID	M5-1	M5-2	M10-1	M10-2	M20-1	M20-2	M30-1	M30-2	H5-1	H5-2	H10-1	H10-2	H20-1	H20-2	H30-1	H30-2
TCONS_00001652	0	0	0	0	0	0	0	0.491787	0	0	0	0	0	0	0	0
TCONS_00001767	0	0	0	0	0	0.160936	1.91824	0.644923	0	0	0	0	0	0.46374	0	0
TCONS_00001800	0	0.907439	0.199474	0	0	0	0	0	0.203652	1.25558	0	0	0	0	0	0
TCONS_00001997	0	0	0	0	0	0	0	0	0.425407	1.09282	0.495966	0	0	0	0	0
TCONS_00002084	0	0	0	0	0.482079	0.13212	5.11801	6.88281	0	0	0.251334	0	2.19507	4.75881	0.672664	1.27893
TCONS_00002181	0	0.201177	0	0	0	0	0	0	0	0	0.17546	0	0	0	1.20753	0
TCONS_00002251	0	0	0	0	0.125612	0.137703	1.1284	0	0	0.173158	0.130977	0.248552	0.103992	0.198396	0.100155	0.0833108
TCONS_00002288	0	0	0.507688	0	0	0.282365	0.315523	1.13152	0	0	0	0	0.213239	0.203409	0.410745	0
TCONS_00002343	0.638889	0.404262	0	1.08455	0.676282	0.185344	0.828435	2.41387	0.226817	0.233066	0.352582	1.17091	0.27994	0	1.07845	0.336402
TCONS_00002382	0.585475	0.416772	0.305384	1.19265	0	0	0	0	0.467671	0.480555	0.726985	0	0	0	0.185303	0.0770692
TCONS_00002531	0.479735	0.455334	1.50138	0.977252	0.634766	0.97421	0	0.278854	0.681257	0.175006	0.132375	0.502412	0.105102	0.100257	0.101224	0
TCONS_00002557	0.376027	0.535351	0.196136	0	0.298526	0.49089	0	0	1.00122	1.23456	0.933826	0.738377	0	0	0	0
TCONS_00002588	0	0	2.10944	0	0.178369	0	0	0	0	0.122942	1.11592	0.617653	0	0	0.0711102	0
TCONS_00002600	2.32423	0	0.404108	0	2.15273	2.86564	0	0	1.444	0	0	0.760656	2.0368	2.42864	0.735623	3.87539
TCONS_00002643	0	0.729053	1.73617	0.782359	0.40654	1.11418	6.55706	4.46485	0.136348	0.420315	1.37768	1.10609	1.85111	0.561838	3.24149	3.23559
TCONS_00002666	0.119508	0	1.87007	0.36517	0	0	0.232446	0.208399	0.127283	0.392368	1.18715	1.22029	0.157094	0	0.226947	0.0629262
TCONS_00002676	4.53293	2.99296	2.67278	2.2081	6.25857	3.43049	3.57777	5.67065	1.88914	3.01963	1.95776	2.322	1.943	2.22412	1.49706	2.28301
TCONS_00002705	0	0	0	0	0	0.100534	1.79743	2.3165	0	0	0.28687	0	0	0.0724221	0.438726	0.486586
TCONS_00002742	0	0	0.635613	0.930874	0.120928	0.265136	0.197514	0.398431	0.162232	1.00021	0.126093	0	0.400456	0	0.0964206	0.481226
TCONS_00002793	0	0	0	0	0	0	0.16367	0.220107	0	0	0	0	0	0.237406	0	0
TCONS_00002904	0.2791	0	1.60137	0	0	0	0	0	0.148628	0	0	0	0	0	0	2.05741
TCONS_00002915	0	0	0	0	0	0	0	0	0	0	0	0	0	0	0	1.3218
TCONS_00002925	0.341712	0.162166	1.24766	0	0.542568	0.74349	0.110773	0.14897	0.181971	0.186984	0	0.134199	0	0.107119	0.108152	0
TCONS_00002967	4.00585	0	0	0	4.2864	2.57686	3.38759	6.22613	0	0	0	0	1.14472	0.109195	1.98447	1.83413
TCONS_00003002	0	0	3.29922	0	3.76616	2.06433	8.45805	5.28515	0.982429	0	2.83617	0.207005	0.779481	0.413082	1.8351	1.59585
TCONS_00003003	0	0	0	0	0	0	0	0	0	0	0	0	0	0	0	0
TCONS_00003029	0	1.25106	1.37504	2.56301	1.14156	0	1.32071	0.626865	2.93531	0	4.56288	1.69413	1.10259	1.72789	0.83436	0
TCONS_00003036	0	0	0.17046	0.332858	0	0	1.58909	0.712346	0	0	0	0.128343	0	0.102444	0	0
TCONS_00003070	0	0	0	0	0	0.351266	0	0.351908	0	0	0	0	0	0	0	0
TCONS_00003094	0	0.0991852	0	0.106437	0.0829625	0.272844	0.203255	0.273342	0	0.800553	0.259517	0.32832	0.137366	0.327584	0.066149	0
TCONS_00003098	1.15515	1.31567	0.964041	0	0	1.8096	0	0	1.35332	1.01135	1.81684	0.635118	0	0	0	0
TCONS_00003132	0.57121	0.180719	0.198629	0.581796	0	0	1.6048	1.16209	0	0	0.315232	0.299105	0	0	0	0.300766
TCONS_00003139	0	0	0	0	0	0	0.882827	1.18724	0	0	0	0	0.0994399	0	0.670399	0.238992
TCONS_00003145	0	0	0	0.224904	0	0	0	0.192526	0.117588	0	0	0	0	0	0	0
TCONS_00003159	0	0	0.2841	0.462303	0.0720684	0.237016	0.588551	0.0791496	0.0966835	0	0.0751463	0.213906	0.238656	0	0.229851	0
TCONS_00003210	0	0	0	0	0	0	0	1.08831	0	0	0	0	1.32523	0.060197	1.094	0.556117
TCONS_00003222	1.3272	1.07974	0.988955	1.54491	1.65575	2.47516	3.44191	1.65312	0.605801	0.622491	2.19732	0.297843	0.623073	2.61514	6.00086	3.29447
TCONS_00003234	0.183035	0	0	0.186428	0.0726555	0.557542	0	0	0	0	0.151517	0.0718828	0.1203	0.114754	0	0
TCONS_00003241	0	0	0.423583	0.275711	1.18197	0.942351	0	0.590046	0.144152	0.148123	0	0	0.26687	0.42428	0.3427	0.0712658
TCONS_00003242	0.651234	0	0.226456	0.331652	0	0.755702	0.211111	0.473177	0.1156	0.356354	0	0.341009	0.142675	0.204146	0.480939	0.0571504
TCONS_00003300	0	0	0	0	0	0	0.728332	0.435323	0	0	0	0	0	0	1.18517	0
TCONS_00003385	0	0.352476	0.193704	0.378248	0	0.323203	1.32424	0.323794	0	0.20321	0.153708	0	0.36612	0	1.52799	0.293309
TCONS_00003471	0	0	0.404108	0.789103	0.0768833	0	0	0	0	0	0.240501	0	0	0	0	0
TCONS_00003497	0.11376	0	0.474699	0	0.361254	0.693046	0	1.38862	0.12116	0	0.0941707	0	0	0.570576	0	0
TCONS_00003513	0	1.18801	0.26115	1.14739	0.39748	0.544674	2.27223	2.29181	0.53324	0.821897	0.828912	0	0.904931	0.313896	0.950777	0
TCONS_00003535	0.746845	0.472572	0	0.760687	0.592917	0.324994	1.61403	1.41088	0.265143	0.408672	0	0.0977685	0.736296	0.546275	0.787925	0.327704
TCONS_00003564	0.261251	0.371944	0.408807	0.133046	0.311109	0	0.508139	0.569463	0.834738	0.285912	0.108132	0	0.343415	0.0818959	0.248059	0.343899
TCONS_00003581	2.57338	1.59701	2.99431	1.9154	1.25723	0.51684	2.43847	1.72595	1.15956	1.62478	0.573529	0.621928	0.845677	1.17901	0.939782	0.312691
TCONS_00003591	0	0	0	0.178781	0	0	1.13802	0	0	0	0	0	0	0	0.222219	1.75603
TCONS_00003596	0	0	0	0	0	0	0	0.138933	0	0	0	0	0	0.199803	0.403462	0
TCONS_00003647	0.668678	0.126933	0.139513	0.136214	0	0	0	0.233209	0	0	0	0	0	0	0.253965	0.915427
TCONS_00003661	2.26374	3.65261	2.59769	3.22797	2.51604	0.689554	1.76121	3.45407	2.6521	1.61032	3.09198	3.46721	1.93419	2.83851	3.15249	2.86069
TCONS_00003770	0.398833	0.378547	1.80294	1.08327	1.26653	1.85125	1.55148	1.04323	0.283185	0.145494	0.660309	1.14864	0.349511	0.250049	0.42077	0.140002
TCONS_00003831	0	0.335164	0.0920953	0.539505	0.841034	0.230496	0.171709	0.230918	0	0.289844	0.365397	0	0	0	0.335294	0
TCONS_00003835	0.570605	0.94777	0.446443	0.29059	0	0	0	0	0.303862	0.468351	0	0	0	0	0	0
TCONS_00003939	0.842534	0.39984	0.146489	0.715125	0	0	0	0	0.299114	0.307355	0	0	0	0	0	0
TCONS_00003953	1.3918	1.13229	1.45193	1.82262	0.631396	1.2113	0.128908	0.520076	3.17644	1.30558	0.822952	1.09319	0.39204	0.124656	0.503435	0.104691
TCONS_00004004	0	0	0.110558	0	0	0	0	0	0	0	0.0877298	0.0832416	0.278619	0	1.20753	0.0558025
TCONS_00004008	0.40776	0.38702	0.340301	0.415317	0.258975	0.354878	0.528735	0	0.347429	0.446251	0.60758	0.256221	0.0536001	0	0	0.0429406
TCONS_00004009	0.197517	0.187471	0.618151	1.71001	0.548829	0.429753	0	0.172216	0	0.216162	1.14454	0	0	0.185751	0	0.312003
TCONS_00004020	0	0	0	0	2.6897	1.3967	0	0	0	0	0	0	0	0	0	0
TCONS_00004022	1.045	0.661235	3.45214	0.354791	0	0	1.35504	0	0	0	0.432528	2.3256	0	0	0.992235	0.825358
TCONS_00004028	0.674992	0	1.91127	1.57143	0.612427	0	0	1.76558	0.924302	0.422119	0	0	1.07741	0	2.13636	2.13247
TCONS_00004062	0	0	0.551488	0.538447	1.25908	0.766815	0.342744	1.69008	0.375359	0.19285	0.291744	0.276819	0.926546	0.773354	0.446182	0.278356
TCONS_00004068	1.49231	1.25903	1.55678	1.68886	1.31638	1.15447	4.19261	3.6143	1.76599	1.27025	3.15698	3.90713	1.6347	1.55935	2.09919	4.19075
TCONS_00004083	1.48546	2.58483	2.97014	2.39557	3.43963	2.47789	4.6549	8.09484	4.08707	3.11589	3.79147	2.43075	2.60352	4.967	5.09329	3.12863
TCONS_00004110	0.246897	0.351508	0	0.754417	0	0.429753	0.240109	0	0.131479	0.135101	0.613144	0	0	0	0	0.195002
TCONS_00004175	0	0	0	0	0.257883	0	0	0	0	0	0	0.0850468	0.142331	0	0	0.171038
TCONS_00004213	0	0	0	0	0	0	0.207354	0	0.0851571	0	0	0	0	0	0	0
TCONS_00004214	0	0	0	0	0	0.0680132	0	0.0681375	0	0	0	0.122763	0	0	0	0
TCONS_00004223	0	0	0	0	0	0	0.369555	0.579817	0	0	0	0	0	0	0	0
TCONS_00004321	0	0.260059	0.500206	0	0	0.417306	0.177642	0.238897	0	0.449788	0	0.43042	0.135062	0.128836	0	0.14427
TCONS_00004353	0.211958	0.201177	0	0	0	0	0.618395	1.38605	0.112873	0.347949	0.0877298	0	0.0696548	0	0.737936	0.167407
TCONS_00004355	0.351056	0	0.122074	0	0.185801	0.101843	0.531075	1.02029	0.124631	0.256129	0.0968683	0	0.153821	0.366825	0.518512	0.184846
TCONS_00004382	0.251034	0.079422	0.0872933	0.170458	0.332159	0.582608	0	0.0729591	0.178243	0.183154	0.277076	0.197176	0.274987	0.104924	0	0
TCONS_00004414	1.62977	1.62054	1.78114	2.2133	1.04742	1.28332	0.704432	0.744334	1.07454	1.61375	0.835175	1.40202	0.918145	0.875819	0.687767	0.61296
TCONS_00004437	0.119508	0.283575	0.0623358	0.304308	0.426948	0.312028	0.193705	0.520998	0.127283	0.261579	0.247323	0.187736	0.353461	0.074926	0.302597	0.0314631
TCONS_00004440	0.123788	0.234984	1.03309	0.756496	0.786201	0.861875	0.080257	0.215863	0.263682	0.541893	0.409889	0.29169	0.16272	0.388047	0	0.0651798
TCONS_00004489	0	0	0.180294	0	0	0	0	0	0.18407	0	0	0	0	0	0.328201	0.728008
TCONS_00004513	0.702112	0	0.976594	0.238375	0.185801	0.101843	0.227604	0	0.124631	0.512259	0	0.183825	0.0769106	0.0733651	0	0
TCONS_00004516	0	0.518012	0	1.05001	0	0	4.40341	5.81605	0	0.398193	0	0	0	0.570287	0.652563	0
TCONS_00004522	0	0	0	0.0775728	2.41857	0	0	0.929672	1.29785	0	0	0	0	0	1.15705	0
TCONS_00004523	0	0	0	0	0	0	0	0.708831	0	0	0	0	0	0	0	0
TCONS_00004594	0	0.237602	0	0	0	0	0	0	0	0.136983	0	0	0.740398	0.470844	0	0
TCONS_00004602	0.913051	6.25198	0	0	0	0	0	2.16082	3.05626	0.927865	1.24171	0.0512256	0	3.35286	4.74756	3.50268
TCONS_00004631	0.156569	0	0.0816664	0	0	0.136263	0.456794	0	0	0.0856739	0	0	0	0	0	0.2061
TCONS_00004684	0	0	0	0	0	0	1.65687	0	0.113408	0	0	0.250908	0	0	0	0
TCONS_00004721	1.6353	0.607352	0.519202	1.44835	0	0.309395	0.230485	0.433945	0.908702	1.94529	0.88285	1.89875	0.186922	0.35661	0.405058	0.187186
TCONS_00004733	0	0	0	0	0	0	0	0	0	0	0	0	0	0	0.155009	0
TCONS_00004754	0.0596749	0	0.311265	0.364685	0.0473757	0.103871	0	0	0.127114	0	0.296394	0.187487	0	0.0374133	0	0
TCONS_00004761	0.148792	0.070612	0.23283	0	0.177188	0	0	0.713526	0.237707	0	0	0	0	0.233213	0	0
TCONS_00004764	0	0	0.159444	0	0	0	0.495464	0.932834	0	0.0836341	0	0	0	0	0	0
TCONS_00004781	0	0	0	0	0	0	0.112484	0.252117	0	0.0632906	0	0.045424	0.0380099	0.0725153	0.0366076	0.0304508
TCONS_00004786	0	0	0	0	0.146605	0.26786	0	0	0	0.0673655	0.0509554	0	0.0809141	0	0	0
TCONS_00004806	0.61555	1.02242	0	0.783698	0.366512	0.80358	0	0.939224	0.491695	0.505241	0.636942	0.483485	0.101143	0.4824	0.292234	0.48617
TCONS_00004862	0.631112	0.239605	1.18508	0.899932	0.901867	0.219705	0	0	0.537734	0.138137	0	0	0.165919	0.553947	0	0
TCONS_00004884	3.03909	3.29659	1.5852	7.07524	0	0.944627	0	0	0	2.85083	7.36761	5.45614	0.713373	0	0	0
TCONS_00004895	0	0	0.141621	0	0.053888	0.354449	0	0	0	0.0742852	0.224758	0.10663	0	0	0.945272	0
TCONS_00004896	0	0	0	0	0	0	0	0	0	0	0	0	0	0	0	0.975244
TCONS_00004968	1.33065	3.59462	0.10678	0.521275	0	0	0	0	5.66887	3.3606	0.254197	0.160795	0	0	0	0
TCONS_00004969	0	0.595111	0.872121	2.12874	0.33185	1.27327	0.677518	0.182228	0.222597	0.228729	0	0.32832	0	0.262067	0	0
TCONS_00004986	1.12966	0.833931	0.916579	0.639218	0	0	0	0	0.133682	0.274731	0.727324	0	0	0.157387	0	0
TCONS_00004988	0	0	0	0	0	0	0	0	0	0	0	0	0	0	0	0
TCONS_00004989	0.120148	0.342109	0	0.183561	0.0953847	0	0	0	0	0	0	0	0	0	0	0
TCONS_00004990	0	0	0	0	0	0	0	0	0.472675	0.121424	0	0	0	0	0	0
TCONS_00005055	0.49707	1.22665	1.03709	0.810053	0	0.432606	0	0.0866793	1.16469	1.41438	0.411476	0	0	0	0	0
TCONS_00005066	0.137838	0	0	0.0701963	0.328287	0.179943	6.21093	2.22335	0.0734023	0.0754246	0.228205	0.595458	0.90594	0.302462	1.83229	3.62887
TCONS_00005067	0	0	0.0519695	0	0.0790995	0.173426	1.38884	1.34651	0	0.10904	0.123716	0	0	0	0.536086	0.28854
TCONS_00005069	0	0	0	0	0	0.058632	0.786206	1.351	0	0	0	0	0	0	0.170579	0.496617
TCONS_00005072	0	0	0	0.0509666	0	0	0.194654	0.130888	0	0	0	0	0	0.0941164	0.411774	0.184434
TCONS_00005125	0.54799	0	1.14333	0.139537	0.870094	0.596152	0.444105	1.55283	0.145909	0	0.34022	0.538025	0.810375	0.171782	1.38752	0.577079
TCONS_00005150	0	0	0.187506	0.061024	0	0	0	0.731342	0.382866	0	0	0	0	0	0	0
TCONS_00005315	0	0	0	0.421436	0	0	0	0.216459	0	0.271695	0	0.194997	0	0	0	0.0871464
TCONS_00005334	6.65706	8.23657	1.73617	3.26914	2.17063	1.55189	2.08095	1.55472	6.45707	6.24468	2.26334	2.14755	2.65647	1.34153	0.225747	0.813713
TCONS_00005344	13.5476	13.4951	4.75761	5.19159	0	2.685	3.91343	9.35619	9.28594	8.80779	3.55319	3.1607	4.23169	3.27975	3.90575	5.01456
TCONS_00005371	0.365922	0.138924	0.229038	0.223622	0.290504	0.382159	0.0474483	0.127619	0.15589	0.560648	0.121164	0.114966	0	0.0917661	0.0463259	0
TCONS_00005424	0	0	0	0	0	0	0.375913	0.505536	0	0	0.0799945	0	0	0	0	0
TCONS_00005425	0	0	0.150728	0	0	0	0.562057	0.125978	0	0	0	0.340461	0	0.815272	0	0.304312
TCONS_00005459	0	0	0	0	0	0	3.18817	0	0	0	0	0	0	0	0	0
TCONS_00005478	0	0.143925	0.738212	1.23558	0.0401281	1.18774	0	0.308496	0.107668	0.497853	0.376577	0.158805	0.298991	0.126759	0.0319956	0.319374
TCONS_00005484	0	0	0	0	0	0	0	0.180272	0	0	0	0	0	0	0	0
TCONS_00005486	0.430414	0.898747	1.07762	0.701425	0.546726	0.524431	1.28365	0.600445	0.183365	1.1305	0.427557	0.473297	0.282889	0.269849	0	0
TCONS_00005487	1.42253	0.238266	1.13481	0.767061	0	0.582608	0.488267	0	0	0.274731	0.484883	0.197176	0.329985	0	0	0.528721
TCONS_00005499	8.74515	3.00225	2.71748	3.03225	0.147718	0.728712	14.0539	24.5782	0.495428	2.44357	8.16341	8.47651	5.38087	3.26634	2.70896	4.8986
TCONS_00005500	0	0	0	0	0	0	0	0	0	0.143792	0	0	0.0431779	0	0	0
TCONS_00005501	0.306376	0.290793	0.213075	0.520091	0.729693	0.444404	0.132424	0.356173	0.435076	0.782359	0	0	0.134244	0	0.452519	0.215093
TCONS_00005506	0	0	0	0.117054	0	0.200039	0	0.200404	0	0	0	0	0	0	0	0
TCONS_00005513	1.7064	0.377908	1.18675	0	1.58049	0.990065	2.50767	9.67078	0	0	0.0470853	0.402089	1.94399	0.71322	0.144021	0
TCONS_00005516	1.77961	2.3225	1.04428	1.81259	0.176603	2.12962	0	0	2.96153	1.58242	1.10487	3.23241	1.02344	0	0.422437	0
TCONS_00005517	7.22512	0.360928	0	0	0	0	10.4781	4.08921	0	0	0	5.07762	0.54152	0.754967	0	0.734169
TCONS_00005518	0.949335	0.250291	0	0.805774	0	0.275405	0	0	0	0	3.58003	0.124276	0	0.694385	1.03494	0
TCONS_00005522	0.61555	0.500778	0.733878	0.716524	0.349059	0	0	0.460028	0	1.0586	1.74704	0	0	0.330789	0	0.138906
TCONS_00005534	0	0.0724102	0	0	0	0	0	0	0	0	0.252614	0	0	0	0	0
TCONS_00005583	0	0	0	0	0	0.100019	0.335294	0.150303	0	0	0	0	0	0	0.0363735	0
TCONS_00005617	0	0	0	0.485602	0.378503	0	0	0	0.761671	0.782655	0	0.374477	0.235016	0	0	0
TCONS_00005619	0	0.132865	0.730163	0	0.222267	0	0.0907579	0	0	0.153199	0	0.549758	0	0	0	0
TCONS_00005620	0	0	0.128959	0.755455	0	0	0.36066	0	0	0.135287	0.102331	0.194192	0	0	0.234752	0
TCONS_00005644	0.0425926	0	0	0.043382	0.0338141	0	0	0	0	0	0	0	0.223952	0	0	0
TCONS_00005647	0	0	0.402373	0.245536	0.0765534	0	0	0.0420376	0	0.10553	0.0399114	0	0.0633769	0	0.0610388	0.0253865
TCONS_00005697	0	0	0	0	0	0	0.0703702	0	0	0	0	0	0.0713373	0.238171	0.206117	0.171451
TCONS_00005730	0.212359	0.282181	0.26584	0.173036	0.269746	0.258746	0.468115	0.259219	0.271408	0.0929619	0.316424	0.467034	0.223317	0.159767	0.161309	0.0447264
TCONS_00005763	0.403368	0.382851	0.589112	0.328675	0	0.210633	1.88294	1.68815	0	0.529732	0.333909	0.506922	0.477204	0.303471	0.765999	0.467258
TCONS_00005772	0	0	0	0	0.0640464	0	0	0	0	0.0882887	0	0	0.318136	0.101157	0.510666	0.42478
TCONS_00005784	1.9229	1.53692	1.68924	2.57703	0.964159	1.05696	1.96847	3.26492	1.72462	2.54745	0.921558	0.556444	0.0665172	0.190353	1.66564	1.38551
TCONS_00005822	1.36167	1.93862	1.77562	1.96479	0.0900855	2.86394	0	0.395748	2.65879	3.35297	2.16046	0.891274	0.29832	0.497993	1.5084	1.01572
TCONS_00005863	0.455424	0.192115	0.263944	0.103081	0	0.13212	1.01704	0.926531	0.323367	0.443034	0.460779	0	0.399103	0.0951763	0.640632	0.825977
TCONS_00005896	5.98028	5.75494	7.19177	5.07593	0	2.16863	0	0	5.13084	1.5453	2.47524	0.978589	1.96527	1.66638	6.20407	1.61817
TCONS_00005915	0	0	0.361144	0.0705208	0	0.361549	0	0.543315	0	0.0757732	0	0	0.0910128	0.173634	0	0
TCONS_00005941	0	0	0	0.712897	1.44474	0	0	0.976425	0.298183	0.306398	0	0.329855	0.736041	0	0.177222	0
TCONS_00005945	1.0884	0.295153	0.486607	0.316733	0.246878	0.541281	1.81453	3.66033	0	0.85081	1.02969	0	0.613155	2.24208	2.65741	1.47365
TCONS_00005953	0	0	0	0	0	0	0.806059	0	0	0	0.245042	0	0	0	0	0
TCONS_00005998	1.94164	1.49186	0.675176	2.16597	0.073403	0	0.059945	0	0	0.202374	0	0	0	0	0	0
TCONS_00006024	22.101	26.8424	10.3806	11.7354	6.90194	8.11323	0	0	16.9568	16.3923	12.746	12.8343	0.068843	0.131339	0.132606	0.0551521
TCONS_00006110	0.688955	0.217971	0.159715	0	0	0	0	0	0	0	0.190106	0.240507	0.0503129	0.287961	0	0
TCONS_00006122	5.02269	3.14977	3.92977	4.84172	1.70893	0	1.57006	3.20627	2.67472	6.96917	6.16245	5.35405	2.35798	3.71131	0.794845	1.2751
TCONS_00006124	0.443439	0.561179	1.92749	1.12914	0.293371	0.964825	0.335416	0.902149	0.865858	0.889712	1.40714	1.21905	0	0.55603	0.187132	0
TCONS_00006125	0	0.269934	1.78012	1.95528	0.508014	0.866307	0	0.371953	0.757252	1.86747	1.47142	3.46243	0.700957	0.312034	0.135019	0.224623
TCONS_00006140	0	0	0	0.177395	0.322632	0.303159	0.15056	0.607427	0.0618324	0.254144	0.528646	0	0	0	0.146998	0
TCONS_00006152	0	0.562413	0	0.301767	0.156808	0.601655	0.76835	1.72216	0.420732	0	0.981031	0.0775702	0.714	0	0.312572	0.312003
TCONS_00006170	1.79025	1.35935	3.73518	3.28217	0	0	0	0	1.52536	2.15516	0.444591	0.703076	0	0	0	0
TCONS_00006171	0	0	0.434042	0	0	0.0724214	0.269753	0.145108	0.0886265	0.0910682	0	0.0653601	0.218768	0.104341	0.0526742	0.0438153
TCONS_00006242	0.403006	0.14344	0	0	0	0	0.620552	0.307459	0	0	0	0.118703	0.0993284	0	0	0.2122
TCONS_00006257	0.233308	0	0.146033	0	0	0	0	0	0	0.102133	0.193133	0	0	0.0585092	0	0
TCONS_00006280	0	0	0	0	0	0	0.328644	0.233982	0	0	0	0	0	0	0	0
TCONS_00006285	1.85055	0.405329	0.3465	0	0.150682	0	0.522984	0.24823	0.454831	0.727007	0	0	0	0	0.540648	0.22486
TCONS_00006289	0.634379	0.752641	1.76476	1.5615	0.377723	0.552107	0.0685489	0.046093	0.0563039	0.578551	0.131285	0.373706	0	0.0662875	0	0
TCONS_00006295	0.0838343	0.318281	0	0.085388	0	0	0	0	0.0892879	0.275243	0.76338	0	0	0	0.106135	0
TCONS_00006296	2.59441	2.75794	2.27346	3.38239	0	0.632224	4.30607	1.62869	1.76844	2.72574	0.944969	0.244534	0.409242	0.780753	0.394144	2.24035
TCONS_00006359	0	0	0	0	0	0	0.0832379	0	0	0	0.371974	0	0.126573	0	0	0.507006
TCONS_00006381	0	0.299296	0.0822395	0.642358	0.250343	0.0686098	0.306666	0.0687352	0.167924	0	0.391552	0.804961	0.15544	0.148275	0	0
TCONS_00006458	3.38985	1.64613	4.27645	2.9709	4.63134	5.69461	4.39555	3.78043	2.93867	2.93335	1.69672	3.46752	4.92228	3.06434	4.44127	2.36603
TCONS_00006511	1.36858	1.08248	0.832831	0.46465	0.0905428	0.198516	0.517596	0.397757	0.850275	0.124814	0	0	0	0	0.505352	0
TCONS_00006679	0.152151	0.0962746	0.846528	0.619882	0.040264	0.0441395	0	0	0.216065	0.222017	0.0419835	0.119507	0.333337	0.031797	0	0
TCONS_00006762	0.417032	0.296865	0.870097	0.637141	0.41385	1.08884	0.608352	0.454513	0.555201	0.228199	0.17261	0.327559	0.0685236	0.261459	0.395973	0.219585
TCONS_00006835	0	0	0	0	0	0	0.656693	0.561994	0	0	0	0	0	0.346379	0	0
TCONS_00006870	0	0	0	0	0	0	1.45108	0.600445	0	0	0	0	0	0	0.108981	0
TCONS_00006931	0.448604	0.709644	0.779975	0.685377	0.296788	0.585637	0.72712	0.717087	0.318525	0.409125	1.23785	0.822167	0.245704	0.093751	0.473279	0.472418
TCONS_00006956	0	0.276946	0	0.297195	0.386081	0.338594	0.126118	0.339213	0.103589	0.106443	0.0805139	0.0763949	0.383554	0.0609788	0	0.0512127
TCONS_00007091	0.260746	0	0.544021	0.177052	0.0690017	0	0	0.757815	0.370277	0.0951196	0.0719486	0	0.171375	0.32695	0.110035	0
TCONS_00007211	0.631619	0	0	0.183807	0.0716343	0	0.234002	0	0	0	0.149387	0	0.118609	0	0	0.190042
TCONS_00007257	0.0316891	0	0.330582	0	0.201263	0	0	0	0	0	0	0	0	0	0	0
TCONS_00007258	0.0624968	0	0.260787	0.50924	0	0.108783	0.0405192	0	0	0	0	0	0	0	0	0
TCONS_00007325	8.05934	9.46547	5.26226	4.96066	0	0	2.78176	1.06163	8.2131	6.72612	5.95159	6.7401	4.34431	3.16255	0.477127	0
TCONS_00007445	2.29795	2.11629	2.11241	1.99293	2.14946	2.09894	0.649045	2.14245	3.27133	3.18716	1.24305	1.57261	1.70473	1.85437	0.316845	0.383356
TCONS_00007465	0	0	0	0	0.163642	0	1.00229	0.0898602	0	0	0	0.161901	0	0.323076	0	0.434133
TCONS_00007693	0	0	0	0.0994956	0.0258506	0	0.168889	0.255516	0.10404	0	0	0	0	0.0408293	0.0412233	0
TCONS_00007698	0.27997	0	0.788576	0.370706	0.0222267	0	2.79534	1.90403	0	0	0	0	0	0	0	0
TCONS_00007699	0.0860827	0	0	0	1.43516	0	18.3618	16.6624	0.36673	0.376834	0	0	4.29992	4.96521	8.60951	15.3656
TCONS_00007709	0.146687	0.0464087	0	0	0.0388181	0.0425545	0	0	0.0520765	0.321067	0	0	0	0	0	0
TCONS_00008069	0	0	0.241424	0	0	0	0.925263	0.0672602	0	0	0	0.817983	0.430963	0	0	0.121855
TCONS_00008602	0	0	0.122393	0	0.745146	1.83795	2.43411	1.02295	0	0	0	0	1.00245	0.588453	0.668399	0.247105
TCONS_00008718	0.73765	0.583442	0	0	0	0	0	0	0	0	0	0	0	0	0	0
TCONS_00008784	0.146083	0.249575	0.121915	0.148791	0.255145	0.432268	0.113654	0.178318	0.0933517	0.0959236	0.169299	0	0	0.109904	0	0
TCONS_00008908	0	0	0	0	0.40083	0	0	0	0	0.552549	0.278632	0	0	0	0	0
TCONS_00008915	0.307074	0.0971518	0.10678	0	0.650093	0.356333	0	0	0.32705	1.1202	0.423661	0.160795	0	0	0	0
TCONS_00008931	0	0	0.0641265	0.18783	0.146404	0.213995	0.239124	0	0	0	0	0.0482824	0	0.924942	0	0.032367
TCONS_00008933	0.528649	0.50176	0	0	0.503631	0	7.88312	7.28269	0.225216	0.694261	0.350093	0.0830457	2.77964	2.71779	1.74011	2.22685
TCONS_00009326	0.129124	0	3.36756	1.05214	3.07533	4.15799	0	0	0.687619	0.706564	0.320667	0	0.0848668	0.161909	0	0
TCONS_00009649	0.509265	0.36963	0.500016	0.701776	0.237826	0.703936	0.427288	0.522387	0.350961	0.196707	0.0743948	0.164707	0.472538	0.26294	0.41718	0
TCONS_00009929	0	0.21432	0	0	0	0	0	0	0	0	0	0	0.185513	0	0	0.0297239
TCONS_00009931	0	0	0.0786518	0	0	0.131233	0	0	0	0	0	0.0592189	0.545084	0.236344	0.143175	0
TCONS_00010118	0.0515607	0.0244691	0.0268941	0.131291	0.102335	0.0224369	0.401147	0.629382	0.0274574	0.141069	0	0.080997	0.0508325	0.21012	0.228467	0.461531
TCONS_00010265	0.350062	0.151026	0.165993	0.45379	0.808473	0	0.103163	0.0277472	0	0.243794	0.395157	0.424933	0	0.458895	0	0.0335131
TCONS_00010578	0	0.14606	0	0.250783	3.9339	2.97325	24.3842	36.6029	0	0	0	0.0966971	6.06856	23.464	0	1.40989
TCONS_00010657	0.161444	0	0	0	0.341786	0.234177	0.523352	0.046921	0	0	0	0	0	0	0.170324	0.141678
TCONS_00011674	0.247804	0.2352	0.215425	0.336529	0.295096	0.215667	0	0	0.351899	0.587591	0.205133	0.421717	0.0542898	0	0	0
TCONS_00011898	0.49707	0.660503	0.103709	0	0	0	0.451179	0.606755	0.105881	0.217597	0	0.078085	0	0	1.51031	1.04691
TCONS_00011958	10.5207	8.12163	8.29241	10.9538	7.94402	9.97019	1.48546	2.28307	7.76888	10.6951	7.7414	5.80283	3.34981	5.6872	1.8943	0.861716
TCONS_00012247	1.11599	0	1.33541	0.434612	0.442992	0.771296	0.936351	0.772706	0.174793	0.718434	1.30422	0	0.388317	0.61736	0.581764	0.587618
TCONS_00012248	0	0	0.169077	0.0825392	0	0	0.656747	0	0	0	0	0	0	0.127016	0.0512968	0.0426695
TCONS_00012427	16.7297	7.67693	8.72624	7.88617	11.7998	10.89	0	0	11.7069	8.62486	11.5026	9.55665	0.363491	0	0	0
TCONS_00012516	0	0	0	0	0.0845352	0.46336	0	0	0.907267	0	0	0	0.209955	0	0	0
TCONS_00012920	0.0411871	0	0	0	0	0	0	0	0	0	0.0340948	0	0.0270703	0	0	0.216868
TCONS_00012921	0.174619	0	0	0.35571	0	0	0.113212	0.15225	0	0	0.337282	0	0	0.14597	0.110534	0
TCONS_00012949	0	0	0.203075	0	0	0	0	0	0	0	0	0	0	0	0	0
TCONS_00013062	4.34567	4.93256	7.71149	7.43787	18.2815	20.743	8.04578	4.64836	4.19893	7.89379	1.03841	1.37237	5.80073	4.66259	8.45098	7.78453
TCONS_00013134	0	0	0	0	0	0	0	19.7097	0	0	0	0.721768	0	0	0	0
TCONS_00013135	4.42893	0	0.385022	0	0	0	4.78575	1.7699	0.0982717	0	0	0.724732	0.242576	1.56191	0	0.534421
TCONS_00013156	0.0481105	0.319644	0.351323	0.490021	0.381947	0.711808	0.031192	0.545319	0.461161	0.737126	0.637215	0.415673	0.284586	0.361955	0.0609081	0.151993
TCONS_00013164	43.8302	32.4242	36.8864	24.3846	28.0712	20.9161	56.1771	39.179	40.0127	52.9054	125.236	127.002	44.4215	45.3757	58.5785	43.1024
TCONS_00013456	1.25317	1.86911	1.86759	2.24889	2.08453	2.64872	0.812482	1.50889	0.953353	1.6327	0.987979	2.24984	1.37275	1.60877	0.113323	0.974061
TCONS_00013780	0.277663	0.0439234	0.482765	0.18854	0.220436	0.36248	0	0	0.0492877	0.354519	0.344775	0.472531	0.121663	0.145068	0	0
TCONS_00014213	0	0	0	0	0	0	0	0	0	0	0	0	0	0	0	0.621859
TCONS_00014410	0.399424	0.094777	0.62502	0.406826	0.158551	0.521434	0	0	0.319055	0.437127	0	1.49021	0	0	0	0.0525783
TCONS_00014623	0	0.203821	2.1282	2.95277	1.4065	1.54188	1.18343	0.84256	0	0	0	0	0.0705703	0	0	0.0565359
TCONS_00014649	0	0	0	0	0.94972	0.195212	0	0	0	0	0	0	3.2433	2.71878	0	0.314945
TCONS_00014930	0.0424718	0	0	0.302813	0	0.0369637	0	0	0.135704	0	0	0	0	0	0	0
TCONS_00014941	0	0.775448	0.42615	0.936163	0.486462	0	0.132424	0	0	0.111766	0	0	0	0	0	0.0537733
TCONS_00015024	0.100978	0.191684	2.00147	1.64559	0	0	0	0	0	0	1.5882	1.58627	0	0	0	0
TCONS_00015049	0	0	0	0	0.0563568	0	0	0	0	0	0.176291	0.111515	1.16642	0.133517	0.314548	0
TCONS_00015089	0	0	0	0	0	0	0	0.0425859	0	0	0	0.805634	0	0	0	0.0257177
TCONS_00015368	0.807658	0	0.765956	0.448706	1.51556	0.191704	0	0.768217	1.173	1.52673	0	2.99887	0	5.15569	0	0.966514
TCONS_00015749	0.24964	0	0	0	0	0.130359	0	0	0	0	0	0	0	0	0	0
TCONS_00015828	0.371365	0	0.154964	0	0	0.129281	1.34832	0	0	0	0.3689	0.175014	0.048816	0	0.47015	0.782157
TCONS_00015858	0	0.249705	0.274453	0.321555	0.250636	0	0	0	0	0.403089	0.13067	0.165314	0.103748	0.725747	0	0
TCONS_00015859	0.414786	0.174973	0.336549	0.844947	0.219531	0.441214	0	0.281285	0	0.252189	0.190756	0.579191	0.151455	0.115578	0.116694	0.0970677
TCONS_00015895	1.41943	2.0401	0.846146	1.8175	1.15908	0.847095	2.4716	3.11169	1.77093	1.81972	1.17501	1.40158	1.14616	1.01705	1.95104	1.70832
TCONS_00015910	0	0.208726	0	0.0746623	0	0	0	0	0.624578	0.160446	0	0.287883	0	0	0	0
TCONS_00015914	0	0	1.06021	1.25696	0.115263	0.189536	0	0	0.386578	0.635565	0.901391	2.50881	0	0	0	0
TCONS_00015932	0.18697	0.17746	0.130032	0.507828	0.197913	0	0	0	0.132755	0	0.0515914	0	0.409621	1.05499	0	0
TCONS_00015958	0.0854281	0	0.356475	0.391551	0.271284	0	0.0830797	0	0.0454927	0.140238	0.388946	0.972946	0.224591	0.107119	0.297419	0.134944
TCONS_00015959	0.171073	0	0.356928	0	0.226357	0.347402	0.221827	0.198878	0	0.0624071	0	0	0	0.107255	0.360965	0
TCONS_00016166	0.387069	0.20039	0.440499	0.537604	0.0279357	0.306246	0.935368	0.644291	0.52468	0.231058	0.378674	0.912072	0.948222	0.132367	0.311838	0.37056
TCONS_00016259	0	0	0.0386292	0.0188578	0.058795	0.161135	0.120038	0.355146	0	0	0.030653	0	0.0243376	0.0580391	0.199237	0
TCONS_00016260	0	0	0	0	0.026682	0.0877507	0.15253	0.205126	0	0	0	0	0	0	0.127647	0.0530896
TCONS_00016318	0	0	0	0	0	0	0	0	0	0	0	0	0.182682	0	0	0.024392
TCONS_00016327	0	0	0.0331049	0	0.0755802	0	0	0	0	0	0	0	0	0.0596868	0.160701	0
TCONS_00016411	0	0	0	0	0.321386	0.480437	0	0	0	0	0.0304647	0	0	0	0	0
TCONS_00016418	0	0	0	0	0	0	0	0	0	0	0	0.118836	1.69048	0.0948558	0	0
TCONS_00016484	0	0	0	0.312257	0	0.152466	0.96543	0.458234	0	0.0479306	0	0	0.374208	0.0823748	0.388126	0.276728
TCONS_00016580	0.275254	0.326567	0.430718	1.50691	0.0546307	0.32939	0	0	0.806189	1.09198	1.31017	1.18909	0.203524	0.496141	0	0.217399
TCONS_00016617	0.259991	0.246767	0	0	0	0	0	0	0	0	0	0	0.0854397	0	0	0.136896
TCONS_00016619	0.307354	0.40841	1.25047	0.31305	0	0.133747	0	0	0.196409	0.538187	0.661514	0.434542	0	0	0	0
TCONS_00016621	0	0.370866	0.407622	0.367368	0	0.0784767	0	0.183447	0	0	0	0	0.177795	0.0942213	0	0
TCONS_00016627	0	0.224866	0	0.241307	0	0	0	0	0	0	0	0.124058	0	0	0	0
TCONS_00016640	0	0	0	0.1214	0	0	0.386383	0	0.25389	0.0652212	0	0.889382	0	0.0747273	0	0.0627593
TCONS_00016666	0	0	0	0.0589034	0	0.0503315	0	0.352964	0	0	0.0957463	0	0	0	0.292861	0.182705
TCONS_00016675	0	0	0	0	0	0	0	0.0436779	0	0	0	0	0	0	0.126841	0.316525
TCONS_00016676	0	0	0	0	0	0	0	0.187101	0	0.0469693	0	0	0	0	0.163003	0
TCONS_00016695	0.107952	0	0	0	0	0	0	0	0	0	0.0446816	0	0	0	0	0
TCONS_00016702	0	0.140141	0.102687	0	1.52386	0.642512	0.574369	0.472037	0	0.107726	0	0.154631	0.905742	0.956558	0.529627	0
TCONS_00016847	0	0	0	0	0	0	0.354666	0.0681375	0	0	0	0	0	0	0	0
TCONS_00016947	5.13802	2.9089	0.56421	1.33127	0.214687	0.0784505	0	0	4.70423	2.61421	0.895424	1.13282	0.059245	0.028257	0	0
TCONS_00016948	1.41498	2.28675	0.837793	0.155806	0.121443	0.0998491	0	0	2.11798	2.4693	0.284916	0.540681	0	0.071929	0	0
TCONS_00017118	0.214658	0	0	0	0.170417	0	0.278343	0	0	0	0	0.0562013	0	0	0.452931	0.113027
TCONS_00017270	0.219866	0.0521708	0	0.53186	0.19637	0.287028	0.0178185	0.0479254	0	0	0	0.107934	0	0	0.017397	0.0144711
TCONS_00017436	0	0	3.54075	4.35886	0.702933	5.77944	1.79392	1.47967	0	0.121125	4.58096	5.5057	5.189	7.14713	2.56884	1.67059
TCONS_00017465	0	0.319473	0	0	9.48631	8.34881	0.109113	0.73369	0.179245	0	0.975213	0.132189	4.75636	2.00476	0.958789	0.531691
TCONS_00017521	0.290529	0.0919173	0.202054	0.591827	0.23065	0.252851	0.0627872	0	0.309429	0.741892	0.240501	0	0.0636501	0	0.0613019	0.152976
TCONS_00017980	0.0480077	0	0	0	0	0	0	0	0	0	0	0	0	0.150492	0	0
TCONS_00018165	0.0571694	0	0.596393	0	0	0	0	0.0498461	0	0	0	0	0	0	0	0
TCONS_00018166	0	0	0.357836	0	0	0	0	0	0	0	0	0	0.169086	0	0	0
TCONS_00018372	0	0.352476	0.193704	0.189124	0	0	1.92617	0.323794	0	0	0.153708	0.145845	0	0.349242	0	0
TCONS_00018373	0	0	0	0	2.21663	4.25247	122.812	8.52049	0	0	0	0	0	2.07872	0	9.14251
TCONS_00018423	0.318484	0.412206	0.0604078	0	0	0.0503964	0	0	0	0.0316861	0.0479348	0	0	0	0	0
TCONS_00018441	0.315611	0.449338	0	0	0.281883	0.06867	0	0	0.462196	0.0863509	0	0	0.0518589	0	0	0
TCONS_00018458	0.0391763	0.260285	0	0	0	0	0	0	0	0	0	0	0	0.0736849	0	0
TCONS_00018573	0	0.0372269	0.0409163	0	0.197208	0.455136	0.110193	0.13679	0	0	0	0	0	0	0	0
TCONS_00018590	0	0	0	0	0.0626957	0	1.02402	1.51483	0	0.172854	0.0653733	0	0.259522	0	0.399917	0.706897
TCONS_00018741	0.10267	0.259861	0.749738	0.732009	0	0.178709	0	0	0.255147	0.711622	0.651592	0.295688	0	0	0	0
TCONS_00018808	0	0.0654135	0	0	0.218858	0.359886	0.446829	0.240362	0	0.0754246	0.114103	0.0541326	0.317079	0.129627	1.09065	0.181444
TCONS_00018880	0	0	0	0	0	0	0	0.106393	0	0.066771	0	0.239609	0	0.0956286	0	0
TCONS_00018947	0	0	0	0	0	0	0.227901	0	0	0	0	0	0	0.220382	0	0
TCONS_00018959	0	0	0.109079	0.0798743	0	0.0910007	0	0	0	0.143039	0	0	0	0.409718	0	0
TCONS_00018993	0	0	0.10235	0.049965	0	0	0.302146	0	0	0	0	0	0.048363	0.0461335	0	0.18081
TCONS_00018994	0	0	0	0	0	0	0	0.213457	0	0	0	0	0	0	0	0.210938
TCONS_00019050	0	0	0	0	0	0	0	0	0	0	0	0	0	0	0	0
TCONS_00019058	0	0	0	0	0	0	0	0	0	0	0	0	0	0	0.202018	0.0504125
TCONS_00019059	0	0	0	0	0	0	0	0	0	0	0	0	0	0	0.291734	0
TCONS_00019060	0	0	0	0	0	0	0	0	0.11574	0.386517	0	0	0	0	0.0859857	0
TCONS_00019063	0	0	0	0	0.0458533	0	0	0	1.93771	0	0.74108	0.56707	0.227766	0	0.0548408	0.228087
TCONS_00019064	0	0	0	0	0	0.0967211	0	0	0.828545	1.86491	0.735975	0.0872904	0.438257	0.0696756	0.445538	0.0390111
TCONS_00019073	0	0	0	0	0	0	0	0	0	0	0	0	0	0	0	0.310553
TCONS_00019196	0	0	0	0	0	0	5.15693	12.3842	0	0	0	0	0	0	0.52311	0.951849
TCONS_00020444	1.21996	0.643282	4.13616	3.20997	0.269034	0.619351	0.153796	0.82731	0.97449	1.40929	1.51483	1.67689	0.534546	0.84984	0.536276	0.16059
TCONS_00020457	0	0	0	0	0.212344	0	0.0867062	0	0.094957	0	0.184511	0.0350143	0	0.0558972	0	0
TCONS_00020559	3.94615	3.92667	0.265589	0.648272	0.859002	1.05247	0	0	3.18603	2.57726	0.21075	0.149976	0.209162	0.359135	0	0.167566
TCONS_00020836	0.0826014	0.0784001	0	0.0841323	0.065577	0.215667	1.07108	0.576162	0.17595	0.0903986	0.136755	0	0	0	0.209148	0
TCONS_00021293	0.0966348	0.229299	0	0.0492129	0	0	0.0626522	0.168512	0.771908	0.475905	0.0399972	0.037951	0	0	0	0
TCONS_00021673	11.5439	12.1339	22.0947	15.7419	10.7552	8.71825	0	11.8119	4.77567	5.63811	6.08111	4.64598	3.26062	4.48602	10.4476	2.86334
TCONS_00021723	0.150285	0.808298	0.65324	2.01542	1.09368	4.01103	1.96495	1.94366	1.4939	0.740119	0.103672	0	0.329249	1.08355	0.539074	2.01785
TCONS_00021781	0.179621	0.0852424	1.78012	2.16491	0	0.807685	0.077637	0.026102	0.191306	0.163814	1.85863	2.16328	0	0.0938447	0	0.047289
TCONS_00021981	1.65203	0.940801	1.14893	0.673059	0	1.05437	0.856861	0.768217	2.5806	1.80797	0.729361	1.03807	0.361932	0.345247	1.04574	0.521917
TCONS_00022243	5.39222	4.4504	11.658	7.88005	0.558374	0.680132	0.962665	0.5451	3.74543	5.30254	3.16987	4.41948	0.513629	0.244976	0.74202	0.576076
TCONS_00022408	1.51955	1.64829	0	3.09542	0.344675	0	3.09629	5.11031	0	0.237569	1.97667	0	1.42675	0.680488	0	3.31472
TCONS_00022542	0.389611	0	0.406444	0.132277	0	1.69541	0	0.339703	0.138319	0	0	0	0.0853574	0	0.49325	0
TCONS_00022544	0.129496	0	0.202636	0	0.0514033	0.788913	0	0.056454	0	0	0	0	0	0	0	0
TCONS_00024147	0.0777425	0	0	0	0	0	0	0	0	0.085081	0.0321777	0	0	0	0.0984224	0
TCONS_00024400	4.64298	2.11286	1.92416	1.06889	2.72667	3.01679	19.6284	41.3418	0.54192	1.39213	11.6884	8.74243	22.1137	16.4886	9.19954	3.86803
TCONS_00024926	0.384061	0.121509	0.133551	0	0.20327	0.557088	0	0	0.136348	0.140105	0.317927	0	0.168283	0.321051	0	0
TCONS_00024972	4.82137	1.64741	0	0	0	0	0	0	2.77291	1.794	0	0	0	0	0	0
TCONS_00024973	1.99479	0	0	0	0	0	0	0	0	0	0.0869099	0	0	0	0	0
TCONS_00024974	13.9109	17.0029	0	0	0	0	0	0	8.74027	6.46199	0	0	0	0	0	0
TCONS_00025099	0.346841	0.219466	0.603042	0.54953	0.428331	0.20124	0.949455	1.37765	0.0410449	0.0421757	0.159509	0.181618	0.506581	0.0724842	0.926994	0
TCONS_00025254	1.82367	0.553891	1.36977	2.00606	0.173736	0.634863	1.04047	1.33565	0	0.0798325	0	0	0.0479442	0.137202	0	0.0384095
TCONS_00025634	0.130816	0.434567	0	0	0	0.0569251	0	0.171088	0.0696627	0	0.324868	0	0	0.123023	0.0828066	0.20664
TCONS_00025639	0.142501	0	0	0	0.0754204	0	0	0	0.404721	0.051984	0	0.149237	0	0	0	0
TCONS_00025699	0.377606	0.2688	0.4924	0	0	0	0	0	0	0.103313	0.195365	0	0	0	0.268904	0
TCONS_00025777	0.0818491	0.660331	0.939237	0.250098	0.0974696	0.0356171	0.026533	0.249775	0.392281	0.223938	0	0	0.188284	0.23092	0.155432	0
TCONS_00025778	0	0	0	0	0	0.0794869	0	0.0398161	0	0	0	0	0	0	0	0
TCONS_00025795	0	0	0	0.565037	0	0	0	0	0	0.182136	0.0459227	0	0	0	0	0.0292102
TCONS_00026141	2.05027	1.5676	2.13885	0.870114	0.361712	0.148698	0.110773	0	1.88036	1.74519	2.35725	1.65513	0	0.392768	0.0721016	0
TCONS_00026177	6.96332	4.54379	0	0	0.172755	0.284074	0	0	1.96995	3.33402	0.450332	0.0854587	0.0715101	0	0	0.0572888
TCONS_00026259	195.94	141.753	176.264	156.673	255.141	149.841	1991.63	1563.85	136.486	163.64	431.881	432.219	712.418	444.794	546.166	626.589
TCONS_00026302	0	0.322696	0.945806	0.173145	0.0899719	0.147948	0	0	0	0.0620136	0	0	0	0	0	0
TCONS_00026467	1.05834	1.04636	0.920049	0.763548	0.175044	0.460541	4.71736	4.88296	0.986285	1.01346	1.09512	1.10836	1.10135	0.746466	1.47943	0.650135
TCONS_00026478	0.125517	0.357399	0.26188	0.894905	0	0.218478	0.732401	0.547193	0.401047	0.961558	0.207807	0	0	0.0786933	0.556169	0.0660901
TCONS_00026495	0.0647481	0	0.405272	1.18707	0.0514033	0.338106	0.33583	0.395178	0.13792	0.07086	0.482387	0	0.340446	0.243564	0.122957	0.0340926
TCONS_00026654	2.79899	2.72843	0.631333	2.92792	0.360342	0.131675	0	0.197874	2.33652	1.49021	2.0039	4.39695	0.994399	0.853703	0	0
TCONS_00026659	0	0	0.34468	0.528832	0	0.0410794	0	0	0	0	0.234438	0.037074	0	0	0	0
TCONS_00026726	0	0.0334769	0.110384	0.107774	0.0840044	0.491147	0.0228676	0	0	0.0386003	0.0583947	0.0277036	0.0231818	0	0	0
TCONS_00026756	0.256724	0.714753	4.83852	3.3121	7.2625	3.36633	2.44118	6.61813	0.492163	1.54526	1.61512	0.436896	2.12039	3.31027	1.54381	2.04115
TCONS_00026869	0	0.761601	0	0	0	0	0	0	1.01	0.239498	0	0	0	0	0	0.460914
TCONS_00026927	0	0.0683488	0.375613	0.220038	0.285848	0.25069	0.046688	0	0.076696	0.315236	0.95378	0.735301	0	0.225739	0.273501	0.303337
TCONS_00027030	0	0	0.101464	0	0	0.338594	0.882827	0.254409	0	0	0	0.229185	0.255703	2.50013	0.861942	0.512127
TCONS_00027031	0	0	0	0	0.120928	0	0.148135	0.332026	0	0	0.441325	0	0.050057	1.48023	0.674944	0.360919
TCONS_00027075	0.0803849	0.686667	0.251573	0.491248	0.127635	0.0699599	0.15635	0.0700877	0.684913	0.967701	0	0.44197	0.264165	0.151192	0	0.634891
TCONS_00027145	0	0	0	0	0	0	0.0982573	0.132138	0	0	0	0	0	2.4229	0.287798	0.319194
TCONS_00027157	0.0817003	0.310179	0	0	0.389169	0	0.688605	0.284939	0	0.0894124	0	0.192515	0	0.460999	0.103433	0.602261
TCONS_00027490	0	0	0	0.274883	0	0	0	0	0	0	0	0	0	0	0.142363	0
TCONS_00027522	0.682052	0	0.460394	0	0.0318517	0.0349175	0.806368	0.489738	0.256384	0	0.797088	0.283616	0.39554	0.40246	0.253965	0.612632
TCONS_00027536	0.105979	0	0.405378	0.0719622	0.224364	0.12298	0	0.123205	0.188122	0.734559	0.584865	0.110989	0.185746	0	0	0
TCONS_00027954	0	0.123622	0	0	0	0	0.422221	0.681375	0.13872	0	0	0	0	0.326634	1.15425	0.205741
TCONS_00028112	0	0	0.40498	0.197702	0	0.388542	0	0.08462	0	0.191184	0.064272	0	0	0	0.0245737	0
TCONS_00028587	0	0	0	0	0	0	0	0	0	0	0	0	0	0	0	0
TCONS_00028588	0.531052	0.426496	3.66489	2.8709	1.52425	6.00834	3.91975	1.67401	0	0	0.101448	2.69521	0	0.563444	0.336157	1.39811
TCONS_00028591	0	0	0	0	0	0	0.600686	0	0	0	0	0.10396	0.0434958	0	0.37702	0.0348457
TCONS_00028689	9.1362	15.7503	1.55607	6.6468	4.44073	4.86816	15.715	16.4194	0	0	0	0	0	0	0.118025	0
TCONS_00028780	0.125342	0.0297417	0	0.127665	0	0.109087	0	0.0273215	0.033374	0	0	0	0.0411906	0	0	0
TCONS_00028781	0.0819985	0	0.256623	0.334073	0	0.285457	0.0531629	0.428968	0.0873327	0.179477	0	0	0	0	0	0.345405
TCONS_00028859	0.543801	0.570473	0.597153	0.757941	0.568055	0.797097	0	0	0.548694	0.187937	0.639701	0.651935	0.15049	0	0	0.105492
TCONS_00028907	0	0	0	0	0	0	0	0.266122	0	0	0	0	0	0	0	0
TCONS_00029183	0.311329	0.196996	0	0.634198	0.0823877	1.26445	0.336412	1.17628	0.110527	0	0	0	0.0682071	0.260251	1.31381	0
TCONS_00029185	0	0.134626	0	0	0	0.0493782	0.0551767	0.222608	0	0	0	0	0	0.0355709	0.2514	0.0597481
TCONS_00029221	0.0363848	0	0	0.0741182	0.0577714	0	0.188718	0.507583	0	0.159277	0	0.114314	0	0.045623	0	0.0766324
TCONS_00029684	2.49912	1.58134	3.1694	2.19606	1.01147	1.57795	0	1.83719	1.20037	2.73502	0.486771	0.769781	1.35269	1.50538	0	0
TCONS_00029769	0.422323	1.20253	0.0440569	2.10774	0	1.0659	2.60119	3.24037	0.719674	0.462188	0.80408	0.89563	0.333086	0.820806	0.775262	0.867246
TCONS_00029770	0.176563	0	0	0	0.315388	0.729906	0.572363	1.15459	0.517133	0	0	0.173352	0	0.0276741	1.425	0.952918
TCONS_00029771	0	0.931568	0	0.478108	0	0.111418	2.9327	1.71153	0	0	0	0	0.420707	0.107017	1.2966	2.13459
TCONS_00030942	1.69168	1.30458	2.53685	2.15379	0.461662	0.644125	0	0.046093	1.63281	1.85136	2.40689	2.74051	0.3822	0.397725	0.0334636	0
TCONS_00031016	0.242631	0	0.303735	0	0	0	0.0314614	0	0	0.15932	0.04017	0	0	0	0	0
TCONS_00031296	1.85778	0.551029	0.605639	0.709581	2.67324	1.41474	0	0	1.60764	0.762431	0	0	0	0	0	0
TCONS_00031298	0.779786	0.185031	0	0.19856	3.55965	2.3753	0	0	3.32205	1.92014	0.56482	1.60777	0	0	0	0
TCONS_00031468	0	0	0	0	0.0478844	0	0.351946	0.946608	0	0	0	0	0	0	0	0
TCONS_00031469	0	0	0	0	0	0	0.424065	0	0	0	0	0	0.128968	0	0	0
TCONS_00031471	0	0	0	0	0	0	1.41956	0.954528	0	0	0	0	0	0	0.976486	0.602642
TCONS_00031503	3.46643	2.07155	3.75012	2.09225	0.203851	0.446944	1.99771	1.56716	0.957166	1.40505	2.01929	1.51262	0	0.40246	1.78791	1.48722
TCONS_00031510	0	0	0.921048	0	0.332022	0.202211	45.131	25.6467	0	0	1.0386	0.693479	8.67379	5.73932	9.14799	14.5093
TCONS_00031620	0	0	0	0	0	0	0.161852	0	0.212704	0	0	0	0	0	0.0632091	0.131446
TCONS_00032057	2.09637	3.37391	0.665589	1.57821	1.30249	1.74517	0	0	3.68888	1.995	1.28267	1.93296	0.479248	0.171433	0	0
TCONS_00032058	1.01894	1.78916	0	0.363238	0.444912	0	0	0.0888414	1.13948	0.55756	0	0	0	0	0	0
TCONS_00032059	2.93055	1.95193	1.07269	1.15205	0	0	0	0	2.19031	2.47572	0.25536	0	0	0	0	0
TCONS_00032060	0.428537	1.39454	0.447051	1.06002	0.097204	0	0	0	0.652021	0.870979	0.354744	0.577021	0	0.307054	0	0
TCONS_00032061	1.35851	2.87637	0.872121	1.70299	1.3274	1.18232	0	0	0.779089	1.14365	1.98963	0	0.206049	0.720684	0	0.165072
TCONS_00032391	0	0	0	0	0	0	0.0606943	1.02029	0	0	0.0387473	0	0	0	0	0.123231
TCONS_00032475	0	0.0561179	0	0	0	0	0	0.154654	0	0	0	0	0	0	0	0
TCONS_00032476	0	0	0	0	0	0	0.888812	0.664052	0	0	0	0	0	0	0	0
TCONS_00032844	0.123959	0.529444	0.193972	0.820667	1.13172	0.539415	0.562574	0.702521	0	0.542641	1.12875	0.389456	0.0407361	0.388582	0	0
TCONS_00033035	0.0962209	0	0.301134	0	0	0	0.249536	0.0838952	0	0.105304	0	0	0.189724	0.180978	0.609081	0
TCONS_00033057	0	0	0	0	0	0	0	0	0	0	0	0	0	0	0.228773	0
TCONS_00033081	0.0855908	0.162475	0	0	0	0	0.499428	0	0	0	0	0	0	0.0536613	1.3003	0
TCONS_00033370	0	0	0	0	0	0	0	0	0	0.192097	0	0.413607	0	0	0	0
TCONS_00034187	0.150537	0	0	0	0	0	0.92719	0	0	0	0.0623072	0	0	0	0	0.792638
TCONS_00034196	0	0	0	0	0.102511	0	2.21848	2.42054	0	0.0706564	0	0	0.594068	0.809546	2.32947	1.69973
TCONS_00034406	0	0	0	0.0589794	0	0	0.713315	0.858304	0	0	0.0479348	0	0.266412	0.435652	0	0
TCONS_00034509	0	0	0	0	0.10633	0	0	0	0	0	0	0	0	0	0.0847812	0
TCONS_00034840	0	0.268989	0	0	0	0	0.14291	0.439289	0.268302	0	0.156401	0	0	0	0.0597983	0.0331608
TCONS_00035041	0.0821484	0	0	0	0.586956	0	0.639121	0.931129	0	0.269708	0	0	0	0	0.416001	0.692073
TCONS_00035049	0	0	0	0	0	0	0	0.212435	0	0	0	0	0	0	0	0
TCONS_00035579	0	0	0.198629	0.363623	0	0.227851	0	0	0	0	0	0	0	0	0	0
TCONS_00035839	2.33561	0	0	0.620583	0	0.927976	0	0	1.83862	0.833505	0	0.717853	0.73417	0	0.385682	0
TCONS_00035864	0.405278	0	0.132121	0	0	0.0881794	0.0328447	0	0	0.415813	0.272585	0	0	0.0317612	0	0.0666862
TCONS_00036010	0.771225	0	0.30762	0	0.126056	0	0	0	0	0.124121	0	0	0	0.11377	0	0
TCONS_00036012	0.756575	0	0.53557	0.357777	0.107258	0.117581	0	0	0.0575566	0	0	0	0	0	0.0342082	0
TCONS_00036016	0	0	0.449009	0.701425	0	0.399566	0.0744145	0	0.0305609	0.251223	0	0.202842	0	0	0.145308	0
TCONS_00036019	0.229573	0.0435793	0	0	0.0607525	0	0.138919	0.106755	0.195606	0.184246	0.0380083	0.108191	0	0	0	0
TCONS_00036028	0.0960975	0.766161	0.300747	0.528544	0.53404	0.351266	0	0.0837875	0.0614093	0.0631011	0	0.241536	0.12632	0.0481988	0	0
TCONS_00036039	0	0.316705	0	0	0	0	0	0	0	0	0	0	0	0	0	0
TCONS_00036041	0	0	0	0	0	0	0	0	0	0	0	0	0	0	0	0
TCONS_00036042	0	0.222382	0.0872933	0.170458	0.345445	0.072826	0	0	0	0	0.277076	0	0	0	0	0
TCONS_00036043	0	0.176769	0	0	0	0	0	0	0	0	0	0	0	0	0	0
TCONS_00036046	0	0	0	0.216499	0	0	0	0	0	0	0	0	0	0	0	0
TCONS_00036047	0.138528	0	0	0.246918	0	0	0	0.135881	0	0	0	0	0	0.0108563	0	0
TCONS_00036056	0	0	0	0	0	0	0.0811189	0	0	0	0	0	0	0	0	0
TCONS_00036057	0	0	0.410258	0.296064	0	0.848224	0	0	0.163898	0	0	0	0.112381	0	0	0
TCONS_00036062	0	0	0	0	0	0	0	0.206205	0	0	0	0	0	0	0	0
TCONS_00036063	0	0	0	0	0	0	0	0	0	0	0	0	0	0	0	0
TCONS_00036070	0	0	0	0	0	0	0	0	0.261235	0	0.406085	0	0	0	0	0
TCONS_00036071	0	0	0	0	0	0	0	0	0	0	0	0	0.0939366	0	0	0
TCONS_00036072	0	0.094777	0	0	0	0	0	0.145108	0	0	0.358197	0	0	0	0	0
TCONS_00036078	0	0	0	0	0	0	0	0.237881	0.174347	0.268726	0.383944	0	0	0	0	0
TCONS_00036079	0.0292356	0.110994	0.792966	0.387107	0.16247	0.636102	0.170592	0.0509812	0.342512	0.0319953	0.217812	0.229632	0	0	0.0370125	0
TCONS_00036084	0	0	0	0	0	0	0	0	0	0	0	0	0.103445	0	0	0
TCONS_00036085	0	0	0	0	0	0	0	0	0	0	0	0	0.175511	0	0	0.0255648
TCONS_00036098	0	0.0177633	0	0.0571861	0.401164	0	0	0.358992	0	0	0	0	0	0	0	0
TCONS_00036102	0.106819	0	0	0	0	0	0	0	0	0	0	0.391539	0	0.111617	0	0
TCONS_00036103	0	0	0.0480292	0	0	0	0.208948	0.200712	0	0.201544	0	0.831734	0	0	0.145718	0
TCONS_00036171	1.07823	1.15131	0.534285	0.93348	0.0428001	0.211139	0	0.164519	0.516766	0.767005	0.803304	0.508138	0.37205	0.253499	0.0682521	0.12774
TCONS_00036204	0.271676	0.464143	0.113365	0.719448	0	0.189154	1.0216	0	0.289349	0.237856	0	0.213388	0.0714236	0.068131	0.275154	0.343317
TCONS_00036296	0.499809	0	0	0.533313	0.415691	0	0	0	0.557671	0.833505	0	0	0	0	0	0
TCONS_00036365	2.85681	2.09011	2.94918	2.18231	2.17351	1.42445	0.559513	0.93407	2.63062	2.8008	1.50268	1.47255	1.34955	1.11942	0.452091	0.423064
TCONS_00036375	0.545262	0.557338	1.23973	1.06801	0	0.693569	0	0	0.729638	1.05576	0.705987	1.58133	0.0551344	0.587286	0	0.117786
TCONS_00036378	0.741015	0.421995	0.0618423	0.603799	0.776542	0	0.0576516	0.0775311	0.820789	0.356824	0	0.0465626	0	0.130083	0	0
TCONS_00036416	0.572727	0.158549	0	0	0.246288	0	0	0	0	0	0	0	0	0	0	0
TCONS_00036453	1.41263	2.0431	0	1.43881	0.427232	0.585443	1.43922	1.70089	4.37029	1.91407	0.278424	0	0.0884241	1.47609	0.212905	0
TCONS_00036467	0	0	0	0	0	0	0.251149	0	0	0.0942085	0	0	0	0	0	0
TCONS_00036468	0	0	0	0.242962	0	0	0.386639	0.597955	0.127029	0	0	0	0	0.35519	0.0943732	0
TCONS_00036527	0	0.0531924	0	0.239742	0.0355938	0	0	0.0781822	0	0	0.334025	0	0	0.267035	0	0
TCONS_00036532	0	0	0	0.640633	0	0	0	0	0	0	0	0	0	0	0	0
TCONS_00036587	0	0	0	0	0	0	0	0.329236	0	0	0	0	0	0	0	0
TCONS_00036588	0	0	0	0	0	0	0	0.447931	0	0.0749647	0	0	0	0	0	0
TCONS_00036606	0	0	0.282388	0	0.0716343	0	0	0.275355	0	0	0	0	0	0	0	0
TCONS_00036607	0	0	0	0	0	0	0	0.0797944	0	0	0	0	0	0	0	0
TCONS_00036664	0	0	0	0	0	0	0	0	0	0	0	0	0	0	0	0
TCONS_00036673	0	0.334626	0	0.457027	0	0.446306	0	0	1.26302	0.631371	0	0	0.58983	1.22575	0	0
TCONS_00036697	0.952269	0.734364	0.620881	0	0.567002	0.155394	0.154349	0.103786	2.34537	1.56324	0	0	0	0.0373142	0.904183	0.125352
TCONS_00036702	0	0	0	0	0	0	0.274103	0.05266	0	0	0	0	0	0	0.344082	0
TCONS_00036709	0	0.424183	0	0	0	0.247516	0	0	0	0	0	0.0957354	0.0801094	0	0.462924	0.235319
TCONS_00036710	0	0	0	0	0	0	0	0	0	0	0	0	0	0	0.0441907	0
TCONS_00036728	0.0232584	0	0.436737	0.497478	0.0553942	0.242904	0.286507	0	0.123857	0.483623	0.0962666	0	0.382164	0.306219	0	0
TCONS_00036732	0	0	0	0	0	0	0	0	0	0	0	0	0	0	0	0
TCONS_00036733	0	0	0	0	0	0	0	0	0	0	0	0	0	0	0	0
TCONS_00036756	0	0	0	0	0	0	0	0	0	0	0	0.0113051	0	0	0	0
TCONS_00036931	0.34128	0.377908	0.118675	0.347605	0.180627	0.346523	0	0.347156	0.18174	0.622491	0.188341	0.625471	0.411228	0	0.0360052	0
TCONS_00036959	0	0	0.169842	0	0	0.566776	1.37222	1.27758	0	0	0.539093	0.127878	1.28407	0.918658	3.19481	3.3433
TCONS_00037115	0	0.0321399	0.141301	0	0.0537662	0	0	0	0.108195	0	0	0	0	0	0	0
TCONS_00037116	0	0	0.147295	0.143811	0	0.0614416	0	0	0.0751898	0	0	0.0277254	0	0	0	0
TCONS_00037117	0	0	0.320195	0.0312623	0	0	0	0	0.13076	0	0.0508161	0.0723247	0.0201733	0	0	0
TCONS_00037330	0	0.0813924	0	0.436717	0.20424	0	0	0	0	0	0.28395	0	0	0	0	0
TCONS_00037334	0	0	0.0956663	0.046702	0.0364019	2.115	0	0.199893	0.732525	0.301083	0.417522	0	0.602728	0.344966	0.31927	0.796723
TCONS_00037338	0	0.0924152	0.812594	0.495861	2.39629	0.29659	2.11477	1.35832	0.259254	0	0	1.26188	0	1.86187	1.17105	0
TCONS_00037346	0	0.0672707	0	0	0	0	0	0	0	0	0	0	0	0	0	0
TCONS_00037380	0	0	0.0729028	0	0.374492	0	0	0	0	0.0573602	0	0	0	0	0	0
TCONS_00037396	0.0524944	0.199297	0.520241	0.507939	0.354238	0	0	0.13731	0.0279546	0.0287248	0.130365	0	0	0	0.0332291	0.0276405
TCONS_00037409	0.300905	0.3808	0.20927	0.408643	0.95555	0.436468	1.30059	0.612173	0.213653	0	0	0.0787822	0.131847	0	0	0
TCONS_00037434	0	0	0	0	0.0781465	0.242727	0	0.128737	0	0	0	0	0	0	0	0
TCONS_00037437	0	0	0	0.39675	0.110445	0.169506	0	0.169816	0.0889009	0	0	0	0	0.0174441	0	0
TCONS_00038368	0.0796723	0	0.5818	0.162298	0.126503	0	0	0	0.16971	0	0	0	0	0	0	0
TCONS_00039015	0.134135	0.0636562	0.676327	0	0	0.311304	0.0434825	0.175429	0.0714303	0	0.925309	0.333629	0.543654	0.0981121	0.127362	0.141255
TCONS_00039045	0.159912	0	0	0.244313	8.12501	6.12361	0.207354	1.11542	0	0	0	0	1.05102	0.701798	0.45551	0.505201
TCONS_00039061	0	0.164989	0	0	0	0	0	0	0.740554	0.0951196	0	0	0	0	0	0
TCONS_00039304	2.1483	4.13469	0	0	0.0473757	0	0	0	3.11429	1.50208	0	0.0468718	0	0	0	0
TCONS_00039484	1.42309	1.88281	2.65423	2.59147	2.1911	2.66472	0.195713	0.526398	1.8831	1.65181	1.71351	1.59198	1.02036	0.513696	0.245678	0
TCONS_00039594	0.10623	0.100827	0.221638	0	0.0843354	0.184906	0.275492	0	2.03652	2.09263	1.40699	2.00252	1.60585	1.13222	2.82424	0.950885
TCONS_00039668	0	0	0	0	0	0	0	0.115232	0	0	0	0	0	0	0.278864	0
TCONS_00040005	1.44107	1.16053	1.77666	1.8236	0.69337	1.29218	0.0566245	0.0761497	0.9767	1.33814	1.51826	0.617395	0.287013	0.219026	0.0276424	0.0459869
TCONS_00040042	0.369267	0.219053	0.57783	0.493645	0.183225	0.241033	0.239411	0.100614	0	0.353608	0.11463	0	0.12135	0	0	0
TCONS_00040492	0.106418	0.0505028	0.111016	0	0	0.208388	0	0	0.226682	0.0582319	0.682724	0	0	0	0	0
TCONS_00040634	0	0	0	0	0.164775	0.0451589	0	0.0904828	0	0	0	0.57058	0	0	0.0328454	0.0819639
TCONS_00040682	0	0	0.111213	0	0	0	0.172795	0.0464757	0.0567714	0	0.0441251	0.167471	0.420408	0.735217	1.34966	0.954269
TCONS_00040758	0.619795	0.19609	0.107762	0.315641	0.328036	3.86581	0.0669731	0.810601	0.330057	0	0.0855113	0.324547	0.543148	2.59055	0.588498	0.271957
TCONS_00040889	28.3862	35.8868	11.2695	15.6852	9.39746	10.502	0.819606	0	46.3895	45.2779	8.3718	11.4639	4.07882	1.51308	0	0
TCONS_00040909	0	0	1.36413	0	0	0	0	0	0	0	0	0	0	0	0	0
TCONS_00040930	0.51179	0.777214	0.533901	0.834041	0	0	0.199088	0	0	0	0.932054	0.321589	0.201825	0	0	0
TCONS_00040937	0.640406	0	0	1.08713	0	0	0	0	0	0.233619	0	0	0	0	0	0
TCONS_00040976	0.990408	0.800769	0.650531	0.747232	0.116486	0.287321	0.285387	0.159914	2.46128	1.92693	0.273287	0.4898	0.241091	0.367963	0.139318	0.366975
TCONS_00041810	0	0.614065	0	0.119811	0.420242	0	0.648254	0	0.125284	0	0	0.230985	0	0.368746	0.148922	0.371627
TCONS_00041855	0.299568	0	0.093753	0	0	0	0	0.914178	0.28715	0	0	0	0.157513	0	0.170664	0
TCONS_00042135	0	0.373573	0	0	0	0	0	0	0	0.143582	0	0	0	0	0	0.0345405
TCONS_00042409	0	0	0	0	0.929007	0.678951	1.36562	0.408115	0	0	0	0	0.102547	0	0	0.123231
TCONS_00042512	1.79741	0.758216	1.0417	1.22048	0.792753	0.347623	3.88444	4.70149	0	0	0	0.156864	0	0	0	0
TCONS_00042661	0.202183	0	0.158188	0.154448	0	0.087981	0	0.0440709	0	0.055317	0	0	0.166106	0.0633795	0.447938	0.0532289
TCONS_00042752	0	0	0	0	1.06225	0.87337	2.53019	4.27761	0	0	0.461506	0.613055	1.97868	0.559249	5.50531	4.63811
TCONS_00042924	0.195088	0.0617216	0.271354	0.331172	0.154879	0.0565956	0	0.226796	0.0692595	0.142335	0	0	0	0	0	0
TCONS_00043391	0.283279	0	0	0	0.0843354	0.0308176	0	0	0	0	1.11387	0.305941	0.977473	1.66502	2.19663	0.783082
TCONS_00043416	0.357574	0.829613	0.331576	0.607002	0.788547	0.242045	0.309106	0.554257	1.10019	0.304366	0.526223	0.655334	0.18279	0.174364	1.05628	0
TCONS_00043497	0.738476	0.743395	0.700346	0.843334	0.781698	0.740083	0.0870516	0	1.02485	1.34697	0.740984	0.808538	0.264744	0.420899	0.0708269	0.058915
TCONS_00043561	0.171672	0.366616	0.537266	0.721272	0.340725	0.504252	0	0.187101	0.251405	0.446208	0.74608	0.455086	0.0987276	0.336344	0.0679181	0
TCONS_00043639	0	0.187718	0	0	0	0	1.74389	1.10364	0	0	0	0	0	0	0	0
TCONS_00043671	1.86398	3.09605	0.0694466	0.339022	0	0.463497	0	0	0	0	0	0	0	0	0	0
TCONS_00043777	0	0.179703	0.131676	0.321404	0	0.329558	0.204588	0.550267	0	0.207206	0	0.0991417	0	0	0.159798	0.166153
TCONS_00043857	0	0	0	0	0	0	0.0890926	0	0	0	0	0	0.0451585	0	0.478417	0
TCONS_00043862	0.692129	0	0.610949	0	0.211338	0.23168	0	0	0.170112	0.582664	0.264437	0.125454	0	0	0	0.0280335
TCONS_00044094	0	0	0.236352	0	0	0	0	0	0	0	0.312583	0	0	0	0	0
TCONS_00044199	0.699078	0.258036	0.0810311	0.435132	0.585828	0.0338008	0	0	0.0413641	0.0425037	0	0	0	0	0	0
TCONS_00044316	0.174167	0.826543	0.605639	0.768713	1.47489	0.252633	0.602238	0.708665	0.680157	0.762431	1.34564	0.866401	1.22103	0.982751	2.90321	0.580807
TCONS_00044420	0	0	0.0588901	0	0.134449	0	0	0	0.420865	0	0	0.0443397	0	0	0.107201	0.237792
TCONS_00044443	0.160674	0.101668	0	0	0	0	0	0	0	0	0.354683	0	0	0	0	0
TCONS_00044519	0.0371058	0.211311	0.154836	0.264555	0.32404	0.129174	0.697659	0.938226	0	0.121825	0.368595	1.19494	0.121939	0.488535	0	0.156302
TCONS_00045163	0.896462	1.48901	0	0	0.978585	1.26783	1.45303	0	1.19347	1.34899	0.185523	0.704128	0.8838	0.632293	1.48959	0.531028
TCONS_00045378	4.13319	4.12414	1.93476	1.34929	0.883433	2.53646	2.78278	3.37272	5.64367	5.04526	5.26379	7.11716	5.3286	5.78061	2.61632	3.40395
TCONS_00045382	0	0.981705	3.35688	2.57518	5.38301	4.50087	1.04314	1.80364	0.367199	1.13195	0	0.451336	0.679803	2.01745	0	1.08922
TCONS_00045549	0	0.182523	0	0	0	0	0	0	0	0	0	0	0	0	0	0.135009
TCONS_00045652	0.461663	1.66926	3.37125	4.05284	1.81511	2.23854	0	0.383357	1.14729	2.98333	1.29208	0.448951	0.404571	0.468618	0	0
TCONS_00045709	0.847833	0	4.16961	3.82428	0	0	0	1.37285	0	0	0.40105	0.475666	0	0	0	0
TCONS_00045921	0	0	0	0	0	0	0	0	0.130286	0.133875	0	0	0	0	0	0
TCONS_00045922	2.13234	2.41879	1.62766	2.54267	0.784495	1.04106	2.52893	0.5895	1.38479	0.739929	0.817999	1.34805	0.41019	0.717347	1.02056	0.438153
TCONS_00045939	0	0.438181	0	0.274294	0	0	0	0	0.286822	0	0.0955413	0	0.075857	0	0	0
TCONS_00046041	0	0.0524596	0	0	0.0438793	0	0.12542	0	0	0.120976	0	0	0.345104	0	0	0
TCONS_00046085	0	0	0	0	0	0	0	0	0.21574	0.369473	0.223576	0.106069	0.465971	0.253994	0.277816	0.302197
TCONS_00046325	1.1061	1.83721	1.58659	1.54907	0.76836	0.601655	1.16533	0.843856	1.32531	1.96707	2.40353	2.06337	0.454364	0.693469	1.13776	1.45602
TCONS_00046399	0	0	0.104286	0	0.119045	0	0.259251	0.217903	0	0	0	0.0785193	0	0	0.411316	0.368458
TCONS_00046436	0	0	0	0.779903	0.223962	0.17537	0.627084	0.808178	0.0429223	0	1.76813	0	0	0.176866	0.586739	0.954898
TCONS_00046441	0	0	0	0	0	0	0	0	0.292175	0.300225	0	0.0861891	0.0360606	0.137593	1.18083	0.837787
TCONS_00046680	0	0.256	0.731566	0.604379	0.556735	0.892009	0.839374	0.564404	0.229812	0.413251	0	0	0	0.541122	0.682931	0.568073
TCONS_00046791	1.10135	2.23005	1.91489	0.897411	1.92359	2.42825	0.14281	0.512144	3.44079	2.97311	0.911702	2.47984	0.386061	1.24289	1.16193	2.01035
TCONS_00046951	0.035382	0	0.0369106	0	0	0	0.229396	0.123399	0	0	0	0	0	0	0.246366	0.0745205
TCONS_00046964	0.0521895	0.049535	0.272221	0.212627	0	0	0.169183	0.273025	0.166754	0.456927	0.0864052	0	0.102905	0	0.132144	0
TCONS_00047074	0.239867	0	0.125115	0.122157	0.0317383	0	0	0	0	0	0	0	0	0.0250642	0	0
TCONS_00047143	0.0958447	0.257747	0.31662	0	0	0	0	0	0	0.157338	0	0.175657	0.031497	0.02003	0	0.0420552
TCONS_00047207	0.113377	0	0.157701	0.461914	0	0	0	0.131805	0.241505	0	0.0625693	0.237473	0	0	0	0
TCONS_00047208	0	0.0843712	0.278199	0.4527	0	0	0	0	0.520714	1.21604	0.441512	0.453835	0.0292123	0	0.253211	0
TCONS_00047250	0	0	0	0	0	0	0	0	0.0956019	0.27506	0.104028	0	0	0.0675322	0.045456	0
TCONS_00047270	0	0.757094	0	0	0.211088	0	0.0574621	0	0	0.387983	0	0.835371	0.233007	0	0	0.420005
TCONS_00047461	2.57936	2.57702	0.849725	1.65926	1.18554	0.945198	1.14421	3.90607	1.87963	2.82284	2.02282	0.853038	2.31986	1.70225	3.26548	1.42962
TCONS_00047587	0.608407	0.164989	0	0.177052	0	0.378216	0.169052	0	0	0	0.143897	0.273071	0	0	0	0.183058
TCONS_00047889	0	0	0	0	0	0	2.06619	0.222292	0	0	0	0	0	0	0.121039	0.570531
TCONS_00047966	0	0	0	0	0	0	0.617782	0.612173	0	0	0	0	0	0	0	0
TCONS_00048520	0	0	0	0	0	0	0.388814	0.522885	0	0	0	0	0.366003	0	0.352501	0.18044
TCONS_00048565	0	0	0	0	0	0	0	0	0	0	0	0	0	0.299704	1.41212	1.17462
TCONS_00048589	0.191485	0.181746	0.0665859	0.0650113	0.101346	0.0555505	0.372443	0.111304	0.203942	0.139707	0	0	0.167805	0.200087	0.484842	0
TCONS_00048605	0.0436264	0	0	0	0	0	0.523268	0.0950948	0	0	0	0	0.114694	0	0.345195	0.0114856
TCONS_00048751	0	0	0	0.160028	0	0	0	0	0	0	0	0	0	0.0328347	0	0
TCONS_00048966	0	0	0.778392	0.168886	0.559461	0	0	0	0	0.499027	0	0	0.136225	0.181924	0	0.0654804
TCONS_00049011	0	0.999791	0	0.183177	0.0203967	0.0670799	0.0666284	0	0.328359	0	0	0.201798	0	0	0	0
TCONS_00049133	0	0	0	0	0	0	0.0466506	0	0.459808	0.157492	0.416945	0.197807	0.354688	0	0	0
TCONS_00049135	0	0	0	0	0	0	0	0	0.348201	0.119265	0.090212	0	0.0238752	0.432717	0.114972	0
TCONS_00049175	0	0	0.0510637	0	0	0.213004	0.126942	0.128036	0	0	0	0	0.418233	0.0306887	0.402803	0.128869
TCONS_00049186	0	0	0	0	0	0	0	0	0	0	0	0	0	0	0.57497	0
TCONS_00049192	0	0	0	0	0.216533	0.0593438	0.618916	0.53507	0	0	0.112891	0.21423	0.268895	0.0854998	1.12222	0.179516
TCONS_00049197	0.337014	0.0710827	0	0.49582	0.0594564	0.0325896	0.0485555	0	0.957166	0.819614	0.557961	0.264708	0	0.51649	0.165924	0
TCONS_00049437	0	0	0	0.182707	0.569643	0.117089	0	0.156403	0.238814	0	0	0	0	0	0.0851619	0
TCONS_00049438	0	0	0	0	0.570782	0.15643	0.145666	0	0	0	0.706751	0	0.0295337	0	0	0
TCONS_00049443	0.0885422	0.546251	0.508021	0.541099	0.10544	0.462355	0	0.193	0.188604	0.436051	0.0732954	0.139091	0.0581944	0.194291	0	0.0699318
TCONS_00049446	0	0	0.125927	0.215162	0	0	0	0	0.0321412	0	0	0	0	0	0	0
TCONS_00049453	0.222562	0.232365	0	0	0	0	0	0	0.0474079	0.292284	0.184237	0	0.0438836	0.0418606	0	0
TCONS_00049462	0.390514	0.370651	0.733294	0.397752	0.289359	0.725053	0.0843954	0.136196	0.443646	0.48436	0.948254	0.388525	0.0342221	0.0979334	0.197757	0.137081
TCONS_00049465	0	0	0	0	0	0	0	0	0	0	0	0	0	0	0.0831698	0
TCONS_00049466	0	0	0	0	0	0	0	0	0	0.146651	0	0	0.264218	0	1.07443	0
TCONS_00049471	0.553616	0.131364	1.15507	0.657856	0.146505	0	0.388843	1.2872	1.62148	1.16126	1.10752	0.688495	0.758051	1.18589	0.584067	0.437253
TCONS_00049474	0.377606	0.972801	0.39392	0.439548	0.556735	0.0938957	0	0.329236	0.344718	1.06264	0.759131	0.423703	0.460909	0.507302	0.375612	1.5338
TCONS_00050383	0.605595	0.287396	0.189528	0.246728	0.288468	0.158117	0.0392632	0	0.451493	0.066276	0.0501313	0.0951333	0	0	0	0
TCONS_00050417	0.981117	0.931215	1.0235	0.899371	0.0778905	0.853877	0.12722	0.0855438	0.417977	0.429492	1.29947	0.693559	0.709324	0.430579	0	0.15498
TCONS_00050489	2.68338	2.20155	3.22632	1.20442	0.324964	0.31666	0	0.15862	2.47042	1.44345	1.88246	1.89333	0.149462	0.399201	0.0863687	0.0478953
TCONS_00050536	0	0	0.288028	0.105456	0.136996	0	2.64034	2.43741	0.29406	0.491013	0	0	0.521716	0.432752	1.02678	0.599684
TCONS_00050837	0	0.30794	0.846146	1.48705	0.128787	0	0	0.141441	0.691095	0.710135	0	0.637084	0	0.508523	0.205372	0
TCONS_00050994	0.322943	0	0.0962556	0	0.293009	0.0401515	0.029911	0	0.442223	0.0504896	0.0381904	0	0.0606441	0.144621	0.0292034	0
TCONS_00051016	0	0	0	0.15256	0	0.130359	0	0	1.11669	0.491768	0.123991	0.352944	0	0	0	0
TCONS_00051214	0	0	0.453643	0	0.345231	0.462563	0	0.042128	0.154382	0.158635	0.0799945	1.02468	0.254053	0	0	0
TCONS_00052023	0.627002	0	0.763106	0	0	0	34.9599	2.73342	0.630691	0	1.38409	0.984961	0	1.98734	2.29317	0
TCONS_00052417	0	0.243712	0	0	0	0	0	0	0	0.140505	0.212557	0	0	0.20123	0	0.0676007
TCONS_00052494	352.16	354.41	434.304	336.318	451.964	372.777	1894.79	1820.66	370.691	406.913	1608.36	2243.41	1745.83	1160.89	1510.89	1454.67
TCONS_00052615	0	0.0402355	0	0.0863547	0	0	0	0	0.180597	0	0.0701838	0.29967	0.0278619	0	0.026834	0.111605
TCONS_00052642	0	0	0.134574	0.481768	0	0	0.278787	0.112476	0	0	0.142382	0	0	0	0	0.0226414
TCONS_00053139	0	0	0	0	0	0	0.151539	0	0	0	0.0483712	0	0.403255	0	0.0184942	0.0769189
TCONS_00053200	0	0	0	0	0	0	0	0.0747692	0	0	0.0709874	0	0.0563619	0	0.759956	0.0451532
TCONS_00053227	0.268537	0	0.653656	0	0.142127	0.0779035	0.928551	2.10724	0.381341	0.293885	0.518689	0.492154	0.764816	0.617319	2.09648	1.50822
TCONS_00053267	0	0.438181	0.508364	0.182863	0.122171	0	0.0166286	0	0	0.842069	0.530785	0.302178	0.101143	0	0.0162352	0.0405141
TCONS_00053455	0	0	0	0.188604	0.147008	0.161158	0	0	0.723134	1.21591	0.255477	0.533295	1.09534	1.12224	0.898645	0.325004
TCONS_00053579	0	0	0	0	0	0	0	0	0	0	0	0	2.68864	0	0	0
TCONS_00054177	0	0	0	0	0.602939	0.275405	0	0	0	0	0	0	0	0	0	0
TCONS_00054222	0.508221	0.321581	0	0.215683	1.10955	1.54808	2.27904	2.28944	0.270641	0.556194	0.420706	0	0.723728	1.32762	2.11789	1.9401
TCONS_00054235	0	1.5892	0.203104	1.74505	1.54566	0.440553	0	1.69753	0.580603	0.0426142	1.1604	0.519935	1.25403	1.19622	2.0458	1.14816
TCONS_00054476	0	0	0	0.741611	0	0	0	0	0	0	0	0	0	0	0	0
TCONS_00054622	0.0443585	0.294716	0.138825	0.0451806	0	0.463268	0	0.270734	0.0944883	0	0	0.209049	0	0	0.112316	0.0233566
TCONS_00054737	1.43547	2.47122	4.59573	3.18631	2.90798	2.29183	0.641844	1.58822	1.77136	2.64357	1.18009	0.886443	1.69173	1.93028	0.325863	0.187656
TCONS_00054908	0.50918	0.12082	0	0.259309	0	0.166179	0	0.388461	0	0	0	0	0.501988	0	0.805781	0
TCONS_00054939	0	0.133908	0	0.0718493	0	0.245573	1.37205	1.04559	0.525915	0.0772007	0.759131	0	0.88091	1.10566	0.446532	0
TCONS_00054973	0.160483	0.0761601	0.376686	0	0	0	0	0.104944	0	0.351263	0.265696	0.189077	0	0	0.482534	0.0633757
TCONS_00054976	0.189201	0	0	0	0	0	1.16533	0.494893	0.302263	0	0	0.0743041	0.186528	0	0.598823	0.747166
TCONS_00054982	0	0	0	0	0	0	0	0	0	0	0	0	0	0	0.332738	0
TCONS_00055168	0.952948	1.04363	0.764706	0.746623	0	0	0.237629	0.319568	0.390361	0.481339	0.546129	0.17273	0.674504	0.413621	0	1.08073
TCONS_00055382	0	0	0	0	0	0	0.103066	0	0	0	0	0.0416208	0	0	0	0
TCONS_00055597	0	0	0.0809611	0	0.184839	0	0.402532	0.541334	0	0	0	0.0609576	0	0	0.147379	0.572096
TCONS_00055962	0	0	0.314607	0	0	0	0	0	0	0	0.199718	0	0	0	0.20999	0
TCONS_00056039	0	0	0	0	0.295803	0.064855	0	0	0	0	0	0	0	0.14016	0	0
TCONS_00056077	1.82692	0.500191	2.05245	1.39558	0.669408	1.3148	0.933905	0	0.0374185	0.615191	0	0	0.461824	1.03526	0	1.03595
TCONS_00056082	0.195088	0.277747	0.237435	0	0.309759	1.83936	5.08041	5.07457	0.935003	0.498173	2.01867	0.893853	1.02577	1.10079	1.50247	0.770414
TCONS_00056275	0.232023	0.0734073	0	0	0	0	0	0	0.741351	0.169283	0	0	0	0	0	0
TCONS_00056283	0	0.355414	0	0	0	0	0	0	0.398819	0	0.0309979	0	0	0	0	0
TCONS_00056357	0.110951	0	0	0	0.0880836	0	0	0	0	0	0	0	0.364613	0.313024	0	0
TCONS_00056388	0	0.261654	0.575172	0	0	0	0.268098	0	0.293609	0.452547	0	0.21653	0	0	0	0.798352
TCONS_00056392	0	0	0	0	0	0	0	0	0	0.184736	0	0	0.155324	0	0	0
TCONS_00056439	0	0.185272	0	0	0.557888	0.135908	0	0.272313	0.498957	1.11086	0.323175	0.643947	0.0513183	0.514002	0.0741375	0.370013
TCONS_00056671	0.272334	0	0	0	0	0	0	0	0	0.298041	0.150293	0.0713019	0	0	0	0.0477985
TCONS_00056756	0.455144	0.35345	0.30215	0.168575	0.0328489	0.396117	0.536525	0.793682	0.661026	0.950933	0.171259	0.259996	0.435118	0.20753	0.471449	0.413946
TCONS_00056985	0.528261	0.877435	0.998838	1.41238	0.86498	0.948236	0.856232	1.49692	0.94943	1.62598	0.30064	0.28526	0.499099	0.683087	0.898674	0.225998
TCONS_00057125	0	0	0	0	0	0	0	0	0	0	0	0	0	0	0.128126	0
TCONS_00057133	1.03624	0.715298	1.27756	2.30279	0.897456	0	0.671837	0.739227	1.50498	1.75263	0.311928	0	0.309577	0.649673	0.238525	0
TCONS_00057505	0.0582817	0.165952	0.668796	0.296809	0.0462696	0.0507232	0	0	0.124146	0.19135	0.0482457	0.18311	0	0	0	0
TCONS_00057685	0	0	0.493957	1.06101	0	0.0824185	0.491183	0.0825691	0.0504303	0	0.54875	0.483485	0.0622416	0.0296862	0.0299727	0
TCONS_00057704	0	0.146899	0	0	0	0.0897992	0	0	0	0	0	0	0	0	0	0
TCONS_00057933	0	0	0	0	0	0	0	0	0.252951	0	0.0393207	0	0	0	0	0
TCONS_00058343	0.140863	0.508052	1.38131	0.401725	0.0894642	0.147113	0.0913269	0	0.570099	0.246655	0.37314	0	0.092582	0	0	0
TCONS_00058461	0.773855	0.636562	0.64583	0.998383	0.696275	0.359197	2.54205	2.42901	1.26377	0.508142	0.469772	0.405217	1.11896	0.452825	1.33893	0.977921
TCONS_00058565	0.816014	0.877777	0.45401	0.886547	0	0	0	0.474323	1.79614	1.54794	0.495365	0.854587	0	0.272854	0	0.171866
TCONS_00058698	0.148792	0	0	0.303099	0.64969	0.582729	0.627041	0.194598	0.792356	0	0.492681	0.350607	0.293381	0.373142	0.894764	0.274208
TCONS_00058896	0.534943	0.11283	0	0	0	0	0	0.103648	0.0633046	0	0.0984059	0	0	0	0	0
TCONS_00059279	3.40826	1.95797	0.654961	0.685149	0.676451	0.624472	0.0290751	0	2.14933	1.32512	1.03945	1.0215	0.442121	0	0.0567746	0
TCONS_00059318	13.4964	10.5494	2.8159	5.25604	2.89929	2.28012	3.86042	3.73793	10.8231	11.1213	4.99471	4.36504	4.17437	3.38464	3.91986	3.177
TCONS_00059445	0.081552	0.232212	0.467914	0	0	0.177439	0	0.106658	0.0868572	0	0.0337545	0	0.0804002	0.255646	0	0.0644109
TCONS_00059708	0.673186	0.399341	0	0.599955	1.60332	0.14647	0.109113	0	0	0	0	0.264378	0.276532	0	0	0.0443076
TCONS_00059884	0	0	0	0	0	0	0.0557895	0	0	0	0	0	0	0	0	0
TCONS_00060196	0	0	0	0	0	0	0	0.693434	0	0	0	0	0	0	0	0.209383
TCONS_00060213	1.61878	0.847694	0.465853	1.8762	1.37378	1.06878	1.73714	1.46009	1.84299	1.58832	0.646912	0.175376	0.366878	1.85481	1.51937	1.35201
TCONS_00060346	1.08278	0.719391	0	0	0	1.8847	0.140401	0	0	1.65898	0	0	0	0	0	1.48233
TCONS_00060392	0	0	0.0434042	0.0423778	0.264251	0.398318	0.701357	0.725538	0	0	0.103326	0.03268	0	0.365195	0.421394	0.175261
TCONS_00060491	0.14621	0.41632	0.355895	0.297839	0.502994	0.721072	5.27685	6.54401	0.519071	0.853394	0.84723	0.421083	1.50551	1.16111	2.56058	2.00163
TCONS_00060519	0.0269073	0.20431	0.0842093	0.191842	0	0.210759	0.10467	0.563052	0.0286577	0.0588944	0.178191	0.0634032	0	0	0.136259	0
TCONS_00060621	0	0.861151	1.44465	1.75095	0.720301	0.0415596	0	0	0.712026	0.627122	0.909182	0	0	0.479017	0	0
TCONS_00060732	0.516991	1.4312	0.494383	1.18479	1.02609	0.71241	0.0837966	0.0751276	0.688279	1.79168	0.998588	0.304554	0.254845	0.108043	0	0
TCONS_00060857	0	0.196542	0.360034	0.703041	0	0	0.447516	0.240731	3.45521	2.41729	2.62839	2.33128	1.0888	0	0	0.472478
TCONS_00060941	0	0.15232	0.167416	0.245186	0.0637033	0.13967	0	0.0699626	0.598229	0	0.531392	0.189077	0	0.251537	0.660309	0.0422505
TCONS_00060975	0.516496	0.326817	0.143683	0.140285	1.14812	1.1088	0.0892974	0	0	0.602934	0.969128	0.24341	0.38473	0	0	0
TCONS_00061038	0.0866359	0.493376	1.11467	1.9119	1.21511	1.00534	0	0.780559	0.645903	1.67505	1.02795	0.657801	0	0.778537	0.475287	0.136852
TCONS_00061552	0.714287	1.54081	0	0	0	0	0	0	0.484116	0.0710648	0	0	0	0	0	0
TCONS_00061564	0.197517	0.328074	0.463614	0.653828	0.313616	0	0.128058	0	0.525915	0.540405	0.286134	0.0775702	0.162273	0.495335	0.0937717	0.0520006
TCONS_00062023	0.165446	0	0.483263	0.606645	0	0.575958	0.514874	0	0.0352418	0.398339	0.109565	0.07797	0	0	0.37702	0.139383
TCONS_00062195	1.06989	0.126933	0.41854	0.136214	2.22962	1.3967	0.867062	1.63246	0.142435	2.48811	0	0.945387	1.14267	0.754612	2.03172	2.04211
TCONS_00062250	0	0	0	0	0	0	0	0	0.66219	0	0	0	0	0	0	0
TCONS_00062434	0.503006	0.15914	0.699649	0	0	0.0729619	0.815297	0.657857	0	0	1.04097	1.77789	0.551001	0	0	0.308996
TCONS_00062580	0.663682	0.370544	0	0	0	0	0.0253113	0	0	0	0	0	0	0	0	0
TCONS_00062820	0	0.156226	0.515126	0	0	0	1.81416	1.00459	0	0.180135	0.408763	0	0	0	0.312572	0
TCONS_00063025	0.17243	0.261855	0.287807	0.21075	0	0	0.380097	0	1.13861	1.20772	1.31319	1.246	0.747974	0.475662	0	0
TCONS_00064496	0	0	0	0	0.0714907	0	0	0	0	0	0	0	2.13068	0	0	0
TCONS_00065002	0	0	0	0.414816	0	0	0	0	0.144587	0	0	0	0	0.212781	0	0
TCONS_00065024	0	0	0.129493	0	3.44913	2.26867	0.643829	1.8399	0	0	0.308266	0.779988	2.61071	2.64601	0.785748	0.522879
TCONS_00065652	0	0	0	1.55025	0	0	0	0	0	0	0	0.120646	0	0	0	0
TCONS_00065729	0.0881658	0.22315	0.245266	0.149666	0.046663	0.102309	0	0.640599	0.125202	0.0964882	0.0243279	0.161583	0.193157	0	0.0744122	0.0154743
TCONS_00065763	0	0.108489	0.596203	0	0	0.198957	0	0.161948	0.152173	0	0	0.202003	0	0.0447888	0	0
TCONS_00065885	0.0791112	0.0750874	0.123794	0	0	0	0	0	0	0	0.130977	0.0621381	0.0259979	0	0	0
TCONS_00066059	0.175757	0.611664	0.55005	0.954743	0.744175	1.98852	0.11395	0.766213	0.374381	0.76939	0.242486	0.184065	0.231033	0.844798	0.333764	0.462717
TCONS_00066306	0.100639	0.3582	0.761152	0.538145	0.998709	0.919663	0.995034	1.11877	0	0.110138	0.0416544	0	0.446477	0.252382	0.0796307	0.0264952
TCONS_00066524	0	0	0.0450735	0	0	0	0	0	0.0690264	0.236427	0	0.033937	0	0	0	0
TCONS_00066547	0	0	0	0	0	0	0	0	0	0	0	0	0	0	0	0
TCONS_00066548	0	0	0	0.0732288	0.0761043	0	0.062151	0	0.127622	0.0524553	0.178548	0.112942	0	0.0601007	0	0.0126188
TCONS_00066557	0	0	0.285542	0.0154883	0.494967	0	0.276051	0.291688	0.0647828	0	0	0.0477759	0.109939	0.0667361	0.221392	0.200171
TCONS_00066859	0.0366818	0.034816	0	0	0	0	0	0.415778	0	0	0	0.0864354	0	0	0.0232197	0
TCONS_00066860	0.126222	0.0599012	0.230432	0.224983	0	0	0.204588	0.467727	0.168042	0.24174	0.28734	0	0.0414799	0.0989192	0	0.166153
TCONS_00067356	0	0	0	0	0	0	0.0281209	0	0	0.047468	0	0	0	0	0	0
TCONS_00067516	3.86162	4.88694	6.83615	7.15125	2.13672	2.54607	2.42777	0.918259	3.24041	7.55581	2.32484	3.30885	0	0.733651	0.814804	0.862614
TCONS_00067595	0.607232	1.25748	0.403115	0.449808	1.18329	0	2.68427	2.83976	1.29347	0	0.548365	0.737107	0.181411	0.79602	1.3628	2.15093
TCONS_00067641	0	0	0	0	0.049616	0.435133	0.688826	1.41677	0	0	0	0.0490882	0	1.01874	0	0.0658143
TCONS_00067706	1.15218	1.3852	0.881438	0.782359	0	0.401103	11.3545	9.17526	1.63618	1.76532	0.890195	0	2.27182	2.79314	4.5705	6.10718
TCONS_00067804	0	0	0.338866	0	0	0.0471176	0	0.236018	0	0	0	0	0.498158	0	0	0
TCONS_00067915	0	0.137579	0.378036	1.18111	0	0.0630767	0.56387	0.568728	0.617527	0	0	0.256169	0.142905	0.204476	0.321143	0.419779
TCONS_00067974	0	0	0	0	0	0	0	0.112664	0	0	0	0	0.806814	0	0.0817946	0
TCONS_00068056	0	0	0	0	0.123622	0	2.49508	0.795218	0	0.19476	0	0	0.23393	0	0.337949	0
TCONS_00068070	0	0.25088	1.24085	0.269223	1.04923	0.345067	0.257058	0	0	1.1571	0.656425	0.830457	0.608046	0	0	0.347945
TCONS_00068093	0	0	0.55305	0.280785	0.538728	1.90093	0	0	0	0	0.228205	0.899434	0.641127	6.97989	0	6.71063
TCONS_00068098	0	0	0.224648	0	0.284935	0	0.0465388	0	0.076451	0	0	0.676571	0.0943567	0.405031	0	0
TCONS_00068162	0.150789	0.10734	0	0	0	0.0656167	2.98176	4.27288	0.602244	0.330046	0	0	0.173436	0.165441	1.07381	0.972611
TCONS_00068179	0	0	0	0	0	0	0	0.134175	0	0.0842069	0	0	0	0	0	0.324113
TCONS_00068311	0.326208	0.077404	0.297764	0.0415317	0.550323	0.141951	0.0793102	0.0711053	0.130286	0.133875	0	0	0	0.102258	0	0.107351
TCONS_00068591	0.491875	0.331318	0.215182	0.549474	0	0.82855	0.267467	0	0.253487	0.156282	0.39404	0.112165	0	0.149217	0.0401753	0
TCONS_00068592	0.0136581	0.324085	0.0569927	0.125201	0.802391	0.154528	0	0	0	0	0.0113062	0.118006	0.143629	0.299704	0.0951018	0
TCONS_00068724	0	0	0.759607	0.156886	0.0889345	0	0	0.109882	0.104396	0.22987	0.231832	0.197974	0.0736271	0.237036	0	0.0368655
TCONS_00068730	0	0	0	0	0	0	0	0	0	0	0	0	0.566865	0	0.218381	0.0454132
TCONS_00068739	0.119561	0.11348	0.18709	0.121777	0.790995	0.815102	0.142114	0.208492	0.254678	0.10904	0	0.313033	0.471491	0	0	0
TCONS_00068803	0.436971	0.414745	0.531824	0.222535	0.231273	0	0	0	0.232698	0.478219	0.361725	0.915253	0.0478665	0.0456599	0	0
TCONS_00068919	0	0	0	0	0.216424	0	0.235659	0	0	0.198895	0	0	0	0	0.0575209	0
TCONS_00068927	0	0	0.0886134	0.865179	0	0	0	0	0	0	0.331492	0	0	0	0	0
TCONS_00068963	0	0	0	0	0.0610854	0	0.149657	0.201262	0.0819492	0.0842069	0	0.0604357	0.252857	0.28944	0.730584	0.324113
TCONS_00068966	0.0203695	0.0966673	1.25372	0.394194	0.0323426	0.0531835	0	0	0.347114	0.490431	0.236067	0.607973	0	0.0127707	0.0386819	0.0107254
TCONS_00068970	0	0	0.0769729	0	0	0	0	0	0	0	0	0	0	0	0	0
TCONS_00069052	2.51875	1.61036	2.02541	0.801697	0.361043	2.16165	0.941247	3.2484	1.17364	0.55513	0.477818	0.0137386	1.11513	1.6559	1.27329	1.12361
TCONS_00069096	0.502835	0	0	0.744952	2.14116	1.472	0.770565	0.876845	0.24343	0.250136	0.643292	0.0718096	1.17173	0.200616	0.520848	1.01092
TCONS_00069272	0.484476	1.03463	1.38987	0.616819	0.384624	0.210822	0	0.211208	0.128998	0.132552	0.200525	0.380533	0	0.151872	0	0
TCONS_00069318	0.291787	0	0.71025	0	0.308865	0.677187	1.82871	0.508819	0.725126	0.212887	1.44925	0.611159	0	0.243915	0.861942	0.512127
TCONS_00069907	0	0	0.0515693	0	0.117736	0	1.05764	0	0	0	0	0	0	0.340918	0.18775	0.130144
TCONS_00069908	0	0	0	0	0	0	0.278565	0.280965	0	0	0	0	0	0	0	0
TCONS_00070068	0	0	0.611053	0	0	0.072826	0	0	0	0.183154	0.346345	0.328626	0	0	0	0
TCONS_00070126	0.982547	0.994744	0.341665	0.400303	0.520027	0.741106	0.76443	2.68428	0.0697643	0.215059	0.379566	0.514496	1.24851	0.698144	0	0.172451
TCONS_00070148	1.11541	0.831819	1.66229	1.7447	0.474387	0.242689	0.284101	1.18093	1.40011	1.87465	0.659529	0.50063	0	0.849162	0.832141	0.755115
TCONS_00070216	0	0	0	0	0	0	0	0	0	0	0	0	0	0.176444	0	0
TCONS_00070217	0.646084	1.07314	0.572897	0.888379	0	0.281147	0.502659	0.64782	1.54826	0.954547	0.240673	0.177614	0.658191	0.749368	0	0
TCONS_00070230	0.387372	1.26058	0.577297	1.35275	2.85567	1.49302	0.287027	1.01325	0.589388	0.908439	1.05362	0.347728	0.218229	0.451032	0.770652	0.728456
TCONS_00070247	0	0	0	0.0524862	0	0	0	0.269581	0	0	0.127973	0.0404753	0	0.0969226	0.195716	0.461266
TCONS_00070461	0	0.0682394	0	0	0	0	0	0	0.153147	0.708146	0.178548	0	0	0	0	0
TCONS_00070534	0.091892	0.218045	0	0	0.0729527	0	0	0	0.391479	0.201132	0	0.0360884	0	0	0	0
TCONS_00070542	0	0.313391	0	0	0.0238302	0.287364	0	0	0	0.0657005	0.12424	0.165037	0	0	0.361014	0
TCONS_00070899	0.467379	0.506979	1.0448	0.612053	0.530072	0.929749	0.606042	0.582155	0.782231	0	1.27123	0.681765	0.175534	0.376745	0.169058	0.175782
TCONS_00071415	3.83271	3.38688	3.58467	4.17296	0.629539	0.460089	0.599803	0.230465	3.37823	2.89275	3.71974	4.77513	0.347455	0.745734	0	0.347945
TCONS_00071513	0	0.179389	0	0.144378	0	0	1.59299	1.25653	0	0	0.156456	0	0.40372	0.503604	1.01693	1.443
TCONS_00071609	0.139695	0	0	0	0	0	0	0	0	0.101921	0	0	0	0	0	0
TCONS_00071620	0	0	0.258986	0	0	0	0	0.216459	0	0	0	0.324995	0	0	0	0
TCONS_00071649	0	0	0	0	0.209163	0	0.170814	0	0	0	0	0	0	0	0	0
TCONS_00071662	0.217867	0	0.39774	0	0.778339	0	0.282505	0	0.17403	0	0	0	0	0.341481	0	0
TCONS_00071667	0.108278	0.10277	0	0	0	0	0.456304	0	0	0	0	0	0	0	0	0
TCONS_00071722	0	0	0	0.303099	0	0	0	0	0	0.195405	0	0.280486	0	0.522398	0	0.125352
TCONS_00071750	0.225994	0.357499	0.432222	0.230183	0.209319	0.0655617	0.708185	1.01806	0	0	0.187078	0.828369	0	0.590364	1.33518	0.912298
TCONS_00071756	0	0.166383	0	0	0	0	0	0.458532	0	0.127898	0	0	0.192026	0	0	0
TCONS_00071787	0	0	0	0	0	0	0	0	0	0.191598	0	0	0.421909	0	0	0
TCONS_00071789	0	0	0	0	0	0	0	0.125978	0	0	0	0	0.0949635	0	0.762167	0.329671
TCONS_00071790	0	0	0	0	0	0	0.0594557	0	0	0.100361	0	0.504206	0	0	0.406344	0
TCONS_00071810	0.345655	0	0	0	0.102905	0	0	0.0376722	0	0.236427	0	0	0	0	0	0
TCONS_00071824	0	0	0	0.336529	0	0	0	0	0.0703799	0	0	1.08998	0	0	0	0
TCONS_00071831	0.0395208	0.262575	0	0	0.188253	0	0	0	0	0	0	0	0	0.743329	0	0
TCONS_00071836	0	0	0	0.416073	0	0.177762	0	0	0	0	0	0	0	0.384166	0.0430971	0.609431
TCONS_00071938	0	0	0	0	0	0	0.413043	0	0	0	0	0	0	0.0532555	0	0
TCONS_00071939	0.333077	0.344876	0.221116	1.51121	0	0.131764	1.06011	2.05928	0	0.762174	0.250656	0.35675	0	1.02513	0.13417	0.175379
TCONS_00071961	0	0.207037	0	1.17435	0	0	0	0	0	0	0	0	0	0	0	0
TCONS_00072168	0.58643	0.487027	0.841177	1.56791	0.232782	1.08455	1.71093	2.04524	0.156145	0	0	0.230306	0	0.505537	0	0
TCONS_00072372	3.60167	3.2557	2.59431	2.13992	5.75275	4.96308	0.52818	1.27108	2.51165	0.563093	1.84567	2.62688	3.35354	1.93549	0.271413	0
TCONS_00072442	0	0	0	0	0	0	0	0	0	0	0	0	0	0	0	0
TCONS_00072489	0	0	0	0	0	0	0	0	1.29986	0.971394	0.275536	0.174294	0.218768	0	0.91302	0
TCONS_00072532	0	0	0	0	0	0	0	0	0	0	0.0847322	0.0803974	2.42189	0	0	0
TCONS_00072633	0	0.0422692	0	0	0.0353557	0	0.923949	0	0	0.0487382	0.0368656	0.0699592	0	0	0.507427	0.656578
TCONS_00072796	0.579061	0.403046	0	0.511154	0.153238	0.436768	0	0	0	0	0	0	0	0	0	0.06098
TCONS_00073008	0.177844	0	0.309212	0	0.258847	0.567524	0	0	0.410394	0.129754	0.392585	0	0.0974065	0	0	0
TCONS_00073213	0	0	0	0.0754003	0.940333	0.644276	0	0	0	0	0.0612808	0.116291	0.632517	0.510534	0	0
TCONS_00073333	0.120212	0.114097	0	0	0.305394	0.544033	0.342928	0.272513	0.0512127	0.0789355	0.199023	0.0188841	0.60047	0.829037	0.487004	0.36712
TCONS_00073334	0.257979	0.445194	0.342521	0.286647	0.0372379	0	0	0	0.399652	0.333663	0	0	0.123314	0.735182	0	0
TCONS_00073353	0.0306934	0	0.192117	0	0.0487348	0	0.0596993	0.214093	0	0	0	0.0241082	0.080693	0.11546	0.310864	0.549487
TCONS_00073467	0.581685	0.207037	0.303408	0.148116	0.173174	0	0	0	0.232322	0.159148	0.18057	0	0	0	0	0.0382852
TCONS_00073942	0	0	0.394749	0	0	0	3.18933	2.80439	0.100754	0	0	0.148608	0.80829	0	3.89235	0.149433
TCONS_00073996	4.97374	0.895317	1.16297	2.0089	2.17856	1.04486	1.55674	0.448615	0.365331	2.15852	1.1358	0	0	0	0	0
TCONS_00074051	0.468075	0.888534	0	0	0	0	0	0	0.897343	0.409807	0.0774946	0.0735301	0	0	0	0
TCONS_00074110	1.41052	0.573762	0	1.43666	0.63989	0	0	0	3.21917	0.441048	0	0.158271	0	0	0	0
TCONS_00074184	0.154771	0	0.376734	0.157639	0	0.314297	0	0	0.219786	0	0	0	0.0678155	0	0	0
TCONS_00074366	0	0	0.339685	0	0.110788	0	0.180952	0.648928	0	0.101815	0.69312	0.32883	0.214012	0.320801	0.441678	0.391888
TCONS_00074634	0	0	0.180294	0	0	1.0529	1.34461	0.602755	0	0	1.2876	0	0.340773	0.216709	0	0.91001
TCONS_00074857	5.32737	5.0564	1.08734	1.76938	3.40189	3.02378	0.750858	1.11075	5.05719	4.94303	1.15044	1.54641	1.97906	0.798696	1.02633	0.731761
TCONS_00074911	0.0595562	0	0	0	0	0	0.0386127	0	0	0	0	0	0	0	0	0
TCONS_00075320	0.0791112	0.976136	1.23794	1.7727	0.314031	0.757365	0.153873	0.827726	0.674061	0.865789	1.24428	0.745657	0.259979	0.495989	0	0
TCONS_00075423	0.0599136	0.170599	0.375012	0	0	0.104287	0	0.0522387	0.319055	0.262276	1.33911	0.894126	0	0.112689	0	0.126188
TCONS_00075462	0	0.0735338	0	0.394552	0	0	0	0	0	0	0	0	0.458281	0	0.0490415	0
TCONS_00075525	0	0.209867	0.281925	0.225211	0.0780183	0.149674	0.159285	0.342736	0.130832	0.29576	0.58979	0	0.113032	0.0924183	0.295483	0.0905532
TCONS_00075631	0.877395	0	0.196136	0.382996	0.199017	0.218173	0.203161	0.218572	0.33374	0.205761	0	0.787602	0	0.432209	0.0793419	0.0659979
TCONS_00075698	0	0.126933	0.0697567	0	0	0	0	0.699626	0	0	0	0	0.0439489	0.125769	0	0.774592
TCONS_00075715	0	0.0291721	0.0961898	0.0939151	0.146404	0.133747	0	0	0.0327348	0.20182	0	0	0	0	0	0.032367
TCONS_00075819	0.557816	0.235308	3.49149	1.26256	2.06662	1.61824	0.482206	1.351	0.46208	0.33915	0.205227	1.16837	1.05914	0.349724	1.49086	1.01168
TCONS_00075833	0.237752	0.419082	1.98419	1.27998	0.269644	1.09371	2.46631	2.48756	0.614959	0.780584	1.94	3.30802	0.401818	0.489766	2.23597	1.18033
TCONS_00076262	0	0	0	0	0	0	0.921019	0.0651898	0.0796311	0	0.618925	0.587262	0.0491409	0.0468755	0.331295	0.747995
TCONS_00076282	0.379734	0.480559	0	0	0	0	0	0	0.0674061	0	0	0	0	0	0	0
TCONS_00076375	0.056169	0	0	0	0	0	0.0728332	0.489738	0	0	0	0	0.147668	0	0	0.088726
TCONS_00076486	0	0	0	0	0	0	0	0.127481	0	0	0	0	0.848852	0	0.370205	0
TCONS_00076518	0	0	0	0	0	0	0	0.410491	0	0	0	0	0.24067	0	0.264904	0
TCONS_00077199	0	0	1.05045	0.641008	31.5769	19.0608	0	0	0	0	1.35453	1.97728	10.5064	9.39073	5.4976	6.29615
TCONS_00077788	1.853	0.549609	2.41631	2.0053	2.5744	1.71348	2.77817	4.44298	0.616731	0.887211	0.766957	1.27351	1.59847	0.943913	1.75943	0.36588
TCONS_00077885	0.532407	0.606393	0.777572	0.813412	0.380409	0.69504	0	0.417786	0.226817	0.466131	0.308509	0	0.594872	0.367173	0	0.364435
TCONS_00077935	0	0	0	0	0	0	0	0	0	0	0	0	0	0	1.03811	0
TCONS_00077948	0	0	0	0.0526069	0	0	0	0	0	0.282625	0	0	0	0	0.0653887	0
TCONS_00078064	0	0	0	0.0949543	0	0	0.96708	0.325137	0	0	0	0	0	0	0.177038	0.392701
TCONS_00078392	0.117631	0	0.18407	0.119811	0.0466935	0.97257	5.41482	6.923	1.00227	0.836778	0.973754	0.230985	3.98163	25.5172	13.4402	15.7012
TCONS_00078511	0	0	0	0	0	0	0	1.51492	0	0	0.0495966	0.423533	0.275647	0	0	0
TCONS_00078525	0	0	0.291158	0.568546	0	0	0	0.567812	0	0	0	0	0	0	0	0
TCONS_00078550	0	0	0.218708	0.427073	0	0	0	0	0.223289	0	0	0	0	0	0.0442365	0.0367967
TCONS_00078572	0	0	0.0790497	0	0.180475	0.197846	0	0.330346	0	0	0	0.0595184	0.747057	0.0950158	0.287798	0.319194
TCONS_00078641	0	0	0	0.0483294	0	0	0	0.165487	0	0	0	0	0	0.684224	0	0
TCONS_00078642	0	0	0	0	0	0	0	0	0	0	0	0	0	0.272634	0	0
TCONS_00078650	0.358406	0.722875	2.80418	2.69223	2.31187	2.18347	0.639015	2.22653	0.477152	1.56895	0.519206	0.211133	0.530016	0.112352	1.61646	1.22665
TCONS_00078655	0	0	0	0	0	0	0.0988686	0	0	0	0	0	0.133636	0.095607	0	0.455005
TCONS_00078925	0	0	0	0	0.0861688	0	0.105555	0.236588	0	0	0	0	0	0	0.171764	0.628654
TCONS_00079070	1.74988	1.80441	2.41143	2.15638	3.07001	4.55002	0	0.244869	1.33451	0.378283	0	0.135748	0	0.270886	0	0
TCONS_00079122	0	0	0	0	0	0.260615	0	0	0	0	0.116652	0	0.0115773	0	0	0
TCONS_00079142	0.636733	0.633125	1.10707	0	8.2565	6.72904	0	0.502295	3.32618	0.331827	0.225895	0.785909	1.19569	0	0.364668	0
TCONS_00079144	1.26846	2.43798	1.91873	2.74543	4.20433	5.16098	0.452316	0.414739	1.21588	1.70054	0.157505	0.373618	0.479375	0.457276	0	0.434133
TCONS_00079170	0.610769	0	2.00249	0.888699	0	0.531559	0.358273	0	0.557573	0.318297	0.6019	0.593952	0	0.346454	0	0
TCONS_00079196	0	0.157041	0.0863022	0	0	0	0.0893933	0.0841526	0	0.120716	0.296758	0	0	0	0	0
TCONS_00079252	0	0	0	0	0	0	0	0	0	0	0	0	0	0	0	0
TCONS_00079291	0.50516	0.13699	0.200756	0.416518	0.859381	0.60713	0.124768	0.188764	1.07604	1.89547	1.05539	0	0.569171	0	0.106589	0
TCONS_00079315	0.394553	0.499313	0.823197	0.893034	0.765683	0.572306	2.33066	2.21696	0.653674	0.623706	0.471772	0.206602	0.316947	0.192395	0.915761	0.300081
TCONS_00079323	0	0	0.112011	0	0	0	0.904977	0.42128	0.171535	0	0	0.0843356	0.246996	0.269268	0.543734	0.593627
TCONS_00079375	0	0	0	0	0	0	0	0	0	0	0	0	0	0	0	0
TCONS_00079382	0	0.122821	0.303735	0	0.513663	0	0	0.0564133	0.103366	0	0	0	0.1701	0	0.0614343	0.187374
TCONS_00079904	0.0911464	0.259531	0	0	0.144722	0	0	0	1.06783	0	0.0754512	0	0	0	0	0
TCONS_00079969	0.324532	0.236942	0	0	0	0	0	0	0	0.409807	0	0	0	0	0	0
TCONS_00080179	0.253394	0.240505	0.793023	0.34412	0.134112	0.294042	0.0547618	0.0736448	0	0	0	0	0	0	0	0
TCONS_00080351	0	0	0	0.118365	0	0	0	0.168875	0	0	0	0	0	0	0.563977	0
TCONS_00080426	0	0	0	0	0	0	0	0	0.0458413	0.0471042	0	0.0676139	0.226312	0.782561	0.0817359	0
TCONS_00081006	1.5168	0.134967	0.543925	0	0.0752613	0	0	0.0413281	0.302901	0.466869	0.0392378	0	0	0.059435	0	0
TCONS_00081349	0.364956	0.346393	0.809036	0.650509	0.25352	0.397031	0.502808	0.477308	0.291523	0.299554	0.566458	0.716638	0.389784	0.200208	0.259895	0.264226
TCONS_00081960	0.623666	1.1247	0	0.666987	0	0	0	0	1.3949	1.12619	0	0.391888	0.0409905	0	0	0.114935
TCONS_00082126	0	0.100399	0	0.301672	0	0	0.246892	0.0184459	0.383047	0	0	0	0	0.291802	0	0
TCONS_00082265	51.5514	27.5064	42.9941	36.5372	6.7846	13.9456	162.579	101.433	15.5613	25.3049	66.3221	71.5633	70.7992	53.4926	45.0001	75.8435
TCONS_00082266	9.03069	8.00166	7.85544	7.39179	9.98522	6.33984	2.90095	6.08976	9.85062	15.0785	25.0467	20.208	3.15599	2.06972	1.39889	1.53713
TCONS_00082453	0	0	0	0	0	0	1.05071	1.1561	0	0	0	0	0	0	0.373037	0.232724
TCONS_00083311	0	0	0	0	0	0	0	0	0.0880558	0	0	0	0	0.751604	0.0261675	0.239432
TCONS_00083791	4.52776	3.06962	0.873228	4.76669	2.38631	6.68902	1.20875	2.68713	0.56733	1.33248	0	3.01841	0.900264	0	2.81791	0
TCONS_00085136	0.18936	0.12581	1.26426	0.597896	0.195432	0.856972	0.110493	1.40338	0.161343	0.455917	0.172428	0.193353	0.248914	0.17808	0.335623	0.129618
TCONS_00085330	0	0.107565	0	0	0	0	0	0	0	0	0	0.0667612	0	0	0.197279	0
TCONS_00085351	0.377606	0	0.78784	0	0.29978	0.328635	0.673248	0.493853	0	0.309938	0.703313	0	0.0620455	0	0.298782	0.347945
TCONS_00085386	0	0.124126	0.627566	0.479525	0.0830591	0.523559	3.79852	2.7138	0.167142	0.0858734	0.649548	0.801212	1.1174	0	1.98678	1.19816
TCONS_00085840	6.60246	1.52103	1.23711	0.587606	0.40712	2.23153	9.70417	23.8372	0.409629	1.50828	4.64304	7.12434	7.96271	4.25999	6.3705	7.99926
TCONS_00086000	0.213367	0.486036	1.24648	0.782359	0.745323	0.482809	1.02368	1.26504	0.227247	0.420315	0.494553	0.603324	0.280472	0.588593	0.594273	0.449388
TCONS_00086885	0	0	0	0	0	0	0	0	0.663675	0.22732	0.45852	0.108766	0	0.0434086	0	0
TCONS_00087612	0.443888	0.291677	0.213723	0.243447	0.216862	0.148585	0.221378	0.119085	0.181832	0.336316	0.197859	0.858223	0.314188	0.128445	0.10807	0.0719157
TCONS_00087866	0	0	0	0	0	0	0.39476	0	0	0	0	0	0.080037	0	0	0
TCONS_00087933	0	0	0	0	0	0.225404	0	0	0	0	0	0.0254283	0	0	0	0
TCONS_00087999	0.0694516	0	1.12301	0.106108	0.330824	0.0302222	0	0	0.184924	0.60806	0	0	0	0	0	0
TCONS_00088021	0.292737	0	0.458076	0.546632	0.387338	0.169848	0.189793	0	0.0519634	0.266975	0.403881	0	0	0.0917661	0.0617678	0.231208
TCONS_00088041	0	0	0.101758	0	0.0774397	0.0848934	0	0	0	0	0	0	0.683847	0.0815403	0	0
TCONS_00088067	0	0	0	0.117054	0.0912375	0	0.372548	0.200404	0	0	1.04647	0.0902671	0.83087	0.720516	1.01846	1.02871
TCONS_00088799	3.27021	1.03463	1.76892	3.20746	3.46162	3.7948	1.492	2.00647	3.09596	1.06042	0.802101	3.32966	0.477633	0	0.306675	0.191323
TCONS_00089023	0.16746	0	0.116463	0.170564	0.753361	0.485808	0	0	0.0594513	0	0.277248	0.087688	0.256814	0.0349965	0	0
TCONS_00089052	11.7368	8.91186	6.47175	7.51415	13.8436	8.6095	9.24003	10.0871	12.8575	12.6612	8.32778	8.69191	10.0282	7.35841	8.59691	5.20879
TCONS_00089254	0	0	0.0726204	0.141806	0	0	0	0.0303478	0	0	0	0	0	0	0	0
TCONS_00089366	0.144254	0.205375	0.150486	0.220392	0	0	1.12231	0.503102	0	0.0789355	0.179121	0.22661	0.331839	0.497422	0.730506	1.48114
TCONS_00089406	1.7392	2.96459	0.185136	0	0	0.0308907	0	0.0309471	0.68045	1.55377	0	0	0	0.0222529	0.0449354	0.018689
TCONS_00089766	0	0	0	0	0	0.0816442	0	0	0	0	0	0	0	8.23404	0	0.0493951
TCONS_00089815	0	0	0	0	0	0	0	0	0	0	0	0	0	0	0	0.490137
TCONS_00089877	0.354895	0.207289	0.655018	0.222445	0.216731	0.308869	0.0530983	0.166618	0.232604	0.179259	0.067796	0.150098	0.233255	0.205387	0	0.0287488
TCONS_00090075	0	0	0	0	0	0.271958	0	0	0	0	0.0517349	0	0	0	0.0395606	0
TCONS_00090113	0	0	0	0.110373	0	0.0943109	0	0	0.230828	0.434843	0	0	0	0.0452929	0	0
TCONS_00090717	0	0.0937767	0	0.523293	0.235316	0.292361	0.256229	0.258437	0.315688	0	0.163577	0	0.0389626	0.0247776	0.262676	0
TCONS_00090727	0.0844117	0	0	0	0	0.318346	0.182425	0.0981316	0	0	0	0.0884018	0.0554796	0	0	0
TCONS_00090803	0.367718	0	0	0	0	0	0	0	0	0	0	0.288825	0	0	0	0
TCONS_00090861	0.175872	0.333852	0.275204	0.358262	1.04718	0.229594	0.0570123	0.306685	0.187312	0.192473	0.43676	0.138139	0	0.220526	0	0.0463019
TCONS_00090863	0.150411	0.10707	0	0.0765991	0	0	0.560724	0.0655716	0.200244	0	0.0933826	0.236281	0.0494287	0	0	0
TCONS_00090868	0.0591252	0.336708	0	0.240884	0.234697	0	0	0	0.251886	0	0	0	0.0777201	0.0370687	0	0
TCONS_00090872	0.130247	0.865355	0	0	0	0	0	0	0.13872	0	0.107819	0	0	0	0	0
TCONS_00090876	0.0340418	0	0.0355125	0.104018	0	0.237016	0	0	0	0	0.112719	0	0	0.0426851	0	0
TCONS_00090905	0.0500392	0	0	0	0	0	0	0	0.0532943	0.164288	0	0	0	0	0.0633498	0.0263477
TCONS_00091051	0.430964	1.77252	3.17705	3.18971	1.84756	3.15061	5.49509	5.76162	0.948598	1.69792	0.975124	0.789837	0.793103	2.21559	1.65499	1.25563
TCONS_00091385	43.7872	25.8388	28.0575	31.5699	28.1225	43.6749	13.1844	10.5812	17.9905	22.2552	18.8702	15.4574	18.6472	17.1706	10.7963	17.9611
TCONS_00091640	0	0	0.276495	0.0415317	0	0	0.422988	0.124434	0.0434286	0	0	0	0	0	0.129057	0
TCONS_00091699	0.106734	0	0.668073	0.625097	0.466048	0.209007	1.0207	0.162858	0.142097	0.292024	0	0.0838348	0.227991	0.133835	0.185799	0.1124
TCONS_00091727	0	0	0.146604	0	0	0	0	0	0	0	0	0	0	0	0	0
TCONS_00091732	0	0.0539186	0.355574	0.289305	0.135299	0	0.515633	0.520076	0.242014	0.901471	0.16459	0.08924	0	0	0	0.0149559
TCONS_00091735	0	0	0.0860119	0	0.098185	0	0	0	0	0.0902327	0.375387	0.129521	0.243856	0	0	0.108533
TCONS_00091746	0.269073	0.069651	0.25518	0	0.466071	0.276755	0	0	0	0	0.20249	0	0.401928	0.306719	0	0
TCONS_00091767	0	0	0.47671	0.206861	0	0.176757	0.197514	0.486971	0	0.111134	0.126093	0	0	0.0954989	0.674944	0
TCONS_00091768	0	0.0792744	0	0	0	0	0.324906	0	0	0	0.13828	0	0.164686	0.0523647	0.687311	0.131935
TCONS_00091789	0	0	0.146489	0.143025	0	0	0.0455208	0.183652	0	0	0	0.22059	0	0	0.0444439	0
TCONS_00091797	0.163549	0.271654	0	0.291516	0	0.142339	0	0.499096	0.0435471	0.178988	0	0.19269	0	0.0769031	0.0258818	0
TCONS_00091809	0	0	0	0	0	0	0.0818351	0	0	0	0	0	0	0	0.226381	0
TCONS_00091810	0	0	0.095342	0	0.120928	0	0	0.265621	0	0	0	0	0	0	0.0385682	0.240613
TCONS_00091812	0	0.076662	0.0842597	0.137112	0.235118	0.0234317	0.50621	0.211271	0	0.0883945	0	0	0.0530863	0	0.0852129	0.396937
TCONS_00092107	0.483174	0.176384	0	0	0.118028	0	0.048194	0.0972185	0	0.0813512	0	0.0583862	0	0.0233021	0.0235269	0
TCONS_00092357	0	0	0	0	0	0	0.581374	0.694972	0	0	0	0	0	0	0	0
TCONS_00092559	0.277868	0.565145	0.414103	0.646897	0.598766	0.483663	0.360306	0.865262	0.422777	0.564751	0.197159	0	0.130449	0.721726	0.527673	0
TCONS_00092584	8.05702	5.20011	5.33124	3.37633	6.10403	5.12886	4.05956	4.65653	6.76685	4.13166	4.80213	5.38819	3.84301	6.58121	2.9435	0
TCONS_00092750	5.81058	6.71832	8.04542	7.67582	5.39581	5.54739	19.133	19.3132	4.95086	8.28606	11.8064	10.7875	9.53595	7.72748	6.57602	6.36008
TCONS_00092796	0	0.0553532	0	0.0594004	0	0.0507561	0	0	0	0.351035	0.048277	0	0.076661	0	0	0.0767692
TCONS_00092860	0.451862	0.381226	1.15227	1.6364	0.279013	0.524347	0	0.131326	0.374311	0.439569	2.07807	0.946443	0	0.0944319	0	0.105744
TCONS_00092916	26.9368	20.2571	26.0073	22.1718	9.99255	7.67334	188.4	123.899	11.2684	35.9343	123.572	157.846	60.0265	61.6052	66.3567	126.401
TCONS_00093753	0.521635	0.848749	0.388694	0	0.414125	0.583695	1.25616	0.779682	0.158734	0.163107	1.23375	0.40972	0.881602	0	0.235855	0.667039
TCONS_00094323	0	0.769452	0.604078	0	0	0	0	0	0	0.506978	0	1.18255	0.380588	0	0	0
TCONS_00094854	0	0.126058	0.230919	0.135275	0	0.115589	0	0	0.0943021	0.24225	0.183239	0	0	0	0	0
TCONS_00095495	0	0	0.266344	0.047281	0	0.0606006	0.0902891	0	0	0	0	0	0	0.0873105	0	0
TCONS_00095548	0	0	0	0	0	0.282601	0	0	0	0	0	0	0	0	0	0
TCONS_00095556	0	0	0.120196	0.0586769	0.182943	0.0501379	0.410854	0.753443	0	0	0	0.316745	0.0757273	0	0.1094	0.424671
TCONS_00095575	0	0	0.053512	0	0	0.0446433	0	0.1789	0	0	0.552017	0.120871	0.0337142	0	0	0
TCONS_00095676	0.538953	0.25577	0.702796	1.50959	0	0	0	0.528653	0	0.0737284	0	0.423322	0	0	0	0
TCONS_00095690	0.0879358	0.306031	1.4066	0.597103	0.651578	0.714293	0.0760164	0.511142	0.218531	0.256631	0.509554	1.42743	0.616489	0.404297	0.0556636	0.0617358
TCONS_00095772	0.469052	0.400675	0	0	0	0	0	0	0	0.102666	0	0	0	0	0	0
TCONS_00095928	0.212459	0.0336088	2.06862	1.62298	0.253006	0.154088	0.642815	1.11146	0.0754268	0	0.293124	0.528443	1.69894	2.15343	0	0.205093
TCONS_00096030	0.137332	0.260695	0.0573062	0.111902	0	0.0717131	0.0890381	0.143688	0	0.270533	0	0.0862945	0	0	0.0695454	0
TCONS_00096348	0	0	0	0	0	0	0.419053	0.171516	0	0	0	0	0	0.0176186	0.0355773	0
TCONS_00096422	0.168087	0.425433	0.175348	0.570673	0	0	0	0	0.179021	0	0.0927616	0	0.036825	0.0351274	0	0
TCONS_00096512	0.0981832	0.0465946	0.273133	0.483347	0.0389736	0.227866	0.0318281	0.0142677	0.0174284	0	0	0.012853	0	0	0	0
TCONS_00096565	0.702112	0	0.640889	0.491648	0	0	0.0284505	0.0765216	0.186947	0	0.363256	0	0.259573	0.0550238	0.138887	0.0693172
TCONS_00096651	0	0	0.103025	0	0	0.286502	0	0	0	0	0	0	0	0	0	0
TCONS_00096709	0.0724566	0.0573094	0.944837	1.13159	2.87615	3.11095	1.21356	1.45303	0.0900318	0.0925122	0.639784	0.635509	1.6509	1.54451	0.76442	0.495969
TCONS_00096876	0.0209879	0.139443	1.77347	1.83841	2.23274	2.10059	0.381005	1.55545	0.0670598	0.114845	0.747076	0.214305	1.2139	2.84222	0.305565	0
TCONS_00096979	0.281549	0.320674	0	0.0573534	0.312929	0	0.365079	0.196386	0.0599728	0.0616251	0	0.221143	0.148038	0	0.641596	0
TCONS_00096983	0	0	0	0	0	0	0	0	0	0	0	0	0	0	0.0316573	0
TCONS_00096998	0	0	0	0	0	0	0	0	0	0	0	0	0	0	0.21713	0
TCONS_00097073	0.296928	0.187884	0.309757	0.201621	0	0	0	0	0.421659	0.541595	0	0	0	0	0	0
TCONS_00097126	0.910079	0.431895	0.356024	0.0772455	0	0.264017	0.024585	0.0330625	0.282707	0.539493	0.690585	1.19137	0.373844	0.047548	0.144021	0
TCONS_00097141	0	0	0	0	0	0	0	0	0	0	0	0	0	0.260004	0	0
TCONS_00097155	0	0	0	0	2.72533	3.26854	0	0	0	0	0	0	0	0	0	0
TCONS_00097518	0	0	0	0	0	0	0	0	0	0	0	0	0	0.156512	0.395057	0.0657229
TCONS_00097595	2.18942	2.96865	0.761335	1.0619	0.16554	0	0	0	1.99872	2.16789	0	0	0	0	0	0.0548962
TCONS_00097916	0	0.0205342	0.180555	0	0	0	0	0	0	0	0	0	0	0	0	0.14809
TCONS_00098104	0	0	0	0	0	0	0.13107	0	0	0	0	0	0	0	0	0
TCONS_00098132	0.135756	0	0	0	0	0.2363	0.528096	0.236731	0	0	0.112379	0	0.0892255	0	0.171868	0
TCONS_00098249	0	0	0.0717314	1.4007	0	0	0	0	0	0	0	0	0	0	0.0435258	0
TCONS_00098303	0	0	0	0	0	0.504614	0	0	0.0771908	0	0	0	0	0	0	0
TCONS_00098437	0	0.115582	0	0	0.0552441	0	0.0225577	0	0.0926409	0	0	0.122977	0.14864	0	0	0
TCONS_00098528	0	0	0	0	0.315698	0.692169	0	0	0	0	0	0	1.6335	2.61777	0	0
TCONS_00098714	0	0	0	0	0	0	0.265219	0.301799	0	0	0	0.074148	0	0.217013	0.239026	0.165688
TCONS_00098747	0	0	0	0	0	0	0	0	0	0.0819614	0	0.029412	0.0246114	0	0	0.276036
TCONS_00098748	0.61212	0.554577	0.377334	0.170036	0.24298	0.242152	1.26274	1.1402	1.27425	0.852601	0.391552	0.131125	0.329168	0.261661	0.880622	0.498111
TCONS_00098749	4.05298	1.22653	1.47063	1.3162	0.233163	0.204484	0	0	3.94127	2.95704	0.729361	1.3841	0.656303	0	0	0.432998
TCONS_00098774	0	0	0	0	0	0	0	0	0	0	0	0	0	0	0	0
TCONS_00098775	1071.2	363.554	578.206	453.251	56.6754	104.865	10822.3	6807.2	219.608	315.089	1019.33	805.083	1717.72	1319.78	1493.08	1981.36
TCONS_00098827	0	0.275455	0	0.492659	0	0	0.439038	0	0	0	0	0	0	0	0	0.127343
TCONS_00098851	0	0	0.341808	0	0	0.122211	0.637291	0.0408115	0	0.768388	0.232484	0.404415	0.123057	0.0880381	0.148146	0.320399
TCONS_00099056	0.252729	0.959497	0.632753	0.669273	1.40448	1.49568	0	1.41027	0.376837	0.387219	1.38078	0.397013	0.498318	0	0	0
TCONS_00099121	0.275958	0.0436537	0.28788	0	0.182568	0	0	0	0	0.0503345	0	0.144501	0	0.0288354	0	0.0726518
TCONS_00099377	0	0	0.134703	0	0	0.056189	0.544156	0.788084	0	0	0.320667	0	0.1273	0	0	0
TCONS_00099739	0	0	0.505302	0	0.0591606	0	0	0	0	0	0	0	0	0	0	0
TCONS_00100153	0.500392	0.94988	0.870016	1.15524	0.13242	0.638728	0.454194	1.33796	0.710591	1.05874	0.469455	0.262023	0.0657765	0.376466	0.274516	0.281042
TCONS_00100749	0.072243	0	0.226092	0.147164	0.0860302	0.251496	0	0.125978	0.230828	0	0.598029	0.0851152	0.166186	0.203818	0	0
TCONS_00100819	0.101817	0.322127	0	0	0.26944	0.0886123	0	0.0295914	0.216881	0.519997	0.112379	0.426519	0.133838	0	0	0.0178703
TCONS_00100918	0.0420348	0	0	0	0	0.164625	0.626815	0.916255	0	0.0460026	0	0	0	0	0.0133041	0
TCONS_00101076	0.239017	0.34029	2.11942	1.76499	0.332071	0.104009	0.154964	0.468898	0.572772	0.457763	1.92912	1.31415	0.11782	0.074926	0	0
TCONS_00101146	0	0	0.176967	0	0	0	0	0.098605	0.0200748	0	0.109221	0	0	0	0	0
TCONS_00101169	0.202021	0.0821765	0.270962	0.35274	0.0687358	0.0753518	0.0748447	0.125816	0.153688	0.126337	0.0955618	0.0680047	0.0379366	0.0542817	0.0182685	0
TCONS_00101170	0	0	0	0	0	0	0	0	0.125503	0	0	0	0	0	0	0
TCONS_00101229	6.72051	5.62825	2.61189	2.81856	4.7077	2.40838	0.0854348	0	4.7718	5.19169	1.74533	1.34554	0.086609	5.28745	0.250241	2.15093
TCONS_00101248	0.098219	0.0932232	0.307387	0.400157	0.0779757	0.128222	0	0	0.0523042	0.214981	1.01632	0.0771463	0	0.0307893	0	0
TCONS_00101368	0	0	0	0.166027	0.517638	0.141865	0	0	0.0578698	0.594641	0	0	0.0357118	0	0	0
TCONS_00101470	0.075606	0	0.578398	0.436374	0	0	0.31045	0.593289	0.0268415	0	0.250347	0	0.149076	0.126404	0	0.530797
TCONS_00101620	0.427502	0.405758	0.0991046	0.435425	0.0377102	0	0	0	0.0505902	0.207936	0	0.261164	0	0	0	0
TCONS_00101621	0.571513	0.203416	0	0	0	0	0	0	0	0.156365	0	0.392784	0.187813	0	0	0
TCONS_00101837	0.0630227	0.0598172	0.460218	1.348	0	0	0.204301	0	0	0	0	0	0	0.0395122	0	0.0331841
TCONS_00102019	0.0448008	0.127566	0.0467363	0	0	0.0389906	0	0	0.0477152	0.0980595	0	0.0351889	0	0.0280879	0	0
TCONS_00102152	0	0	0	0	0	0	0	0.643451	0.436663	0	0	0	1.02398	0	2.43955	0.474932
TCONS_00102399	1.32616	1.55143	1.96257	2.07322	1.29768	1.39574	1.45966	1.9361	0.886873	1.82261	0.714844	0.678273	1.13513	1.00546	0.917551	1.39656
TCONS_00102417	0.257825	0.384546	0.11527	0.187574	0.350891	0.609052	0.525354	0.674393	0.392281	0.201544	0.0609794	0.289299	0.242079	0	0.0699445	0
TCONS_00102609	0.33809	0.204205	0.384759	0.688711	0.366011	0	0.019927	0	0.589227	0.40364	0.305314	0	0	0	0	0
TCONS_00102728	1.1509	0.664916	1.04402	0.254833	1.03287	1.30649	3.17936	1.65791	0.426355	0.328576	0.455648	0.510944	1.57864	1.97644	0.823548	1.79165
TCONS_00102783	0	0	0	0	0	0	1.06088	0.850525	0	0	0	0	0	0.118371	0.956104	0
TCONS_00102795	0.0528028	0.651522	0	0.161344	0.2096	0.459548	2.53333	1.38116	0.224951	0.40451	0	0.414741	0	0	0	0
TCONS_00102835	0	0	0	0	0.0651578	0.392861	0	0	0	0	0	0	0.323656	0	0	0
TCONS_00102944	0.0598338	0	0	0.0609427	0	0.104148	0	0	0	0	0	0	0	0	0.340874	0
TCONS_00103157	0	0	0	0	0.0391161	0.0857622	0.223611	0.386635	0	0	0	0	0.129534	0.185343	0.654962	0.0778298
TCONS_00103195	0	0	0.875028	0	0	0.469291	0	0.626865	0.446678	0	0	0	0	0	0	0
TCONS_00103213	0	0	0	0.906297	1.41283	1.93602	0	0	0.710767	0	0	0	0	0	0	0
TCONS_00103273	7.08915	4.76828	0.640548	2.95644	1.59535	3.83789	0.361904	0.243348	4.57775	5.07041	0.646912	0.526128	6.16355	3.84962	3.53343	3.46821
TCONS_00103425	0.260117	1.11099	0.814063	0	0.206506	0	8.34789	8.90175	0.831114	1.06751	0.753638	0.204309	1.83784	1.14156	6.83317	5.8209
TCONS_00103432	0	0	0	0	0	0	0.558465	0	0	0	0	0	0	0	0.681567	0
TCONS_00103473	0	1.68867	0.237952	3.06669	1.84707	2.22337	0	1.03417	1.5062	1.89718	0.0377639	0.716638	0.539701	0.572024	0	0.0240206
TCONS_00103543	0	0.345901	1.34965	0	1.98188	0.761218	0	0	0.0582218	1.07686	0	0	0	0	0.0346035	0
TCONS_00103572	1.13974	1.18193	4.55774	3.61156	3.21718	2.33286	0.218944	0.110415	1.14644	2.63324	0.803702	0.215513	0.110977	0.383745	0.0400809	0
TCONS_00103578	0.921747	0	0	0.782359	0.426867	0.334253	0.448204	0	0.245427	0.252189	0.254341	0.844653	0.454364	0.722364	0.0972447	0.525783
TCONS_00103590	0.305474	0.753834	0.541741	1.24454	0.388023	0.611471	0.475322	0.585954	0.325345	0.702048	0.935625	1.12769	0.120464	0.0766069	0.0580097	0
TCONS_00103591	0	0	0	0.0951517	0	0	0.545113	0.325813	0.298493	0.204477	0.0773335	0	0	0.05857	0	0
TCONS_00103619	0	0.529422	1.09533	1.57072	0	0.356951	0.106365	0	0.489242	0.969532	0	0	0.0862611	0.246854	0.0726939	0
TCONS_00103740	0.39198	0.744086	1.22674	0.762195	0	0.155066	0.0462066	0	0.227716	0.23399	0.206488	0	0	0.424482	0.248124	0
TCONS_00103741	0.0905039	0	1.03855	0	0.377216	0	0	0	0.192783	0	0	0.479834	0	0	0	0
TCONS_00103762	0	0	0	0	0	0	0	0	0	0.0554105	0	0	0	0.126973	0	0
TCONS_00104037	0.112619	0.694793	0	0.17206	0.402337	0.588084	0.620634	0.932834	0.299864	0.369751	0.27968	0	0	0	0	0.177897
TCONS_00104129	0.314232	0	0.163904	0	0	0.0683699	0	0	0	0.300907	0.0325152	0.123407	0	0	0	0
TCONS_00104392	0	0	0.334832	0.140106	0	0	0.654012	1.15938	0	0.551985	0.265696	0.432177	0	0	0.232197	0.507006
TCONS_00104445	1.09933	1.17384	0.668981	1.44629	1.2364	1.39528	0.178185	0.639006	0.341497	0.451164	0.265425	0.17989	0.602113	0.574356	0.17397	0.265304
TCONS_00104631	0.824897	0.0412074	0.181165	0	0	0	0.0281481	0.0757083	0.0924798	0.142542	0	0	0.0285349	0	0.0824466	0
TCONS_00104717	0	0	0	0	0	0	0.689916	0	0	0	0	0	0	0	0	0
TCONS_00104783	0	0	0	0.135676	0.0705017	0	0	0.542003	0.0472908	0	0	0.383635	0.0291835	0	0.78699	0
TCONS_00104863	0.400611	0.443607	0.348265	0	0.0530072	0	0.129866	0	0	0.219213	0.0552711	0	0.131651	0.418606	0	0
TCONS_00104894	0.621224	0.65514	2.37623	1.82791	0.657583	0.600731	4.20665	2.4675	0.735151	1.66189	2.45697	1.68069	1.58783	1.90411	4.80622	3.48907
TCONS_00104895	0.358525	0.510434	0.872701	1.15637	0.379509	0.156014	1.3172	1.40669	0.318207	0.784737	0.593576	0.23467	0.706923	1.46106	2.83684	2.42266
TCONS_00104906	0	0	0.256156	0	0	0	0.318397	0	0	0	0	0	0	0	0	0.560261
TCONS_00104907	0.166735	0.0791273	0.73924	0.254738	0.198556	0.108834	0.432405	0.327098	0.310768	0.364949	0	0.49111	0.410951	0.0522675	0.791579	0.219483
TCONS_00104927	0	0.127789	0.210681	0.54853	0.080166	0.14647	0	0.264128	0.0358489	0.405202	0.501538	0.343691	0.0663678	0.316541	0.149145	0.194953
TCONS_00104945	0	0	0	0	0	0	0	0	0	0	0.137939	0	0.657115	0	0	0
TCONS_00104948	0	0	0	0	0	0	0	0	0	0.52039	0	0.466858	0	0.0372648	0	0
TCONS_00104950	0	0	0	0	0	0	0	0	0.254227	0.783694	0	0	0	0	0	0
TCONS_00105268	0.269366	0.116212	0.204366	0.124708	0.0388816	0.0426241	0.0317529	0	0.417293	0.160796	0	0.0769361	0.0321893	0.0153527	0	0
TCONS_00105282	0	0	0	0	0	0	0	0	0.0857676	0.528783	0	0	0	0	0	0
TCONS_00105423	0.0578316	0.0548901	0.0603301	0	0	0	0.112484	0.100847	0	0	0	0	0	0	0.475898	0.0304508
TCONS_00105736	5.22273	6.07944	3.08398	4.81768	3.83338	5.05997	3.70555	4.5537	6.92686	5.06866	4.24181	2.8638	3.75647	3.76865	5.05257	4.2547
TCONS_00106171	5.70073	3.395	3.14842	2.27701	0.088741	0.583695	0	0	0.357152	0.733982	0.185062	0.702377	0	0	0	0.0588564
TCONS_00106578	0	0.336961	0.899436	0	0.322112	0.220697	0.263054	0.353761	0	0	0.125951	0	0.100001	0	0.0642079	0.133523
TCONS_00107034	0.0647481	0.338001	0.911863	0.494611	1.13087	0.478983	0.251873	1.21376	0.20688	0.38973	0.937975	0.508565	0.340446	0.162376	0.0409857	0.221602
TCONS_00107244	3.09417	3.33366	6.33938	3.54901	2.94332	3.93017	1.68077	2.50338	0	0	0.299979	0	0	0.0699062	0	0
TCONS_00107343	0	0	0.0651968	0.318275	0.49616	0	2.39063	1.08982	0.199687	1.16273	1.1899	0.638147	0.287532	0	0.395606	0.361979
TCONS_00107577	0.851852	1.21279	0.166623	0.162682	0.0422676	0	0.448735	0.0464207	0.510337	1.16533	0	0.0418181	0.069985	0.100138	0.269612	0
TCONS_00107838	0.2844	0.629847	0	0.0965569	1.05366	0.0825054	0.983402	0	0.302901	0.207497	1.17713	0.297843	0	0	0	0
TCONS_00108056	0.851852	0.404262	0	1.30146	0	0	0.138072	0.371365	0.907267	0	0	0	0	0.400552	0	0.672804
TCONS_00108453	0.095947	0	0	0	0	0.139173	0	0.223084	0	0	0	0.276327	0.294286	0	0	0.286281
TCONS_00108483	0	0	0	0.0670102	0.0522311	0.114517	0.127965	0.573632	0	0	0	0	0	0	0.166583	0
TCONS_00108676	0	0	0	0	0	0	0	0.693434	0	0	0	0	0.052272	0	0.0503435	0
TCONS_00109041	0	0.149386	0.164191	0.240462	0	0	0	0	0	0	0.977165	0.0618116	0	0	0	0
TCONS_00109210	0	0	0	0.244259	0.214186	0.0782673	0.0777406	0.130684	0	0	0.148889	0.141272	0.630472	0.18794	0	0
TCONS_00109290	0	0	0.0757294	0	0.192105	0	0.203949	0	0	0	0	0.285092	0	0	0.673958	0.191117
TCONS_00109291	0.249892	0.517488	1.63523	0.647878	0.27053	1.22582	0.103101	0.574415	3.67769	3.75415	1.14714	0.517461	0.761485	1.78035	0.402646	0.382775
TCONS_00109343	0.519911	0	0.387409	0	0	0.387844	0.818621	0.453311	0.316419	0.243852	0.430383	0.0583379	0.341712	0.232828	0.799255	0.938589
TCONS_00109396	0	0	0	0	0	0	0	0	0.13792	0	0	0.101713	0	0	1.31154	0
TCONS_00109732	0	0	0.221638	1.29838	0	0	0	0	0	0	1.05525	1.50189	0	0	0	0
TCONS_00110090	0	0	0	0	0	0.0538672	0	0	0	0	0.153708	0	0	0	0	0.293309
TCONS_00110824	0	0.05783	0.095342	0.0310291	0.217671	0	1.28384	1.5406	0	0	0.151312	0	0	0.439295	0.829217	0.38498
TCONS_00110998	0	0	0	0	0	0.0338594	0	0	0	0	0	0	0	0.31709	0.837315	0.12291
TCONS_00111038	0.0212862	0	0	0	0	0	0.717637	0.983652	0.136026	0	0	0.100316	1.10524	0	0.70066	0.246578
TCONS_00111841	0.42512	0.0806994	0.532183	0	0.0337501	0	0	0.0370663	0.0452775	0.0465249	0.0351915	0	0.0838231	0	0	0
TCONS_00111881	0	0	0.103366	0.100922	0.275322	0	0.803012	0	0	0	0	0.35022	0	0	0.0940819	0
TCONS_00111882	0	0	0	0.183255	0	0.391467	0.874873	0.156873	0	0	0	0	0	0	0	0
TCONS_00111932	0	0.272232	0	0	0.151804	0.748868	0	0.0833597	0	0	0	0	0	0.299704	0.0605193	0
TCONS_00111940	0	0	0.29985	0	0	0	0	0.835374	0	0	0	0.150509	0.251886	0.120137	0.242593	0
TCONS_00111987	0	0	0	0	0	0	0	0	0	0	0	0	0	0	0.321402	0
TCONS_00112003	0	0	0.395582	0.35864	0	0.023573	0	0	0.201934	0.177855	0.156951	0.0850981	0	0.0339628	0.051436	0
TCONS_00112006	0	0.138924	0.20359	0	0	0.297235	0.158161	0.297778	0	0	0	0.421541	0.192402	0	0	0
TCONS_00112019	0	0	0	0	0	0	0	0	0	0	0	0	0	0	0	0.564684
TCONS_00112365	2.4622	0.902919	0.583767	1.13992	0.577535	1.16884	3.12013	1.26856	1.66878	0.796138	0.277938	0.835111	0.220675	0.315753	1.06267	0.294648
TCONS_00112388	0	0	0	0	0	0	0.809258	0	0	0	0	0	0	0	0.502799	0
TCONS_00112431	0.949335	1.10128	1.21043	2.68591	1.84231	0.734414	0.273552	1.1956	1.23578	1.38526	1.30977	1.73987	0.693278	1.05811	0	2.38824
TCONS_00112434	0	1.03018	0.905826	1.76881	0.172338	0.566776	0	0	2.5432	2.61326	0.359395	0.682018	0.142675	0.408293	0.687055	0.342902
TCONS_00112472	0.907781	0.592356	0.295937	0.693454	1.48641	0.740674	0	0	0.84598	1.11766	1.12719	0.490201	0.11187	0	0	0
TCONS_00112509	0.140863	0.267396	0	0.143473	0.0559152	0.0612971	0.228317	0.491273	0.150026	0.0770797	0.17491	0	0	0.044157	0	0
TCONS_00112631	0.154682	0.146815	0	0	0	0	0	0	0.247117	0.50785	0.128046	0.0607477	0	0	0	0
TCONS_00113573	0	0	0	0	0	0.0527767	0	0.15862	0	0.0663655	0	0	1.5544	1.02652	0	0.0319302
TCONS_00113587	0	0	0	0.649703	0.787751	0.0616839	0	0	0	0	0	0	0.139749	0.133307	0.358916	0
TCONS_00113605	0	0	0	0	0.598555	0.262467	0.244407	0.19721	0.0802992	0	0	0.769845	0.148659	0.0945375	0.0954499	0
TCONS_00113622	0	0	0.0758519	0	0	0.0632809	0.329989	0	0	0	0.30095	0	0	2.05137	0	1.33998
TCONS_00114032	0	0	0	0	0	0.198264	0.110773	0	0.303285	0	0	0	0	0	0	0
TCONS_00114747	0.181924	0.518012	0.442828	0.679417	0.674	1.26664	0.707691	1.48045	0.516689	0.199096	0	0	1.11598	0.722364	1.15158	2.61827
TCONS_00114787	0	0.37412	0	0.240884	0	0	0	0	0	0.0862751	0.45681	0.681121	0.207254	0	0	0
TCONS_00114895	0	0	0	0	0.528803	0.17837	0	0	0	0	0.127243	0	0	0	0	0
TCONS_00114931	0.304793	0.247963	0.545075	0.443488	0.622219	0.606319	3.89573	3.79642	0.649241	0.333564	0.54066	0.4104	1.48813	0.79166	1.35054	1.65072
TCONS_00115142	0.910848	0.144087	0	0	0	0	0	0.132362	0.161683	0.166138	0.125667	0	0	0.190353	0.960949	0.7194
TCONS_00115145	0	0.0845384	0	0.0907195	0	0.0387587	0.635215	0.465955	0.0474314	0.292429	0	0.0699592	0.614675	0.335051	0.676569	0.164144
TCONS_00115278	2.48213	1.9497	1.78577	1.30766	1.90261	2.30921	2.44165	2.31343	1.91433	3.18478	3.33005	1.81514	1.96891	4.40023	1.62538	3.47017
TCONS_00115296	0	0	0	0	0	0	0	0.142729	0	0	0	0	0	0	0.38858	0.603358
TCONS_00115636	0	0.307781	0	0	0	0.362854	1.0512	0	0	0	0	0.400246	0	0	0	0.195136
TCONS_00115789	0.0736642	0.209752	0.614774	0.225088	0	0.256443	0.0477595	0	0	0	0.365876	0.231439	0	0	0.0466296	0
TCONS_00115893	0	0	0	0.205468	0.20019	0	0	0	0.214852	0	0.125244	0.0396122	0	0	0.0319238	0
TCONS_00116684	0.135653	0.0965652	0.300717	0	0	0	2.05582	1.64108	0	0	0.0561471	0	0	0	0.0536681	0.508919
TCONS_00116711	0	0.0942533	0.155392	0.657441	0.394186	0.518553	0.354106	0	0	0	0	0.0389994	0.163169	0.155647	0	0
TCONS_00116712	0.567005	0.538166	0	0.385009	0	0	0	0	0.654215	0.517106	0	0	0	0	0	0
TCONS_00116826	0.148057	0	0	0.150801	0	0	0.143987	0.580908	0	0	0.122562	0	0.0973102	0.232061	0.281161	0.038979
TCONS_00116831	0	0	0	0	0	0	0	0.0591382	0	0.0742292	0	0	0	0	0	0.0178568
TCONS_00116845	0.0922693	0	0	0	0	0	0.119644	0.563148	0	0	0.99295	0	0	0.0578484	0	0
TCONS_00117059	0	0	0.111877	0.327694	0.425702	0.653348	0.208592	0.280518	0	0.117367	0	0.673879	0	0.268947	0.882513	0.847026
TCONS_00117087	0	0	0.0352986	0	0.107451	0	0.0438754	0.472037	0	0.148123	0	0	0	0.042428	0	0.0534494
TCONS_00117190	0	0	0	0.0942698	0	0.161102	0	0.0403492	0.0985753	0	0.0383084	0	0.304157	1.01548	0	0
TCONS_00117356	0	0	0	0	0	0	0.399477	0.0383732	0	0	0.109297	0	0	0	0	0
TCONS_00118251	0	0.649016	1.32477	0.397982	1.62859	0.850165	0.379999	0	0.10404	0.855249	1.85987	0.76727	2.56814	0.918658	0.865689	2.00598
TCONS_00118254	0.924347	1.10374	0.995387	1.85259	0.544459	1.27158	0.231984	0.441967	0.857448	1.53372	0	0.117102	0.313562	0.112165	0.113248	0
TCONS_00118407	0	0	0.212661	0	0	0.177416	0.132167	0	0	0	0	0	0	0	0	0
TCONS_00118516	1.00918	0.857026	0.554096	0.649191	1.09636	0.369812	0	0	1.1314	1.04632	0.791434	0.250315	0.279278	0.0999014	0.235353	0
TCONS_00118517	0.527099	0	0.962274	0.134217	1.67385	0.344055	0.0854348	0	1.12278	0.432641	0.6545	0	0.173218	0	0	0.0693849
TCONS_00118767	0	0.341744	0	0	0.514527	0	0	0	0	0	0.238445	0	0.0473296	0	0	0
TCONS_00118916	1.71811	0.12544	0.827232	0.403835	0	0	1.45666	0	0.422279	0.867826	0.547021	0.311422	0.868637	0	0.418295	0.069589
TCONS_00119046	0	0	0	0	0	0	0.300964	0	4.6474	1.72729	1.8445	5.17749	1.95264	0.640277	2.23321	1.51543
TCONS_00119297	0.468075	0.888534	1.25562	0.544857	0.0530861	0.407371	0	0.0583021	0.569742	1.02452	0.276767	0	0	0	0	0.0352087
TCONS_00119947	0	0	0	0	0	0	0	0	0.0933821	0	0	0	0	0	0	0
TCONS_00119948	0.292329	0.356735	0	0	0	0	0	0	0.177912	0.159962	0.017285	0.0820038	0	0	0	0
TCONS_00119966	0	0.391281	0.184311	0.0599842	0	0.051255	0	0	0.564515	0.0644519	0.0487515	0.0462575	0	0	0	0
TCONS_00120023	1.25693	0.894747	2.95027	0	1.24734	1.64088	0.101865	0	1.00402	1.20363	0.650305	2.22133	0	0.394017	0.0994548	0.744554
TCONS_00120274	1.11103	0.703016	0	0.125736	0.19601	0	0	0	2.23514	0	0.510954	0.872665	1.21705	0	0.156286	0
TCONS_00120462	0.451326	0.42837	0.147133	0.229845	0.358306	0.0736489	0.128018	0.122973	0.4206	0.926117	0	0.0664679	0.0556189	0	0.053567	0.0148526
TCONS_00120643	0.402748	0.436872	0	0.117204	0	0.150221	0	0	0.183835	0	0	0.542296	0	0.144288	0	0
TCONS_00121184	21.8952	16.7067	13.2866	12.9725	4.43083	3.23821	8.62865	8.73418	11.736	12.999	9.47705	9.21702	9.78185	5.20378	5.61635	4.37037
TCONS_00121471	0	0	0	0	0.0719957	0	0	0	0	0.645105	0.0375352	0.0712299	0.0894056	0	0	0
TCONS_00121479	0.175528	0.2499	0	0.178781	0	0.229146	0.170703	0	0.0934733	0	0	1.10295	0	0	0	0.184846
TCONS_00121721	0.401925	0	0	0	0	0	0	0	0	0	0	0	0	0	0	0
TCONS_00121883	0.0633336	0	0	0.193522	0.100561	0	0.944419	1.27007	0.10118	0	0	0.099491	0.249756	0.516192	1.00226	0.867043
TCONS_00122102	1.2802	0.911317	1.00163	0.19559	0.20327	0.167126	0.0415004	0	0.47722	0.420315	0.264939	0	0	0.0802626	0	0.0337041
TCONS_00122182	1.24978	0.808779	0.414836	0.347165	0.450997	0.346085	0.184155	0.148593	0	0.310852	0	0.08924	0	0.17808	0	0
TCONS_00122373	0	0.0743025	0.408332	1.19603	23.5547	11.8549	81.4108	105.251	0	0	1.7497	1.72168	137.635	145.965	182.26	225.844
TCONS_00122374	0	0	0	0.139537	4.40485	0.0596152	29.4886	28.0106	0	0	0	1.07605	11.9305	21.4727	36.6391	41.694
TCONS_00122375	0	0	0	2.06064	54.483	23.3997	258.195	300.342	0.170112	0.349598	5.15651	4.51635	378.444	505.631	590.552	608.635
TCONS_00122552	0	0	0	0	0.544262	0	15.7586	10.1616	0	0	0	0	0.532507	0	7.41676	8.76184
TCONS_00122553	0	0	0.732445	0.5721	7.84082	6.02908	55.0498	63.5435	0.0997048	0.153678	0.813694	0.477946	33.2869	61.1278	94.7543	88.0359
TCONS_00122554	0	0	3.47036	0	0	0	0	0	0	0	0	0	133.07	0	0.0323964	0.107792
TCONS_00122595	0	0	0	0	0	0	0	0	2.06159	2.2697	1.25899	0.325795	0.999601	0.693469	1.40032	2.69363
TCONS_00122607	1.21917	1.48778	0.545075	1.41916	0.414812	0.606319	0.225839	0.45557	1.29848	1.52486	1.15341	1.0944	0.343415	0.655167	0.330745	0.0917064
TCONS_00123113	0	0	0	0	0	0	0.132827	0	0	0	0	0	0.044884	0	0	0.539368
TCONS_00123371	0.49928	0	0.0744071	0	0	0	0.0462433	0	0	0.156117	0	0	0	0.134153	0	0
TCONS_00123700	0	0	0	0.107943	0	0.553409	0	0	0	0	0.0877298	0	0.348274	0	0.0670851	0.44642
TCONS_00123725	0.0536219	0.101789	0	0.273079	0	0	0	0	0	0.0586836	0.0887767	0	0	0	0	0
TCONS_00123759	1.36654	0.457778	0	0.491248	0.127635	0.489719	1.14657	0.210263	1.45544	0.439864	0.532342	0.189416	0.316998	0.705565	1.17033	0.21163
TCONS_00123829	0	0	0	0	0	0	0	0	0.531759	0	0	0.0784321	0	0	0	0.0262892
TCONS_00123932	0.0317339	0.210839	0.231734	0.193932	0	0.0276183	0	0	0	0.382023	0.0525387	0	0	0	0	0
TCONS_00123993	0.284657	0	0.296955	0	0	0.318523	0.026365	0	0.389796	0	0.201977	0	0	0.382428	0.128706	0
TCONS_00124014	0.459303	0.0726569	0.0798577	0.233908	0.18232	0.266491	0.347416	0.133489	0.244591	0.418883	0.316843	0.360761	0.0503129	0.095987	0.0969134	0.0806142
TCONS_00124870	1.8976	0.792476	0.871016	0.618486	0.482079	0.3303	0.393693	0.264723	0.323367	0.249207	0.1885	0	0	0.142764	0.19219	0.0399666
TCONS_00124941	0.0711562	0.506528	1.92999	2.0293	0.621398	1.05278	0.369068	0.310206	0.644174	0.194683	0.942452	0.447119	0.116919	0.312281	0.0675631	0.149867
TCONS_00124943	0.104017	0	0.705318	0	0	0	0	0	0	0	0	0	0	0	0	0
TCONS_00125161	0.206757	0.0654135	0	0.491374	0.383002	0	0	0	0.220207	0.226274	0.627564	0.866121	0	0.0432089	0	0
TCONS_00125171	0	0	0	0.556296	0	0	0	0	0	0	0	0	0.0326339	0.217906	0	0
TCONS_00125615	0.149909	0.320139	0	0	0	0	0.024298	0	0	0	0	0	0	0	0	0
TCONS_00126064	0	0.549137	0.201187	0	0	0.839218	1.25036	3.36301	0	0	0	0	0	0	0	0
TCONS_00126516	0.219911	0.208726	0	0.298649	0.232782	0.191391	0.902989	0.447395	0.234217	0.320893	0.424767	0.287883	0.626325	1.65448	0.556817	0.192987
TCONS_00126656	1.20721	0.127312	0	0.136621	0	0	0.608755	2.6899	7.28589	9.10138	10.2154	10.0089	17.1031	14.8009	17.4061	13.5605
TCONS_00126797	0.452064	0	0	0.184177	0	0	0.0586183	0	0.288883	0.593684	0	0	0	0	0.0572316	0
TCONS_00127260	1.1946	0	0	0.93595	0	0	0.714927	0	0	0	0	0	0	0	0.581679	0
TCONS_00127801	1.00724	0.799924	0.707651	0.816538	0.767004	0.930281	0.613052	0.627295	1.68577	0.652392	0.255243	0.0161457	0.837643	0.618602	0.299274	0.400471
TCONS_00128066	1.4322	1.35935	1.49407	0.72937	0	0	0	0	0.953353	0.391847	0	0.843692	0	0	0	0
TCONS_00128323	0.540086	0.820185	0.394394	0	0.728913	1.0811	0.875399	1.08307	0.460176	0.827495	1.6095	0	0.567955	0.914242	0.957253	0.341254
TCONS_00128934	1.88539	6.85973	0.655615	1.1202	0.623669	0.683699	0.916782	1.09592	3.68141	2.5792	0	0.987257	0	0.591025	4.77383	2.23366
TCONS_00129228	0	0	0.080268	0.705328	0.122171	0	0	0	0	0	0.44586	0.664792	0	0	0	0
TCONS_00129793	0.117019	0.0555334	0.122074	0	0	0.152764	0.113802	0.153043	0.311578	0.128065	0	0.0919126	0	0	0	0
TCONS_00129825	0.699925	0.398595	0	0.142579	0	0	0	0	0.894548	0.306398	0	0.109952	0	0.0877638	0.0886108	0
TCONS_00130189	0	0.133978	0	0	0	0	0	0	0	0.0514941	0	0	0.0927759	0	0	0
TCONS_00130312	0.0679806	0.129046	0.28367	0.0692405	0.107939	0	0.440746	0	0	0	0.168823	0	0	0.511447	0.68851	0
TCONS_00130673	0.242331	0.262864	0.216686	0.282083	0.164902	0.0903873	1.88536	1.50921	0.147483	0.151546	0.257917	0.38068	0.273038	0.434086	0.766982	0.565075
TCONS_00130868	0	0.351186	0.514655	0.753727	0.620131	0.715601	1.65257	2.32995	0.656793	0.35994	0.408389	0.0645827	0.594456	0.386626	1.43131	1.77506
TCONS_00130905	3.38553	3.50545	1.17726	2.40334	0.407236	0.446433	7.98172	4.02524	3.27797	1.45959	4.07643	0.241743	5.59656	3.40896	2.27293	0
TCONS_00131177	0	0	0	0	0	0	0.375693	0	0	0	0	0	0	0	0	0
TCONS_00131237	0	0	0	0	0	0	0	0	0.0377431	0.038783	0.410697	0.334017	0.0465831	0	0	0
TCONS_00131264	0	0	0	0	0	0.139128	0	0	0	0	0	0	0	0	0	0
TCONS_00131300	0	0	0	0	0	0	0	0.336095	0	0	0	0	0	0	0	0
TCONS_00131349	0.224536	0	0	0	0	0	0	0	0	0	0.394976	0	0.221364	0.0879831	0	0
TCONS_00131369	0.623138	0.876212	0	0	0	0.381635	0	0.0603683	0.417869	0.378866	0	0	0.106182	0	0	0.0364565
TCONS_00131436	0	0	0	0	0	0.155189	0.0578041	0	0	0.0243933	0	0.980401	0	0	0	0
TCONS_00131457	0	0	0	0	0	0	0	0	0	0	0.989001	0.191156	0	0.693554	0.266094	0
TCONS_00131506	1.26222	0.638946	0.395027	0.342831	1.00207	0.329558	1.30936	1.13722	0.224056	0.64464	0.522436	0.495708	0.442452	0.448434	0.719092	1.79446
TCONS_00131526	1.06989	0.725334	6.5372	8.09502	0.606698	1.33019	9.01744	6.79636	2.76732	4.85077	5.1874	6.96285	1.20546	1.14989	1.83822	0.724294
TCONS_00131546	0	0	0	0	0	0	0	0.0579143	0.247604	0	0	0	0	0	0.672735	0
TCONS_00131547	0.0969127	0.27595	0.303299	0.690962	1.10279	0.590409	0	0.478824	0.137623	0.707071	0	0.202987	0.445871	0	0	0
TCONS_00131548	0	0	0	0	0	0	0	0	0	0	0	0	0	0	0	0
TCONS_00131649	0	0	0.123685	0.0805066	0	0	0	0	0	0.30276	0	0.0310417	0	0	0	0.0208094
TCONS_00131652	0.0582062	0.0828684	0.0607208	0.0889274	0.0693145	0	0	0	0.154982	0.318503	0.0240916	0	0.019128	0	0	0
TCONS_00131942	0.761613	1.14455	1.19178	0.517152	0.554255	0.718077	1.39906	1.66013	0.473175	0.694588	0.472849	1.24627	0.458856	1.03457	0.281227	0.768624
TCONS_00132561	0	0	0	0	0	0	0	0	0	0	0	0	0.198434	0.0315478	0.477784	0.264952
TCONS_00132645	0	0	0	0	0	0	0.895349	0.277866	0	0	0	0	0	0	0	0
TCONS_00132686	0.812239	1.2683	0.355332	0.373616	0.208011	0.205229	0	0	0.669737	1.3477	0.195205	0	0	0	0	0
TCONS_00132847	0.0836782	0.079422	0.26188	0.340916	0	0.072826	0	0	0.356486	0.0915769	1.17757	0.460076	0.0549975	0	0.529685	0.0440601
TCONS_00133217	0	0	0	0	0.129097	0.849139	0.456855	0	0	0	0	0	0.302818	0	0	0
TCONS_00133238	0	0	0	0.0384605	0	0	0.465153	0.131694	0.241302	0	0	0	0	0.213067	0	0.0397651
TCONS_00133423	0	0	0.113365	0	0	0	0.493187	0.568499	0	0	0.134936	0.256066	0.107135	1.43075	0.928646	0.457756
TCONS_00133500	0	0	0	0	0	0	0	0	0	0	0.17261	0	0.685236	0.130729	0	0
TCONS_00133555	0	0	0	0	0.112182	0.24596	0.183228	0.184807	0	0	0.0584865	0	0	0.398663	1.02864	1.22765
TCONS_00133564	0	0	0	0.0656642	0	0	0	0	0.20599	0.42333	0.160104	0	0	0.0404192	0	0
TCONS_00133758	0.10116	0	0	0.309104	0	0.211297	0.157406	0.599769	0.603347	0	0	0.174804	0	0	0	0.223712
TCONS_00133786	0.206598	0.163409	0.862096	0.28057	0.73808	0.539415	0.334865	0.2702	0.36673	0.527567	0.712594	0.297501	0.113156	0.107939	0.697479	0.253827
TCONS_00134021	0.611363	0	0	0	0	0.266038	0	0	0	0	0	0	0	0	0	0
TCONS_00134136	2.82885	1.44575	0.908019	0.609501	0.99334	1.70445	0.846488	2.41905	1.4485	1.78608	0	0.470023	1.53747	2.08051	1.27413	1.0312
TCONS_00134305	19.0634	23.8378	178.036	188.157	54.8921	24.755	20.5012	26.9109	58.6546	14.4053	406.291	363.996	44.748	40.4086	34.6692	30.1131
TCONS_00134836	0	0	0	0	0	0	0.575617	0	0	0	0	0	0	0	0.470245	0
TCONS_00134996	0.141528	0.235077	0.0369106	0.108113	0.0561793	0.123173	0	0	0.263786	0.116166	0	0	0	0	0	0
TCONS_00135015	0	0	0	0	0	0	0	0	0.366029	0	0	0	0	0	0.0543864	0
TCONS_00135042	0	0	0	0.0749067	0	0	0.190725	0	0.0783278	0	0.304398	0	0	0.0922166	0	0.0774476
TCONS_00135043	0	0.137728	0.504591	0.147798	0.652805	0.463061	0.188159	0.168693	0.206064	0.370547	0.560564	0.189959	0.317908	0.727807	0.122472	0.127343
TCONS_00135238	0	0	0.0350086	0	0	0	0	0	0.0357418	0.440718	0	0	0	0.105199	0	0.0530103
TCONS_00135474	0.338222	0.321019	0.655263	0.639767	1.18913	0.546665	0.156631	0.42128	0.308763	0.211513	0.599958	1.25238	0.635132	0	0.0917551	0
TCONS_00135878	0.679549	0.0806231	0	0	0.337182	0	0.0550724	0	0.361878	0	0.210949	0	0.279146	0.213022	0	0
TCONS_00136238	0.286211	0.950788	0.447865	0	1.0225	0.498186	0.185562	0.62387	0.457245	0.156614	0.236926	0	1.03462	0.0897203	0.362345	0.67816
TCONS_00136274	0	0	0	0	0	0	0	0	0	0	0	0	0.150874	0	0.472252	0
TCONS_00136626	0.0626711	0.416384	0.915301	0.638326	0	0.109087	0.0812644	0	0	0.137174	0.363155	0.295351	0	0	0	0
TCONS_00136730	0	0	0.664915	1.13608	0	0	0	0	0.339421	0	1.05525	0.750945	0	0	0	0
TCONS_00136771	0.114145	0	0	0.387536	0.0302065	0	0	0	0	0.16656	0	0	0	0	0	0
TCONS_00136789	0	0	0	0.221637	0	0	0	0	0	0	0	0	0	0	0.482103	0
TCONS_00136934	0	1.3997	0	0.17671	0	1.81193	0	0	0	0	0	0.204408	0	0	0	0.0456762
TCONS_00136957	0.325832	0	0.679817	0.331871	0.423289	0.489811	0.480113	0.335747	0.063096	0.583509	0.269724	0.0930638	0.214153	0.222852	0.243753	0.155967
TCONS_00137772	0.557508	0.634982	0.348956	2.27136	4.33752	2.32899	0.144582	0	0.593776	1.09824	0.646109	1.13853	2.05197	1.39812	0.917551	1.58518
TCONS_00138243	33.639	37.2592	10.8076	14.811	7.33296	5.43161	4.32953	3.9179	42.6737	36.8143	16.0672	14.3139	5.57858	4.85188	3.43699	4.73205
TCONS_00138543	0	0	0	0	0.713477	0.234645	0	0	0	0	0	0	2.77616	0	0	0
TCONS_00138734	0.751267	1.8272	0.489827	0.669542	3.24308	2.28843	4.23148	3.23422	0	1.54159	0	0	0.339467	1.03033	4.04221	0.890041
TCONS_00138754	0	0	0.171709	0.670593	0.19601	0.214877	0	0	0.0876526	0	0.136254	0	0	0	0	0
TCONS_00138769	0	0.475646	0	0	0.331542	0	0	0	0.533736	0.182813	0.414841	0.131206	0	0.0523647	0	0
TCONS_00138783	0.196653	0	0	0	0	0	0.446243	1.45743	0	0	0	0	0	0	1.33818	0.310638
TCONS_00138784	0.285951	0.0775448	0.127845	0.249644	0.0972924	0.0711047	0.926968	1.31784	0.304553	0.0447062	0	0.513374	0.0805463	0	1.83594	1.35509
TCONS_00138796	0.232653	0.220819	0.589423	0.135408	0.079158	0.40496	0.258579	0.144893	0.247787	0.400107	0.165077	0.496002	0.0436888	0.187537	0	0
TCONS_00138800	4.24388	3.87006	1.56255	1.69511	1.45338	0	1.18691	0.58043	2.12704	2.82311	1.7221	0.522881	1.03915	2.29551	1.26418	1.53354
TCONS_00139129	0.235674	0	0	0	0	0	0	0.13699	0	0	0	0	0	0	0	0
TCONS_00139506	0	0	0.151868	0	1.25205	0	0.314614	0	0	0	0	0	0	0	0	0
TCONS_00139507	0.0509469	0	0	0	0	0	0.297278	0	0	0	0	0	0	0	0	0.0670642
TCONS_00139624	0	0.113732	0.375012	0.488192	0.0951303	0.521434	4.42826	2.2985	0	0.393415	0.793545	0.658829	2.59896	0.525881	2.65478	2.58685
TCONS_00139628	0	0.175823	0	0	0	0	0	0	0	0	0.0438132	0	0	0	0	0
TCONS_00139743	0	0	0.254386	0.293529	0	0.81032	0	0	0.0236104	0	0	0	0	0	0	0
TCONS_00139758	0	0	0.292369	0	0.074166	0.569133	0	0.0814533	0	0	0.0773335	0.0733772	0.0614005	0	0	0
TCONS_00139761	0.529896	1.60942	0.99502	1.51121	2.43996	1.38352	4.74103	3.04931	2.37034	2.78359	1.22822	2.74697	1.25379	0.930214	1.00628	1.11605
TCONS_00139803	0	0.357462	0.515666	0.647321	0	0	0.15261	0.36942	0	0	0	0	0	0	0	0
TCONS_00139918	0.170209	0.161552	0.0591875	0.173364	0	0	0	0	0.604272	0.31046	0.328765	0.222818	0	0	0	0
TCONS_00140033	0.101129	0.0639904	0.140665	0.0343346	0.0802863	0.088014	0.284121	0.235133	0.107708	0.147567	0.16743	0.185342	0.487427	0.0634033	0.53346	0.301744
TCONS_00140139	0	0.0690123	0	0	0	0.253123	0	0	0	0	0.24076	0	0	0.638205	0.414234	0.0765704
TCONS_00140310	0.105235	0	0	0.321555	0	0	0.136456	1.1928	0.11208	0	0	0	0	0	0	0
TCONS_00140357	0.124474	0	0	0	0	2.49162	0	0.434117	0	0	0	0	0.163621	0	0.157585	0
TCONS_00140611	1.18534	0.818218	2.13586	1.53657	0	0.375133	1.7466	1.50327	0.229536	0.23586	0.267607	0.423195	0.849889	0.202678	0.682112	0.510653
TCONS_00140681	0.654926	0.345341	0	0.0370591	0.895457	0.411659	0.613332	0.697926	0.23251	0.278735	0.210836	0.400099	2.70227	1.52837	0.437601	0.459794
TCONS_00140693	0	0	0	0	0	0.256563	0	0	0	0	0.104585	0.165391	0.719658	0.58087	0.693108	0.199571
TCONS_00141028	0	0	0.107073	0	0	0	0.279488	0	0	0	0	0	0	0	0.0779646	0.194557
TCONS_00141037	0	0	0.358178	0	0	0	0	0	0	0	0	0	0	0	0	0
TCONS_00141265	0.431181	1.08159	2.21691	1.09793	0.929134	1.17939	5.49119	6.98187	0.688845	1.51676	1.81016	1.95946	2.9149	2.49089	3.25577	3.11362
TCONS_00141437	0	0	0.251012	0.183807	0.191025	0.680587	0.195002	0.996522	0.128135	0.329162	0.597549	0	0	0.452565	0.152311	0.190042
TCONS_00141438	0	0	0	0	0	0	0	0.295319	0	0.24712	0	0	0	0	0	0
TCONS_00141806	0	0.635699	0	0	0	0	0	0	0	0	0	0	0	0	0	0
TCONS_00142001	0	0	0	0	0.0517763	0.22704	0	0	0.0694605	0	0	0	0	0	0	0
TCONS_00142005	0	0	0	0	0	0	0.64792	0.186715	0	0	0	0	0	0	0.61	0
TCONS_00143346	47.1517	19.1254	22.4923	16.419	4.95915	2.98129	106.996	97.5084	8.15523	16.9803	58.7152	50.6467	51.5183	19.7079	35.7145	37.0288
TCONS_00143347	56.0368	19.4014	20.9565	51.3319	13.5701	21.3175	330.634	399.934	12.0115	29.1204	98.6096	90.6583	129.716	43.9707	66.1464	67.5477
TCONS_00143385	0	0	0.085541	0	0	0	0	0.142989	0	0	0.47515	0	0	0.102818	0	0
TCONS_00143463	0	0	0	0.127844	0	0.218478	0.244134	0.218877	0	0.137365	0.103903	0	0.412481	0.393466	0.87398	1.25571
TCONS_00144389	0	0.416772	0.305384	0.596325	0.697209	1.14648	5.5989	5.61524	1.09123	0.961111	0	1.26462	1.82782	1.37649	5.65176	3.93053
TCONS_00144995	0.283056	0.335824	0.147642	0.288302	0.112359	0.0615867	0.137638	0.616993	0.452205	0.464663	0.41005	0.666981	1.25576	1.46407	1.38861	1.60219
TCONS_00145258	0.151936	0.372538	0.290584	0.386881	0	0	0	0.0993551	0.24273	0.332557	0.115292	0.288402	0.166434	0	0.0400734	0
TCONS_00145259	0.47078	0.385203	0.52499	0.24802	0.206207	0	0.0421001	0.127389	0.224768	0.51522	0.215014	0	0	0.0407112	0.0924844	0
TCONS_00145387	0.188936	0	0.394196	0.481093	0.349989	0.246649	0.14291	0.0549111	0.503066	0.310155	0.156401	0.123667	0	0.157938	0.139529	0
TCONS_00145617	0.162809	0.540847	0	0.082913	0	0.247965	0	0	0.13005	0.133633	0	0	0.0267515	0	0	0
TCONS_00145632	0.105369	0	0	0	0	0	0	0.116927	0.0102022	0.115316	0	0.0300954	0.214058	0.0900837	0	0
TCONS_00145635	0.103657	0.147577	0.0540675	0.369522	0.288024	0.180427	0	0.0451892	0.2208	0.0567207	0	0.0407087	0.136257	0	0	0
TCONS_00145642	0	0	0.0783888	0.612281	0.357932	0.130795	0	0	0	0	0	0.0590208	0	0	0	0
TCONS_00145688	0	0	0	0	0.0382357	0.167664	0	0	0	0	0	0.037829	0.0316545	0	0	0
TCONS_00145796	0	0.0888534	0	0	0	0	0	0	0.598229	0.204903	0.0774946	0	0	0	0	0
TCONS_00145829	0	0	0	0	0	0	0	0	0	0.09448	0.500254	0	0	0	0	0
TCONS_00145864	0.611517	0.773884	0.567054	0.622851	0.305673	0.453364	0.102789	0.31596	0.820152	1.16498	0.58121	0.480317	0.476349	0.298193	0.229388	0.10733
TCONS_00145865	0	0	0	0	0	0	0	0	0	0	0	0.039216	0.393782	0.0626049	0	0.0525783
TCONS_00145876	0	0	0	0	0	0	0	0.0567812	0	0	0	0.153454	0.0856048	0	0	0.0342902
TCONS_00146645	1.81143	1.22015	0.487662	1.13081	0.603069	0.305131	0.416731	0.356636	0	0.191847	0.0967423	0.183586	0	0	0	0
TCONS_00146900	0.191213	0.129634	0	0.278225	0	0	0.478175	0.452524	0	0	0	0	0	0	0.293951	0.100682
TCONS_00146923	0.345951	0	0	0	0	0	0	0.100545	0	0	0	0.030192	0	0	0	0
TCONS_00146984	1.99712	1.54013	0	0.0635666	0	0	0	0	0	0	0	0	0	0	0	0
TCONS_00147700	0.184918	0.351026	0.385815	0.690601	0.342547	0.160936	0	0	0.262597	0.0674579	0	0	0.0405126	0	0.0390179	0
TCONS_00147888	0	0	0	0.129801	0	0.46583	0	0	0	0	0	0	0	0	0	0
TCONS_00148007	0.0579061	0.109922	0.120816	0.235917	0.459715	0.100793	0	0.706838	0.185019	0	0.0479348	0	0.266412	0.399348	0.0733095	0
TCONS_00148054	0	0	0	0	0	0	0.238047	0.443258	0.240645	0.185456	0.163659	0	0	0	0.125147	0
TCONS_00148432	0	0	0	0.0614335	0	0	0	0.105179	0.0642393	0	0	0	0	0.22689	0.68724	0
TCONS_00148433	0	0	0	0	0	0	0.23978	0	0	0	0	0	0	0	0.19509	0
TCONS_00148628	0	0.200862	0.0367947	0.718493	0	0.09209	0	0.246022	0.187827	0	0	0.470962	0	0	0	0.185716
TCONS_00148759	0	0	0	0	0	0	0.0558109	0	0	0	0	0	0	0	0.0544906	0.543914
TCONS_00149324	0	0	0.180758	0	0	0.402134	0	1.00717	0	0.0632093	0.430304	1.04341	1.63232	0	0.365605	0
TCONS_00149607	0	0	0.103594	0	0.0394186	0.0432128	1.09451	0.865835	0	0	0	0	0	0	0	0
TCONS_00149609	0	0	0.103594	0	0.0394186	0.0432128	1.09451	0.865835	0	0	0	0	0	0	0	0
TCONS_00149854	0.219196	0.811383	0.114333	0.133955	0	0	0	0	0.583638	0.839604	0	0	0.100847	0.192395	0	0
TCONS_00150118	0	0	0	0	0	0	0.768283	1.19852	0	0	0	0	0	0	0	0
TCONS_00150119	0	0	0	0	0	0	0.768283	1.19852	0	0	0	0	0	0	0	0
TCONS_00150159	0	0.107701	0	0.462303	0	0	0	0.791496	0	0	0	0	0	0	0.215485	0
TCONS_00150161	0	0.534792	0.0734741	0	0	0.0919457	0	0.214932	0	0	0	0	0	0	0	0.667531
TCONS_00150255	0	0	0	0	0	0	0	0.717746	0.090698	0	0.140988	0.0445918	0	0.16017	0	0.298929
TCONS_00150615	0	0.110922	0.121915	0.0595162	0.13917	0	0	0	0.0622345	0.447643	0.0483712	0.0917931	0	0	0	0
TCONS_00150705	0	0.121164	0.33293	0.195034	0.709424	0.611056	1.03456	1.00174	0	0.139707	0.0528372	0.85228	0.0839024	0.200087	0.0404035	0.134433
TCONS_00150770	1.24523	0.709139	0.742304	0.652275	1.12981	0	0	0	0.530496	0.506175	0.147258	1.08985	0.0935349	3.27895	0.405379	0
TCONS_00150879	0	0	0	0	0	0	0.587472	0.502756	0	0	0	0	0	0	0	0.0216868
TCONS_00150893	0	0	0	0.125392	0.58642	0.214288	0	0.966059	0	0.134731	0	0	0.404571	0.231552	0	1.23163
TCONS_00151280	0.67329	0	0	0	0	0	0	0	0	0.151406	0	0	0	0.00578247	0	0
TCONS_00151294	0	0	0.0928937	0	0	0	0	0	0	0	0	0	0	0	0	0
TCONS_00151306	0	0	0.257821	0	0.178369	0	0	0.117537	0	0	0	0	0	0	0	0
TCONS_00151318	0	0	0.333997	0	0.127089	0	0	0	0	0	0	0	0.347207	0	0	0
TCONS_00151330	0	0.0613223	0.0505498	0.131612	0.141054	0	0.387466	0.211246	0.0860142	0.0353536	0	0	0	0.0405064	0.102243	0.0935524
TCONS_00151345	2.90034	3.07781	6.05129	3.63108	0.239851	0.543404	3.09484	2.70443	2.03789	2.71123	4.51838	7.2772	0.767796	0.0378828	0	0.657524
TCONS_00151353	0.130752	0.0413672	0.045467	0.355135	0	0.0379317	0.169544	0.076002	0	0	0	0	0	0	0.0275888	0
TCONS_00151355	0.236264	0.60867	1.13846	2.246	0.660958	0	0.109414	0.814186	0.742918	0.812637	0.325966	0.0972055	0.266202	0.0634826	0.840361	0.290274
TCONS_00151370	0	0.250291	0.293437	0.537183	0	0	0.11398	0.183939	0.262135	0.288596	0.29106	0.469488	0.196429	0	0	0.379527
TCONS_00151390	0.0376027	0.0951735	0.0392272	0.242564	0.0597052	0	0.186908	0	0.120146	0.0823043	0.259396	0	0	0.23575	0.277697	0
TCONS_00151410	0	0	0	0	0.923825	0.233711	0	0	0	0	0	0	0	0	6.51607	0
TCONS_00151416	0	0	0	0	0	0	0	0	0	0	0	0	0	0	0.095322	0.301304
TCONS_00151420	4.85225	2.69635	7.18182	6.10381	0.164623	0.541406	3.57612	2.5131	3.46735	8.46468	5.42427	7.60614	1.40377	0.96204	1.49637	2.17277
TCONS_00151422	0.800721	0	1.56072	0	0	0.100864	0.273231	0	0.807925	0.426622	0.680281	0.521348	0.484726	0.554857	0	0.00554754
TCONS_00151423	0.402284	0.0572734	0.167866	0	0	0	0	0.0175376	0.664104	0.0440258	0	0	0	0.113496	0.598421	0.127092
TCONS_00151425	37.5442	26.3412	9.90689	6.21964	0.401206	0	2.48466	1.87266	4.35076	20.3713	8.24479	11.412	1.97906	1.29376	0.559818	0.199571
TCONS_00151431	0.934652	0.204718	0.375012	1.46458	1.59819	1.68945	0	0	0.91888	0.314732	0.178548	0	0.189015	1.21704	0.409595	0.416421
TCONS_00151435	4.37257	4.06187	4.07622	4.2641	0	0	3.98095	4.62361	3.96342	3.05446	6.62314	5.84587	2.87388	3.96627	0	5.68238
TCONS_00151441	0	0	0	0	0	0	0.168077	0.226033	0	0	0	0	0	0	0.300851	0.273003
TCONS_00151442	0	0.4165	0	0.75982	0	0.190955	1.76393	0.765216	0	0.384194	0.508558	0.0344672	0.346098	0	1.38887	2.28747
TCONS_00151443	0.0331625	0	0	0.202663	0	0	0.172005	0	0	0	0	0	0	0	0	0
TCONS_00151488	0.130436	0	0	0.332133	0	0.0567599	0	0	0	0	0	0	0	0	0	0
TCONS_00151500	0	0.363285	0.239573	0.0779693	0.303866	0	0.148892	0.667445	0	0.25133	0.0633687	0	0.150939	0.383948	0.387654	0
TCONS_00151570	0.0595168	0	0	0	0	0	0	0	0	0	0.147804	0	0	0	0	0
TCONS_00151571	0	0	0	0	0	0	0	0	0	0	0	0	0	0	0	0
TCONS_00151644	0	0	0.124672	0	0	0	0	0.0347332	0.127283	0.0871929	0	0.0312894	0	0.274729	0.0756492	0.0839016
TCONS_00151646	0	0	0	0	0	0	0	0	2.32392	1.94021	6.94277	7.55162	0.76187	6.15599	1.33804	0.861679
TCONS_00152056	1.38585	0	0.481908	1.58263	0.433421	0	0.0544547	0	0.313092	0	1.52961	1.91316	0	0	0.0797498	0
TCONS_00152122	0.0138646	0	0	0	0	0	0	0	0.0147665	0.0151733	0.0573857	0	0	0	0	0.0219009
TCONS_00152250	0.40076	0.142641	0	0.102047	0	0.0871964	0.519657	0.349423	0.320122	0.109647	0.165875	0.550861	0	0.157036	0.792756	0.606673
TCONS_00152260	0	0	0	0	0	0.0133019	0	0	0	0	0	0	0	0	0.0483743	0
TCONS_00152520	0	0.49841	0	1.22252	0.893336	0.914033	0.0972731	0.981111	0	0.90308	0	0	0.0986099	2.06941	0.427374	0.197498
TCONS_00152817	0.223003	0.10583	0.271411	0.18928	0.177042	0	0.24097	0	0.39585	0.325405	0.0615342	0.233545	0.170997	0.163114	0	0.0587103
TCONS_00152870	0.0680492	0.064588	0.402272	0.415863	0.828368	0.493533	0.191183	0.494435	0.169111	0.322715	0.525759	0.30288	0.670881	1.06659	0.27281	0
TCONS_00152920	1.01853	0.625528	0.62502	1.46458	0.428086	0.208574	1.16533	0.574626	1.53147	2.03264	2.52942	1.5059	0	0	0	0.094641
TCONS_00153162	0.889805	1.26682	0.309416	0	1.29509	0.129068	0.0961494	0	0.947689	0.973798	0.736583	1.16483	1.07218	0	0	0
TCONS_00153488	0.23024	0	0.36028	0	0	0	0.0746369	0.0669155	0	0	0	0.0904213	0	0	0	0
TCONS_00154116	0.043124	0	0.404883	0.219616	0	0	1.00652	0	0.183717	0.330363	0	0	0	0.108147	0	0
TCONS_00154847	0	0	0	0	0.317101	0	0	0	0	0.291418	0	0.888897	0	0	0	0
TCONS_00154924	0	0	0	0	0	0	0	0.51807	0.0791046	0	0	0	0.048816	0	0.37612	0.391079
TCONS_00155002	0.117734	0.0372486	0	0.0799441	0.24925	0	0.0254439	0.068435	0.459774	0.214746	0.0649737	0.215774	0	0.0492091	0	0
TCONS_00155102	0.115912	0	0	0	0	0	0	0	0	0	0	0	0	0	0	0
TCONS_00155272	0	0.0823882	0	0	0	0	0	0.0756839	0.0924501	0	0	0	0	0	0	0
TCONS_00155325	0.103537	0.229299	0.10801	0	0	0	0.42514	0.571737	0.257303	0.0755404	0.485681	0	0.294883	0.0216376	0	0.0363445
TCONS_00155348	0	0	0	0	0	0	0	0	0	0	0.106076	0	0	0	0	0
TCONS_00155390	0	0	0	0	0	0	0	0	0	0	0	0	1.84106	0.365873	0	0
TCONS_00155392	0	0.0535799	0.29445	0.287487	0	0	0.0731992	0.14766	0	0	0.0934609	0	0.408128	0.0707844	0	0
TCONS_00155408	0	0.0695753	0	0	0	0	0	0.191741	0.468434	0	0	0	0.674504	0	0.464014	1.04213
TCONS_00155455	0	0	0	0	0	0	0	0.219901	0.179077	0.0920053	0	0	0	0.632491	0	0.243464
TCONS_00155469	0	0	0.0505679	0.0987443	0	0.0843745	0	0.338115	0.154881	0.106099	0	0.190369	0.0637188	0.212735	0.214788	0.331805
TCONS_00155605	3.08568	0	4.02373	3.73215	2.14349	5.87453	2.37568	4.37191	3.90261	0	0	0	0.633769	0.120911	1.0987	1.3201
TCONS_00155618	0.172165	0.817043	0.314306	0.526069	0	0.0749187	0	0.300223	0.458413	0.376834	0.819483	0.473297	0.198023	0.107939	0.0272453	0.0453262
TCONS_00155690	0.755213	0	0.112549	0	0	0	0.17487	0	0.057453	0	0.178619	0	0	0	0	0
TCONS_00155713	0	0	0	0	0	0	0.159744	0	0	0	0	0	0	0	0	0.113517
TCONS_00155714	0	0	0	0	0	0	0	0.182759	0	0	0	0	0	0	0	0
TCONS_00156578	14.4815	3.84049	4.22111	5.42275	0	1.29741	164.03	94.8838	0	3.72905	11.1063	10.5381	10.3578	9.47974	7.27953	9.41925
TCONS_00156956	0	0.213961	0.313555	0.45921	0.178966	0	1.21795	1.89999	0.320122	0.246706	0.248812	1.00335	0.19755	0.188443	0.570784	1.06827
TCONS_00156999	0	0	0	0.0999301	0.623124	0.170775	0	0	0	0.0536865	0.0812171	0.192655	0.515872	0.492091	0	0.02583
TCONS_00157026	0	0	0	0.0746623	0	0	0.213866	0	0	0.280781	0	0.143941	0	0.0229789	0.0696022	0.46317
TCONS_00157116	0	0	0.310955	0	0	0	0	0	0	0	0	0.0585314	0	0	0	0
TCONS_00157180	0	0.198239	0	0.0911713	0	0.337582	0	0	0	0	0	0	0	0	0	0
TCONS_00157618	19.0815	22.5725	2.70122	9.00753	3.66859	3.57099	3.0218	3.16072	17.862	14.3868	9.76103	10.9513	0.706923	1.12389	3.02597	3.50289
TCONS_00158112	2.81473	3.53028	1.88764	2.04778	1.51634	1.92476	2.21595	1.13944	2.46251	2.20031	2.57969	1.10542	2.57676	1.7647	1.7181	0.476381
TCONS_00158513	0.259741	0.575236	0.812887	0.17637	0.343679	0	0	0.452937	0.645488	0.568518	0.358357	1.15608	0.22762	0.162845	0.219222	0.729411
TCONS_00158515	0.0629565	0.0746929	0.426896	0.256493	0.199924	0.506823	0.489806	0.768486	0.117341	0.275597	0.23452	0.16071	0.0827563	0.305898	0.179332	0.281768
TCONS_00158592	9.75516	12.1023	11.4587	10.0142	9.57401	6.55135	15.4381	16.2744	17.6708	10.0876	11.2546	15.5658	26.0502	47.5315	22.5122	20.3438
TCONS_00158798	0	0.456146	0	0	0.286154	0	0	0	0	0	0	0	0	0	0.60843	0
TCONS_00158997	0	0	0	0	0	0.104987	0	0	0	0	0	0	0	0	0	0.381105
TCONS_00159107	0.240479	0.749955	0	0	0	0	0	0.0299534	1.28061	0.112791	0	0	0.58706	0.495382	0	0
TCONS_00159126	0	0	0	0	0	0	0	0	0	0	0	0	0	0	0	0
TCONS_00159191	0	0	0	0	0.701321	0	0	0	0	0	0	0	0	0	0	0
TCONS_00159247	0	0	0	0	0.312016	0.228032	0.76443	1.02802	0	0	0	0	0	0.164269	1.8244	0.758784
TCONS_00159337	0.161734	0.179093	0.506165	0.247098	0.684801	0.0703795	0.2971	0.282033	0.459348	0.324502	0	0	0.0708666	0.287299	0	0.141933
TCONS_00159372	0.307201	0	0.874018	0.711125	0.0886858	0	0	0.194799	0.654371	0.733526	0.924734	0	0	0	0	0
TCONS_00159373	0.352894	0.521025	0	0.319497	0	0	0	0.205126	0.668179	0.300382	0	0	0	0.245831	0.521227	0
TCONS_00159419	0.836724	0.294135	0.193972	0.410334	0	0.0539415	0.0602758	0.16212	0.264046	0.0339151	0	0.559843	0.0611041	0.0971455	0	0
TCONS_00159660	0.716812	0	0.37389	0.547573	0.391239	0.389906	0	0.156247	0.334006	0.441268	0.111258	0	0.176672	0.196615	0	0.377432
TCONS_00159778	0	0	0	0	0.218411	0	0	0	0	0	0.0253044	0	0	0	0	0
TCONS_00159788	0.0818491	0	0.426926	0	0	0	0	0	0.174347	0.0895753	0	0.128577	0	0	0	0
TCONS_00159862	0.760539	1.3234	1.98349	1.16195	1.40884	1.76508	0	2.70772	1.95753	1.9421	1.67887	2.53881	1.66621	1.90728	0.120356	0.133485
TCONS_00159951	0.271348	0	0	0	0.107711	0	0	0	0	0.0296961	0	0	0	0	0	0.214314
TCONS_00160002	0	0	0	0	0.716343	0.261764	0.0390004	0.0524485	0	0	0	0	1.06748	0.60342	0	0
TCONS_00160088	0	0	0.291935	0.162875	0	0	0.466547	0	0.29805	0.175006	0	0.0942022	0	0.150385	0	0.210501
TCONS_00160100	0	0.381937	0.419789	0.273242	0	0	0.956615	0.467809	0	0	0	0	0	0	0.594354	0.282511
TCONS_00160131	0	0	0	0	0	0	0.723016	0.0571957	0	0	0	0	0	0	0	0
TCONS_00160133	0	0.183835	0	0	0	0	0.46044	0	0	0	0	0	0	0	0	0
TCONS_00160161	0.0917981	0.087129	0.191528	0.233749	0.364391	0.0798929	2.38066	1.68082	0	0	0.113986	0.072103	0.452507	0.748189	0.900681	1.54674
TCONS_00160220	0.269073	0.478851	0	0.171287	0	0.0292721	0.370708	0	0.644798	0.552135	0	0	0	0.485	0.234195	0
TCONS_00160225	0.307986	0.409249	0.771101	0	0	1.2062	0.698879	0.56392	0	0	0	0	0	0	0	0
TCONS_00160370	0	0.136304	0.509364	0.892249	0	0.0624921	0.148972	0.0876489	0	0	0	0	0	0	0	0
TCONS_00160371	0.0636025	0	0.0663503	0.356297	0	0	0.10309	0	0.16935	0.278425	0.157951	0.0249784	0.188112	0	0	0
TCONS_00160427	0	0	0	0.265514	0	0.198516	0	0.142056	0.0347051	0	0	0	0	0	0	0
TCONS_00160428	0	0	0	0.139324	0.0542981	0.476196	0	0	0	0	0	0	0	0	0	0
TCONS_00160543	0.523263	0.465607	0.204701	0	0	0	0.106016	0.342175	0.24382	0.35791	0.0270724	0.154124	0.236441	0	0	0.0860999
TCONS_00160564	0	0	0	0	0	0.119595	0.0890926	0.279565	0	0	0	0	0	0	0	0
TCONS_00160574	0	0	0	0	0	0	0	0.63079	0	0	0	0	0	0	0	0
TCONS_00160576	0	0	0	0	0	0	0.297658	0.500371	0	0	0	0	0	0	0	0
TCONS_00160609	0	0.484288	0.780683	0.346465	0	0.384859	0.352863	0.741466	0.32606	0.521178	0.816597	0.187026	0	0.127958	0.38758	0
TCONS_00160786	0	0	0	0.135208	0	0	0	0	0	0	0.274722	0	0.239934	0	0	0
TCONS_00160787	0	0	0.0787179	0	0	0	0.0244612	0	0.281283	0	0	0	0.520745	0.189234	0	0
TCONS_00160788	0	0	0.0784544	0	0	0	0	0	0	0	0	0	0.247144	0.0471501	0.261828	0
TCONS_00160789	0	0	0	0	0	0	0	0	0.0411507	0	0	0	0.203155	0	0	0
TCONS_00160798	0	0	0	0	0	0	0	0	1.2116	0.414994	0.156951	0.148922	2.24306	1.30757	1.80026	0.998323
TCONS_00160811	0	0.0434757	0	0	0	0	0	0.0798757	0.0975705	0.200517	0.227507	0	0.361268	0.143589	0.144975	0.554726
TCONS_00160836	0	0	0	0	0	0	0	0	0.67724	0	0.526379	0	3.90067	0.930214	1.20753	1.11605
TCONS_00160862	0.244878	0.0581058	0	0.249417	0	0.10656	0.198456	0.533774	0	0	0	0.673191	0	0	0.697539	0
TCONS_00160886	10.5403	9.65321	6.36594	5.65037	2.93612	2.57498	2.27791	3.06338	12.9986	9.10682	11.1745	7.40747	5.59073	3.82585	7.14028	7.69202
TCONS_00160889	0	0	0	0	0	0	0.317241	0.213316	0	0	0	0	0	0.102258	0.567849	0
TCONS_00160932	0.87536	0.484655	0.380491	0.297195	0.405385	0.190459	0.141883	0	0.466152	0.558828	0.241542	0.114592	0.191777	0.411607	0	0
TCONS_00160958	0.038113	0.0723488	0.0397595	0.194097	0	0	0	0	0.121777	0.375396	0	0.0299359	0	0	0	0
TCONS_00160981	0.252602	0	0	0.0857614	0	0	0	0.0734148	0	0	0	0.749538	0	0	0	0
TCONS_00161044	0.124994	0.59318	0.391181	0.318275	0	0.32635	0	0.108982	0.199687	0	0.362145	0.736323	0	0.470189	0.237364	0.0987215
TCONS_00161045	0	0.196241	0	0	0.0273573	0	0	0.240362	0	0	0	0	0.15854	0.19444	0	0
TCONS_00161081	0	0.311311	0	0.44543	0.173595	0	0	0.0953261	0.232887	0.358955	0	0	0.503006	0.891091	0.069207	0.402973
TCONS_00161122	0.151297	0	0	0	0	0	0	0	0	0.165579	0	0.297091	0	0.521707	0.574628	0.517817
TCONS_00161126	0	0	0.113502	0	0.215944	0.473457	0	0.142297	0	0.0595361	0	0	0.178775	0.10232	0	0.229155
TCONS_00161387	42.6865	54.9036	12.8213	35.6587	36.0432	28.8498	5.27868	3.88748	48.2712	28.2586	40.6315	42.0549	2.8285	1.9932	4.49117	4.51158
TCONS_00161534	0.550227	0.26112	0.478332	0.747232	0.728038	0.55868	0.594557	0.479743	0	0.301083	0.379566	0	0.0602728	0.80492	0	0
TCONS_00161542	0.0240167	0	0	0	0	0	0.825261	0	0	0	0	0.150912	0.0473549	0	0.28885	0.265561
TCONS_00161680	0.771199	0.439184	0.375441	0.157098	0.12245	0.223728	0.0999998	0.0448273	0.219031	0.450131	0.34048	0.242296	0.270331	0	0	0.162427
TCONS_00161929	6.50509	6.79164	4.75029	5.09666	11.9575	13.5875	9.1812	10.471	6.71509	7.88582	4.68074	4.36268	9.50471	7.52931	9.24908	7.87797
TCONS_00162490	0	0	0	0	0	0.0686499	0.0511409	0.114626	0.0280037	0.0287752	0.0652968	0	0.103687	0.329692	0	0
TCONS_00163283	5.46292	7.21841	0.391103	0.109101	0	0	0	0	7.70068	8.96788	0.0443354	0	0	0	0	0
TCONS_00163666	3.96487	3.6848	1.40744	0.869367	1.26782	0.742852	0.481984	0.912257	3.13777	1.89837	1.77782	1.31922	0.95912	0.742282	0.976022	0.768378
TCONS_00163687	1128.98	644.066	821.33	683.309	973.682	594.888	10297.5	6478.46	646.833	613.725	2085.09	2228.74	4508.16	2312.69	4781.49	5491.95
TCONS_00163898	1.15438	0.608701	1.82867	1.30641	1.96868	1.07909	0.831588	0.857391	0.68304	1.12297	1.4157	1.07462	0.562011	1.17943	1.84034	1.03556
TCONS_00163977	0	0.0630912	0	0	0	0	0.603352	0.231829	0	0	0	0	0.131067	0	0	0
TCONS_00164269	0.947999	1.97952	0	0	0	0	0	0	1.00967	0.622491	0	0	0	0	0	0
TCONS_00164590	0.0827535	0.0589083	0.107911	0.0421436	0.114971	0.342101	0.482872	0.667415	0.0881369	0.0679238	0	0.064999	0.0815847	0.103765	0.419066	0.0762531
TCONS_00164706	0.126222	0.209654	0.329189	0	0	1.15345	1.08431	0.412701	0.0672167	0.103603	0	0.371781	0.414799	0	0.479395	0
TCONS_00164758	0	0	0	0	0	0	0.104958	0.282299	0	0	0.0765773	0	0	0	0	0
TCONS_00164767	0	0	0	0.076153	0	0	0.533221	1.23861	0	0.081825	0	0.117452	0	0.0468755	0	0
TCONS_00165374	0	0	0	0.046702	0	0	0	0	0	0	0	0	0	0	0.101586	0.0120716
TCONS_00165375	0.0207937	0.0197361	0.0650761	0	0.0825402	0	0.377479	0.199431	0.0221464	0.045513	0	0.0653298	0.0546666	0.0260733	0.197437	0.120436
TCONS_00166274	0	0.599705	0.504048	0.719265	0.147535	0	0.072291	0.162031	0.15834	0.406756	0	0	0.195425	0.0932082	0	0.528393
TCONS_00166684	0.135347	0.321157	0	0.137855	0.429806	0	0	0.0590046	0.144152	0.222184	0.168061	0.265771	0.533741	0	0.17135	0.0356329
TCONS_00167937	0.56169	1.70599	0.703147	1.7163	0.624293	3.51968	0	1.07742	2.8715	2.45884	1.20892	1.50001	0.443005	1.54947	1.4222	0.94641
TCONS_00167990	0.201052	0.14312	0.209738	0	0.798073	0.262467	0.0325876	0.131473	0.214131	0.275038	0.748941	0.355313	0.165177	0.220588	0	0
TCONS_00168383	0.298374	0	0.124506	0.486247	0.0473757	0	0.425586	0.728428	0.444898	0.326539	0	0	0.0784426	0.0748265	0.226646	0.282792
TCONS_00169110	0.461663	0.584241	0.240804	0.313479	0.366512	0.40179	0	0.402524	0.327797	0.421034	0	0.241743	0.151714	0.28944	0.146117	0.121542
TCONS_00169137	6.3394	5.30908	46.0985	72.1653	29.4568	15.4158	18.0119	13.8183	11.9149	4.08106	178.578	108.227	32.4748	38.576	14.7532	13.1555
TCONS_00169281	0	0	0	0	0	0.0968009	0.288448	1.16373	0	0	0.460364	0	0	0	0	0.409955
TCONS_00169340	3.45102	2.93429	3.90012	6.59059	1.54111	4.69291	2.0976	67.4506	0	1.96707	5.41594	5.59064	1.27585	0	1.7294	0.340708
TCONS_00169381	5.30828	6.56148	3.60588	1.63457	0	0	0	0	5.91655	8.91668	0	0	0	0	0	0
TCONS_00169484	0.143106	0	0	0	0	0	0	0	0	0.261023	0.315902	0	0.313521	0	0	0.175819
TCONS_00169787	0.405552	0.15397	1.43845	0.660909	0	0	1.15692	0.919364	0.518321	0.976435	0.134287	0.828209	0.799648	0.711932	0	0.384372
TCONS_00169869	0	0.193686	0.127729	0.914528	0.550823	0.426241	0	0	2.21687	2.41194	2.2636	2.01957	1.18027	0.997925	0.413356	0.96704
TCONS_00169976	14.2007	12.8045	8.46528	8.73001	3.66402	4.14911	2.92648	2.78587	1.89057	2.6087	2.47703	2.27064	0.700008	0.604144	1.44468	1.52216
TCONS_00170182	0.0827917	0.235742	0.280698	0.54812	0.624416	0.468354	0.442837	0.703815	0.0661331	0.0906068	0	0	0.0816223	0.116789	0.0393055	0
TCONS_00170185	0.225578	0.256925	0.258856	0.252735	0.25072	0.76566	0.48263	0.570378	0.0480505	0	0	0	0.0593045	0	0	0
TCONS_00170208	0	0	0	0	0	0	0	0	0.130404	0	0	0	0	0	0	0
TCONS_00170298	0	0	0	0	0	0	0	0	0	0	0	0	0	0.038122	0.107772	0
TCONS_00170299	0	0	0	0	0	0	0.0702383	0	0	0	0	0	0	0	0.220969	0
TCONS_00170572	0.676443	0	0	0	0	0	0	0	0	0	0	0.075902	0	0.0605853	0	0
TCONS_00170620	36.552	35.516	13.8384	12.268	8.79734	6.7369	1.22864	4.28477	11.2205	9.31512	4.44029	3.204	1.6044	0.604121	0.46763	0
TCONS_00170690	0.43023	0.680579	0.847766	0.340825	0.227706	0.0832076	0	0	0.407305	0.418526	0.593576	0.41302	0.188513	0.209793	0	0
TCONS_00170700	6.74274	6.49321	3.44001	4.1106	3.9464	2.52721	1.91456	2.44601	5.71364	5.54788	2.8112	3.32456	3.23479	4.3508	2.14966	1.83995
TCONS_00170727	3.1205	0	0.542552	8.26366	2.55993	4.70739	4.99042	1.179	3.32349	3.07355	0.688841	0.2451	0	6.3257	0	0.164307
TCONS_00170920	0	0.234124	0	0.251242	0.456939	0.32202	0	0.215073	0	0.134978	0	0	0	0	0	0.0216471
TCONS_00170947	0.0730653	0.069349	0	0	1.27614	0	0.0947424	0	0.233455	0.319849	0	0.573893	0	0	0	0.19236
TCONS_00171266	0	0	0	0.134513	0	0.660892	0	0	0	0	0	0	0	0	0.0208994	0
TCONS_00171368	0.718963	0.682394	0.125004	0.976384	0.570782	0	0	1.98507	0.255244	0.262276	0.495966	0.188237	0.0787564	0	0	0
TCONS_00171439	0.328954	0	0.617699	0.871133	0	0.515327	0	0	0.140141	0.288005	0.381233	0	0.0432411	0.206239	0	0
TCONS_00172349	0	0	0	0.0647355	0	0	0	0	0.0676921	0.556456	0.052613	0.449293	0.167093	0.199238	0.0804642	0.0334657
TCONS_00172357	0	0.165309	0	0	0	0	0	0	0.123665	0.444752	0	0	0	0	0	0
TCONS_00172441	3.08066	0.504133	0.110819	2.05577	2.36139	2.58868	2.89267	5.00158	2.14966	0.116257	3.34161	1.25158	2.23422	0.532807	3.29494	0
TCONS_00172487	0	0	0	0	0	0.339838	0.0194741	0	0	0.0328722	0	0.0471851	0.0197417	0.0188317	0.0380268	0.0158157
TCONS_00172494	0.149535	0.922538	0.155995	0.304612	0.534218	0.130142	1.89051	4.30252	1.0352	0.81825	1.48542	1.17452	1.91649	1.64064	7.00453	2.04714
TCONS_00172534	0.359481	1.02359	4.68765	1.64765	1.71235	1.25144	1.16533	1.72388	0.765733	1.18024	0.743948	0.282355	0.472538	0.563444	0.113776	0
TCONS_00173065	312.396	220.799	261.148	244.461	266.843	189.488	992.297	858.627	164.565	190.825	600.557	577.039	724.964	389.693	754.29	681.015
TCONS_00173636	0	0.191684	0	0	0.454274	0	0.261872	0.264128	0.179245	0	0.111453	0	0	0	0	0
TCONS_00173708	4.70651	7.69519	5.76997	2.55433	1.00912	0	12.963	0	6.76895	4.47404	13.9633	16.7298	7.76726	1.12	1.95716	4.26898
TCONS_00173768	0	0	0	0	0.140172	0.102443	0	0	0	0.322049	0	0	0	0	0	0
TCONS_00173785	0.152633	0.405635	0	0	0	0.0797029	0	0	0.0975373	0	0	0	0	0	0	0.562574
TCONS_00173826	0.546562	0.518762	0	0.477164	0.123975	0.475679	0	0.0680783	0	0	0	0	0	0	0.148275	0.123338
TCONS_00173827	0	0	0.172848	0	0	0.490287	0	0	0	0.0725322	0	0	0	0	0.251718	0
TCONS_00174024	0	0	0	0	0.152127	0	0	0	1.02043	0	0	0	0	0	0	0
TCONS_00174069	9.85919	3.41917	2.76908	3.47605	0.451568	0.825054	0.122925	0.165312	4.24061	3.52745	16.166	11.0202	1.37076	0.71322	0	0.299497
TCONS_00174080	0.109066	0	0.170667	0.194403	0.281408	0.427146	0.017678	0.475474	0	0.119361	0	0	0.304655	0.410275	0.258896	0
TCONS_00174081	0	0	0.341541	0	0	0	0	0	0	0	0	0	0	0.128289	0.310864	0
TCONS_00174136	0	0	0	0	0	0	0	0	0.151738	0	0	0	0	0	0	0
TCONS_00174160	0.540886	0.98726	0.607658	0.127133	1.6846	1.95538	0.350678	1.4148	1.86116	1.59369	0	0.522881	0.656303	1.14776	0.447731	0
TCONS_00174171	0	0	0.157304	0	0	0.656167	0.0977627	0	0	0	0	0.236875	0	0.330881	0	0
TCONS_00174175	0	0.133141	0	0	0	0	0	0	0	0	0	0	0	0	0	0.393927
TCONS_00174368	1.12027	0.620251	0.292166	0.570515	0	0.0270828	0	0	0.0331429	0.476784	0.1288	0	0.0818107	0	0.0393962	0
TCONS_00174394	0.725628	0	0	0	0.70409	0	0	0	0.686961	0	0	0.506619	0	0	0.0850601	0
TCONS_00174395	0.297584	0	0.46566	0	0	0.258991	0.225092	0	0.158471	0	0	0.42852	0	0	0.188371	0
TCONS_00174518	0	0	0	0.19547	0.370016	0.334049	0	0.406372	0.204398	0.570079	0	0	0	0	0	0
TCONS_00174519	0	0	0	0	0.111481	0	0	0.163246	0	0	0	0.183825	0	0	0	0
TCONS_00174529	0	3.06202	1.68275	1.87766	1.18913	1.30359	1.41931	1.60735	1.34985	1.76532	1.62143	0.271496	0.757273	0.216709	1.094	0.849343
TCONS_00174611	0	0	0.106659	0	0	0	0.530299	0	0	0	0	0.160612	0	0.0641005	0.258877	0.215338
TCONS_00174642	0.740181	0.643989	0	0	0.269329	0	0.219949	0	0	0	0	0	0.385133	0.541401	0	0
TCONS_00174690	0	0	0	0.612388	0	0	0	0	0	0	1.10021	0	0	0.694385	0	0.166622
TCONS_00174714	0	0	0	0	0	0	0	0	0	0	0	0	0	0	0	0
TCONS_00174754	0.149286	0	0.155736	0	0	0.0649627	1.11307	1.69212	0.317995	0.163378	0.0617897	0	0	0	0.188997	0
TCONS_00174755	0.771614	0.172322	0.33145	0.277382	0.396376	0.237016	1.20653	1.26639	0.386734	0.0993471	0.563597	0.39216	0	0.113827	0.143657	0.238992
TCONS_00174762	0.313355	0.237934	0.130757	0.0638326	0.447789	0.218173	0.203161	0.601073	0	0.137174	0	0.0492252	0.0823812	0	0.238026	0.659979
TCONS_00174786	0	0	0	0	0	0	0	0	0.584827	0.300469	0	0.79071	0.30075	0	0	0
TCONS_00174818	0	0	0	0.102619	0.0799863	0	0	0	0.214611	1.54367	1.00083	0	0	0	0	0
TCONS_00174864	0	0	0	0	0	0	0.980185	0.219696	0	0	0	0	0	0	0.425332	0.176899
TCONS_00174865	0.0739065	0.0701474	0.0770995	0	0	0	1.05416	0.257757	0.157429	0.242649	0	0	0	0	0.233915	0
TCONS_00174928	0.0952016	0.361438	0	0.145449	0	0	0.277754	0	0.304184	0.364659	0	0	0	0	0	0
TCONS_00174954	0.416066	0.263269	0.144681	0.141259	0	0.0603512	0.0449588	0.483692	0.221566	0.607121	0.114807	0	0	0.217378	0.0877904	0
TCONS_00175156	0.0372906	0	0	0.0759635	0	0.0324544	0	0	0.357448	0.0408106	0.0308692	0	0	0	0	0
TCONS_00175157	0	0	0	0	0.0354964	0.116739	0	0	0	0	0	0	0	0	0	0
TCONS_00175158	0	0	0	0	0.0347022	0	0	0	0.279329	0	0	0	0	0	0	0
TCONS_00175189	0	0	0.159625	0	0.242955	0	0	0.133413	0.162968	0.111639	0	0.120185	0.201137	0	0.226003	0
TCONS_00175429	0	0	0.0384076	0.0374994	0	0.176232	0	0	0	0	0	0	0.024198	0.288531	0.268011	0
TCONS_00176113	3.03134	2.36942	1.67416	2.45186	0.920159	2.25024	0.520237	0	3.41845	3.02476	2.28794	2.73112	0.175796	1.00615	0.0564367	0
TCONS_00176135	0	0.0628587	0	0.236091	0	0	0.107344	0	0	0	0	0	0	0	0	0
TCONS_00176516	0	0	0	0	0	0	0	0.507876	0	0	0	0	0	0	0.105348	0
TCONS_00176551	0	0	0	0	0	0.392252	0.116884	0.392969	0	0	0.261165	0	0.207358	0	0.171178	0.189852
TCONS_00176562	0.377606	0.448	0.68936	0.384605	0.29978	0.903746	2.08095	1.8108	0.301628	0.516563	0.859604	0.815628	0.744546	0.118371	1.79269	0.845009
TCONS_00176582	0	0	0.0285137	0	0	0	0	0.214484	0.203776	0	0.113131	0	0	0	0	0
TCONS_00176772	0	0	0	0	0	0	0	0.867142	0	0	0	0	0	0	1.20186	0
TCONS_00176925	0	0	0	0	0	0	0	0	0	0	0.318918	0.38513	0	0.219581	0	0
TCONS_00176972	0	0	0	0.0300907	0	0	0	0	0	0.016166	0	0	0.349511	0	0.149607	0.147779
TCONS_00177120	0	0	0	0	0	0.418665	0	0.268865	0	0.0944929	0	0	0	0	0	0
TCONS_00177246	0.65652	0.346182	0.608786	0.705837	0.694945	0.888808	0.118236	0.508819	0.660383	0.279414	0.241542	0.802146	1.07875	0.868947	0.600281	0.230457
TCONS_00177334	0.0921275	0	0	0	0	0	0	0	0	0	0	0	0	0	0	0
TCONS_00177509	0	0.154902	0.0567512	0.166228	0.0431887	0	0.0352703	0.379458	0.231759	0.178608	0.0900664	0	0.035755	0.238747	0.103308	0.200511
TCONS_00177579	0	0	0.0344934	0.0336777	0	0	0	0	0.0352158	0.0723721	0	0.0519418	0.195587	0	0	0.01741
TCONS_00177580	0.0431378	0.0272958	0.0450014	0.0878745	0.0342469	0.150173	0	0	0.045944	0.141629	0.0595159	0.0112942	0.406383	0.135226	0	0
TCONS_00177604	0.0699108	0.0331775	0	0.0356033	0	0	0	0	0	0.478188	0.0868085	0	0.0689233	0	0	0
TCONS_00177712	0.388713	0.258259	0.283854	0.356325	0.277738	0.405961	0.252018	0.271135	0.0413999	0.127622	0.160888	0	0.204385	0	0.0984224	0
TCONS_00177749	35.1204	36.9817	14.5564	23.0647	24.4084	25.0083	5.82666	6.85633	46.347	40.3768	34.065	32.1365	25.3756	21.1662	15.0454	12.8263
TCONS_00177934	0.196223	0.434567	0.204701	0.46634	0.778905	0.455401	3.68937	2.79443	0.487639	0.214746	0.974605	0.667871	2.06349	0	2.69122	3.65064
TCONS_00178134	0	0	0	0.0441776	0	0	0	0.491629	0	0	0	0	0	0.244739	0.0274557	0
TCONS_00178187	0	0.0436537	0.28788	0.234227	0	0	0.0894574	0.360912	0.48985	0	0	0	0.302289	0.230683	0.407592	0.217955
TCONS_00178676	41.7078	46.7968	38.8997	41.1153	29.4063	26.1869	18.6067	18.0094	51.9302	44.6667	56.9675	55.8471	32.2423	33.5887	28.4755	28.6015
TCONS_00178707	0.0172297	0.114474	0.107845	0.368531	0	0	0	0	0	0.0188561	0	0	0	0	0	0
TCONS_00179001	1.66023	1.80828	2.12946	1.88505	1.03716	1.87129	0.847	1.32891	1.65229	1.31059	1.82495	0.705461	0.196772	0.801994	0.310111	0.229294
TCONS_00179291	0	0.129634	0.0356204	0.0695562	0.162647	0.208019	0	0.0893139	0	0	0	0	0.11221	0.0428149	0	0
TCONS_00179343	0	0.341445	0	0.19986	1.11643	0.967727	0.12722	0	0.139326	0.858984	0.433158	0.590809	0.214947	0	0.144912	0
TCONS_00179473	0.319255	0.492402	0.083262	0.223556	0.364342	0.677263	0	0	0.0850059	0.0873478	0.115623	0.0783624	0.0786865	0.225177	0.0126306	0
TCONS_00179639	0.618374	0.978202	0.860119	1.25967	0	0.179393	0	0	1.9758	0.676745	0.853152	1.29521	0	0.12923	0.130477	0.108533
TCONS_00179858	0.352894	0	0	0	0	0	0.571989	0	0	0	0	0	0	0	0.744609	0
TCONS_00180136	0.532565	0.758216	0.972253	0	1.10985	0.637309	1.12217	0.348258	0	0	0	0	0	0	0	0
TCONS_00180356	53.095	67.5816	22.2722	15.5975	0	0	0	0	46.6678	100.066	1.85062	2.9851	0.0734668	0	0.0707564	0
TCONS_00180544	6.30341	4.8277	5.50148	4.25896	3.04714	3.0417	1.94222	1.38759	5.98229	5.90805	4.70134	4.90201	3.56865	2.38681	1.7185	1.59378
TCONS_00180549	0.307775	0	0.0458674	0	0	0	0	0.0383357	0	0	0	0	0	0.275657	0.111327	0
TCONS_00180550	0.532227	0.432991	0.27761	0	0.0301809	0.430117	0	0	0.404893	0.624071	0.409109	0.656918	0.249862	0.119172	0	0
TCONS_00180560	127.442	139.931	5.33044	4.43903	0	0	0	0	72.3477	119.077	0.124406	0	0	0	0	0
TCONS_00180735	0	0	0.317807	0.155146	0	0.198852	0	0.199215	0.324463	0.333402	0.252186	0.119642	0.200228	0.0477495	0	0
TCONS_00180752	0.0320966	0.0913921	0.267866	0.0980742	0.0509627	0.0838019	0	0.0559701	0.136738	0.0702526	0	0	0	0	0	0
TCONS_00180753	0	0	0.21677	0.264555	0	0	0	0	0	0	0	0.163211	0	0	0	0
TCONS_00180778	0	0	0	0	0	0	0	0.0382608	0	0	0.0363256	0	0	0	0	0.231057
TCONS_00180807	0	0.207541	0.228109	0	0.694382	0.0951522	0	0	0.232887	0	0	0	0	0	0	0
TCONS_00181023	0.175528	0.610867	0.122074	0.655531	0.0464504	0	0	0	0.685471	0.384194	0.242171	0.0919126	0	0.0366825	0	0
TCONS_00181037	0	0.099882	0	0	0	0	0	0	0	0	0	0	0	0	0	0
TCONS_00181038	0	0.0537826	0	0	0	0.098632	0	0	0.301755	0	0.375258	0	0	0	0.107607	0
TCONS_00181102	0	0	0.197329	0.235476	0	0	0	0	0	0.069004	0	0	0.0966958	0	0	0
TCONS_00181103	0.283801	0.538732	0.493437	0.385415	0.375514	0	0	0	0.100754	0.20706	0.0783104	0	0	0	0	0
TCONS_00181116	0	0.33349	0.0814535	0.198818	0.309938	0	0	0.272313	0	0	0	0	0.153955	0	0	0
TCONS_00181341	0.647881	0.307464	0	0.282809	0	0	0	0	0.739315	0.506455	0.383084	0.0363485	0	0	0	0
TCONS_00181390	0	0.136435	0	0.0585643	0.0912959	0.0250208	0	0.0250666	0.0918586	0	0.214189	0.112906	0	0.0180244	0	0
TCONS_00181508	0.0684987	0.0650147	0	0.139537	0	0	0	0.0597242	0	0	0.0567034	0.161407	0	0	0.520319	0
TCONS_00181552	0.204516	0	0	0	0	0	0	0	0.0933517	0.383694	0.120928	0	0	0	0	0
TCONS_00181559	0	0.266085	0	0	0	0.104566	0	0	0	0.0438296	0	0	0	0	0	0
TCONS_00181653	0	0.395514	0	0	0.165412	0.181333	0	0	0	0.228022	0.172476	0.109102	0.273882	0.566056	0.131889	0
TCONS_00181654	0.0800983	0	0.167118	0	0	0	0	0	0	0.175318	0	0	0	0.200871	0	0
TCONS_00181694	0.211958	0	0.165837	0.107943	0	0	0.446619	0.55442	0.733677	0	0	0	0.104482	0	0.0670851	0.809136
TCONS_00181704	0.841877	0	0	0	0	0	5.45823	4.67946	0	0.230336	0	0	0	0.197931	0	0
TCONS_00182083	0	0	0.45716	0.0343346	0.401431	0.264042	0	0.0293916	0	0.184459	0.362766	0.900233	0.553895	0.295882	0	0
TCONS_00182174	0	0	0	0	0	0	0.681174	0.0704659	0	0	0	0	0.106236	0	0	0
TCONS_00182225	0.251235	0.408782	0.374413	0.0731118	0.0284935	0	0.162886	0	0	0	0.0594208	0	0	0.0450035	0.0454378	0.0944898
TCONS_00182297	0	0	0	0	0	0	0	0	0	0	0	0	0	0	0	0
TCONS_00182501	0.321252	0	0.251348	0.327206	0	0.384435	1.66625	1.05038	0.0855376	0.527365	0.0664833	0	0.369501	0.377643	0.889672	0.401738
TCONS_00182502	0	0.213604	0	0	0.536001	0.0652881	0	0	0.27964	0.123147	0	0	0	0	0	0
TCONS_00182523	0	0	0	0.0446517	0	0	0	0	0	0	0	0	0.144067	0	0	0
TCONS_00182610	0	0	0	0	0	0	0.0342744	0.184372	0.0563039	0.404986	0	0.29066	0.069491	0	0	0
TCONS_00182617	0.747996	1.05178	1.53172	1.43907	0.813769	1.47075	1.68837	2.19808	0.914678	1.00051	0.986122	0.478716	0.691911	0.399482	1.22755	0.24798
TCONS_00182680	0	0	0	0	0	0	0.14016	0	0	0.067597	0	0	0	0.348522	0	0.162613
TCONS_00182759	0.771225	0.215293	1.84572	0.646897	0.648288	0.335603	0.411778	0.711987	0	0	0	0.0890824	0.268352	0	0	0
TCONS_00183018	0	0	0.180195	0	0	0	0	0	0.105125	0.162032	0	0	0	0	0	0.220881
TCONS_00183063	0	0	0.763994	1.06561	9.01191	6.1006	0.169577	0.638541	0	0.114498	2.64149	1.97222	3.19747	4.78829	1.5232	1.92808
TCONS_00183251	60.5695	28.8972	51.6537	31.7388	0	1.08978	85.0803	155.999	10.5928	17.1884	3.05043	5.28293	26.8766	28.6881	22.0578	82.8674
TCONS_00183444	0	0	0	0	0	0	0	0	0	0	0	0	0	0	0	0
TCONS_00183549	0	0	0	0	0	0	0	0	0	0	0	0	0	0	0	0
TCONS_00183580	0	0	0	0	0.374726	2.71124	0	0	0	0	0	0	0	0	0	0
TCONS_00183616	167.736	86.1904	213.813	150.829	24.173	20.8963	1839.09	1098.71	31.8579	75.0864	171.663	167.412	219.475	165.039	189.089	329.654
TCONS_00183617	0	0	0	0	0.0540513	0.118508	0.0882827	0.53426	0	0.149021	0	0	0	0.213426	0.0861942	0
TCONS_00183665	0.246124	0.300349	0.183398	0.250685	0	0.0918018	0.34194	0.459848	0.299583	0	0	0	0	0	0	0
TCONS_00183875	0	0.162785	0	0	0	0	0.500381	0	4.56663	4.4109	1.84567	2.96366	2.08539	2.47313	2.98554	2.1222
TCONS_00183937	0	0	0	0	0	0	0	0.278524	0	0	0	0	0	0	0.606627	0.392469
TCONS_00183947	0	0	0	0	0	0	0.873619	0.766213	0.249587	0	0	0.0460162	0.0385054	0.0367304	0.519188	0.0616956
TCONS_00184211	3.24597	2.48697	2.12148	2.11114	1.49029	1.08916	1.59739	1.02295	1.9993	2.86758	0.485606	0.460763	0.128519	0.956236	1.26253	0
TCONS_00184410	0	0	0	0	0	0	0	0	0	0	0	0	1.05757	0	0	0
TCONS_00184422	0.0555441	0.263595	0.173831	0	0	0	0	0	0.709888	0	0	0	0.365064	0	0.949308	0.146232
TCONS_00184423	0	0	0	0	0	0	0	0	0	0	0	0	0	0.428474	1.18968	0.809667
TCONS_00184446	0	0	0	0	0	0	0	0	0	0	0	0	0	0	0	0
TCONS_00184447	0.121446	0.192115	0	0	0	0.458017	0.20997	0.176482	0.129347	0.265821	0	0	0.159641	0	0	0
TCONS_00184756	0	0	0	0	0	0	0.741682	0.319178	0	0	0	0	0	0	0	0
TCONS_00184792	0	0	0.0844621	0	0	0.035232	0.131231	0.564743	0	0	0	0	0	0	0	0
TCONS_00184793	0.12255	0.0387724	0.383535	0.332858	0.162154	0.426628	0.423757	0.427408	0	0	0	0	0	0	0	0.0215093
TCONS_00184857	0.150916	0.0358099	0.0393589	0	0.449293	0	0.317996	0.197376	0.401833	0.123871	0.218625	0.62232	0.272771	0.496739	0	0
TCONS_00184873	0	0	0	0	0.0657583	0	0	0	0.044109	0	0	0	0.0816599	0.129826	0	0.218067
TCONS_00184878	0	0	0	0	0	0	0	0	0	0	0.0712594	0	0	0.107939	0	0
TCONS_00184937	10.7609	15.2007	12.8921	14.5567	8.7099	16.6088	15.2616	19.5712	12.6697	9.06252	16.7023	14.8573	15.4161	14.4155	14.5014	8.67617
TCONS_00185153	0	0	0	0	0	0	0	0	0	0.0713742	0	0	0	0.204443	0.825663	0
TCONS_00185154	0	0	0	0	0.052772	0	0	0	0.0707963	0.0727468	0.0550258	0	0.218444	0	1.094	0.0350004
TCONS_00185198	23.9654	24.7774	18.3042	23.2472	13.0238	23.0921	6.38158	10.4477	23.8532	25.9154	18.3035	17.8153	14.4387	6.97597	7.40449	9.91477
TCONS_00185228	0.569701	0.202772	0	0	0	0.0619771	0	0	0	0	0.1179	0.111868	0	0.357175	0	0
TCONS_00185545	0.0722043	0.0228439	0.175755	0.0245142	0.248399	0.0418935	0	0	0.0512676	0.05268	0.119542	0	0.0474563	0	0.0304704	0.0253457
TCONS_00185556	0	0.59622	0	0.0426542	0	0.0728939	0	0	0	0.0458311	0.0346667	0	0	0.0787666	0.23858	0
TCONS_00185561	0.488426	0.540847	0.169842	1.2437	0	0	0.422221	0.425859	0.2601	0.356354	0.20216	0.511514	0.214012	0.714512	0.309175	0.385765
TCONS_00185779	0.316445	0	0.0550194	0	0	0	0.034194	0	0	0	0.174636	0	0	0	0.0333851	0
TCONS_00185813	0	0	0.516436	0	0.438365	0	0	0	0	0	0	0	0	0	0	0
TCONS_00185839	0	0	0	0	0	0	0.789758	0.0590046	0	0.0740615	0	0	0	0	0.0856749	0
TCONS_00185846	0.965195	0.305367	0.783139	0.436926	0.595983	0.560013	0.834366	0.280518	0.342661	1.29104	0	1.09505	0.422916	0.40342	0	0.564684
TCONS_00185890	0	0	0.184191	1.10149	0	0.576241	0.0143091	0.750483	0	0	0.785604	0.156017	0.116046	0.0415111	0.0838234	0.0348629
TCONS_00185907	0	0	0.329652	0	0.501742	1.5401	0	0	0	0	0	0	0	0	0	0
TCONS_00185940	0	0.0521071	0.0286356	0.0279584	0.174338	0.0238898	0.231358	0.502602	0.116942	0.0600816	0.15906	0	0	0	0.0695029	0.101174
TCONS_00186017	0	0	0.0419289	0	0.0319086	0.20988	0.0521168	0.140175	0	0.263919	0	0.220985	0.0264165	0.0251987	0	0
TCONS_00186058	0	0	0	1.39218	0.949495	2.23047	0	0	0	0	0	0.134199	0	0	0	0
TCONS_00186170	0	0	0	0	0	0.232865	0.224495	0.301905	0	0.0172248	0	0	0.155168	0	0.139481	0.12431
TCONS_00186195	0	0	0	0	0	0.173426	0	0	0	0	0	0	0.360167	0	0.220741	0.0262309
TCONS_00186269	0.282611	0	0	0.287849	0	0	0	0	0	0	0	0	0	0	0.0397541	0
TCONS_00186292	0	0	0.195086	0	0	0	0	0	0	0	0	0	0	0	0	0
TCONS_00186355	0	0	0	0	0	0	0	0	0	0	0	0	0	0	0	0
TCONS_00186376	0	0.614548	0.810544	0.395689	0.30842	0.56351	0.419788	1.24199	0.27584	0.28344	0.214394	0.203426	0.936225	1.05544	0.163943	0.409111
TCONS_00186493	0	0	0.0363948	0	0.166183	0.212541	0.045238	0.304185	0	0	0.02888	0	0.0687896	0	0	0
TCONS_00186526	0.560911	0	0	0	0.0989566	0	0	0.0543399	0	0	0.412731	0.146856	0	0	0	0
TCONS_00186554	0.486914	0.0330105	0.0362821	0	0	0	0	0	0	0	0	0	0	0	0	0
TCONS_00186555	0.408502	0.646206	0.071025	0	0	0	0	0	0.0725126	0.223531	0	0	0.044748	0	0	0
TCONS_00186646	0	0.506162	0.0241881	0.944644	0	0	0.045098	0	0	0	0	0.127482	0	0	0.425634	0.0244172
TCONS_00186661	0.0668678	0.0952001	0	0	0.0796292	0.116392	0.0433531	0.0583021	0.0712177	0.10977	0	0.0262607	0.19777	0.58692	0.0423275	0.0176044
TCONS_00186867	5.58586	3.77013	2.00714	1.89646	0.394186	0.054016	0	0	2.37969	1.76602	1.18169	0.682489	0	0	0	0
TCONS_00186950	11.6032	11.5845	9.76356	8.19475	5.1273	5.71609	1.56135	3.19732	13.0576	13.1178	7.2945	8.12503	6.76288	4.46088	5.82047	6.08077
TCONS_00187494	0.0556128	0	0	0.283218	0	0.0968009	0	0	0	0.121725	0	0	0	0	0	0
TCONS_00187539	0.0883681	0.167747	0.230465	0.450029	0	0.0769077	0	0	0.0941166	0.0967096	0	0.0347045	0	0	0	0
TCONS_00188201	0	0	0	0	0	0	0	0	0.030777	0	0	0	0	0.108703	0	0
TCONS_00188220	0	0.101789	0	0	0.0851405	0	0	0	0	0.117367	0.0887767	0	1.33923	0.806841	0.0678856	0
TCONS_00188348	0	0.256594	0.0201446	0	0	0.42015	0	0	0.0616996	0	0	0	0.241143	0.25424	0	0.101677
TCONS_00188358	0	0	0.0359207	0	0	0	0	0.0600445	0	0	0	0	0	0	0.0653887	0.145044
TCONS_00188363	0.182812	0.104108	0.305136	0.07448	0	0	0	0	0.155763	0.0400137	0	0	0	0.0229229	0	0
TCONS_00188370	0.0309045	0.0146663	0.161198	0.0629546	0	0	0.0400733	0	0	0.135287	0.319785	0.182055	0.243744	0.184069	0.489066	0.235952
TCONS_00188384	0	0	0	0	0	0	0	0	0	0	0	0	0	0.271633	0	0
TCONS_00189215	0.0780124	0.0740445	0.366223	0.198646	0.650305	0.13579	7.1063	5.98569	0.415437	0.341506	0.904104	0.643388	0.769106	1.00266	0.0740731	0.842075
TCONS_00189392	191.695	142.165	145.738	109.872	16.1218	18.551	341.382	351.23	36.0471	49.6497	153.797	79.865	122.016	27.4498	94.9959	58.1648
TCONS_00190375	0.0360635	0.0342292	0.413837	0.146928	0.143154	0.345251	0.607918	0.377326	0.115229	0.118403	0.208974	0	0.213325	0.180881	0.159798	0.322812
TCONS_00190744	0.424822	0.156083	0.457471	0.460611	0.446059	0.3578	0	0	0.0875724	0.329945	0.533174	0.150693	0	0	0	0
TCONS_00190745	0.835615	0.63449	0.566615	1.38304	1.17752	0.618158	0	0	1.84669	1.14312	0.709016	1.23063	0.247144	0.248848	0	0
TCONS_00190943	0.0292737	0	0.885614	0.178898	0.557767	0.840749	0.113876	0.331809	0.124712	0.224259	0.145397	0	0.153921	0	0.0926517	0
TCONS_00191242	5.43908	5.63896	4.45196	4.09099	3.25516	1.9663	3.74338	0	6.77324	4.39569	4.71029	3.41771	3.29985	1.88864	4.92607	4.22977
TCONS_00191323	1.51926	1.33107	1.0566	0.753872	0.37112	0.440744	0	0.0679307	1.43139	1.47083	0.806186	0.703747	0.230432	0.0854813	0.0369884	0
TCONS_00191395	0	0.257235	0	0.607295	0.0430324	0	0.210856	0.0472606	0	0.118641	0.314092	0.212874	0	0.4078	0.102934	0
TCONS_00191404	0	0	0	0.589794	0.122591	0	0.0500572	0	0	0	0.0639131	0	0	0.0484058	0	0
TCONS_00191474	0	0.153692	0.0844621	0.247394	0.192832	0.986497	0.157477	0.352964	0	0	0	0	0	0	0	0.0426311
TCONS_00191630	0	0	0	0	0	0	0	2.45295	0	0	0	0	0	0	0	0
TCONS_00191753	0.0288601	0.0821765	0	0	0.0458239	0.0251173	0	0	4.73358	3.15843	1.55288	0.974734	0	0.126657	0	0
TCONS_00191771	0.592395	0.387768	1.50768	0.608575	0.308128	0.0133336	0.619153	0	0.576541	0.0223556	0.913131	0	2.06423	0.51228	2.53763	0.760979
TCONS_00191783	0.333471	0	0.565301	0.339651	1.09206	1.16089	1.8107	2.50775	0.843514	1.87036	1.55277	0.916739	1.42463	2.2475	1.26653	2.50211
TCONS_00191885	0.705788	0.893186	0.409044	0.239623	2.42806	1.09201	9.76194	4.10252	0.584656	0.0858234	0.064917	0	1.80398	0.88499	7.39645	3.79885
TCONS_00191900	0	0	0	0	0	0	0	0	0	0	0	0	0	0	0.725203	0.53621
TCONS_00191904	69.5151	20.9603	20.0327	13.3001	5.79319	7.01931	83.0423	89.9109	8.38543	27.1103	35.2899	30.4678	29.4074	16.3736	20.9076	33.2659
TCONS_00191906	0	0	0	0	0	0	0	0	0	0	0	0	0	0	1.40861	0
TCONS_00192084	0	0	0	0	0	0	0	0	0	0	0.295218	0.373486	0	0.670766	0	0
TCONS_00192108	0	0	0	0.225088	0	0.192332	1.28951	1.41301	0.392281	0.241853	0.243918	0.115719	0	0.184736	0.0466296	0.58181
TCONS_00192167	5.38606	0.876362	0	5.17241	0	0	0	0	0	0	0	0	0.606856	0	0	1.45851
TCONS_00192518	0.521365	0.15464	0.237952	0.232325	0.310433	0	0.190137	0.198878	0.0694102	0.0713224	0	0	0.0428334	0	0	0
TCONS_00192786	0	0.0796445	0.350151	0.213669	0.0999268	0	0	0	0	0.0459167	0.0347315	0.0329547	0.0275758	0	0	0
TCONS_00192837	0	0	0.676917	0.165227	0	0	0.262936	0	0	0.0887668	0.0671434	0.0637084	0	0	0	0
TCONS_00192944	0.22328	0.105962	0.0291158	0.255846	0.753361	0.437227	0	0.146009	0.20808	0.213812	0.092416	0	0.256814	0.419958	0	0
TCONS_00193395	0	0	0	0.797857	0	0	0	0.0620904	0	0	0.2358	0	0	0	0	0
TCONS_00193396	0.244545	0.406187	0.191333	0.435886	0.145608	0.0532076	0	0	0.260453	0	0.151826	0.0960393	0	0.114989	0.0773989	0
TCONS_00193583	0.191757	1.03136	0	0.651038	0.253726	0.222518	0.953151	1.11462	0.340386	0.559622	0.899511	0.100411	0	0	0.121383	0
TCONS_00193721	0	0	0	0	0.250636	0	0.0682278	0	0.560402	0.806177	0	0.165314	0	0.65977	0.199841	0.443284
TCONS_00193887	0.140789	0	0.51405	0.0716992	0	0.551386	0.715021	0.63423	0	0.0770394	0.310788	0.0921526	0.493513	0.411917	0.17824	0.25946
TCONS_00194242	0	0	0	0	0.0420682	0	0.0687106	0.0924034	0	0	0.307054	0	0	0	0	0.530124
TCONS_00194614	0.915177	1.93994	1.3366	1.92642	2.63982	1.99122	2.13605	2.02146	1.91693	2.17006	1.01011	1.26993	1.3634	1.75957	1.10069	0.417628
TCONS_00194622	0.424533	0.247963	0.102202	0.266093	0.49259	0	0	0	0	0.0714779	0	0	0.0858536	0.163792	0	0
TCONS_00194639	0.630539	0.422448	0.0193465	0.623336	0.309183	0.322803	0	0	0	0.913313	1.87292	1.79167	0	0	0	0.107413
TCONS_00194745	0.362897	0.749661	0.200422	0	0.0677888	0.204363	0.193761	0.0558371	0.0909422	0.210257	0.035342	0	0.112242	0.30782	0.0135126	0.01124
TCONS_00194787	0	0.144575	0.357533	0.387864	0	0	0	0.0996077	0.405579	0.125026	0	0	0	0	0	0.0200511
TCONS_00194788	0.0517985	0.0245819	0.0810544	0.501206	0.143929	0.0676212	0	0	0.0827521	0.085032	0	0.142398	0	0	0	0
TCONS_00194891	0	0	0.0289004	0	0	0	0	0.217393	0	0	0.275197	0	0	0	0	0
TCONS_00194972	0	0.465607	0.307051	0.19986	0.467343	0	0	0	0.522471	0	1.54312	0.38531	0.064484	0	0	0
TCONS_00195019	0.0738458	0	0.115554	0	0.029313	0	0	0.0321931	0.275274	0.242449	0	0.116005	0.0485352	0.0462978	0.677797	0.13609
TCONS_00195107	0	0.204555	0	0	0	0.375133	0	0	0	0	0.178405	0.0423195	0	0.337796	0	0.198587
TCONS_00195305	0.318689	0.423471	0.398949	0.519353	0.202405	0.554717	0	0.0277866	0.475189	0.174386	0.765053	0.801008	0	0.0799211	0	0
TCONS_00195318	0.383079	0	4.27603	0.663304	0	2.03373	0	0	2.3256	3.31199	0.443959	0.571692	0	0	0.048498	0
TCONS_00195605	0.149951	0	0	0	0.0396817	0.174005	0	0	0	0	0	0	0	0.282035	0	0
TCONS_00195652	0	0	0.222163	0	0.338141	0.556032	0.276145	2.97092	0	0	0.176291	0	0.13997	0	0.269612	0
TCONS_00195708	0.340418	0.646206	0.608786	0.594389	0.540513	0.888808	0.346825	0.720827	0.155384	0.31933	0.120771	0.190987	0.543368	1.25006	0.400187	0.48652
TCONS_00195719	0.297584	0.282448	0.620881	0	0.708752	0.517981	1.73642	1.03786	0.316942	0.162837	0.615851	0	0.195587	0.186571	0.753486	1.01849
TCONS_00195787	0	0	0	0	0.231648	0.126973	0.567531	0.508819	0	0	0	0.229185	0.671219	0.640277	3.87874	0.76819
TCONS_00196166	1.07769	0.756041	0.635448	0	0	0	0.607576	0.163416	0.79847	0.564072	0.310302	0.184017	0.431148	0.470026	0	0
TCONS_00196447	0	0	0.437222	0.18295	0	0	0	0	0	0	0	0	0	0	0	0
TCONS_00196451	0.295626	0.327355	1.28499	0	0.547625	0.471692	0.638888	0.429595	0.0524762	0	0.938093	0.1935	0.744818	0.278015	0	0
TCONS_00196464	0	0	0.053512	0.15674	0.529407	0	0.0332572	0.26835	0	0	0	0	0	0	0.0974112	0.108038
TCONS_00196473	0	0	0	0	1.17076	0.150994	0.112484	0	0.184781	0.0949359	0	0.476952	0	0.271932	0	0.0456762
TCONS_00196649	0.18697	0.17746	0.455112	0.634785	0.148435	0.271204	0.444474	0.597739	0.132755	0.341032	0.103183	0.0979041	0.122886	0.234443	0.0789018	0.262527
TCONS_00197032	0.20627	0.0752995	0.0662097	0	0.365304	0.151901	0	0	0.0844956	0	0.039404	0.0124627	0	0	0.0502191	0.100255
TCONS_00197219	75.6112	27.5575	24.2701	28.7603	7.78271	14.4102	179.3	332.817	15.4366	32.1857	63.4065	71.7678	90.4815	44.2874	59.6197	67.3255
TCONS_00197266	0	0	0	0.686765	0.114707	0.20958	0.249803	1.00782	0	0	0	0	0	0	0.304867	0.684702
TCONS_00197316	3.10858	4.27157	3.29128	2.1738	0.589346	1.41328	0.962587	2.02267	4.89207	7.56566	8.488	8.21775	1.57045	2.41434	1.27756	0.54967
TCONS_00197477	0	0.0604102	0	0.0162068	0	0.0276966	0	0.0416208	0	0	0	0	0.87848	0	0.151084	0
TCONS_00197521	0.0646549	0	0	0	0	0	0.104796	0.0281864	0	0.106137	0	0.15235	0.191225	0.344552	0	0.0510653
TCONS_00197550	0	0	0	0	0	0	0	0	0.038195	0	0	0	0.188563	0.0449676	0.181606	0.0566487
TCONS_00197639	0	0	0.209582	0	0	0	0.0434177	0.233556	0	0	0	0	0	0	0.169562	0.0528918
TCONS_00197668	0	0.1666	0	0	0	0	0	0	0	1.34468	0	0.827213	0	0.990428	0	0.277269
TCONS_00197777	0.743413	0.784001	0.77553	0.252397	0.918077	0.395389	4.20398	3.99713	0.439874	0.677989	0.888909	1.03807	0.434318	0.673232	1.46403	0.739383
TCONS_00197812	0	0	0	0	0	0	0	0.0581291	0.142013	0	0	0.0523656	0	0.794171	0	0.0351042
TCONS_00197833	0	0	0.211632	0.568225	0	0	0.0328818	0	0	0.111009	0.0839671	0	0.0333337	0.572347	0.128416	0
TCONS_00197877	0	0	0	0	0.0692248	0	0	0	0	0	0	0	0.191033	0.41912	0	0
TCONS_00197909	0.277378	0.131635	0	0.423778	0	0	0.449588	0.241846	0.886265	0.607121	0.803648	0.762534	0.182307	0.260854	0.526742	1.75261
TCONS_00197923	0	0	0.120608	0	0	0	0.149914	0.638424	0	0.0843513	0.0638035	0	0.0759871	0.0724842	1.00018	0.649338
TCONS_00198581	0.171508	0	0.0894589	0	0	0	0.111196	0.0747692	0.456663	0.0938489	0	0.0673558	0.28181	0.161291	0.162848	0.270919
TCONS_00198583	0.176216	0	0.306382	0.598274	0.093265	0	0.0380827	0	0.437919	0.128567	0.291744	0.369092	0	0.0368264	0	0.0927853
TCONS_00198710	0	0.0285664	0.0313975	0.0613101	0.0955763	0.026194	0	0	0	0.131753	0.0498291	0	0	0.0754781	0	0
TCONS_00198717	0.131134	0.165952	0.227998	0.133564	0	0.0380424	0	0	0.139664	0.239187	0.0723685	0.0343331	0	0.0274048	0	0
TCONS_00199290	1.37449	1.30458	1.43387	2.26148	7.30265	6.25721	19.9477	28.3011	1.91433	3.12417	11.378	9.05199	16.9558	27.2442	14.6571	13.0271
TCONS_00199494	0	0.0872181	0.0958619	1.12314	0	0	0.417041	0	1.9574	1.70962	0.684615	0.577414	0.483168	0	0	0.338695
TCONS_00200604	1.20789	2.07045	2.93389	1.22109	2.39734	2.11816	0	0.235782	2.1505	2.32813	0	0	0	0	0.136942	0.0142389
TCONS_00200677	0.578459	0.992938	0.808879	2.26897	0	0.964032	0.383018	0	1.9007	2.14164	0	0.251344	0.153695	0.14661	0	0
TCONS_00200720	0.207075	17.4922	0	26.1531	44.5512	14.5978	43.4985	31.4155	6.39581	20.8492	23.1413	20.9815	47.771	39.2074	84.939	43.6134
TCONS_00200777	0	0	0	0	0.278159	0	0.22716	0.152745	2.42557	1.43792	2.53784	1.72	6.79332	7.9629	4.8793	3.09013
TCONS_00200796	0	0	0	0	0	0	0	0	0.327178	0	0	0.232967	0	0	0	0
TCONS_00201050	0.123959	0.41179	0.0646572	0	0	0	0.0803677	0.10808	0.330057	0	0.15392	0.340774	0	0	0	0
TCONS_00201051	0.246897	0	0	0	0	0	0.0400182	0	0.328697	0	0	0.193925	0	0	0	0.0325004
TCONS_00201113	0	0	0	0	0.0482079	0	0.0393693	0	0.0646734	0.598096	0	0	0	0	0	0
TCONS_00201473	0	0	0	0	0.0794518	0.0870993	0.843503	0.0872585	0	0	0	0	0	0	0	0.158086
TCONS_00201503	1.26459	1.52034	0.52769	0.858686	1.60633	0	0	0	0.359162	0.645849	0.418733	0.331092	0.166231	0.264279	0	0
TCONS_00201603	0	0	0	0	0	0	0	0	0	0	0	0	0	0	0	0
TCONS_00202113	0	0	0	0	0.1667	0.228432	0.306308	0.595009	0.0559092	0.0574496	0	0.0412318	0.138008	0.23038	0.0996872	0.193483
TCONS_00202367	0.792974	0.6272	0	0	1.15415	0.690134	0	0	0.422279	0.723189	0	0	0	0	0.167318	0
TCONS_00202394	0	0	0.163333	0.136689	0	0	0.0290028	0	0	0	0	0	0	0.0701149	0.0283167	0
TCONS_00202662	0.0641931	0.182784	0.267866	0.523063	0.0509627	0.167604	0.499428	0.27985	0.546952	0.351263	0.159418	0.252103	0.253146	0	0.0812688	0.0676007
TCONS_00202861	0	0.291266	0	0.133955	0.27843	0	0.397918	0.458681	0.140073	0	0.145161	0.0688672	0.0288133	0	0.194252	0.646329
TCONS_00202983	0.117222	0	0.93753	0.278588	0.620415	0.340066	1.216	1.0902	0.749087	0.555912	0.711603	0.76727	0.89885	1.05339	0.24734	0.966984
TCONS_00202984	0.117222	0	0.93753	0.278588	0.620415	0.340066	1.216	1.0902	0.749087	0.555912	0.711603	0.76727	0.89885	1.05339	0.24734	0.966984
TCONS_00202997	0	0.168798	0.0618423	0.18114	0.0941263	0	0	0.103375	0.25255	0	0.441658	0.139688	0	0	0.0750503	0
TCONS_00203003	0.23588	1.3433	1.59946	1.32139	0.468161	0.513223	0.305861	0.719825	0.879287	1.03258	2.14788	0.370545	0.542613	0.739427	0.223969	0
TCONS_00203117	0	0	0	0	0	0	0	0	0	0	0	0	0	0	0.416458	0
TCONS_00203142	1.18876	0.902638	0	0.605397	2.07626	0.103459	0.0770722	0.207297	0.126609	0.650487	0	1.86743	1.09384	2.08683	1.88122	2.12817
TCONS_00203243	0	0	0.153895	0.0601024	0	0.205424	0	0	0	0	0	0	0	0	0	0
TCONS_00203244	0.063423	0.0300985	0	0	0	0	0.143919	0	0	0	0	0	0	0.178934	0.180661	0.0500923
TCONS_00203256	0.143793	0.136479	0.450014	0.219686	0.342469	0.625721	7.83103	4.26268	0.45944	0	0.476127	0.451769	1.46487	0.540906	3.18574	2.87709
TCONS_00203413	0	0	0	0	0	0	0	0	0	0	0	0	0	0	0	0
TCONS_00203531	0	0	0	0	0	0	0.209592	0	0	0	0.133804	0	0.106236	0	1.02317	0.76598
TCONS_00203594	0.571902	0	0	0	0.0648616	0	0.264848	0.142469	0.0870151	0	0	0	0	0.0512222	0.517165	0
TCONS_00203721	3.03051	3.27311	3.16144	3.77852	0.124444	0.500213	0.474263	1.00225	4.34064	8.92045	1.90312	1.88784	0.721171	1.11378	0.926086	0.797846
TCONS_00203796	2.51169	2.61253	1.32805	3.92497	0.7102	3.65323	3.16763	1.04997	5.09365	2.78644	3.38935	3.27001	2.14831	6.01841	3.48473	2.93489
TCONS_00203798	0.449698	0.820817	0.902165	0.387566	1.51044	0.0602118	2.75858	4.04156	0.294739	0.946436	0.286354	0.516239	0	1.14944	0.175175	5.08176
TCONS_00203868	1.17347	0	1.13459	1.31182	0.136333	1.74365	7.36682	5.53997	1.00594	0.845716	1.58741	1.05659	1.78707	2.81722	5.29024	4.79233
TCONS_00203983	0	0.288954	0.0635183	0	0.0483386	0.158974	0	0	0.0648487	0	0.050403	0.334771	0.0400185	0.0763474	0	0
TCONS_00204002	0.328194	0	0	0.389989	0	0	0	0	0.174772	0	0	0.708896	0	0	0.155811	0
TCONS_00204123	0.173495	0	0	0	0	0	0	0	1.47825	0.569616	0.718097	0.136272	0	0.108773	0	0
TCONS_00204125	3.66071	4.43	0	3.07606	0.217967	0	0.356008	0	2.72919	0.500782	1.8182	0.79071	0	0	0.521378	0.0481879
TCONS_00204133	0	0.079422	0	0.170458	0	0	0	0	1.60419	2.01469	0.138538	0.328626	0.0549975	0	0	0
TCONS_00204135	0	0	0	0	0.239101	0	0	0.0525188	0.19246	0	0	0	0	0	0.0381288	0
TCONS_00204639	0.165507	0.392722	0.474808	0.295005	0.755524	0.792234	0.268262	0.505071	0.220342	0.226413	0.205511	0.61749	0.326339	0.466942	0.49764	0.326799
TCONS_00205037	0.168297	0	0	0	0	0	0	0.366845	0	0	0.139316	0.198283	0	0	0.133165	0
TCONS_00205180	0	0	0	0	0	0	0.0318049	0	0	0	0	0	0	0	0	0
TCONS_00205723	0	0	0	0	0	0	0	0.58043	0.0709012	0.218564	0.110215	0	0	0	0.252836	0
TCONS_00206417	0	0	0	0	0.217856	0	0	0	0	0	0	0.161654	0	0.043011	0.260556	0
TCONS_00206611	0	0.145438	0	0	0	0	0.198692	0	0	0	0	0	0	0	0	0
TCONS_00206663	0	0.0768462	0	0	0	0	1.10234	0.423557	0	0	0.0670224	0	0	0	0	0.298418
TCONS_00206690	0	0.0640385	0	0	0.107129	0.23488	0.656155	0	0.0718593	0.0738391	0	0	0	0	0.128126	0
TCONS_00206868	0	0	0	0	0.12052	0	0	0	0	0	0	0	0	0	0	0.125609
TCONS_00207390	0	0	0.0707036	0	0.0538067	0.117972	0	0.413655	0.144369	0	0	0	0	0	0	0
TCONS_00207643	0	0	0	0	0	0	0.338267	0	0	0	0.539875	0	0	0	0	0
TCONS_00207741	2.07684	2.7776	2.26504	2.11533	0	0.328635	0.856861	0	1.20651	1.54969	0.390729	1.18637	1.30296	0	0.418295	0
TCONS_00207766	0	0	0	0	0	0	0	0	0	0.042837	0	0	0.0514524	0	0	0
TCONS_00208230	0.0528649	0	0	0.0538447	0	0.0920178	0	0	0.112608	0.289275	0	0.166091	0	0.430869	0.0334636	0.0278356
TCONS_00208527	23.8376	16.7738	7.86039	11.5815	2.50152	10.1346	1.15467	1.31393	14.1532	9.59548	7.37144	4.73462	1.26058	1.11658	0	2.01978
TCONS_00208841	0.218663	0	0	0	0	0	0	0	0	0	0	0.0429373	0	0	0	0
TCONS_00209137	1.31304	0.96931	1.06537	0.891584	0.463297	0.50789	0	0	1.55384	0.95799	0.120771	0.916739	0.0958885	0	0	0
TCONS_00209572	1.97759	2.55481	1.89111	1.67853	6.49805	4.73307	22.8294	24.1876	5.61662	9.97965	27.5115	19.2868	22.06	54.3468	22.7066	15.7928
TCONS_00209684	98.5516	59.6473	16.7457	19.9088	10.6198	17.4392	0	0	75.829	57.5423	45.6945	37.1814	5.59812	0.924239	0	0
TCONS_00209770	0	0.485344	0.300063	0.16276	0	0.278148	0.186486	0.501581	0.374425	0.38474	0	0.200822	0.105027	0.28052	0.0606915	0
TCONS_00209819	133.206	118.425	29.734	41.917	17.2597	15.2507	0	0	116.006	84.4282	72.529	60.9372	5.54353	0.729377	0	0
TCONS_00210072	2.02649	1.67253	1.56255	1.79482	0	0.383408	4.9698	1.30597	0	0.867826	1.60459	3.73706	2.20055	2.0991	0	4.22173
TCONS_00210352	0	0	0	0	0	0	0.0426966	0	0.163658	0	0	0	0	0.0550507	0	0.0577925
TCONS_00210382	0	0	0	0	0	0	0	0	0.349969	0	0	0	0	0	0	0
TCONS_00210558	0	0.132452	0.291158	0.42641	0.553942	0.728712	3.52857	3.04185	0.148628	0.152723	0.80864	0.87688	1.55923	0.874913	1.2367	2.7922
TCONS_00210951	0	0	0	0.314917	0	0	0	0	0	0	0.0853152	1.21426	0	0	0	0
TCONS_00211332	0.0617666	0.0293125	0.483263	0.157278	0	0	0	0	0.0986769	0	0.127826	0.169801	0.020298	0	0.0390984	0
TCONS_00211406	0	0	0	0	0	0	0.272911	0	0	0	0	0	0	0	0	0
TCONS_00211455	0.0682905	0	0.0712409	0.347781	0	0	0	0	0	0.0373684	0	0	0	0.149852	0	0
TCONS_00211459	0	0	0.382978	0.448706	0	0	0	0	0	0	0	0	0	0	0	0
TCONS_00211487	0	0	0.207265	0.202364	0.131444	0.0864574	0	0	0	0	0	0.31211	0	0.0622819	0.020961	0
TCONS_00211517	0	0	0	0	0.120928	0.961118	0.592541	0.564444	0	0.250052	0	0.807585	0	0.692367	0	0
TCONS_00211544	0.554755	0.263269	0.192907	0	0.073403	0	0	0	0.590843	0.202374	0.0765379	0	0	0.0579675	0	0.389469
TCONS_00211546	0	0.0932232	0	0	0	0	0.0636793	0	0	0.0268726	0	0	0	0	0	0
TCONS_00211574	0	0	0.138756	0	0	0	0	0	0	0	0	0.348243	0	0.0416954	0	0
TCONS_00211590	0	0.0298458	0	0	0	0	0.14271	0.329005	0	0	0.208243	0.246987	0	0	0	0
TCONS_00211599	0	0	0	0	0	0	0	0	0	0	0	0	0.467439	0	0	0.204261
TCONS_00211600	0	0	0	0	0	0	0	0	0	0.136983	0.51807	0.393253	0.411332	0.78474	0.158463	0
TCONS_00211609	0	0.0878921	0	0	0	0	0	0	0	0	0	0	0	0	0.205161	0
TCONS_00211610	0	0	0	0	0	0	0	0	0	0	0	0	0	0	0.368364	0
TCONS_00211624	0	0	0	0	0	0	0.127035	0	0.208684	0.35739	0	0	0	0	1.36432	0
TCONS_00211633	0	0	0	0	0.0985466	0	0	0	0.0440684	0	0	0.389994	0	0	0	0
TCONS_00211634	0	0	0.0355934	0.0347517	0	0	0	0	0.872133	0.44808	1.35571	0.0535982	1.03155	0.427824	0.129586	0
TCONS_00211659	0	0	0	0	0	0	0	0	0	0.153998	0	0	0	0	0.118764	0
TCONS_00211703	0.317563	0	0.165641	0.323449	0.378168	0	0.205889	1.24598	0.169111	0.17377	0.13144	0	0.104359	0.497742	0.603055	0.501631
TCONS_00211881	2.39255	0.354822	1.55995	0.533071	2.84916	0.976062	3.53865	5.0848	4.06119	4.50037	0.742711	3.40612	4.61924	4.50005	6.29461	4.13366
TCONS_00211890	0	0	0	0	0	0	0.490813	0	0	0	0	0	0	0.169508	0	0
TCONS_00211919	0	0	0	0	0	0.041737	0	0.585386	0	0	0	0	0	0	0	0
TCONS_00211972	0	0.233483	0.513246	0	0	0.142728	0	0	0	0.0897387	0	0	0	0.154227	0	0
TCONS_00211979	0	0	0	0	0.0751029	0	1.22666	0	0	0	0.469862	0.222912	0.0621761	0	0	0
TCONS_00211981	0.161783	0.0959713	0	0.0411953	0.465591	0.105601	0.118002	0	0.236922	0.24345	0	0.0158841	0	0.266254	0	0
TCONS_00211992	0	0	0.389017	0	0	0.216363	0.926785	0	0.0661941	0.136035	0	0.0488166	0.163395	0	0.314734	0
TCONS_00212050	0.0115693	0	0.096553	0.129621	0	0	0.0150017	0	0	0.0253228	0	0	0	0	0	0
TCONS_00212703	0	0	0	0	0	0	0	0	0	0	0	0	0	0	0	0
TCONS_00212914	1.15713	1.46436	4.02373	3.92858	1.83728	1.17491	0	0	1.027	1.68847	2.23504	2.72661	1.01403	0	0	0.507731
TCONS_00213080	0	0	0	0	0	0	0	0	0	0	0	0	0	0	0	0
TCONS_00213086	4.97743	2.84331	2.21161	1.87766	1.02448	1.52419	0.328683	3.57634	2.50336	2.77408	2.78504	2.28056	1.90833	2.05151	1.77958	1.69869
TCONS_00213247	7.584	5.03877	4.5492	4.82785	0.150523	2.47516	1.22925	2.31437	7.06768	7.4699	6.90585	3.12736	1.61999	1.66418	0.480069	1.69715
TCONS_00213536	0.47989	0.207037	0.227556	0.399914	0.103904	0.151874	0.254563	0	0.232322	0.334211	0.36114	0.788128	0	0.32822	0.0552312	0.0918845
TCONS_00213605	13.3282	5.06013	8.93831	19.0053	12.8486	11.1026	4.69095	113.719	4.05579	7.9183	10.8755	10.7678	25.5291	7.16242	12.1731	9.02298
TCONS_00213890	0.603607	0.318281	0.559719	0.478173	0	0	0	0.409333	0.357152	0.220195	0.166556	0	0	0	0.0424539	0
TCONS_00213891	0.460087	0.242603	0.479964	0.520682	0.162338	0.489401	0.198862	0	0	0.0559463	0.0846358	0	0	0	0	0
TCONS_00213922	2.56594	2.97003	0	0.191231	0.0496851	0.0544674	0	0	4.13261	2.05474	0.103614	0	0	0	0	0
TCONS_00214272	0	0.170371	0	0	0	0	0	0	0.0637261	0.261927	0	0	0	0	0	0
TCONS_00214380	0.239596	0.0413472	0.136335	0.399333	0.0518767	0.28435	0	0	0.13919	0.0238375	0.25243	0	0.0572635	0	0	0.0114689
TCONS_00214490	0	0.443202	0.487126	1.06097	0.0570326	0.281349	0	0.0939545	0.841633	0.7862	0.386544	0.648899	0	0	0.0454742	0
TCONS_00214503	0.828298	0.65514	0	0	0.109597	0	0	0	1.4703	0.604323	0.685667	0.325294	0	0	0	0
TCONS_00214508	0	0	0	0	0	0	0	0	0.166319	0	0	0	0	0	0	0.0616688
TCONS_00214555	0.0954038	0.181102	0	0	0	0	0	0	0.91449	0.104409	0.236926	0.14987	1.12867	0	0	0
TCONS_00214596	0	0.0801183	0	0	0.491437	0.244881	0.036485	0.294395	0.0599353	0	0	0	1.31302	0.970238	0.552139	0.251862
TCONS_00214702	0	0	0.162483	0	0	0	0	0	0	0.340914	0	0.428182	0	0	0	0
TCONS_00214730	0.17691	0.235077	0	0.0360378	0	0	0.0229396	0	0.0376837	0.0774438	0.263604	0.444654	0	0.0887313	0	0
TCONS_00214766	0.115218	0.328074	0.120196	0.352061	0.0914715	0.100276	0	0	0.490854	0.504378	0.47689	0.180997	0	1.37249	0	0.0606673
TCONS_00214910	0.363684	0.19177	0.295086	0.123475	0.256647	0.492361	0.576378	0.528494	0.043038	0.398014	0.100353	0.190438	0.026559	0.278682	0.179054	0.0638316
TCONS_00215915	0.0860827	0	0	0	0	0	1.33946	0.225167	0	0	0	0	0	0	0.108981	0
TCONS_00215980	0	0	0	0	0	0	1.39468	0.347332	0	0	0	0	0	0	1.3869	0
TCONS_00216093	0.240939	0.304912	0.125674	0.0818016	0.191281	0	0	0	0.299382	0.263683	0	0	0	0	0	0
TCONS_00216641	0	0.18665	0	0.100149	0	0	0.254996	1.28596	0	0	0	0	0	0.246584	0.0622409	0
TCONS_00216796	0	0	0	0	0	0	0	0	0.138988	0	0	0	0	0	0	0
TCONS_00216976	0	0	0	0	0.0731022	0	0.0596993	0.16057	0	0	0	0	0.544678	0.577299	0.174861	0.145452
TCONS_00217023	0.910848	1.29678	0.633466	1.54622	1.56676	0.792721	0.0984233	0.397085	0.808417	0.664552	0.879669	0.119238	1.39686	0.951763	0.19219	0
TCONS_00217427	0	0	0.052085	0.0508533	0.198188	0.130359	0.0647406	0.217661	0.0531759	0.0546409	0.0826609	0.039216	0.131261	0.719956	0.379254	0.0788675
TCONS_00217484	0	0	0	0	0	0	0	0	0	0	0	0	0	0	0.78699	2.05741
TCONS_00217728	0	0	0.0961569	0	0	0	0	0	0.441769	0.252189	0	0.0723988	0	0	0	0
TCONS_00217774	0.382427	0.181488	0.0398949	0.233709	0	0.033283	0	0	0.162922	0.334821	0.0316574	0	0	0	0	0
TCONS_00218303	0	0	0.498391	0	0	0	0.653907	1.13395	0	0	0	0	0	0	0.638438	0
TCONS_00218458	0	0.463318	0.0536038	0.785043	0	0.02236	0	0.0224008	0	0	0	0	0	0.273829	0.0975783	0
TCONS_00219128	18.7295	22.2958	12.9711	13.1853	9.49637	6.54076	16.9902	23.3633	18.8164	17.354	18.045	18.7598	15.4134	16.4297	19.079	20.3868
TCONS_00219185	1.65892	0.684585	2.784	1.24889	0.572614	0.502184	0.514392	1.38353	0.460915	1.42084	1.37326	1.81288	0.758489	1.26617	0.41091	0.759559
TCONS_00219199	2.80144	0.425433	0.526045	0.228269	0.444811	0	5.55785	0.439665	0	0.429224	0.371047	0	0.257775	0.526911	0.744795	0.38352
TCONS_00219373	0	0	0.377207	0	0	0	0	0.0573212	0.0350097	0	0.190477	0	0	0	0	0.0519245
TCONS_00219411	0.393183	0.26656	0.52736	0.62931	0.802662	0.928805	0.182083	0.0979476	0.897343	1.10648	0.883439	0.617653	0.147668	1.23253	0.177776	0.473205
TCONS_00219543	1.1071	0.370866	0.339685	0.265322	4.49801	2.55049	2.66	1.98734	0	0.0712708	0.215637	0.35806	3.12458	2.28644	1.15425	0.925836
TCONS_00219647	0.536539	0.3395	0.186573	0.318782	0.141986	0.038913	1.33346	0.584762	0.238101	0.538254	0.296099	0.561901	0.146934	0.112128	0.198118	0.306053
TCONS_00219688	2.74953	2.60968	3.81076	5.52096	4.92699	3.89708	31.7308	30.2405	8.99435	7.09281	8.71408	6.72569	6.35077	8.96388	16.4598	18.6345
TCONS_00219719	0	0	0	0.127487	0	0	0.608634	0	0	0	0	0	0	0	0	0
TCONS_00219760	0	0	0	0	0	0	0.0770212	0.388424	0	0	0	0	0	0	0	0
TCONS_00219862	0	0.456146	0.188007	0.122374	0	0	0	0	0	0.131489	0	0.235925	0	0	0	0
TCONS_00219890	0.228097	0.255858	0	1.16162	0.049387	0	0	0	0.574211	0.726192	0.171654	0.114011	0	0	0	0
TCONS_00219953	0.201805	0.127693	0.421046	0.54812	0	0	0.0872254	0	0	0.147236	0.11137	0	0	0	0	0
TCONS_00219966	0	0.527624	0	1.69861	0	0	0.180206	0.242345	0	0	0	0.291088	0	0.174261	0	0
TCONS_00219998	0.752339	0.584241	1.35564	0.696621	2.66061	2.4405	2.57189	1.01377	0.218531	0.673655	0.566171	0.107441	0.764189	2.144	0.995759	0.612214
TCONS_00220014	0.187386	0.746991	0.860119	0.64892	0.476048	1.33729	0.072894	0.326764	0.399152	0.205074	0.155119	0.382675	0.566534	0.305453	0	0
TCONS_00220039	0	0	0	0	0.109959	0.861021	0	0.241526	0.063221	0.173234	0.0818966	0.202038	0	0	0	0
TCONS_00220082	0	0.0939419	0	0.067207	0	0	0.0213901	0.34519	0.0702765	0.0722127	0	0.0777411	0	0	0	0
TCONS_00220160	0	0	0	0	0	0	1.77736	2.1131	0.126945	0	0.0657779	0	0.54837	0.298909	1.53412	1.50622
TCONS_00220170	0	0.0765702	0	0.0821687	0	0	0	0.633055	0	0	0	0	0	0.101157	0	0
TCONS_00220531	0	0	0	0	0	0	0	0	0	0	0	0.205599	0	0.0182344	0.202514	0.137827
TCONS_00220576	0	0	0	0	0.0579121	0	0.0945886	0	0.0776921	0.478995	0.301927	0.0572962	0.0958885	0.137202	0.0923509	0
TCONS_00220688	0	0	0.112684	0	0.0857545	0	0	0	0.345132	0	0	1.35748	0	0	0.13675	0.568756
TCONS_00220718	0.093291	0	0.486607	0	0	0	0.241937	0.216908	0	1.46339	0	0	0	0.331437	0.314952	0.409347
TCONS_00220733	0	0	0	0.474056	0	1.25203	0	0	0.721029	0.138918	0.875646	0.598211	0	0.795824	0.0267835	0.0445579
TCONS_00220744	0	0	0	0.0467497	0	0	0.297582	0	0	0	0	0.288412	0	0.201435	0	0
TCONS_00220759	0.22198	0.240788	0.595467	1.13047	0.528688	0.137994	0.781274	0.635934	0.101323	0.381754	0.787525	0	0.541902	0.914552	0.200735	0.0333949
TCONS_00220780	0	3.9895	0	2.4464	0.158904	0	0.194654	0	0.959298	2.08098	0	0	0	0.752931	0.570149	1.31739
TCONS_00220806	0.345655	0.328074	0.600981	0.410738	0.274414	0	0.448204	0.301377	0.368141	0.44133	0	0.361994	0	0.469536	0	0.758342
TCONS_00221188	0	0	0	0	0	0	0	0	0	1.26636	0	0.302957	0	0.362732	0	0.507731
TCONS_00221293	0.769584	1.25798	1.67257	1.50237	1.76502	1.35816	0.69299	0.465973	0.842416	1.38032	1.18565	1.20894	0.562011	1.27324	1.13668	0.562803
TCONS_00221414	0.658994	0.390922	1.50383	0.293653	0.228888	0.967832	1.94934	1.18507	0.0438665	0	0.340948	0	0.216562	0.180756	0.0782147	0
TCONS_00221494	1.88379	1.70075	1.77345	1.77831	1.60496	0.87972	0.565984	1.20181	1.32124	1.75991	2.09188	0.721768	0.45297	1.20985	0.639846	0.169347
TCONS_00221659	2.12035	2.78655	1.70151	2.15965	1.94232	1.77439	1.53333	1.2799	3.30057	3.12375	3.91552	2.56221	1.876	0.818067	1.03245	0.300584
TCONS_00221925	0.161058	0.305732	3.52834	3.85501	0.76718	1.47179	0.208841	0.0702133	0.0857676	1.93887	2.13319	3.85835	0.740988	0	0.356825	0
TCONS_00221983	0.526584	0	0	0	0	0	0.0569009	0	0	0	0	0	0	0	0	0.138634
TCONS_00222221	0.0644694	0	0.0672546	0.328321	0	0	0.376183	0.281055	0.0686633	0	0	0	0	0	0.0408093	0
TCONS_00222342	0	0	0	0	0	0	0	0	0	0	0.164955	0	0.13097	0	1.13524	0
TCONS_00222358	0	0	0.321072	0.470219	0.183256	0	0	0.0670874	0.0819492	0.505241	0.191083	0.0604357	0.151714	0.33768	0	0
TCONS_00222392	0	0	0.251573	0.736873	0.191452	0.20988	0.104234	0	0.342457	0.175946	0.332714	0.631385	0.211332	0.806359	0	0
TCONS_00222393	0	0.165181	0.0726204	0.106355	0.248695	0	0.0451329	0.364174	0.111212	0.114276	0	0.164033	0.137259	0.480084	0	0
TCONS_00222417	0.0264792	0	0.0276232	0	0	0	0	0	0	0	0	0	0	0	0	0
TCONS_00222856	0.443148	0.588851	1.1095	0.631905	0.351813	1.00276	0.804469	1.00459	1.03835	0.387983	0.586942	0.626528	0.174755	1.1669	0.336616	0.65334
TCONS_00223384	0.732945	0.856203	3.23489	2.12474	0.850444	1.12857	37.3579	48.7649	1.26101	4.07236	17.3152	13.7281	19.825	19.2999	9.0293	19.6822
TCONS_00224039	0	0	0.0716036	0	0	0	0.430176	0	0	0	0	0	0	0	1.14414	0.819194
TCONS_00224055	0.389893	1.01767	1.01684	0.992798	1.16075	2.1208	13.7767	14.0229	0.934327	1.28009	2.0979	1.76089	2.56257	2.2	2.71484	2.77148
TCONS_00224086	1.14173	1.47068	0	0	0.582695	0	1.16322	0.639948	0.868572	2.23125	0.337545	1.53733	0	0.562421	1.96166	1.33116
TCONS_00224096	0.364108	0	0.268121	0.196335	0	0.130483	0	0	0	0	0.12411	0.0841145	0.0422312	0	0	0
TCONS_00224145	0	0.108661	0.0796204	0	0.0302963	0	0	0	0	0	0	0.029974	0.238276	0	0.0362345	0
TCONS_00224160	0	0	0	0	0	0	0	0	0	0	0.0749948	0	0	0	0	0.143106
TCONS_00224614	0.0884551	0.335824	0.184553	0.540567	0.561793	0.384917	5.10406	4.93594	0.376837	0.387219	0.292893	0.277909	1.91852	0.388199	2.68763	2.74794
TCONS_00224906	0.459695	0.327235	0	0	0.0912375	0	0	0	0.611999	0.503088	0	0.270801	0	0	0	0
TCONS_00224907	0.274665	0.208556	0	0	0	0.0478088	0	0	0.99461	0.480947	0.272842	0.0862945	0.108314	0	0	0
TCONS_00224919	0	0	0	0.0742987	0	0.0634863	0	0.0636023	0.543844	0.0798325	0.120771	0.114592	0	0	0.0923509	0.153638
TCONS_00225054	0	0.131095	0.57635	0.375147	0	0.120208	0	0	0.735527	0.705405	1.37204	1.66347	0.151299	0	0	0
TCONS_00225211	0.219732	0.278074	0.229225	0.186504	0.348889	0.12749	0.593588	0.255446	0.117013	0.0801578	0.121263	0.431472	0.0962792	0.0918409	0.0927272	0.212113
TCONS_00225221	0	0	0	0	0	0	0	0	0	0.136983	0.103614	0.0983132	0.987197	0.235422	0.55462	0
TCONS_00225227	0.219464	0.364527	0.572362	0.61471	0	0.0477504	0.177859	0	0.35061	0.060045	0	0.0861891	0.324546	0	0.173651	0.115557
TCONS_00225253	0	0	0	0	0	0	0	0	0	0	0	0	0	0	0	0
TCONS_00225781	0	0.0635613	0	0	0	0.116565	0	0	0	0	0	0	0	0	0.233148	0.088153
TCONS_00225837	0.667685	3.04188	3.62196	3.60431	0	1.2203	0.259732	0.52394	3.41337	4.01891	1.82394	3.40882	0.570487	0	0	0.421877
TCONS_00225847	0	0	0	0.0888699	0	0.303748	0	0.456455	0	0	0	0	0	0.109407	0	0.321596
TCONS_00225848	0	0	0	0	0	0	0	0.312433	0	0	0	0	0	0	0	0
TCONS_00225992	0	0	0	0	0	0	0	0	0	0	0	0	0	0	0	0.0488848
TCONS_00226247	0	0	0	0	0	0	0	0	0.0378327	0.583124	0.205836	0.0558015	1.14399	1.1358	0.382252	0
TCONS_00226254	0	0	0	0	0	0	0	0	0	0	0	0	0	0	0.819817	0.622638
TCONS_00226283	0	0	0	0	0	0	0	0	0	0	0	0.291155	0	0	0	0
TCONS_00226290	0	0	0	0	0	0	0	0	0	0	0	0	0	0.429641	0.619697	0.635751
TCONS_00226681	0.360684	0.370866	0.877954	0.30614	0.190897	0.0784767	0.604102	1.20551	0.448171	0.493413	0.149287	0	0.335834	0.52764	0.285392	0.063305
TCONS_00226700	0.413333	0.336265	0.338792	0.0902128	0.0468776	0.0256949	0	0	0	0.161553	0.171079	0	0	0	0	0
TCONS_00226714	0	0	0	0.506123	0.676282	0.432469	0	0	0	0	0	0	0	0	0	0
TCONS_00226715	0.43768	0.138473	0	0.297195	0.347473	0	0.614826	0.954035	0	0.159665	0.0603854	0.114592	0	0	0	0.0384095
TCONS_00226732	0.191621	0.636562	0.699649	0.0975863	0.304255	0.917235	1.61506	1.08599	0.102043	1.04855	0.71381	0.602037	0.692687	0.240274	0.72778	0.807173
TCONS_00226815	0	0	0	0	0	0	0	2125.68	0	0	942.219	0	590.397	0	558.337	0
TCONS_00227043	0.0593595	0.169021	0	0	0.164939	0	0	0	0	0	0	0.139872	0	0	0	0
TCONS_00227185	0.231625	36.7688	0	37.5698	120.445	30.5402	0.375429	0	22.264	10.9	28.4733	12.4167	0.0761177	14.8122	0	0
TCONS_00227299	0.415297	0.473009	0.779831	0.76139	0.131881	0.361438	0.376956	0.506938	0.619239	0.818099	0.137514	0	0.436727	0.572817	0.315461	0.131203
TCONS_00227482	0	0	0.407622	0	0.103403	0.680132	0	0.113562	0.277439	0	0	0	0.256814	0	0.164893	0.0685805
TCONS_00227506	0	0.0472834	0	0.304443	0	0	0.45218	0	0	0	0.123716	0	0	0.249864	0.914499	0
TCONS_00228152	0	0	0	2.00577	1.5634	2.02549	0	0	0	0	0	0.562461	0	0	0	0
TCONS_00228930	0	0	0.464124	0.0755247	0.294339	0	0.0480747	0.258608	0.0789741	0	0	0	0.0487354	0	0	0.0390433
TCONS_00229275	0.237752	0.225659	0.496047	1.21079	0.377501	0.310378	0	0.310945	0.379828	0.130097	1.37768	0.840344	0.234394	0	0	0
TCONS_00229276	0.49928	1.42165	1.56255	0.847555	1.98188	1.0139	0.539505	0.58043	1.41802	2.18564	1.23991	1.04576	0	0.208683	0.210697	0
TCONS_00229278	0.202411	0.288173	0	0.618486	0.401733	0	0	0	0	0.110759	0.167556	0.079492	0	0.317254	0	0
TCONS_00229388	0.643244	0.523308	0.191724	0.421178	0.109429	0.87972	1.13197	1.52229	0.880828	1.40793	1.29316	0.613502	0.30198	1.4691	0.66893	1.9354
TCONS_00229392	0	0	0	0	0.0634766	0.556691	0	0	0.340629	0.0875032	0	0.0628015	0	0.0501284	0	0.0421001
TCONS_00229414	0	0	0.112011	0	0	0.14017	0	0	0	0.117507	0	0.0421678	0.282281	0.067317	0	0
TCONS_00229487	3.0732	1.34019	1.12642	0.76139	0	0	1.66937	3.33131	2.91927	2.2725	0	1.89194	1.85609	1.66638	0	1.6619
TCONS_00229523	0.238067	0.310693	0.434616	0.515269	0.378001	0.336688	0.945385	1.47894	0.348637	0.358242	0.0492681	0	0.352057	0.1306	0.904183	0.423064
TCONS_00230175	0.410367	0.486868	0	0.313479	0	0.178573	0.598629	0	0.109266	0.112276	1.18896	0	0	0.12864	0.389645	0.91832
TCONS_00230195	0.102358	0.485759	0.21356	0.834041	1.13766	1.24717	0.132726	0.535477	0.218033	0	0	0.482384	0.336374	0	0	0
TCONS_00230628	0.363357	0.919669	0.75811	0.493455	0.192312	1.15952	4.63306	5.06899	0.257996	0.397656	0.300788	0.475666	0.636844	0.607486	3.45009	2.16833
TCONS_00230946	0	1.7408	0	2.21835	0	0	0	0	0	1.25451	0	1.89077	0.226023	1.36549	0	0
TCONS_00231104	3.20966	7.0448	3.55759	5.10803	6.21108	4.88845	1.69077	0.524719	0	0.658618	0	3.46642	0	0.503075	0	1.90127
TCONS_00231177	0.234648	0	0.734358	0.358496	0	1.12319	0	0.102295	0	0	0	0	0	0	0.0742665	0
TCONS_00231388	0.646549	0.76708	0	0	0	0	0	0	0	0.176895	0.468313	0.380875	0	0.0506694	0	0
TCONS_00231707	0	0	0	0	0	0	0	0	0.514605	0.0933147	0	0.0892965	0	0.0178192	0	0
TCONS_00231801	4.82775	5.11091	2.13075	5.29547	2.94825	0.808008	6.86197	3.07604	4.15299	5.68988	7.07058	5.83379	9.15299	6.98484	8.11009	6.55057
TCONS_00231841	0.0714012	0.112949	0.0993146	0.0969661	0.0188951	0.0414275	0	0	0	0.26047	0	0	0	0	0	0
TCONS_00231842	0	0	0	0	0	0	0	0	0	0.176009	0	0	0	0	0	0
TCONS_00231872	0	0	0	0	0	0	0	0	0	0	0	0.731912	0	0.194739	0.196618	0.16355
TCONS_00231899	1.18424	0.936668	0.617699	1.13917	0.261156	0.343551	0.0426549	0.114726	0.700707	1.22402	0.544618	0	0	0.948697	0.291521	0.103925
TCONS_00232202	1691.9	1640.12	1265.61	1193.76	979.211	691.565	7075.99	5205.84	1444.27	1583.53	4351.72	4600.6	5955.92	3496.67	5980.06	5779.76
TCONS_00232305	0	0.263921	0.232062	0.339861	0.220754	0	0	0	0	0.182587	0	0.174725	0.109655	0	0	0
TCONS_00232332	0	0	0	0.231411	0.040083	0	0	0	0	0.0552549	0	0	0	0	0	0
TCONS_00232333	0	0	0	0.237962	0	0.203332	0	0	0	0	0	0	0	0	0	0
TCONS_00232340	0.0498726	0	0.104054	0.0507969	0	0.173619	0	0	0	0	0	0	0.0327788	0	0	0
TCONS_00232347	0	0	0	0	0	0	0	0.352058	0	0	0.0477502	0.0453074	0	0	0	0.0303726
TCONS_00232352	0	0	0	0.281649	0.0731772	0	0	0.120551	0	0.0504378	0.0381512	0	0.181746	0.202262	0	0
TCONS_00232370	0.0457123	0.0433872	0	0.0698392	0	0.0994597	0.0296371	0.11957	0.073029	0.0500273	0.170283	0	0.195289	0	0.07234	0
TCONS_00232448	0	0.106758	0.234676	0	0	0	0	0	0	0	0	0	0	0	0	0
TCONS_00232481	0	0.145935	0	0	0	0.0669077	0	0	0	0	0	0	0	0	0	0
TCONS_00232482	0	0.382263	0.300106	0	0	0	0	0	0	0	0	0	0.0378152	0	0	0
TCONS_00232491	0	0.0649157	0	0.487634	0	0	0	0	0	0.0748506	0.113234	0	0	0	0	0
TCONS_00232492	0	0.191254	0.140139	0.5473	0.106648	0	0	0	0	0.294032	0	0.211028	0.0882919	0	0	0.1061
TCONS_00232505	0	0	0.767568	0.428238	0.125171	0.228699	0.068148	0	0	0	0	0	0.0345423	0	0	0
TCONS_00232515	0	0	0.0328267	0.0961512	0	0	0	0.109745	0.2346	0.0344375	0.0260486	0	0	0	0	0
TCONS_00232522	0.143563	0	0.149765	0.292447	0	0	0.0930776	0.250345	0.458706	0	0.831891	0.451047	0.0943567	0.225017	0	0
TCONS_00232540	0	0	0	0.173364	0	0	0	0	0	0.139707	0	0	0	0.0266782	0.0538714	0
TCONS_00232568	0.484215	0	0.252567	0	0	0	0	0	0	0	0	0.342295	0	0	0	0
TCONS_00232570	0.309471	0	0	0	0	0	0	0	0	0	0.153708	0	0	0	0	0
TCONS_00232582	0	0.1344	0.2462	0	0	0	0	0	0	0	0	0	0	0	0	0
TCONS_00232607	0.155351	0.184311	0.0405155	0.15823	0.0308331	0.101403	0	0	0.0827283	0.212519	0.160749	0.0610103	0	0	0	0
TCONS_00232608	0	0.183637	0.0504591	0	0.0384003	0	0	0	0	0	0	0	0	0	0	0
TCONS_00232613	0	0	0	0.456918	0	0	0	0	0	0	0	0.0587262	0	0.0468755	0	0
TCONS_00232646	1.13044	0.80471	0.589641	0	0	0	0.549685	0	0.300996	0.309288	0.467892	0	0	0.885918	0.715574	0.372017
TCONS_00232648	0	0	0.217356	0	0	0	0	0	0	0	0	0	0	0	0.395667	0
TCONS_00232655	0.0532407	0.151598	0.333245	0.43382	0.16907	0.185344	0.793916	0.69631	0.623746	0.174799	0.352582	0.543635	0.104977	0.200276	0.168508	0
TCONS_00232660	0	0.555334	0	0	0.185801	0.814741	0	0	0	0.512259	0	0	0.461463	1.32057	0	0.123231
TCONS_00232699	0	0	0	0	0	0	0.309458	0.53507	0	0	0	0	0	0.0427499	0.17265	0
TCONS_00232738	7.92677	7.95487	6.8998	7.09661	6.93436	7.3821	15.6796	16.2879	8.81883	9.61434	10.992	11.2625	14.2691	15.3206	16.9067	18.3699
TCONS_00232938	3.68627	3.63164	6.42544	9.83798	7.7423	6.29457	9.49933	6.87566	5.1685	5.87262	8.11159	7.22015	2.85216	5.52912	5.52341	6.4863
TCONS_00233040	1.44177	0.53217	0.167118	1.38691	0.254359	0.209131	1.14248	1.67611	0.426545	0.701274	0.861972	1.82449	1.00025	0.753267	2.48442	1.09655
TCONS_00233049	0.365698	0	0	0.372476	0.43549	0.954813	0.889113	1.1957	0.535546	0.5503	0	0.107714	0.150222	0.114638	0	0.264764
TCONS_00234136	0	0	0	0	0.759018	0.128012	0	0	0	0	0	0	0.0483366	0.0461083	0	0.387238
TCONS_00234143	0	0	0.0791833	0.386554	0	0.0660601	2.46058	0	0.808417	0.166138	0	0.178857	0	1.42764	0	2.11823
TCONS_00234349	0	0.0973736	0.214048	0	0.57013	0	2.06194	2.8624	0	0	1.01911	0.88639	1.82057	2.5728	3.89645	3.07907
TCONS_00234398	0	0	0	0	0	0	0.40822	0	0	0	0	0	0	0.394753	0	0
TCONS_00234399	0	0	0	0	0	0	0.391768	0	0	0	0	0	0.108314	0	0.243409	0
TCONS_00234400	0	0	0	0.0638623	0	0	0.325209	0	0	0	0	0	0	0	0	0.0990429
TCONS_00234603	0	0	0.154708	1.05735	0	0	0	0	0	0	0	0	0	0	0	0
TCONS_00234852	0	0	0	0	0	0.407178	0	0	0	0	0	0	0	0	0.390383	0
TCONS_00234853	0	0	0	0	0	0	0	0	0	0	0	0	0	0	0	0
TCONS_00234854	0	0	0	0	0	0.934842	0	0	0	0	0	0.0703076	0	0	0	0
TCONS_00235057	0	0	0	0	0.231273	0.19015	0	0.317496	0	0	0	0	0.287199	0.31962	0	0.498514
TCONS_00235154	0	0	0	0	0	0	0	0	0.336556	0	0	0	0	0	0	0
TCONS_00235174	0.193965	0.184099	0.134896	0	0	0.0562699	0.0838368	0	0.413165	0	0	0	0	0.081071	0	0
TCONS_00235178	0	0	0	0	0	0	0	0	0.162323	0	0	0	0	0	0	0
TCONS_00235305	0	0.363663	0	0	0	0.444615	0.138007	0	0	0	0.493381	0.0334386	0	0	0	0
TCONS_00235415	0.248457	0	0.259191	0.0361516	0.450855	0.432469	0.322169	0	0	0	0.617019	0.808482	0	0.778852	0	0
TCONS_00235560	0	0	0	0	0	0.309763	0.0192299	0.284468	0	0	0	0	0.0779766	0	0.675899	0.0156173
TCONS_00235879	1.00752	1.07102	1.84983	1.19038	0.319945	0.911925	0.391928	0.527072	0.858445	0.837991	0.767301	0.569776	0.158925	0.58113	0.229593	0.02122
TCONS_00235885	0	0	0	0	0	0	0.169239	0	0	0	0	0	0	0	0	0.0392701
TCONS_00235886	0	0	0	0	0	0	0	0	0.0664699	0	0	0	0	0	0	0
TCONS_00235887	0.38217	0	0	0	0.431152	0.980315	0	0	0.23565	0	0.699325	0	0	1.85376	0	0.0529549
TCONS_00235973	0.119721	0	0	0	0	0	0	0.0695898	0	0	0	0	0	0	0.101045	0.252152
TCONS_00235974	0	0	0.10534	0	0	0	0.261872	0	0	0	0.334359	0	0.298655	0.158271	0	0.770952
TCONS_00235975	0	0	0	0	0	0	0.656284	0.268612	0	0	0	0	0.0578524	0	0.111436	0.83425
TCONS_00236283	1.54063	2.55898	1.40629	1.24227	0.968291	1.2291	0.957236	0.783581	1.57249	1.19429	1.06278	2.16809	0.590673	0.281722	0.406344	0.405604
TCONS_00236491	0.0718388	0	0.262298	0.475606	0.0570326	0	0.046576	0	0	0.07862	0	0.112852	0	0.0450395	0	0.113478
TCONS_00236535	0	0.310179	0	0	0	0.142209	0	0	0	0	0	0	0	0	0	0
TCONS_00236624	0.0443585	0	0	0	0	0.0772114	0	0.193381	0.425197	0	0	0	0.174928	0	0.0561581	0
TCONS_00237280	0.0365922	0.243117	0.305384	0.260892	0	0.159233	0.0474483	0.223333	0.116918	0.0800925	0.0302911	0.0574828	0.312653	0.137649	0	0.0578019
TCONS_00237427	0.358662	0.437681	0	0	0.772866	0.267555	0	0	0.436564	0.28037	0	0.080489	0	0	0.0648668	0.0809359
TCONS_00237946	2.2226	2.59872	4.97328	3.14962	0.818325	1.20547	0.981551	1.3481	3.12194	3.48997	2.21318	3.46619	0.613961	0.262536	0.591311	0.525783
TCONS_00238016	0.639647	1.366	1.00092	0.814377	0.38086	0	1.24413	0.139427	0.851571	0	0	0.753618	0.630612	0	0.101224	0.252601
TCONS_00238270	0	0	0	0	0	0	0	0	1.0221	1.66806	0.934609	0	0	0.176961	0.500273	0.0891718
TCONS_00238285	0	0	0	0	0	0	0	0	0	0	0	0	0.687972	0.187502	0	0.472418
TCONS_00238296	0	0	0	0	0	0	0	0	0.121854	0.21912	0.118388	0.112331	0	0	0	0
TCONS_00238674	5.66939	4.88278	26.1764	14.4362	13.9195	10.2338	7.41946	10.0694	3.57819	8.15784	11.3852	13.2766	6.69338	12.3747	6.31352	3.81439
TCONS_00238940	0	0	0	0	0	0	0.216336	0.242445	0	0	0	0	0	0	0.140812	0.204977
TCONS_00239092	0.694874	0	0	0	0	0	0	0	0	0	0	0	0	0	0	0
TCONS_00239282	0.0434997	0	0.499169	0.0443059	0	0.0378582	0.0282026	0.0758549	0.0463294	0	0	0.170835	0	0	0.110142	0
TCONS_00239413	0	0	0.186264	0.0606198	1.18125	0	0	0	0	0	0	0.18699	0	0	0	0
TCONS_00239436	37.6106	13.9822	17.2567	9.97507	9.80051	7.52069	38.3108	50.4448	2.89254	5.67425	10.4235	12.088	17.5255	11.5062	15.7849	15.3402
TCONS_00239466	0	0	0.0541925	0.052911	0	0.135633	0.404161	0.0905874	0	0	0	0.0816056	0.136572	0.195414	0.0657667	0
TCONS_00239511	0	0.13558	0.0851526	0	0	0	0	0	0	0	0.118248	0	0	0	0	0
TCONS_00239693	0	0.506528	1.00211	0.760988	0.169472	0	0.276801	1.30287	1.25045	1.05129	3.35749	0.586843	0.56121	0.869925	1.21614	0.562001
TCONS_00239790	0	0	0	0	0	0	0	0	0	0	0.199557	0	0	0	0	0
TCONS_00239802	0	0	0	0.0695562	0	0	1.01834	0	0	0	0	0	0	0	0	0
TCONS_00239803	0	0	0	0	0	0	2.15455	0.755866	0	0	2.99015	2.6102	1.32949	2.80816	4.02424	2.05411
TCONS_00239804	0	0	0	0	0	0	0	0	0	0	0	0	0	0	0	0
TCONS_00239836	0	0	0	0	0	0	0	0	0	0	0.704497	2.67382	3.13236	0.320138	0	0
TCONS_00239862	0.303873	0	0	0	0	0	0	0	0	0	0	0	0.349511	0	0	0
TCONS_00239877	52.4244	41.179	26.1323	33.7999	31.6759	37.9838	143.657	162.908	14.44	25.1537	62.3164	52.8402	57.2002	64.2779	80.1829	65.0657
TCONS_00239891	0	0	0	0	0	0	0.179835	0	0	0	0	0	0	0	0.482847	0
TCONS_00239892	0	0	0	0	0	0	0	0.141953	0	0	0	0	0	0	0.480939	0
TCONS_00240026	0	0	0.98068	0.191498	0	0	0.975173	0	0	0	0	0	0	0	0	1.78194
TCONS_00240122	0	0	0	0	0	0	0	0	0	0	0	0	0	0	0	0
TCONS_00240148	0.244213	0.147504	0.347405	0.135676	0	0	0	0.445216	0.0236454	0	0.275673	0	0.204284	0.0139191	0.112427	0
TCONS_00240159	0	0.0232804	0	0	0.0584179	0	0	0	0	0.134216	0	0	0.064484	0	0	0
TCONS_00240164	0.298714	0	0	0	0	0	0	0	0	0	0	0	0	0	0.0270124	0
TCONS_00240179	0	0.054101	0	0.445101	0.0905045	0	0	0	0	0	0	0	0	0	0	0
TCONS_00240191	0	0	0	0	0	0	0	0.19019	0	0	0.114908	0	0	0	0.0502102	0
TCONS_00240206	0	0	0	0	0	0	0	0	0	0.0505414	0	0	0.258002	0	0	0
TCONS_00240209	0	0	0.26188	0.32874	0	0	0	0	0.22917	0.235484	0.0593734	0	0	0.0899351	0.227008	0.207712
TCONS_00240221	0	0	0.115859	0.384605	0	0	0	0	0.236571	0	0	0	0	0.208889	0	0
TCONS_00240223	0.0821484	0.974626	0.128546	0.46019	0.554347	0.393221	0	0.179063	0.656193	0.224757	0	0.0322618	0.026996	0.103006	0.156	0.346037
TCONS_00241070	0	0.152103	0.468096	0.457027	1.11958	0.502094	0.290917	0.838353	0	0.0701524	0.15919	0	0.674092	1.34632	0.426053	1.23195
TCONS_00241886	0.261804	0.745465	0.446916	0.48483	0.510167	0.310706	0	0	0.58302	0.494894	0.847187	0.747763	0	0	0	0
TCONS_00242050	0.158222	0.375437	0.412645	0.402887	0.125612	0.275405	0	0	0	0.606052	0.261954	0	0	0.0495989	0	0
TCONS_00242174	0	0	0	0.106437	0	0.682109	0	0	0.0556492	0	0	0	0	0.131033	0	0
TCONS_00242987	3.49405	2.15947	3.81454	3.55881	2.58039	3.81882	2.05461	2.47969	3.98098	4.17959	2.82512	3.57412	1.60219	1.98683	3.13759	2.78104
TCONS_00243287	0.456968	0	0.635613	0.620583	0.906963	0	0.790055	0	0.486695	0	0	0.239284	0	0	0.192841	0.56143
TCONS_00243609	0.199712	0.142165	0.052085	0	0.158551	0.0434529	0.0971109	0.95771	0	0	0	0	0.0328152	0.0313024	0.0316045	0.0788675
TCONS_00243735	0.154949	0.441203	0	0	0.615067	0.134854	0.602758	0.2702	1.1552	0.169575	0.128267	0	0.20368	0.194291	0.588498	0.979045
TCONS_00243857	2.48912	0.4352	0.819997	1.00076	0.884046	0.798114	8.15392	6.62503	1.04646	1.93553	1.46404	1.74929	0.516624	2.34084	4.06344	3.44902
TCONS_00243868	2.17897	0.919173	0.404108	0.789103	0.499742	0.46356	0.313936	0.422188	1.13457	2.33166	0.921919	0.874754	0.572851	0.0910739	0.0306509	0.025496
TCONS_00243869	0	0	0	0	0	0	0	0	0	0	0.718524	0	0	0	0	0.246095
TCONS_00244112	0	0	0.114055	0	0.0867977	0.190304	1.27591	0	0	0.957213	0	0.343498	0.071858	0.616909	0.138414	0
TCONS_00244452	0.0740283	0	0.386133	0	0	0.0644276	0	0.129091	0	0	0.306404	0	0	0.185649	0.0937202	0
TCONS_00244499	0	0	0.307723	0.200298	0.117091	0.256724	0.414368	0.171462	0.0523614	0	0.0813948	0.0772307	0.323125	0.215761	0.591288	0
TCONS_00244572	0.229652	0	0	0	0	1.33246	0.148892	0.200234	0	0.0837765	0	0	0	0.479935	0.339197	0.362764
TCONS_00244589	0	0.53312	0	0.28605	0	0.293307	0.546249	0.636659	0	0	0.278981	0.44118	0.443005	0	0.284441	0.621082
TCONS_00244890	0.212292	0.70523	0.295285	0.432453	0.0280897	0	0	0	0.150735	0.387219	0.0585786	0	0.0232548	0	0.0223969	0
TCONS_00244940	0	0.0349874	0.0769097	0.187728	0	0.0320817	0	0.739227	0	0	0	0	0.0484555	0	0.11667	0
TCONS_00244969	0.151297	0.430804	0.394583	0	0.060057	0.197513	0	0.725538	0.322278	0.827893	0	0.237673	0.14916	0.142284	0	0.398321
TCONS_00244970	0	0	0	0	0	0	0	0	0.0822661	0	0	0	0	0	0	0
TCONS_00244977	0	0.535351	0	0	0	0	0	0	2.00244	0.617282	0.466913	0.147675	0	0	0	0
TCONS_00245376	0.0878069	0.0208352	0.526702	0.290661	0.121992	0.305677	0	0.0191397	0.0467595	0.0480477	0.10903	0.0344841	0.0721389	0	0.055582	0
TCONS_00245586	0	0	0	0	0	0	0	0	0	0	0	0.811366	0	0	0	0
TCONS_00245620	10.1905	11.146	12.5544	11.0713	6.16395	6.16599	16.6746	16.247	0	0.106213	0.16068	0	0	0	0	0
TCONS_00245821	0	0.0491922	0.108135	0	0.822927	0.947242	0	0	0	0	0.0429036	0	0.306578	0	0.492112	0
TCONS_00245901	0.330811	0	0.230069	0.168471	0.525259	0.815741	0.0357464	0	0.117444	0	0.365128	0.562979	0.289901	0.691342	0	0
TCONS_00245931	0	0	0	0	0	0	0.361904	0	0	0	0	0	0	0	0	0.587832
TCONS_00246355	0.419955	0.478314	0.700957	0.171095	0	0.584786	0	0.219696	0.447274	0.275758	0.903863	0.923593	0.331219	0	0	0
TCONS_00246595	0	0	0.0227998	0	0.15616	0	0.354247	0	0.0931096	0	0	0	0	0	0	0
TCONS_00246860	0.11825	0.112236	0	0.120442	0.0938786	0.463116	0.0766665	0	0	0.129413	0	0	0	0	0	0
TCONS_00247183	0.814535	0.0644254	0.212431	0	0	0.177225	0	0.177549	0	0.742852	0	0.213259	0.178451	0	0.55857	0.428887
TCONS_00247213	0.477019	0.181102	0.298576	0.874547	0.151481	0	0	0	0.20322	0.730866	0.157951	0	0	0	0	0
TCONS_00247543	0.235058	0.148735	0.408688	0.239414	0.0933057	0.136382	0.0761986	0.0683157	0.208624	0.0428743	0.0648604	0.0615422	0.128743	0.0245616	0	0
TCONS_00247880	0.338707	0.32148	0	0	0	0	0	0	1.20247	0.24712	0	0	0	0	0	0
TCONS_00247998	0	0	0	0	0	0	0	0	0	0.190731	0	0	0	0.0546325	0.0735464	0
TCONS_00248202	0.0608878	0	0.254073	0.0620162	0.169185	0	0	0	0	0	0	0	0.140065	0	0	0
TCONS_00248247	0	0.0406768	0	0.0654764	0	0	0	0	0	0	0.141907	0	0	0	0.0949492	0
TCONS_00248419	0	0	0	0	0.170688	0.327456	0.174242	0.0468649	0	0	0	0	0	0.0336988	0.102072	0
TCONS_00248579	0	0.0534456	0	0	0.75997	0.735105	0.146031	0.490965	0	0	0	0	0.148038	0.388338	0	0.326144
TCONS_00249138	0	0	0.15704	0	0.0597552	0	0	0	0	0	0	0	0	0	0	0
TCONS_00249210	0	0	0	0.112961	0.16142	0	0.38349	0.22563	0.314987	0.485497	0	0	0.0728926	0	0.152107	0.0583964
TCONS_00249332	0.504181	0.657989	0	0.320954	0.0500335	0	0	0	0	0	0	0	0	0	0	0
TCONS_00249865	0	0	0.0695497	0.13581	0	0.7543	0	0	0	0.291851	0	0	0	0	0	0
TCONS_00250370	0	0	0	0	0	0	0.340077	0.381119	0	0.0956748	0.289474	0	0.172375	0	0.885419	0.644443
TCONS_00251486	0	0.154434	0	0	0	0.16521	0.404385	0.614759	0	0	0	0	0.0534707	0.323037	0	0.0713949
TCONS_00251812	0	0	0.122553	0.23931	0	0.357847	4.37951	2.45829	0.18768	0.128567	0	0.0461365	1.15818	0.257785	2.75145	2.84542
TCONS_00251981	0	0	0	0	0	0	0	0	0	0	0	0	0	0	0.698627	0
TCONS_00251995	2.37664	2.30822	3.57484	5.17916	1.93069	1.25067	1.32587	1.92763	1.76599	2.72196	1.83013	2.21404	0.799189	1.76726	1.0496	0.698458
TCONS_00252078	640.057	367.113	440.953	411.912	159.594	69.7948	6848.13	3494.43	160.062	478.827	1293.19	1126.04	1151.81	1004.63	695.179	911.995
TCONS_00252206	0	0	0	0.205238	0.159973	0	0.457249	0.439227	0	0.110262	0.417011	0.474813	0.264876	0.126333	0.510208	0.742699
TCONS_00252349	101.566	139.439	142.984	191.849	42.5154	70.0008	244.108	255.469	114.947	67.5901	116.348	68.8161	79.0261	60.8468	120.011	77.355
TCONS_00252556	0.356157	0.112681	1.3004	0.725516	0.329877	0.878241	0	0.310534	0.189663	0.259851	0.786207	0.79261	0.117042	0.33494	0.225448	0.250042
[truncated: 352 more rows]
