# Supplementary material for: Identification of LncRNAs and Functional Analysis of ceRNA Related to Fatty Acid Synthesis during Flax Seed Development
Source: Genes (Basel). 2023 Apr 24;14(5):967. doi: 10.3390/genes14050967 (PMC10217813; doi:10.3390/genes14050967)
Supplement: Supplementary file 1 [file genes-14-00967-s001.zip › Supplementary file/Supplementary File S9. Functional annotation of Cis-target gene.xlsx]

## Sheet: Sheet1
Supplementary file S9. Functional annotation of Cis-target gene
#ID	feature	COG_class	COG_class_annotation	GO_annotation	KEGG_annotation	KOG_class_annotation	Swissprot_annotation	eggNOG_class_annotation	nr_annotation	eggNOG_class	KOG_class
Lus10024961.g.BGIv1.0	lncRNA_target	--	--	Cellular Component: endosome (GO:0005768);; Cellular Component: trans-Golgi network (GO:0005802);; Biological Process: unidimensional cell growth (GO:0009826);; Biological Process: salicylic acid mediated signaling pathway (GO:0009863);; Biological Process: xyloglucan biosynthetic process (GO:0009969);; Biological Process: endomembrane system organization (GO:0010256);; Molecular Function: transf…	--	--	Xyloglucan galactosyltransferase KATAMARI1 GN=F11A3.8 OS=Arabidopsis thaliana (Mouse-ear cress) PE=1 SV=1	xyloglucan galactosyltransferase	hypothetical protein POPTR_0002s25790g [Populus trichocarpa]	2521	[GMW]
Lus10024638.g.BGIv1.0	lncRNA_target	[O]	Posttranslational modification, protein turnover, chaperones	Molecular Function: ubiquitin-protein transferase activity (GO:0004842);; Biological Process: protein ubiquitination (GO:0016567);;	K10576|7.44499e-83|rcu:RCOM_1687380|ubiquitin-conjugating enzyme h, putative (EC:6.3.2.19); K10576 ubiquitin-conjugating enzyme E2 H [EC:6.3.2.19] (A)	Posttranslational modification, protein turnover, chaperones	Ubiquitin-conjugating enzyme E2 5 GN=UBC5 OS=Arabidopsis thaliana (Mouse-ear cress) PE=2 SV=2	Posttranslational modification, protein turnover, chaperones	ubiquitin-conjugating enzyme h, putative [Ricinus communis]	O	[O]
Lus10012192.g.BGIv1.0	lncRNA_target	--	--	--	--	Function unknown	--	Function unknown	conserved hypothetical protein [Ricinus communis]	S	[S]
Lus10007955.g.BGIv1.0	lncRNA_target	[HC]	--	Molecular Function: copper ion binding (GO:0005507);; Cellular Component: chloroplast stroma (GO:0009570);; Cellular Component: thylakoid (GO:0009579);; Cellular Component: chloroplast envelope (GO:0009941);; Molecular Function: oxidoreductase activity (GO:0016491);; Biological Process: oxidation-reduction process (GO:0055114);;	--	--	Fruit protein pKIWI502 GN=pKIWI502 OS=Actinidia deliciosa (Kiwi) PE=2 SV=1	General function prediction only	hypothetical protein JCGZ_09278 [Jatropha curcas]	R	--
Lus10032623.g.BGIv1.0	lncRNA_target	--	--	Molecular Function: hydrolase activity (GO:0016787);;	K11855|1.82415e-149|rcu:RCOM_1279300|hypothetical protein; K11855 ubiquitin carboxyl-terminal hydrolase 36/42 [EC:3.4.19.12] (A)	Posttranslational modification, protein turnover, chaperones	Ubiquitin carboxyl-terminal hydrolase 21 GN=UBP21 OS=Arabidopsis thaliana (Mouse-ear cress) PE=2 SV=1	Posttranslational modification, protein turnover, chaperones	conserved hypothetical protein [Ricinus communis]	O	[O]
Lus10032620.g.BGIv1.0	lncRNA_target	[E]	Amino acid transport and metabolism	Molecular Function: 3-isopropylmalate dehydratase activity (GO:0003861);; Biological Process: cellular amino acid biosynthetic process (GO:0008652);; Molecular Function: 4 iron, 4 sulfur cluster binding (GO:0051539);;	K01703|0|vvi:100251885|3-isopropylmalate dehydratase large subunit-like; K01703 3-isopropylmalate/(R)-2-methylmalate dehydratase large subunit [EC:4.2.1.33 4.2.1.35] (A)	Amino acid transport and metabolism	3-isopropylmalate dehydratase large subunit (Precursor) GN=IIL1 OS=Arabidopsis thaliana (Mouse-ear cress) PE=1 SV=1	Amino acid transport and metabolism	hypothetical protein JCGZ_12876 [Jatropha curcas]	E	[E]
Lus10021643.g.BGIv1.0	lncRNA_target	[A]	RNA processing and modification	Molecular Function: nucleotidyltransferase activity (GO:0016779);; Biological Process: RNA 3'-end processing (GO:0031123);;	K14376|0|rcu:RCOM_0723820|Poly(A) polymerase alpha, putative (EC:2.7.7.19); K14376 poly(A) polymerase [EC:2.7.7.19] (A)	RNA processing and modification	Nuclear poly(A) polymerase 1 {ECO:0000303|PubMed:18479511} OS=Arabidopsis thaliana (Mouse-ear cress) PE=1 SV=1	RNA processing and modification	Poly(A) polymerase alpha, putative [Ricinus communis]	A	[A]
Lus10002720.g.BGIv1.0	lncRNA_target	--	--	Biological Process: double fertilization forming a zygote and endosperm (GO:0009567);; Molecular Function: protein dimerization activity (GO:0046983);;	--	--	Transcription factor UNE12 GN=T10P11.13 OS=Arabidopsis thaliana (Mouse-ear cress) PE=2 SV=2	Transcription	DNA binding protein, putative [Ricinus communis]	K	--
Lus10039103.g.BGIv1.0	lncRNA_target	--	--	Molecular Function: organic cyclic compound binding (GO:0097159);; Molecular Function: heterocyclic compound binding (GO:1901363);;	K14398|1.31128e-134|rcu:RCOM_1083050|RNA binding protein, putative; K14398 cleavage and polyadenylation specificity factor subunit 6/7 (A)	General function prediction only	Glycine-rich RNA-binding protein GRP1A OS=Sinapis alba (White mustard) PE=2 SV=1	RNA processing and modification	hypothetical protein JCGZ_17872 [Jatropha curcas]	A	[R]
Lus10005790.g.BGIv1.0	lncRNA_target	--	--	Cellular Component: Golgi membrane (GO:0000139);; Molecular Function: nucleotide-sugar transmembrane transporter activity (GO:0005338);; Cellular Component: plasma membrane (GO:0005886);; Biological Process: nucleotide-sugar transport (GO:0015780);; Cellular Component: integral component of membrane (GO:0016021);;	K15285|6.25196e-177|rcu:RCOM_0031070|organic anion transporter, putative; K15285 solute carrier family 35, member E3 (A)	--	UDP-galactose transporter 2 GN=UDP-GALT2 OS=Arabidopsis thaliana (Mouse-ear cress) PE=2 SV=1	UDP-galactose transporter 2-like	organic anion transporter, putative [Ricinus communis]	1276	[GE]
Lus10025037.g.BGIv1.0	lncRNA_target	--	--	Cellular Component: endoplasmic reticulum (GO:0005783);; Cellular Component: integral component of membrane (GO:0016021);;	--	Function unknown	--	Function unknown	uncharacterized protein LOC100305973 [Glycine max]	S	[S]
Lus10024632.g.BGIv1.0	lncRNA_target	[F]	Nucleotide transport and metabolism	Biological Process: RNA methylation (GO:0001510);; Molecular Function: GMP synthase (glutamine-hydrolyzing) activity (GO:0003922);; Molecular Function: asparagine synthase (glutamine-hydrolyzing) activity (GO:0004066);; Molecular Function: ATP binding (GO:0005524);; Cellular Component: cytosol (GO:0005829);; Biological Process: GMP biosynthetic process (GO:0006177);; Biological Process: asparagin…	K01951|0|pmum:103337450|GMP synthase [glutamine-hydrolyzing]; K01951 GMP synthase (glutamine-hydrolysing) [EC:6.3.5.2] (A)	Nucleotide transport and metabolism	--	Nucleotide transport and metabolism	hypothetical protein JCGZ_20585 [Jatropha curcas]	F	[F]
Lus10024935.g.BGIv1.0	lncRNA_target	[E]	Amino acid transport and metabolism	Molecular Function: transporter activity (GO:0005215);; Biological Process: transport (GO:0006810);; Cellular Component: membrane (GO:0016020);;	K14638|0|rcu:RCOM_0543240|oligopeptide transporter, putative; K14638 solute carrier family 15 (peptide/histidine transporter), member 3/4 (A)	Amino acid transport and metabolism	Protein NRT1/ PTR FAMILY 5.2 GN=MCL19.10 OS=Arabidopsis thaliana (Mouse-ear cress) PE=2 SV=1	Inorganic ion transport and metabolism	hypothetical protein JCGZ_17647 [Jatropha curcas]	P	[E]
Lus10018191.g.BGIv1.0	lncRNA_target	--	--	Biological Process: cell wall macromolecule catabolic process (GO:0016998);; Cellular Component: anchored component of plasma membrane (GO:0046658);;	--	--	LysM domain-containing GPI-anchored protein 1 (Precursor) GN=LYM1 OS=Arabidopsis thaliana (Mouse-ear cress) PE=1 SV=1	General function prediction only	PREDICTED: lysM domain-containing GPI-anchored protein 1 [Populus euphratica]	R	--
Lus10039118.g.BGIv1.0	lncRNA_target	[R]	General function prediction only	--	K11423|0|cit:102630758|histone-lysine N-methyltransferase ASHH3-like; K11423 histone-lysine N-methyltransferase SETD2 [EC:2.1.1.43] (A)	Transcription	Histone-lysine N-methyltransferase ASHH3 GN=F6E13.28 OS=Arabidopsis thaliana (Mouse-ear cress) PE=2 SV=2	Transcription	hypothetical protein CISIN_1g017646mg [Citrus sinensis]	K	[K]
Lus10012176.g.BGIv1.0	lncRNA_target	[U]	Intracellular trafficking, secretion, and vesicular transport	Biological Process: protein retention in ER lumen (GO:0006621);; Cellular Component: integral component of membrane (GO:0016021);; Molecular Function: ER retention sequence binding (GO:0046923);;	--	Intracellular trafficking, secretion, and vesicular transport	ER lumen protein-retaining receptor B GN=ERD2B OS=Arabidopsis thaliana (Mouse-ear cress) PE=1 SV=1	Intracellular trafficking, secretion, and vesicular transport	hypothetical protein JCGZ_19598 [Jatropha curcas]	U	[U]
Lus10032612.g.BGIv1.0	lncRNA_target	--	--	Cellular Component: endoplasmic reticulum membrane (GO:0005789);; Cellular Component: integral component of membrane (GO:0016021);; Molecular Function: heme binding (GO:0020037);; Biological Process: electron transport chain (GO:0022900);; Molecular Function: metal ion binding (GO:0046872);;	--	Energy production and conversion	Cytochrome b5 OS=Nicotiana tabacum (Common tobacco) PE=2 SV=1	Energy production and conversion	cytochrome b5 isoform Cb5-B [Vernicia fordii]	C	[C]
Lus10007944.g.BGIv1.0	lncRNA_target	--	--	Cellular Component: origin recognition complex (GO:0000808);; Molecular Function: DNA binding (GO:0003677);; Cellular Component: nucleus (GO:0005634);; Biological Process: DNA replication (GO:0006260);; Molecular Function: identical protein binding (GO:0042802);;	K02606|0|pop:POPTR_0008s12520g|POPTRDRAFT_873928; origin recognition complex subunit 4 family protein; K02606 origin recognition complex subunit 4 (A)	Replication, recombination and repair	Origin of replication complex subunit 4 {ECO:0000303|PubMed:16179646} OS=Arabidopsis thaliana (Mouse-ear cress) PE=1 SV=1	Replication, recombination and repair	PREDICTED: origin recognition complex subunit 4 isoform X1 [Populus euphratica]	L	[L]
Lus10024924.g.BGIv1.0	lncRNA_target	[DKL]	--	Biological Process: cellular process (GO:0009987);;	K10842|1.27106e-57|rcu:RCOM_1406970|cak assembly factor, putative; K10842 CDK-activating kinase assembly factor MAT1 (A)	Posttranslational modification, protein turnover, chaperones	--	Posttranslational modification, protein turnover, chaperones	cak assembly factor, putative [Ricinus communis]	O	[O]
Lus10032264.g.BGIv1.0	lncRNA_target	[Z]	Cytoskeleton	Molecular Function: binding (GO:0005488);; Cellular Component: membrane (GO:0016020);; Cellular Component: cell part (GO:0044464);;	K10406|0|rcu:RCOM_1686850|kinesin heavy chain, putative; K10406 kinesin family member C2/C3 (A)	Cytoskeleton	Kinesin KP1 GN=KP1 OS=Arabidopsis thaliana (Mouse-ear cress) PE=1 SV=2	Cytoskeleton	kinesin heavy chain, putative [Ricinus communis]	Z	[Z]
Lus10039111.g.BGIv1.0	lncRNA_target	[J]	Translation, ribosomal structure and biogenesis	Molecular Function: tRNA (5-methylaminomethyl-2-thiouridylate)-methyltransferase activity (GO:0004808);; Cellular Component: cytoplasm (GO:0005737);; Biological Process: tRNA processing (GO:0008033);; Molecular Function: sulfurtransferase activity (GO:0016783);; Biological Process: methylation (GO:0032259);;	K00566|0|rcu:RCOM_1578370|tRNA (5-methylaminomethyl-2-thiouridylate)-methyltransferase, putative (EC:2.1.1.61); K00566 tRNA-specific 2-thiouridylase [EC:2.8.1.-] (A)	Translation, ribosomal structure and biogenesis	--	Translation, ribosomal structure and biogenesis	PREDICTED: mitochondrial tRNA-specific 2-thiouridylase 1 [Nicotiana sylvestris]	J	[J]
Lus10032616.g.BGIv1.0	lncRNA_target	[EG]	--	Molecular Function: protein kinase activity (GO:0004672);; Molecular Function: ATP binding (GO:0005524);; Biological Process: protein phosphorylation (GO:0006468);; Cellular Component: chloroplast (GO:0009507);; Biological Process: response to sucrose (GO:0009744);; Biological Process: flavonoid biosynthetic process (GO:0009813);; Biological Process: response to UV-B (GO:0010224);;	K08869|0|rcu:RCOM_1020460|Protein ABC1, mitochondrial precursor, putative; K08869 aarF domain-containing kinase (A)	General function prediction only	Dihydroxy-acid dehydratase, chloroplastic {ECO:0000255|HAMAP-Rule:MF_00012} (Precursor) OS=Arabidopsis thaliana (Mouse-ear cress) PE=2 SV=1	General function prediction only	Protein ABC1, mitochondrial precursor, putative [Ricinus communis]	R	[R]
Lus10005791.g.BGIv1.0	lncRNA_target	--	--	--	--	--	--	Function unknown	hypothetical protein POPTR_0010s12430g [Populus trichocarpa]	S	--
Lus10024928.g.BGIv1.0	lncRNA_target	--	--	--	--	--	Exocyst complex component EXO84C GN=EXO84C OS=Arabidopsis thaliana (Mouse-ear cress) PE=2 SV=1	Function unknown	hypothetical protein JCGZ_17649 [Jatropha curcas]	S	--
Lus10024016.g.BGIv1.0	lncRNA_target	[Q]	Secondary metabolites biosynthesis, transport and catabolism	Molecular Function: monooxygenase activity (GO:0004497);; Molecular Function: iron ion binding (GO:0005506);; Molecular Function: electron carrier activity (GO:0009055);; Molecular Function: oxidoreductase activity, acting on paired donors, with incorporation or reduction of molecular oxygen (GO:0016705);; Molecular Function: heme binding (GO:0020037);; Biological Process: oxidation-reduction pro…	K09587|0|pop:POPTR_0005s12550g|hypothetical protein; K09587 steroid 22-alpha-hydroxylase [EC:1.14.13.-] (A)	--	Cytochrome P450 90B1 GN=T3A5.40 OS=Arabidopsis thaliana (Mouse-ear cress) PE=1 SV=2	Secondary metabolites biosynthesis, transport and catabolism	hypothetical protein POPTR_0005s12550g [Populus trichocarpa]	Q	[QI]
Lus10021661.g.BGIv1.0	lncRNA_target	[S]	Function unknown	--	--	Function unknown	--	Function unknown	hypothetical protein JCGZ_11647 [Jatropha curcas]	S	[S]
Lus10007742.g.BGIv1.0	lncRNA_target	[R]	General function prediction only	Molecular Function: histone acetyltransferase activity (GO:0004402);; Cellular Component: nucleus (GO:0005634);; Biological Process: DNA repair (GO:0006281);; Biological Process: response to UV-B (GO:0010224);; Biological Process: histone acetylation (GO:0016573);;	K10570|0|pop:POPTR_0014s01640g|POPTRDRAFT_834696; transducin family protein; K10570 DNA excision repair protein ERCC-8 (A)	--	Dynein assembly factor with WDR repeat domains 1 GN=DAW1 OS=Chlamydomonas reinhardtii (Chlamydomonas smithii) PE=1 SV=1	DNA excision repair protein	PREDICTED: DNA excision repair protein ERCC-8 [Prunus mume]	1783	[KL]
Lus10032278.g.BGIv1.0	lncRNA_target	[Q]	Secondary metabolites biosynthesis, transport and catabolism	Molecular Function: iron ion binding (GO:0005506);; Biological Process: fatty acid metabolic process (GO:0006631);; Molecular Function: electron carrier activity (GO:0009055);; Molecular Function: alkane 1-monooxygenase activity (GO:0018685);; Molecular Function: oxygen binding (GO:0019825);; Molecular Function: heme binding (GO:0020037);; Biological Process: oxidation-reduction process (GO:00551…	K15398|0|rcu:RCOM_1687080|cytochrome P450, putative (EC:1.14.14.1); K15398 fatty acid omega-hydroxylase [EC:1.14.-.-] (A)	--	Cytochrome P450 86A7 GN=CYP86A7 OS=Arabidopsis thaliana (Mouse-ear cress) PE=2 SV=1	Secondary metabolites biosynthesis, transport and catabolism	hypothetical protein JCGZ_20573 [Jatropha curcas]	Q	[QI]
Lus10018187.g.BGIv1.0	lncRNA_target	[L]	Replication, recombination and repair	Molecular Function: DNA binding (GO:0003677);; Biological Process: DNA metabolic process (GO:0006259);;	K07456|0|pop:POPTR_0004s04200g|POPTRDRAFT_1075519; DNA mismatch repair MutS family protein; K07456 DNA mismatch repair protein MutS2 (A)	--	DNA mismatch repair protein MSH1, mitochondrial (Precursor) GN=K7M2.9 OS=Arabidopsis thaliana (Mouse-ear cress) PE=1 SV=1	Replication, recombination and repair	DNA mismatch repair MutS family protein [Populus trichocarpa]	L	--
Lus10007953.g.BGIv1.0	lncRNA_target	[R]	General function prediction only	Molecular Function: nucleotide binding (GO:0000166);; Biological Process: mRNA splicing, via spliceosome (GO:0000398);; Biological Process: DNA-dependent DNA replication (GO:0006261);; Biological Process: mRNA export from nucleus (GO:0006406);; Biological Process: protein import into nucleus (GO:0006606);; Biological Process: embryo sac egg cell differentiation (GO:0009560);; Biological Process: …	K11374|0|pop:POPTR_0010s12960g|POPTRDRAFT_723690; hypothetical protein; K11374 elongator complex protein 2 (A)	--	Elongator complex protein 2 OS=Arabidopsis thaliana (Mouse-ear cress) PE=1 SV=1	elongator complex protein	hypothetical protein JCGZ_09309 [Jatropha curcas]	3145	[BK]
Lus10033790.g.BGIv1.0	lncRNA_target	--	--	Cellular Component: integral component of membrane (GO:0016021);; Biological Process: transmembrane transport (GO:0055085);;	--	--	--	General function prediction only	conserved hypothetical protein [Ricinus communis]	R	--
Lus10028238.g.BGIv1.0	lncRNA_target	--	--	Molecular Function: structural constituent of ribosome (GO:0003735);; Cellular Component: ribosome (GO:0005840);; Biological Process: translation (GO:0006412);; Cellular Component: chloroplast (GO:0009507);; Molecular Function: rRNA binding (GO:0019843);;	--	--	50S ribosomal protein 6, chloroplastic (Precursor) GN=PSRP6 OS=Spinacia oleracea (Spinach) PE=1 SV=1	Translation, ribosomal structure and biogenesis	plastid-specific ribosomal family protein [Populus trichocarpa]	J	--
Lus10032605.g.BGIv1.0	lncRNA_target	--	--	Cellular Component: endoplasmic reticulum (GO:0005783);; Biological Process: ceramide metabolic process (GO:0006672);; Cellular Component: integral component of membrane (GO:0016021);; Molecular Function: hydrolase activity, acting on carbon-nitrogen (but not peptide) bonds, in linear amides (GO:0016811);;	K04711|2.51714e-156|tcc:TCM_020275|Alkaline phytoceramidase (aPHC) isoform 1; K04711 dihydroceramidase [EC:3.5.1.-] (A)	Lipid transport and metabolism	--	Lipid transport and metabolism	Alkaline ceramidase 3 [Gossypium arboreum]	I	[I]
Lus10035551.g.BGIv1.0	lncRNA_target	--	--	Biological Process: sphingolipid biosynthetic process (GO:0030148);; Molecular Function: inositol phosphoceramide synthase activity (GO:0045140);;	--	Function unknown	Phosphatidylinositol:ceramide inositolphosphotransferase 1 GN=F5K20.320 OS=Arabidopsis thaliana (Mouse-ear cress) PE=2 SV=1	Function unknown	PREDICTED: phosphatidylinositol:ceramide inositolphosphotransferase 1-like [Populus euphratica]	S	[S]
Lus10018177.g.BGIv1.0	lncRNA_target	--	--	--	--	--	--	Function unknown	Uncharacterized protein TCM_035113 [Theobroma cacao]	S	--
Lus10033770.g.BGIv1.0	lncRNA_target	[A]	RNA processing and modification	--	K12821|0|rcu:RCOM_1383110|protein binding protein, putative; K12821 pre-mRNA-processing factor 40 (A)	RNA processing and modification	Pre-mRNA-processing protein 40A OS=Arabidopsis thaliana (Mouse-ear cress) PE=1 SV=1	Transcription	PREDICTED: pre-mRNA-processing protein 40A-like isoform X4 [Populus euphratica]	K	[A]
Lus10028247.g.BGIv1.0	lncRNA_target	[EH]	--	Cellular Component: mitochondrion (GO:0005739);; Biological Process: branched-chain amino acid metabolic process (GO:0009081);; Biological Process: toxin catabolic process (GO:0009407);; Cellular Component: chloroplast (GO:0009507);; Biological Process: response to sucrose (GO:0009744);; Biological Process: response to fructose (GO:0009750);; Molecular Function: L-leucine transaminase activity (G…	K00826|3.6098e-169|rcu:RCOM_1585550|branched-chain amino acid aminotransferase, putative (EC:2.6.1.42); K00826 branched-chain amino acid aminotransferase [EC:2.6.1.42] (A)	Amino acid transport and metabolism	Branched-chain-amino-acid aminotransferase 2, chloroplastic (Precursor) GN=BCAT2 OS=Arabidopsis thaliana (Mouse-ear cress) PE=1 SV=1	Amino acid transport and metabolism	hypothetical protein JCGZ_15974 [Jatropha curcas]	E	[E]
Lus10012180.g.BGIv1.0	lncRNA_target	--	--	--	--	General function prediction only	Pentatricopeptide repeat-containing protein MRL1, chloroplastic (Precursor) GN=T11I11.70/T11I11.60 OS=Arabidopsis thaliana (Mouse-ear cress) PE=2 SV=2	Function unknown	pentatricopeptide repeat-containing protein, putative [Ricinus communis]	S	[R]
Lus10032601.g.BGIv1.0	lncRNA_target	--	--	Molecular Function: hydrolase activity (GO:0016787);;	--	--	PLASMODESMATA CALLOSE-BINDING PROTEIN 3 (Precursor) GN=PDCB3 OS=Arabidopsis thaliana (Mouse-ear cress) PE=1 SV=1	General function prediction only	hypothetical protein JCGZ_01120 [Jatropha curcas]	R	--
Lus10025026.g.BGIv1.0	lncRNA_target	[E]	Amino acid transport and metabolism	Molecular Function: serine-type endopeptidase activity (GO:0004252);; Biological Process: proteolysis (GO:0006508);; Cellular Component: chloroplast stroma (GO:0009570);;	--	Posttranslational modification, protein turnover, chaperones	Probable glutamyl endopeptidase, chloroplastic (Precursor) GN=GEP OS=Arabidopsis thaliana (Mouse-ear cress) PE=2 SV=2	Posttranslational modification, protein turnover, chaperones	hypothetical protein JCGZ_14029 [Jatropha curcas]	O	[O]
Lus10029116.g.BGIv1.0	lncRNA_target	--	--	--	--	--	--	General function prediction only	PREDICTED: uncharacterized protein LOC105140231 [Populus euphratica]	R	--
Lus10007980.g.BGIv1.0	lncRNA_target	--	--	--	K14569|0|pmum:103319324|ribosome biogenesis protein BMS1 homolog; K14569 ribosome biogenesis protein BMS1 (A)	Translation, ribosomal structure and biogenesis	--	Translation, ribosomal structure and biogenesis	PREDICTED: ribosome biogenesis protein BMS1 homolog [Prunus mume]	J	[J]
Lus10005798.g.BGIv1.0	lncRNA_target	[R]	General function prediction only	Cellular Component: histone acetyltransferase complex (GO:0000123);; Molecular Function: DNA binding (GO:0003677);; Molecular Function: protein binding (GO:0005515);; Molecular Function: ATP binding (GO:0005524);; Cellular Component: plasma membrane (GO:0005886);; Biological Process: ATP catabolic process (GO:0006200);; Biological Process: transport (GO:0006810);; Biological Process: response to …	--	General function prediction only	ABC transporter F family member 5 GN=MXK3.6 OS=Arabidopsis thaliana (Mouse-ear cress) PE=2 SV=1	General function prediction only	ABC transporter family protein [Populus trichocarpa]	R	[R]
Lus10012189.g.BGIv1.0	lncRNA_target	--	--	Cellular Component: mitochondrion (GO:0005739);; Biological Process: response to auxin (GO:0009733);;	K14488|3.04318e-55|sly:101251725|auxin-induced protein 15A-like; K14488 SAUR family protein (A)	--	Auxin-induced protein 15A OS=Glycine max (Soybean) PE=2 SV=1	Function unknown	PREDICTED: auxin-induced protein 15A-like [Solanum lycopersicum]	S	--
Lus10016217.g.BGIv1.0	lncRNA_target	--	--	Molecular Function: RNA polymerase II transcription cofactor activity (GO:0001104);; Biological Process: regulation of transcription from RNA polymerase II promoter (GO:0006357);; Cellular Component: mediator complex (GO:0016592);;	K15148|1.82197e-97|pmum:103339602|mediator of RNA polymerase II transcription subunit 7a-like; K15148 mediator of RNA polymerase II transcription subunit 7 (A)	Transcription	Mediator of RNA polymerase II transcription subunit 7a OS=Arabidopsis thaliana (Mouse-ear cress) PE=1 SV=1	Transcription	hypothetical protein JCGZ_03048 [Jatropha curcas]	K	[K]
Lus10029113.g.BGIv1.0	lncRNA_target	--	--	--	--	Function unknown	Putative U-box domain-containing protein 42 GN=PUB42 OS=Arabidopsis thaliana (Mouse-ear cress) PE=2 SV=1	Function unknown	Armadillo/beta-catenin-like repeat family protein, putative [Theobroma cacao]	S	[S]
Lus10023524.g.BGIv1.0	lncRNA_target	--	--	Molecular Function: dolichyl-diphosphooligosaccharide-protein glycotransferase activity (GO:0004579);; Cellular Component: vacuolar membrane (GO:0005774);; Cellular Component: endoplasmic reticulum (GO:0005783);; Cellular Component: plasma membrane (GO:0005886);; Biological Process: protein glycosylation (GO:0006486);; Cellular Component: plant-type cell wall (GO:0009505);; Cellular Component: in…	K12666|0|pop:POPTR_0010s23030g|POPTRDRAFT_770546; ribophorin 1 family protein; K12666 oligosaccharyltransferase complex subunit alpha (ribophorin I) (A)	Posttranslational modification, protein turnover, chaperones	Dolichyl-diphosphooligosaccharide--protein glycosyltransferase subunit 1B (Precursor) GN=T8O11.11 OS=Arabidopsis thaliana (Mouse-ear cress) PE=2 SV=1	Posttranslational modification, protein turnover, chaperones	ribophorin 1 family protein [Populus trichocarpa]	O	[O]
Lus10024953.g.BGIv1.0	lncRNA_target	--	--	Molecular Function: nucleotide binding (GO:0000166);; Molecular Function: nucleic acid binding (GO:0003676);; Cellular Component: intracellular (GO:0005622);; Biological Process: transport (GO:0006810);;	--	Signal transduction mechanisms	--	Signal transduction mechanisms	Ras-GTPase-activating protein-binding protein, putative [Ricinus communis]	T	[T]
Lus10029107.g.BGIv1.0	lncRNA_target	--	--	--	--	--	--	hypothetical protein AALP_AA1G148900 [Arabis alpina]		--	--
Lus10007736.g.BGIv1.0	lncRNA_target	[P]	Inorganic ion transport and metabolism	Molecular Function: calcium-transporting ATPase activity (GO:0005388);; Molecular Function: calmodulin binding (GO:0005516);; Molecular Function: ATP binding (GO:0005524);; Cellular Component: integral component of membrane (GO:0016021);; Molecular Function: metal ion binding (GO:0046872);; Biological Process: calcium ion transmembrane transport (GO:0070588);;	K01537|0|cam:101501073|calcium-transporting ATPase 1, chloroplastic-like; K01537 Ca2+-transporting ATPase [EC:3.6.3.8] (A)	Inorganic ion transport and metabolism	Calcium-transporting ATPase 1, chloroplastic (Precursor) OS=Arabidopsis thaliana (Mouse-ear cress) PE=1 SV=3	Inorganic ion transport and metabolism	PREDICTED: calcium-transporting ATPase 1, chloroplastic [Populus euphratica]	P	[P]
Lus10032624.g.BGIv1.0	lncRNA_target	[R]	General function prediction only	--	K14411|9.8247e-118|pop:POPTR_0010s07790g|hypothetical protein; K14411 RNA-binding protein Musashi (A)	RNA processing and modification	Heterogeneous nuclear ribonucleoprotein 1 GN=RNP1 OS=Arabidopsis thaliana (Mouse-ear cress) PE=1 SV=1	RNA processing and modification	hypothetical protein JCGZ_02373 [Jatropha curcas]	A	[A]
Lus10024634.g.BGIv1.0	lncRNA_target	--	--	--	K15448|1.65335e-57|cmo:103488061|TRM112-like protein At1g22270; K15448 multifunctional methyltransferase subunit TRM112 (A)	Function unknown	Multifunctional methyltransferase subunit TRM112-like protein At1g78190 GN=At1g78190 OS=Arabidopsis thaliana (Mouse-ear cress) PE=2 SV=1	Function unknown	PREDICTED: multifunctional methyltransferase subunit TRM112-like protein At1g22270 [Beta vulgaris subsp. vulgaris]	S	[S]
Lus10032602.g.BGIv1.0	lncRNA_target	--	--	--	--	--	Protein LURP-one-related 12 GN=At3g15810 OS=Arabidopsis thaliana (Mouse-ear cress) PE=2 SV=1	Function unknown	hypothetical protein JCGZ_06137 [Jatropha curcas]	S	--
Lus10035535.g.BGIv1.0	lncRNA_target	--	--	--	--	--	--	Function unknown	PREDICTED: OTU domain-containing protein At3g57810-like [Fragaria vesca subsp. vesca]	S	--
Lus10007738.g.BGIv1.0	lncRNA_target	--	--	Cellular Component: cytoplasm (GO:0005737);; Molecular Function: ligase activity (GO:0016874);;	--	Function unknown	U-box domain-containing protein 4 GN=PUB4 OS=Arabidopsis thaliana (Mouse-ear cress) PE=1 SV=3	Function unknown	hypothetical protein JCGZ_16032 [Jatropha curcas]	S	[S]
Lus10007891.g.BGIv1.0	lncRNA_target	[K]	Transcription	Biological Process: RNA splicing, via endonucleolytic cleavage and ligation (GO:0000394);; Cellular Component: DNA-directed RNA polymerase IV complex (GO:0000418);; Cellular Component: DNA-directed RNA polymerase V complex (GO:0000419);; Molecular Function: DNA binding (GO:0003677);; Molecular Function: DNA-directed RNA polymerase activity (GO:0003899);; Cellular Component: DNA-directed RNA polym…	K03009|1.43378e-24|rcu:RCOM_0175610|DNA-directed RNA polymerases I, II, and III 7.0 kDa polypeptide, putative; K03009 DNA-directed RNA polymerases I, II, and III subunit RPABC4 (A)	Transcription	DNA-directed RNA polymerases II, IV and V subunit 12 GN=MEE6.8 OS=Arabidopsis thaliana (Mouse-ear cress) PE=1 SV=1	Transcription	Polr2k [Gossypium arboreum]	K	[K]
Lus10028237.g.BGIv1.0	lncRNA_target	--	--	--	K13162|0|pop:POPTR_0002s11290g|POPTRDRAFT_551726; hypothetical protein; K13162 poly(rC)-binding protein 2/3/4 (A)	--	KH domain-containing protein At4g18375 GN=At4g18375 OS=Arabidopsis thaliana (Mouse-ear cress) PE=2 SV=1	RNA processing and modification	hypothetical protein JCGZ_15959 [Jatropha curcas]	A	[AR]
Lus10032594.g.BGIv1.0	lncRNA_target	--	--	Cellular Component: endoplasmic reticulum (GO:0005783);; Biological Process: embryo development ending in seed dormancy (GO:0009793);;	--	General function prediction only	ER membrane protein complex subunit 8/9 homolog GN=EMB2731 OS=Arabidopsis thaliana (Mouse-ear cress) PE=2 SV=1	General function prediction only	hypothetical protein JCGZ_01069 [Jatropha curcas]	R	[R]
Lus10016220.g.BGIv1.0	lncRNA_target	--	--	--	--	--	Uncharacterized protein At5g39570 GN=At5g39570 OS=Arabidopsis thaliana (Mouse-ear cress) PE=1 SV=1	Function unknown	PREDICTED: uncharacterized protein At5g39570-like [Nicotiana sylvestris]	S	--
Lus10024023.g.BGIv1.0	lncRNA_target	[P]	Inorganic ion transport and metabolism	Molecular Function: N,N-dimethylaniline monooxygenase activity (GO:0004499);; Molecular Function: flavin adenine dinucleotide binding (GO:0050660);; Molecular Function: NADP binding (GO:0050661);; Biological Process: oxidation-reduction process (GO:0055114);;	--	Secondary metabolites biosynthesis, transport and catabolism	Indole-3-pyruvate monooxygenase YUCCA6 GN=T14C9.160 OS=Arabidopsis thaliana (Mouse-ear cress) PE=1 SV=1	Secondary metabolites biosynthesis, transport and catabolism	hypothetical protein POPTR_0007s12580g [Populus trichocarpa]	Q	[Q]
Lus10007757.g.BGIv1.0	lncRNA_target	[F]	Nucleotide transport and metabolism	Molecular Function: adenine phosphoribosyltransferase activity (GO:0003999);; Cellular Component: Golgi apparatus (GO:0005794);; Cellular Component: cytosol (GO:0005829);; Cellular Component: plasma membrane (GO:0005886);; Biological Process: gluconeogenesis (GO:0006094);; Biological Process: glycolytic process (GO:0006096);; Biological Process: adenine salvage (GO:0006168);; Biological Process: …	K00759|1.95807e-111|sly:101260722|adenine phosphoribosyltransferase 1, chloroplastic-like; K00759 adenine phosphoribosyltransferase [EC:2.4.2.7] (A)	Nucleotide transport and metabolism	Adenine phosphoribosyltransferase 1, chloroplastic (Precursor) GN=F17L21.24 OS=Arabidopsis thaliana (Mouse-ear cress) PE=1 SV=2	Nucleotide transport and metabolism	PREDICTED: adenine phosphoribosyltransferase 1, chloroplastic-like [Solanum lycopersicum]	F	[F]
Lus10032270.g.BGIv1.0	lncRNA_target	--	--	Molecular Function: metal ion binding (GO:0046872);;	--	Posttranslational modification, protein turnover, chaperones	E3 ubiquitin-protein ligase At3g02290 OS=Arabidopsis thaliana (Mouse-ear cress) PE=2 SV=1	Posttranslational modification, protein turnover, chaperones	protein binding protein, putative [Ricinus communis]	O	[O]
Lus10002724.g.BGIv1.0	lncRNA_target	--	--	Biological Process: cellular process (GO:0009987);;	K14484|2.04534e-74|pvu:PHAVU_001G156600g|hypothetical protein; K14484 auxin-responsive protein IAA (A)	--	Auxin-induced protein AUX28 GN=AUX28 OS=Glycine max (Soybean) PE=2 SV=1	Transcription	hypothetical protein PHAVU_001G156600g [Phaseolus vulgaris]	K	--
Lus10002723.g.BGIv1.0	lncRNA_target	--	--	Biological Process: transcription, DNA-templated (GO:0006351);; Biological Process: response to auxin (GO:0009733);; Biological Process: regulation of gene expression (GO:0010468);; Cellular Component: intracellular membrane-bounded organelle (GO:0043231);; Biological Process: regulation of primary metabolic process (GO:0080090);; Biological Process: regulation of cellular macromolecule biosynthe…	K14484|1.65182e-81|pop:POPTR_0005s23970g|POPTRDRAFT_831610; auxin-induced protein 22B; K14484 auxin-responsive protein IAA (A)	--	Auxin-induced protein 22D GN=AUX22D OS=Vigna radiata var. radiata (Mung bean) PE=2 SV=1	Transcription	PREDICTED: auxin-induced protein 22B [Nelumbo nucifera]	K	--
Lus10032279.g.BGIv1.0	lncRNA_target	[RTKL]	--	Biological Process: MAPK cascade (GO:0000165);; Molecular Function: nucleotide binding (GO:0000166);; Molecular Function: protein kinase activity (GO:0004672);; Biological Process: protein phosphorylation (GO:0006468);; Biological Process: post-embryonic development (GO:0009791);; Biological Process: single-organism developmental process (GO:0044767);; Biological Process: system development (GO:0…	--	Signal transduction mechanisms	Mitogen-activated protein kinase kinase kinase YODA GN=YDA OS=Arabidopsis thaliana (Mouse-ear cress) PE=1 SV=1	Signal transduction mechanisms	hypothetical protein JCGZ_20574 [Jatropha curcas]	T	[T]
Lus10005779.g.BGIv1.0	lncRNA_target	--	--	Biological Process: pentose-phosphate shunt (GO:0006098);; Cellular Component: chloroplast thylakoid (GO:0009534);;	--	--	--	Function unknown	hypothetical protein POPTR_0005s08630g [Populus trichocarpa]	S	--
Lus10007952.g.BGIv1.0	lncRNA_target	--	--	--	--	--	--	Function unknown	hypothetical protein JCGZ_09308 [Jatropha curcas]	S	--
Lus10002728.g.BGIv1.0	lncRNA_target	[TD]	--	Molecular Function: protein serine/threonine kinase activity (GO:0004674);; Molecular Function: ATP binding (GO:0005524);; Biological Process: phosphorylation (GO:0016310);;	K07178|0|cic:CICLE_v10018838mg|hypothetical protein; K07178 RIO kinase 1 [EC:2.7.11.1] (A)	--	Uncharacterized protein At2g23090 GN=At2g23090 OS=Arabidopsis thaliana (Mouse-ear cress) PE=1 SV=1	Signal transduction mechanisms	hypothetical protein JCGZ_11293 [Jatropha curcas]	T	[TD]
Lus10018174.g.BGIv1.0	lncRNA_target	--	--	--	--	--	--	Replication, recombination and repair	Uncharacterized protein TCM_004305 [Theobroma cacao]	L	--
Lus10004077.g.BGIv1.0	lncRNA_target	--	--	Biological Process: protein folding (GO:0006457);; Biological Process: response to heat (GO:0009408);; Biological Process: response to high light intensity (GO:0009644);; Cellular Component: integral component of membrane (GO:0016021);; Molecular Function: glutamate binding (GO:0016595);; Biological Process: response to hydrogen peroxide (GO:0042542);;	K06890|6.60782e-76|pper:PRUPE_ppa010573mg|hypothetical protein; K06890 (A)	Signal transduction mechanisms	BI1-like protein GN=At4g15470 OS=Arabidopsis thaliana (Mouse-ear cress) PE=2 SV=1	Signal transduction mechanisms	hypothetical protein PRUPE_ppa010573mg [Prunus persica]	T	[T]
Lus10007880.g.BGIv1.0	lncRNA_target	[L]	Replication, recombination and repair	Biological Process: maltose metabolic process (GO:0000023);; Molecular Function: deoxyribodipyrimidine photo-lyase activity (GO:0003904);; Biological Process: DNA repair (GO:0006281);; Biological Process: phosphatidylglycerol biosynthetic process (GO:0006655);; Biological Process: carotenoid biosynthetic process (GO:0016117);; Biological Process: starch biosynthetic process (GO:0019252);; Biologi…	--	--	Blue-light photoreceptor PHR2 GN=PHR2 OS=Arabidopsis thaliana (Mouse-ear cress) PE=2 SV=2	Blue-light photoreceptor	DNA photolyase, putative [Ricinus communis]	1231	[LT]
Lus10024925.g.BGIv1.0	lncRNA_target	--	--	Biological Process: regulation of transcription, DNA-templated (GO:0006355);; Biological Process: chloroplast organization (GO:0009658);; Cellular Component: chloroplast nucleoid (GO:0042644);;	--	--	--	Function unknown	hypothetical protein MIMGU_mgv1a008609mg [Erythranthe guttata]	S	--
Lus10024922.g.BGIv1.0	lncRNA_target	[E]	Amino acid transport and metabolism	Molecular Function: long-chain-alcohol oxidase activity (GO:0046577);; Molecular Function: flavin adenine dinucleotide binding (GO:0050660);; Biological Process: oxidation-reduction process (GO:0055114);;	K17756|0|rcu:RCOM_0258730|electron carrier, putative; K17756 long-chain-alcohol oxidase [EC:1.1.3.20] (A)	--	Long-chain-alcohol oxidase FAO2 GN=FAO2 OS=Lotus japonicus (Lotus corniculatus var. japonicus) PE=2 SV=1	General function prediction only	electron carrier, putative [Ricinus communis]	R	--
Lus10007867.g.BGIv1.0	lncRNA_target	--	--	Molecular Function: ubiquitin-protein transferase activity (GO:0004842);; Cellular Component: nucleus (GO:0005634);; Biological Process: phosphate ion transport (GO:0006817);; Molecular Function: zinc ion binding (GO:0008270);; Biological Process: plant-type hypersensitive response (GO:0009626);; Biological Process: systemic acquired resistance (GO:0009627);; Biological Process: salicylic acid bi…	K16275|1.24552e-69|pop:POPTR_0002s20690g|POPTRDRAFT_644742; SPX domain-containing family protein; K16275 E3 ubiquitin-protein ligase BAH [EC:6.3.2.19] (A)	--	E3 ubiquitin-protein ligase BAH1 GN=F22D16.14 OS=Arabidopsis thaliana (Mouse-ear cress) PE=1 SV=1	Posttranslational modification, protein turnover, chaperones	hypothetical protein JCGZ_13918 [Jatropha curcas]	O	--
Lus10029122.g.BGIv1.0	lncRNA_target	[RTKL]	--	Molecular Function: protein serine/threonine kinase activity (GO:0004674);; Molecular Function: non-membrane spanning protein tyrosine kinase activity (GO:0004715);; Molecular Function: ATP binding (GO:0005524);; Biological Process: protein phosphorylation (GO:0006468);;	--	--	Cysteine-rich receptor-like protein kinase 3 (Precursor) GN=CRK3 OS=Arabidopsis thaliana (Mouse-ear cress) PE=2 SV=1	Signal transduction mechanisms	hypothetical protein JCGZ_17784 [Jatropha curcas]	T	--
Lus10035533.g.BGIv1.0	lncRNA_target	--	--	Molecular Function: calcium ion binding (GO:0005509);; Cellular Component: extracellular region (GO:0005576);; Cellular Component: endoplasmic reticulum (GO:0005783);; Biological Process: pollen wall assembly (GO:0010208);; Cellular Component: membrane (GO:0016020);;	--	--	--	General function prediction only	PREDICTED: uncharacterized protein LOC102610496 [Citrus sinensis]	R	--
Lus10028236.g.BGIv1.0	lncRNA_target	--	--	Biological Process: amino acid transmembrane transport (GO:0003333);; Molecular Function: acidic amino acid transmembrane transporter activity (GO:0015172);; Molecular Function: neutral amino acid transmembrane transporter activity (GO:0015175);; Biological Process: neutral amino acid transport (GO:0015804);; Biological Process: aspartate transport (GO:0015810);; Biological Process: tryptophan tr…	--	Amino acid transport and metabolism	Amino acid permease 6 GN=AAP6 OS=Arabidopsis thaliana (Mouse-ear cress) PE=1 SV=1	General function prediction only	amino acid permease 6 [Populus tremula x Populus alba]	R	[E]
Lus10008835.g.BGIv1.0	lncRNA_target	[O]	Posttranslational modification, protein turnover, chaperones	Molecular Function: ATP binding (GO:0005524);; Cellular Component: plasma membrane (GO:0005886);; Molecular Function: ATPase activity (GO:0016887);;	--	Posttranslational modification, protein turnover, chaperones	Katanin p60 ATPase-containing subunit A1 {ECO:0000255|HAMAP-Rule:MF_03023} GN=At1g80350 OS=Arabidopsis thaliana (Mouse-ear cress) PE=1 SV=1	Posttranslational modification, protein turnover, chaperones	hypothetical protein JCGZ_18153 [Jatropha curcas]	O	[O]
Lus10005803.g.BGIv1.0	lncRNA_target	--	--	Molecular Function: DNA binding (GO:0003677);; Molecular Function: endonuclease activity (GO:0004519);; Biological Process: DNA repair (GO:0006281);; Biological Process: DNA recombination (GO:0006310);; Biological Process: nucleic acid phosphodiester bond hydrolysis (GO:0090305);;	K10882|5.63265e-52|rcu:RCOM_0075770|hypothetical protein; K10882 crossover junction endonuclease EME1 [EC:3.1.22.-] (A)	--	Crossover junction endonuclease EME1B GN=EME1B OS=Arabidopsis thaliana (Mouse-ear cress) PE=1 SV=1	General function prediction only	conserved hypothetical protein [Ricinus communis]	R	--
Lus10035524.g.BGIv1.0	lncRNA_target	--	--	--	--	--	--	conserved hypothetical protein [Ricinus communis]		--	--
Lus10029101.g.BGIv1.0	lncRNA_target	--	--	Molecular Function: sequence-specific DNA binding transcription factor activity (GO:0003700);; Biological Process: regulation of transcription, DNA-templated (GO:0006355);; Molecular Function: sequence-specific DNA binding (GO:0043565);;	--	--	Basic leucine zipper 43 GN=BZIP43 OS=Arabidopsis thaliana (Mouse-ear cress) PE=1 SV=1	Transcription	Basic leucine-zipper 42 [Theobroma cacao]	K	--
Lus10039968.g.BGIv1.0	lncRNA_target	[R]	General function prediction only	Molecular Function: Rab GTPase activator activity (GO:0005097);; Cellular Component: cytosol (GO:0005829);; Biological Process: positive regulation of Rab GTPase activity (GO:0032851);;	--	Signal transduction mechanisms	--	Signal transduction mechanisms	PREDICTED: TBC1 domain family member 15 [Populus euphratica]	T	[T]
Lus10004076.g.BGIv1.0	lncRNA_target	--	--	--	K08099|1.15272e-81|pmum:103334201|chlorophyllase-1; K08099 chlorophyllase [EC:3.1.1.14] (A)	--	Chlorophyllase type 0 (Precursor) GN=CACLH OS=Chenopodium album (Lamb&apos;s-quarters) PE=1 SV=1	Coenzyme transport and metabolism	hypothetical protein JCGZ_21879 [Jatropha curcas]	H	--
Lus10021657.g.BGIv1.0	lncRNA_target	[J]	Translation, ribosomal structure and biogenesis	Molecular Function: aminopeptidase activity (GO:0004177);; Biological Process: proteolysis (GO:0006508);; Molecular Function: metalloexopeptidase activity (GO:0008235);; Biological Process: cellular process (GO:0009987);; Molecular Function: metal ion binding (GO:0046872);;	K01265|0|tcc:TCM_005541|Methionine aminopeptidase 1A isoform 1; K01265 methionyl aminopeptidase [EC:3.4.11.18] (A)	Posttranslational modification, protein turnover, chaperones	Methionine aminopeptidase 1A {ECO:0000255|HAMAP-Rule:MF_03174} GN=MAP1A OS=Arabidopsis thaliana (Mouse-ear cress) PE=1 SV=1	Posttranslational modification, protein turnover, chaperones	Methionine aminopeptidase 1A isoform 1 [Theobroma cacao]	O	[O]
Lus10018176.g.BGIv1.0	lncRNA_target	--	--	Molecular Function: DNA binding (GO:0003677);; Molecular Function: DNA-directed DNA polymerase activity (GO:0003887);; Biological Process: transcription, DNA-templated (GO:0006351);;	K02331|4.02278e-132|rcu:RCOM_0817850|DNA binding protein, putative (EC:2.7.7.7); K02331 DNA polymerase phi [EC:2.7.7.7] (A)	Transcription	--	Transcription	DNA binding protein, putative [Ricinus communis]	K	[K]
Lus10018183.g.BGIv1.0	lncRNA_target	--	--	--	--	Energy production and conversion	CBS domain-containing protein CBSX5 GN=CBSX5 OS=Arabidopsis thaliana (Mouse-ear cress) PE=2 SV=2	Function unknown	conserved hypothetical protein [Ricinus communis]	S	[C]
Lus10028226.g.BGIv1.0	lncRNA_target	[H]	Coenzyme transport and metabolism	Biological Process: protoporphyrinogen IX biosynthetic process (GO:0006782);; Molecular Function: glutamyl-tRNA reductase activity (GO:0008883);; Cellular Component: chloroplast (GO:0009507);; Biological Process: chlorophyll biosynthetic process (GO:0015995);; Molecular Function: NADP binding (GO:0050661);; Biological Process: oxidation-reduction process (GO:0055114);;	K02492|0|rcu:RCOM_1583670|Glutamyl-tRNA reductase 1, chloroplast precursor, putative (EC:1.2.1.70); K02492 glutamyl-tRNA reductase [EC:1.2.1.70] (A)	--	Glutamyl-tRNA reductase 1, chloroplastic (Precursor) GN=HEMA1 OS=Cucumis sativus (Cucumber) PE=2 SV=1	Coenzyme transport and metabolism	Glutamyl-tRNA reductase 1, chloroplast precursor, putative [Ricinus communis]	H	--
Lus10028249.g.BGIv1.0	lncRNA_target	--	--	--	--	RNA processing and modification	--	RNA processing and modification	hypothetical protein JCGZ_01345 [Jatropha curcas]	A	[A]
Lus10024021.g.BGIv1.0	lncRNA_target	--	--	--	--	--	Putative F-box protein At1g47300 GN=At1g47300 OS=Arabidopsis thaliana (Mouse-ear cress) PE=3 SV=2	General function prediction only	PREDICTED: F-box protein At5g49610-like [Populus euphratica]	R	--
Lus10039113.g.BGIv1.0	lncRNA_target	[R]	General function prediction only	Cellular Component: vacuole (GO:0005773);; Cellular Component: plasma membrane (GO:0005886);;	--	General function prediction only	Probable ADP-ribosylation factor GTPase-activating protein AGD13 GN=AGD13 OS=Arabidopsis thaliana (Mouse-ear cress) PE=2 SV=1	General function prediction only	hypothetical protein JCGZ_08952 [Jatropha curcas]	R	[R]
Lus10023509.g.BGIv1.0	lncRNA_target	--	--	Biological Process: rRNA processing (GO:0006364);; Cellular Component: chloroplast thylakoid membrane (GO:0009535);; Biological Process: response to blue light (GO:0009637);; Biological Process: response to high light intensity (GO:0009644);; Biological Process: response to sucrose (GO:0009744);; Biological Process: photosynthesis, light harvesting in photosystem I (GO:0009768);; Cellular Compone…	K08907|2.19802e-132|sbi:SORBI_04g004770|SORBIDRAFT_04g004770, Sb04g004770; hypothetical protein; K08907 light-harvesting complex I chlorophyll a/b binding protein 1 (A)	--	Chlorophyll a-b binding protein 1B-21, chloroplastic (Precursor) OS=Hordeum vulgare (Barley) PE=1 SV=1	General function prediction only	hypothetical protein SORBIDRAFT_04g004770 [Sorghum bicolor]	R	--
Lus10035543.g.BGIv1.0	lncRNA_target	[K]	Transcription	Biological Process: phosphatidylglycerol biosynthetic process (GO:0006655);; Cellular Component: plastid chromosome (GO:0009508);; Biological Process: chloroplast relocation (GO:0009902);; Biological Process: thylakoid membrane organization (GO:0010027);; Biological Process: isopentenyl diphosphate biosynthetic process, methylerythritol 4-phosphate pathway (GO:0019288);; Biological Process: ncRNA…	--	--	--	Function unknown	Plastid transcriptionally active isoform 1 [Theobroma cacao]	S	--
Lus10024614.g.BGIv1.0	lncRNA_target	[E]	Amino acid transport and metabolism	Molecular Function: transporter activity (GO:0005215);; Biological Process: oligopeptide transport (GO:0006857);; Cellular Component: integral component of membrane (GO:0016021);;	K14638|0|pop:POPTR_0003s11080g|POPTRDRAFT_554200; nitrate transporter family protein; K14638 solute carrier family 15 (peptide/histidine transporter), member 3/4 (A)	Amino acid transport and metabolism	Protein NRT1/ PTR FAMILY 6.3 OS=Arabidopsis thaliana (Mouse-ear cress) PE=1 SV=1	Inorganic ion transport and metabolism	nitrate transporter family protein [Populus trichocarpa]	P	[E]
Lus10039095.g.BGIv1.0	lncRNA_target	--	--	Biological Process: carbohydrate metabolic process (GO:0005975);; Molecular Function: glucan endo-1,3-beta-D-glucosidase activity (GO:0042973);;	--	--	Glucan endo-1,3-beta-glucosidase 5 (Precursor) GN=At4g31140 OS=Arabidopsis thaliana (Mouse-ear cress) PE=1 SV=1	General function prediction only	glycosyl hydrolase family 17 family protein [Populus trichocarpa]	R	--
Lus10007941.g.BGIv1.0	lncRNA_target	--	--	Molecular Function: nucleic acid binding (GO:0003676);; Cellular Component: nucleus (GO:0005634);; Molecular Function: metal ion binding (GO:0046872);;	--	General function prediction only	Zinc finger CCCH domain-containing protein 32 GN=At2g47850 OS=Arabidopsis thaliana (Mouse-ear cress) PE=2 SV=2	General function prediction only	Zinc finger C-x8-C-x5-C-x3-H type family protein [Theobroma cacao]	R	[R]
Lus10029099.g.BGIv1.0	lncRNA_target	[KR]	--	Molecular Function: N-acetyltransferase activity (GO:0008080);;	--	--	Uncharacterized N-acetyltransferase ycf52 GN=ycf52 OS=Porphyra purpurea (Red seaweed) PE=3 SV=1	General function prediction only	Acyl-CoA N-acyltransferases superfamily protein [Theobroma cacao]	R	--
Lus10024957.g.BGIv1.0	lncRNA_target	--	--	--	--	--	--	Function unknown	Uncharacterized protein TCM_003906 [Theobroma cacao]	S	--
Lus10023499.g.BGIv1.0	lncRNA_target	[R]	General function prediction only	Molecular Function: oxidoreductase activity, acting on paired donors, with incorporation or reduction of molecular oxygen, 2-oxoglutarate as one donor, and incorporation of one atom each of oxygen into both donors (GO:0016706);; Biological Process: glucosinolate biosynthetic process (GO:0019761);;	--	--	1-aminocyclopropane-1-carboxylate oxidase homolog 1 GN=At1g06620 OS=Arabidopsis thaliana (Mouse-ear cress) PE=2 SV=1	Secondary metabolites biosynthesis, transport and catabolism	hypothetical protein POPTR_0008s16530g [Populus trichocarpa]	Q	[QR]
Lus10028242.g.BGIv1.0	lncRNA_target	[G]	Carbohydrate transport and metabolism	Biological Process: carbohydrate metabolic process (GO:0005975);; Molecular Function: endo-1,4-beta-xylanase activity (GO:0031176);;	--	--	Putative Pol polyprotein from transposon element Bs1 OS=Zea mays (Maize) PE=3 SV=1	Carbohydrate transport and metabolism	hypothetical protein JCGZ_15967 [Jatropha curcas]	G	--
Lus10012155.g.BGIv1.0	lncRNA_target	[J]	Translation, ribosomal structure and biogenesis	--	K02948|3.6883e-64|cit:102621035|hypothetical protein; K02948 small subunit ribosomal protein S11 (A)	--	30S ribosomal protein S11, chloroplastic {ECO:0000255|HAMAP-Rule:MF_01310} OS=Emiliania huxleyi (Pontosphaera huxleyi) PE=3 SV=1	Translation, ribosomal structure and biogenesis	hypothetical protein CICLE_v10016360mg [Citrus clementina]	J	--
Lus10040061.g.BGIv1.0	lncRNA_target	--	--	--	K18270|0|rcu:RCOM_1303140|hypothetical protein; K18270 Rab3 GTPase-activating protein catalytic subunit (A)	Function unknown	--	Function unknown	conserved hypothetical protein [Ricinus communis]	S	[S]
Lus10016241.g.BGIv1.0	lncRNA_target	[J]	Translation, ribosomal structure and biogenesis	Molecular Function: structural constituent of ribosome (GO:0003735);; Cellular Component: nucleolus (GO:0005730);; Cellular Component: mitochondrion (GO:0005739);; Biological Process: translation (GO:0006412);; Cellular Component: chloroplast (GO:0009507);; Cellular Component: cytosolic large ribosomal subunit (GO:0022625);;	K02889|5.96492e-106|cit:102615982|60S ribosomal protein L21-2-like; K02889 large subunit ribosomal protein L21e (A)	Translation, ribosomal structure and biogenesis	60S ribosomal protein L21-1 GN=RPL21C OS=Arabidopsis thaliana (Mouse-ear cress) PE=2 SV=2	Translation, ribosomal structure and biogenesis	PREDICTED: 60S ribosomal protein L21-1-like [Elaeis guineensis]	J	[J]
Lus10007732.g.BGIv1.0	lncRNA_target	--	--	Molecular Function: hydrolase activity (GO:0016787);;	K16296|6.46983e-176|rcu:RCOM_1586890|serine carboxypeptidase, putative (EC:3.4.16.5); K16296 serine carboxypeptidase-like clade I [EC:3.4.16.-] (A)	--	Serine carboxypeptidase-like 18 (Precursor) GN=SCPL18 OS=Arabidopsis thaliana (Mouse-ear cress) PE=2 SV=2	Posttranslational modification, protein turnover, chaperones	serine carboxypeptidase, putative [Ricinus communis]	O	[OE]
Lus10005787.g.BGIv1.0	lncRNA_target	--	--	Molecular Function: S-adenosyl-L-methionine transmembrane transporter activity (GO:0000095);; Cellular Component: mitochondrial inner membrane (GO:0005743);; Biological Process: rRNA processing (GO:0006364);; Biological Process: mitochondrial transport (GO:0006839);; Biological Process: chloroplast relocation (GO:0009902);; Cellular Component: chloroplast envelope (GO:0009941);; Biological Proces…	K15111|4.46205e-175|tcc:TCM_001276|S-adenosylmethionine carrier 1; K15111 solute carrier family 25 (mitochondrial S-adenosylmethionine transporter), member 26 (A)	Energy production and conversion	S-adenosylmethionine carrier 1, chloroplastic/mitochondrial (Precursor) GN=F23K16.90 OS=Arabidopsis thaliana (Mouse-ear cress) PE=1 SV=1	Energy production and conversion	S-adenosylmethionine carrier 1 [Theobroma cacao]	C	[C]
Lus10007898.g.BGIv1.0	lncRNA_target	--	--	--	--	--	Protein BREVIS RADIX GN=BRX OS=Arabidopsis thaliana (Mouse-ear cress) PE=1 SV=2	Function unknown	brevis radix-like protein [Medicago truncatula]	S	--
Lus10025031.g.BGIv1.0	lncRNA_target	[A]	RNA processing and modification	--	--	RNA processing and modification	Probable E3 ubiquitin ligase SUD1 GN=F28A23.140 OS=Arabidopsis thaliana (Mouse-ear cress) PE=1 SV=1	RNA processing and modification	hypothetical protein POPTR_0014s11700g [Populus trichocarpa]	A	[A]
Lus10029121.g.BGIv1.0	lncRNA_target	[M]	Cell wall/membrane/envelope biogenesis	Molecular Function: polygalacturonase activity (GO:0004650);; Cellular Component: extracellular region (GO:0005576);; Biological Process: carbohydrate metabolic process (GO:0005975);; Molecular Function: galacturan 1,4-alpha-galacturonidase activity (GO:0047911);;	--	--	Polygalacturonase At1g48100 (Precursor) GN=At1g48100 OS=Arabidopsis thaliana (Mouse-ear cress) PE=2 SV=1	General function prediction only	PREDICTED: polygalacturonase At1g48100-like [Citrus sinensis]	R	--
Lus10028234.g.BGIv1.0	lncRNA_target	[RTKL]	--	Biological Process: activation of MAPKK activity (GO:0000186);; Biological Process: response to molecule of bacterial origin (GO:0002237);; Molecular Function: MAP kinase kinase kinase activity (GO:0004709);; Molecular Function: ATP binding (GO:0005524);; Biological Process: protein targeting to membrane (GO:0006612);; Biological Process: positive regulation of flavonoid biosynthetic process (GO:…	--	--	Receptor-like protein kinase HSL1 (Precursor) GN=HSL1 OS=Arabidopsis thaliana (Mouse-ear cress) PE=2 SV=1	Signal transduction mechanisms	receptor protein kinase, putative [Ricinus communis]	T	--
Lus10012160.g.BGIv1.0	lncRNA_target	--	--	Cellular Component: membrane (GO:0016020);; Molecular Function: oxidoreductase activity (GO:0016491);;	--	--	Ferric reduction oxidase 7, chloroplastic (Precursor) GN=FRO7 OS=Arabidopsis thaliana (Mouse-ear cress) PE=2 SV=1	reductase	ferric reductase oxidase [Manihot esculenta]	278	[PQ]
Lus10016236.g.BGIv1.0	lncRNA_target	[Z]	Cytoskeleton	Molecular Function: microtubule motor activity (GO:0003777);; Molecular Function: ATP binding (GO:0005524);; Cellular Component: kinesin complex (GO:0005871);; Cellular Component: microtubule (GO:0005874);; Biological Process: microtubule-based movement (GO:0007018);; Molecular Function: microtubule binding (GO:0008017);;	K11498|0|rcu:RCOM_0279080|kinesin heavy chain, putative; K11498 centromeric protein E (A)	Cytoskeleton	Kinesin-like protein NACK2 GN=NACK2 OS=Nicotiana tabacum (Common tobacco) PE=1 SV=1	Cytoskeleton	hypothetical protein JCGZ_12760 [Jatropha curcas]	Z	[Z]
Lus10007881.g.BGIv1.0	lncRNA_target	--	--	Biological Process: cellular process (GO:0009987);; Cellular Component: macromolecular complex (GO:0032991);; Cellular Component: intracellular part (GO:0044424);; Biological Process: cellular component organization or biogenesis (GO:0071840);;	K14567|0|vvi:100267476|U3 small nucleolar RNA-associated protein 14 homolog A; K14567 U3 small nucleolar RNA-associated protein 14 (A)	Function unknown	--	Function unknown	PREDICTED: U3 small nucleolar RNA-associated protein 14 homolog A [Vitis vinifera]	S	[S]
Lus10007749.g.BGIv1.0	lncRNA_target	--	--	--	--	--	F-box protein At3g12350 GN=At3g12350 OS=Arabidopsis thaliana (Mouse-ear cress) PE=2 SV=1	General function prediction only	hypothetical protein JCGZ_16018 [Jatropha curcas]	R	--
Lus10007744.g.BGIv1.0	lncRNA_target	--	--	--	--	--	--	hypothetical protein POPTR_0014s01620g [Populus trichocarpa]		--	--
Lus10032263.g.BGIv1.0	lncRNA_target	--	--	--	--	--	14 kDa proline-rich protein DC2.15 (Precursor) OS=Daucus carota (Wild carrot) PE=2 SV=1	General function prediction only	PREDICTED: 14 kDa proline-rich protein DC2.15-like [Sesamum indicum]	R	--
Lus10007884.g.BGIv1.0	lncRNA_target	[J]	Translation, ribosomal structure and biogenesis	Molecular Function: translation elongation factor activity (GO:0003746);; Biological Process: translational elongation (GO:0006414);; Cellular Component: chloroplast (GO:0009507);;	--	--	--	Function unknown	Elongation factor P (EF-P) family protein [Theobroma cacao]	S	--
Lus10008836.g.BGIv1.0	lncRNA_target	[S]	Function unknown	Biological Process: transmembrane transport (GO:0055085);;	--	--	Metal-nicotianamine transporter YSL3 GN=YSL3 OS=Arabidopsis thaliana (Mouse-ear cress) PE=2 SV=1	Inorganic ion transport and metabolism	YELLOW STRIPE like 3 isoform 2 [Theobroma cacao]	P	--
Lus10007748.g.BGIv1.0	lncRNA_target	--	--	Molecular Function: sequence-specific DNA binding transcription factor activity (GO:0003700);; Cellular Component: plasma membrane (GO:0005886);; Biological Process: regulation of transcription, DNA-templated (GO:0006355);; Biological Process: membrane fusion (GO:0006944);; Molecular Function: zinc ion binding (GO:0008270);; Molecular Function: actin filament binding (GO:0051015);; Biological Pro…	K09377|5.65525e-117|pop:POPTR_0002s11880g|POPTRDRAFT_816446; hypothetical protein; K09377 cysteine and glycine-rich protein (A)	--	LIM domain-containing protein WLIM1 {ECO:0000305} OS=Arabidopsis thaliana (Mouse-ear cress) PE=1 SV=1	Pollen-specific protein	hypothetical protein JCGZ_16019 [Jatropha curcas]	871	[TZ]
Lus10028227.g.BGIv1.0	lncRNA_target	[C]	Energy production and conversion	Molecular Function: phosphoenolpyruvate carboxykinase activity (GO:0004611);; Biological Process: metabolic process (GO:0008152);; Molecular Function: purine nucleotide binding (GO:0017076);;	K01610|0|ppp:PHYPADRAFT_111128|hypothetical protein; K01610 phosphoenolpyruvate carboxykinase (ATP) [EC:4.1.1.49] (A)	--	Phosphoenolpyruvate carboxykinase [ATP] GN=PCK OS=Cucumis sativus (Cucumber) PE=2 SV=1	Energy production and conversion	PREDICTED: phosphoenolpyruvate carboxykinase [ATP]-like isoform X2 [Nicotiana tomentosiformis]	C	--
Lus10004085.g.BGIv1.0	lncRNA_target	--	--	--	K12862|1.18952e-44|rcu:RCOM_1612760|F-box and wd40 domain protein, putative (EC:2.7.11.7); K12862 pleiotropic regulator 1 (A)	General function prediction only	Zinc finger CCCH domain-containing protein 17 OS=Oryza sativa subsp. japonica (Rice) PE=2 SV=2	General function prediction only	hypothetical protein JCGZ_19808 [Jatropha curcas]	R	[R]
Lus10023504.g.BGIv1.0	lncRNA_target	--	--	--	K04650|0|pop:POPTR_0010s22670g|POPTRDRAFT_567580; hypothetical protein; K04650 nuclear receptor co-repressor 1 (A)	Transcription	--	Transcription	hypothetical protein JCGZ_23950 [Jatropha curcas]	K	[K]
Lus10012186.g.BGIv1.0	lncRNA_target	[J]	Translation, ribosomal structure and biogenesis	Molecular Function: translation initiation factor activity (GO:0003743);; Cellular Component: plasma membrane (GO:0005886);; Biological Process: translational initiation (GO:0006413);;	K03238|1.31857e-131|vvi:100263785|eukaryotic translation initiation factor 2 subunit beta; K03238 translation initiation factor 2 subunit 2 (A)	Translation, ribosomal structure and biogenesis	Eukaryotic translation initiation factor 2 subunit beta OS=Malus domestica (Apple) PE=2 SV=2	Translation, ribosomal structure and biogenesis	PREDICTED: eukaryotic translation initiation factor 2 subunit beta [Vitis vinifera]	J	[J]
Lus10007864.g.BGIv1.0	lncRNA_target	--	--	--	--	--	--	General function prediction only	hypothetical protein POPTR_0014s10420g [Populus trichocarpa]	R	--
Lus10029086.g.BGIv1.0	lncRNA_target	[R]	General function prediction only	Molecular Function: hydroxyacylglutathione hydrolase activity (GO:0004416);; Cellular Component: cytosol (GO:0005829);; Biological Process: protein targeting to vacuole (GO:0006623);; Biological Process: glutathione biosynthetic process (GO:0006750);; Molecular Function: zinc ion binding (GO:0008270);; Biological Process: methylglyoxal catabolic process to D-lactate (GO:0019243);; Biological Proc…	K01069|6.06705e-167|pop:POPTR_0019s09090g|Hydroxyacylglutathione hydrolase cytoplasmic family protein; K01069 hydroxyacylglutathione hydrolase [EC:3.1.2.6] (A)	General function prediction only	Hydroxyacylglutathione hydrolase cytoplasmic GN=T7M13.7 OS=Arabidopsis thaliana (Mouse-ear cress) PE=1 SV=2	General function prediction only	PREDICTED: hydroxyacylglutathione hydrolase cytoplasmic [Populus euphratica]	R	[R]
Lus10024011.g.BGIv1.0	lncRNA_target	[U]	Intracellular trafficking, secretion, and vesicular transport	Biological Process: intracellular protein transport (GO:0006886);; Molecular Function: protein transporter activity (GO:0008565);; Biological Process: vesicle-mediated transport (GO:0016192);; Cellular Component: AP-3 adaptor complex (GO:0030123);; Cellular Component: clathrin vesicle coat (GO:0030125);;	K12399|2.19062e-74|rcu:RCOM_0536690|AP-3 complex subunit sigma-1, putative; K12399 AP-3 complex subunit sigma (A)	Intracellular trafficking, secretion, and vesicular transport	AP-3 complex subunit sigma GN=At3g50860 OS=Arabidopsis thaliana (Mouse-ear cress) PE=2 SV=1	Intracellular trafficking, secretion, and vesicular transport	AP-3 complex subunit sigma-1, putative [Ricinus communis]	U	[U]
Lus10016230.g.BGIv1.0	lncRNA_target	--	--	--	--	Function unknown	--	Function unknown	PREDICTED: N(6)-adenine-specific DNA methyltransferase 2-like [Fragaria vesca subsp. vesca]	S	[S]
Lus10021665.g.BGIv1.0	lncRNA_target	[C]	Energy production and conversion	Cellular Component: chloroplast thylakoid membrane (GO:0009535);; Cellular Component: chloroplast envelope (GO:0009941);; Biological Process: chlorophyll biosynthetic process (GO:0015995);; Molecular Function: oxidoreductase activity, acting on the CH-CH group of donors, NAD or NADP as acceptor (GO:0016628);; Biological Process: cysteine biosynthetic process (GO:0019344);; Biological Process: pho…	K10960|0|rcu:RCOM_1471870|geranylgeranyl hydrogenase, putative; K10960 geranylgeranyl reductase [EC:1.3.1.83] (A)	--	Geranylgeranyl diphosphate reductase, chloroplastic (Precursor) GN=CHLP OS=Arabidopsis thaliana (Mouse-ear cress) PE=1 SV=1	Coenzyme transport and metabolism	hypothetical protein JCGZ_11635 [Jatropha curcas]	H	--
Lus10023498.g.BGIv1.0	lncRNA_target	--	--	--	--	Function unknown	--	Function unknown	conserved hypothetical protein [Ricinus communis]	S	[S]
Lus10025025.g.BGIv1.0	lncRNA_target	--	--	--	--	--	Calvin cycle protein CP12-1, chloroplastic (Precursor) GN=CP12-1 OS=Arabidopsis thaliana (Mouse-ear cress) PE=1 SV=1	General function prediction only	hypothetical protein PRUPE_ppa013259mg [Prunus persica]	R	--
Lus10029109.g.BGIv1.0	lncRNA_target	--	--	--	--	--	WPP domain-interacting tail-anchored protein 2 GN=WIT2 OS=Arabidopsis thaliana (Mouse-ear cress) PE=1 SV=1	Function unknown	hypothetical protein JCGZ_11800 [Jatropha curcas]	S	--
Lus10032249.g.BGIv1.0	lncRNA_target	[F]	Nucleotide transport and metabolism	Molecular Function: adenine phosphoribosyltransferase activity (GO:0003999);; Cellular Component: cytoplasm (GO:0005737);; Biological Process: adenine salvage (GO:0006168);; Biological Process: nucleoside metabolic process (GO:0009116);;	K00759|7.65244e-113|pop:POPTR_0001s00360g|MtN30 family protein; K00759 adenine phosphoribosyltransferase [EC:2.4.2.7] (A)	Nucleotide transport and metabolism	Adenine phosphoribosyltransferase 4 GN=APT4 OS=Arabidopsis thaliana (Mouse-ear cress) PE=1 SV=1	Nucleotide transport and metabolism	hypothetical protein JCGZ_20795 [Jatropha curcas]	F	[F]
Lus10023507.g.BGIv1.0	lncRNA_target	--	--	--	--	Posttranslational modification, protein turnover, chaperones	E3 ubiquitin-protein ligase MBR1 GN=MBR1 OS=Arabidopsis thaliana (Mouse-ear cress) PE=1 SV=1	Posttranslational modification, protein turnover, chaperones	PREDICTED: uncharacterized RING finger protein C4G3.12c [Populus euphratica]	O	[O]
Lus10012188.g.BGIv1.0	lncRNA_target	--	--	Cellular Component: nucleus (GO:0005634);; Biological Process: regulation of transcription, DNA-templated (GO:0006355);; Cellular Component: chloroplast (GO:0009507);; Biological Process: vegetative to reproductive phase transition of meristem (GO:0010228);; Biological Process: regulation of timing of transition from vegetative to reproductive phase (GO:0048510);; Biological Process: regulation o…	K11341|2.86682e-144|cam:101490198|protein AF-9 homolog; K11341 YEATS domain-containing protein 4 (A)	Transcription	Transcription initiation factor TFIID subunit 14b GN=K2N11.8 OS=Arabidopsis thaliana (Mouse-ear cress) PE=1 SV=1	Transcription	hypothetical protein JCGZ_19627 [Jatropha curcas]	K	[K]
Lus10029076.g.BGIv1.0	lncRNA_target	--	--	--	--	--	--	Function unknown	conserved hypothetical protein [Ricinus communis]	S	--
Lus10025033.g.BGIv1.0	lncRNA_target	[T]	Signal transduction mechanisms	Biological Process: response to stimulus (GO:0050896);;	--	--	Universal stress protein A-like protein GN=At3g01520 OS=Arabidopsis thaliana (Mouse-ear cress) PE=1 SV=2	Function unknown	hypothetical protein JCGZ_14017 [Jatropha curcas]	S	--
Lus10007764.g.BGIv1.0	lncRNA_target	--	--	--	--	Lipid transport and metabolism	Acyl-CoA-binding domain-containing protein 3 (Precursor) GN=ACBP3 OS=Arabidopsis thaliana (Mouse-ear cress) PE=1 SV=1	Lipid transport and metabolism	acyl-CoA binding protein 3B [Vernicia fordii]	I	[I]
Lus10032269.g.BGIv1.0	lncRNA_target	--	--	--	K15448|8.48039e-70|rcu:RCOM_0489740|Protein trm112, putative; K15448 multifunctional methyltransferase subunit TRM112 (A)	Function unknown	Multifunctional methyltransferase subunit TRM112-like protein At1g78190 GN=At1g78190 OS=Arabidopsis thaliana (Mouse-ear cress) PE=2 SV=1	Function unknown	Protein trm112, putative [Ricinus communis]	S	[S]
Lus10007753.g.BGIv1.0	lncRNA_target	--	--	Molecular Function: organic cyclic compound binding (GO:0097159);; Molecular Function: heterocyclic compound binding (GO:1901363);;	K18667|0|rcu:RCOM_1587590|protein with unknown function; K18667 activating signal cointegrator complex subunit 2 (A)	Transcription	--	Transcription	hypothetical protein JCGZ_16037 [Jatropha curcas]	K	[K]
Lus10018172.g.BGIv1.0	lncRNA_target	[R]	General function prediction only	--	--	Coenzyme transport and metabolism	--	Coenzyme transport and metabolism	hypothetical protein JCGZ_06090 [Jatropha curcas]	H	[H]
Lus10021651.g.BGIv1.0	lncRNA_target	--	--	--	--	General function prediction only	--	Function unknown	hypothetical protein RCOM_1470550 [Ricinus communis]	S	[R]
Lus10003495.g.BGIv1.0	lncRNA_target	[CR]	--	Molecular Function: nucleotide binding (GO:0000166);; Molecular Function: NADPH:quinone reductase activity (GO:0003960);; Molecular Function: zinc ion binding (GO:0008270);; Biological Process: oxidation-reduction process (GO:0055114);;	--	--	2-methylene-furan-3-one reductase GN=EO OS=Fragaria ananassa (Strawberry) PE=1 SV=1	Secondary metabolites biosynthesis, transport and catabolism	zinc binding dehydrogenase, putative [Ricinus communis]	Q	[CR]
Lus10007882.g.BGIv1.0	lncRNA_target	--	--	--	K10798|0|pop:POPTR_0014s12290g|Poly [ADP-ribose] polymerase family protein; K10798 poly [ADP-ribose] polymerase [EC:2.4.2.30] (A)	--	Poly [ADP-ribose] polymerase 2-A OS=Oryza sativa subsp. japonica (Rice) PE=3 SV=2	Replication, recombination and repair	Poly [ADP-ribose] polymerase family protein [Populus trichocarpa]	L	[KLO]
Lus10039094.g.BGIv1.0	lncRNA_target	--	--	Molecular Function: iron ion binding (GO:0005506);; Molecular Function: linoleate 13S-lipoxygenase activity (GO:0016165);; Biological Process: oxylipin biosynthetic process (GO:0031408);; Biological Process: oxidation-reduction process (GO:0055114);;	K00454|0|cit:102614914|linoleate 13S-lipoxygenase 2-1, chloroplastic-like; K00454 lipoxygenase [EC:1.13.11.12] (A)	--	Linoleate 13S-lipoxygenase 2-1, chloroplastic (Precursor) GN=LOX2.1 OS=Solanum tuberosum (Potato) PE=1 SV=1	Amino acid transport and metabolism	PREDICTED: linoleate 13S-lipoxygenase 2-1, chloroplastic-like [Citrus sinensis]	E	--
Lus10021663.g.BGIv1.0	lncRNA_target	--	--	Cellular Component: chloroplast (GO:0009507);; Biological Process: photosynthesis, light harvesting (GO:0009765);; Cellular Component: membrane (GO:0016020);; Molecular Function: metal ion binding (GO:0046872);;	K08910|6.94502e-152|rcu:RCOM_1471590|chlorophyll A/B binding protein, putative; K08910 light-harvesting complex I chlorophyll a/b binding protein 4 (A)	--	Chlorophyll a-b binding protein 4, chloroplastic (Precursor) GN=F1P2.20 OS=Arabidopsis thaliana (Mouse-ear cress) PE=1 SV=1	General function prediction only	PREDICTED: chlorophyll a-b binding protein 4, chloroplastic [Tarenaya hassleriana]	R	--
Lus10016221.g.BGIv1.0	lncRNA_target	[H]	Coenzyme transport and metabolism	Molecular Function: dimethylallyltranstransferase activity (GO:0004161);; Cellular Component: chloroplast envelope (GO:0009941);; Biological Process: plastoquinone biosynthetic process (GO:0010236);; Molecular Function: homogentisate farnesyltransferase activity (GO:0010355);; Molecular Function: homogentisate geranylgeranyltransferase activity (GO:0010356);; Molecular Function: homogentisate sol…	K12501|0|pop:POPTR_0006s21200g|POPTRDRAFT_819322; hypothetical protein; K12501 homogentisate solanesyltransferase [EC:2.5.1.117] (A)	--	Homogentisate solanesyltransferase, chloroplastic (Precursor) GN=MEC18 OS=Arabidopsis thaliana (Mouse-ear cress) PE=1 SV=1	Function unknown	hypothetical protein JCGZ_03051 [Jatropha curcas]	S	--
Lus10024942.g.BGIv1.0	lncRNA_target	[J]	Translation, ribosomal structure and biogenesis	Biological Process: RNA methylation (GO:0001510);; Molecular Function: structural constituent of ribosome (GO:0003735);; Cellular Component: nucleolus (GO:0005730);; Cellular Component: mitochondrion (GO:0005739);; Biological Process: translation (GO:0006412);; Cellular Component: chloroplast (GO:0009507);; Biological Process: embryo development ending in seed dormancy (GO:0009793);; Cellular Com…	K02894|4.67156e-71|sot:102577734|ribosomal protein L17-like protein; K02894 large subunit ribosomal protein L23e (A)	Translation, ribosomal structure and biogenesis	60S ribosomal protein L23 GN=RPL23 OS=Nicotiana tabacum (Common tobacco) PE=2 SV=1	Translation, ribosomal structure and biogenesis	hypothetical protein CISIN_1g032476mg [Citrus sinensis]	J	[J]
Lus10012175.g.BGIv1.0	lncRNA_target	--	--	--	--	--	--	Function unknown	hypothetical protein L484_016428 [Morus notabilis]	S	--
Lus10035542.g.BGIv1.0	lncRNA_target	--	--	--	--	--	L-type lectin-domain containing receptor kinase VIII.2 (Precursor) GN=LECRK82 OS=Arabidopsis thaliana (Mouse-ear cress) PE=2 SV=1	General function prediction only	alpha-amylase inhibitor alpha subunit family protein [Populus trichocarpa]	R	--
Lus10012154.g.BGIv1.0	lncRNA_target	--	--	--	--	--	--	hypothetical protein JCGZ_08738 [Jatropha curcas]		--	--
Lus10007899.g.BGIv1.0	lncRNA_target	[G]	Carbohydrate transport and metabolism	Molecular Function: beta-N-acetylhexosaminidase activity (GO:0004563);; Cellular Component: plasma membrane (GO:0005886);; Biological Process: carbohydrate metabolic process (GO:0005975);; Molecular Function: UDP-glucosyltransferase activity (GO:0035251);; Molecular Function: cation binding (GO:0043169);;	K12373|0|rcu:RCOM_0507720|beta-hexosaminidase, putative (EC:3.2.1.52); K12373 hexosaminidase [EC:3.2.1.52] (A)	Carbohydrate transport and metabolism	Beta-hexosaminidase 2 (Precursor) GN=F3F20.4 OS=Arabidopsis thaliana (Mouse-ear cress) PE=1 SV=1	Carbohydrate transport and metabolism	hypothetical protein JCGZ_05249 [Jatropha curcas]	G	[G]
Lus10039967.g.BGIv1.0	lncRNA_target	--	--	--	--	--	Protein EXECUTER 1, chloroplastic (Precursor) GN=EX1 OS=Arabidopsis thaliana (Mouse-ear cress) PE=1 SV=1	Function unknown	EXECUTER1 protein, chloroplast precursor, putative [Ricinus communis]	S	--
Lus10012194.g.BGIv1.0	lncRNA_target	--	--	Cellular Component: mitochondrion (GO:0005739);; Cellular Component: peroxisome (GO:0005777);; Cellular Component: plastid (GO:0009536);; Biological Process: response to bacterium (GO:0009617);; Biological Process: photorespiration (GO:0009853);; Biological Process: response to ozone (GO:0010193);; Cellular Component: membrane (GO:0016020);;	--	--	--	Function unknown	PREDICTED: uncharacterized protein LOC101510229 isoform X1 [Cicer arietinum]	S	--
Lus10007895.g.BGIv1.0	lncRNA_target	[R]	General function prediction only	Molecular Function: organic cyclic compound binding (GO:0097159);; Molecular Function: heterocyclic compound binding (GO:1901363);;	K12831|3.3256e-36|pper:PRUPE_ppa011785mg|hypothetical protein; K12831 splicing factor 3B subunit 4 (A)	RNA processing and modification	--	RNA processing and modification	hypothetical protein PRUPE_ppa011785mg [Prunus persica]	A	[A]
Lus10024927.g.BGIv1.0	lncRNA_target	--	--	Molecular Function: phosphatidylcholine-sterol O-acyltransferase activity (GO:0004607);; Biological Process: leaf senescence (GO:0010150);; Biological Process: sterol catabolic process (GO:0016127);; Biological Process: sterol esterification (GO:0034434);; Cellular Component: intracellular membrane-bounded organelle (GO:0043231);; Molecular Function: phospholipid:diacylglycerol acyltransferase ac…	--	Lipid transport and metabolism	Phospholipid--sterol O-acyltransferase GN=F21M11.5 OS=Arabidopsis thaliana (Mouse-ear cress) PE=2 SV=2	Lipid transport and metabolism	PREDICTED: phospholipid--sterol O-acyltransferase isoform X1 [Populus euphratica]	I	[I]
Lus10028232.g.BGIv1.0	lncRNA_target	--	--	Molecular Function: protein serine/threonine kinase activity (GO:0004674);; Molecular Function: transmembrane receptor protein tyrosine kinase activity (GO:0004714);; Molecular Function: ATP binding (GO:0005524);; Biological Process: protein phosphorylation (GO:0006468);; Cellular Component: integral component of membrane (GO:0016021);; Molecular Function: 2-alkenal reductase [NAD(P)] activity (G…	--	--	Receptor-like protein kinase HAIKU2 (Precursor) GN=IKU2 OS=Arabidopsis thaliana (Mouse-ear cress) PE=1 SV=1	Signal transduction mechanisms	Receptor protein kinase CLAVATA1 precursor, putative [Ricinus communis]	T	--
Lus10018180.g.BGIv1.0	lncRNA_target	--	--	--	K11267|0|tcc:TCM_035110|Androgen induced inhibitor of proliferation (As3) / pds5, putative isoform 1; K11267 sister chromatid cohesion protein PDS5 (A)	Cell cycle control, cell division, chromosome partitioning	--	Cell cycle control, cell division, chromosome partitioning	PREDICTED: sister chromatid cohesion protein PDS5 homolog A isoform X6 [Populus euphratica]	D	[D]
Lus10007975.g.BGIv1.0	lncRNA_target	--	--	--	--	--	Uncharacterized protein At1g04910 GN=At1g04910 OS=Arabidopsis thaliana (Mouse-ear cress) PE=2 SV=1	Function unknown	conserved hypothetical protein [Ricinus communis]	S	--
Lus10032604.g.BGIv1.0	lncRNA_target	--	--	--	--	--	--	Function unknown	PREDICTED: stress response protein NST1 [Populus euphratica]	S	--
Lus10035550.g.BGIv1.0	lncRNA_target	--	--	Molecular Function: protein kinase activity (GO:0004672);; Molecular Function: ATP binding (GO:0005524);; Cellular Component: plasma membrane (GO:0005886);; Biological Process: protein phosphorylation (GO:0006468);;	--	--	Probable serine/threonine-protein kinase At5g41260 GN=At5g41260 OS=Arabidopsis thaliana (Mouse-ear cress) PE=1 SV=1	Signal transduction mechanisms	kinase family protein [Populus trichocarpa]	T	--
Lus10012168.g.BGIv1.0	lncRNA_target	--	--	--	K14311|0|vvi:100264071|uncharacterized LOC100264071; K14311 nuclear pore complex protein Nup188 (A)	--	--	Function unknown	PREDICTED: uncharacterized protein LOC105141252 isoform X1 [Populus euphratica]	S	--
Lus10012191.g.BGIv1.0	lncRNA_target	[G]	Carbohydrate transport and metabolism	Biological Process: photoreactive repair (GO:0000719);; Molecular Function: phosphoacetylglucosamine mutase activity (GO:0004610);; Cellular Component: mitochondrion (GO:0005739);; Cellular Component: cytosol (GO:0005829);; Biological Process: carbohydrate metabolic process (GO:0005975);; Biological Process: response to UV (GO:0009411);; Cellular Component: plasmodesma (GO:0009506);;	K01836|0|pop:POPTR_0001s02980g|phosphoacetylglucosamine mutase family protein; K01836 phosphoacetylglucosamine mutase [EC:5.4.2.3] (A)	Carbohydrate transport and metabolism	Phosphoacetylglucosamine mutase GN=DRT101 OS=Arabidopsis thaliana (Mouse-ear cress) PE=1 SV=1	Carbohydrate transport and metabolism	phosphoacetylglucosamine mutase family protein [Populus trichocarpa]	G	[G]
Lus10008838.g.BGIv1.0	lncRNA_target	--	--	Molecular Function: heme binding (GO:0020037);; Molecular Function: metal ion binding (GO:0046872);;	--	Energy production and conversion	Cytochrome b5 isoform E {ECO:0000303|PubMed:19054355} GN=MNC6.10 OS=Arabidopsis thaliana (Mouse-ear cress) PE=1 SV=2	Energy production and conversion	PREDICTED: cytochrome b5 isoform A [Nicotiana tomentosiformis]	C	[C]
Lus10007862.g.BGIv1.0	lncRNA_target	--	--	--	--	--	WAT1-related protein At3g30340 GN=At3g30340 OS=Arabidopsis thaliana (Mouse-ear cress) PE=2 SV=1	Function unknown	Auxin-induced protein 5NG4, putative [Ricinus communis]	S	--
Lus10016240.g.BGIv1.0	lncRNA_target	--	--	--	--	--	--	Function unknown	PREDICTED: uncharacterized protein LOC101308313 [Fragaria vesca subsp. vesca]	S	--
Lus10007979.g.BGIv1.0	lncRNA_target	--	--	Cellular Component: Golgi apparatus (GO:0005794);; Molecular Function: polygalacturonate 4-alpha-galacturonosyltransferase activity (GO:0047262);;	K13648|0|rcu:RCOM_1468040|Glycosyltransferase QUASIMODO1, putative; K13648 alpha-1,4-galacturonosyltransferase [EC:2.4.1.43] (A)	--	Probable galacturonosyltransferase 11 GN=GAUT11 OS=Arabidopsis thaliana (Mouse-ear cress) PE=2 SV=1	Carbohydrate transport and metabolism	Glycosyltransferase QUASIMODO1, putative [Ricinus communis]	G	--
Lus10007876.g.BGIv1.0	lncRNA_target	[K]	Transcription	Molecular Function: nucleic acid binding (GO:0003676);; Biological Process: RNA splicing (GO:0008380);; Cellular Component: small nuclear ribonucleoprotein complex (GO:0030532);;	K11096|1.30377e-64|pop:POPTR_0014s12370g|small nuclear ribonucleoprotein D2; K11096 small nuclear ribonucleoprotein D2 (A)	RNA processing and modification	Sm-like protein LSM3A {ECO:0000305} OS=Arabidopsis thaliana (Mouse-ear cress) PE=1 SV=1	RNA processing and modification	small nuclear ribonucleoprotein D2 [Populus trichocarpa]	A	[A]
Lus10007739.g.BGIv1.0	lncRNA_target	--	--	Biological Process: anion transport (GO:0006820);;	K15040|9.61695e-133|tcc:TCM_034702|Voltage dependent anion channel 2; K15040 voltage-dependent anion channel protein 2 (A)	Inorganic ion transport and metabolism	Mitochondrial outer membrane protein porin 2 GN=VDAC2 OS=Arabidopsis thaliana (Mouse-ear cress) PE=1 SV=1	Inorganic ion transport and metabolism	Mitochondrial outer membrane porin 2 -like protein [Gossypium arboreum]	P	[P]
Lus10029096.g.BGIv1.0	lncRNA_target	[U]	Intracellular trafficking, secretion, and vesicular transport	Cellular Component: integral component of membrane (GO:0016021);;	K04710|5.4141e-173|cit:102611016|LAG1 longevity assurance homolog 3-like; K04710 ceramide synthetase [EC:2.3.1.24] (A)	Intracellular trafficking, secretion, and vesicular transport	ASC1-like protein OS=Solanum lycopersicum (Tomato) PE=2 SV=1	Intracellular trafficking, secretion, and vesicular transport	hypothetical protein JCGZ_11809 [Jatropha curcas]	U	[U]
Lus10005802.g.BGIv1.0	lncRNA_target	--	--	--	--	--	--	Function unknown	hypothetical protein POPTR_0007s06990g [Populus trichocarpa]	S	--
Lus10029080.g.BGIv1.0	lncRNA_target	--	--	--	--	--	--	Function unknown	PREDICTED: rRNA biogenesis protein RRP36 [Populus euphratica]	S	--
Lus10029117.g.BGIv1.0	lncRNA_target	--	--	--	--	--	--	General function prediction only	hypothetical protein JCGZ_17791 [Jatropha curcas]	R	--
Lus10018169.g.BGIv1.0	lncRNA_target	[R]	General function prediction only	Biological Process: proteolysis (GO:0006508);; Molecular Function: metallopeptidase activity (GO:0008237);; Biological Process: response to wounding (GO:0009611);; Biological Process: response to fungus (GO:0009620);; Biological Process: jasmonic acid biosynthetic process (GO:0009695);; Biological Process: response to jasmonic acid (GO:0009753);; Biological Process: auxin metabolic process (GO:00…	K14664|7.31394e-161|pop:POPTR_0002s08300g|POPTRDRAFT_551444; hypothetical protein; K14664 IAA-amino acid hydrolase [EC:3.5.1.-] (A)	--	IAA-amino acid hydrolase ILR1-like 6 (Precursor) GN=T18F15.9 OS=Arabidopsis thaliana (Mouse-ear cress) PE=2 SV=2	Amino acid transport and metabolism	IAA-amino acid hydrolase, partial [Populus tomentosa]	E	--
Lus10007886.g.BGIv1.0	lncRNA_target	[C]	Energy production and conversion	Molecular Function: NADH dehydrogenase (ubiquinone) activity (GO:0008137);; Molecular Function: electron carrier activity (GO:0009055);; Cellular Component: membrane (GO:0016020);; Biological Process: oxidation-reduction process (GO:0055114);;	K11352|1.69079e-79|pda:103706380|probable NADH dehydrogenase [ubiquinone] 1 alpha subcomplex subunit 12; K11352 NADH dehydrogenase (ubiquinone) 1 alpha subcomplex subunit 12 (A)	Energy production and conversion	Probable NADH dehydrogenase [ubiquinone] 1 alpha subcomplex subunit 12 GN=At3g03100 OS=Arabidopsis thaliana (Mouse-ear cress) PE=1 SV=1	Energy production and conversion	PREDICTED: probable NADH dehydrogenase [ubiquinone] 1 alpha subcomplex subunit 12 [Phoenix dactylifera]	C	[C]
Lus10024628.g.BGIv1.0	lncRNA_target	[Z]	Cytoskeleton	Molecular Function: binding (GO:0005488);; Cellular Component: cell part (GO:0044464);;	K10406|0|rcu:RCOM_1686850|kinesin heavy chain, putative; K10406 kinesin family member C2/C3 (A)	Cytoskeleton	Kinesin KP1 GN=KP1 OS=Arabidopsis thaliana (Mouse-ear cress) PE=1 SV=2	Cytoskeleton	kinesin heavy chain, putative [Ricinus communis]	Z	[Z]
Lus10035528.g.BGIv1.0	lncRNA_target	--	--	--	--	--	Phosphoglucan, water dikinase, chloroplastic (Precursor) OS=Arabidopsis thaliana (Mouse-ear cress) PE=1 SV=1	General function prediction only	PREDICTED: uncharacterized protein LOC105141784 [Populus euphratica]	R	--
Lus10016238.g.BGIv1.0	lncRNA_target	--	--	--	--	--	Zinc finger protein 8 GN=ZFP8 OS=Arabidopsis thaliana (Mouse-ear cress) PE=2 SV=1	General function prediction only	PREDICTED: zinc finger protein 8-like [Nelumbo nucifera]	R	--
Lus10021658.g.BGIv1.0	lncRNA_target	--	--	Biological Process: response to stimulus (GO:0050896);;	--	--	--	Posttranslational modification, protein turnover, chaperones	hypothetical protein JCGZ_11651 [Jatropha curcas]	O	--
Lus10004081.g.BGIv1.0	lncRNA_target	--	--	--	--	General function prediction only	Pentatricopeptide repeat-containing protein At3g63370 GN=PCMP-H83 OS=Arabidopsis thaliana (Mouse-ear cress) PE=2 SV=2	General function prediction only	PREDICTED: pentatricopeptide repeat-containing protein At3g63370 [Populus euphratica]	R	[R]
Lus10008839.g.BGIv1.0	lncRNA_target	--	--	Molecular Function: Rab GTPase activator activity (GO:0005097);; Biological Process: positive regulation of Rab GTPase activity (GO:0032851);;	--	Signal transduction mechanisms	--	Signal transduction mechanisms	GTPase-activating protein GYP7 [Morus notabilis]	T	[T]
Lus10016231.g.BGIv1.0	lncRNA_target	--	--	--	--	--	Dirigent protein 21 (Precursor) GN=DIR21 OS=Arabidopsis thaliana (Mouse-ear cress) PE=3 SV=1	General function prediction only	hypothetical protein CICLE_v10018248mg [Citrus clementina]	R	--
Lus10024010.g.BGIv1.0	lncRNA_target	[Q]	Secondary metabolites biosynthesis, transport and catabolism	Molecular Function: oxidoreductase activity (GO:0016491);; Biological Process: oxidation-reduction process (GO:0055114);;	--	Coenzyme transport and metabolism	Prolycopene isomerase, chloroplastic (Precursor) GN=CRTISO OS=Solanum lycopersicum (Tomato) PE=1 SV=1	Coenzyme transport and metabolism	hypothetical protein L484_026793 [Morus notabilis]	H	[H]
Lus10023517.g.BGIv1.0	lncRNA_target	[KR]	--	Molecular Function: N-acetyltransferase activity (GO:0008080);; Biological Process: metabolic process (GO:0008152);;	--	--	--	General function prediction only	PREDICTED: uncharacterized protein LOC105130771 [Populus euphratica]	R	--
Lus10039081.g.BGIv1.0	lncRNA_target	--	--	Molecular Function: methyltransferase activity (GO:0008168);; Biological Process: methylation (GO:0032259);;	K15445|2.02722e-118|tcc:TCM_030392|TRNA--methyltransferase isoform 1; K15445 tRNA (guanine9-N1)-methyltransferase [EC:2.1.1.221] (A)	Function unknown	--	Function unknown	PREDICTED: tRNA (guanine(9)-N1)-methyltransferase-like isoform X1 [Populus euphratica]	S	[S]
Lus10029083.g.BGIv1.0	lncRNA_target	--	--	--	--	--	F-box/LRR-repeat protein 25 GN=FBL25 OS=Arabidopsis thaliana (Mouse-ear cress) PE=2 SV=1	General function prediction only	PREDICTED: F-box/LRR-repeat protein At4g14103-like isoform X1 [Citrus sinensis]	R	--
Lus10032599.g.BGIv1.0	lncRNA_target	[J]	Translation, ribosomal structure and biogenesis	Molecular Function: structural constituent of ribosome (GO:0003735);; Cellular Component: nucleolus (GO:0005730);; Biological Process: translation (GO:0006412);; Cellular Component: chloroplast (GO:0009507);; Cellular Component: membrane (GO:0016020);; Cellular Component: cytosolic large ribosomal subunit (GO:0022625);;	K02872|5.58818e-136|rcu:RCOM_1019840|60S ribosomal protein L13a, putative; K02872 large subunit ribosomal protein L13Ae (A)	Translation, ribosomal structure and biogenesis	60S ribosomal protein L13a-4 GN=RPL13AD OS=Arabidopsis thaliana (Mouse-ear cress) PE=2 SV=1	Translation, ribosomal structure and biogenesis	PREDICTED: 60S ribosomal protein L13a-4 [Nicotiana sylvestris]	J	[J]
Lus10012187.g.BGIv1.0	lncRNA_target	[S]	Function unknown	--	K09008|1.42944e-98|cic:CICLE_v10022551mg|hypothetical protein; K09008 NADH dehydrogenase [ubiquinone] 1 alpha subcomplex assembly factor 3 (A)	Function unknown	--	Function unknown	hypothetical protein CICLE_v10022551mg [Citrus clementina]	S	[S]
Lus10012190.g.BGIv1.0	lncRNA_target	--	--	Molecular Function: calmodulin binding (GO:0005516);; Cellular Component: nucleus (GO:0005634);; Biological Process: response to auxin (GO:0009733);;	K14488|3.2681e-41|pop:POPTR_0004s17130g|POPTRDRAFT_556554; hypothetical protein; K14488 SAUR family protein (A)	--	Auxin-induced protein X10A OS=Glycine max (Soybean) PE=2 SV=1	Function unknown	hypothetical protein JCGZ_19629 [Jatropha curcas]	S	--
Lus10018160.g.BGIv1.0	lncRNA_target	[Q]	Secondary metabolites biosynthesis, transport and catabolism	Molecular Function: monooxygenase activity (GO:0004497);; Molecular Function: oxidoreductase activity, acting on paired donors, with incorporation or reduction of molecular oxygen (GO:0016705);; Molecular Function: metal ion binding (GO:0046872);;	--	--	Alkane hydroxylase MAH1 {ECO:0000303|PubMed:17905869} OS=Arabidopsis thaliana (Mouse-ear cress) PE=2 SV=1	Secondary metabolites biosynthesis, transport and catabolism	cytochrome P450, putative [Ricinus communis]	Q	[QI]
Lus10012173.g.BGIv1.0	lncRNA_target	--	--	--	--	--	--	Function unknown	hypothetical protein POPTR_0004s17500g [Populus trichocarpa]	S	--
Lus10007860.g.BGIv1.0	lncRNA_target	[JA]	--	--	K14846|3.68988e-171|mdm:103439469|ribosome production factor 1-like; K14846 ribosome production factor 1 (A)	RNA processing and modification	--	Translation, ribosomal structure and biogenesis	PREDICTED: ribosome production factor 1-like [Malus domestica]	J	[A]
Lus10007971.g.BGIv1.0	lncRNA_target	--	--	--	--	--	--	UDP-glycosyltransferase 1 [Linum usitatissimum]		--	--
Lus10008842.g.BGIv1.0	lncRNA_target	--	--	--	--	--	--	Function unknown	hypothetical protein PHAVU_009G049800g [Phaseolus vulgaris]	S	--
Lus10012199.g.BGIv1.0	lncRNA_target	[TZDR]	--	--	--	Signal transduction mechanisms	Probable calcium-binding protein CML45 GN=CML45 OS=Arabidopsis thaliana (Mouse-ear cress) PE=1 SV=1	Signal transduction mechanisms	hypothetical protein POPTR_0017s12100g [Populus trichocarpa]	T	[T]
Lus10032247.g.BGIv1.0	lncRNA_target	--	--	Molecular Function: N,N-dimethylaniline monooxygenase activity (GO:0004499);; Molecular Function: flavin adenine dinucleotide binding (GO:0050660);; Molecular Function: NADP binding (GO:0050661);; Biological Process: oxidation-reduction process (GO:0055114);;	--	Secondary metabolites biosynthesis, transport and catabolism	Flavin-containing monooxygenase FMO GS-OX5 GN=FMOGS-OX5 OS=Arabidopsis thaliana (Mouse-ear cress) PE=2 SV=2	Secondary metabolites biosynthesis, transport and catabolism	hypothetical protein F383_05892 [Gossypium arboreum]	Q	[Q]
Lus10029123.g.BGIv1.0	lncRNA_target	[RTKL]	--	Molecular Function: protein serine/threonine kinase activity (GO:0004674);; Molecular Function: ATP binding (GO:0005524);; Biological Process: protein phosphorylation (GO:0006468);;	--	--	Cysteine-rich receptor-like protein kinase 2 (Precursor) GN=CRK2 OS=Arabidopsis thaliana (Mouse-ear cress) PE=2 SV=1	Signal transduction mechanisms	kinase family protein [Populus trichocarpa]	T	--
Lus10029120.g.BGIv1.0	lncRNA_target	[J]	Translation, ribosomal structure and biogenesis	Molecular Function: structural constituent of ribosome (GO:0003735);; Biological Process: pentose-phosphate shunt (GO:0006098);; Biological Process: DNA-templated transcription, elongation (GO:0006354);; Biological Process: rRNA processing (GO:0006364);; Biological Process: translation (GO:0006412);; Cellular Component: chloroplast stroma (GO:0009570);; Biological Process: plastid organization (G…	K02933|1.00622e-109|pop:POPTR_0014s15120g|POPTRDRAFT_572955; ribosomal protein L6; K02933 large subunit ribosomal protein L6 (A)	Translation, ribosomal structure and biogenesis	50S ribosomal protein L6, chloroplastic (Precursor) GN=YUP8H12.20 OS=Arabidopsis thaliana (Mouse-ear cress) PE=2 SV=1	Translation, ribosomal structure and biogenesis	ribosomal protein L6 [Populus trichocarpa]	J	[J]
Lus10007754.g.BGIv1.0	lncRNA_target	[R]	General function prediction only	Biological Process: metabolic process (GO:0008152);; Molecular Function: Mo-molybdopterin cofactor sulfurase activity (GO:0008265);; Molecular Function: molybdenum ion binding (GO:0030151);; Molecular Function: pyridoxal phosphate binding (GO:0030170);;	--	General function prediction only	Molybdenum cofactor sulfurase {ECO:0000255|HAMAP-Rule:MF_03050} GN=P0686E06.35 OS=Oryza sativa subsp. japonica (Rice) PE=2 SV=2	General function prediction only	hypothetical protein JCGZ_26680 [Jatropha curcas]	R	[R]
Lus10021652.g.BGIv1.0	lncRNA_target	--	--	Molecular Function: beta-glucuronidase activity (GO:0004566);; Cellular Component: extracellular region (GO:0005576);; Cellular Component: plant-type cell wall (GO:0009505);; Biological Process: unidimensional cell growth (GO:0009826);; Cellular Component: membrane (GO:0016020);;	K07964|0|rcu:RCOM_1470540|Heparanase-2, putative; K07964 heparanase 1 [EC:3.2.1.166] (A)	--	Heparanase-like protein 1 (Precursor) GN=At5g07830 OS=Arabidopsis thaliana (Mouse-ear cress) PE=2 SV=1	General function prediction only	Heparanase-2, putative [Ricinus communis]	R	--
Lus10007956.g.BGIv1.0	lncRNA_target	--	--	--	--	Function unknown	Late embryogenesis abundant protein D-7 OS=Gossypium hirsutum (Upland cotton) PE=2 SV=1	Function unknown	PREDICTED: late embryogenesis abundant protein D-7 [Cucumis melo]	S	[S]
Lus10032590.g.BGIv1.0	lncRNA_target	--	--	Molecular Function: nucleic acid binding (GO:0003676);;	--	--	Polyadenylate-binding protein-interacting protein 8 GN=CID8 OS=Arabidopsis thaliana (Mouse-ear cress) PE=1 SV=1	General function prediction only	conserved hypothetical protein [Ricinus communis]	R	--
Lus10024030.g.BGIv1.0	lncRNA_target	--	--	Molecular Function: DNA binding (GO:0003677);; Biological Process: transcription, DNA-templated (GO:0006351);;	K09060|9.12173e-107|pop:POPTR_0007s12460g|POPTRDRAFT_719452; hypothetical protein; K09060 plant G-box-binding factor (A)	--	G-box-binding factor 1 GN=C7A10_630 OS=Arabidopsis thaliana (Mouse-ear cress) PE=2 SV=2	Transcription	hypothetical protein JCGZ_12258 [Jatropha curcas]	K	--
Lus10008834.g.BGIv1.0	lncRNA_target	[O]	Posttranslational modification, protein turnover, chaperones	Molecular Function: nucleotide binding (GO:0000166);;	K08900|4.73173e-179|rcu:RCOM_1379730|ATP binding protein, putative; K08900 mitochondrial chaperone BCS1 (A)	Posttranslational modification, protein turnover, chaperones	26S protease regulatory subunit 6B homolog OS=Solanum tuberosum (Potato) PE=1 SV=1	Posttranslational modification, protein turnover, chaperones	ATP binding protein, putative [Ricinus communis]	O	[O]
Lus10016235.g.BGIv1.0	lncRNA_target	--	--	Cellular Component: mitochondrion (GO:0005739);; Cellular Component: Golgi apparatus (GO:0005794);; Cellular Component: integral component of membrane (GO:0016021);;	--	Function unknown	--	Function unknown	Transmembrane and coiled-coil domains protein, putative [Ricinus communis]	S	[S]
Lus10018185.g.BGIv1.0	lncRNA_target	--	--	Cellular Component: plasma membrane (GO:0005886);;	--	--	--	Function unknown	Harpin-induced 1, putative [Theobroma cacao]	S	--
Lus10016232.g.BGIv1.0	lncRNA_target	--	--	--	--	Posttranslational modification, protein turnover, chaperones	--	Posttranslational modification, protein turnover, chaperones	PREDICTED: uncharacterized protein LOC103425565 [Malus domestica]	O	[O]
Lus10007859.g.BGIv1.0	lncRNA_target	--	--	--	--	--	--	Function unknown	conserved hypothetical protein [Ricinus communis]	S	--
Lus10012193.g.BGIv1.0	lncRNA_target	--	--	Molecular Function: protein serine/threonine kinase activity (GO:0004674);; Molecular Function: protein tyrosine kinase activity (GO:0004713);; Molecular Function: ATP binding (GO:0005524);; Biological Process: protein phosphorylation (GO:0006468);; Biological Process: transmembrane receptor protein tyrosine kinase signaling pathway (GO:0007169);; Biological Process: response to auxin (GO:0009733…	--	--	Leucine-rich repeat receptor-like tyrosine-protein kinase At2g41820 (Precursor) GN=At2g41820 OS=Arabidopsis thaliana (Mouse-ear cress) PE=2 SV=1	Signal transduction mechanisms	PREDICTED: leucine-rich repeat receptor-like tyrosine-protein kinase At2g41820 [Populus euphratica]	T	--
Lus10024955.g.BGIv1.0	lncRNA_target	--	--	--	--	--	--	Function unknown	conserved hypothetical protein [Ricinus communis]	S	--
Lus10029075.g.BGIv1.0	lncRNA_target	[RTKL]	--	Molecular Function: protein kinase activity (GO:0004672);; Molecular Function: ATP binding (GO:0005524);; Biological Process: protein phosphorylation (GO:0006468);; Cellular Component: integral component of membrane (GO:0016021);; Molecular Function: 2-alkenal reductase [NAD(P)] activity (GO:0032440);; Biological Process: oxidation-reduction process (GO:0055114);;	--	--	Inactive leucine-rich repeat receptor-like serine/threonine-protein kinase At1g60630 (Precursor) GN=At1g60630 OS=Arabidopsis thaliana (Mouse-ear cress) PE=2 SV=1	Signal transduction mechanisms	Inactive leucine-rich repeat receptor-like serine/threonine-protein kinase [Morus notabilis]	T	--
Lus10039101.g.BGIv1.0	lncRNA_target	--	--	Cellular Component: nucleus (GO:0005634);;	--	General function prediction only	--	General function prediction only	hypothetical protein POPTR_0010s24660g [Populus trichocarpa]	R	[R]
Lus10024962.g.BGIv1.0	lncRNA_target	--	--	--	--	General function prediction only	Pentatricopeptide repeat-containing protein At1g62680, mitochondrial (Precursor) GN=At1g62680 OS=Arabidopsis thaliana (Mouse-ear cress) PE=2 SV=2	General function prediction only	PREDICTED: pentatricopeptide repeat-containing protein At1g62930, chloroplastic-like isoform X2 [Populus euphratica]	R	[R]
Lus10021641.g.BGIv1.0	lncRNA_target	--	--	--	--	--	--	Function unknown	hypothetical protein PRUPE_ppa019735mg [Prunus persica]	S	--
Lus10016239.g.BGIv1.0	lncRNA_target	[P]	Inorganic ion transport and metabolism	--	--	Inorganic ion transport and metabolism	Metal tolerance protein 4 OS=Oryza sativa subsp. japonica (Rice) PE=2 SV=1	Inorganic ion transport and metabolism	PREDICTED: metal tolerance protein 4-like isoform X2 [Nicotiana tomentosiformis]	P	[P]
Lus10023526.g.BGIv1.0	lncRNA_target	--	--	Cellular Component: chloroplast (GO:0009507);; Cellular Component: mitochondrial membrane (GO:0031966);;	K18182|1.3737e-62|ath:AT4G14145|hypothetical protein; K18182 cytochrome c oxidase assembly protein subunit 16 (A)	Cytoskeleton	--	Cytoskeleton	hypothetical protein JCGZ_20059 [Jatropha curcas]	Z	[Z]
Lus10023492.g.BGIv1.0	lncRNA_target	--	--	Cellular Component: mitochondrial proton-transporting ATP synthase complex, coupling factor F(o) (GO:0000276);; Molecular Function: copper ion binding (GO:0005507);; Cellular Component: nucleolus (GO:0005730);; Cellular Component: vacuolar membrane (GO:0005774);; Biological Process: ubiquitin-dependent protein catabolic process (GO:0006511);; Molecular Function: zinc ion binding (GO:0008270);; Ce…	K02138|1.2768e-107|mdm:103420730|ATP synthase subunit d, mitochondrial; K02138 F-type H+-transporting ATPase subunit d (A)	Energy production and conversion	ATP synthase subunit d, mitochondrial GN=At3g52300 OS=Arabidopsis thaliana (Mouse-ear cress) PE=1 SV=3	Energy production and conversion	PREDICTED: ATP synthase subunit d, mitochondrial [Malus domestica]	C	[C]
Lus10007743.g.BGIv1.0	lncRNA_target	[R]	General function prediction only	Molecular Function: calmodulin binding (GO:0005516);; Cellular Component: plasma membrane (GO:0005886);;	--	Signal transduction mechanisms	--	Signal transduction mechanisms	unnamed protein product [Vitis vinifera]	T	[T]
Lus10018153.g.BGIv1.0	lncRNA_target	[C]	Energy production and conversion	Molecular Function: aldehyde dehydrogenase [NAD(P)+] activity (GO:0004030);; Cellular Component: vacuole (GO:0005773);; Cellular Component: endoplasmic reticulum (GO:0005783);; Biological Process: cellular aldehyde metabolic process (GO:0006081);; Biological Process: response to desiccation (GO:0009269);; Biological Process: response to salt stress (GO:0009651);; Biological Process: response to a…	K00128|0|pop:POPTR_0005s20150g|POPTRDRAFT_831510; the aldehyde dehydrogenase cp-ADH from C.plantagineum family protein; K00128 aldehyde dehydrogenase (NAD+) [EC:1.2.1.3] (A)	Energy production and conversion	Aldehyde dehydrogenase family 3 member H1 GN=T7O23.15 OS=Arabidopsis thaliana (Mouse-ear cress) PE=1 SV=2	Energy production and conversion	the aldehyde dehydrogenase cp-ADH from C.plantagineum family protein [Populus trichocarpa]	C	[C]
Lus10039104.g.BGIv1.0	lncRNA_target	--	--	--	--	--	Cysteine proteinase inhibitor 5 (Precursor) GN=CYS5 OS=Arabidopsis thaliana (Mouse-ear cress) PE=2 SV=2	General function prediction only	PREDICTED: cysteine proteinase inhibitor 5-like [Citrus sinensis]	R	--
Lus10032593.g.BGIv1.0	lncRNA_target	[H]	Coenzyme transport and metabolism	Molecular Function: adenosylhomocysteinase activity (GO:0004013);; Biological Process: one-carbon metabolic process (GO:0006730);;	K01251|0|cmo:103496953|adenosylhomocysteinase 1; K01251 adenosylhomocysteinase [EC:3.3.1.1] (A)	Coenzyme transport and metabolism	Adenosylhomocysteinase GN=SAHH OS=Nicotiana tabacum (Common tobacco) PE=2 SV=1	Coenzyme transport and metabolism	PREDICTED: adenosylhomocysteinase-like [Nicotiana sylvestris]	H	[H]
Lus10018182.g.BGIv1.0	lncRNA_target	[F]	Nucleotide transport and metabolism	Molecular Function: translation initiation factor activity (GO:0003743);; Biological Process: translational initiation (GO:0006413);; Cellular Component: membrane (GO:0016020);; Biological Process: RNA metabolic process (GO:0016070);;	--	Translation, ribosomal structure and biogenesis	Phosphoribosylaminoimidazole-succinocarboxamide synthase, chloroplastic (Precursor) GN=PUR7 OS=Arabidopsis thaliana (Mouse-ear cress) PE=2 SV=2	Translation, ribosomal structure and biogenesis	PREDICTED: basic leucine zipper and W2 domain-containing protein 2 isoform X1 [Malus domestica]	J	[J]
Lus10040054.g.BGIv1.0	lncRNA_target	--	--	Cellular Component: vacuole (GO:0005773);;	--	--	--	General function prediction only	hypothetical protein JCGZ_00862 [Jatropha curcas]	R	--
Lus10021650.g.BGIv1.0	lncRNA_target	--	--	Molecular Function: DNA binding (GO:0003677);; Molecular Function: chromatin binding (GO:0003682);; Molecular Function: sequence-specific DNA binding transcription factor activity (GO:0003700);; Biological Process: DNA repair (GO:0006281);; Biological Process: chromatin remodeling (GO:0006338);; Molecular Function: methyltransferase activity (GO:0008168);; Biological Process: methylation (GO:0032…	K11324|0|pop:POPTR_0014s11270g|POPTRDRAFT_807470; myb family transcription factor family protein; K11324 DNA methyltransferase 1-associated protein 1 (A)	--	--	Transcription	PREDICTED: SWR1-complex protein 4-like [Populus euphratica]	K	[BK]
Lus10007901.g.BGIv1.0	lncRNA_target	[RTKL]	--	Molecular Function: transferase activity, transferring phosphorus-containing groups (GO:0016772);;	K17541|0|pop:POPTR_0013s10610g|hypothetical protein; K17541 SCY1-like protein 2 (A)	Signal transduction mechanisms	--	Signal transduction mechanisms	hypothetical protein JCGZ_17193 [Jatropha curcas]	T	[T]
Lus10004082.g.BGIv1.0	lncRNA_target	--	--	--	--	--	--	General function prediction only	hypothetical protein POPTR_0009s00560g [Populus trichocarpa]	R	--
Lus10024964.g.BGIv1.0	lncRNA_target	[MG]	--	Molecular Function: nucleotide binding (GO:0000166);; Molecular Function: catalytic activity (GO:0003824);; Cellular Component: mitochondrial respiratory chain complex I (GO:0005747);; Biological Process: ubiquitin-dependent protein catabolic process (GO:0006511);; Biological Process: response to salt stress (GO:0009651);; Biological Process: photorespiration (GO:0009853);; Molecular Function: co…	K03953|0|vvi:100242849|NADH dehydrogenase [ubiquinone] 1 alpha subcomplex subunit 9, mitochondrial; K03953 NADH dehydrogenase (ubiquinone) 1 alpha subcomplex subunit 9 (A)	Energy production and conversion	NADH dehydrogenase [ubiquinone] 1 alpha subcomplex subunit 9, mitochondrial (Precursor) GN=At2g20360 OS=Arabidopsis thaliana (Mouse-ear cress) PE=1 SV=2	Energy production and conversion	PREDICTED: NADH dehydrogenase [ubiquinone] 1 alpha subcomplex subunit 9, mitochondrial [Vitis vinifera]	C	[C]
Lus10005781.g.BGIv1.0	lncRNA_target	--	--	Biological Process: response to auxin (GO:0009733);;	K14488|3.45853e-37|pvu:PHAVU_009G151600g|hypothetical protein; K14488 SAUR family protein (A)	--	Auxin-induced protein 6B OS=Glycine max (Soybean) PE=2 SV=1	Function unknown	hypothetical protein PHAVU_009G151600g [Phaseolus vulgaris]	S	--
Lus10039105.g.BGIv1.0	lncRNA_target	[RTKL]	--	Biological Process: microtubule cytoskeleton organization (GO:0000226);; Biological Process: cytokinesis by cell plate formation (GO:0000911);; Molecular Function: protein serine/threonine kinase activity (GO:0004674);; Molecular Function: ATP binding (GO:0005524);; Cellular Component: nucleolus (GO:0005730);; Cellular Component: cytoplasm (GO:0005737);; Biological Process: protein phosphorylatio…	--	General function prediction only	Serine/threonine-protein kinase D6PKL2 GN=MCA23.7 OS=Arabidopsis thaliana (Mouse-ear cress) PE=1 SV=1	Signal transduction mechanisms	PREDICTED: protein kinase G11A [Prunus mume]	T	[R]
Lus10007978.g.BGIv1.0	lncRNA_target	[R]	General function prediction only	Molecular Function: helicase activity (GO:0004386);; Molecular Function: organic cyclic compound binding (GO:0097159);; Molecular Function: heterocyclic compound binding (GO:1901363);;	--	RNA processing and modification	ATP-dependent DNA helicase Q-like 5 GN=F28L5.4 OS=Arabidopsis thaliana (Mouse-ear cress) PE=2 SV=2	RNA processing and modification	PREDICTED: putative ATP-dependent helicase hrq1 isoform X2 [Populus euphratica]	A	[A]
Lus10024626.g.BGIv1.0	lncRNA_target	--	--	Cellular Component: extracellular region (GO:0005576);; Biological Process: protein targeting to membrane (GO:0006612);; Biological Process: amino acid transport (GO:0006865);; Biological Process: lipid transport (GO:0006869);; Molecular Function: lipid binding (GO:0008289);; Biological Process: response to cold (GO:0009409);; Cellular Component: plant-type cell wall (GO:0009505);; Biological Pro…	--	--	Lipid transfer protein EARLI 1 (Precursor) GN=EARLI1 OS=Arabidopsis thaliana (Mouse-ear cress) PE=1 SV=1	General function prediction only	14 kDa proline-rich protein DC2.15 precursor, putative [Ricinus communis]	R	--
Lus10023516.g.BGIv1.0	lncRNA_target	[LR]	--	Molecular Function: magnesium ion binding (GO:0000287);; Cellular Component: cytoplasmic mRNA processing body (GO:0000932);; Molecular Function: mRNA binding (GO:0003729);; Biological Process: fatty acid beta-oxidation (GO:0006635);; Biological Process: primary shoot apical meristem specification (GO:0010072);; Biological Process: posttranscriptional gene silencing (GO:0016441);; Biological Proce…	K12613|0|tcc:TCM_043141|Decapping 2 isoform 1; K12613 mRNA-decapping enzyme subunit 2 [EC:3.6.1.62] (A)	RNA processing and modification	mRNA-decapping enzyme subunit 2 GN=MSH12.3 OS=Arabidopsis thaliana (Mouse-ear cress) PE=1 SV=1	RNA processing and modification	Decapping 2 isoform 1 [Theobroma cacao]	A	[A]
Lus10024949.g.BGIv1.0	lncRNA_target	--	--	--	--	--	--	Function unknown	conserved hypothetical protein [Ricinus communis]	S	--
Lus10024946.g.BGIv1.0	lncRNA_target	[R]	General function prediction only	--	--	--	Histone-lysine N-methyltransferase SUVR2 GN=MRH10.10 OS=Arabidopsis thaliana (Mouse-ear cress) PE=2 SV=2	Histone-lysine n-methyltransferase	PREDICTED: histone-lysine N-methyltransferase SUVR2-like isoform X1 [Populus euphratica]	1781	[BK]
Lus10032613.g.BGIv1.0	lncRNA_target	[G]	Carbohydrate transport and metabolism	Molecular Function: sedoheptulose-7-phosphate:D-glyceraldehyde-3-phosphate glyceronetransferase activity (GO:0004801);; Cellular Component: mitochondrion (GO:0005739);; Biological Process: glycolytic process (GO:0006096);; Biological Process: pentose-phosphate shunt (GO:0006098);; Biological Process: aerobic respiration (GO:0009060);; Cellular Component: chloroplast stroma (GO:0009570);; Biologic…	K00616|0|pop:POPTR_0001s12930g|POPTRDRAFT_640120; transaldolase family protein; K00616 transaldolase [EC:2.2.1.2] (A)	Carbohydrate transport and metabolism	Transaldolase {ECO:0000250|UniProtKB:P48983} (Fragments) OS=Capsicum annuum var. annuum (Red pepper) PE=1 SV=1	Carbohydrate transport and metabolism	PREDICTED: uncharacterized protein LOC105133779 [Populus euphratica]	G	[G]
Lus10023512.g.BGIv1.0	lncRNA_target	[R]	General function prediction only	Biological Process: lipid metabolic process (GO:0006629);; Molecular Function: hydrolase activity (GO:0016787);;	--	Lipid transport and metabolism	Patatin-like protein 7 GN=PLP7 OS=Arabidopsis thaliana (Mouse-ear cress) PE=2 SV=1	Lipid transport and metabolism	PREDICTED: patatin-like protein 6 isoform X1 [Nelumbo nucifera]	I	[I]
Lus10028239.g.BGIv1.0	lncRNA_target	--	--	Cellular Component: integral component of membrane (GO:0016021);; Biological Process: sterol biosynthetic process (GO:0016126);; Biological Process: pentacyclic triterpenoid biosynthetic process (GO:0019745);;	--	Function unknown	Ergosterol biosynthetic protein 28 GN=At1g10030 OS=Arabidopsis thaliana (Mouse-ear cress) PE=2 SV=2	Function unknown	PREDICTED: ergosterol biosynthetic protein 28 isoform X3 [Vitis vinifera]	S	[S]
Lus10028235.g.BGIv1.0	lncRNA_target	[G]	Carbohydrate transport and metabolism	Molecular Function: xylulokinase activity (GO:0004856);; Cellular Component: cytosol (GO:0005829);; Biological Process: xylulose metabolic process (GO:0005997);; Biological Process: phosphorylation (GO:0016310);;	K00854|0|pop:POPTR_0019s10630g|POPTRDRAFT_665706; hypothetical protein; K00854 xylulokinase [EC:2.7.1.17] (A)	Carbohydrate transport and metabolism	--	Carbohydrate transport and metabolism	hypothetical protein POPTR_0019s10630g [Populus trichocarpa]	G	[G]
Lus10024941.g.BGIv1.0	lncRNA_target	[G]	Carbohydrate transport and metabolism	Molecular Function: hydrolase activity, hydrolyzing O-glycosyl compounds (GO:0004553);; Cellular Component: extracellular region (GO:0005576);; Biological Process: metabolic process (GO:0008152);;	K01188|0|rcu:RCOM_0827440|beta-glucosidase, putative (EC:3.2.1.21); K01188 beta-glucosidase [EC:3.2.1.21] (A)	Carbohydrate transport and metabolism	Beta-glucosidase 17 (Precursor) GN=BGLU17 OS=Arabidopsis thaliana (Mouse-ear cress) PE=2 SV=1	General function prediction only	hypothetical protein JCGZ_16703 [Jatropha curcas]	R	[G]
Lus10033771.g.BGIv1.0	lncRNA_target	--	--	Cellular Component: chloroplast (GO:0009507);; Cellular Component: photosynthetic membrane (GO:0034357);;	--	--	--	Function unknown	hypothetical protein JCGZ_16355 [Jatropha curcas]	S	--
Lus10024959.g.BGIv1.0	lncRNA_target	--	--	Biological Process: very long-chain fatty acid metabolic process (GO:0000038);; Biological Process: phosphatidylglycerol biosynthetic process (GO:0006655);; Cellular Component: chloroplast thylakoid membrane (GO:0009535);; Cellular Component: photosystem II reaction center (GO:0009539);; Cellular Component: chloroplast stroma (GO:0009570);; Cellular Component: photosystem II oxygen evolving compl…	K08903|1.08453e-80|rcu:RCOM_0542030|Photosystem II reaction center W protein, putative; K08903 photosystem II 13kDa protein (A)	--	Photosystem II reaction center PSB28 protein, chloroplastic (Precursor) GN=P0504E02.24 OS=Oryza sativa subsp. japonica (Rice) PE=2 SV=2	General function prediction only	PREDICTED: photosystem II reaction center PSB28 protein, chloroplastic [Nelumbo nucifera]	R	--
Lus10007861.g.BGIv1.0	lncRNA_target	--	--	Biological Process: nitrogen compound metabolic process (GO:0006807);; Molecular Function: nickel cation binding (GO:0016151);;	K03190|3.2079e-148|rcu:RCOM_0061320|Urease accessory protein ureD, putative; K03190 urease accessory protein (A)	--	Urease accessory protein D GN=URED OS=Arabidopsis thaliana (Mouse-ear cress) PE=2 SV=1	Function unknown	Urease accessory protein ureD, putative [Ricinus communis]	S	--
Lus10018178.g.BGIv1.0	lncRNA_target	[I]	Lipid transport and metabolism	Biological Process: long-chain fatty acid metabolic process (GO:0001676);; Molecular Function: long-chain fatty acid-CoA ligase activity (GO:0004467);;	K01897|0|rcu:RCOM_1032290|long-chain-fatty-acid CoA ligase, putative (EC:6.2.1.3); K01897 long-chain acyl-CoA synthetase [EC:6.2.1.3] (A)	Lipid transport and metabolism	Long chain acyl-CoA synthetase 9, chloroplastic GN=LACS9 OS=Arabidopsis thaliana (Mouse-ear cress) PE=2 SV=1	Lipid transport and metabolism	long-chain-fatty-acid CoA ligase, putative [Ricinus communis]	I	[I]
Lus10018192.g.BGIv1.0	lncRNA_target	[J]	Translation, ribosomal structure and biogenesis	Molecular Function: RNA binding (GO:0003723);; Molecular Function: structural constituent of ribosome (GO:0003735);; Cellular Component: mitochondrial small ribosomal subunit (GO:0005763);; Biological Process: DNA-templated transcription, elongation (GO:0006354);; Biological Process: translation (GO:0006412);; Cellular Component: chloroplast envelope (GO:0009941);;	K02952|3.07322e-82|pop:POPTR_0002s08900g|POPTRDRAFT_830202; hypothetical protein; K02952 small subunit ribosomal protein S13 (A)	Translation, ribosomal structure and biogenesis	30S ribosomal protein S13, chloroplastic (Precursor) GN=RPS13 OS=Arabidopsis thaliana (Mouse-ear cress) PE=2 SV=1	Translation, ribosomal structure and biogenesis	chloroplast 30S ribosomal protein S13 [Hevea brasiliensis]	J	[J]
Lus10023523.g.BGIv1.0	lncRNA_target	--	--	Biological Process: response to stimulus (GO:0050896);;	--	--	BTB/POZ domain-containing protein At5g03250 GN=At5g03250 OS=Arabidopsis thaliana (Mouse-ear cress) PE=2 SV=1	General function prediction only	protein binding protein, putative [Ricinus communis]	R	--
Lus10024938.g.BGIv1.0	lncRNA_target	--	--	--	--	--	Protein PHR1-LIKE 1 GN=PHL1 OS=Arabidopsis thaliana (Mouse-ear cress) PE=1 SV=1	Function unknown	transcription factor, putative [Ricinus communis]	S	--
Lus10012159.g.BGIv1.0	lncRNA_target	[RTKL]	--	Biological Process: activation of MAPKK activity (GO:0000186);; Molecular Function: MAP kinase kinase kinase activity (GO:0004709);; Molecular Function: ATP binding (GO:0005524);; Molecular Function: 2-alkenal reductase [NAD(P)] activity (GO:0032440);; Biological Process: oxidation-reduction process (GO:0055114);;	--	--	Probable leucine-rich repeat receptor-like protein kinase At5g49770 (Precursor) GN=At5g49770 OS=Arabidopsis thaliana (Mouse-ear cress) PE=2 SV=1	Signal transduction mechanisms	Serine/threonine-protein kinase PBS1, putative [Ricinus communis]	T	--
Lus10039097.g.BGIv1.0	lncRNA_target	--	--	--	K03012|6.78372e-54|pper:PRUPE_ppa010773mg|hypothetical protein; K03012 DNA-directed RNA polymerase II subunit RPB4 (A)	Transcription	DNA-directed RNA polymerases IV and V subunit 4 GN=dl4012w OS=Arabidopsis thaliana (Mouse-ear cress) PE=1 SV=2	Transcription	hypothetical protein PRUPE_ppa010773mg [Prunus persica]	K	[K]
Lus10018164.g.BGIv1.0	lncRNA_target	--	--	--	--	--	Filament-like plant protein (Fragment) GN=FPP OS=Solanum lycopersicum (Tomato) PE=1 SV=1	Function unknown	PREDICTED: filament-like plant protein isoform X4 [Populus euphratica]	S	--
Lus10032607.g.BGIv1.0	lncRNA_target	[C]	Energy production and conversion	Biological Process: chlorophyll cycle (GO:0033354);; Molecular Function: coenzyme F420 hydrogenase activity (GO:0050454);; Biological Process: oxidation-reduction process (GO:0055114);; Molecular Function: 7-hydroxymethyl chlorophyll a reductase activity (GO:0090415);;	K18010|0|vvi:100254621|7-hydroxymethyl chlorophyll a reductase, chloroplastic; K18010 7-hydroxymethyl chlorophyll a reductase [EC:1.17.7.2] (A)	--	7-hydroxymethyl chlorophyll a reductase, chloroplastic (Precursor) GN=T1G11.13 OS=Arabidopsis thaliana (Mouse-ear cress) PE=1 SV=1	Carbohydrate transport and metabolism	PREDICTED: 7-hydroxymethyl chlorophyll a reductase, chloroplastic [Vitis vinifera]	G	--
Lus10007905.g.BGIv1.0	lncRNA_target	--	--	Cellular Component: plasma membrane (GO:0005886);; Biological Process: response to desiccation (GO:0009269);; Biological Process: response to wounding (GO:0009611);; Biological Process: response to high light intensity (GO:0009644);; Biological Process: defense response to fungus (GO:0050832);;	--	--	Desiccation protectant protein Lea14 homolog OS=Glycine max (Soybean) PE=2 SV=1	Function unknown	desiccation protectant protein Lea14 homolog [Glycine max]	S	--
Lus10032277.g.BGIv1.0	lncRNA_target	--	--	Molecular Function: voltage-gated potassium channel activity (GO:0005249);; Biological Process: potassium ion transport (GO:0006813);; Cellular Component: voltage-gated potassium channel complex (GO:0008076);; Biological Process: protein homooligomerization (GO:0051260);;	--	General function prediction only	BTB/POZ domain-containing protein At5g41330 GN=At5g41330 OS=Arabidopsis thaliana (Mouse-ear cress) PE=2 SV=1	General function prediction only	hypothetical protein JCGZ_20572 [Jatropha curcas]	R	[R]
Lus10028246.g.BGIv1.0	lncRNA_target	[EH]	--	Cellular Component: mitochondrion (GO:0005739);; Biological Process: branched-chain amino acid metabolic process (GO:0009081);; Biological Process: toxin catabolic process (GO:0009407);; Cellular Component: chloroplast (GO:0009507);; Biological Process: response to sucrose (GO:0009744);; Biological Process: response to fructose (GO:0009750);; Molecular Function: L-leucine transaminase activity (G…	K00826|1.15104e-153|cit:102614611|branched-chain-amino-acid aminotransferase 2, chloroplastic-like; K00826 branched-chain amino acid aminotransferase [EC:2.6.1.42] (A)	Amino acid transport and metabolism	Branched-chain-amino-acid aminotransferase 2, chloroplastic (Precursor) GN=BCAT2 OS=Arabidopsis thaliana (Mouse-ear cress) PE=1 SV=1	Amino acid transport and metabolism	hypothetical protein JCGZ_15973 [Jatropha curcas]	E	[E]
Lus10024637.g.BGIv1.0	lncRNA_target	--	--	Biological Process: postreplication repair (GO:0006301);;	--	Function unknown	--	Function unknown	hypothetical protein MTR_7g050540 [Medicago truncatula]	S	[S]
Lus10024026.g.BGIv1.0	lncRNA_target	[R]	General function prediction only	--	K12837|0|mdm:103401676|splicing factor U2af large subunit A-like; K12837 splicing factor U2AF 65 kDa subunit (A)	RNA processing and modification	Splicing factor U2af large subunit A GN=U2AF65A OS=Nicotiana plumbaginifolia (Leadwort-leaved tobacco) PE=2 SV=1	RNA processing and modification	PREDICTED: splicing factor U2af large subunit A isoform X3 [Populus euphratica]	A	[A]
Lus10032266.g.BGIv1.0	lncRNA_target	--	--	--	--	--	--	Function unknown	hypothetical protein JCGZ_05298 [Jatropha curcas]	S	--
Lus10035532.g.BGIv1.0	lncRNA_target	[GEPR]	--	Cellular Component: integral component of membrane (GO:0016021);; Biological Process: transmembrane transport (GO:0055085);;	K08193|0|rcu:RCOM_0084940|Sialin, putative; K08193 MFS transporter, ACS family, solute carrier family 17 (sodium-dependent inorganic phosphate cotransporter), other (A)	Carbohydrate transport and metabolism	Probable anion transporter 3, chloroplastic (Precursor) GN=T8P21.3 OS=Arabidopsis thaliana (Mouse-ear cress) PE=2 SV=2	Carbohydrate transport and metabolism	Sialin, putative [Ricinus communis]	G	[G]
Lus10021644.g.BGIv1.0	lncRNA_target	--	--	--	--	--	--	Function unknown	hypothetical protein JCGZ_11679 [Jatropha curcas]	S	--
Lus10005782.g.BGIv1.0	lncRNA_target	[I]	Lipid transport and metabolism	Molecular Function: phospholipase D activity (GO:0004630);; Molecular Function: protein binding (GO:0005515);; Molecular Function: phosphatidylinositol-4,5-bisphosphate binding (GO:0005546);; Cellular Component: nucleus (GO:0005634);; Biological Process: metabolic process (GO:0008152);; Cellular Component: plasmodesma (GO:0009506);; Biological Process: defense response to bacterium, incompatible …	K01115|0|rcu:RCOM_1613030|phospholipase d beta, putative (EC:3.1.4.4); K01115 phospholipase D1/2 [EC:3.1.4.4] (A)	Lipid transport and metabolism	Phospholipase D beta 1 GN=PLDBETA1 OS=Arabidopsis thaliana (Mouse-ear cress) PE=2 SV=4	Lipid transport and metabolism	hypothetical protein JCGZ_14477 [Jatropha curcas]	I	[I]
Lus10039106.g.BGIv1.0	lncRNA_target	--	--	Molecular Function: transporter activity (GO:0005215);; Biological Process: transport (GO:0006810);; Biological Process: response to ethylene (GO:0009723);; Biological Process: abscisic acid-activated signaling pathway (GO:0009738);; Biological Process: intracellular signal transduction (GO:0035556);;	--	Lipid transport and metabolism	Phosphatidylinositol/phosphatidylcholine transfer protein SFH2 GN=SFH2 OS=Arabidopsis thaliana (Mouse-ear cress) PE=2 SV=1	Lipid transport and metabolism	PREDICTED: phosphatidylinositol/phosphatidylcholine transfer protein SFH9-like [Populus euphratica]	I	[I]
Lus10029125.g.BGIv1.0	lncRNA_target	--	--	Molecular Function: sequence-specific DNA binding transcription factor activity (GO:0003700);; Cellular Component: nucleus (GO:0005634);; Biological Process: regulation of transcription, DNA-templated (GO:0006355);; Molecular Function: sequence-specific DNA binding (GO:0043565);;	--	Transcription	Homeobox protein knotted-1-like 6 GN=KNAT6 OS=Arabidopsis thaliana (Mouse-ear cress) PE=1 SV=1	Transcription	hypothetical protein JCGZ_17781 [Jatropha curcas]	K	[K]
Lus10012163.g.BGIv1.0	lncRNA_target	--	--	--	--	--	--	Function unknown	conserved hypothetical protein [Ricinus communis]	S	--
Lus10016244.g.BGIv1.0	lncRNA_target	--	--	--	--	--	Putative metal tolerance protein C3 GN=T10K17.270 OS=Arabidopsis thaliana (Mouse-ear cress) PE=3 SV=2	Function unknown	hypothetical protein JCGZ_12768 [Jatropha curcas]	S	--
Lus10004078.g.BGIv1.0	lncRNA_target	--	--	--	K06890|3.73903e-15|sbi:SORBI_02g004350|SORBIDRAFT_02g004350, Sb02g004350; hypothetical protein; K06890 (A)	--	--	Signal transduction mechanisms	hypothetical protein SORBIDRAFT_02g004350 [Sorghum bicolor]	T	--
Lus10007865.g.BGIv1.0	lncRNA_target	--	--	--	--	--	--	Carbohydrate transport and metabolism	PREDICTED: uncharacterized protein LOC103483447 [Cucumis melo]	G	--
Lus10024952.g.BGIv1.0	lncRNA_target	[R]	General function prediction only	Cellular Component: intracellular (GO:0005622);; Biological Process: RNA processing (GO:0006396);; Biological Process: regulation of timing of transition from vegetative to reproductive phase (GO:0048510);;	K13217|0|rcu:RCOM_0542310|Pre-mRNA-processing protein prp39, putative; K13217 pre-mRNA-processing factor 39 (A)	RNA processing and modification	Cleavage stimulation factor subunit 77 {ECO:0000303|PubMed:12379796} OS=Arabidopsis thaliana (Mouse-ear cress) PE=1 SV=1	RNA processing and modification	hypothetical protein JCGZ_17626 [Jatropha curcas]	A	[A]
Lus10012162.g.BGIv1.0	lncRNA_target	--	--	Biological Process: carbohydrate metabolic process (GO:0005975);; Molecular Function: cellulase activity (GO:0008810);;	--	--	Endoglucanase 25 GN=K2I5.8 OS=Arabidopsis thaliana (Mouse-ear cress) PE=1 SV=1	General function prediction only	endo-1,4-beta-glucanase, putative [Ricinus communis]	R	--
Lus10003497.g.BGIv1.0	lncRNA_target	--	--	Molecular Function: structural molecule activity (GO:0005198);; Cellular Component: vacuolar membrane (GO:0005774);; Cellular Component: cytosol (GO:0005829);; Cellular Component: plasma membrane (GO:0005886);; Biological Process: retrograde vesicle-mediated transport, Golgi to ER (GO:0006890);; Molecular Function: protein transporter activity (GO:0008565);; Biological Process: protein transport …	K17268|2.40343e-169|tcc:TCM_026982|Coatomer epsilon subunit isoform 1; K17268 coatomer protein complex, subunit epsilon (A)	Intracellular trafficking, secretion, and vesicular transport	Coatomer subunit epsilon-1 GN=At1g30630 OS=Arabidopsis thaliana (Mouse-ear cress) PE=2 SV=1	Intracellular trafficking, secretion, and vesicular transport	hypothetical protein F383_32593 [Gossypium arboreum]	U	[U]
Lus10035530.g.BGIv1.0	lncRNA_target	--	--	Molecular Function: oxidoreductase activity (GO:0016491);; Biological Process: oxidation-reduction process (GO:0055114);;	--	--	--	Signal transduction mechanisms	hypothetical protein PHAVU_002G206500g [Phaseolus vulgaris]	T	--
Lus10007747.g.BGIv1.0	lncRNA_target	[R]	General function prediction only	Molecular Function: nucleotide binding (GO:0000166);; Cellular Component: microtubule (GO:0005874);; Biological Process: embryo development (GO:0009790);; Biological Process: cell division (GO:0051301);;	K06883|1.13851e-156|rcu:RCOM_1587330|XPA-binding protein, putative; K06883 (A)	General function prediction only	--	General function prediction only	XPA-binding protein, putative [Ricinus communis]	R	[R]
Lus10035531.g.BGIv1.0	lncRNA_target	--	--	--	--	General function prediction only	Protein yippee-like OS=Solanum tuberosum (Potato) PE=2 SV=1	General function prediction only	PREDICTED: protein yippee-like [Sesamum indicum]	R	[R]
Lus10039082.g.BGIv1.0	lncRNA_target	--	--	--	K11267|0|rcu:RCOM_1065770|androgen induced inhibitor of proliferation (as3) / pds5, putative; K11267 sister chromatid cohesion protein PDS5 (A)	Cell cycle control, cell division, chromosome partitioning	DNA mismatch repair protein MSH6 GN=T10M13.8 OS=Arabidopsis thaliana (Mouse-ear cress) PE=1 SV=2	Cell cycle control, cell division, chromosome partitioning	hypothetical protein JCGZ_08956 [Jatropha curcas]	D	[D]
Lus10005788.g.BGIv1.0	lncRNA_target	[Q]	Secondary metabolites biosynthesis, transport and catabolism	Molecular Function: hydrolase activity, hydrolyzing O-glycosyl compounds (GO:0004553);; Cellular Component: plasma membrane (GO:0005886);; Biological Process: metabolic process (GO:0008152);; Cellular Component: anchored component of membrane (GO:0031225);;	--	--	Glucan endo-1,3-beta-glucosidase 8 (Precursor) GN=At1g64760 OS=Arabidopsis thaliana (Mouse-ear cress) PE=1 SV=2	General function prediction only	glycosyl hydrolase family 17 family protein [Populus trichocarpa]	R	--
Lus10025019.g.BGIv1.0	lncRNA_target	--	--	Molecular Function: binding (GO:0005488);;	--	--	--	General function prediction only	hypothetical protein JCGZ_14056 [Jatropha curcas]	R	--
Lus10039114.g.BGIv1.0	lncRNA_target	[R]	General function prediction only	Biological Process: cell morphogenesis (GO:0000902);; Molecular Function: GTPase activity (GO:0003924);; Molecular Function: GTP binding (GO:0005525);; Cellular Component: vacuole (GO:0005773);; Cellular Component: Golgi apparatus (GO:0005794);; Cellular Component: plasma membrane (GO:0005886);; Biological Process: GTP catabolic process (GO:0006184);; Biological Process: protein targeting to vacu…	K07877|4.83065e-126|pop:POPTR_0016s00400g|hypothetical protein; K07877 Ras-related protein Rab-2A (A)	Intracellular trafficking, secretion, and vesicular transport	Ras-related protein RABB1c OS=Arabidopsis thaliana (Mouse-ear cress) PE=1 SV=1	Intracellular trafficking, secretion, and vesicular transport	hypothetical protein POPTR_0016s00400g [Populus trichocarpa]	U	[U]
Lus10033778.g.BGIv1.0	lncRNA_target	--	--	--	--	--	Agglutinin-2 (Precursor) OS=Cladrastis kentukea (Yellow wood) PE=1 SV=1	Signal transduction mechanisms	PREDICTED: L-type lectin-domain containing receptor kinase IX.1-like [Solanum tuberosum]	T	--
Lus10039091.g.BGIv1.0	lncRNA_target	[LKJ]	--	Molecular Function: nucleic acid binding (GO:0003676);; Molecular Function: ATP binding (GO:0005524);; Biological Process: rRNA processing (GO:0006364);; Biological Process: tRNA metabolic process (GO:0006399);; Biological Process: phosphatidylglycerol biosynthetic process (GO:0006655);; Molecular Function: ATP-dependent helicase activity (GO:0008026);; Cellular Component: chloroplast (GO:0009507…	K13179|0|pop:POPTR_0010s00730g|POPTRDRAFT_725593; hypothetical protein; K13179 ATP-dependent RNA helicase DDX18/HAS1 [EC:3.6.4.13] (A)	RNA processing and modification	DEAD-box ATP-dependent RNA helicase 50 GN=F17A9.13 OS=Arabidopsis thaliana (Mouse-ear cress) PE=2 SV=2	RNA processing and modification	hypothetical protein JCGZ_19102 [Jatropha curcas]	A	[A]
Lus10025030.g.BGIv1.0	lncRNA_target	[L]	Replication, recombination and repair	Molecular Function: ATP binding (GO:0005524);; Biological Process: DNA-dependent DNA replication (GO:0006261);; Biological Process: mismatch repair (GO:0006298);; Molecular Function: mismatched DNA binding (GO:0030983);; Biological Process: floral whorl development (GO:0048438);; Biological Process: floral organ formation (GO:0048449);; Biological Process: phyllome development (GO:0048827);; Biol…	K08737|5.17212e-94|rcu:RCOM_1347370|ATP binding protein, putative; K08737 DNA mismatch repair protein MSH6 (A)	Replication, recombination and repair	DNA mismatch repair protein MSH6 GN=T10M13.8 OS=Arabidopsis thaliana (Mouse-ear cress) PE=1 SV=2	Replication, recombination and repair	hypothetical protein JCGZ_14019 [Jatropha curcas]	L	[L]
Lus10039972.g.BGIv1.0	lncRNA_target	--	--	Cellular Component: endoplasmic reticulum (GO:0005783);; Biological Process: protein folding (GO:0006457);; Biological Process: response to heat (GO:0009408);; Biological Process: response to high light intensity (GO:0009644);; Biological Process: response to salt stress (GO:0009651);; Biological Process: cellulose biosynthetic process (GO:0030244);; Biological Process: ER-associated ubiquitin-de…	K10088|1.29443e-158|pop:POPTR_0006s06030g|hypothetical protein; K10088 protein OS-9 (A)	General function prediction only	Protein OS-9 homolog {ECO:0000305} (Precursor) OS=Arabidopsis thaliana (Mouse-ear cress) PE=1 SV=1	Posttranslational modification, protein turnover, chaperones	hypothetical protein POPTR_0006s06030g [Populus trichocarpa]	O	[R]
Lus10012165.g.BGIv1.0	lncRNA_target	--	--	--	--	--	Mavicyanin OS=Cucurbita pepo (Vegetable marrow) PE=1 SV=1	General function prediction only	Blue copper [Gossypium arboreum]	R	--
Lus10016218.g.BGIv1.0	lncRNA_target	--	--	Molecular Function: prenyltransferase activity (GO:0004659);; Cellular Component: chloroplast envelope (GO:0009941);; Biological Process: carotenoid biosynthetic process (GO:0016117);;	--	--	--	Function unknown	hypothetical protein JCGZ_03049 [Jatropha curcas]	S	--
Lus10025018.g.BGIv1.0	lncRNA_target	--	--	Molecular Function: structural molecule activity (GO:0005198);; Molecular Function: iron ion binding (GO:0005506);; Biological Process: chloroplast organization (GO:0009658);; Biological Process: iron-sulfur cluster assembly (GO:0016226);; Molecular Function: iron-sulfur cluster binding (GO:0051536);;	--	--	NifU-like protein 1, chloroplastic (Precursor) GN=T7B11.20 OS=Arabidopsis thaliana (Mouse-ear cress) PE=1 SV=1	Posttranslational modification, protein turnover, chaperones	hypothetical protein AMTR_s00003p00104860 [Amborella trichopoda]	O	--
Lus10005795.g.BGIv1.0	lncRNA_target	[R]	General function prediction only	Molecular Function: GTPase activity (GO:0003924);; Molecular Function: GTP binding (GO:0005525);; Cellular Component: nucleus (GO:0005634);; Cellular Component: cytoplasm (GO:0005737);; Biological Process: GTP catabolic process (GO:0006184);; Biological Process: small GTPase mediated signal transduction (GO:0007264);; Biological Process: photomorphogenesis (GO:0009640);; Biological Process: circa…	K07933|1.46159e-161|pop:POPTR_0007s06690g|POPTRDRAFT_832291; hypothetical protein; K07933 Rab-like protein 3 (A)	--	Uncharacterized GTP-binding protein At5g64813 GN=At5g64813 OS=Arabidopsis thaliana (Mouse-ear cress) PE=1 SV=1	General function prediction only	hypothetical protein POPTR_0007s06690g [Populus trichocarpa]	R	--
Lus10007893.g.BGIv1.0	lncRNA_target	--	--	Cellular Component: nucleus (GO:0005634);; Biological Process: DNA repair (GO:0006281);; Biological Process: DNA recombination (GO:0006310);;	K11864|5.5241e-112|rcu:RCOM_0898030|C6.1a, putative; K11864 BRCA1/BRCA2-containing complex subunit 3 (A)	Posttranslational modification, protein turnover, chaperones	--	Posttranslational modification, protein turnover, chaperones	PREDICTED: 26S proteasome non-ATPase regulatory subunit 14-like isoform X2 [Camelina sativa]	O	[O]
Lus10039971.g.BGIv1.0	lncRNA_target	--	--	--	--	--	--	NEDD8 ultimate buster	hypothetical protein JCGZ_16987 [Jatropha curcas]	1476	[OT]
Lus10039112.g.BGIv1.0	lncRNA_target	[L]	Replication, recombination and repair	Biological Process: DNA metabolic process (GO:0006259);; Molecular Function: oxidoreductase activity (GO:0016491);; Biological Process: single-organism metabolic process (GO:0044710);;	--	--	Alpha-ketoglutarate-dependent dioxygenase alkB homolog 2 GN=ALKBH2 OS=Arabidopsis thaliana (Mouse-ear cress) PE=2 SV=2	General function prediction only	hypothetical protein JCGZ_08951 [Jatropha curcas]	R	--
Lus10021655.g.BGIv1.0	lncRNA_target	--	--	--	--	General function prediction only	Zinc finger CCCH domain-containing protein 17 OS=Oryza sativa subsp. japonica (Rice) PE=2 SV=2	General function prediction only	hypothetical protein AMTR_s00069p00156070 [Amborella trichopoda]	R	[R]
Lus10033788.g.BGIv1.0	lncRNA_target	[P]	Inorganic ion transport and metabolism	Biological Process: sulfate assimilation (GO:0000103);; Molecular Function: adenylylsulfate kinase activity (GO:0004020);; Molecular Function: ATP binding (GO:0005524);; Cellular Component: chloroplast (GO:0009507);; Biological Process: regulation of glucosinolate biosynthetic process (GO:0010439);; Biological Process: phosphorylation (GO:0016310);; Biological Process: male gamete generation (GO:…	K00860|2.71482e-134|pop:POPTR_0009s09110g|POPTRDRAFT_833121; hypothetical protein; K00860 adenylylsulfate kinase [EC:2.7.1.25] (A)	Inorganic ion transport and metabolism	Adenylyl-sulfate kinase 1, chloroplastic (Precursor) OS=Arabidopsis thaliana (Mouse-ear cress) PE=1 SV=1	Inorganic ion transport and metabolism	hypothetical protein POPTR_0009s09110g [Populus trichocarpa]	P	[P]
Lus10018184.g.BGIv1.0	lncRNA_target	--	--	--	--	--	--	Function unknown	hypothetical protein JCGZ_21419 [Jatropha curcas]	S	--
Lus10039120.g.BGIv1.0	lncRNA_target	--	--	--	--	--	Cell wall / vacuolar inhibitor of fructosidase 2 (Precursor) GN=MUB3.14 OS=Arabidopsis thaliana (Mouse-ear cress) PE=1 SV=1	General function prediction only	hypothetical protein JCGZ_16417 [Jatropha curcas]	R	--
Lus10024926.g.BGIv1.0	lncRNA_target	--	--	--	--	Signal transduction mechanisms	--	Signal transduction mechanisms	calmodulin binding protein, putative [Ricinus communis]	T	[T]
Lus10012174.g.BGIv1.0	lncRNA_target	--	--	--	--	--	--	Function unknown	hypothetical protein POPTR_0004s17490g [Populus trichocarpa]	S	--
Lus10028250.g.BGIv1.0	lncRNA_target	[KAD]	--	--	K09422|2.45491e-110|tcc:TCM_042629|Myb domain protein 25, putative; K09422 myb proto-oncogene protein, plant (A)	Transcription	Transcription factor MYB44 GN=K8K14.2 OS=Arabidopsis thaliana (Mouse-ear cress) PE=2 SV=1	Transcription	hypothetical protein JCGZ_01344 [Jatropha curcas]	K	[K]
Lus10008840.g.BGIv1.0	lncRNA_target	[K]	Transcription	Molecular Function: DNA binding (GO:0003677);;	K09338|1.64517e-59|rcu:RCOM_1368840|homeobox protein, putative; K09338 homeobox-leucine zipper protein (A)	Transcription	Homeobox-leucine zipper protein ATHB-7 GN=ATHB-7 OS=Arabidopsis thaliana (Mouse-ear cress) PE=2 SV=2	Transcription	homeobox protein, putative [Ricinus communis]	K	[K]
Lus10035521.g.BGIv1.0	lncRNA_target	[O]	Posttranslational modification, protein turnover, chaperones	Biological Process: response to stress (GO:0006950);; Cellular Component: membrane (GO:0016020);; Cellular Component: intracellular membrane-bounded organelle (GO:0043231);; Cellular Component: cytoplasmic part (GO:0044444);; Biological Process: single-organism cellular process (GO:0044763);;	K17080|2.612e-58|pop:POPTR_0017s10480g|POPTRDRAFT_908002; PROHIBITIN 3 family protein; K17080 prohibitin 1 (A)	Posttranslational modification, protein turnover, chaperones	Prohibitin-3, mitochondrial GN=K1B16.2 OS=Arabidopsis thaliana (Mouse-ear cress) PE=1 SV=1	Posttranslational modification, protein turnover, chaperones	hypothetical protein POPTR_0017s10480g [Populus trichocarpa]	O	[O]
Lus10035540.g.BGIv1.0	lncRNA_target	--	--	--	--	--	Uncharacterized protein At1g04910 GN=At1g04910 OS=Arabidopsis thaliana (Mouse-ear cress) PE=2 SV=1	Function unknown	hypothetical protein JCGZ_25069 [Jatropha curcas]	S	--
Lus10007878.g.BGIv1.0	lncRNA_target	--	--	Cellular Component: mitochondrial inner membrane presequence translocase complex (GO:0005744);; Cellular Component: plastid outer membrane (GO:0009527);; Biological Process: protein transport (GO:0015031);; Molecular Function: P-P-bond-hydrolysis-driven protein transmembrane transporter activity (GO:0015450);; Cellular Component: integral component of membrane (GO:0016021);;	K17790|5.90072e-35|pop:POPTR_0014s12350g|POPTRDRAFT_572689; mitochondrial import inner membrane translocase subunit Tim17/Tim22/Tim23 family protein; K17790 mitochondrial import inner membrane translocase subunit TIM22 (A)	--	Outer envelope pore protein 16-4, chloroplastic GN=OEP164 OS=Arabidopsis thaliana (Mouse-ear cress) PE=2 SV=1	Intracellular trafficking, secretion, and vesicular transport	PREDICTED: outer envelope pore protein 16-4, chloroplastic isoform X1 [Populus euphratica]	U	--
Lus10005800.g.BGIv1.0	lncRNA_target	[R]	General function prediction only	Molecular Function: GTPase activity (GO:0003924);; Molecular Function: GTP binding (GO:0005525);; Cellular Component: cytosol (GO:0005829);; Biological Process: GTP catabolic process (GO:0006184);; Molecular Function: GDP binding (GO:0019003);;	--	Signal transduction mechanisms	Developmentally-regulated G-protein 3 GN=F23K16.150 OS=Arabidopsis thaliana (Mouse-ear cress) PE=1 SV=1	Signal transduction mechanisms	PREDICTED: developmentally-regulated G-protein 3 isoform X2 [Vitis vinifera]	T	[T]
Lus10021660.g.BGIv1.0	lncRNA_target	--	--	--	--	Function unknown	--	Function unknown	Uncharacterized protein isoform 1 [Theobroma cacao]	S	[S]
Lus10007735.g.BGIv1.0	lncRNA_target	--	--	--	K18811|2.54844e-52|tcc:TCM_034713|D5-type cyclin, putative; K18811 cyclin D5, plant (A)	Cell cycle control, cell division, chromosome partitioning	Cyclin-D5-1 GN=OSJNBa0063J18.4 OS=Oryza sativa subsp. japonica (Rice) PE=2 SV=2	Cell cycle control, cell division, chromosome partitioning	D5-type cyclin, putative [Theobroma cacao]	D	[D]
Lus10016243.g.BGIv1.0	lncRNA_target	--	--	--	--	--	--	Function unknown	conserved hypothetical protein [Ricinus communis]	S	--
Lus10007961.g.BGIv1.0	lncRNA_target	[O]	Posttranslational modification, protein turnover, chaperones	--	--	Transcription	--	Transcription	hypothetical protein JCGZ_09269 [Jatropha curcas]	K	[K]
Lus10002725.g.BGIv1.0	lncRNA_target	[R]	General function prediction only	Molecular Function: GTP binding (GO:0005525);; Biological Process: small GTPase mediated signal transduction (GO:0007264);; Biological Process: protein transport (GO:0015031);; Biological Process: vesicle-mediated transport (GO:0016192);;	K07904|2.07836e-121|pop:POPTR_0001s27690g|POPTRDRAFT_706462; GTP-binding family protein; K07904 Ras-related protein Rab-11A (A)	Intracellular trafficking, secretion, and vesicular transport	Ras-related protein RABA4c GN=K16F13.4 OS=Arabidopsis thaliana (Mouse-ear cress) PE=2 SV=1	Intracellular trafficking, secretion, and vesicular transport	PREDICTED: ras-related protein RABA4d [Populus euphratica]	U	[U]
Lus10007962.g.BGIv1.0	lncRNA_target	--	--	--	--	--	--	Function unknown	PREDICTED: uncharacterized protein LOC105135497 [Populus euphratica]	S	--
Lus10007951.g.BGIv1.0	lncRNA_target	--	--	Biological Process: intra-Golgi vesicle-mediated transport (GO:0006891);; Biological Process: membrane fusion (GO:0006944);; Cellular Component: integral component of membrane (GO:0016021);; Molecular Function: transferase activity, transferring acyl groups (GO:0016746);;	--	Signal transduction mechanisms	--	Signal transduction mechanisms	Glycerol uptake protein, putative [Ricinus communis]	T	[T]
Lus10029073.g.BGIv1.0	lncRNA_target	--	--	Cellular Component: integral component of membrane (GO:0016021);;	--	General function prediction only	Synaptotagmin-2 GN=T20H2.13 OS=Arabidopsis thaliana (Mouse-ear cress) PE=2 SV=1	General function prediction only	hypothetical protein PRUPE_ppa002353mg [Prunus persica]	R	[R]
Lus10024029.g.BGIv1.0	lncRNA_target	--	--	Biological Process: transcription, DNA-templated (GO:0006351);;	--	--	Scarecrow-like protein 15 GN=SCL15 OS=Arabidopsis thaliana (Mouse-ear cress) PE=2 SV=3	Transcription	hypothetical protein POPTR_0007s12480g [Populus trichocarpa]	K	--
Lus10007877.g.BGIv1.0	lncRNA_target	[I]	Lipid transport and metabolism	Cellular Component: plasma membrane (GO:0005886);; Biological Process: metabolic process (GO:0008152);; Molecular Function: acylglycerol lipase activity (GO:0047372);;	--	Lipid transport and metabolism	Caffeoylshikimate esterase GN=CSE OS=Arabidopsis thaliana (Mouse-ear cress) PE=1 SV=1	Lipid transport and metabolism	hypothetical protein JCGZ_13936 [Jatropha curcas]	I	[I]
Lus10007894.g.BGIv1.0	lncRNA_target	--	--	--	K14546|1.01283e-55|pop:POPTR_0003s05960g|POPTRDRAFT_415284, POPTRDRAFT_854415; hypothetical protein; K14546 U3 small nucleolar RNA-associated protein 5 (A)	General function prediction only	--	General function prediction only	hypothetical protein POPTR_0003s05960g [Populus trichocarpa]	R	[R]
Lus10016245.g.BGIv1.0	lncRNA_target	--	--	Molecular Function: sequence-specific DNA binding transcription factor activity (GO:0003700);; Cellular Component: nucleus (GO:0005634);; Biological Process: regulation of transcription, DNA-templated (GO:0006355);;	K09286|1.87377e-09|pxb:103931423|ethylene-responsive transcription factor RAP2-11-like; K09286 EREBP-like factor (A)	--	Ethylene-responsive transcription factor ERF071 GN=ERF071 OS=Arabidopsis thaliana (Mouse-ear cress) PE=2 SV=1	Transcription	AP2/EREBP-type transcription factor [Ipomoea batatas]	K	--
Lus10024631.g.BGIv1.0	lncRNA_target	--	--	Biological Process: cell differentiation (GO:0030154);;	--	--	Transcription factor EGL1 GN=At1g63650 OS=Arabidopsis thaliana (Mouse-ear cress) PE=1 SV=1	Transcription	hypothetical protein JCGZ_20587 [Jatropha curcas]	K	--
Lus10033773.g.BGIv1.0	lncRNA_target	--	--	Cellular Component: membrane (GO:0016020);; Molecular Function: transmembrane transporter activity (GO:0022857);; Biological Process: transmembrane transport (GO:0055085);;	K14611|0|tcc:TCM_007245|Xanthine/uracil permease family protein isoform 1; K14611 solute carrier family 23 (nucleobase transporter), member 1/2 (A)	Nucleotide transport and metabolism	Nucleobase-ascorbate transporter 4 GN=NAT4 OS=Arabidopsis thaliana (Mouse-ear cress) PE=2 SV=2	Inorganic ion transport and metabolism	Xanthine/uracil permease family protein isoform 1 [Theobroma cacao]	P	[F]
Lus10007945.g.BGIv1.0	lncRNA_target	[U]	Intracellular trafficking, secretion, and vesicular transport	Biological Process: maltose metabolic process (GO:0000023);; Biological Process: rRNA processing (GO:0006364);; Biological Process: protein secretion (GO:0009306);; Cellular Component: chloroplast thylakoid membrane (GO:0009535);; Biological Process: double fertilization forming a zygote and endosperm (GO:0009567);; Biological Process: abscisic acid biosynthetic process (GO:0009688);; Biological …	K03118|2.59048e-131|rcu:RCOM_0275600|Sec-independent protein translocase protein tatC, putative; K03118 sec-independent protein translocase protein TatC (A)	--	Sec-independent protein translocase protein TATC, chloroplastic (Precursor) GN=F23H14.8 OS=Arabidopsis thaliana (Mouse-ear cress) PE=1 SV=2	Intracellular trafficking, secretion, and vesicular transport	Sec-independent protein translocase protein tatC, putative [Ricinus communis]	U	--
Lus10021662.g.BGIv1.0	lncRNA_target	--	--	Biological Process: cellular aromatic compound metabolic process (GO:0006725);; Biological Process: photosynthesis (GO:0015979);; Biological Process: cellular nitrogen compound metabolic process (GO:0034641);; Biological Process: cellular biosynthetic process (GO:0044249);; Cellular Component: intracellular part (GO:0044424);; Biological Process: single-organism metabolic process (GO:0044710);; B…	--	--	--	Function unknown	hypothetical protein JCGZ_11646 [Jatropha curcas]	S	--
Lus10018171.g.BGIv1.0	lncRNA_target	--	--	--	--	--	F-box protein PP2-B1 GN=T16F16.2 OS=Arabidopsis thaliana (Mouse-ear cress) PE=1 SV=1	General function prediction only	PREDICTED: putative F-box protein PP2-B12 [Populus euphratica]	R	--
Lus10004080.g.BGIv1.0	lncRNA_target	--	--	--	--	--	--	Function unknown	hypothetical protein POPTR_0002s05010g [Populus trichocarpa]	S	--
Lus10007763.g.BGIv1.0	lncRNA_target	--	--	--	K03129|0|rcu:RCOM_1588000|transcription initiation factor, putative; K03129 transcription initiation factor TFIID subunit 4 (A)	Transcription	Transcription initiation factor TFIID subunit 4b GN=TAF4B OS=Arabidopsis thaliana (Mouse-ear cress) PE=1 SV=1	Transcription	hypothetical protein JCGZ_16046 [Jatropha curcas]	K	[K]
Lus10029110.g.BGIv1.0	lncRNA_target	--	--	--	--	--	Transcription factor bHLH49 GN=T6L1.10 OS=Arabidopsis thaliana (Mouse-ear cress) PE=1 SV=1	Transcription	conserved hypothetical protein [Ricinus communis]	K	--
Lus10035554.g.BGIv1.0	lncRNA_target	--	--	--	--	--	--	Function unknown	hypothetical protein glysoja_041042 [Glycine soja]	S	--
Lus10032268.g.BGIv1.0	lncRNA_target	[F]	Nucleotide transport and metabolism	Biological Process: RNA methylation (GO:0001510);; Molecular Function: GMP synthase (glutamine-hydrolyzing) activity (GO:0003922);; Molecular Function: asparagine synthase (glutamine-hydrolyzing) activity (GO:0004066);; Molecular Function: ATP binding (GO:0005524);; Cellular Component: cytosol (GO:0005829);; Biological Process: GMP biosynthetic process (GO:0006177);; Biological Process: asparagin…	K01951|0|pxb:103938468|GMP synthase [glutamine-hydrolyzing]-like; K01951 GMP synthase (glutamine-hydrolysing) [EC:6.3.5.2] (A)	Nucleotide transport and metabolism	--	Nucleotide transport and metabolism	hypothetical protein JCGZ_20585 [Jatropha curcas]	F	[F]
Lus10018181.g.BGIv1.0	lncRNA_target	[GHR]	--	Molecular Function: magnesium ion binding (GO:0000287);; Molecular Function: pyruvate decarboxylase activity (GO:0004737);; Biological Process: metabolic process (GO:0008152);; Molecular Function: thiamine pyrophosphate binding (GO:0030976);;	K01568|0|cam:101497155|pyruvate decarboxylase isozyme 2-like; K01568 pyruvate decarboxylase [EC:4.1.1.1] (A)	--	Pyruvate decarboxylase 1 GN=PDC1 OS=Arabidopsis thaliana (Mouse-ear cress) PE=2 SV=1	Pyruvate decarboxylase	hypothetical protein MIMGU_mgv1a003147mg [Erythranthe guttata]	1735	[EH]
Lus10024613.g.BGIv1.0	lncRNA_target	--	--	--	--	Lipid transport and metabolism	Oxysterol-binding protein-related protein 2A GN=ORP2A OS=Arabidopsis thaliana (Mouse-ear cress) PE=2 SV=1	Signal transduction mechanisms	hypothetical protein JCGZ_20798 [Jatropha curcas]	T	[I]
Lus10033784.g.BGIv1.0	lncRNA_target	[PR]	--	Molecular Function: hydrolase activity, hydrolyzing O-glycosyl compounds (GO:0004553);; Biological Process: carbohydrate metabolic process (GO:0005975);;	--	--	Protochlorophyllide-dependent translocon component 52, chloroplastic (Precursor) GN=L73G19.30 OS=Arabidopsis thaliana (Mouse-ear cress) PE=1 SV=1	General function prediction only	hypothetical protein CICLE_v10028089mg [Citrus clementina]	R	--
Lus10007765.g.BGIv1.0	lncRNA_target	[O]	Posttranslational modification, protein turnover, chaperones	Molecular Function: serine-type endopeptidase activity (GO:0004252);; Cellular Component: extracellular region (GO:0005576);; Biological Process: proteolysis (GO:0006508);; Molecular Function: identical protein binding (GO:0042802);; Biological Process: negative regulation of catalytic activity (GO:0043086);;	--	--	Subtilisin-like protease (Precursor) GN=At5g67360 OS=Arabidopsis thaliana (Mouse-ear cress) PE=1 SV=1	Posttranslational modification, protein turnover, chaperones	Xylem serine proteinase 1 precursor, putative [Ricinus communis]	O	--
Lus10029081.g.BGIv1.0	lncRNA_target	[R]	General function prediction only	Molecular Function: oxidoreductase activity, acting on single donors with incorporation of molecular oxygen, incorporation of two atoms of oxygen (GO:0016702);; Molecular Function: gibberellin 3-beta-dioxygenase activity (GO:0016707);; Biological Process: oxidation-reduction process (GO:0055114);;	--	--	Gibberellin 2-beta-dioxygenase 8 GN=GA2OX8 OS=Arabidopsis thaliana (Mouse-ear cress) PE=1 SV=2	Secondary metabolites biosynthesis, transport and catabolism	PREDICTED: gibberellin 2-beta-dioxygenase 8-like [Populus euphratica]	Q	[QR]
Lus10018165.g.BGIv1.0	lncRNA_target	--	--	Cellular Component: mitochondrion (GO:0005739);; Cellular Component: integral component of membrane (GO:0016021);;	--	Function unknown	--	Function unknown	hypothetical protein JCGZ_12096 [Jatropha curcas]	S	[S]
Lus10024636.g.BGIv1.0	lncRNA_target	--	--	--	--	--	AT-rich interactive domain-containing protein 2 GN=ARID2 OS=Arabidopsis thaliana (Mouse-ear cress) PE=2 SV=1	Transcription	hypothetical protein POPTR_0001s09620g [Populus trichocarpa]	K	--
Lus10005778.g.BGIv1.0	lncRNA_target	--	--	Cellular Component: nucleolus (GO:0005730);; Cellular Component: cytoplasm (GO:0005737);; Biological Process: heat acclimation (GO:0010286);; Cellular Component: chromocenter (GO:0010369);;	--	--	--	Function unknown	PREDICTED: uncharacterized protein LOC105123863 isoform X2 [Populus euphratica]	S	--
Lus10029079.g.BGIv1.0	lncRNA_target	[K]	Transcription	Biological Process: regulation of transcription, DNA-templated (GO:0006355);;	K11292|0|pop:POPTR_0016s02900g|POPTRDRAFT_255131; hypothetical protein; K11292 transcription elongation factor SPT6 (A)	RNA processing and modification	F-box/FBD/LRR-repeat protein At2g04230 GN=At2g04230 OS=Arabidopsis thaliana (Mouse-ear cress) PE=2 SV=1	Transcription	PREDICTED: transcription elongation factor SPT6-like isoform X2 [Populus euphratica]	K	[A]
Lus10035556.g.BGIv1.0	lncRNA_target	[R]	General function prediction only	Molecular Function: nucleotide binding (GO:0000166);; Molecular Function: RNA binding (GO:0003723);;	K13126|0|rcu:RCOM_1351720|polyadenylate-binding protein, putative; K13126 polyadenylate-binding protein (A)	Posttranslational modification, protein turnover, chaperones	Polyadenylate-binding protein 7 GN=PAB7 OS=Arabidopsis thaliana (Mouse-ear cress) PE=2 SV=1	RNA processing and modification	hypothetical protein JCGZ_16607 [Jatropha curcas]	A	[O]
Lus10012166.g.BGIv1.0	lncRNA_target	--	--	--	--	--	--	General function prediction only	PREDICTED: uncharacterized protein LOC105141233 [Populus euphratica]	R	--
Lus10039098.g.BGIv1.0	lncRNA_target	--	--	Molecular Function: calcium ion binding (GO:0005509);;	K06268|2.66645e-134|tcc:TCM_030465|Calcineurin B-like protein 2 isoform 1; K06268 serine/threonine-protein phosphatase 2B regulatory subunit (A)	Signal transduction mechanisms	Calcineurin B-like protein 2 GN=MDA7.3 OS=Arabidopsis thaliana (Mouse-ear cress) PE=1 SV=2	Signal transduction mechanisms	hypothetical protein JCGZ_02548 [Jatropha curcas]	T	[T]
Lus10024630.g.BGIv1.0	lncRNA_target	--	--	--	--	--	--	Function unknown	hypothetical protein CICLE_v10022634mg [Citrus clementina]	S	--
Lus10029102.g.BGIv1.0	lncRNA_target	--	--	Molecular Function: signal transducer activity (GO:0004871);; Cellular Component: nucleus (GO:0005634);; Biological Process: calcium ion transport (GO:0006816);; Biological Process: Golgi organization (GO:0007030);; Biological Process: signal transduction (GO:0007165);; Biological Process: phototropism (GO:0009638);; Biological Process: response to salt stress (GO:0009651);; Biological Process: p…	--	--	Root phototropism protein 2 GN=T6B20.13/T6B20.14 OS=Arabidopsis thaliana (Mouse-ear cress) PE=1 SV=2	General function prediction only	hypothetical protein JCGZ_17285 [Jatropha curcas]	R	--
Lus10035539.g.BGIv1.0	lncRNA_target	[J]	Translation, ribosomal structure and biogenesis	Molecular Function: structural constituent of ribosome (GO:0003735);; Biological Process: translation (GO:0006412);; Cellular Component: cytosolic large ribosomal subunit (GO:0022625);; Biological Process: ribosome biogenesis (GO:0042254);;	K02917|8.5784e-74|mdm:103444722|60S ribosomal protein L35a-1-like; K02917 large subunit ribosomal protein L35Ae (A)	Translation, ribosomal structure and biogenesis	60S ribosomal protein L35a-3 GN=RPL35AC OS=Arabidopsis thaliana (Mouse-ear cress) PE=3 SV=1	General function prediction only	PREDICTED: 60S ribosomal protein L35a-1-like [Malus domestica]	R	[J]
Lus10024643.g.BGIv1.0	lncRNA_target	--	--	Molecular Function: voltage-gated potassium channel activity (GO:0005249);; Biological Process: potassium ion transport (GO:0006813);; Cellular Component: voltage-gated potassium channel complex (GO:0008076);; Biological Process: protein homooligomerization (GO:0051260);;	--	General function prediction only	BTB/POZ domain-containing protein At5g41330 GN=At5g41330 OS=Arabidopsis thaliana (Mouse-ear cress) PE=2 SV=1	General function prediction only	hypothetical protein JCGZ_20572 [Jatropha curcas]	R	[R]
Lus10039109.g.BGIv1.0	lncRNA_target	[I]	Lipid transport and metabolism	Molecular Function: acetyl-CoA C-acetyltransferase activity (GO:0003985);; Biological Process: sterol biosynthetic process (GO:0016126);; Biological Process: pentacyclic triterpenoid biosynthetic process (GO:0019745);;	K00626|0|pop:POPTR_0006s00630g|POPTRDRAFT_652350; truncated acetyl Co-A acetyltransferase-like family protein; K00626 acetyl-CoA C-acetyltransferase [EC:2.3.1.9] (A)	Lipid transport and metabolism	Probable acetyl-CoA acetyltransferase, cytosolic 2 GN=At5g47720 OS=Arabidopsis thaliana (Mouse-ear cress) PE=2 SV=1	Lipid transport and metabolism	PREDICTED: probable acetyl-CoA acetyltransferase, cytosolic 2-like isoform X2 [Cicer arietinum]	I	[I]
Lus10018186.g.BGIv1.0	lncRNA_target	[F]	Nucleotide transport and metabolism	Biological Process: allantoin catabolic process (GO:0000256);; Molecular Function: allantoinase activity (GO:0004038);; Cellular Component: endoplasmic reticulum (GO:0005783);; Biological Process: cellular response to nitrogen starvation (GO:0006995);; Molecular Function: zinc ion binding (GO:0008270);; Biological Process: ureide catabolic process (GO:0010136);; Molecular Function: cobalt ion bin…	K01466|0|pop:POPTR_0004s04190g|POPTRDRAFT_831124; hypothetical protein; K01466 allantoinase [EC:3.5.2.5] (A)	Nucleotide transport and metabolism	Allantoinase GN=ALN OS=Arabidopsis thaliana (Mouse-ear cress) PE=1 SV=1	Nucleotide transport and metabolism	PREDICTED: allantoinase [Populus euphratica]	F	[F]
Lus10021645.g.BGIv1.0	lncRNA_target	--	--	Cellular Component: chloroplast thylakoid membrane (GO:0009535);;	--	General function prediction only	Pentatricopeptide repeat-containing protein At2g37230 GN=At2g37230 OS=Arabidopsis thaliana (Mouse-ear cress) PE=2 SV=1	General function prediction only	hypothetical protein JCGZ_16511 [Jatropha curcas]	R	[R]
Lus10039083.g.BGIv1.0	lncRNA_target	[J]	Translation, ribosomal structure and biogenesis	Molecular Function: structural constituent of ribosome (GO:0003735);; Cellular Component: nucleolus (GO:0005730);; Cellular Component: endoplasmic reticulum (GO:0005783);; Cellular Component: plasma membrane (GO:0005886);; Biological Process: translation (GO:0006412);; Cellular Component: plasmodesma (GO:0009506);; Cellular Component: chloroplast (GO:0009507);; Cellular Component: cytosolic large…	K02934|2.00684e-118|rcu:RCOM_1526800|60S ribosomal protein L6, putative; K02934 large subunit ribosomal protein L6e (A)	Translation, ribosomal structure and biogenesis	60S ribosomal protein L6-3 GN=RPL6C OS=Arabidopsis thaliana (Mouse-ear cress) PE=2 SV=1	Translation, ribosomal structure and biogenesis	BnaA08g22590D [Brassica napus]	J	[J]
Lus10040062.g.BGIv1.0	lncRNA_target	--	--	Cellular Component: Golgi apparatus (GO:0005794);; Biological Process: protein glycosylation (GO:0006486);; Molecular Function: galactosyltransferase activity (GO:0008378);; Cellular Component: integral component of membrane (GO:0016021);;	--	Carbohydrate transport and metabolism	Probable beta-1,3-galactosyltransferase 2 GN=B3GALT2 OS=Arabidopsis thaliana (Mouse-ear cress) PE=2 SV=1	Carbohydrate transport and metabolism	hypothetical protein JCGZ_00899 [Jatropha curcas]	G	[G]
Lus10007758.g.BGIv1.0	lncRNA_target	--	--	--	--	--	LOB domain-containing protein 38 GN=F3A4.20 OS=Arabidopsis thaliana (Mouse-ear cress) PE=2 SV=1	Function unknown	hypothetical protein POPTR_0014s01770g [Populus trichocarpa]	S	--
Lus10024956.g.BGIv1.0	lncRNA_target	--	--	--	K14763|4.83253e-74|tcc:TCM_007972|Nuclear assembly factor 1, putative isoform 1; K14763 H/ACA ribonucleoprotein complex non-core subunit NAF1 (A)	Function unknown	--	Function unknown	Nuclear assembly factor 1, putative isoform 1 [Theobroma cacao]	S	[S]
Lus10024641.g.BGIv1.0	lncRNA_target	[E]	Amino acid transport and metabolism	--	K01256|0|pmum:103337540|puromycin-sensitive aminopeptidase; K01256 aminopeptidase N [EC:3.4.11.2] (A)	--	Puromycin-sensitive aminopeptidase GN=MPA1 OS=Arabidopsis thaliana (Mouse-ear cress) PE=1 SV=1	Domain of unknown function (DUF3458)	PREDICTED: puromycin-sensitive aminopeptidase isoform X2 [Prunus mume]	4073	[EO]
Lus10007967.g.BGIv1.0	lncRNA_target	--	--	--	--	Posttranslational modification, protein turnover, chaperones	Probable E3 ubiquitin-protein ligase HIP1 OS=Oryza sativa subsp. japonica (Rice) PE=1 SV=2	Posttranslational modification, protein turnover, chaperones	hypothetical protein JCGZ_10712 [Jatropha curcas]	O	[O]
Lus10024921.g.BGIv1.0	lncRNA_target	--	--	Biological Process: response to metal ion (GO:0010038);; Molecular Function: glutathione gamma-glutamylcysteinyltransferase activity (GO:0016756);; Molecular Function: metal ion binding (GO:0046872);; Biological Process: phytochelatin biosynthetic process (GO:0046938);;	K05941|0|rcu:RCOM_0259060|hypothetical protein; K05941 glutathione gamma-glutamylcysteinyltransferase [EC:2.3.2.15] (A)	Inorganic ion transport and metabolism	Glutathione gamma-glutamylcysteinyltransferase 1 GN=PCS1 OS=Lotus japonicus (Lotus corniculatus var. japonicus) PE=2 SV=1	Inorganic ion transport and metabolism	PREDICTED: glutathione gamma-glutamylcysteinyltransferase 1-like [Populus euphratica]	P	[P]
Lus10012171.g.BGIv1.0	lncRNA_target	[G]	Carbohydrate transport and metabolism	Molecular Function: triose-phosphate isomerase activity (GO:0004807);; Cellular Component: mitochondrion (GO:0005739);; Biological Process: glycolytic process (GO:0006096);; Biological Process: triglyceride mobilization (GO:0006642);; Cellular Component: chloroplast stroma (GO:0009570);; Cellular Component: thylakoid (GO:0009579);; Biological Process: chloroplast organization (GO:0009658);; Cellu…	K01803|1.77224e-176|pop:POPTR_0004s17530g|POPTRDRAFT_713199; hypothetical protein; K01803 triosephosphate isomerase (TIM) [EC:5.3.1.1] (A)	Carbohydrate transport and metabolism	Triosephosphate isomerase, chloroplastic (Precursor) GN=TPIP1 OS=Spinacia oleracea (Spinach) PE=1 SV=1	Carbohydrate transport and metabolism	PREDICTED: triosephosphate isomerase, chloroplastic-like [Populus euphratica]	G	[G]
Lus10024627.g.BGIv1.0	lncRNA_target	--	--	--	--	--	14 kDa proline-rich protein DC2.15 (Precursor) OS=Daucus carota (Wild carrot) PE=2 SV=1	General function prediction only	PREDICTED: 14 kDa proline-rich protein DC2.15-like [Nelumbo nucifera]	R	--
Lus10007737.g.BGIv1.0	lncRNA_target	[R]	General function prediction only	Molecular Function: carboxylic ester hydrolase activity (GO:0052689);;	--	--	Probable strigolactone esterase D14 homolog GN=D14 OS=Arabidopsis thaliana (Mouse-ear cress) PE=1 SV=1	General function prediction only	hypothetical protein JCGZ_16033 [Jatropha curcas]	R	--
Lus10029089.g.BGIv1.0	lncRNA_target	--	--	--	--	General function prediction only	Ankyrin repeat-containing protein At3g12360 GN=At3g12360 OS=Arabidopsis thaliana (Mouse-ear cress) PE=2 SV=1	General function prediction only	protein binding protein, putative [Ricinus communis]	R	[R]
Lus10007957.g.BGIv1.0	lncRNA_target	--	--	--	--	--	--	Function unknown	PREDICTED: tetratricopeptide repeat protein 5-like [Populus euphratica]	S	--
Lus10025022.g.BGIv1.0	lncRNA_target	[OU]	--	Molecular Function: serine-type peptidase activity (GO:0008236);;	K01358|4.31058e-101|pxb:103938337|ATP-dependent Clp protease proteolytic subunit 5, chloroplastic-like; K01358 ATP-dependent Clp protease, protease subunit [EC:3.4.21.92] (A)	Posttranslational modification, protein turnover, chaperones	ATP-dependent Clp protease proteolytic subunit 5, chloroplastic (Precursor) GN=T14P4.12 OS=Arabidopsis thaliana (Mouse-ear cress) PE=1 SV=1	Posttranslational modification, protein turnover, chaperones	PREDICTED: ATP-dependent Clp protease proteolytic subunit 5, chloroplastic-like [Pyrus x bretschneideri]	O	[O]
Lus10018170.g.BGIv1.0	lncRNA_target	--	--	--	--	--	Uncharacterized protein At4g08330, chloroplastic (Precursor) GN=At4g08330 OS=Arabidopsis thaliana (Mouse-ear cress) PE=1 SV=1	Function unknown	PREDICTED: uncharacterized protein At4g08330, chloroplastic-like [Populus euphratica]	S	--
Lus10028228.g.BGIv1.0	lncRNA_target	--	--	--	--	RNA processing and modification	--	RNA processing and modification	hypothetical protein POPTR_0002s10830g [Populus trichocarpa]	A	[A]
Lus10025024.g.BGIv1.0	lncRNA_target	--	--	Molecular Function: DNA binding (GO:0003677);; Biological Process: regulation of transcription, DNA-templated (GO:0006355);; Biological Process: transport (GO:0006810);; Biological Process: single-organism process (GO:0044699);; Biological Process: positive regulation of biological process (GO:0048518);;	--	--	Ocs element-binding factor 1 GN=OBF1 OS=Zea mays (Maize) PE=2 SV=2	Transcription	Basic region/leucine zipper motif 53 [Theobroma cacao]	K	--
Lus10007734.g.BGIv1.0	lncRNA_target	[P]	Inorganic ion transport and metabolism	Molecular Function: calcium-transporting ATPase activity (GO:0005388);; Molecular Function: ATP binding (GO:0005524);; Cellular Component: Golgi apparatus (GO:0005794);; Biological Process: calcium ion transport (GO:0006816);; Biological Process: manganese ion transport (GO:0006828);; Cellular Component: endomembrane system (GO:0012505);; Molecular Function: manganese-transporting ATPase activity…	K05853|0|rcu:RCOM_1586900|cation-transporting atpase, putative (EC:3.6.3.8); K05853 Ca2+ transporting ATPase, sarcoplasmic/endoplasmic reticulum [EC:3.6.3.8] (A)	Inorganic ion transport and metabolism	Calcium-transporting ATPase 3, endoplasmic reticulum-type OS=Arabidopsis thaliana (Mouse-ear cress) PE=2 SV=3	Inorganic ion transport and metabolism	cation-transporting atpase, putative [Ricinus communis]	P	[P]
Lus10024937.g.BGIv1.0	lncRNA_target	[R]	General function prediction only	Molecular Function: organic cyclic compound binding (GO:0097159);; Molecular Function: heterocyclic compound binding (GO:1901363);;	K14411|8.83008e-111|pmum:103334426|heterogeneous nuclear ribonucleoprotein 1-like; K14411 RNA-binding protein Musashi (A)	RNA processing and modification	Heterogeneous nuclear ribonucleoprotein 1 GN=RNP1 OS=Arabidopsis thaliana (Mouse-ear cress) PE=1 SV=1	RNA processing and modification	unnamed protein product [Vitis vinifera]	A	[A]
Lus10007863.g.BGIv1.0	lncRNA_target	--	--	--	--	General function prediction only	Pentatricopeptide repeat-containing protein At4g01570 GN=At4g01570 OS=Arabidopsis thaliana (Mouse-ear cress) PE=2 SV=1	General function prediction only	hypothetical protein POPTR_0002s18390g [Populus trichocarpa]	R	[R]
Lus10032596.g.BGIv1.0	lncRNA_target	--	--	Molecular Function: motor activity (GO:0003774);; Molecular Function: actin binding (GO:0003779);; Molecular Function: ATP binding (GO:0005524);; Cellular Component: myosin complex (GO:0016459);;	K10357|2.41355e-78|csv:101208630|myosin-H heavy chain-like; K10357 myosin V (A)	Cytoskeleton	Myosin-8 GN=F20D22.7 OS=Arabidopsis thaliana (Mouse-ear cress) PE=3 SV=1	Cytoskeleton	PREDICTED: myosin-H heavy chain-like [Cucumis sativus]	Z	[Z]
Lus10023501.g.BGIv1.0	lncRNA_target	--	--	--	--	Cytoskeleton	--	Cytoskeleton	PREDICTED: beta-taxilin isoform X1 [Prunus mume]	Z	[Z]
Lus10018162.g.BGIv1.0	lncRNA_target	--	--	--	--	--	Alkane hydroxylase MAH1 {ECO:0000303|PubMed:17905869} OS=Arabidopsis thaliana (Mouse-ear cress) PE=2 SV=1	Secondary metabolites biosynthesis, transport and catabolism	hypothetical protein CISIN_1g036716mg, partial [Citrus sinensis]	Q	[QI]
Lus10024936.g.BGIv1.0	lncRNA_target	--	--	--	--	General function prediction only	Pentatricopeptide repeat-containing protein At2g27610 OS=Arabidopsis thaliana (Mouse-ear cress) PE=2 SV=1	General function prediction only	hypothetical protein POPTR_0002s15650g [Populus trichocarpa]	R	[R]
Lus10012156.g.BGIv1.0	lncRNA_target	[OU]	--	Molecular Function: serine-type endopeptidase activity (GO:0004252);; Biological Process: rRNA processing (GO:0006364);; Biological Process: proteolysis (GO:0006508);; Cellular Component: chloroplast thylakoid membrane (GO:0009535);; Cellular Component: chloroplastic endopeptidase Clp complex (GO:0009840);; Biological Process: chloroplast relocation (GO:0009902);; Cellular Component: chloroplast …	--	Posttranslational modification, protein turnover, chaperones	ATP-dependent Clp protease proteolytic subunit 4, chloroplastic (Precursor) GN=MFC19.5 OS=Arabidopsis thaliana (Mouse-ear cress) PE=1 SV=1	Posttranslational modification, protein turnover, chaperones	hypothetical protein JCGZ_02774 [Jatropha curcas]	O	[O]
Lus10023502.g.BGIv1.0	lncRNA_target	[K]	Transcription	Molecular Function: translation initiation factor activity (GO:0003743);; Molecular Function: catalytic activity (GO:0003824);; Molecular Function: ATP binding (GO:0005524);; Cellular Component: transcription factor TFIIF complex (GO:0005674);; Biological Process: transcription initiation from RNA polymerase II promoter (GO:0006367);; Biological Process: translational initiation (GO:0006413);;	K03139|1.83835e-123|rcu:RCOM_0179570|Transcription initiation factor IIF subunit beta, putative; K03139 transcription initiation factor TFIIF subunit beta [EC:3.6.4.12] (A)	Transcription	--	Transcription	hypothetical protein JCGZ_23953 [Jatropha curcas]	K	[K]
Lus10018155.g.BGIv1.0	lncRNA_target	[P]	Inorganic ion transport and metabolism	Biological Process: response to oxidative stress (GO:0006979);; Cellular Component: chloroplast stromal thylakoid (GO:0009533);; Cellular Component: chloroplast thylakoid membrane (GO:0009535);; Molecular Function: L-ascorbate peroxidase activity (GO:0016688);; Molecular Function: heme binding (GO:0020037);; Biological Process: oxidation-reduction process (GO:0055114);;	K00434|0|pop:POPTR_0005s20140g|POPTRDRAFT_209946; hypothetical protein; K00434 L-ascorbate peroxidase [EC:1.11.1.11] (A)	--	L-ascorbate peroxidase T, chloroplastic (Precursor) GN=APXT OS=Arabidopsis thaliana (Mouse-ear cress) PE=2 SV=2	General function prediction only	hypothetical protein JCGZ_12140 [Jatropha curcas]	R	--
Lus10033772.g.BGIv1.0	lncRNA_target	--	--	--	--	--	--	Function unknown	hypothetical protein CICLE_v10029343mg [Citrus clementina]	S	--
Lus10007887.g.BGIv1.0	lncRNA_target	--	--	Molecular Function: GTPase activity (GO:0003924);; Molecular Function: GTP binding (GO:0005525);; Molecular Function: phospholipid binding (GO:0005543);; Biological Process: GTP catabolic process (GO:0006184);;	K01528|0|pxb:103956573|dynamin-2A-like; K01528 dynamin GTPase [EC:3.6.5.5] (A)	--	Dynamin-2B GN=T30E16.17 OS=Arabidopsis thaliana (Mouse-ear cress) PE=1 SV=2	Intracellular trafficking, secretion, and vesicular transport	hypothetical protein JCGZ_19524 [Jatropha curcas]	U	[UR]
Lus10005786.g.BGIv1.0	lncRNA_target	--	--	--	--	Function unknown	--	Function unknown	PREDICTED: uncharacterized protein LOC105123888 isoform X1 [Populus euphratica]	S	[S]
Lus10029077.g.BGIv1.0	lncRNA_target	--	--	--	--	--	F-box/FBD/LRR-repeat protein At1g13570 GN=At1g13570 OS=Arabidopsis thaliana (Mouse-ear cress) PE=2 SV=1	General function prediction only	PREDICTED: F-box/FBD/LRR-repeat protein At1g13570-like [Solanum tuberosum]	R	--
Lus10023519.g.BGIv1.0	lncRNA_target	--	--	Molecular Function: binding (GO:0005488);; Biological Process: cellular process (GO:0009987);; Biological Process: single-organism process (GO:0044699);;	--	--	Auxin response factor 18 OS=Oryza sativa subsp. japonica (Rice) PE=2 SV=1	Transcription	hypothetical protein JCGZ_20054 [Jatropha curcas]	K	--
Lus10007879.g.BGIv1.0	lncRNA_target	--	--	Molecular Function: calcium:sodium antiporter activity (GO:0005432);; Cellular Component: vacuolar membrane (GO:0005774);; Biological Process: iron ion transport (GO:0006826);; Biological Process: zinc ion transport (GO:0006829);; Biological Process: magnesium ion transport (GO:0015693);; Cellular Component: integral component of membrane (GO:0016021);; Biological Process: sodium ion transmembran…	K03452|0|rcu:RCOM_1178350|magnesium/proton exchanger, putative; K03452 magnesium/proton exchanger (A)	--	Magnesium/proton exchanger GN=T30B22.10 OS=Arabidopsis thaliana (Mouse-ear cress) PE=2 SV=3	Inorganic ion transport and metabolism	magnesium/proton exchanger, putative [Ricinus communis]	P	[PT]
Lus10032614.g.BGIv1.0	lncRNA_target	[T]	Signal transduction mechanisms	Biological Process: embryo development (GO:0009790);; Biological Process: flower development (GO:0009908);; Molecular Function: myosin heavy chain kinase activity (GO:0016905);;	--	General function prediction only	Transcriptional corepressor LEUNIG GN=LUG OS=Arabidopsis thaliana (Mouse-ear cress) PE=1 SV=2	General function prediction only	WD-repeat protein, putative [Ricinus communis]	R	[R]
Lus10032252.g.BGIv1.0	lncRNA_target	--	--	Molecular Function: transporter activity (GO:0005215);; Biological Process: oligopeptide transport (GO:0006857);; Cellular Component: integral component of membrane (GO:0016021);;	K14638|0|pop:POPTR_0003s11080g|POPTRDRAFT_554200; nitrate transporter family protein; K14638 solute carrier family 15 (peptide/histidine transporter), member 3/4 (A)	Amino acid transport and metabolism	Protein NRT1/ PTR FAMILY 6.3 OS=Arabidopsis thaliana (Mouse-ear cress) PE=1 SV=1	Inorganic ion transport and metabolism	nitrate transporter family protein [Populus trichocarpa]	P	[E]
Lus10024022.g.BGIv1.0	lncRNA_target	--	--	Molecular Function: binding (GO:0005488);; Biological Process: transcription, DNA-templated (GO:0006351);;	K03124|0|pop:POPTR_0007s12640g|POPTRDRAFT_219145; hypothetical protein; K03124 transcription initiation factor TFIIB (A)	Transcription	Transcription initiation factor IIB OS=Oryza sativa subsp. japonica (Rice) PE=1 SV=1	Transcription	PREDICTED: transcription initiation factor IIB [Populus euphratica]	K	[K]
Lus10023497.g.BGIv1.0	lncRNA_target	[J]	Translation, ribosomal structure and biogenesis	Molecular Function: translation elongation factor activity (GO:0003746);; Molecular Function: GTPase activity (GO:0003924);; Molecular Function: GTP binding (GO:0005525);; Cellular Component: cytoplasm (GO:0005737);; Biological Process: GTP catabolic process (GO:0006184);; Biological Process: translational elongation (GO:0006414);; Molecular Function: nucleotidyltransferase activity (GO:0016779);;	K03231|0|rcu:RCOM_1101130|elongation factor 1-alpha, putative (EC:2.7.7.4); K03231 elongation factor 1-alpha (A)	Translation, ribosomal structure and biogenesis	Elongation factor 1-alpha GN=EF1 OS=Manihot esculenta (Cassava) PE=3 SV=1	Translation, ribosomal structure and biogenesis	elongation factor 1-alpha, putative [Ricinus communis]	J	[J]
Lus10021642.g.BGIv1.0	lncRNA_target	[RTKL]	--	Molecular Function: nucleotide binding (GO:0000166);; Molecular Function: protein serine/threonine kinase activity (GO:0004674);;	--	Cell cycle control, cell division, chromosome partitioning	Probable serine/threonine-protein kinase At1g54610 GN=At1g54610 OS=Arabidopsis thaliana (Mouse-ear cress) PE=1 SV=1	Signal transduction mechanisms	hypothetical protein JCGZ_11669 [Jatropha curcas]	T	[D]
Lus10032276.g.BGIv1.0	lncRNA_target	--	--	--	--	--	Uncharacterized protein At1g76660 GN=At1g76660 OS=Arabidopsis thaliana (Mouse-ear cress) PE=2 SV=1	Function unknown	hypothetical protein POPTR_0001s09590g [Populus trichocarpa]	S	--
Lus10004083.g.BGIv1.0	lncRNA_target	[J]	Translation, ribosomal structure and biogenesis	Molecular Function: structural constituent of ribosome (GO:0003735);; Cellular Component: mitochondrion (GO:0005739);; Cellular Component: ribosome (GO:0005840);; Biological Process: translation (GO:0006412);; Cellular Component: chloroplast (GO:0009507);; Molecular Function: rRNA binding (GO:0019843);;	K02878|3.70903e-48|rcu:RCOM_Mp24|rpl16; ribosomal protein L16; K02878 large subunit ribosomal protein L16 (A)	Translation, ribosomal structure and biogenesis	60S ribosomal protein L16, mitochondrial GN=RPL16 OS=Arabidopsis thaliana (Mouse-ear cress) PE=2 SV=3	Translation, ribosomal structure and biogenesis	ribosomal protein L16, partial (mitochondrion) [Batis maritima]	J	[J]
Lus10035527.g.BGIv1.0	lncRNA_target	--	--	--	--	--	--	conserved hypothetical protein [Ricinus communis]		--	--
Lus10002721.g.BGIv1.0	lncRNA_target	[C]	Energy production and conversion	Cellular Component: mitochondrial respiratory chain complex I (GO:0005747);; Biological Process: ubiquitin-dependent protein catabolic process (GO:0006511);; Biological Process: response to oxidative stress (GO:0006979);; Molecular Function: NADH dehydrogenase (ubiquinone) activity (GO:0008137);; Molecular Function: zinc ion binding (GO:0008270);; Biological Process: photorespiration (GO:0009853)…	K03943|2.57913e-152|cit:102608138|NADH dehydrogenase [ubiquinone] flavoprotein 2, mitochondrial-like; K03943 NADH dehydrogenase (ubiquinone) flavoprotein 2 [EC:1.6.5.3 1.6.99.3] (A)	Energy production and conversion	NADH dehydrogenase [ubiquinone] flavoprotein 2, mitochondrial (Precursor) GN=At4g02580 OS=Arabidopsis thaliana (Mouse-ear cress) PE=2 SV=3	Energy production and conversion	hypothetical protein JCGZ_21844 [Jatropha curcas]	C	[C]
Lus10033775.g.BGIv1.0	lncRNA_target	--	--	--	--	General function prediction only	Pentatricopeptide repeat-containing protein At5g15340, mitochondrial (Precursor) GN=PCMP-H91 OS=Arabidopsis thaliana (Mouse-ear cress) PE=2 SV=1	Function unknown	hypothetical protein JCGZ_19880 [Jatropha curcas]	S	[R]
Lus10004079.g.BGIv1.0	lncRNA_target	--	--	Biological Process: response to auxin (GO:0009733);; Biological Process: developmental process (GO:0032502);; Biological Process: single-organism process (GO:0044699);;	--	--	--	Function unknown	PREDICTED: uncharacterized protein LOC105131483 [Populus euphratica]	S	--
Lus10018179.g.BGIv1.0	lncRNA_target	[R]	General function prediction only	--	K16365|3.54264e-161|rcu:RCOM_1032270|heat shock protein 70 (HSP70)-interacting protein, putative; K16365 small glutamine-rich tetratricopeptide repeat-containing protein alpha (A)	General function prediction only	Serine/threonine-protein phosphatase 5 GN=F7D19.19 OS=Arabidopsis thaliana (Mouse-ear cress) PE=1 SV=1	General function prediction only	hypothetical protein JCGZ_12088 [Jatropha curcas]	R	[R]
Lus10024019.g.BGIv1.0	lncRNA_target	[KL]	--	Cellular Component: nucleosome (GO:0000786);; Molecular Function: DNA binding (GO:0003677);; Molecular Function: ATP-dependent DNA helicase activity (GO:0004003);; Molecular Function: ATP binding (GO:0005524);; Biological Process: ATP catabolic process (GO:0006200);; Biological Process: maintenance of chromatin silencing (GO:0006344);; Biological Process: methylation-dependent chromatin silencing…	--	Transcription	ATP-dependent DNA helicase DDM1 GN=At5g66750 OS=Arabidopsis thaliana (Mouse-ear cress) PE=1 SV=1	Transcription	DECREASED DNA METHYLATION 1 family protein [Populus trichocarpa]	K	[K]
Lus10007874.g.BGIv1.0	lncRNA_target	[MG]	--	Cellular Component: Golgi membrane (GO:0000139);; Cellular Component: vacuole (GO:0005773);; Cellular Component: plasma membrane (GO:0005886);; Biological Process: D-xylose metabolic process (GO:0042732);; Biological Process: cellular metabolic process (GO:0044237);; Molecular Function: UDP-glucuronate decarboxylase activity (GO:0048040);; Molecular Function: coenzyme binding (GO:0050662);;	--	--	UDP-glucuronic acid decarboxylase 2 GN=F26K9_260 OS=Arabidopsis thaliana (Mouse-ear cress) PE=1 SV=1	Carbohydrate transport and metabolism	PREDICTED: UDP-glucuronic acid decarboxylase 2-like isoform X3 [Populus euphratica]	G	[GM]
Lus10007976.g.BGIv1.0	lncRNA_target	--	--	--	--	--	Dof zinc finger protein DOF5.4 GN=MAE1.9 OS=Arabidopsis thaliana (Mouse-ear cress) PE=2 SV=2	Transcription	unknown [Populus trichocarpa]	K	--
Lus10007963.g.BGIv1.0	lncRNA_target	[RTKL]	--	Molecular Function: protein serine/threonine kinase activity (GO:0004674);; Molecular Function: ATP binding (GO:0005524);; Biological Process: protein phosphorylation (GO:0006468);;	K08856|0|rcu:RCOM_1619090|serine/threonine protein kinase, putative (EC:2.7.11.1); K08856 serine/threonine kinase 16 [EC:2.7.11.1] (A)	--	Calcium-dependent protein kinase 22 GN=CPK22 OS=Arabidopsis thaliana (Mouse-ear cress) PE=3 SV=2	Signal transduction mechanisms	PREDICTED: serine/threonine-protein kinase 16 [Eucalyptus grandis]	T	[KIT]
Lus10012167.g.BGIv1.0	lncRNA_target	[O]	Posttranslational modification, protein turnover, chaperones	Biological Process: protein peptidyl-prolyl isomerization (GO:0000413);; Molecular Function: peptidyl-prolyl cis-trans isomerase activity (GO:0003755);; Cellular Component: cytoplasm (GO:0005737);; Cellular Component: plasma membrane (GO:0005886);; Biological Process: protein folding (GO:0006457);; Molecular Function: peptide binding (GO:0042277);; Biological Process: response to cadmium ion (GO:…	K01802|4.73368e-102|pop:POPTR_0004s17610g|POPTRDRAFT_813818; Peptidyl-prolyl cis-trans isomerase family protein; K01802 peptidylprolyl isomerase [EC:5.2.1.8] (A)	Posttranslational modification, protein turnover, chaperones	Peptidyl-prolyl cis-trans isomerase 1 {ECO:0000250|UniProtKB:O49886} OS=Glycine max (Soybean) PE=1 SV=1	Posttranslational modification, protein turnover, chaperones	unknown [Populus trichocarpa x Populus deltoides]	O	[O]
Lus10007745.g.BGIv1.0	lncRNA_target	--	--	--	K13169|6.6839e-149|tcc:TCM_034695|T30E16.16 isoform 4; K13169 splicing factor, arginine/serine-rich 17 (A)	General function prediction only	--	General function prediction only	ZCW7 isoform 3 [Theobroma cacao]	R	[R]
Lus10032267.g.BGIv1.0	lncRNA_target	--	--	Biological Process: cell differentiation (GO:0030154);;	--	--	Transcription factor EGL1 GN=At1g63650 OS=Arabidopsis thaliana (Mouse-ear cress) PE=1 SV=1	Transcription	hypothetical protein JCGZ_20587 [Jatropha curcas]	K	--
Lus10032592.g.BGIv1.0	lncRNA_target	[E]	Amino acid transport and metabolism	Molecular Function: glycine hydroxymethyltransferase activity (GO:0004372);; Biological Process: glycine metabolic process (GO:0006544);; Biological Process: L-serine metabolic process (GO:0006563);; Molecular Function: methyltransferase activity (GO:0008168);; Molecular Function: pyridoxal phosphate binding (GO:0030170);; Biological Process: methylation (GO:0032259);; Biological Process: tetrahy…	K00600|0|cic:CICLE_v10004902mg|hypothetical protein; K00600 glycine hydroxymethyltransferase [EC:2.1.2.1] (A)	Amino acid transport and metabolism	Serine hydroxymethyltransferase 4 OS=Arabidopsis thaliana (Mouse-ear cress) PE=1 SV=1	Amino acid transport and metabolism	hypothetical protein CICLE_v10004902mg [Citrus clementina]	E	[E]
Lus10032611.g.BGIv1.0	lncRNA_target	--	--	Biological Process: cell cycle (GO:0007049);; Biological Process: cellular metabolic process (GO:0044237);;	--	--	Cyclin-dependent kinase inhibitor 4 GN=F24L7.15 OS=Arabidopsis thaliana (Mouse-ear cress) PE=1 SV=2	Signal transduction mechanisms	hypothetical protein JCGZ_01136 [Jatropha curcas]	T	--
Lus10018167.g.BGIv1.0	lncRNA_target	--	--	--	--	Posttranslational modification, protein turnover, chaperones	E3 ubiquitin-protein ligase RING1-like GN=At3g19950 OS=Arabidopsis thaliana (Mouse-ear cress) PE=1 SV=1	Posttranslational modification, protein turnover, chaperones	hypothetical protein POPTR_0002s08360g [Populus trichocarpa]	O	[O]
Lus10024024.g.BGIv1.0	lncRNA_target	[R]	General function prediction only	Molecular Function: nucleotide binding (GO:0000166);; Molecular Function: RNA binding (GO:0003723);; Cellular Component: nucleolus (GO:0005730);; Biological Process: embryo development ending in seed dormancy (GO:0009793);;	K12831|5.98002e-96|pop:POPTR_0007s12570g|POPTRDRAFT_219121; hypothetical protein; K12831 splicing factor 3B subunit 4 (A)	RNA processing and modification	Polyadenylate-binding protein 2 GN=PAB2 OS=Arabidopsis thaliana (Mouse-ear cress) PE=1 SV=1	RNA processing and modification	PREDICTED: splicing factor 3B subunit 4-like [Nicotiana tomentosiformis]	A	[A]
Lus10028245.g.BGIv1.0	lncRNA_target	--	--	Biological Process: branched-chain amino acid metabolic process (GO:0009081);; Molecular Function: L-leucine transaminase activity (GO:0052654);; Molecular Function: L-valine transaminase activity (GO:0052655);; Molecular Function: L-isoleucine transaminase activity (GO:0052656);;	K00826|5.86271e-21|rcu:RCOM_1585330|branched-chain amino acid aminotransferase, putative (EC:2.6.1.42); K00826 branched-chain amino acid aminotransferase [EC:2.6.1.42] (A)	--	--	Function unknown	branched-chain amino acid aminotransferase, putative [Ricinus communis]	S	--
Lus10018163.g.BGIv1.0	lncRNA_target	--	--	Biological Process: maltose metabolic process (GO:0000023);; Biological Process: rRNA processing (GO:0006364);; Cellular Component: PSII associated light-harvesting complex II (GO:0009517);; Biological Process: thylakoid membrane organization (GO:0010027);; Biological Process: stomatal complex morphogenesis (GO:0010103);; Biological Process: nonphotochemical quenching (GO:0010196);; Biological Pr…	K03542|2.67142e-96|pop:POPTR_0002s08410g|POPTRDRAFT_816277; Photosystem II 22 kDa family protein; K03542 photosystem II 22kDa protein (A)	--	Photosystem II 22 kDa protein, chloroplastic (Precursor) GN=PSBS OS=Spinacia oleracea (Spinach) PE=1 SV=1	General function prediction only	Photosystem II 22 kDa family protein [Populus trichocarpa]	R	--
Lus10029124.g.BGIv1.0	lncRNA_target	[H]	Coenzyme transport and metabolism	Molecular Function: transferase activity (GO:0016740);;	K03183|1.62857e-117|pop:POPTR_0008s19280g|POPTRDRAFT_420703; hypothetical protein; K03183 demethylmenaquinone methyltransferase / 2-methoxy-6-polyprenyl-1,4-benzoquinol methylase [EC:2.1.1.163 2.1.1.201] (A)	Coenzyme transport and metabolism	2-phytyl-1,4-beta-naphthoquinone methyltransferase, chloroplastic (Precursor) GN=MENG OS=Arabidopsis thaliana (Mouse-ear cress) PE=1 SV=2	Coenzyme transport and metabolism	hypothetical protein POPTR_0008s19280g [Populus trichocarpa]	H	[H]
Lus10005784.g.BGIv1.0	lncRNA_target	[S]	Function unknown	Biological Process: MAPK cascade (GO:0000165);; Molecular Function: nucleotide binding (GO:0000166);; Molecular Function: protein serine/threonine kinase activity (GO:0004674);; Molecular Function: signal transducer activity (GO:0004871);; Biological Process: protein phosphorylation (GO:0006468);; Biological Process: response to light stimulus (GO:0009416);; Biological Process: response to brassi…	K13415|0|tcc:TCM_001284|Leucine-rich receptor-like protein kinase family protein; K13415 protein brassinosteroid insensitive 1 [EC:2.7.10.1 2.7.11.1] (A)	--	Brassinosteroid LRR receptor kinase (Precursor) GN=CURL3 OS=Solanum lycopersicum (Tomato) PE=1 SV=1	Signal transduction mechanisms	hypothetical protein JCGZ_09441 [Jatropha curcas]	T	--
Lus10035538.g.BGIv1.0	lncRNA_target	--	--	Cellular Component: plasma membrane (GO:0005886);; Biological Process: mitochondrial transport (GO:0006839);; Cellular Component: chloroplast (GO:0009507);; Biological Process: photorespiration (GO:0009853);; Cellular Component: integral component of membrane (GO:0016021);; Cellular Component: mitochondrial membrane (GO:0031966);;	K15103|0|pop:POPTR_0006s09660g|POPTRDRAFT_560866; UNCOUPLING family protein; K15103 solute carrier family 25 (mitochondrial uncoupling protein), member 8/9 (A)	Energy production and conversion	Mitochondrial uncoupling protein 1 GN=F24B22.70 OS=Arabidopsis thaliana (Mouse-ear cress) PE=1 SV=1	Energy production and conversion	UNCOUPLING family protein [Populus trichocarpa]	C	[C]
Lus10007948.g.BGIv1.0	lncRNA_target	--	--	Molecular Function: ATP binding (GO:0005524);; Cellular Component: nucleus (GO:0005634);; Cellular Component: vacuole (GO:0005773);; Cellular Component: plasma membrane (GO:0005886);; Biological Process: ATP catabolic process (GO:0006200);; Biological Process: ATP biosynthetic process (GO:0006754);; Molecular Function: hydrogen-exporting ATPase activity, phosphorylative mechanism (GO:0008553);; B…	K01535|0|pop:POPTR_0018s09750g|POPTRDRAFT_578576; plasma membrane H+ ATPase family protein; K01535 H+-transporting ATPase [EC:3.6.3.6] (A)	Inorganic ion transport and metabolism	Plasma membrane ATPase GN=OSJNBa0071I13.11 OS=Oryza sativa subsp. japonica (Rice) PE=2 SV=1	Inorganic ion transport and metabolism	PREDICTED: LOW QUALITY PROTEIN: plasma membrane ATPase 4 [Populus euphratica]	P	[P]
Lus10007741.g.BGIv1.0	lncRNA_target	--	--	--	--	--	Protein CHROMATIN REMODELING 4 {ECO:0000303|PubMed:16547115} OS=Arabidopsis thaliana (Mouse-ear cress) PE=2 SV=1	General function prediction only	PREDICTED: uncharacterized protein LOC105120558 [Populus euphratica]	R	--
Lus10007974.g.BGIv1.0	lncRNA_target	--	--	--	--	--	Transcription factor BIM1 GN=T22D6.70 OS=Arabidopsis thaliana (Mouse-ear cress) PE=1 SV=2	Transcription	Transcription factor BIM1, putative [Ricinus communis]	K	--
Lus10007968.g.BGIv1.0	lncRNA_target	--	--	--	--	--	--	Translation, ribosomal structure and biogenesis	hypothetical protein CISIN_1g036582mg, partial [Citrus sinensis]	J	--
Lus10024920.g.BGIv1.0	lncRNA_target	[R]	General function prediction only	Molecular Function: Rab GTPase activator activity (GO:0005097);; Biological Process: positive regulation of Rab GTPase activity (GO:0032851);;	--	Signal transduction mechanisms	--	Signal transduction mechanisms	hypothetical protein JCGZ_17664 [Jatropha curcas]	T	[T]
Lus10021659.g.BGIv1.0	lncRNA_target	--	--	Molecular Function: DNA binding (GO:0003677);; Biological Process: regulation of transcription, DNA-templated (GO:0006355);;	--	--	NAC domain-containing protein 100 GN=NAC100 OS=Arabidopsis thaliana (Mouse-ear cress) PE=2 SV=1	Function unknown	NAC transcription factor 002 [Jatropha curcas]	S	--
Lus10012178.g.BGIv1.0	lncRNA_target	--	--	Molecular Function: calcium ion binding (GO:0005509);;	--	--	--	General function prediction only	calcium-binding EF hand family protein [Populus trichocarpa]	R	--
Lus10024014.g.BGIv1.0	lncRNA_target	--	--	Biological Process: regulation of transcription, DNA-templated (GO:0006355);;	--	--	Scarecrow-like protein 4 GN=SCL4 OS=Arabidopsis thaliana (Mouse-ear cress) PE=2 SV=1	Transcription	Chitin-inducible gibberellin-responsive protein, putative isoform 1 [Theobroma cacao]	K	--
Lus10024015.g.BGIv1.0	lncRNA_target	[C]	Energy production and conversion	Cellular Component: mitochondrion (GO:0005739);; Biological Process: tricarboxylic acid cycle (GO:0006099);; Molecular Function: succinate dehydrogenase (ubiquinone) activity (GO:0008177);; Biological Process: electron transport chain (GO:0022900);; Molecular Function: flavin adenine dinucleotide binding (GO:0050660);;	K00234|0|vvi:100254718|succinate dehydrogenase [ubiquinone] flavoprotein subunit, mitochondrial; K00234 succinate dehydrogenase (ubiquinone) flavoprotein subunit [EC:1.3.5.1] (A)	Energy production and conversion	Succinate dehydrogenase [ubiquinone] flavoprotein subunit 1, mitochondrial (Precursor) GN=SDH1-1 OS=Arabidopsis thaliana (Mouse-ear cress) PE=1 SV=1	Energy production and conversion	PREDICTED: succinate dehydrogenase [ubiquinone] flavoprotein subunit, mitochondrial [Vitis vinifera]	C	[C]
Lus10021646.g.BGIv1.0	lncRNA_target	--	--	--	--	Function unknown	TATA box-binding protein-associated factor RNA polymerase I subunit B GN=T17M13 OS=Arabidopsis thaliana (Mouse-ear cress) PE=1 SV=1	Transcription	conserved hypothetical protein [Ricinus communis]	K	[S]
Lus10023500.g.BGIv1.0	lncRNA_target	[RTKL]	--	Molecular Function: protein kinase activity (GO:0004672);; Molecular Function: binding (GO:0005488);; Biological Process: phosphorylation (GO:0016310);;	--	Signal transduction mechanisms	C-type lectin receptor-like tyrosine-protein kinase At1g52310 (Precursor) GN=At1g52310 OS=Arabidopsis thaliana (Mouse-ear cress) PE=2 SV=1	Signal transduction mechanisms	PREDICTED: C-type lectin receptor-like tyrosine-protein kinase At1g52310 [Vitis vinifera]	T	[T]
Lus10024930.g.BGIv1.0	lncRNA_target	--	--	--	K10683|1.39093e-122|pop:POPTR_0002s26070g|POPTRDRAFT_411428; hypothetical protein; K10683 BRCA1-associated RING domain protein 1 [EC:6.3.2.19] (A)	--	Protein BREAST CANCER SUSCEPTIBILITY 1 homolog GN=BRCA1 OS=Arabidopsis thaliana (Mouse-ear cress) PE=2 SV=1	Replication, recombination and repair	PREDICTED: protein BREAST CANCER SUSCEPTIBILITY 1 homolog [Populus euphratica]	L	[LK]
Lus10029074.g.BGIv1.0	lncRNA_target	[O]	Posttranslational modification, protein turnover, chaperones	Molecular Function: electron carrier activity (GO:0009055);; Molecular Function: protein disulfide oxidoreductase activity (GO:0015035);; Biological Process: intracellular signal transduction (GO:0035556);; Biological Process: cell redox homeostasis (GO:0045454);; Biological Process: anther development (GO:0048653);;	--	--	--	Posttranslational modification, protein turnover, chaperones	PREDICTED: uncharacterized protein LOC105126242 [Populus euphratica]	O	--
Lus10032273.g.BGIv1.0	lncRNA_target	--	--	Biological Process: postreplication repair (GO:0006301);;	--	Function unknown	--	Function unknown	hypothetical protein MTR_7g050540 [Medicago truncatula]	S	[S]
Lus10024960.g.BGIv1.0	lncRNA_target	[O]	Posttranslational modification, protein turnover, chaperones	Molecular Function: serine-type endopeptidase activity (GO:0004252);; Cellular Component: extracellular region (GO:0005576);; Biological Process: proteolysis (GO:0006508);; Cellular Component: external side of plasma membrane (GO:0009897);; Biological Process: stomatal complex morphogenesis (GO:0010103);; Molecular Function: 2-alkenal reductase [NAD(P)] activity (GO:0032440);; Biological Process:…	--	--	Subtilisin-like protease SDD1 {ECO:0000303|PubMed:10809670} (Precursor) OS=Arabidopsis thaliana (Mouse-ear cress) PE=2 SV=1	Posttranslational modification, protein turnover, chaperones	Cucumisin precursor, putative [Ricinus communis]	O	--
Lus10007759.g.BGIv1.0	lncRNA_target	--	--	--	--	--	QWRF motif-containing protein 9 GN=QWRF9 OS=Arabidopsis thaliana (Mouse-ear cress) PE=3 SV=2	Function unknown	hypothetical protein PRUPE_ppa002663mg [Prunus persica]	S	--
Lus10029118.g.BGIv1.0	lncRNA_target	[G]	Carbohydrate transport and metabolism	Molecular Function: protein histidine kinase activity (GO:0004673);; Molecular Function: ATP binding (GO:0005524);; Cellular Component: mitochondrion (GO:0005739);; Biological Process: starch catabolic process (GO:0005983);; Biological Process: circadian rhythm (GO:0007623);; Cellular Component: chloroplast stroma (GO:0009570);; Biological Process: cold acclimation (GO:0009631);; Cellular Compone…	K08244|0|rcu:RCOM_0024100|alpha-glucan water dikinase, chloroplast precursor, putative (EC:2.7.13.3); K08244 alpha-glucan, water dikinase [EC:2.7.9.4] (A)	--	Alpha-glucan water dikinase, chloroplastic (Precursor) GN=R1 OS=Citrus reticulata (Tangerine) PE=2 SV=1	General function prediction only	alpha-glucan water dikinase, chloroplast precursor, putative [Ricinus communis]	R	--
Lus10035553.g.BGIv1.0	lncRNA_target	--	--	Molecular Function: metal ion binding (GO:0046872);;	--	--	Probable pectinesterase 15 (Precursor) GN=F13K3.11 OS=Arabidopsis thaliana (Mouse-ear cress) PE=2 SV=1	General function prediction only	PREDICTED: uncharacterized protein LOC105121753 isoform X2 [Populus euphratica]	R	--
Lus10003496.g.BGIv1.0	lncRNA_target	--	--	Molecular Function: UDP-glucose 4-epimerase activity (GO:0003978);; Cellular Component: Golgi apparatus (GO:0005794);; Biological Process: galactose metabolic process (GO:0006012);; Biological Process: plant-type cell wall biogenesis (GO:0009832);; Biological Process: arabinose biosynthetic process (GO:0019567);; Biological Process: cellular metabolic process (GO:0044237);; Molecular Function: UD…	K12448|0|pmum:103325313|UDP-arabinose 4-epimerase 1; K12448 UDP-arabinose 4-epimerase [EC:5.1.3.5] (A)	Cell wall/membrane/envelope biogenesis	UDP-arabinose 4-epimerase 1 GN=MUR4 OS=Arabidopsis thaliana (Mouse-ear cress) PE=1 SV=1	Cell wall/membrane/envelope biogenesis	PREDICTED: UDP-arabinose 4-epimerase 1 [Prunus mume]	M	[M]
Lus10023503.g.BGIv1.0	lncRNA_target	[J]	Translation, ribosomal structure and biogenesis	Biological Process: pseudouridine synthesis (GO:0001522);; Molecular Function: RNA binding (GO:0003723);; Molecular Function: pseudouridine synthase activity (GO:0009982);;	--	RNA processing and modification	RNA pseudouridine synthase 5 GN=At3g52260 OS=Arabidopsis thaliana (Mouse-ear cress) PE=2 SV=2	RNA processing and modification	hypothetical protein POPTR_0008s04160g [Populus trichocarpa]	A	[A]
Lus10024958.g.BGIv1.0	lncRNA_target	--	--	Biological Process: cellular process (GO:0009987);;	K14484|1.70264e-54|rcu:RCOM_0542160|Auxin-responsive protein IAA13, putative; K14484 auxin-responsive protein IAA (A)	--	Auxin-responsive protein IAA11 GN=IAA11 OS=Arabidopsis thaliana (Mouse-ear cress) PE=1 SV=1	Transcription	hypothetical protein JCGZ_17620 [Jatropha curcas]	K	--
Lus10035519.g.BGIv1.0	lncRNA_target	--	--	Molecular Function: transferase activity (GO:0016740);;	--	--	BAHD acyltransferase DCR GN=MRO11.2 OS=Arabidopsis thaliana (Mouse-ear cress) PE=2 SV=1	Function unknown	hypothetical protein JCGZ_25046 [Jatropha curcas]	S	--
Lus10007900.g.BGIv1.0	lncRNA_target	[G]	Carbohydrate transport and metabolism	Biological Process: carbohydrate metabolic process (GO:0005975);; Molecular Function: mannan endo-1,4-beta-mannosidase activity (GO:0016985);;	--	--	Mannan endo-1,4-beta-mannosidase 5 (Precursor) GN=MAN5 OS=Solanum lycopersicum (Tomato) PE=2 SV=1	Carbohydrate transport and metabolism	PREDICTED: mannan endo-1,4-beta-mannosidase 5 [Vitis vinifera]	G	--
Lus10025038.g.BGIv1.0	lncRNA_target	--	--	Molecular Function: zinc ion binding (GO:0008270);;	K10728|1.71146e-133|pop:POPTR_0002s19850g|POPTRDRAFT_755635; BRCT domain-containing family protein; K10728 topoisomerase (DNA) II binding protein 1 (A)	Replication, recombination and repair	BRCT domain-containing protein At4g02110 GN=At4g02110 OS=Arabidopsis thaliana (Mouse-ear cress) PE=3 SV=3	Replication, recombination and repair	BRCT domain-containing family protein [Populus trichocarpa]	L	[L]
Lus10023505.g.BGIv1.0	lncRNA_target	[E]	Amino acid transport and metabolism	Molecular Function: serine-type carboxypeptidase activity (GO:0004185);; Cellular Component: vacuole (GO:0005773);; Biological Process: proteolysis (GO:0006508);; Biological Process: microtubule nucleation (GO:0007020);;	K16297|0|pop:POPTR_0008s04140g|POPTRDRAFT_1084309; serine carboxypeptidase S10 family protein; K16297 serine carboxypeptidase-like clade II [EC:3.4.16.-] (A)	--	Serine carboxypeptidase-like 27 (Precursor) GN=SCPL27 OS=Arabidopsis thaliana (Mouse-ear cress) PE=2 SV=1	Posttranslational modification, protein turnover, chaperones	serine carboxypeptidase S10 family protein [Populus trichocarpa]	O	[OE]
Lus10005794.g.BGIv1.0	lncRNA_target	--	--	Molecular Function: copper ion binding (GO:0005507);; Cellular Component: nucleolus (GO:0005730);; Cellular Component: mitochondrial proton-transporting ATP synthase complex (GO:0005753);; Biological Process: ubiquitin-dependent protein catabolic process (GO:0006511);; Molecular Function: zinc ion binding (GO:0008270);; Biological Process: pollen development (GO:0009555);; Biological Process: pho…	--	--	Probable ATP synthase 24 kDa subunit, mitochondrial (Precursor) GN=At2g21870 OS=Arabidopsis thaliana (Mouse-ear cress) PE=1 SV=1	Function unknown	PREDICTED: probable ATP synthase 24 kDa subunit, mitochondrial [Eucalyptus grandis]	S	--
Lus10023518.g.BGIv1.0	lncRNA_target	[G]	Carbohydrate transport and metabolism	Molecular Function: phosphomannomutase activity (GO:0004615);; Biological Process: carbohydrate metabolic process (GO:0005975);; Cellular Component: chloroplast stroma (GO:0009570);;	--	Carbohydrate transport and metabolism	--	Carbohydrate transport and metabolism	hypothetical protein JCGZ_20047 [Jatropha curcas]	G	[G]
Lus10023515.g.BGIv1.0	lncRNA_target	[G]	Carbohydrate transport and metabolism	Molecular Function: transporter activity (GO:0005215);; Biological Process: transport (GO:0006810);; Cellular Component: integral component of membrane (GO:0016021);;	K09872|1.73762e-169|pvu:PHAVU_007G094600g|hypothetical protein; K09872 aquaporin PIP (A)	Carbohydrate transport and metabolism	Probable aquaporin PIP2-5, N-terminally processed GN=F28P10.200 OS=Arabidopsis thaliana (Mouse-ear cress) PE=1 SV=1	Inorganic ion transport and metabolism	aquaporin 2 [Samanea saman]	P	[G]
Lus10007731.g.BGIv1.0	lncRNA_target	[E]	Amino acid transport and metabolism	Molecular Function: serine-type carboxypeptidase activity (GO:0004185);; Biological Process: proteolysis (GO:0006508);;	K16296|0|rcu:RCOM_1586890|serine carboxypeptidase, putative (EC:3.4.16.5); K16296 serine carboxypeptidase-like clade I [EC:3.4.16.-] (A)	--	Serine carboxypeptidase-like 18 (Precursor) GN=SCPL18 OS=Arabidopsis thaliana (Mouse-ear cress) PE=2 SV=2	Posttranslational modification, protein turnover, chaperones	hypothetical protein JCGZ_16007 [Jatropha curcas]	O	[OE]
Lus10032251.g.BGIv1.0	lncRNA_target	--	--	Molecular Function: DNA binding (GO:0003677);; Cellular Component: nucleus (GO:0005634);; Molecular Function: zinc ion binding (GO:0008270);; Molecular Function: oxidoreductase activity, acting on paired donors, with incorporation or reduction of molecular oxygen, 2-oxoglutarate as one donor, and incorporation of one atom each of oxygen into both donors (GO:0016706);; Biological Process: oxidatio…	--	Lipid transport and metabolism	Oxysterol-binding protein-related protein 2A GN=ORP2A OS=Arabidopsis thaliana (Mouse-ear cress) PE=2 SV=1	Signal transduction mechanisms	hypothetical protein JCGZ_20798 [Jatropha curcas]	T	[I]
Lus10032618.g.BGIv1.0	lncRNA_target	--	--	--	--	--	Uncharacterized protein At3g15000, mitochondrial GN=At3g15000 OS=Arabidopsis thaliana (Mouse-ear cress) PE=1 SV=1	Function unknown	hypothetical protein JCGZ_09835 [Jatropha curcas]	S	--
Lus10023493.g.BGIv1.0	lncRNA_target	--	--	Molecular Function: calcium ion binding (GO:0005509);; Cellular Component: chloroplast envelope (GO:0009941);; Cellular Component: integral component of membrane (GO:0016021);; Biological Process: transmembrane transport (GO:0055085);;	--	Energy production and conversion	Probable S-adenosylmethionine carrier 2, chloroplastic (Precursor) GN=SAMC2 OS=Arabidopsis thaliana (Mouse-ear cress) PE=2 SV=1	Energy production and conversion	mitochondrial carrier protein, putative [Ricinus communis]	C	[C]
Lus10025023.g.BGIv1.0	lncRNA_target	--	--	--	--	--	--	Function unknown	hypothetical protein JCGZ_14036 [Jatropha curcas]	S	--
Lus10012198.g.BGIv1.0	lncRNA_target	[M]	Cell wall/membrane/envelope biogenesis	Cellular Component: Golgi apparatus (GO:0005794);; Molecular Function: zinc ion binding (GO:0008270);; Biological Process: plant-type primary cell wall biogenesis (GO:0009833);; Cellular Component: integral component of membrane (GO:0016021);; Molecular Function: cellulose synthase (UDP-forming) activity (GO:0016760);; Biological Process: cellulose biosynthetic process (GO:0030244);;	K10999|0|pop:POPTR_0016s05520g|POPTRDRAFT_576348; cellulose synthase family protein; K10999 cellulose synthase A [EC:2.4.1.12] (A)	--	Cellulose synthase A catalytic subunit 3 [UDP-forming] GN=At5g05170 OS=Arabidopsis thaliana (Mouse-ear cress) PE=1 SV=2	Cell wall/membrane/envelope biogenesis	cellulose synthase 3B [Linum usitatissimum]	M	--
Lus10024635.g.BGIv1.0	lncRNA_target	--	--	Molecular Function: zinc ion binding (GO:0008270);;	--	Posttranslational modification, protein turnover, chaperones	E3 ubiquitin-protein ligase At3g02290 OS=Arabidopsis thaliana (Mouse-ear cress) PE=2 SV=1	Posttranslational modification, protein turnover, chaperones	protein binding protein, putative [Ricinus communis]	O	[O]
Lus10007970.g.BGIv1.0	lncRNA_target	[OU]	--	--	K04773|0|tcc:TCM_014433|Signal peptide peptidase isoform 1; K04773 protease IV [EC:3.4.21.-] (A)	--	Serine protease SPPA, chloroplastic (Precursor) GN=F2P9.14 OS=Arabidopsis thaliana (Mouse-ear cress) PE=2 SV=1	Posttranslational modification, protein turnover, chaperones	Signal peptide peptidase isoform 1 [Theobroma cacao]	O	--
Lus10024950.g.BGIv1.0	lncRNA_target	--	--	Cellular Component: mitochondrial outer membrane (GO:0005741);; Cellular Component: plasma membrane (GO:0005886);; Biological Process: intracellular protein transport (GO:0006886);; Cellular Component: plastid (GO:0009536);;	K17769|7.84306e-34|pop:POPTR_0002s25900g|Mitochondrial import receptor subunit TOM22 family protein; K17769 mitochondrial import receptor subunit TOM22 (A)	Intracellular trafficking, secretion, and vesicular transport	Mitochondrial import receptor subunit TOM9-2 GN=MRH10.8 OS=Arabidopsis thaliana (Mouse-ear cress) PE=1 SV=3	Intracellular trafficking, secretion, and vesicular transport	hypothetical protein JCGZ_17632 [Jatropha curcas]	U	[U]
Lus10039116.g.BGIv1.0	lncRNA_target	--	--	--	K12616|0|pop:POPTR_0006s00350g|POPTRDRAFT_560059; hypothetical protein; K12616 enhancer of mRNA-decapping protein 4 (A)	General function prediction only	Enhancer of mRNA-decapping protein 4 GN=MDC11.13 OS=Arabidopsis thaliana (Mouse-ear cress) PE=1 SV=1	General function prediction only	hypothetical protein JCGZ_16420 [Jatropha curcas]	R	[R]
Lus10024642.g.BGIv1.0	lncRNA_target	--	--	--	--	--	Uncharacterized protein At1g76660 GN=At1g76660 OS=Arabidopsis thaliana (Mouse-ear cress) PE=2 SV=1	Function unknown	conserved hypothetical protein [Ricinus communis]	S	--
Lus10007885.g.BGIv1.0	lncRNA_target	[T]	Signal transduction mechanisms	Biological Process: signal transduction (GO:0007165);; Biological Process: cellular metabolic process (GO:0044237);; Biological Process: organic substance metabolic process (GO:0071704);; Biological Process: regulation of primary metabolic process (GO:0080090);;	K14492|5.5936e-68|rcu:RCOM_1044460|receptor histidine kinase, putative; K14492 two-component response regulator ARR-A family (A)	Transcription	Two-component response regulator ARR8 GN=F13H10.14 OS=Arabidopsis thaliana (Mouse-ear cress) PE=1 SV=1	Transcription	receptor histidine kinase, putative [Ricinus communis]	K	[K]
Lus10023513.g.BGIv1.0	lncRNA_target	--	--	Molecular Function: nutrient reservoir activity (GO:0045735);;	--	--	--	General function prediction only	conlinin [Linum usitatissimum]	R	--
Lus10024918.g.BGIv1.0	lncRNA_target	[J]	Translation, ribosomal structure and biogenesis	Molecular Function: structural constituent of ribosome (GO:0003735);; Cellular Component: nucleolus (GO:0005730);; Cellular Component: vacuole (GO:0005773);; Cellular Component: endoplasmic reticulum (GO:0005783);; Cellular Component: plasma membrane (GO:0005886);; Biological Process: translation (GO:0006412);; Cellular Component: chloroplast (GO:0009507);; Cellular Component: cytosolic large rib…	K02875|3.07289e-80|pop:POPTR_0008s16840g|POPTRDRAFT_564957; 60S ribosomal protein L14; K02875 large subunit ribosomal protein L14e (A)	Translation, ribosomal structure and biogenesis	60S ribosomal protein L14-1 GN=RPL14A OS=Arabidopsis thaliana (Mouse-ear cress) PE=2 SV=1	Translation, ribosomal structure and biogenesis	hypothetical protein JCGZ_02353 [Jatropha curcas]	J	[J]
Lus10017844.g.BGIv1.0	lncRNA_target	[RTKL]	--	Biological Process: activation of MAPKK activity (GO:0000186);; Molecular Function: MAP kinase kinase kinase activity (GO:0004709);; Molecular Function: ATP binding (GO:0005524);;	--	Signal transduction mechanisms	Serine/threonine-protein kinase EDR1 GN=F22O13.20 OS=Arabidopsis thaliana (Mouse-ear cress) PE=1 SV=1	Signal transduction mechanisms	PREDICTED: uncharacterized protein LOC101300060 [Fragaria vesca subsp. vesca]	T	[T]
Lus10024567.g.BGIv1.0	lncRNA_target	[TZDR]	--	Molecular Function: calcium ion binding (GO:0005509);; Cellular Component: nucleus (GO:0005634);; Cellular Component: cytoplasm (GO:0005737);; Cellular Component: plasma membrane (GO:0005886);; Biological Process: response to cold (GO:0009409);; Molecular Function: kinase activity (GO:0016301);; Biological Process: phosphorylation (GO:0016310);; Molecular Function: 2-alkenal reductase [NAD(P)] ac…	K13448|7.75591e-96|cam:101492145|probable calcium-binding protein CML13-like; K13448 calcium-binding protein CML (A)	Signal transduction mechanisms	Probable calcium-binding protein CML13 GN=CML13 OS=Arabidopsis thaliana (Mouse-ear cress) PE=2 SV=1	Signal transduction mechanisms	PREDICTED: probable calcium-binding protein CML13-like [Cicer arietinum]	T	[T]
Lus10022469.g.BGIv1.0	lncRNA_target	--	--	--	--	General function prediction only	Pentatricopeptide repeat-containing protein At3g50420 GN=PCMP-E85 OS=Arabidopsis thaliana (Mouse-ear cress) PE=2 SV=1	General function prediction only	hypothetical protein JCGZ_12323 [Jatropha curcas]	R	[R]
Lus10031535.g.BGIv1.0	lncRNA_target	--	--	--	K14012|3.5044e-114|pop:POPTR_0002s21600g|POPTRDRAFT_711401; hypothetical protein; K14012 UBX domain-containing protein 1 (A)	Nuclear structure	UBA and UBX domain-containing protein At4g15410 GN=At4g15410 OS=Arabidopsis thaliana (Mouse-ear cress) PE=1 SV=1	Nuclear structure	unknown [Populus trichocarpa]	Y	[Y]
Lus10022482.g.BGIv1.0	lncRNA_target	--	--	Molecular Function: transferase activity (GO:0016740);;	--	--	Histone-lysine N-methyltransferase SUVR5 GN=F27L4.9/F27L4.8/F27L4.7 OS=Arabidopsis thaliana (Mouse-ear cress) PE=1 SV=3	histone-lysine N-methyltransferase SUVR5-like	set domain protein, putative [Ricinus communis]	956	--
Lus10022495.g.BGIv1.0	lncRNA_target	--	--	--	--	--	Epidermis-specific secreted glycoprotein EP1 (Precursor) GN=EP1 OS=Daucus carota (Wild carrot) PE=1 SV=1	General function prediction only	secreted glycoprotein [Linum usitatissimum]	R	--
Lus10004128.g.BGIv1.0	lncRNA_target	--	--	--	--	--	B2 protein OS=Daucus carota (Wild carrot) PE=2 SV=1	Function unknown	hypothetical protein JCGZ_23414 [Jatropha curcas]	S	--
Lus10015245.g.BGIv1.0	lncRNA_target	--	--	Biological Process: transport (GO:0006810);; Cellular Component: membrane (GO:0016020);;	K15382|3.27753e-108|vvi:100262300|bidirectional sugar transporter SWEET2a; K15382 solute carrier family 50 (sugar transporter) (A)	General function prediction only	Bidirectional sugar transporter SWEET2a (Precursor) OS=Oryza sativa subsp. japonica (Rice) PE=2 SV=1	Inorganic ion transport and metabolism	PREDICTED: bidirectional sugar transporter SWEET2a [Vitis vinifera]	P	[R]
Lus10022474.g.BGIv1.0	lncRNA_target	--	--	--	--	Function unknown	Protein root UVB sensitive 4 {ECO:0000303|PubMed:19515790} OS=Arabidopsis thaliana (Mouse-ear cress) PE=2 SV=1	Function unknown	PREDICTED: protein root UVB sensitive 4 [Populus euphratica]	S	[S]
Lus10042313.g.BGIv1.0	lncRNA_target	--	--	Biological Process: response to cadmium ion (GO:0046686);;	--	--	Isoflavone reductase-like protein OS=Olea europaea (Common olive) PE=1 SV=1	General function prediction only	phenylcoumaran benzylic ether reductase 1 [Linum corymbulosum]	R	--
Lus10029823.g.BGIv1.0	lncRNA_target	--	--	Molecular Function: calcium ion binding (GO:0005509);; Cellular Component: chloroplast thylakoid membrane (GO:0009535);; Cellular Component: photosystem II oxygen evolving complex (GO:0009654);; Biological Process: photosynthesis (GO:0015979);; Cellular Component: extrinsic component of membrane (GO:0019898);;	K02717|1.07178e-124|pda:103709811|oxygen-evolving enhancer protein 2, chloroplastic-like; K02717 photosystem II oxygen-evolving enhancer protein 2 (A)	--	Oxygen-evolving enhancer protein 2-1, chloroplastic (Precursor) GN=PSBP1 OS=Nicotiana tabacum (Common tobacco) PE=1 SV=2	General function prediction only	PREDICTED: oxygen-evolving enhancer protein 2-1, chloroplastic-like [Sesamum indicum]	R	--
Lus10016803.g.BGIv1.0	lncRNA_target	[H]	Coenzyme transport and metabolism	Molecular Function: dimethylallyltranstransferase activity (GO:0004161);; Molecular Function: farnesyltranstransferase activity (GO:0004311);; Molecular Function: geranyltranstransferase activity (GO:0004337);; Cellular Component: mitochondrion (GO:0005739);; Cellular Component: endoplasmic reticulum (GO:0005783);; Cellular Component: chloroplast (GO:0009507);; Cellular Component: etioplast (GO:0…	K13789|0|pop:POPTR_0005s12860g|putative GGPPsynthase family protein; K13789 geranylgeranyl diphosphate synthase, type II [EC:2.5.1.1 2.5.1.10 2.5.1.29] (A)	Coenzyme transport and metabolism	Geranylgeranyl pyrophosphate synthase, chloroplastic (Precursor) GN=GGPS OS=Hevea brasiliensis (Para rubber tree) PE=1 SV=1	Coenzyme transport and metabolism	geranylgeranyl pyrophosphate synthase [Croton sublyratus]	H	[H]
Lus10022503.g.BGIv1.0	lncRNA_target	[L]	Replication, recombination and repair	--	--	--	Protein NEN4 {ECO:0000303|PubMed:25081480} OS=Arabidopsis thaliana (Mouse-ear cress) PE=2 SV=1	Replication, recombination and repair	PREDICTED: protein NEN4 isoform X2 [Vitis vinifera]	L	--
Lus10012834.g.BGIv1.0	lncRNA_target	[G]	Carbohydrate transport and metabolism	--	--	--	Probable xyloglucan endotransglucosylase/hydrolase protein 25 (Precursor) GN=MUA2.12 OS=Arabidopsis thaliana (Mouse-ear cress) PE=2 SV=2	General function prediction only	hypothetical protein CISIN_1g023431mg [Citrus sinensis]	R	--
Lus10016790.g.BGIv1.0	lncRNA_target	--	--	Molecular Function: sequence-specific DNA binding transcription factor activity (GO:0003700);; Cellular Component: nucleus (GO:0005634);; Biological Process: regulation of transcription, DNA-templated (GO:0006355);; Molecular Function: sequence-specific DNA binding (GO:0043565);;	--	Transcription	BEL1-like homeodomain protein 2 OS=Arabidopsis thaliana (Mouse-ear cress) PE=1 SV=3	Transcription	hypothetical protein CICLE_v10024897mg [Citrus clementina]	K	[K]
Lus10024604.g.BGIv1.0	lncRNA_target	[Q]	Secondary metabolites biosynthesis, transport and catabolism	Biological Process: polysaccharide biosynthetic process (GO:0000271);; Molecular Function: copper ion binding (GO:0005507);; Cellular Component: vacuolar membrane (GO:0005774);; Molecular Function: L-ascorbate oxidase activity (GO:0008447);; Cellular Component: plant-type cell wall (GO:0009505);; Cellular Component: plasmodesma (GO:0009506);; Biological Process: multidimensional cell growth (GO:0…	--	Secondary metabolites biosynthesis, transport and catabolism	Monocopper oxidase-like protein SKU5 (Precursor) GN=SKU5 OS=Arabidopsis thaliana (Mouse-ear cress) PE=1 SV=1	Secondary metabolites biosynthesis, transport and catabolism	monocopper oxidase precursor family protein [Populus trichocarpa]	Q	[Q]
Lus10021308.g.BGIv1.0	lncRNA_target	--	--	--	--	--	--	Function unknown	hypothetical protein JCGZ_21148 [Jatropha curcas]	S	--
Lus10025389.g.BGIv1.0	lncRNA_target	[L]	Replication, recombination and repair	Biological Process: cytokinesis by cell plate formation (GO:0000911);; Molecular Function: DNA binding (GO:0003677);; Molecular Function: DNA helicase activity (GO:0003678);; Molecular Function: ATP binding (GO:0005524);; Cellular Component: nucleus (GO:0005634);; Biological Process: DNA unwinding involved in DNA replication (GO:0006268);; Biological Process: DNA replication initiation (GO:000627…	K02541|0|rcu:RCOM_0633290|DNA replication licensing factor MCM3, putative; K02541 DNA replication licensing factor MCM3 [EC:3.6.4.12] (A)	Replication, recombination and repair	DNA replication licensing factor MCM3 GN=MCM3 OS=Arabidopsis thaliana (Mouse-ear cress) PE=1 SV=1	Replication, recombination and repair	DNA replication licensing factor MCM3, putative [Ricinus communis]	L	[L]
Lus10022500.g.BGIv1.0	lncRNA_target	[R]	General function prediction only	--	--	General function prediction only	Inactive TPR repeat-containing thioredoxin TTL3 GN=F14N22.15 OS=Arabidopsis thaliana (Mouse-ear cress) PE=1 SV=2	General function prediction only	hypothetical protein POPTR_0005s07850g [Populus trichocarpa]	R	[R]
Lus10022359.g.BGIv1.0	lncRNA_target	[RTKL]	--	Molecular Function: transferase activity, transferring phosphorus-containing groups (GO:0016772);;	--	Signal transduction mechanisms	Probable receptor-like protein kinase At1g67000 (Precursor) GN=At1g67000 OS=Arabidopsis thaliana (Mouse-ear cress) PE=2 SV=2	Signal transduction mechanisms	hypothetical protein POPTR_0015s02040g [Populus trichocarpa]	T	[T]
Lus10028308.g.BGIv1.0	lncRNA_target	[DO]	--	Cellular Component: anaphase-promoting complex (GO:0005680);; Biological Process: regulation of mitotic metaphase/anaphase transition (GO:0030071);; Biological Process: anaphase-promoting complex-dependent proteasomal ubiquitin-dependent protein catabolic process (GO:0031145);;	K03357|3.62473e-129|pxb:103932812|anaphase-promoting complex subunit 10; K03357 anaphase-promoting complex subunit 10 (A)	--	Anaphase-promoting complex subunit 10 GN=APC10 OS=Arabidopsis thaliana (Mouse-ear cress) PE=1 SV=2	Cell cycle control, cell division, chromosome partitioning	PREDICTED: anaphase-promoting complex subunit 10 [Pyrus x bretschneideri]	D	[DO]
Lus10014317.g.BGIv1.0	lncRNA_target	[R]	General function prediction only	Molecular Function: nucleotide binding (GO:0000166);; Molecular Function: nucleic acid binding (GO:0003676);; Cellular Component: ribonucleoprotein complex (GO:0030529);;	K11093|2.44481e-142|rcu:RCOM_0536950|U1 small nuclear ribonucleoprotein 70 kDa, putative; K11093 U1 small nuclear ribonucleoprotein 70kDa (A)	RNA processing and modification	U1 small nuclear ribonucleoprotein 70 kDa GN=RNU1 OS=Arabidopsis thaliana (Mouse-ear cress) PE=1 SV=1	RNA processing and modification	U1 small nuclear ribonucleoprotein 70 kDa, putative [Ricinus communis]	A	[A]
Lus10042302.g.BGIv1.0	lncRNA_target	--	--	Molecular Function: transporter activity (GO:0005215);; Cellular Component: intracellular (GO:0005622);; Cellular Component: plasma membrane (GO:0005886);; Biological Process: transport (GO:0006810);;	--	Lipid transport and metabolism	Phosphatidylinositol/phosphatidylcholine transfer protein SFH8 GN=SFH8 OS=Arabidopsis thaliana (Mouse-ear cress) PE=2 SV=1	Lipid transport and metabolism	phosphatidylinositol transporter, putative [Ricinus communis]	I	[I]
Lus10014005.g.BGIv1.0	lncRNA_target	--	--	--	--	--	B3 domain-containing transcription factor LEC2 GN=LEC2 OS=Arabidopsis thaliana (Mouse-ear cress) PE=2 SV=1	Transcription	leafy cotyledon 2 [Ricinus communis]	K	--
Lus10004288.g.BGIv1.0	lncRNA_target	[Q]	Secondary metabolites biosynthesis, transport and catabolism	Cellular Component: peroxisome (GO:0005777);; Molecular Function: acyl-CoA hydrolase activity (GO:0047617);;	K17362|1.49089e-87|cit:102608948|acyl-coenzyme A thioesterase 13-like; K17362 acyl-coenzyme A thioesterase 13 [EC:3.1.2.-] (A)	General function prediction only	--	General function prediction only	unknown [Populus trichocarpa]	R	[R]
Lus10024568.g.BGIv1.0	lncRNA_target	[Q]	Secondary metabolites biosynthesis, transport and catabolism	Molecular Function: copper ion binding (GO:0005507);; Cellular Component: extracellular region (GO:0005576);; Biological Process: nitric oxide biosynthetic process (GO:0006809);; Molecular Function: primary amine oxidase activity (GO:0008131);; Biological Process: amine metabolic process (GO:0009308);; Biological Process: abscisic acid-activated signaling pathway (GO:0009738);; Molecular Function…	K00276|0|pop:POPTR_0001s07880g|hypothetical protein; K00276 primary-amine oxidase [EC:1.4.3.21] (A)	Secondary metabolites biosynthesis, transport and catabolism	Primary amine oxidase (Precursor) GN=At1g62810 OS=Arabidopsis thaliana (Mouse-ear cress) PE=2 SV=1	Secondary metabolites biosynthesis, transport and catabolism	hypothetical protein POPTR_0001s07880g [Populus trichocarpa]	Q	[Q]
Lus10040718.g.BGIv1.0	lncRNA_target	--	--	Biological Process: RNA methylation (GO:0001510);; Cellular Component: mitochondrial inner membrane (GO:0005743);; Cellular Component: chloroplast (GO:0009507);; Biological Process: photorespiration (GO:0009853);; Molecular Function: P-P-bond-hydrolysis-driven protein transmembrane transporter activity (GO:0015450);; Cellular Component: mitochondrial intermembrane space protein transporter comple…	K17778|3.50269e-48|tcc:TCM_041708|Tim10/DDP family zinc finger protein isoform 1; K17778 mitochondrial import inner membrane translocase subunit TIM10 (A)	Intracellular trafficking, secretion, and vesicular transport	Mitochondrial import inner membrane translocase subunit TIM10 GN=TIM10 OS=Arabidopsis thaliana (Mouse-ear cress) PE=1 SV=1	Intracellular trafficking, secretion, and vesicular transport	Mitochondrial import inner membrane translocase subunit Tim10 -like protein [Gossypium arboreum]	U	[U]
Lus10025333.g.BGIv1.0	lncRNA_target	[O]	Posttranslational modification, protein turnover, chaperones	Molecular Function: ATP binding (GO:0005524);; Biological Process: response to stress (GO:0006950);;	K03283|0|sly:101254866|heat shock cognate 70 kDa protein 2-like; K03283 heat shock 70kDa protein 1/8 (A)	Posttranslational modification, protein turnover, chaperones	Heat shock cognate 70 kDa protein 2 GN=HSC-2 OS=Solanum lycopersicum (Tomato) PE=1 SV=1	Posttranslational modification, protein turnover, chaperones	PREDICTED: heat shock cognate 70 kDa protein 2-like [Solanum lycopersicum]	O	[O]
Lus10003392.g.BGIv1.0	lncRNA_target	--	--	Molecular Function: DNA binding (GO:0003677);; Molecular Function: RNA binding (GO:0003723);; Biological Process: RNA metabolic process (GO:0016070);;	K13100|0|ppp:PHYPADRAFT_164611|hypothetical protein; K13100 pre-mRNA-splicing factor CWC22 (A)	General function prediction only	--	General function prediction only	BnaA02g19360D [Brassica napus]	R	[R]
Lus10015267.g.BGIv1.0	lncRNA_target	[L]	Replication, recombination and repair	Biological Process: cytokinesis by cell plate formation (GO:0000911);; Molecular Function: DNA binding (GO:0003677);; Molecular Function: DNA helicase activity (GO:0003678);; Molecular Function: ATP binding (GO:0005524);; Cellular Component: nucleus (GO:0005634);; Biological Process: DNA unwinding involved in DNA replication (GO:0006268);; Biological Process: DNA replication initiation (GO:000627…	K02541|0|rcu:RCOM_0633290|DNA replication licensing factor MCM3, putative; K02541 DNA replication licensing factor MCM3 [EC:3.6.4.12] (A)	Replication, recombination and repair	DNA replication licensing factor MCM3 GN=MCM3 OS=Arabidopsis thaliana (Mouse-ear cress) PE=1 SV=1	Replication, recombination and repair	DNA replication licensing factor MCM3, putative [Ricinus communis]	L	[L]
Lus10011062.g.BGIv1.0	lncRNA_target	--	--	Molecular Function: glycerol-3-phosphate O-acyltransferase activity (GO:0004366);; Biological Process: unsaturated fatty acid biosynthetic process (GO:0006636);; Biological Process: phosphatidylglycerol biosynthetic process (GO:0006655);; Cellular Component: chloroplast stroma (GO:0009570);; Biological Process: chlorophyll biosynthetic process (GO:0015995);; Biological Process: carotenoid biosynt…	K00630|0|pop:POPTR_0001s01930g|hypothetical protein; K00630 glycerol-3-phosphate O-acyltransferase [EC:2.3.1.15] (A)	--	Glycerol-3-phosphate acyltransferase, chloroplastic (Precursor) OS=Cucumis sativus (Cucumber) PE=2 SV=1	Lipid transport and metabolism	PREDICTED: glycerol-3-phosphate acyltransferase, chloroplastic [Populus euphratica]	I	--
Lus10012835.g.BGIv1.0	lncRNA_target	[O]	Posttranslational modification, protein turnover, chaperones	Biological Process: ubiquitin-dependent protein catabolic process (GO:0006511);; Biological Process: response to red or far red light (GO:0009639);; Biological Process: embryo development ending in seed dormancy (GO:0009793);; Biological Process: positive regulation of flower development (GO:0009911);; Biological Process: endosperm development (GO:0009960);; Cellular Component: cullin-RING ubiqui…	K03869|0|pop:POPTR_0010s10320g|POPTRDRAFT_566300; cullin family protein; K03869 cullin 3 (A)	Cell cycle control, cell division, chromosome partitioning	Cullin-3A GN=T2P11.2 OS=Arabidopsis thaliana (Mouse-ear cress) PE=1 SV=1	Posttranslational modification, protein turnover, chaperones	hypothetical protein JCGZ_15590 [Jatropha curcas]	O	[D]
Lus10017850.g.BGIv1.0	lncRNA_target	--	--	Cellular Component: membrane (GO:0016020);; Molecular Function: oxidoreductase activity, acting on NAD(P)H, oxygen as acceptor (GO:0050664);;	K13447|0|tcc:TCM_014262|Respiratory burst oxidase, putative isoform 1; K13447 respiratory burst oxidase [EC:1.6.3.- 1.11.1.-] (A)	--	Respiratory burst oxidase homolog protein F GN=F22C12.18 OS=Arabidopsis thaliana (Mouse-ear cress) PE=1 SV=1	respiratory burst oxidase homolog protein	Respiratory burst oxidase, putative isoform 1 [Theobroma cacao]	2193	[PQ]
Lus10004658.g.BGIv1.0	lncRNA_target	--	--	--	--	--	AT-rich interactive domain-containing protein 2 GN=ARID2 OS=Arabidopsis thaliana (Mouse-ear cress) PE=2 SV=1	General function prediction only	hypothetical protein POPTR_0008s09400g [Populus trichocarpa]	R	--
Lus10028328.g.BGIv1.0	lncRNA_target	--	--	--	K07252|8.1815e-85|gmx:100784545|uncharacterized LOC100784545; K07252 dolichyldiphosphatase [EC:3.6.1.43] (A)	Lipid transport and metabolism	Lipid phosphate phosphatase epsilon 2, chloroplastic (Precursor) GN=LPPE2 OS=Arabidopsis thaliana (Mouse-ear cress) PE=1 SV=1	Lipid transport and metabolism	PREDICTED: uncharacterized protein LOC100784545 isoform X1 [Glycine max]	I	[I]
Lus10004641.g.BGIv1.0	lncRNA_target	[R]	General function prediction only	Molecular Function: nucleotide binding (GO:0000166);; Molecular Function: nucleic acid binding (GO:0003676);;	K09564|2.15994e-95|vvi:100261055|peptidyl-prolyl cis-trans isomerase E; K09564 peptidyl-prolyl isomerase E (cyclophilin E) [EC:5.2.1.8] (A)	Posttranslational modification, protein turnover, chaperones	Glycine-rich RNA-binding protein 3, mitochondrial (Precursor) GN=MAF19_30 OS=Arabidopsis thaliana (Mouse-ear cress) PE=2 SV=1	RNA processing and modification	Peptidyl-prolyl cis-trans isomerase E [Morus notabilis]	A	[O]
Lus10025406.g.BGIv1.0	lncRNA_target	--	--	--	--	Transcription	Trihelix transcription factor ASIL2 {ECO:0000305} OS=Arabidopsis thaliana (Mouse-ear cress) PE=2 SV=1	Transcription	hypothetical protein POPTR_0003s11850g [Populus trichocarpa]	K	[K]
Lus10015242.g.BGIv1.0	lncRNA_target	--	--	--	--	--	GDSL esterase/lipase At5g45670 (Precursor) GN=At5g45670 OS=Arabidopsis thaliana (Mouse-ear cress) PE=2 SV=1	General function prediction only	PREDICTED: GDSL esterase/lipase At1g29670-like [Sesamum indicum]	R	--
Lus10014330.g.BGIv1.0	lncRNA_target	--	--	Biological Process: RNA methylation (GO:0001510);; Molecular Function: dolichyl-diphosphooligosaccharide-protein glycotransferase activity (GO:0004579);; Cellular Component: extracellular region (GO:0005576);; Cellular Component: nucleolus (GO:0005730);; Cellular Component: vacuolar membrane (GO:0005774);; Cellular Component: Golgi apparatus (GO:0005794);; Cellular Component: plasma membrane (GO:…	K12670|0|tcc:TCM_000454|Dolichyl-diphosphooligosaccharide-protein glycosyltransferase 48kDa subunit family protein isoform 1; K12670 oligosaccharyltransferase complex subunit beta (A)	Posttranslational modification, protein turnover, chaperones	Dolichyl-diphosphooligosaccharide--protein glycosyltransferase 48 kDa subunit (Precursor) GN=MSN2.7 OS=Arabidopsis thaliana (Mouse-ear cress) PE=2 SV=1	Posttranslational modification, protein turnover, chaperones	hypothetical protein JCGZ_12268 [Jatropha curcas]	O	[O]
Lus10012013.g.BGIv1.0	lncRNA_target	--	--	--	--	--	--	Function unknown	hypothetical protein [Linum usitatissimum]	S	--
Lus10021329.g.BGIv1.0	lncRNA_target	--	--	--	--	Function unknown	--	Function unknown	hypothetical protein JCGZ_08828 [Jatropha curcas]	S	[S]
Lus10021324.g.BGIv1.0	lncRNA_target	--	--	--	--	--	Uncharacterized protein At5g41620 GN=At5g41620 OS=Arabidopsis thaliana (Mouse-ear cress) PE=2 SV=2	Function unknown	hypothetical protein JCGZ_08823 [Jatropha curcas]	S	--
Lus10031548.g.BGIv1.0	lncRNA_target	--	--	Molecular Function: peroxidase activity (GO:0004601);; Cellular Component: nucleus (GO:0005634);; Cellular Component: cytoplasm (GO:0005737);; Biological Process: response to oxidative stress (GO:0006979);; Biological Process: response to desiccation (GO:0009269);; Biological Process: response to cold (GO:0009409);; Cellular Component: plant-type cell wall (GO:0009505);; Molecular Function: heme …	K00430|3.72957e-169|rcu:RCOM_1552200|Peroxidase 3 precursor, putative (EC:1.11.1.7); K00430 peroxidase [EC:1.11.1.7] (A)	--	Peroxidase 3 (Precursor) GN=YUP8H12.13 OS=Arabidopsis thaliana (Mouse-ear cress) PE=2 SV=1	Carbohydrate transport and metabolism	Peroxidase 3 precursor, putative [Ricinus communis]	G	--
Lus10012839.g.BGIv1.0	lncRNA_target	[J]	Translation, ribosomal structure and biogenesis	Molecular Function: structural constituent of ribosome (GO:0003735);; Cellular Component: cell wall (GO:0005618);; Cellular Component: nucleolus (GO:0005730);; Cellular Component: plasma membrane (GO:0005886);; Biological Process: translation (GO:0006412);; Cellular Component: chloroplast (GO:0009507);; Cellular Component: small ribosomal subunit (GO:0015935);; Molecular Function: rRNA binding (G…	K02997|3.07943e-117|rcu:RCOM_0855200|40S ribosomal protein S9, putative; K02997 small subunit ribosomal protein S9e (A)	Translation, ribosomal structure and biogenesis	40S ribosomal protein S9-1 GN=RPS9B OS=Arabidopsis thaliana (Mouse-ear cress) PE=1 SV=1	Translation, ribosomal structure and biogenesis	hypothetical protein JCGZ_11609 [Jatropha curcas]	J	[J]
Lus10029795.g.BGIv1.0	lncRNA_target	--	--	--	--	--	--	Function unknown	hypothetical protein F383_18619 [Gossypium arboreum]	S	--
Lus10024590.g.BGIv1.0	lncRNA_target	--	--	--	K09560|1.51955e-106|sot:102586309|FAM10 family protein At4g22670-like; K09560 suppressor of tumorigenicity protein 13 (A)	--	FAM10 family protein At4g22670 GN=At4g22670 OS=Arabidopsis thaliana (Mouse-ear cress) PE=1 SV=1	FAM10 family protein At4g22670-like	unnamed protein product [Coffea canephora]	845	[OT]
Lus10012832.g.BGIv1.0	lncRNA_target	[I]	Lipid transport and metabolism	Molecular Function: sphingosine hydroxylase activity (GO:0000170);; Molecular Function: C-4 methylsterol oxidase activity (GO:0000254);; Molecular Function: iron ion binding (GO:0005506);; Cellular Component: endoplasmic reticulum (GO:0005783);; Cellular Component: Golgi apparatus (GO:0005794);; Biological Process: fatty acid biosynthetic process (GO:0006633);; Biological Process: photomorphogene…	K04713|1.39956e-154|rcu:RCOM_0836090|sur2 hydroxylase/desaturase, putative (EC:1.14.13.72); K04713 sphinganine C4-monooxygenase [EC:1.14.13.169] (A)	Lipid transport and metabolism	Sphinganine C(4)-monooxygenase 2 GN=SBH2 OS=Arabidopsis thaliana (Mouse-ear cress) PE=1 SV=1	Lipid transport and metabolism	sur2 hydroxylase/desaturase, putative [Ricinus communis]	I	[I]
Lus10012010.g.BGIv1.0	lncRNA_target	--	--	--	--	--	Serine/threonine-protein kinase ATM GN=ATM OS=Arabidopsis thaliana (Mouse-ear cress) PE=2 SV=1	General function prediction only	late embryogenesis abundant group 1 [Linum usitatissimum]	R	--
Lus10004283.g.BGIv1.0	lncRNA_target	[RTKL]	--	Molecular Function: nucleotide binding (GO:0000166);; Molecular Function: protein serine/threonine kinase activity (GO:0004674);; Biological Process: phosphorylation (GO:0016310);;	--	--	Putative receptor protein kinase ZmPK1 (Precursor) GN=PK1 OS=Zea mays (Maize) PE=2 SV=2	Signal transduction mechanisms	serine-threonine protein kinase, plant-type, putative [Ricinus communis]	T	--
Lus10012856.g.BGIv1.0	lncRNA_target	[J]	Translation, ribosomal structure and biogenesis	Molecular Function: GTPase activity (GO:0003924);; Molecular Function: GTP binding (GO:0005525);; Biological Process: GTP catabolic process (GO:0006184);;	K03243|0|pper:PRUPE_ppa000257mg|hypothetical protein; K03243 translation initiation factor 5B (A)	Translation, ribosomal structure and biogenesis	Translation initiation factor IF-2, chloroplastic GN=infB OS=Rhodomonas salina (Cryptomonas salina) PE=3 SV=1	Translation, ribosomal structure and biogenesis	hypothetical protein PRUPE_ppa000257mg [Prunus persica]	J	[J]
Lus10031560.g.BGIv1.0	lncRNA_target	[ET]	--	Molecular Function: G-protein coupled GABA receptor activity (GO:0004965);; Molecular Function: ionotropic glutamate receptor activity (GO:0004970);; Molecular Function: intracellular ligand-gated ion channel activity (GO:0005217);; Molecular Function: extracellular-glutamate-gated ion channel activity (GO:0005234);; Biological Process: ion transport (GO:0006811);; Biological Process: cellular ca…	K05387|0|rcu:RCOM_0487570|glutamate receptor 3 plant, putative; K05387 glutamate receptor, ionotropic, plant (A)	--	Glutamate receptor 3.7 (Precursor) GN=T32F6.8 OS=Arabidopsis thaliana (Mouse-ear cress) PE=2 SV=2	Inorganic ion transport and metabolism	PREDICTED: glutamate receptor 3.7 [Populus euphratica]	P	[PET]
Lus10014338.g.BGIv1.0	lncRNA_target	--	--	Cellular Component: plant-type cell wall (GO:0009505);; Molecular Function: pectinesterase activity (GO:0030599);; Biological Process: cell wall modification (GO:0042545);; Molecular Function: aspartyl esterase activity (GO:0045330);; Biological Process: pectin metabolic process (GO:0045488);;	K01051|0|pop:POPTR_0023s00200g|hypothetical protein; K01051 pectinesterase [EC:3.1.1.11] (A)	--	Pectinesterase 31 GN=MXE2.5 OS=Arabidopsis thaliana (Mouse-ear cress) PE=1 SV=1	Carbohydrate transport and metabolism	pectinesterase family protein [Populus trichocarpa]	G	--
Lus10042353.g.BGIv1.0	lncRNA_target	[O]	Posttranslational modification, protein turnover, chaperones	Molecular Function: protein serine/threonine kinase activity (GO:0004674);; Molecular Function: ATP binding (GO:0005524);; Biological Process: protein phosphorylation (GO:0006468);;	K09529|1.47531e-145|vvi:100265910|chaperone protein dnaJ 6; K09529 DnaJ homolog subfamily C member 9 (A)	Posttranslational modification, protein turnover, chaperones	Chaperone protein dnaJ 6 GN=MOJ9.8 OS=Arabidopsis thaliana (Mouse-ear cress) PE=2 SV=1	Posttranslational modification, protein turnover, chaperones	PREDICTED: chaperone protein dnaJ 6 [Vitis vinifera]	O	[O]
Lus10031538.g.BGIv1.0	lncRNA_target	[O]	Posttranslational modification, protein turnover, chaperones	Cellular Component: intracellular (GO:0005622);; Biological Process: ubiquitin-dependent protein catabolic process (GO:0006511);; Molecular Function: zinc ion binding (GO:0008270);;	--	Posttranslational modification, protein turnover, chaperones	--	Posttranslational modification, protein turnover, chaperones	PREDICTED: uncharacterized protein LOC105141645 [Populus euphratica]	O	[O]
Lus10022498.g.BGIv1.0	lncRNA_target	--	--	--	--	--	--	Function unknown	PREDICTED: uncharacterized protein LOC105124446 [Populus euphratica]	S	--
Lus10012033.g.BGIv1.0	lncRNA_target	--	--	--	--	Posttranslational modification, protein turnover, chaperones	RING-H2 finger protein ATL65 GN=ATL65 OS=Arabidopsis thaliana (Mouse-ear cress) PE=2 SV=2	Posttranslational modification, protein turnover, chaperones	ring finger protein, putative [Ricinus communis]	O	[O]
Lus10028323.g.BGIv1.0	lncRNA_target	--	--	--	--	General function prediction only	Pentatricopeptide repeat-containing protein At5g66500, mitochondrial (Precursor) GN=PCMP-E38 OS=Arabidopsis thaliana (Mouse-ear cress) PE=2 SV=1	General function prediction only	PREDICTED: pentatricopeptide repeat-containing protein At5g66500, mitochondrial-like [Pyrus x bretschneideri]	R	[R]
Lus10014310.g.BGIv1.0	lncRNA_target	--	--	Molecular Function: small GTPase regulator activity (GO:0005083);; Biological Process: protein N-linked glycosylation (GO:0006487);; Biological Process: protein targeting to vacuole (GO:0006623);; Biological Process: vacuole organization (GO:0007033);; Cellular Component: plasmodesma (GO:0009506);; Biological Process: embryo development ending in seed dormancy (GO:0009793);; Biological Process: v…	--	Intracellular trafficking, secretion, and vesicular transport	--	Intracellular trafficking, secretion, and vesicular transport	hypothetical protein JCGZ_05311 [Jatropha curcas]	U	[U]
Lus10017841.g.BGIv1.0	lncRNA_target	--	--	--	--	--	--	Function unknown	hypothetical protein JCGZ_20651 [Jatropha curcas]	S	--
Lus10022493.g.BGIv1.0	lncRNA_target	--	--	Cellular Component: integral component of membrane (GO:0016021);;	--	Lipid transport and metabolism	Elongation of fatty acids protein 3-like GN=HOS3 OS=Arabidopsis thaliana (Mouse-ear cress) PE=2 SV=1	Lipid transport and metabolism	hypothetical protein JCGZ_12273 [Jatropha curcas]	I	[I]
Lus10022467.g.BGIv1.0	lncRNA_target	[R]	General function prediction only	Molecular Function: hydrolase activity (GO:0016787);;	--	--	Salicylic acid-binding protein 2 GN=SABP2 OS=Nicotiana tabacum (Common tobacco) PE=1 SV=1	General function prediction only	hypothetical protein POPTR_0007s11750g [Populus trichocarpa]	R	--
Lus10017868.g.BGIv1.0	lncRNA_target	--	--	Molecular Function: glycogenin glucosyltransferase activity (GO:0008466);; Molecular Function: intramolecular transferase activity (GO:0016866);; Biological Process: cellulose biosynthetic process (GO:0030244);;	K13379|0|rcu:RCOM_1468610|Alpha-1,4-glucan-protein synthase [UDP-forming], putative (EC:2.4.1.186); K13379 reversibly glycosylated polypeptide / UDP-arabinopyranose mutase [EC:2.4.1.- 5.4.99.30] (A)	--	Alpha-1,4-glucan-protein synthase [UDP-forming] 2 GN=UPTG2 OS=Solanum tuberosum (Potato) PE=1 SV=1	General function prediction only	Alpha-1,4-glucan-protein synthase [UDP-forming], putative [Ricinus communis]	R	--
Lus10017865.g.BGIv1.0	lncRNA_target	--	--	Molecular Function: ubiquitin-protein transferase activity (GO:0004842);; Cellular Component: nucleus (GO:0005634);; Cellular Component: cytosol (GO:0005829);; Biological Process: amino acid transport (GO:0006865);; Molecular Function: zinc ion binding (GO:0008270);; Biological Process: negative regulation of abscisic acid-activated signaling pathway (GO:0009788);; Biological Process: protein ubi…	K16274|3.83389e-143|cic:CICLE_v10008969mg|hypothetical protein; K16274 E3 ubiquitin-protein ligase AIP2 [EC:6.3.2.19] (A)	Posttranslational modification, protein turnover, chaperones	E3 ubiquitin-protein ligase AIP2 GN=AIP2 OS=Arabidopsis thaliana (Mouse-ear cress) PE=1 SV=1	Posttranslational modification, protein turnover, chaperones	hypothetical protein JCGZ_07569 [Jatropha curcas]	O	[O]
Lus10029399.g.BGIv1.0	lncRNA_target	--	--	--	K14827|0|cic:CICLE_v10011038mg|hypothetical protein; K14827 pre-rRNA-processing protein IPI1 (A)	Function unknown	--	Function unknown	hypothetical protein CICLE_v10011038mg [Citrus clementina]	S	[S]
Lus10004645.g.BGIv1.0	lncRNA_target	--	--	Biological Process: response to abscisic acid (GO:0009737);;	--	--	Ninja-family protein AFP2 GN=AFP2 OS=Arabidopsis thaliana (Mouse-ear cress) PE=1 SV=1	Function unknown	PREDICTED: ninja-family protein AFP2-like [Populus euphratica]	S	--
Lus10018125.g.BGIv1.0	lncRNA_target	--	--	--	K10643|0|pmum:103324642|uncharacterized protein YMR317W-like; K10643 CCR4-NOT transcription complex subunit 4 [EC:6.3.2.19] (A)	Transcription	--	Transcription	PREDICTED: uncharacterized protein YMR317W-like isoform X1 [Prunus mume]	K	[K]
Lus10017870.g.BGIv1.0	lncRNA_target	[K]	Transcription	Molecular Function: protein binding (GO:0005515);;	--	Transcription	Developmental protein SEPALLATA 1 GN=F14F8_180 OS=Arabidopsis thaliana (Mouse-ear cress) PE=1 SV=2	Transcription	SEPALLATA1-like protein [Prunus pseudocerasus]	K	[K]
Lus10014000.g.BGIv1.0	lncRNA_target	--	--	--	--	--	G-type lectin S-receptor-like serine/threonine-protein kinase RKS1 (Precursor) GN=RKS1 OS=Arabidopsis thaliana (Mouse-ear cress) PE=3 SV=3	Signal transduction mechanisms	PREDICTED: receptor-like serine/threonine-protein kinase SD1-8-like [Fragaria vesca subsp. vesca]	T	--
Lus10003378.g.BGIv1.0	lncRNA_target	--	--	Molecular Function: AMP deaminase activity (GO:0003876);; Biological Process: IMP biosynthetic process (GO:0006188);; Cellular Component: intracellular part (GO:0044424);;	K01490|0|rcu:RCOM_0186440|AMP deaminase, putative (EC:3.5.4.6); K01490 AMP deaminase [EC:3.5.4.6] (A)	Nucleotide transport and metabolism	AMP deaminase GN=F16M14.21 OS=Arabidopsis thaliana (Mouse-ear cress) PE=1 SV=2	Nucleotide transport and metabolism	AMP deaminase, putative [Ricinus communis]	F	[F]
Lus10004130.g.BGIv1.0	lncRNA_target	[E]	Amino acid transport and metabolism	Molecular Function: 3-dehydroquinate dehydratase activity (GO:0003855);; Molecular Function: shikimate 3-dehydrogenase (NADP+) activity (GO:0004764);; Biological Process: oxidation-reduction process (GO:0055114);;	K13832|0|pop:POPTR_0005s04490g|hypothetical protein; K13832 3-dehydroquinate dehydratase / shikimate dehydrogenase [EC:4.2.1.10 1.1.1.25] (A)	Amino acid transport and metabolism	Shikimate dehydrogenase (Precursor) GN=EMB3004 OS=Arabidopsis thaliana (Mouse-ear cress) PE=1 SV=1	Amino acid transport and metabolism	PREDICTED: bifunctional 3-dehydroquinate dehydratase/shikimate dehydrogenase, chloroplastic-like isoform X1 [Populus euphratica]	E	[E]
Lus10040727.g.BGIv1.0	lncRNA_target	[O]	Posttranslational modification, protein turnover, chaperones	Molecular Function: lyase activity (GO:0016829);;	K00799|1.44717e-78|rcu:RCOM_0731890|glutathione s-transferase, putative (EC:4.4.1.5); K00799 glutathione S-transferase [EC:2.5.1.18] (A)	Posttranslational modification, protein turnover, chaperones	Glutathione S-transferase U7 GN=F16P2.20 OS=Arabidopsis thaliana (Mouse-ear cress) PE=2 SV=1	Posttranslational modification, protein turnover, chaperones	glutathione s-transferase, putative [Ricinus communis]	O	[O]
Lus10021299.g.BGIv1.0	lncRNA_target	[U]	Intracellular trafficking, secretion, and vesicular transport	--	K17338|8.84599e-73|pmum:103341710|putative HVA22-like protein g; K17338 receptor expression-enhancing protein 1/2/3/4 (A)	Defense mechanisms	HVA22-like protein j GN=HVA22J OS=Arabidopsis thaliana (Mouse-ear cress) PE=2 SV=2	Defense mechanisms	PREDICTED: putative HVA22-like protein g [Populus euphratica]	V	[V]
Lus10029391.g.BGIv1.0	lncRNA_target	--	--	--	--	--	--	General function prediction only	PREDICTED: uncharacterized protein LOC105138215 [Populus euphratica]	R	--
Lus10016788.g.BGIv1.0	lncRNA_target	[R]	General function prediction only	Molecular Function: methyltransferase activity (GO:0008168);; Biological Process: histone lysine methylation (GO:0034968);; Cellular Component: intracellular organelle (GO:0043229);; Molecular Function: metal ion binding (GO:0046872);;	--	General function prediction only	Histone-lysine N-methyltransferase SUVR5 GN=F27L4.9/F27L4.8/F27L4.7 OS=Arabidopsis thaliana (Mouse-ear cress) PE=1 SV=3	histone-lysine N-methyltransferase SUVR5-like	set domain protein, putative [Ricinus communis]	5079	[R]
Lus10032448.g.BGIv1.0	lncRNA_target	--	--	--	K15186|1.25797e-80|csv:101222188|uncharacterized LOC101222188; K15186 ELL-associated factor (A)	Transcription	--	Transcription	hypothetical protein JCGZ_04673 [Jatropha curcas]	K	[K]
Lus10011069.g.BGIv1.0	lncRNA_target	--	--	--	--	--	--	General function prediction only	hypothetical protein PHAVU_008G064200g, partial [Phaseolus vulgaris]	R	--
Lus10040745.g.BGIv1.0	lncRNA_target	[R]	General function prediction only	Molecular Function: GTP binding (GO:0005525);; Cellular Component: plasma membrane (GO:0005886);; Biological Process: small GTPase mediated signal transduction (GO:0007264);; Biological Process: protein transport (GO:0015031);; Molecular Function: hydrolase activity (GO:0016787);;	K07904|3.83748e-139|tcc:TCM_041747|RAB GTPase A2B; K07904 Ras-related protein Rab-11A (A)	Intracellular trafficking, secretion, and vesicular transport	Ras-related protein Rab11C GN=RAB11C OS=Lotus japonicus (Lotus corniculatus var. japonicus) PE=2 SV=1	Intracellular trafficking, secretion, and vesicular transport	hypothetical protein JCGZ_02924 [Jatropha curcas]	U	[U]
Lus10015272.g.BGIv1.0	lncRNA_target	[U]	Intracellular trafficking, secretion, and vesicular transport	Biological Process: proteolysis (GO:0006508);; Biological Process: protein processing involved in protein targeting to mitochondrion (GO:0006627);; Molecular Function: serine-type peptidase activity (GO:0008236);; Cellular Component: integral component of membrane (GO:0016021);; Cellular Component: mitochondrial inner membrane peptidase complex (GO:0042720);;	K09647|4.73183e-44|rcu:RCOM_0633700|mitochondrial inner membrane protease subunit, putative; K09647 mitochondrial inner membrane protease subunit 1 [EC:3.4.21.-] (A)	Posttranslational modification, protein turnover, chaperones	--	Posttranslational modification, protein turnover, chaperones	mitochondrial inner membrane protease subunit, putative [Ricinus communis]	O	[O]
Lus10016798.g.BGIv1.0	lncRNA_target	[OC]	--	Molecular Function: protein disulfide isomerase activity (GO:0003756);; Biological Process: protein folding (GO:0006457);; Biological Process: glycerol ether metabolic process (GO:0006662);; Molecular Function: electron carrier activity (GO:0009055);; Molecular Function: protein disulfide oxidoreductase activity (GO:0015035);; Biological Process: cell redox homeostasis (GO:0045454);;	K09580|0|rcu:RCOM_0261790|protein disulfide isomerase, putative (EC:5.3.4.1); K09580 protein disulfide-isomerase A1 [EC:5.3.4.1] (A)	Posttranslational modification, protein turnover, chaperones	Protein disulfide-isomerase 5-2 (Precursor) GN=F15O4.20 OS=Arabidopsis thaliana (Mouse-ear cress) PE=1 SV=1	Posttranslational modification, protein turnover, chaperones	hypothetical protein JCGZ_12934 [Jatropha curcas]	O	[O]
Lus10011063.g.BGIv1.0	lncRNA_target	--	--	Molecular Function: nucleotide binding (GO:0000166);; Molecular Function: nucleic acid binding (GO:0003676);;	--	--	--	General function prediction only	hypothetical protein JCGZ_19366 [Jatropha curcas]	R	--
Lus10025334.g.BGIv1.0	lncRNA_target	--	--	--	--	--	--	Function unknown	hypothetical protein RCOM_1248440 [Ricinus communis]	S	--
Lus10017862.g.BGIv1.0	lncRNA_target	--	--	Biological Process: mitotic G2 phase (GO:0000085);; Molecular Function: RNA binding (GO:0003723);; Cellular Component: nucleus (GO:0005634);; Cellular Component: mitochondrion (GO:0005739);; Biological Process: pyrimidine ribonucleotide biosynthetic process (GO:0009220);; Biological Process: photomorphogenesis (GO:0009640);; Biological Process: cullin deneddylation (GO:0010388);;	--	General function prediction only	Pentatricopeptide repeat-containing protein PNM1, mitochondrial (Precursor) GN=PNM1 OS=Arabidopsis thaliana (Mouse-ear cress) PE=1 SV=1	General function prediction only	hypothetical protein JCGZ_11747 [Jatropha curcas]	R	[R]
Lus10021323.g.BGIv1.0	lncRNA_target	[H]	Coenzyme transport and metabolism	--	K00793|1.73887e-100|rcu:RCOM_1174760|Riboflavin synthase alpha chain, putative; K00793 riboflavin synthase [EC:2.5.1.9] (A)	Coenzyme transport and metabolism	--	Coenzyme transport and metabolism	hypothetical protein JCGZ_25789 [Jatropha curcas]	H	[H]
Lus10025342.g.BGIv1.0	lncRNA_target	[J]	Translation, ribosomal structure and biogenesis	Molecular Function: structural constituent of ribosome (GO:0003735);; Cellular Component: ribosome (GO:0005840);; Biological Process: translation (GO:0006412);;	K02920|4.79597e-60|cit:102622123|60S ribosomal protein L36-3-like; K02920 large subunit ribosomal protein L36e (A)	Translation, ribosomal structure and biogenesis	60S ribosomal protein L36-2 GN=RPL36B OS=Arabidopsis thaliana (Mouse-ear cress) PE=2 SV=1	Translation, ribosomal structure and biogenesis	hypothetical protein CICLE_v10022961mg [Citrus clementina]	J	[J]
Lus10042347.g.BGIv1.0	lncRNA_target	--	--	--	--	--	--	Function unknown	hypothetical protein JCGZ_17346 [Jatropha curcas]	S	--
Lus10029408.g.BGIv1.0	lncRNA_target	--	--	Molecular Function: peptidase activity (GO:0008233);; Biological Process: macromolecule metabolic process (GO:0043170);; Biological Process: primary metabolic process (GO:0044238);;	--	Posttranslational modification, protein turnover, chaperones	Aspartic proteinase nepenthesin-2 (Precursor) GN=nep2 OS=Nepenthes gracilis (Slender pitcher plant) PE=1 SV=1	Posttranslational modification, protein turnover, chaperones	aspartyl protease family protein [Populus trichocarpa]	O	[O]
Lus10029837.g.BGIv1.0	lncRNA_target	[C]	Energy production and conversion	Biological Process: tricarboxylic acid cycle (GO:0006099);; Molecular Function: phosphoenolpyruvate carboxylase activity (GO:0008964);; Biological Process: carbon fixation (GO:0015977);; Molecular Function: 2-alkenal reductase [NAD(P)] activity (GO:0032440);;	K01595|0|rcu:RCOM_1177170|Phosphoenolpyruvate carboxylase, putative (EC:1.3.1.74); K01595 phosphoenolpyruvate carboxylase [EC:4.1.1.31] (A)	--	Phosphoenolpyruvate carboxylase 2 GN=PPCC OS=Flaveria trinervia (Clustered yellowtops) PE=1 SV=1	Energy production and conversion	phosphoenolpyruvate carboxylase [Manihot esculenta subsp. flabellifolia]	C	--
Lus10021325.g.BGIv1.0	lncRNA_target	--	--	Molecular Function: peptidase activity, acting on L-amino acid peptides (GO:0070011);;	K01285|0|vvi:100252778|lysosomal Pro-X carboxypeptidase-like; K01285 lysosomal Pro-X carboxypeptidase [EC:3.4.16.2] (A)	--	Probable serine protease EDA2 (Precursor) GN=EDA2 OS=Arabidopsis thaliana (Mouse-ear cress) PE=2 SV=2	Posttranslational modification, protein turnover, chaperones	hypothetical protein JCGZ_08824 [Jatropha curcas]	O	[OR]
Lus10042311.g.BGIv1.0	lncRNA_target	--	--	Cellular Component: cytoplasm (GO:0005737);; Molecular Function: phenylcoumaran benzylic ether reductase activity (GO:0032442);; Biological Process: response to cadmium ion (GO:0046686);;	--	--	Isoflavone reductase homolog OS=Solanum tuberosum (Potato) PE=2 SV=1	General function prediction only	hypothetical protein PRUPE_ppa008220mg [Prunus persica]	R	--
Lus10012034.g.BGIv1.0	lncRNA_target	--	--	Cellular Component: membrane (GO:0016020);; Cellular Component: cell part (GO:0044464);;	--	--	Cold-regulated 413 plasma membrane protein 2 GN=COR413PM2 OS=Arabidopsis thaliana (Mouse-ear cress) PE=2 SV=1	Function unknown	hypothetical protein POPTR_0009s11290g [Populus trichocarpa]	S	--
Lus10012025.g.BGIv1.0	lncRNA_target	--	--	Biological Process: cell morphogenesis (GO:0000902);;	K16810|0|rcu:RCOM_0413410|hypothetical protein; K16810 TBCC domain-containing protein 1 (A)	Function unknown	--	Function unknown	conserved hypothetical protein [Ricinus communis]	S	[S]
Lus10016786.g.BGIv1.0	lncRNA_target	--	--	--	--	--	--	Function unknown	electron transporter, putative [Ricinus communis]	S	--
Lus10003388.g.BGIv1.0	lncRNA_target	[R]	General function prediction only	Molecular Function: phosphatidylethanolamine binding (GO:0008429);; Biological Process: seed dormancy process (GO:0010162);; Biological Process: myo-inositol hexakisphosphate biosynthetic process (GO:0010264);; Biological Process: positive regulation of transcription, DNA-templated (GO:0045893);;	K06910|9.24582e-78|pper:PRUPE_ppa012491mg|hypothetical protein; K06910 (A)	--	--	General function prediction only	hypothetical protein JCGZ_00445 [Jatropha curcas]	R	--
Lus10018117.g.BGIv1.0	lncRNA_target	--	--	--	--	--	--	Function unknown	conserved hypothetical protein [Ricinus communis]	S	--
Lus10042307.g.BGIv1.0	lncRNA_target	--	--	--	--	General function prediction only	Pentatricopeptide repeat-containing protein At1g74900, mitochondrial (Precursor) GN=OTP43 OS=Arabidopsis thaliana (Mouse-ear cress) PE=2 SV=1	Function unknown	PREDICTED: pentatricopeptide repeat-containing protein At1g74900, mitochondrial isoform X1 [Populus euphratica]	S	[R]
Lus10012845.g.BGIv1.0	lncRNA_target	--	--	Molecular Function: transcription regulatory region sequence-specific DNA binding (GO:0000976);; Molecular Function: sequence-specific DNA binding transcription factor activity (GO:0003700);; Cellular Component: nucleus (GO:0005634);; Biological Process: regulation of transcription, DNA-templated (GO:0006355);;	K09338|5.27398e-117|rcu:RCOM_0697240|homeobox protein, putative; K09338 homeobox-leucine zipper protein (A)	Transcription	Homeobox-leucine zipper protein ATHB-13 GN=ATHB-13 OS=Arabidopsis thaliana (Mouse-ear cress) PE=2 SV=2	Transcription	homeobox protein, putative [Ricinus communis]	K	[K]
Lus10031552.g.BGIv1.0	lncRNA_target	[C]	Energy production and conversion	Molecular Function: isocitrate lyase activity (GO:0004451);; Biological Process: glyoxylate cycle (GO:0006097);; Biological Process: tricarboxylic acid cycle (GO:0006099);; Cellular Component: glyoxysome (GO:0009514);; Biological Process: seed dormancy process (GO:0010162);;	K01637|0|tcc:TCM_011326|Isocitrate lyase isoform 1; K01637 isocitrate lyase [EC:4.1.3.1] (A)	Energy production and conversion	Isocitrate lyase OS=Gossypium hirsutum (Upland cotton) PE=2 SV=1	Energy production and conversion	RecName: Full=Isocitrate lyase; Short=ICL; Short=Isocitrase; Short=Isocitratase [Gossypium hirsutum]	C	[C]
Lus10021300.g.BGIv1.0	lncRNA_target	--	--	Biological Process: nitrogen compound metabolic process (GO:0006807);; Biological Process: cellular metabolic process (GO:0044237);; Biological Process: primary metabolic process (GO:0044238);; Biological Process: organic substance metabolic process (GO:0071704);;	--	--	--	Function unknown	hypothetical protein JCGZ_08784 [Jatropha curcas]	S	--
Lus10022373.g.BGIv1.0	lncRNA_target	--	--	Molecular Function: DNA binding (GO:0003677);; Molecular Function: sequence-specific DNA binding transcription factor activity (GO:0003700);; Cellular Component: nucleus (GO:0005634);; Biological Process: regulation of transcription, DNA-templated (GO:0006355);; Molecular Function: zinc ion binding (GO:0008270);; Biological Process: xylem development (GO:0010089);; Biological Process: cell wall m…	--	--	Dof zinc finger protein DOF2.4 GN=DOF2.4 OS=Arabidopsis thaliana (Mouse-ear cress) PE=2 SV=1	General function prediction only	PREDICTED: dof zinc finger protein DOF4.6-like [Solanum lycopersicum]	R	--
Lus10032449.g.BGIv1.0	lncRNA_target	[V]	Defense mechanisms	Molecular Function: ATP binding (GO:0005524);; Biological Process: ATP catabolic process (GO:0006200);; Cellular Component: chloroplast envelope (GO:0009941);; Molecular Function: organic phosphonate transmembrane-transporting ATPase activity (GO:0015416);; Cellular Component: membrane (GO:0016020);;	--	Secondary metabolites biosynthesis, transport and catabolism	ABC transporter G family member 7 GN=F10A8.20 OS=Arabidopsis thaliana (Mouse-ear cress) PE=2 SV=1	Secondary metabolites biosynthesis, transport and catabolism	hypothetical protein JCGZ_09260 [Jatropha curcas]	Q	[Q]
Lus10022499.g.BGIv1.0	lncRNA_target	[H]	Coenzyme transport and metabolism	Molecular Function: dimethylallyltranstransferase activity (GO:0004161);; Molecular Function: farnesyltranstransferase activity (GO:0004311);; Molecular Function: geranyltranstransferase activity (GO:0004337);; Cellular Component: mitochondrion (GO:0005739);; Cellular Component: endoplasmic reticulum (GO:0005783);; Cellular Component: chloroplast (GO:0009507);; Cellular Component: etioplast (GO:0…	K13789|0|pop:POPTR_0005s12860g|putative GGPPsynthase family protein; K13789 geranylgeranyl diphosphate synthase, type II [EC:2.5.1.1 2.5.1.10 2.5.1.29] (A)	Coenzyme transport and metabolism	Geranylgeranyl pyrophosphate synthase, chloroplastic (Precursor) GN=GGPS OS=Hevea brasiliensis (Para rubber tree) PE=1 SV=1	Coenzyme transport and metabolism	geranylgeranyl pyrophosphate synthase [Croton sublyratus]	H	[H]
Lus10014316.g.BGIv1.0	lncRNA_target	--	--	Cellular Component: integral component of membrane (GO:0016021);;	--	--	--	Function unknown	conserved hypothetical protein [Ricinus communis]	S	--
Lus10022496.g.BGIv1.0	lncRNA_target	--	--	--	--	General function prediction only	Calcium uniporter protein 2, mitochondrial (Precursor) OS=Arabidopsis thaliana (Mouse-ear cress) PE=2 SV=1	Function unknown	hypothetical protein JCGZ_12272 [Jatropha curcas]	S	[R]
Lus10003377.g.BGIv1.0	lncRNA_target	--	--	Cellular Component: nucleus (GO:0005634);; Biological Process: acetyl-CoA metabolic process (GO:0006084);; Biological Process: embryo development ending in seed dormancy (GO:0009793);; Cellular Component: membrane (GO:0016020);; Biological Process: sterol biosynthetic process (GO:0016126);; Biological Process: brassinosteroid biosynthetic process (GO:0016132);; Biological Process: pentacyclic tri…	K00222|0|pmum:103339736|delta(14)-sterol reductase-like; K00222 delta14-sterol reductase [EC:1.3.1.70] (A)	--	Delta(14)-sterol reductase GN=FK OS=Arabidopsis thaliana (Mouse-ear cress) PE=1 SV=2	Lipid transport and metabolism	PREDICTED: delta(14)-sterol reductase-like [Prunus mume]	I	[IT]
Lus10004115.g.BGIv1.0	lncRNA_target	--	--	Molecular Function: purine ribonucleoside binding (GO:0032550);; Molecular Function: adenyl ribonucleotide binding (GO:0032559);; Molecular Function: anion binding (GO:0043168);; Biological Process: single-organism cellular process (GO:0044763);; Biological Process: response to stimulus (GO:0050896);;	--	Function unknown	TMV resistance protein N GN=N OS=Nicotiana glutinosa (Tobacco) PE=1 SV=1	Function unknown	guanine nucleotide-exchange, putative [Ricinus communis]	S	[S]
Lus10017849.g.BGIv1.0	lncRNA_target	--	--	Cellular Component: integral component of membrane (GO:0016021);; Biological Process: transmembrane transport (GO:0055085);;	--	Energy production and conversion	Probable S-adenosylmethionine carrier 2, chloroplastic (Precursor) GN=SAMC2 OS=Arabidopsis thaliana (Mouse-ear cress) PE=2 SV=1	Energy production and conversion	hypothetical protein JCGZ_11720 [Jatropha curcas]	C	[C]
Lus10003371.g.BGIv1.0	lncRNA_target	--	--	--	--	--	--	Function unknown	PREDICTED: uncharacterized protein LOC102617101 isoform X1 [Citrus sinensis]	S	--
Lus10011064.g.BGIv1.0	lncRNA_target	--	--	--	--	General function prediction only	Receptor-like protein 12 (Precursor) GN=RLP12 OS=Arabidopsis thaliana (Mouse-ear cress) PE=2 SV=2	General function prediction only	hypothetical protein CISIN_1g001554mg [Citrus sinensis]	R	[R]
Lus10021292.g.BGIv1.0	lncRNA_target	--	--	Biological Process: macromolecule metabolic process (GO:0043170);; Biological Process: primary metabolic process (GO:0044238);;	--	Posttranslational modification, protein turnover, chaperones	Protein ASPARTIC PROTEASE IN GUARD CELL 1 (Precursor) GN=ASPG1 OS=Arabidopsis thaliana (Mouse-ear cress) PE=1 SV=1	Posttranslational modification, protein turnover, chaperones	unknown [Populus trichocarpa]	O	[O]
Lus10040732.g.BGIv1.0	lncRNA_target	[IQR]	--	--	K08081|9.17289e-92|rcu:RCOM_0732750|tropinone reductase, putative (EC:1.1.1.206); K08081 Tropinone reductase 1 [EC:1.1.1.206] (A)	General function prediction only	Tropinone reductase homolog At1g07440 GN=At1g07440 OS=Arabidopsis thaliana (Mouse-ear cress) PE=1 SV=1	Secondary metabolites biosynthesis, transport and catabolism	PREDICTED: tropinone reductase homolog At1g07440-like [Eucalyptus grandis]	Q	[R]
Lus10022491.g.BGIv1.0	lncRNA_target	--	--	Cellular Component: membrane (GO:0016020);;	--	Function unknown	--	Function unknown	hypothetical protein JCGZ_12276 [Jatropha curcas]	S	[S]
Lus10013994.g.BGIv1.0	lncRNA_target	--	--	Cellular Component: endosome (GO:0005768);; Cellular Component: Golgi apparatus (GO:0005794);; Cellular Component: trans-Golgi network (GO:0005802);; Cellular Component: plasma membrane (GO:0005886);; Biological Process: signal transduction (GO:0007165);; Molecular Function: kinase activity (GO:0016301);; Biological Process: phosphorylation (GO:0016310);;	--	General function prediction only	Receptor-like protein kinase At3g21340 (Precursor) GN=At3g21340 OS=Arabidopsis thaliana (Mouse-ear cress) PE=1 SV=1	General function prediction only	PREDICTED: putative leucine-rich repeat receptor-like serine/threonine-protein kinase At2g14440 isoform X1 [Populus euphratica]	R	[R]
Lus10007897.g.BGIv1.0	lncRNA_target	[O]	Posttranslational modification, protein turnover, chaperones	Molecular Function: lyase activity (GO:0016829);;	K00799|1.12198e-92|cic:CICLE_v10032702mg|hypothetical protein; K00799 glutathione S-transferase [EC:2.5.1.18] (A)	Posttranslational modification, protein turnover, chaperones	Probable glutathione S-transferase GN=HSP26-A OS=Glycine max (Soybean) PE=2 SV=1	Posttranslational modification, protein turnover, chaperones	hypothetical protein CICLE_v10032702mg [Citrus clementina]	O	[O]
Lus10012851.g.BGIv1.0	lncRNA_target	[R]	General function prediction only	Biological Process: receptor recycling (GO:0001881);; Molecular Function: protein serine/threonine phosphatase activity (GO:0004722);; Cellular Component: multivesicular body (GO:0005771);; Biological Process: ubiquitin-dependent protein catabolic process (GO:0006511);; Biological Process: protein targeting to vacuole (GO:0006623);; Biological Process: membrane fusion (GO:0006944);; Biological Pr…	K18467|8.51642e-131|rcu:RCOM_0697620|Vacuolar protein sorting, putative; K18467 vacuolar protein sorting-associated protein 29 (A)	Intracellular trafficking, secretion, and vesicular transport	Vacuolar protein sorting-associated protein 29 GN=At3g47810 OS=Arabidopsis thaliana (Mouse-ear cress) PE=2 SV=1	Intracellular trafficking, secretion, and vesicular transport	hypothetical protein JCGZ_21682 [Jatropha curcas]	U	[U]
Lus10014334.g.BGIv1.0	lncRNA_target	--	--	Molecular Function: transporter activity (GO:0005215);; Cellular Component: mitochondrial inner membrane (GO:0005743);; Biological Process: mitochondrial transport (GO:0006839);; Cellular Component: plastid (GO:0009536);; Cellular Component: integral component of membrane (GO:0016021);; Biological Process: transmembrane transport (GO:0055085);;	K14684|0|pmum:103333010|probable mitochondrial adenine nucleotide transporter BTL3; K14684 solute carrier family 25 (mitochondrial phosphate transporter), member 23/24/25/41 (A)	Energy production and conversion	Probable mitochondrial adenine nucleotide transporter BTL3 GN=At5g64970 OS=Arabidopsis thaliana (Mouse-ear cress) PE=2 SV=1	Energy production and conversion	PREDICTED: probable mitochondrial adenine nucleotide transporter BTL3 [Populus euphratica]	C	[C]
Lus10042333.g.BGIv1.0	lncRNA_target	[R]	General function prediction only	--	K08266|0|gmx:100812024|protein LST8 homolog; K08266 G protein beta subunit-like (A)	General function prediction only	Dynein assembly factor with WDR repeat domains 1 GN=DAW1 OS=Chlamydomonas reinhardtii (Chlamydomonas smithii) PE=1 SV=1	General function prediction only	PREDICTED: protein LST8 homolog isoform X1 [Glycine max]	R	[R]
Lus10022464.g.BGIv1.0	lncRNA_target	--	--	Molecular Function: purine ribonucleoside binding (GO:0032550);; Molecular Function: adenyl ribonucleotide binding (GO:0032559);; Molecular Function: anion binding (GO:0043168);;	--	--	Probable disease resistance protein At5g66900 GN=At5g66900 OS=Arabidopsis thaliana (Mouse-ear cress) PE=3 SV=1	Function unknown	leucine-rich repeat-containing protein, putative [Ricinus communis]	S	--
Lus10018124.g.BGIv1.0	lncRNA_target	--	--	Biological Process: metabolic process (GO:0008152);;	K09284|4.04634e-123|rcu:RCOM_0328910|Protein AINTEGUMENTA, putative (EC:1.3.1.74); K09284 AP2-like factor, euAP2 lineage (A)	--	Floral homeotic protein APETALA 2 GN=AP2 OS=Arabidopsis thaliana (Mouse-ear cress) PE=1 SV=1	Transcription	hypothetical protein JCGZ_05603 [Jatropha curcas]	K	--
Lus10021322.g.BGIv1.0	lncRNA_target	[R]	General function prediction only	Molecular Function: nitrilase activity (GO:0000257);; Biological Process: nitrogen compound metabolic process (GO:0006807);; Biological Process: response to stress (GO:0006950);; Biological Process: cellular process (GO:0009987);; Molecular Function: nitrile hydratase activity (GO:0018822);; Biological Process: response to chemical (GO:0042221);; Cellular Component: cell part (GO:0044464);;	K13035|2.88536e-114|tcc:TCM_022798|Nitrilase 4 isoform 1; K13035 beta-cyano-L-alanine hydratase/nitrilase [EC:3.5.5.4 4.2.1.65] (A)	Amino acid transport and metabolism	Bifunctional nitrilase/nitrile hydratase NIT4B GN=NIT4B OS=Lupinus angustifolius (Narrow-leaved blue lupine) PE=1 SV=1	General function prediction only	Nitrilase 4 isoform 1 [Theobroma cacao]	R	[E]
Lus10003389.g.BGIv1.0	lncRNA_target	[S]	Function unknown	Molecular Function: catalytic activity (GO:0003824);;	--	General function prediction only	Receptor-like protein 12 (Precursor) GN=RLP12 OS=Arabidopsis thaliana (Mouse-ear cress) PE=2 SV=2	General function prediction only	PREDICTED: receptor-like protein 12 [Populus euphratica]	R	[R]
Lus10042323.g.BGIv1.0	lncRNA_target	--	--	--	--	--	Uncharacterized protein At1g01500 GN=At1g01500 OS=Arabidopsis thaliana (Mouse-ear cress) PE=2 SV=1	Function unknown	hypothetical protein POPTR_0009s11860g [Populus trichocarpa]	S	--
Lus10016771.g.BGIv1.0	lncRNA_target	[IQR]	--	--	--	Secondary metabolites biosynthesis, transport and catabolism	--	Secondary metabolites biosynthesis, transport and catabolism	hypothetical protein CISIN_1g017580mg [Citrus sinensis]	Q	[Q]
Lus10011046.g.BGIv1.0	lncRNA_target	--	--	Cellular Component: intracellular membrane-bounded organelle (GO:0043231);; Cellular Component: intracellular organelle part (GO:0044446);;	--	--	--	Function unknown	Inner nuclear membrane Man1 [Gossypium arboreum]	S	--
Lus10016791.g.BGIv1.0	lncRNA_target	--	--	Molecular Function: metal ion binding (GO:0046872);;	--	--	Protein DA1-related 1 GN=DAR1 OS=Arabidopsis thaliana (Mouse-ear cress) PE=1 SV=3	DA1-related	PREDICTED: protein DA1-related 1-like [Populus euphratica]	1832	[TZ]
Lus10004297.g.BGIv1.0	lncRNA_target	--	--	Cellular Component: nucleus (GO:0005634);; Biological Process: response to wounding (GO:0009611);;	--	--	--	General function prediction only	PREDICTED: uncharacterized protein LOC104806479 [Tarenaya hassleriana]	R	--
Lus10029791.g.BGIv1.0	lncRNA_target	--	--	Cellular Component: nucleolus (GO:0005730);; Biological Process: mitotic nuclear division (GO:0007067);; Biological Process: sex determination (GO:0007530);; Cellular Component: chloroplast (GO:0009507);; Biological Process: embryo development ending in seed dormancy (GO:0009793);; Biological Process: pollen tube guidance (GO:0010183);; Cellular Component: nuclear speck (GO:0016607);; Cellular Co…	K12877|5.13962e-89|cit:102624239|protein mago nashi homolog; K12877 protein mago nashi (A)	RNA processing and modification	Protein mago nashi homolog OS=Oryza sativa subsp. japonica (Rice) PE=2 SV=2	RNA processing and modification	hypothetical protein CICLE_v10022690mg [Citrus clementina]	A	[A]
Lus10022486.g.BGIv1.0	lncRNA_target	--	--	Molecular Function: zinc ion binding (GO:0008270);;	--	--	Protein DA1-related 1 GN=DAR1 OS=Arabidopsis thaliana (Mouse-ear cress) PE=1 SV=3	DA1-related	PREDICTED: protein DA1-related 1-like [Populus euphratica]	1877	[TZ]
Lus10014324.g.BGIv1.0	lncRNA_target	--	--	Molecular Function: DNA binding (GO:0003677);; Biological Process: transcription, DNA-templated (GO:0006351);;	K09060|3.64999e-119|rcu:RCOM_0553250|G-box-binding factor, putative; K09060 plant G-box-binding factor (A)	--	G-box-binding factor 1 GN=C7A10_630 OS=Arabidopsis thaliana (Mouse-ear cress) PE=2 SV=2	Transcription	PREDICTED: G-box-binding factor 1 [Populus euphratica]	K	--
Lus10040762.g.BGIv1.0	lncRNA_target	--	--	Molecular Function: lactoylglutathione lyase activity (GO:0004462);; Molecular Function: transferase activity (GO:0016740);;	K00799|4.85115e-33|rcu:RCOM_0731890|glutathione s-transferase, putative (EC:4.4.1.5); K00799 glutathione S-transferase [EC:2.5.1.18] (A)	Posttranslational modification, protein turnover, chaperones	Glutathione S-transferase U7 GN=F16P2.20 OS=Arabidopsis thaliana (Mouse-ear cress) PE=2 SV=1	Posttranslational modification, protein turnover, chaperones	glutathione s-transferase, putative [Ricinus communis]	O	[O]
Lus10014013.g.BGIv1.0	lncRNA_target	--	--	Molecular Function: structural constituent of cell wall (GO:0005199);;	--	--	Pistil-specific extensin-like protein (Precursor) OS=Nicotiana tabacum (Common tobacco) PE=2 SV=1	General function prediction only	structural constituent of cell wall, putative [Ricinus communis]	R	--
Lus10017858.g.BGIv1.0	lncRNA_target	--	--	--	--	--	--	Transcription	PREDICTED: probable C-terminal domain small phosphatase isoform X2 [Populus euphratica]	K	--
Lus10028310.g.BGIv1.0	lncRNA_target	[G]	Carbohydrate transport and metabolism	Molecular Function: aldose 1-epimerase activity (GO:0004034);; Biological Process: galactose metabolic process (GO:0006012);; Cellular Component: chloroplast stroma (GO:0009570);; Molecular Function: carbohydrate binding (GO:0030246);; Cellular Component: apoplast (GO:0048046);;	K01792|0|rcu:RCOM_0535930|aldose 1-epimerase, putative; K01792 glucose-6-phosphate 1-epimerase [EC:5.1.3.15] (A)	Carbohydrate transport and metabolism	Putative glucose-6-phosphate 1-epimerase OS=Cenchrus ciliaris (Buffelgrass) PE=2 SV=1	Carbohydrate transport and metabolism	aldose 1-epimerase, putative [Ricinus communis]	G	[G]
Lus10022494.g.BGIv1.0	lncRNA_target	[OC]	--	Molecular Function: protein disulfide isomerase activity (GO:0003756);; Biological Process: protein folding (GO:0006457);; Biological Process: glycerol ether metabolic process (GO:0006662);; Molecular Function: electron carrier activity (GO:0009055);; Molecular Function: protein disulfide oxidoreductase activity (GO:0015035);; Biological Process: cell redox homeostasis (GO:0045454);;	K09580|0|rcu:RCOM_0261790|protein disulfide isomerase, putative (EC:5.3.4.1); K09580 protein disulfide-isomerase A1 [EC:5.3.4.1] (A)	Posttranslational modification, protein turnover, chaperones	Protein disulfide-isomerase 5-2 (Precursor) GN=F15O4.20 OS=Arabidopsis thaliana (Mouse-ear cress) PE=1 SV=1	Posttranslational modification, protein turnover, chaperones	hypothetical protein JCGZ_12934 [Jatropha curcas]	O	[O]
Lus10028317.g.BGIv1.0	lncRNA_target	[U]	Intracellular trafficking, secretion, and vesicular transport	Cellular Component: integral component of membrane (GO:0016021);;	--	Intracellular trafficking, secretion, and vesicular transport	Protein RER1A GN=RER1A OS=Arabidopsis thaliana (Mouse-ear cress) PE=1 SV=1	Intracellular trafficking, secretion, and vesicular transport	PREDICTED: protein RER1B [Vitis vinifera]	U	[U]
Lus10042346.g.BGIv1.0	lncRNA_target	[MG]	--	Cellular Component: chloroplast (GO:0009507);;	--	Carbohydrate transport and metabolism	Protein TIC 62, chloroplastic (Precursor) GN=TIC62 OS=Pisum sativum (Garden pea) PE=1 SV=2	Carbohydrate transport and metabolism	Tic62 family protein [Populus trichocarpa]	G	[G]
Lus10040736.g.BGIv1.0	lncRNA_target	[IQR]	--	Molecular Function: tropine dehydrogenase activity (GO:0050356);; Biological Process: oxidation-reduction process (GO:0055114);;	K08081|1.40701e-131|rcu:RCOM_0732750|tropinone reductase, putative (EC:1.1.1.206); K08081 Tropinone reductase 1 [EC:1.1.1.206] (A)	General function prediction only	Tropinone reductase homolog At1g07440 GN=At1g07440 OS=Arabidopsis thaliana (Mouse-ear cress) PE=1 SV=1	Secondary metabolites biosynthesis, transport and catabolism	tropinone reductase, putative [Ricinus communis]	Q	[R]
Lus10042317.g.BGIv1.0	lncRNA_target	[T]	Signal transduction mechanisms	Biological Process: response to molecule of fungal origin (GO:0002238);; Cellular Component: plasma membrane (GO:0005886);; Biological Process: cellular response to phosphate starvation (GO:0016036);; Biological Process: galactolipid biosynthetic process (GO:0019375);; Biological Process: cellular response to water deprivation (GO:0042631);;	--	--	Universal stress protein A-like protein GN=At3g01520 OS=Arabidopsis thaliana (Mouse-ear cress) PE=1 SV=2	Function unknown	hypothetical protein POPTR_0004s16340g [Populus trichocarpa]	S	--
Lus10015238.g.BGIv1.0	lncRNA_target	--	--	Biological Process: response to stress (GO:0006950);; Biological Process: response to abiotic stimulus (GO:0009628);; Biological Process: response to oxygen-containing compound (GO:1901700);;	--	--	BES1/BZR1 homolog protein 4 GN=BEH4 OS=Arabidopsis thaliana (Mouse-ear cress) PE=1 SV=1	Function unknown	BRASSINAZOLE-RESISTANT 2 protein, putative [Ricinus communis]	S	--
Lus10028303.g.BGIv1.0	lncRNA_target	[GEPR]	--	Cellular Component: vacuole (GO:0005773);; Cellular Component: plasma membrane (GO:0005886);; Biological Process: carbohydrate transport (GO:0008643);; Cellular Component: integral component of membrane (GO:0016021);; Molecular Function: substrate-specific transmembrane transporter activity (GO:0022891);; Molecular Function: 2-alkenal reductase [NAD(P)] activity (GO:0032440);; Biological Process:…	K08145|0|rcu:RCOM_0535550|sugar transporter, putative (EC:1.3.1.74); K08145 MFS transporter, SP family, solute carrier family 2 (facilitated glucose transporter), member 8 (A)	General function prediction only	Sugar transporter ERD6-like 6 GN=At1g75220 OS=Arabidopsis thaliana (Mouse-ear cress) PE=1 SV=1	General function prediction only	sugar transporter, putative [Ricinus communis]	R	[R]
Lus10004659.g.BGIv1.0	lncRNA_target	--	--	--	--	General function prediction only	Zinc finger protein ZAT1 GN=ZAT1 OS=Arabidopsis thaliana (Mouse-ear cress) PE=2 SV=1	General function prediction only	PREDICTED: zinc finger protein ZAT4-like isoform X1 [Tarenaya hassleriana]	R	[R]
Lus10042318.g.BGIv1.0	lncRNA_target	--	--	Biological Process: very long-chain fatty acid metabolic process (GO:0000038);; Cellular Component: endoplasmic reticulum (GO:0005783);; Biological Process: response to cold (GO:0009409);; Biological Process: response to light stimulus (GO:0009416);; Molecular Function: fatty acid elongase activity (GO:0009922);; Cellular Component: membrane (GO:0016020);; Biological Process: fatty acid elongatio…	K15397|0|vvi:100853861|3-ketoacyl-CoA synthase 4; K15397 3-ketoacyl-CoA synthase [EC:2.3.1.199] (A)	--	3-ketoacyl-CoA synthase 4 GN=KCS4 OS=Arabidopsis thaliana (Mouse-ear cress) PE=2 SV=1	Lipid transport and metabolism	PREDICTED: 3-ketoacyl-CoA synthase 4 [Vitis vinifera]	I	--
Lus10022476.g.BGIv1.0	lncRNA_target	--	--	--	--	Intracellular trafficking, secretion, and vesicular transport	--	Intracellular trafficking, secretion, and vesicular transport	PREDICTED: uncharacterized protein LOC105126489 isoform X2 [Populus euphratica]	U	[U]
Lus10028304.g.BGIv1.0	lncRNA_target	--	--	--	--	Function unknown	Late embryogenesis abundant protein 76 OS=Brassica napus (Rape) PE=2 SV=2	Function unknown	unnamed protein product [Albugo candida]	S	[S]
Lus10011997.g.BGIv1.0	lncRNA_target	[IR]	--	Biological Process: lipid metabolic process (GO:0006629);; Molecular Function: hydrolase activity, acting on ester bonds (GO:0016788);;	--	--	GDSL esterase/lipase At5g45670 (Precursor) GN=At5g45670 OS=Arabidopsis thaliana (Mouse-ear cress) PE=2 SV=1	General function prediction only	PREDICTED: GDSL esterase/lipase At5g45670-like [Cucumis melo]	R	--
Lus10011044.g.BGIv1.0	lncRNA_target	--	--	--	--	Transcription	Two-component response regulator-like APRR2 GN=T6K21.200 OS=Arabidopsis thaliana (Mouse-ear cress) PE=2 SV=2	Transcription	hypothetical protein POPTR_0001s02910g [Populus trichocarpa]	K	[K]
Lus10025403.g.BGIv1.0	lncRNA_target	--	--	--	--	--	--	Function unknown	conserved hypothetical protein [Ricinus communis]	S	--
Lus10042328.g.BGIv1.0	lncRNA_target	[R]	General function prediction only	Molecular Function: GTP binding (GO:0005525);; Cellular Component: nucleus (GO:0005634);; Cellular Component: plasma membrane (GO:0005886);; Biological Process: response to oxidative stress (GO:0006979);; Biological Process: small GTPase mediated signal transduction (GO:0007264);; Biological Process: response to salt stress (GO:0009651);; Biological Process: protein transport (GO:0015031);; Molec…	K07897|5.05871e-134|tcc:TCM_006904|RAB GTPase G3F isoform 1; K07897 Ras-related protein Rab-7A (A)	General function prediction only	Ras-related protein Rab7 OS=Pisum sativum (Garden pea) PE=2 SV=1	Intracellular trafficking, secretion, and vesicular transport	PREDICTED: ras-related protein Rab7 [Populus euphratica]	U	[R]
Lus10040756.g.BGIv1.0	lncRNA_target	--	--	--	--	--	Pentatricopeptide repeat-containing protein At3g46870 GN=At3g46870 OS=Arabidopsis thaliana (Mouse-ear cress) PE=1 SV=1	General function prediction only	conserved hypothetical protein [Ricinus communis]	R	--
Lus10004118.g.BGIv1.0	lncRNA_target	[E]	Amino acid transport and metabolism	Molecular Function: cysteine synthase activity (GO:0004124);; Biological Process: cysteine biosynthetic process from serine (GO:0006535);; Molecular Function: transferase activity (GO:0016740);;	K01738|1.14688e-129|rcu:RCOM_1428590|cysteine synthase, putative (EC:2.5.1.51); K01738 cysteine synthase A [EC:2.5.1.47] (A)	Amino acid transport and metabolism	Bifunctional L-3-cyanoalanine synthase/cysteine synthase D1 GN=T9J14.11 OS=Arabidopsis thaliana (Mouse-ear cress) PE=1 SV=1	Amino acid transport and metabolism	cysteine synthase, putative [Ricinus communis]	E	[E]
Lus10029840.g.BGIv1.0	lncRNA_target	--	--	Biological Process: metabolic process (GO:0008152);; Molecular Function: beta-phosphoglucomutase activity (GO:0008801);; Cellular Component: chloroplast stroma (GO:0009570);; Molecular Function: hydrolase activity (GO:0016787);;	--	Posttranslational modification, protein turnover, chaperones	Riboflavin kinase GN=F18E5.90 OS=Arabidopsis thaliana (Mouse-ear cress) PE=1 SV=1	Posttranslational modification, protein turnover, chaperones	PREDICTED: NHL repeat-containing protein 2 isoform X2 [Populus euphratica]	O	[O]
Lus10016801.g.BGIv1.0	lncRNA_target	--	--	Biological Process: transcription, DNA-templated (GO:0006351);;	K09286|4.93614e-91|pop:POPTR_0005s07900g|POPTRDRAFT_558553; hypothetical protein; K09286 EREBP-like factor (A)	--	Ethylene-responsive transcription factor RAP2-4 OS=Arabidopsis thaliana (Mouse-ear cress) PE=1 SV=1	Transcription	hypothetical protein POPTR_0005s07900g [Populus trichocarpa]	K	--
Lus10042329.g.BGIv1.0	lncRNA_target	[BK]	--	--	K11649|0|pop:POPTR_0009s11780g|POPTRDRAFT_767450; DNA-binding family protein; K11649 SWI/SNF related-matrix-associated actin-dependent regulator of chromatin subfamily C (A)	Chromatin structure and dynamics	SWI/SNF complex subunit SWI3D OS=Arabidopsis thaliana (Mouse-ear cress) PE=1 SV=3	Chromatin structure and dynamics	PREDICTED: SWI/SNF complex subunit SWI3D-like [Populus euphratica]	B	[B]
Lus10018116.g.BGIv1.0	lncRNA_target	[G]	Carbohydrate transport and metabolism	Molecular Function: starch synthase activity (GO:0009011);; Biological Process: glucan biosynthetic process (GO:0009250);; Cellular Component: chloroplast (GO:0009507);; Biological Process: carbohydrate derivative biosynthetic process (GO:1901137);;	K00703|0|pop:POPTR_0015s01470g|POPTRDRAFT_1100713; hypothetical protein; K00703 starch synthase [EC:2.4.1.21] (A)	--	Starch synthase 1, chloroplastic/amyloplastic (Precursor) GN=SS1 OS=Arabidopsis thaliana (Mouse-ear cress) PE=2 SV=1	Cell wall/membrane/envelope biogenesis	hypothetical protein JCGZ_03263 [Jatropha curcas]	M	--
Lus10024594.g.BGIv1.0	lncRNA_target	--	--	Cellular Component: nucleosome (GO:0000786);; Molecular Function: DNA binding (GO:0003677);; Cellular Component: nucleus (GO:0005634);; Biological Process: nucleosome assembly (GO:0006334);;	--	--	Histone H1 OS=Triticum aestivum (Wheat) PE=2 SV=2	General function prediction only	Histone [Morus notabilis]	R	--
Lus10022477.g.BGIv1.0	lncRNA_target	[OC]	--	Biological Process: glycerol ether metabolic process (GO:0006662);; Molecular Function: electron carrier activity (GO:0009055);; Cellular Component: chloroplast thylakoid membrane (GO:0009535);; Biological Process: cytochrome b6f complex assembly (GO:0010190);; Molecular Function: protein disulfide oxidoreductase activity (GO:0015035);; Molecular Function: oxidoreductase activity, acting on a sul…	--	Posttranslational modification, protein turnover, chaperones	Thioredoxin-like protein HCF164, chloroplastic (Precursor) GN=HCF164 OS=Arabidopsis thaliana (Mouse-ear cress) PE=2 SV=2	Posttranslational modification, protein turnover, chaperones	hypothetical protein POPTR_0007s12000g [Populus trichocarpa]	O	[O]
Lus10032463.g.BGIv1.0	lncRNA_target	--	--	Cellular Component: 1,3-beta-D-glucan synthase complex (GO:0000148);; Molecular Function: 1,3-beta-D-glucan synthase activity (GO:0003843);; Biological Process: (1->3)-beta-D-glucan biosynthetic process (GO:0006075);;	K11000|0|rcu:RCOM_0146080|1,3-beta-glucan synthase, putative (EC:2.4.1.34); K11000 callose synthase [EC:2.4.1.-] (A)	Cell wall/membrane/envelope biogenesis	Callose synthase 9 GN=T1B9.18 OS=Arabidopsis thaliana (Mouse-ear cress) PE=2 SV=2	Cell wall/membrane/envelope biogenesis	hypothetical protein JCGZ_19418 [Jatropha curcas]	M	[M]
Lus10018112.g.BGIv1.0	lncRNA_target	[T]	Signal transduction mechanisms	Molecular Function: protein tyrosine phosphatase activity (GO:0004725);; Molecular Function: protein tyrosine/serine/threonine phosphatase activity (GO:0008138);; Biological Process: peptidyl-tyrosine dephosphorylation (GO:0035335);;	K14819|0|rcu:RCOM_0692450|Dual specificity protein phosphatase, putative (EC:3.1.3.16); K14819 dual specificity phosphatase 12 [EC:3.1.3.16 3.1.3.48] (A)	Defense mechanisms	Probable inactive dual specificity protein phosphatase-like At4g18593 GN=At4g18593 OS=Arabidopsis thaliana (Mouse-ear cress) PE=2 SV=1	Defense mechanisms	Dual specificity protein phosphatase, putative [Ricinus communis]	V	[V]
Lus10004663.g.BGIv1.0	lncRNA_target	--	--	--	--	General function prediction only	Pentatricopeptide repeat-containing protein At2g20540 GN=PCMP-E78 OS=Arabidopsis thaliana (Mouse-ear cress) PE=2 SV=1	General function prediction only	hypothetical protein PRUPE_ppa004015mg [Prunus persica]	R	[R]
Lus10004661.g.BGIv1.0	lncRNA_target	[R]	General function prediction only	Molecular Function: acid phosphatase activity (GO:0003993);; Molecular Function: metal ion binding (GO:0046872);;	--	Carbohydrate transport and metabolism	Probable inactive purple acid phosphatase 2 (Precursor) GN=PAP2 OS=Arabidopsis thaliana (Mouse-ear cress) PE=2 SV=1	Carbohydrate transport and metabolism	calcineurin-like phosphoesterase [Manihot esculenta]	G	[G]
Lus10029415.g.BGIv1.0	lncRNA_target	[O]	Posttranslational modification, protein turnover, chaperones	Biological Process: postreplication repair (GO:0006301);; Molecular Function: acid-amino acid ligase activity (GO:0016881);; Cellular Component: UBC13-MMS2 complex (GO:0031372);;	K10704|8.72384e-99|tcc:TCM_022842|Ubiquitin E2 variant 1D-4; K10704 ubiquitin-conjugating enzyme E2 variant (A)	Posttranslational modification, protein turnover, chaperones	Ubiquitin-conjugating enzyme E2 variant 1D GN=F22O6.60 OS=Arabidopsis thaliana (Mouse-ear cress) PE=1 SV=1	Posttranslational modification, protein turnover, chaperones	Ubiquitin E2 variant 1D-4 [Theobroma cacao]	O	[O]
Lus10029787.g.BGIv1.0	lncRNA_target	--	--	Molecular Function: binding (GO:0005488);; Molecular Function: oxidoreductase activity (GO:0016491);;	--	Secondary metabolites biosynthesis, transport and catabolism	Cytochrome P450 71A1 GN=CYP71A1 OS=Persea americana (Avocado) PE=1 SV=2	Secondary metabolites biosynthesis, transport and catabolism	PREDICTED: cytochrome P450 71A1-like [Populus euphratica]	Q	[Q]
Lus10007746.g.BGIv1.0	lncRNA_target	--	--	--	--	--	--	Function unknown	conserved hypothetical protein [Ricinus communis]	S	--
Lus10024569.g.BGIv1.0	lncRNA_target	[R]	General function prediction only	Molecular Function: catalytic activity (GO:0003824);; Cellular Component: cytoplasm (GO:0005737);; Biological Process: metabolic process (GO:0008152);;	--	--	--	General function prediction only	PREDICTED: maspardin-like [Populus euphratica]	R	--
Lus10025412.g.BGIv1.0	lncRNA_target	[PR]	--	Molecular Function: binding (GO:0005488);;	--	--	Protochlorophyllide-dependent translocon component 52, chloroplastic (Precursor) GN=L73G19.30 OS=Arabidopsis thaliana (Mouse-ear cress) PE=1 SV=1	General function prediction only	ACD1-like [Theobroma cacao]	R	--
Lus10022471.g.BGIv1.0	lncRNA_target	--	--	Molecular Function: carboxylic ester hydrolase activity (GO:0004091);; Biological Process: lipid metabolic process (GO:0006629);;	--	--	GDSL esterase/lipase At2g23540 (Precursor) GN=At2g23540 OS=Arabidopsis thaliana (Mouse-ear cress) PE=2 SV=1	General function prediction only	PREDICTED: GDSL esterase/lipase At2g23540-like [Glycine max]	R	--
Lus10040760.g.BGIv1.0	lncRNA_target	--	--	--	--	--	F-box/FBD/LRR-repeat protein At1g13570 GN=At1g13570 OS=Arabidopsis thaliana (Mouse-ear cress) PE=2 SV=1	General function prediction only	hypothetical protein JCGZ_08635 [Jatropha curcas]	R	--
Lus10022372.g.BGIv1.0	lncRNA_target	--	--	Biological Process: transmembrane transport (GO:0055085);;	--	Signal transduction mechanisms	Oligopeptide transporter 6 GN=OPT6 OS=Arabidopsis thaliana (Mouse-ear cress) PE=2 SV=1	Inorganic ion transport and metabolism	Oligopeptide transporter 6 [Morus notabilis]	P	[T]
Lus10012841.g.BGIv1.0	lncRNA_target	--	--	--	--	General function prediction only	F-box/kelch-repeat protein SKIP11 GN=SKIP11 OS=Arabidopsis thaliana (Mouse-ear cress) PE=1 SV=2	General function prediction only	hypothetical protein JCGZ_15580 [Jatropha curcas]	R	[R]
Lus10029829.g.BGIv1.0	lncRNA_target	--	--	Molecular Function: sequence-specific DNA binding (GO:0043565);;	--	General function prediction only	--	General function prediction only	Translin family protein isoform 1 [Theobroma cacao]	R	[R]
Lus10029429.g.BGIv1.0	lncRNA_target	--	--	--	--	--	Miraculin (Precursor) OS=Synsepalum dulcificum (Miracle fruit) PE=1 SV=3	General function prediction only	truncated Kunitz trypsin inhibitor family protein [Populus trichocarpa]	R	--
Lus10004656.g.BGIv1.0	lncRNA_target	[M]	Cell wall/membrane/envelope biogenesis	Molecular Function: UDP-glucose 6-dehydrogenase activity (GO:0003979);; Molecular Function: NAD binding (GO:0051287);; Biological Process: oxidation-reduction process (GO:0055114);;	K00012|0|rcu:RCOM_1621050|UDP-glucose 6-dehydrogenase, putative (EC:1.1.1.22); K00012 UDPglucose 6-dehydrogenase [EC:1.1.1.22] (A)	--	UDP-glucose 6-dehydrogenase 4 GN=OsJ_35985 OS=Oryza sativa subsp. japonica (Rice) PE=2 SV=1	Carbohydrate transport and metabolism	UDP-glucose 6-dehydrogenase, putative [Ricinus communis]	G	[GT]
Lus10013997.g.BGIv1.0	lncRNA_target	--	--	--	--	--	Auxin-repressed 12.5 kDa protein OS=Fragaria ananassa (Strawberry) PE=2 SV=1	General function prediction only	PREDICTED: auxin-repressed 12.5 kDa protein isoform X1 [Pyrus x bretschneideri]	R	--
Lus10022375.g.BGIv1.0	lncRNA_target	[O]	Posttranslational modification, protein turnover, chaperones	Molecular Function: ATP binding (GO:0005524);; Cellular Component: endoplasmic reticulum lumen (GO:0005788);; Biological Process: protein folding (GO:0006457);; Biological Process: response to heat (GO:0009408);; Biological Process: response to high light intensity (GO:0009644);; Biological Process: response to endoplasmic reticulum stress (GO:0034976);; Biological Process: response to hydrogen p…	K09490|0|cic:CICLE_v10030400mg|hypothetical protein; K09490 heat shock 70kDa protein 5 (A)	Posttranslational modification, protein turnover, chaperones	Luminal-binding protein (Precursor) GN=HSC70 OS=Spinacia oleracea (Spinach) PE=2 SV=1	Posttranslational modification, protein turnover, chaperones	PREDICTED: luminal-binding protein 4-like [Nelumbo nucifera]	O	[O]
Lus10004653.g.BGIv1.0	lncRNA_target	[R]	General function prediction only	--	--	Coenzyme transport and metabolism	--	General function prediction only	unnamed protein product [Vitis vinifera]	R	[H]
Lus10042340.g.BGIv1.0	lncRNA_target	--	--	--	--	--	UDP-D-xylose:L-fucose alpha-1,3-D-xylosyltransferase 2 GN=RGXT2 OS=Arabidopsis thaliana (Mouse-ear cress) PE=1 SV=1	Function unknown	PREDICTED: UDP-D-xylose:L-fucose alpha-1,3-D-xylosyltransferase 2-like [Populus euphratica]	S	--
Lus10011993.g.BGIv1.0	lncRNA_target	--	--	--	--	--	--	Function unknown	putative DUF584 protein [Linum usitatissimum]	S	--
Lus10022374.g.BGIv1.0	lncRNA_target	[G]	Carbohydrate transport and metabolism	Biological Process: carbohydrate metabolic process (GO:0005975);; Molecular Function: beta-glucosidase activity (GO:0008422);; Cellular Component: plant-type cell wall (GO:0009505);; Cellular Component: chloroplast (GO:0009507);; Cellular Component: apoplast (GO:0048046);;	--	--	Probable beta-D-xylosidase 7 (Precursor) GN=BXL7 OS=Arabidopsis thaliana (Mouse-ear cress) PE=2 SV=2	General function prediction only	hypothetical protein JCGZ_09859 [Jatropha curcas]	R	--
Lus10012857.g.BGIv1.0	lncRNA_target	[J]	Translation, ribosomal structure and biogenesis	--	K02985|2.52521e-153|mus:103985449|40S ribosomal protein S3-3; K02985 small subunit ribosomal protein S3e (A)	Translation, ribosomal structure and biogenesis	40S ribosomal protein S3-2 GN=RPS3B OS=Arabidopsis thaliana (Mouse-ear cress) PE=1 SV=1	Translation, ribosomal structure and biogenesis	PREDICTED: 40S ribosomal protein S3-3-like [Nelumbo nucifera]	J	[J]
Lus10014314.g.BGIv1.0	lncRNA_target	[S]	Function unknown	--	--	--	Peroxidase 60 (Precursor) GN=MWD9.21 OS=Arabidopsis thaliana (Mouse-ear cress) PE=1 SV=1	Function unknown	PREDICTED: uncharacterized protein LOC105119822 [Populus euphratica]	S	--
Lus10031559.g.BGIv1.0	lncRNA_target	[R]	General function prediction only	Biological Process: proline transport (GO:0015824);; Biological Process: vesicle-mediated transport (GO:0016192);; Cellular Component: pollen tube tip (GO:0090404);;	K07976|4.258e-109|tcc:TCM_011333|Ras-related small GTP-binding family protein, putative; K07976 Rab family, other (A)	General function prediction only	Ras-related protein Rab5 GN=RAB5 OS=Nicotiana tabacum (Common tobacco) PE=2 SV=1	General function prediction only	hypothetical protein JCGZ_22869 [Jatropha curcas]	R	[R]
Lus10040755.g.BGIv1.0	lncRNA_target	--	--	--	--	--	Polyadenylate-binding protein-interacting protein 4 GN=CID4 OS=Arabidopsis thaliana (Mouse-ear cress) PE=2 SV=1	Function unknown	PREDICTED: polyadenylate-binding protein-interacting protein 4-like isoform X2 [Populus euphratica]	S	--
Lus10015258.g.BGIv1.0	lncRNA_target	--	--	--	--	--	Cold-regulated 413 inner membrane protein 2, chloroplastic (Precursor) GN=At1g29390 OS=Arabidopsis thaliana (Mouse-ear cress) PE=1 SV=1	Function unknown	hypothetical protein JCGZ_21673 [Jatropha curcas]	S	--
Lus10003399.g.BGIv1.0	lncRNA_target	[T]	Signal transduction mechanisms	Molecular Function: phosphoprotein phosphatase activity (GO:0004721);;	K14497|3.11649e-90|rcu:RCOM_1579770|protein phosphatase 2c, putative (EC:3.1.3.16); K14497 protein phosphatase 2C [EC:3.1.3.16] (A)	Signal transduction mechanisms	Probable protein phosphatase 2C 51 OS=Oryza sativa subsp. japonica (Rice) PE=2 SV=1	Signal transduction mechanisms	protein phosphatase 2c, putative [Ricinus communis]	T	[T]
Lus10028309.g.BGIv1.0	lncRNA_target	--	--	Molecular Function: sequence-specific DNA binding transcription factor activity (GO:0003700);; Cellular Component: cytosol (GO:0005829);; Cellular Component: plasma membrane (GO:0005886);; Biological Process: regulation of transcription, DNA-templated (GO:0006355);; Molecular Function: phosphoric diester hydrolase activity (GO:0008081);; Cellular Component: plastid (GO:0009536);; Biological Proce…	--	General function prediction only	Tubby-like F-box protein 2 GN=TULP2 OS=Arabidopsis thaliana (Mouse-ear cress) PE=2 SV=1	General function prediction only	phosphoric diester hydrolase, putative [Ricinus communis]	R	[R]
Lus10042344.g.BGIv1.0	lncRNA_target	[V]	Defense mechanisms	Biological Process: drug transmembrane transport (GO:0006855);; Molecular Function: drug transmembrane transporter activity (GO:0015238);; Molecular Function: antiporter activity (GO:0015297);; Cellular Component: membrane (GO:0016020);;	K03327|0|rcu:RCOM_0938290|multidrug resistance pump, putative; K03327 multidrug resistance protein, MATE family (A)	General function prediction only	Protein TRANSPARENT TESTA 12 GN=F17J16_80 OS=Arabidopsis thaliana (Mouse-ear cress) PE=2 SV=1	Function unknown	multidrug resistance pump, putative [Ricinus communis]	S	[R]
Lus10017863.g.BGIv1.0	lncRNA_target	--	--	Cellular Component: secondary cell wall (GO:0009531);; Biological Process: lignin metabolic process (GO:0009808);; Biological Process: cell wall modification involved in abscission (GO:0009830);; Biological Process: plant-type secondary cell wall biogenesis (GO:0009834);; Biological Process: cellulose microfibril organization (GO:0010215);; Biological Process: cell growth (GO:0016049);; Cellular …	--	--	COBRA-like protein 4 (Precursor) GN=COBL4 OS=Arabidopsis thaliana (Mouse-ear cress) PE=2 SV=2	General function prediction only	phytochelatin synthetase-like family protein [Populus trichocarpa]	R	--
Lus10024566.g.BGIv1.0	lncRNA_target	[R]	General function prediction only	Molecular Function: aminomethyltransferase activity (GO:0004047);; Cellular Component: cytoplasm (GO:0005737);; Biological Process: glycine catabolic process (GO:0006546);; Biological Process: methylation (GO:0032259);;	K06980|0|pper:PRUPE_ppa006632mg|hypothetical protein; K06980 (A)	Transcription	--	Transcription	hypothetical protein JCGZ_20753 [Jatropha curcas]	K	[K]
Lus10029834.g.BGIv1.0	lncRNA_target	--	--	Cellular Component: ubiquitin ligase complex (GO:0000151);; Cellular Component: nucleus (GO:0005634);; Biological Process: aging (GO:0007568);; Biological Process: response to water deprivation (GO:0009414);; Biological Process: response to light stimulus (GO:0009416);; Biological Process: auxin polar transport (GO:0009926);; Biological Process: regulation of meristem structural organization (GO:…	--	--	F-box/LRR-repeat MAX2 homolog A GN=MAX2A OS=Petunia hybrida (Petunia) PE=1 SV=1	General function prediction only	F-box/leucine rich repeat protein, putative [Ricinus communis]	R	--
Lus10042324.g.BGIv1.0	lncRNA_target	--	--	Biological Process: polysaccharide biosynthetic process (GO:0000271);; Molecular Function: actin binding (GO:0003779);; Cellular Component: cytosol (GO:0005829);; Biological Process: glucose catabolic process (GO:0006007);; Biological Process: multidimensional cell growth (GO:0009825);; Biological Process: cell tip growth (GO:0009932);; Biological Process: regulation of hormone levels (GO:0010817…	K17261|0|pop:POPTR_0004s16130g|POPTRDRAFT_556459; cyclase associated protein 1; K17261 adenylyl cyclase-associated protein (A)	--	Cyclase-associated protein 1 GN=CAP1 OS=Arabidopsis thaliana (Mouse-ear cress) PE=2 SV=1	adenylyl cyclase-associated protein	PREDICTED: cyclase-associated protein 1-like [Populus euphratica]	1719	[ZT]
Lus10029426.g.BGIv1.0	lncRNA_target	[K]	Transcription	Cellular Component: nucleus (GO:0005634);; Cellular Component: small nucleolar ribonucleoprotein complex (GO:0005732);; Biological Process: embryo development ending in seed dormancy (GO:0009793);;	K12623|3.79907e-55|crb:CARUB_v10002252mg|hypothetical protein; K12623 U6 snRNA-associated Sm-like protein LSm4 (A)	RNA processing and modification	Sm-like protein LSM4 {ECO:0000305} OS=Arabidopsis thaliana (Mouse-ear cress) PE=1 SV=1	RNA processing and modification	BnaC07g28190D [Brassica napus]	A	[A]
Lus10031547.g.BGIv1.0	lncRNA_target	[E]	Amino acid transport and metabolism	Molecular Function: prephenate dehydratase activity (GO:0004664);; Biological Process: L-phenylalanine biosynthetic process (GO:0009094);; Molecular Function: amino acid binding (GO:0016597);; Biological Process: chorismate metabolic process (GO:0046417);;	K05359|0|rcu:RCOM_0856680|prephenate dehydratase, putative (EC:4.2.1.51); K05359 arogenate/prephenate dehydratase [EC:4.2.1.91 4.2.1.51] (A)	Amino acid transport and metabolism	Arogenate dehydratase/prephenate dehydratase 1, chloroplastic (Precursor) GN=F25C20.4 OS=Arabidopsis thaliana (Mouse-ear cress) PE=1 SV=1	Amino acid transport and metabolism	hypothetical protein JCGZ_01826 [Jatropha curcas]	E	[E]
Lus10022480.g.BGIv1.0	lncRNA_target	--	--	--	--	--	--	Function unknown	PREDICTED: uncharacterized protein LOC105126505 isoform X3 [Populus euphratica]	S	--
Lus10011052.g.BGIv1.0	lncRNA_target	[G]	Carbohydrate transport and metabolism	Molecular Function: hydrolase activity, hydrolyzing O-glycosyl compounds (GO:0004553);; Biological Process: cellular glucan metabolic process (GO:0006073);; Cellular Component: plant-type cell wall (GO:0009505);; Cellular Component: chloroplast (GO:0009507);; Biological Process: response to mechanical stimulus (GO:0009612);; Biological Process: response to low light intensity stimulus (GO:0009645…	K08235|0|pop:POPTR_0001s12640g|POPTRDRAFT_708892; EXGT1 family protein; K08235 xyloglucan:xyloglucosyl transferase [EC:2.4.1.207] (A)	--	Probable xyloglucan endotransglucosylase/hydrolase protein 5 (Precursor) GN=MAC12.33 OS=Arabidopsis thaliana (Mouse-ear cress) PE=2 SV=1	General function prediction only	xyloglucan endotransglycosylase precursor [Actinidia deliciosa]	R	--
Lus10025388.g.BGIv1.0	lncRNA_target	--	--	--	--	--	B3 domain-containing protein REM16 GN=F17M5.40 OS=Arabidopsis thaliana (Mouse-ear cress) PE=2 SV=1	Transcription	AP2/B3-like transcriptional factor family protein, putative [Theobroma cacao]	K	--
Lus10029839.g.BGIv1.0	lncRNA_target	--	--	--	K13508|1.11555e-166|tcc:TCM_026783|Glycerol-3-phosphate acyltransferase 2, putative; K13508 glycerol-3-phosphate acyltransferase [EC:2.3.1.15] (A)	--	Probable glycerol-3-phosphate acyltransferase 3 GN=GPAT3 OS=Arabidopsis thaliana (Mouse-ear cress) PE=2 SV=1	Lipid transport and metabolism	hypothetical protein JCGZ_23208 [Jatropha curcas]	I	--
Lus10016770.g.BGIv1.0	lncRNA_target	[Q]	Secondary metabolites biosynthesis, transport and catabolism	Molecular Function: copper ion binding (GO:0005507);; Molecular Function: L-ascorbate oxidase activity (GO:0008447);; Cellular Component: plant-type cell wall (GO:0009505);; Biological Process: oxidation-reduction process (GO:0055114);; Biological Process: response to karrikin (GO:0080167);;	--	Secondary metabolites biosynthesis, transport and catabolism	L-ascorbate oxidase homolog (Precursor) OS=Nicotiana tabacum (Common tobacco) PE=1 SV=1	Secondary metabolites biosynthesis, transport and catabolism	multicopper oxidase, putative [Ricinus communis]	Q	[Q]
Lus10021296.g.BGIv1.0	lncRNA_target	[J]	Translation, ribosomal structure and biogenesis	Biological Process: RNA methylation (GO:0001510);; Molecular Function: structural constituent of ribosome (GO:0003735);; Cellular Component: nucleolus (GO:0005730);; Cellular Component: vacuole (GO:0005773);; Cellular Component: Golgi apparatus (GO:0005794);; Biological Process: translation (GO:0006412);; Cellular Component: plasmodesma (GO:0009506);; Cellular Component: chloroplast (GO:0009507);…	K02937|2.24992e-144|pper:PRUPE_ppa010542mg|hypothetical protein; K02937 large subunit ribosomal protein L7e (A)	Translation, ribosomal structure and biogenesis	60S ribosomal protein L7-4 GN=RPL7D OS=Arabidopsis thaliana (Mouse-ear cress) PE=2 SV=1	Translation, ribosomal structure and biogenesis	hypothetical protein JCGZ_08960 [Jatropha curcas]	J	[J]
Lus10012838.g.BGIv1.0	lncRNA_target	--	--	Biological Process: embryo sac egg cell differentiation (GO:0009560);;	--	--	--	Function unknown	hypothetical protein JCGZ_15584 [Jatropha curcas]	S	--
Lus10040738.g.BGIv1.0	lncRNA_target	[T]	Signal transduction mechanisms	Molecular Function: protein serine/threonine phosphatase activity (GO:0004722);; Biological Process: protein dephosphorylation (GO:0006470);; Biological Process: response to water deprivation (GO:0009414);; Biological Process: response to abscisic acid (GO:0009737);; Molecular Function: metal ion binding (GO:0046872);;	K14497|6.91933e-158|cit:102611031|probable protein phosphatase 2C 78-like; K14497 protein phosphatase 2C [EC:3.1.3.16] (A)	Signal transduction mechanisms	Protein phosphatase 2C 3 GN=AIP1 OS=Arabidopsis thaliana (Mouse-ear cress) PE=1 SV=1	Signal transduction mechanisms	hypothetical protein JCGZ_02934 [Jatropha curcas]	T	[T]
Lus10014296.g.BGIv1.0	lncRNA_target	[R]	General function prediction only	Molecular Function: pantetheine-phosphate adenylyltransferase activity (GO:0004595);; Cellular Component: nucleus (GO:0005634);; Cellular Component: cytosol (GO:0005829);; Biological Process: lipid metabolic process (GO:0006629);; Biological Process: response to salt stress (GO:0009651);; Biological Process: cysteine biosynthetic process (GO:0019344);; Biological Process: lipid storage (GO:001991…	K02201|3.31112e-88|cic:CICLE_v10026600mg|hypothetical protein; K02201 pantetheine-phosphate adenylyltransferase [EC:2.7.7.3] (A)	General function prediction only	Phosphopantetheine adenylyltransferase GN=T30D6.24 OS=Arabidopsis thaliana (Mouse-ear cress) PE=1 SV=1	Coenzyme transport and metabolism	hypothetical protein JCGZ_14966 [Jatropha curcas]	H	[R]
Lus10021317.g.BGIv1.0	lncRNA_target	[UR]	--	Biological Process: cell communication (GO:0007154);; Molecular Function: phosphatidylinositol binding (GO:0035091);;	K17917|0|pper:PRUPE_ppa002552mg|hypothetical protein; K17917 sorting nexin-1/2 (A)	Intracellular trafficking, secretion, and vesicular transport	Sorting nexin 1 OS=Arabidopsis thaliana (Mouse-ear cress) PE=1 SV=1	Intracellular trafficking, secretion, and vesicular transport	hypothetical protein PRUPE_ppa002552mg [Prunus persica]	U	[U]
Lus10032452.g.BGIv1.0	lncRNA_target	--	--	Biological Process: cytokinesis (GO:0000910);; Molecular Function: microtubule motor activity (GO:0003777);; Molecular Function: ATP binding (GO:0005524);; Cellular Component: kinesin complex (GO:0005871);; Cellular Component: microtubule (GO:0005874);; Biological Process: microtubule-based movement (GO:0007018);; Molecular Function: microtubule binding (GO:0008017);; Biological Process: pollen d…	K11498|0|tcc:TCM_012433|ATP binding microtubule motor family protein isoform 1; K11498 centromeric protein E (A)	Cytoskeleton	Kinesin-like protein NACK1 GN=NACK1 OS=Nicotiana tabacum (Common tobacco) PE=1 SV=1	Cytoskeleton	hypothetical protein JCGZ_10720 [Jatropha curcas]	Z	[Z]
Lus10042341.g.BGIv1.0	lncRNA_target	[K]	Transcription	--	K12622|1.01483e-26|gmx:100306547|uncharacterized LOC100306547; K12622 U6 snRNA-associated Sm-like protein LSm3 (A)	RNA processing and modification	Sm-like protein LSM3B {ECO:0000305} OS=Arabidopsis thaliana (Mouse-ear cress) PE=1 SV=1	RNA processing and modification	U6 snRNA-associated Sm-like protein LSm3 [Glycine soja]	A	[A]
Lus10007906.g.BGIv1.0	lncRNA_target	--	--	Molecular Function: sequence-specific DNA binding transcription factor activity (GO:0003700);; Biological Process: regulation of transcription, DNA-templated (GO:0006355);; Molecular Function: sequence-specific DNA binding (GO:0043565);;	--	--	Probable WRKY transcription factor 56 GN=WRKY56 OS=Arabidopsis thaliana (Mouse-ear cress) PE=2 SV=1	Transcription	PREDICTED: probable WRKY transcription factor 43 [Malus domestica]	K	--
Lus10004295.g.BGIv1.0	lncRNA_target	[L]	Replication, recombination and repair	Molecular Function: DNA binding (GO:0003677);; Molecular Function: DNA (cytosine-5-)-methyltransferase activity (GO:0003886);; Cellular Component: nucleus (GO:0005634);; Biological Process: regulation of gene expression by genetic imprinting (GO:0006349);; Biological Process: DNA mediated transformation (GO:0009294);; Biological Process: negative regulation of flower development (GO:0009910);; Bi…	K00558|0|rcu:RCOM_1176970|DNA (cytosine-5)-methyltransferase, putative (EC:2.3.1.97); K00558 DNA (cytosine-5)-methyltransferase 1 [EC:2.1.1.37] (A)	--	DNA (cytosine-5)-methyltransferase 1 GN=At5g49160 OS=Arabidopsis thaliana (Mouse-ear cress) PE=1 SV=1	Transcription	DNA (cytosine-5)-methyltransferase, putative [Ricinus communis]	K	--
Lus10024602.g.BGIv1.0	lncRNA_target	[S]	Function unknown	Cellular Component: chloroplast thylakoid membrane (GO:0009535);;	--	--	Thylakoid lumenal protein At1g12250, chloroplastic (Precursor) GN=At1g12250 OS=Arabidopsis thaliana (Mouse-ear cress) PE=1 SV=1	Function unknown	PREDICTED: thylakoid lumenal protein At1g12250, chloroplastic [Populus euphratica]	S	--
Lus10016763.g.BGIv1.0	lncRNA_target	[R]	General function prediction only	Cellular Component: plant-type cell wall (GO:0009505);; Molecular Function: kinase activity (GO:0016301);; Biological Process: phosphorylation (GO:0016310);; Molecular Function: adenyl nucleotide binding (GO:0030554);;	--	Energy production and conversion	SNF1-related protein kinase regulatory subunit gamma-1 GN=T8P19.40 OS=Arabidopsis thaliana (Mouse-ear cress) PE=1 SV=2	Energy production and conversion	AMP-activated protein kinase, gamma regulatory subunit, putative [Ricinus communis]	C	[C]
Lus10011056.g.BGIv1.0	lncRNA_target	[R]	General function prediction only	Molecular Function: oxidoreductase activity (GO:0016491);; Biological Process: oxidation-reduction process (GO:0055114);;	--	General function prediction only	Probable NAD(P)H-dependent oxidoreductase 1 OS=Oryza sativa subsp. japonica (Rice) PE=1 SV=1	General function prediction only	PREDICTED: methylecgonone reductase-like [Nelumbo nucifera]	R	[R]
Lus10031534.g.BGIv1.0	lncRNA_target	[R]	General function prediction only	Molecular Function: nucleotide binding (GO:0000166);; Molecular Function: nucleic acid binding (GO:0003676);;	--	General function prediction only	Glycine-rich RNA-binding protein 4, mitochondrial (Precursor) GN=At3g23830 OS=Arabidopsis thaliana (Mouse-ear cress) PE=2 SV=1	General function prediction only	hypothetical protein JCGZ_09990 [Jatropha curcas]	R	[R]
Lus10012829.g.BGIv1.0	lncRNA_target	[J]	Translation, ribosomal structure and biogenesis	Molecular Function: structural constituent of ribosome (GO:0003735);; Cellular Component: ribosome (GO:0005840);; Biological Process: translation (GO:0006412);;	K02915|5.71747e-62|gmx:100305798|uncharacterized LOC100305798; K02915 large subunit ribosomal protein L34e (A)	Translation, ribosomal structure and biogenesis	60S ribosomal protein L34 GN=RPL34 OS=Pisum sativum (Garden pea) PE=2 SV=1	Translation, ribosomal structure and biogenesis	uncharacterized protein LOC100305798 [Glycine max]	J	[J]
Lus10032464.g.BGIv1.0	lncRNA_target	--	--	Cellular Component: nucleosome (GO:0000786);; Molecular Function: DNA binding (GO:0003677);; Cellular Component: cell wall (GO:0005618);; Cellular Component: nucleolus (GO:0005730);; Biological Process: nucleosome assembly (GO:0006334);; Biological Process: DNA mediated transformation (GO:0009294);; Biological Process: response to wounding (GO:0009611);; Biological Process: response to bacterium …	K11251|4.51053e-52|cam:101490207|probable histone H2A.3-like; K11251 histone H2A (A)	Chromatin structure and dynamics	Histone H2A.6 GN=MRB17.14 OS=Arabidopsis thaliana (Mouse-ear cress) PE=1 SV=1	Chromatin structure and dynamics	unknown [Glycine max]	B	[B]
Lus10015266.g.BGIv1.0	lncRNA_target	--	--	--	--	--	B3 domain-containing transcription factor VRN1 GN=VRN1 OS=Arabidopsis thaliana (Mouse-ear cress) PE=1 SV=1	General function prediction only	PREDICTED: uncharacterized protein LOC105111469 [Populus euphratica]	R	--
Lus10024580.g.BGIv1.0	lncRNA_target	[Q]	Secondary metabolites biosynthesis, transport and catabolism	Molecular Function: binding (GO:0005488);; Molecular Function: oxidoreductase activity (GO:0016491);;	--	Secondary metabolites biosynthesis, transport and catabolism	Flavonoid 3&apos;-monooxygenase GN=CYP75B2 OS=Petunia hybrida (Petunia) PE=2 SV=1	Secondary metabolites biosynthesis, transport and catabolism	cytochrome P450, putative [Ricinus communis]	Q	[Q]
Lus10014315.g.BGIv1.0	lncRNA_target	[L]	Replication, recombination and repair	Molecular Function: methyltransferase activity (GO:0008168);; Biological Process: DNA methylation on cytosine (GO:0032776);; Biological Process: single-organism cellular process (GO:0044763);; Biological Process: negative regulation of gene expression, epigenetic (GO:0045814);;	K00558|0|cic:CICLE_v10014232mg|hypothetical protein; K00558 DNA (cytosine-5)-methyltransferase 1 [EC:2.1.1.37] (A)	--	DNA (cytosine-5)-methyltransferase 1 GN=MET2A OS=Zea mays (Maize) PE=1 SV=1	Chromatin structure and dynamics	hypothetical protein JCGZ_19193 [Jatropha curcas]	B	--
Lus10025324.g.BGIv1.0	lncRNA_target	--	--	Biological Process: cation transport (GO:0006812);; Biological Process: response to stress (GO:0006950);; Molecular Function: solute:proton antiporter activity (GO:0015299);; Cellular Component: integral component of membrane (GO:0016021);; Biological Process: transmembrane transport (GO:0055085);;	--	Inorganic ion transport and metabolism	Cation/H(+) antiporter 20 GN=CHX20 OS=Arabidopsis thaliana (Mouse-ear cress) PE=2 SV=1	Inorganic ion transport and metabolism	PREDICTED: cation/H(+) antiporter 20 [Prunus mume]	P	[P]
Lus10029824.g.BGIv1.0	lncRNA_target	[J]	Translation, ribosomal structure and biogenesis	Biological Process: RNA methylation (GO:0001510);; Molecular Function: structural constituent of ribosome (GO:0003735);; Cellular Component: nucleolus (GO:0005730);; Cellular Component: vacuole (GO:0005773);; Cellular Component: Golgi apparatus (GO:0005794);; Biological Process: translation (GO:0006412);; Cellular Component: plasmodesma (GO:0009506);; Cellular Component: chloroplast (GO:0009507);…	K02868|2.09012e-110|aly:ARALYDRAFT_486323|60S ribosomal protein L11; K02868 large subunit ribosomal protein L11e (A)	Translation, ribosomal structure and biogenesis	60S ribosomal protein L11-2 GN=RPL11D OS=Arabidopsis thaliana (Mouse-ear cress) PE=2 SV=2	General function prediction only	PREDICTED: 60S ribosomal protein L11-1-like [Eucalyptus grandis]	R	[J]
Lus10021318.g.BGIv1.0	lncRNA_target	[IQR]	--	Molecular Function: oxidoreductase activity (GO:0016491);; Biological Process: oxidation-reduction process (GO:0055114);;	--	General function prediction only	Secoisolariciresinol dehydrogenase (Fragment) OS=Podophyllum peltatum (Mayapple) PE=1 SV=1	Secondary metabolites biosynthesis, transport and catabolism	PREDICTED: secoisolariciresinol dehydrogenase-like [Populus euphratica]	Q	[R]
Lus10024587.g.BGIv1.0	lncRNA_target	--	--	Cellular Component: mitochondrion (GO:0005739);;	K07441|1.46195e-96|cic:CICLE_v10016572mg|hypothetical protein; K07441 beta-1,4-N-acetylglucosaminyltransferase [EC:2.4.1.141] (A)	General function prediction only	--	General function prediction only	hypothetical protein CICLE_v10016572mg [Citrus clementina]	R	[R]
Lus10015260.g.BGIv1.0	lncRNA_target	--	--	--	K15601|0|pop:POPTR_0005s08460g|POPTRDRAFT_863931; hypothetical protein; K15601 lysine-specific demethylase 3 [EC:1.14.11.-] (A)	Transcription	Lysine-specific demethylase JMJ25 GN=MLP3.6 OS=Arabidopsis thaliana (Mouse-ear cress) PE=1 SV=1	Transcription	PREDICTED: lysine-specific demethylase JMJ25-like [Populus euphratica]	K	[K]
Lus10011983.g.BGIv1.0	lncRNA_target	--	--	Biological Process: carbohydrate metabolic process (GO:0005975);; Molecular Function: transferase activity, transferring glycosyl groups (GO:0016757);;	K08235|1.07456e-39|tcc:TCM_029578|Xyloglucan endotransglucosylase/hydrolase 16; K08235 xyloglucan:xyloglucosyl transferase [EC:2.4.1.207] (A)	--	Probable xyloglucan endotransglucosylase/hydrolase protein 16 (Precursor) GN=XTH16 OS=Arabidopsis thaliana (Mouse-ear cress) PE=2 SV=2	Carbohydrate transport and metabolism	Xyloglucan endotransglucosylase/hydrolase 16 [Theobroma cacao]	G	--
Lus10042326.g.BGIv1.0	lncRNA_target	[U]	Intracellular trafficking, secretion, and vesicular transport	Molecular Function: structural molecule activity (GO:0005198);; Biological Process: intracellular protein transport (GO:0006886);; Cellular Component: chloroplast (GO:0009507);; Biological Process: vesicle-mediated transport (GO:0016192);; Cellular Component: COPI vesicle coat (GO:0030126);;	K17267|0|pop:POPTR_0009s11800g|POPTRDRAFT_821185; hypothetical protein; K17267 coatomer protein complex, subunit gamma (A)	Intracellular trafficking, secretion, and vesicular transport	Coatomer subunit gamma GN=At4g34450 OS=Arabidopsis thaliana (Mouse-ear cress) PE=1 SV=2	Intracellular trafficking, secretion, and vesicular transport	hypothetical protein JCGZ_10084 [Jatropha curcas]	U	[U]
Lus10011042.g.BGIv1.0	lncRNA_target	--	--	Cellular Component: vacuole (GO:0005773);; Cellular Component: integral component of membrane (GO:0016021);; Biological Process: viral replication complex formation and maintenance (GO:0046786);;	--	--	Tobamovirus multiplication protein 2A GN=TOM2A OS=Arabidopsis thaliana (Mouse-ear cress) PE=1 SV=1	Function unknown	conserved hypothetical protein [Ricinus communis]	S	--
Lus10024583.g.BGIv1.0	lncRNA_target	--	--	Biological Process: metabolic process (GO:0008152);; Molecular Function: trans-zeatin O-beta-D-glucosyltransferase activity (GO:0050403);; Molecular Function: cis-zeatin O-beta-D-glucosyltransferase activity (GO:0050502);;	--	--	7-deoxyloganetin glucosyltransferase GN=UGT85A24 OS=Gardenia jasminoides (Cape jasmine) PE=1 SV=1	UDP-Glycosyltransferase	UDP-glycosyltransferase 1 [Linum usitatissimum]	1709	[GC]
Lus10012863.g.BGIv1.0	lncRNA_target	--	--	--	--	--	Uncharacterized protein At5g05190 GN=Y-1 OS=Arabidopsis thaliana (Mouse-ear cress) PE=1 SV=1	Function unknown	hypothetical protein RCOM_0690150 [Ricinus communis]	S	--
Lus10017851.g.BGIv1.0	lncRNA_target	[E]	Amino acid transport and metabolism	Molecular Function: phosphoserine phosphatase activity (GO:0004647);; Biological Process: L-serine biosynthetic process (GO:0006564);; Cellular Component: chloroplast (GO:0009507);; Biological Process: dephosphorylation (GO:0016311);;	K01079|7.95668e-158|pop:POPTR_0012s06760g|POPTRDRAFT_569934; 3-PHOSPHOSERINE PHOSPHATASE family protein; K01079 phosphoserine phosphatase [EC:3.1.3.3] (A)	Amino acid transport and metabolism	Phosphoserine phosphatase, chloroplastic (Precursor) GN=F26I16.2 OS=Arabidopsis thaliana (Mouse-ear cress) PE=1 SV=2	Amino acid transport and metabolism	hypothetical protein JCGZ_11723 [Jatropha curcas]	E	[E]
Lus10015236.g.BGIv1.0	lncRNA_target	--	--	--	--	--	Transcription repressor OFP5 GN=OFP5 OS=Arabidopsis thaliana (Mouse-ear cress) PE=1 SV=1	Function unknown	conserved hypothetical protein [Ricinus communis]	S	--
Lus10015240.g.BGIv1.0	lncRNA_target	--	--	Molecular Function: transporter activity (GO:0005215);; Biological Process: transport (GO:0006810);; Cellular Component: membrane (GO:0016020);;	K14638|0|cit:102617813|nitrate transporter 1.2-like; K14638 solute carrier family 15 (peptide/histidine transporter), member 3/4 (A)	Amino acid transport and metabolism	Protein NRT1/ PTR FAMILY 4.6 GN=At1g69850 OS=Arabidopsis thaliana (Mouse-ear cress) PE=1 SV=1	Function unknown	PREDICTED: nitrate transporter 1.2-like [Citrus sinensis]	S	[E]
Lus10031566.g.BGIv1.0	lncRNA_target	--	--	--	--	General function prediction only	Pentatricopeptide repeat-containing protein At1g09900 GN=At1g09900 OS=Arabidopsis thaliana (Mouse-ear cress) PE=2 SV=1	General function prediction only	hypothetical protein POPTR_0002s11020g [Populus trichocarpa]	R	[R]
Lus10031563.g.BGIv1.0	lncRNA_target	--	--	Molecular Function: nucleotide binding (GO:0000166);; Molecular Function: nucleic acid binding (GO:0003676);; Cellular Component: extracellular region (GO:0005576);; Cellular Component: intracellular (GO:0005622);; Biological Process: nucleobase-containing compound metabolic process (GO:0006139);; Molecular Function: 3'-5' exonuclease activity (GO:0008408);;	K12951|0|pop:POPTR_0012s06300g|hypothetical protein; K12951 cation-transporting P-type ATPase D [EC:3.6.3.-] (A)	Translation, ribosomal structure and biogenesis	--	Translation, ribosomal structure and biogenesis	hypothetical protein POPTR_0012s06300g [Populus trichocarpa]	J	[J]
Lus10004312.g.BGIv1.0	lncRNA_target	--	--	Molecular Function: glucose transmembrane transporter activity (GO:0005355);; Biological Process: purine nucleobase transport (GO:0006863);; Cellular Component: chloroplast envelope (GO:0009941);; Molecular Function: phosphoglycerate transmembrane transporter activity (GO:0015120);; Molecular Function: antiporter activity (GO:0015297);; Biological Process: hexose phosphate transport (GO:0015712);…	K15283|2.16594e-165|cit:102620187|xylulose 5-phosphate/phosphate translocator, chloroplastic-like; K15283 solute carrier family 35, member E1 (A)	--	Xylulose 5-phosphate/phosphate translocator, chloroplastic (Precursor) GN=K10A8.110 OS=Arabidopsis thaliana (Mouse-ear cress) PE=2 SV=1	Carbohydrate transport and metabolism	PREDICTED: xylulose 5-phosphate/phosphate translocator, chloroplastic-like [Citrus sinensis]	G	[GE]
Lus10024572.g.BGIv1.0	lncRNA_target	[Q]	Secondary metabolites biosynthesis, transport and catabolism	Molecular Function: oxidoreductase activity (GO:0016491);; Molecular Function: metal ion binding (GO:0046872);;	--	Secondary metabolites biosynthesis, transport and catabolism	Flavonoid 3&apos;,5&apos;-hydroxylase GN=CYP75A2 OS=Solanum melongena (Eggplant) PE=2 SV=1	Secondary metabolites biosynthesis, transport and catabolism	hypothetical protein POPTR_0331s00210g [Populus trichocarpa]	Q	[Q]
Lus10040771.g.BGIv1.0	lncRNA_target	[GEPR]	--	Molecular Function: transporter activity (GO:0005215);;	--	General function prediction only	D-xylose-proton symporter-like 3, chloroplastic (Precursor) GN=At5g59250 OS=Arabidopsis thaliana (Mouse-ear cress) PE=2 SV=2	General function prediction only	unknown [Glycine max]	R	[R]
Lus10016806.g.BGIv1.0	lncRNA_target	[P]	Inorganic ion transport and metabolism	Molecular Function: secondary active sulfate transmembrane transporter activity (GO:0008271);; Biological Process: sulfate transport (GO:0008272);; Biological Process: indoleacetic acid biosynthetic process (GO:0009684);; Cellular Component: integral component of membrane (GO:0016021);; Biological Process: cysteine biosynthetic process (GO:0019344);; Biological Process: glucosinolate biosynthetic…	K17469|0|pop:POPTR_0007s05860g|POPTRDRAFT_562634; Early nodulin 70 family protein; K17469 sulfate transporter 2, low-affinity (A)	Inorganic ion transport and metabolism	Sulfate transporter 2.1 GN=SULTR2;1 OS=Arabidopsis thaliana (Mouse-ear cress) PE=2 SV=1	Inorganic ion transport and metabolism	Early nodulin 70 family protein [Populus trichocarpa]	P	[P]
Lus10021306.g.BGIv1.0	lncRNA_target	[L]	Replication, recombination and repair	Molecular Function: calcium ion binding (GO:0005509);;	--	Function unknown	--	Function unknown	hypothetical protein POPTR_0006s22260g [Populus trichocarpa]	S	[S]
Lus10042320.g.BGIv1.0	lncRNA_target	[R]	General function prediction only	Molecular Function: nucleotide binding (GO:0000166);; Molecular Function: double-stranded DNA binding (GO:0003690);; Molecular Function: single-stranded DNA binding (GO:0003697);; Cellular Component: cell wall (GO:0005618);; Cellular Component: nucleolus (GO:0005730);; Cellular Component: peroxisome (GO:0005777);; Cellular Component: plasma membrane (GO:0005886);; Biological Process: mRNA export …	--	General function prediction only	Glycine-rich RNA-binding protein GRP1A OS=Sinapis alba (White mustard) PE=2 SV=1	RNA processing and modification	glycine-rich RNA-binding protein [Ricinus communis]	A	[R]
Lus10016804.g.BGIv1.0	lncRNA_target	[R]	General function prediction only	--	--	General function prediction only	Inactive TPR repeat-containing thioredoxin TTL3 GN=F14N22.15 OS=Arabidopsis thaliana (Mouse-ear cress) PE=1 SV=2	General function prediction only	hypothetical protein POPTR_0005s07850g [Populus trichocarpa]	R	[R]
Lus10012867.g.BGIv1.0	lncRNA_target	[KL]	--	--	K15710|0|fve:101291479|E3 ubiquitin-protein ligase SHPRH-like; K15710 E3 ubiquitin-protein ligase SHPRH [EC:3.6.4.- 6.3.2.19] (A)	Replication, recombination and repair	Putative SWI/SNF-related matrix-associated actin-dependent regulator of chromatin subfamily A member 3-like 2 GN=At5g22750 OS=Arabidopsis thaliana (Mouse-ear cress) PE=2 SV=1	Replication, recombination and repair	PREDICTED: E3 ubiquitin-protein ligase SHPRH-like [Fragaria vesca subsp. vesca]	L	[L]
Lus10003374.g.BGIv1.0	lncRNA_target	[G]	Carbohydrate transport and metabolism	Cellular Component: phosphopyruvate hydratase complex (GO:0000015);; Molecular Function: magnesium ion binding (GO:0000287);; Molecular Function: DNA binding (GO:0003677);; Molecular Function: phosphopyruvate hydratase activity (GO:0004634);; Molecular Function: copper ion binding (GO:0005507);; Cellular Component: nucleus (GO:0005634);; Cellular Component: mitochondrial envelope (GO:0005740);; C…	K01689|0|rcu:RCOM_0382120|enolase, putative (EC:4.2.1.11); K01689 enolase [EC:4.2.1.11] (A)	Carbohydrate transport and metabolism	Enolase OS=Ricinus communis (Castor bean) PE=2 SV=1	Carbohydrate transport and metabolism	RecName: Full=Enolase; AltName: Full=2-phospho-D-glycerate hydro-lyase; AltName: Full=2-phosphoglycerate dehydratase [Ricinus communis]	G	[G]
Lus10017840.g.BGIv1.0	lncRNA_target	[R]	General function prediction only	Molecular Function: serine-type endopeptidase activity (GO:0004252);; Cellular Component: Golgi apparatus (GO:0005794);; Biological Process: proteolysis (GO:0006508);; Cellular Component: integral component of membrane (GO:0016021);;	--	Signal transduction mechanisms	--	Signal transduction mechanisms	hypothetical protein JCGZ_20650 [Jatropha curcas]	T	[T]
Lus10029402.g.BGIv1.0	lncRNA_target	--	--	--	--	--	--	Function unknown	hypothetical protein POPTR_0006s21980g [Populus trichocarpa]	S	--
Lus10012023.g.BGIv1.0	lncRNA_target	--	--	--	--	Signal transduction mechanisms	CDK5RAP3-like protein GN=At5g06830 OS=Arabidopsis thaliana (Mouse-ear cress) PE=2 SV=2	Signal transduction mechanisms	hypothetical protein JCGZ_25516 [Jatropha curcas]	T	[T]
Lus10015253.g.BGIv1.0	lncRNA_target	--	--	Biological Process: maltose metabolic process (GO:0000023);; Biological Process: acetyl-CoA metabolic process (GO:0006084);; Biological Process: microtubule nucleation (GO:0007020);; Biological Process: sterol biosynthetic process (GO:0016126);; Biological Process: brassinosteroid biosynthetic process (GO:0016132);; Biological Process: starch biosynthetic process (GO:0019252);; Molecular Function…	--	--	--	Signal transduction mechanisms	PREDICTED: intersectin-1 isoform X1 [Populus euphratica]	T	--
Lus10004291.g.BGIv1.0	lncRNA_target	[RTKL]	--	Molecular Function: protein serine/threonine kinase activity (GO:0004674);; Molecular Function: ATP binding (GO:0005524);; Biological Process: protein phosphorylation (GO:0006468);;	K14498|0|pvu:PHAVU_002G278200g|hypothetical protein; K14498 serine/threonine-protein kinase SRK2 [EC:2.7.11.1] (A)	Signal transduction mechanisms	Serine/threonine-protein kinase SAPK7 OS=Oryza sativa subsp. japonica (Rice) PE=2 SV=2	Signal transduction mechanisms	hypothetical protein PHAVU_002G278200g [Phaseolus vulgaris]	T	[T]
Lus10040740.g.BGIv1.0	lncRNA_target	--	--	Biological Process: cellulose biosynthetic process (GO:0030244);; Biological Process: Golgi vesicle transport (GO:0048193);;	--	--	--	Function unknown	PREDICTED: WEB family protein At3g02930, chloroplastic [Populus euphratica]	S	--
Lus10031539.g.BGIv1.0	lncRNA_target	[BD]	--	Biological Process: single-organism cellular process (GO:0044763);;	K06676|0|vvi:100251638|condensin complex subunit 2; K06676 condensin complex subunit 2 (A)	--	Condensin complex subunit 2 GN=T26B15 OS=Arabidopsis thaliana (Mouse-ear cress) PE=1 SV=1	Regulatory subunit of the condensin complex, a complex required for conversion of interphase chromatin into mitotic-like condense chromosomes. The condensin complex probably introduces positive supercoils into relaxed DNA in the presence of type I topoisomerases and converts nicked DNA into positive knotted forms in the presence of type II topoisomerases (By similarity)	PREDICTED: condensin complex subunit 2 [Populus euphratica]	1565	[BD]
Lus10029088.g.BGIv1.0	lncRNA_target	--	--	--	--	--	--	General function prediction only	PREDICTED: ankyrin repeat-containing protein At3g12360-like [Malus domestica]	R	--
Lus10012024.g.BGIv1.0	lncRNA_target	--	--	Cellular Component: integral component of membrane (GO:0016021);;	--	Intracellular trafficking, secretion, and vesicular transport	Outer envelope pore protein 16-3, chloroplastic/mitochondrial GN=T24P15.12 OS=Arabidopsis thaliana (Mouse-ear cress) PE=1 SV=1	Function unknown	protein translocase, putative [Ricinus communis]	S	[U]
Lus10042305.g.BGIv1.0	lncRNA_target	[E]	Amino acid transport and metabolism	Molecular Function: diaminopimelate decarboxylase activity (GO:0008836);; Biological Process: lysine biosynthetic process via diaminopimelate (GO:0009089);; Cellular Component: chloroplast (GO:0009507);;	K01586|0|pop:POPTR_0009s12210g|POPTRDRAFT_557223; diaminopimelate decarboxylase family protein; K01586 diaminopimelate decarboxylase [EC:4.1.1.20] (A)	Amino acid transport and metabolism	Diaminopimelate decarboxylase 1, chloroplastic (Precursor) GN=LYSA1 OS=Arabidopsis thaliana (Mouse-ear cress) PE=2 SV=1	Amino acid transport and metabolism	diaminopimelate decarboxylase family protein [Populus trichocarpa]	E	[E]
Lus10042338.g.BGIv1.0	lncRNA_target	--	--	--	K11778|6.39198e-65|pop:POPTR_0004s16020g|POPTRDRAFT_712930; hypothetical protein; K11778 ditrans,polycis-polyprenyl diphosphate synthase [EC:2.5.1.87] (A)	--	--	Function unknown	hypothetical protein POPTR_0004s16020g [Populus trichocarpa]	S	--
Lus10042308.g.BGIv1.0	lncRNA_target	--	--	--	--	Energy production and conversion	SNF1-related protein kinase regulatory subunit gamma-1 GN=T8P19.40 OS=Arabidopsis thaliana (Mouse-ear cress) PE=1 SV=2	Energy production and conversion	PREDICTED: SNF1-related protein kinase regulatory subunit gamma-1-like [Populus euphratica]	C	[C]
Lus10029822.g.BGIv1.0	lncRNA_target	--	--	Cellular Component: mitochondrion (GO:0005739);;	--	Intracellular trafficking, secretion, and vesicular transport	Reticulon-like protein B8 GN=RTNLB8 OS=Arabidopsis thaliana (Mouse-ear cress) PE=2 SV=1	Intracellular trafficking, secretion, and vesicular transport	hypothetical protein JCGZ_10290 [Jatropha curcas]	U	[U]
Lus10004298.g.BGIv1.0	lncRNA_target	--	--	Biological Process: telomere maintenance (GO:0000723);; Biological Process: cellular protein modification process (GO:0006464);; Biological Process: chromosome segregation (GO:0007059);; Biological Process: meiosis I (GO:0007127);; Biological Process: multicellular organismal process (GO:0032501);; Biological Process: regulation of chromosome organization (GO:0033044);; Biological Process: cellul…	--	Function unknown	--	Function unknown	hypothetical protein VITISV_013824 [Vitis vinifera]	S	[S]
Lus10018111.g.BGIv1.0	lncRNA_target	--	--	--	--	--	--	Function unknown	PREDICTED: uncharacterized protein LOC105127599 isoform X2 [Populus euphratica]	S	--
Lus10011037.g.BGIv1.0	lncRNA_target	--	--	--	--	--	--	Function unknown	hypothetical protein POPTR_0003s08400g [Populus trichocarpa]	S	--
Lus10031568.g.BGIv1.0	lncRNA_target	[J]	Translation, ribosomal structure and biogenesis	Molecular Function: structural constituent of ribosome (GO:0003735);; Cellular Component: nucleolus (GO:0005730);; Cellular Component: vacuole (GO:0005773);; Cellular Component: plasma membrane (GO:0005886);; Biological Process: translation (GO:0006412);; Cellular Component: chloroplast envelope (GO:0009941);; Cellular Component: cytosolic large ribosomal subunit (GO:0022625);; Biological Process…	K02866|1.82544e-76|pvu:PHAVU_010G043500g|hypothetical protein; K02866 large subunit ribosomal protein L10e (A)	Translation, ribosomal structure and biogenesis	60S ribosomal protein L10 GN=RPL10 OS=Vitis riparia (Frost grape) PE=2 SV=1	Translation, ribosomal structure and biogenesis	hypothetical protein PHAVU_010G043500g [Phaseolus vulgaris]	J	[J]
Lus10014323.g.BGIv1.0	lncRNA_target	[GEPR]	--	Biological Process: carbohydrate transport (GO:0008643);; Biological Process: plant-type cell wall modification (GO:0009827);; Biological Process: pollen tube growth (GO:0009860);; Cellular Component: integral component of membrane (GO:0016021);; Molecular Function: substrate-specific transmembrane transporter activity (GO:0022891);; Molecular Function: 2-alkenal reductase [NAD(P)] activity (GO:0…	--	General function prediction only	Probable polyol transporter 3 GN=PLT3 OS=Arabidopsis thaliana (Mouse-ear cress) PE=3 SV=1	General function prediction only	hypothetical protein JCGZ_20028 [Jatropha curcas]	R	[R]
Lus10024931.g.BGIv1.0	lncRNA_target	--	--	--	--	--	--	amaranthin-like lectin [Linum usitatissimum]		--	--
Lus10022361.g.BGIv1.0	lncRNA_target	[O]	Posttranslational modification, protein turnover, chaperones	Molecular Function: ATP binding (GO:0005524);; Cellular Component: plasma membrane (GO:0005886);; Molecular Function: ATPase activity (GO:0016887);;	--	Posttranslational modification, protein turnover, chaperones	Katanin p60 ATPase-containing subunit A1 {ECO:0000255|HAMAP-Rule:MF_03023} GN=At1g80350 OS=Arabidopsis thaliana (Mouse-ear cress) PE=1 SV=1	Posttranslational modification, protein turnover, chaperones	PREDICTED: ATPase family AAA domain-containing protein 1-B [Populus euphratica]	O	[O]
Lus10011045.g.BGIv1.0	lncRNA_target	--	--	Cellular Component: endosome (GO:0005768);; Cellular Component: vacuolar membrane (GO:0005774);; Cellular Component: trans-Golgi network (GO:0005802);; Molecular Function: methyltransferase activity (GO:0008168);; Cellular Component: plant-type cell wall (GO:0009505);; Biological Process: isopentenyl diphosphate biosynthetic process, methylerythritol 4-phosphate pathway (GO:0019288);; Biological …	--	--	Probable methyltransferase PMT14 GN=At4g18030 OS=Arabidopsis thaliana (Mouse-ear cress) PE=2 SV=1	General function prediction only	hypothetical protein POPTR_0003s08590g [Populus trichocarpa]	R	--
Lus10031544.g.BGIv1.0	lncRNA_target	[RTKL]	--	Molecular Function: protein kinase activity (GO:0004672);; Biological Process: phosphorylation (GO:0016310);;	--	Signal transduction mechanisms	Mitogen-activated protein kinase kinase kinase 2 GN=ANP2 OS=Arabidopsis thaliana (Mouse-ear cress) PE=2 SV=1	Signal transduction mechanisms	kinase family protein [Populus trichocarpa]	T	[T]
Lus10025335.g.BGIv1.0	lncRNA_target	[R]	General function prediction only	Biological Process: polysaccharide biosynthetic process (GO:0000271);; Molecular Function: enoyl-CoA hydratase activity (GO:0004300);; Molecular Function: protein tyrosine phosphatase activity (GO:0004725);; Cellular Component: nucleus (GO:0005634);; Cellular Component: cytosol (GO:0005829);; Biological Process: multidimensional cell growth (GO:0009825);; Cellular Component: fatty acid elongase c…	K10703|4.74869e-96|pop:POPTR_0007s14290g|POPTRDRAFT_719769; hypothetical protein; K10703 very-long-chain (3R)-3-hydroxyacyl-CoA dehydratase [EC:4.2.1.134] (A)	General function prediction only	Very-long-chain (3R)-3-hydroxyacyl-CoA dehydratase PASTICCINO 2A OS=Oryza sativa subsp. japonica (Rice) PE=2 SV=2	Lipid transport and metabolism	PREDICTED: very-long-chain (3R)-3-hydroxyacyl-CoA dehydratase PASTICCINO 2-like isoform X1 [Tarenaya hassleriana]	I	[R]
Lus10016795.g.BGIv1.0	lncRNA_target	--	--	Cellular Component: membrane (GO:0016020);;	--	Function unknown	--	Function unknown	hypothetical protein JCGZ_12276 [Jatropha curcas]	S	[S]
Lus10040730.g.BGIv1.0	lncRNA_target	[IQR]	--	Molecular Function: nucleotide binding (GO:0000166);; Molecular Function: carbonyl reductase (NADPH) activity (GO:0004090);; Molecular Function: tropine dehydrogenase activity (GO:0050356);; Biological Process: oxidation-reduction process (GO:0055114);;	K08081|1.2112e-154|pop:POPTR_0001s25170g|POPTRDRAFT_172537; hypothetical protein; K08081 Tropinone reductase 1 [EC:1.1.1.206] (A)	General function prediction only	Tropinone reductase homolog OS=Datura stramonium (Jimsonweed) PE=2 SV=1	Secondary metabolites biosynthesis, transport and catabolism	PREDICTED: tropinone reductase homolog [Populus euphratica]	Q	[R]
Lus10021302.g.BGIv1.0	lncRNA_target	--	--	--	--	--	Transcription repressor OFP6 GN=OFP6 OS=Arabidopsis thaliana (Mouse-ear cress) PE=1 SV=1	Function unknown	hypothetical protein JCGZ_08785 [Jatropha curcas]	S	--
Lus10022365.g.BGIv1.0	lncRNA_target	--	--	Biological Process: transmembrane transport (GO:0055085);;	--	--	Metal-nicotianamine transporter YSL2 GN=YSL2 OS=Arabidopsis thaliana (Mouse-ear cress) PE=1 SV=1	Inorganic ion transport and metabolism	PREDICTED: metal-nicotianamine transporter YSL3-like isoform X2 [Glycine max]	P	--
Lus10021310.g.BGIv1.0	lncRNA_target	[F]	Nucleotide transport and metabolism	Molecular Function: uridine kinase activity (GO:0004849);; Molecular Function: ATP binding (GO:0005524);; Biological Process: phosphorylation (GO:0016310);; Molecular Function: transferase activity, transferring glycosyl groups (GO:0016757);; Molecular Function: phosphotransferase activity, alcohol group as acceptor (GO:0016773);; Biological Process: UMP salvage (GO:0044206);; Biological Process:…	K00876|0|rcu:RCOM_1538500|uridine cytidine kinase I, putative (EC:2.4.2.9 2.7.1.48); K00876 uridine kinase [EC:2.7.1.48] (A)	--	Putative uracil phosphoribosyltransferase GN=M3E9.60 OS=Arabidopsis thaliana (Mouse-ear cress) PE=2 SV=2	Nucleotide transport and metabolism	hypothetical protein JCGZ_13173 [Jatropha curcas]	F	[TZ]
Lus10031541.g.BGIv1.0	lncRNA_target	--	--	--	--	--	--	Function unknown	PREDICTED: uncharacterized protein LOC105112952 isoform X1 [Populus euphratica]	S	--
Lus10014001.g.BGIv1.0	lncRNA_target	--	--	Molecular Function: DNA binding (GO:0003677);; Biological Process: regulation of transcription, DNA-templated (GO:0006355);;	--	--	Dof zinc finger protein DOF5.3 GN=DOF5.3 OS=Arabidopsis thaliana (Mouse-ear cress) PE=2 SV=1	General function prediction only	PREDICTED: dof zinc finger protein DOF1.4-like [Phoenix dactylifera]	R	--
Lus10004286.g.BGIv1.0	lncRNA_target	--	--	--	--	--	--	Function unknown	PREDICTED: uncharacterized protein LOC102606974 isoform X1 [Citrus sinensis]	S	--
Lus10016789.g.BGIv1.0	lncRNA_target	--	--	--	--	--	BTB/POZ domain-containing protein At3g50780 GN=At3g50780 OS=Arabidopsis thaliana (Mouse-ear cress) PE=2 SV=1	Function unknown	hypothetical protein POPTR_0007s12160g [Populus trichocarpa]	S	--
Lus10021291.g.BGIv1.0	lncRNA_target	--	--	--	--	Posttranslational modification, protein turnover, chaperones	Chaperone protein ClpB1 GN=F1O17.2 OS=Arabidopsis thaliana (Mouse-ear cress) PE=1 SV=2	Posttranslational modification, protein turnover, chaperones	conserved hypothetical protein [Ricinus communis]	O	[O]
Lus10040725.g.BGIv1.0	lncRNA_target	--	--	Biological Process: metabolic process (GO:0008152);; Molecular Function: transferase activity, transferring hexosyl groups (GO:0016758);;	--	--	UDP-glucose iridoid glucosyltransferase GN=UGT76A2 OS=Catharanthus roseus (Madagascar periwinkle) PE=1 SV=1	UDP-Glycosyltransferase	UDP-glycosyltransferase 1 [Linum usitatissimum]	1321	[GC]
Lus10031550.g.BGIv1.0	lncRNA_target	[J]	Translation, ribosomal structure and biogenesis	Molecular Function: translation initiation factor activity (GO:0003743);; Biological Process: translational initiation (GO:0006413);;	K03113|2.03074e-69|fve:101298398|protein translation factor SUI1 homolog; K03113 translation initiation factor 1 (A)	Translation, ribosomal structure and biogenesis	Protein translation factor SUI1 homolog 1 GN=At4g27130 OS=Arabidopsis thaliana (Mouse-ear cress) PE=1 SV=2	Translation, ribosomal structure and biogenesis	PREDICTED: protein translation factor SUI1 homolog [Fragaria vesca subsp. vesca]	J	[J]
Lus10042314.g.BGIv1.0	lncRNA_target	--	--	--	K08486|1.89214e-12|sly:101261967|syntaxin-112-like; K08486 syntaxin 1B/2/3 (A)	--	--	Intracellular trafficking, secretion, and vesicular transport	PREDICTED: syntaxin-112-like [Solanum lycopersicum]	U	--
Lus10021316.g.BGIv1.0	lncRNA_target	--	--	--	--	--	--	Function unknown	conserved hypothetical protein [Ricinus communis]	S	--
Lus10012837.g.BGIv1.0	lncRNA_target	--	--	--	--	Signal transduction mechanisms	--	Signal transduction mechanisms	Mog1/PsbP/DUF1795-like photosystem II reaction center PsbP family protein isoform 1 [Theobroma cacao]	T	[T]
Lus10012836.g.BGIv1.0	lncRNA_target	[R]	General function prediction only	Molecular Function: hydrolase activity (GO:0016787);;	--	Lipid transport and metabolism	--	Lipid transport and metabolism	uncharacterized protein F383_17215 [Gossypium arboreum]	I	[I]
Lus10024606.g.BGIv1.0	lncRNA_target	[G]	Carbohydrate transport and metabolism	Molecular Function: catalytic activity (GO:0003824);; Biological Process: carbohydrate metabolic process (GO:0005975);;	K00616|0|pmum:103337230|probable transaldolase; K00616 transaldolase [EC:2.2.1.2] (A)	Carbohydrate transport and metabolism	--	Carbohydrate transport and metabolism	PREDICTED: probable transaldolase [Prunus mume]	G	[G]
Lus10025332.g.BGIv1.0	lncRNA_target	--	--	--	--	--	--	Function unknown	conserved hypothetical protein [Ricinus communis]	S	--
Lus10021664.g.BGIv1.0	lncRNA_target	--	--	Biological Process: lipid metabolic process (GO:0006629);; Molecular Function: hydrolase activity, acting on ester bonds (GO:0016788);;	--	--	GDSL esterase/lipase At1g74460 (Precursor) GN=At1g74460 OS=Arabidopsis thaliana (Mouse-ear cress) PE=2 SV=1	General function prediction only	zinc finger protein, putative [Ricinus communis]	R	--
Lus10014309.g.BGIv1.0	lncRNA_target	--	--	Cellular Component: cytoplasm (GO:0005737);;	--	RNA processing and modification	--	RNA processing and modification	PREDICTED: protein-lysine methyltransferase METTL21B-like [Populus euphratica]	A	[A]
Lus10025416.g.BGIv1.0	lncRNA_target	[H]	Coenzyme transport and metabolism	Molecular Function: catalytic activity (GO:0003824);; Cellular Component: cytoplasm (GO:0005737);; Biological Process: autophagy (GO:0006914);;	K08337|0|tcc:TCM_029712|ThiF family protein isoform 1; K08337 ubiquitin-like modifier-activating enzyme ATG7 (A)	Coenzyme transport and metabolism	Ubiquitin-like modifier-activating enzyme atg7 GN=K15I22.10 OS=Arabidopsis thaliana (Mouse-ear cress) PE=1 SV=1	Posttranslational modification, protein turnover, chaperones	hypothetical protein JCGZ_21553 [Jatropha curcas]	O	[H]
Lus10022358.g.BGIv1.0	lncRNA_target	--	--	Biological Process: transmembrane transport (GO:0055085);;	--	--	Metal-nicotianamine transporter YSL3 GN=YSL3 OS=Arabidopsis thaliana (Mouse-ear cress) PE=2 SV=1	Inorganic ion transport and metabolism	hypothetical protein JCGZ_16395 [Jatropha curcas]	P	--
Lus10029418.g.BGIv1.0	lncRNA_target	--	--	Cellular Component: plasma membrane (GO:0005886);; Biological Process: proton transport (GO:0015992);; Cellular Component: vacuolar proton-transporting V-type ATPase complex (GO:0016471);; Molecular Function: hydrolase activity, acting on acid anhydrides, catalyzing transmembrane movement of substances (GO:0016820);;	K02152|4.96838e-50|pop:POPTR_0010s22880g|POPTRDRAFT_822559; Vacuolar ATP synthase subunit G 2 family protein; K02152 V-type H+-transporting ATPase subunit G (A)	Energy production and conversion	V-type proton ATPase subunit G 1 GN=VATG1 OS=Nicotiana tabacum (Common tobacco) PE=1 SV=1	Energy production and conversion	PREDICTED: V-type proton ATPase subunit G 1-like [Nelumbo nucifera]	C	[C]
Lus10012027.g.BGIv1.0	lncRNA_target	--	--	--	--	--	Probable WRKY transcription factor 26 GN=WRKY26 OS=Arabidopsis thaliana (Mouse-ear cress) PE=2 SV=2	Transcription	BnaC03g05760D [Brassica napus]	K	--
Lus10012020.g.BGIv1.0	lncRNA_target	--	--	--	--	--	Squamosa promoter-binding-like protein 9 GN=SPL9 OS=Arabidopsis thaliana (Mouse-ear cress) PE=2 SV=2	Transcription	unnamed protein product [Vitis vinifera]	K	--
Lus10028311.g.BGIv1.0	lncRNA_target	[R]	General function prediction only	Molecular Function: dephospho-CoA kinase activity (GO:0004140);; Molecular Function: pantetheine-phosphate adenylyltransferase activity (GO:0004595);; Molecular Function: ATP binding (GO:0005524);; Cellular Component: nucleus (GO:0005634);; Cellular Component: cytosol (GO:0005829);; Biological Process: lipid metabolic process (GO:0006629);; Biological Process: response to salt stress (GO:0009651)…	K02201|7.23932e-78|tcc:TCM_012043|Syntaxin, putative; K02201 pantetheine-phosphate adenylyltransferase [EC:2.7.7.3] (A)	General function prediction only	Phosphopantetheine adenylyltransferase GN=T30D6.24 OS=Arabidopsis thaliana (Mouse-ear cress) PE=1 SV=1	Coenzyme transport and metabolism	hypothetical protein JCGZ_14966 [Jatropha curcas]	H	[R]
Lus10032450.g.BGIv1.0	lncRNA_target	[G]	Carbohydrate transport and metabolism	Molecular Function: ribose-5-phosphate isomerase activity (GO:0004751);; Cellular Component: cytoplasm (GO:0005737);; Biological Process: pentose-phosphate shunt, non-oxidative branch (GO:0009052);; Biological Process: cellulose biosynthetic process (GO:0030244);; Biological Process: uridine biosynthetic process (GO:0046109);; Biological Process: response to karrikin (GO:0080167);;	K01807|2.20256e-144|pop:POPTR_0008s12650g|POPTRDRAFT_720159; hypothetical protein; K01807 ribose 5-phosphate isomerase A [EC:5.3.1.6] (A)	Carbohydrate transport and metabolism	Probable ribose-5-phosphate isomerase 1 GN=F23N20.9 OS=Arabidopsis thaliana (Mouse-ear cress) PE=1 SV=1	Carbohydrate transport and metabolism	PREDICTED: probable ribose-5-phosphate isomerase 2 [Populus euphratica]	G	[G]
Lus10018120.g.BGIv1.0	lncRNA_target	[Z]	Cytoskeleton	Molecular Function: microtubule motor activity (GO:0003777);; Molecular Function: ATP binding (GO:0005524);; Cellular Component: kinesin complex (GO:0005871);; Cellular Component: microtubule (GO:0005874);; Biological Process: microtubule-based movement (GO:0007018);; Molecular Function: microtubule binding (GO:0008017);;	K10398|0|rcu:RCOM_1264020|Bipolar kinesin KRP-130, putative; K10398 kinesin family member 11 (A)	Cytoskeleton	125 kDa kinesin-related protein GN=TKRP125 OS=Nicotiana tabacum (Common tobacco) PE=1 SV=1	Cytoskeleton	hypothetical protein JCGZ_05623 [Jatropha curcas]	Z	[Z]
Lus10018103.g.BGIv1.0	lncRNA_target	--	--	Molecular Function: enzyme inhibitor activity (GO:0004857);; Cellular Component: cell wall (GO:0005618);; Molecular Function: pectinesterase activity (GO:0030599);; Biological Process: cell wall modification (GO:0042545);; Biological Process: negative regulation of catalytic activity (GO:0043086);; Molecular Function: aspartyl esterase activity (GO:0045330);; Biological Process: pectin catabolic …	--	--	Pectinesterase 34 GN=F2K15.80 OS=Arabidopsis thaliana (Mouse-ear cress) PE=2 SV=1	Function unknown	hypothetical protein POPTR_0012s02170g [Populus trichocarpa]	S	--
Lus10004648.g.BGIv1.0	lncRNA_target	[J]	Translation, ribosomal structure and biogenesis	--	--	General function prediction only	60S ribosomal protein L10a-1 GN=RPL10AA OS=Arabidopsis thaliana (Mouse-ear cress) PE=2 SV=1	General function prediction only	hypothetical protein POPTR_0010s16620g [Populus trichocarpa]	R	[R]
Lus10015247.g.BGIv1.0	lncRNA_target	[J]	Translation, ribosomal structure and biogenesis	Molecular Function: translation initiation factor activity (GO:0003743);; Cellular Component: nucleolus (GO:0005730);; Cellular Component: cytoplasm (GO:0005737);; Biological Process: translational initiation (GO:0006413);; Biological Process: response to virus (GO:0009615);;	K03259|3.56289e-113|vvi:100262414|eukaryotic translation initiation factor 4E-1; K03259 translation initiation factor 4E (A)	Translation, ribosomal structure and biogenesis	Eukaryotic translation initiation factor 4E-1 GN=F15J5.10 OS=Arabidopsis thaliana (Mouse-ear cress) PE=1 SV=1	Translation, ribosomal structure and biogenesis	PREDICTED: eukaryotic translation initiation factor 4E-1 isoform X2 [Vitis vinifera]	J	[J]
Lus10015264.g.BGIv1.0	lncRNA_target	--	--	Molecular Function: methyltransferase activity (GO:0008168);; Biological Process: methylation (GO:0032259);;	--	--	--	Function unknown	hypothetical protein POPTR_0011s02820g [Populus trichocarpa]	S	--
Lus10003384.g.BGIv1.0	lncRNA_target	[GHR]	--	Molecular Function: magnesium ion binding (GO:0000287);; Biological Process: response to hypoxia (GO:0001666);; Molecular Function: pyruvate decarboxylase activity (GO:0004737);; Biological Process: metabolic process (GO:0008152);; Cellular Component: membrane (GO:0016020);; Molecular Function: thiamine pyrophosphate binding (GO:0030976);;	K01568|0|tcc:TCM_021649|Thiamine pyrophosphate dependent pyruvate decarboxylase family protein; K01568 pyruvate decarboxylase [EC:4.1.1.1] (A)	--	Pyruvate decarboxylase 2 GN=PDC2 OS=Arabidopsis thaliana (Mouse-ear cress) PE=1 SV=1	Pyruvate decarboxylase	Thiamine pyrophosphate dependent pyruvate decarboxylase family protein [Theobroma cacao]	2803	[EH]
Lus10015256.g.BGIv1.0	lncRNA_target	--	--	Cellular Component: mitochondrion (GO:0005739);;	--	General function prediction only	Pentatricopeptide repeat-containing protein At5g46460, mitochondrial (Precursor) GN=PCMP-H49 OS=Arabidopsis thaliana (Mouse-ear cress) PE=2 SV=1	Function unknown	hypothetical protein POPTR_0001s34330g [Populus trichocarpa]	S	[R]
Lus10015234.g.BGIv1.0	lncRNA_target	[L]	Replication, recombination and repair	Molecular Function: transferase activity (GO:0016740);; Molecular Function: organic cyclic compound binding (GO:0097159);; Molecular Function: heterocyclic compound binding (GO:1901363);;	--	Replication, recombination and repair	Protein STICHEL-like 3 GN=At4g18820 OS=Arabidopsis thaliana (Mouse-ear cress) PE=3 SV=1	Replication, recombination and repair	replication factor C / DNA polymerase III gamma-tau subunit, putative [Ricinus communis]	L	[L]
Lus10012848.g.BGIv1.0	lncRNA_target	[GER]	--	Molecular Function: UDP-glucose transmembrane transporter activity (GO:0005460);; Biological Process: protein folding (GO:0006457);; Biological Process: response to heat (GO:0009408);; Biological Process: embryo sac development (GO:0009553);; Biological Process: pollen development (GO:0009555);; Biological Process: systemic acquired resistance (GO:0009627);; Biological Process: response to high l…	K15275|0|tcc:TCM_011775|UDP-galactose transporter 3 isoform 1; K15275 solute carrier family 35 (UDP-galactose transporter), member B1 (A)	Carbohydrate transport and metabolism	UDP-galactose/UDP-glucose transporter 3 GN=F14L17.13 OS=Arabidopsis thaliana (Mouse-ear cress) PE=1 SV=1	Carbohydrate transport and metabolism	UDP-galactose transporter 3 isoform 2 [Theobroma cacao]	G	[G]
Lus10013998.g.BGIv1.0	lncRNA_target	--	--	Biological Process: cation transport (GO:0006812);; Biological Process: amino acid transport (GO:0006865);; Molecular Function: cation transmembrane transporter activity (GO:0008324);; Molecular Function: amino acid transmembrane transporter activity (GO:0015171);; Cellular Component: integral component of membrane (GO:0016021);;	K15109|2.4417e-79|pop:POPTR_0011s05500g|mitochondrial substrate carrier family protein; K15109 solute carrier family 25 (mitochondrial carnitine/acylcarnitine transporter), member 20/29 (A)	Energy production and conversion	Mitochondrial arginine transporter BAC1 GN=T1B8.12 OS=Arabidopsis thaliana (Mouse-ear cress) PE=1 SV=1	Energy production and conversion	Mitochondrial substrate carrier family protein S [Gossypium arboreum]	C	[C]
Lus10031549.g.BGIv1.0	lncRNA_target	[OD]	--	Molecular Function: ubiquitin-protein transferase activity (GO:0004842);; Molecular Function: protein binding (GO:0005515);; Cellular Component: anaphase-promoting complex (GO:0005680);; Biological Process: regulation of mitotic cell cycle (GO:0007346);; Molecular Function: zinc ion binding (GO:0008270);; Biological Process: protein ubiquitination (GO:0016567);;	K03358|1.78794e-48|rcu:RCOM_1436820|ring finger, putative; K03358 anaphase-promoting complex subunit 11 (A)	--	Anaphase-promoting complex subunit 11 GN=APC11 OS=Arabidopsis thaliana (Mouse-ear cress) PE=1 SV=2	complex subunit	ring finger, putative [Ricinus communis]	414	[DO]
Lus10004299.g.BGIv1.0	lncRNA_target	--	--	--	--	Function unknown	--	Function unknown	PREDICTED: zinc finger CCCH domain-containing protein 13 [Populus euphratica]	S	[S]
Lus10011054.g.BGIv1.0	lncRNA_target	[L]	Replication, recombination and repair	Biological Process: nuclear-transcribed mRNA catabolic process, nonsense-mediated decay (GO:0000184);; Cellular Component: cytoplasmic mRNA processing body (GO:0000932);; Molecular Function: DNA binding (GO:0003677);; Molecular Function: RNA helicase activity (GO:0003724);; Molecular Function: ATP binding (GO:0005524);; Cellular Component: cytosol (GO:0005829);; Cellular Component: plasma membran…	K14326|0|rcu:RCOM_0520190|nonsense-mediated mRNA decay protein, putative; K14326 regulator of nonsense transcripts 1 [EC:3.6.4.-] (A)	RNA processing and modification	Regulator of nonsense transcripts 1 homolog GN=MQD22.15 OS=Arabidopsis thaliana (Mouse-ear cress) PE=1 SV=2	RNA processing and modification	hypothetical protein JCGZ_11864 [Jatropha curcas]	A	[A]
Lus10012019.g.BGIv1.0	lncRNA_target	[I]	Lipid transport and metabolism	Molecular Function: copper ion binding (GO:0005507);; Biological Process: fatty acid biosynthetic process (GO:0006633);; Cellular Component: chloroplast stroma (GO:0009570);; Cellular Component: thylakoid (GO:0009579);; Cellular Component: chloroplast envelope (GO:0009941);; Molecular Function: enoyl-[acyl-carrier-protein] reductase activity (GO:0016631);;	K00208|0|pop:POPTR_0016s04600g|POPTRDRAFT_576267; hypothetical protein; K00208 enoyl-[acyl-carrier protein] reductase I [EC:1.3.1.9 1.3.1.10] (A)	General function prediction only	Enoyl-[acyl-carrier-protein] reductase [NADH], chloroplastic (Precursor) GN=T6P5.19 OS=Arabidopsis thaliana (Mouse-ear cress) PE=1 SV=1	General function prediction only	NAD(P)-binding Rossmann-fold superfamily protein isoform 2 [Theobroma cacao]	R	[R]
Lus10004292.g.BGIv1.0	lncRNA_target	[H]	Coenzyme transport and metabolism	Molecular Function: ferrochelatase activity (GO:0004325);; Biological Process: heme biosynthetic process (GO:0006783);;	K01772|0|cit:102629045|ferrochelatase-2, chloroplastic-like; K01772 ferrochelatase [EC:4.99.1.1] (A)	Coenzyme transport and metabolism	Ferrochelatase-2, chloroplastic (Precursor) GN=HEMH OS=Oryza sativa subsp. indica (Rice) PE=2 SV=2	Coenzyme transport and metabolism	PREDICTED: ferrochelatase-2, chloroplastic-like [Populus euphratica]	H	[H]
Lus10012833.g.BGIv1.0	lncRNA_target	[R]	General function prediction only	Molecular Function: nucleotide binding (GO:0000166);; Biological Process: formation of translation preinitiation complex (GO:0001731);; Molecular Function: translation initiation factor activity (GO:0003743);; Cellular Component: eukaryotic translation initiation factor 3 complex (GO:0005852);; Cellular Component: plasma membrane (GO:0005886);; Biological Process: regulation of translational init…	K03248|1.27288e-109|pop:POPTR_0008s06040g|POPTRDRAFT_720139; eukaryotic translation initiation factor 3G family protein; K03248 translation initiation factor 3 subunit G (A)	Translation, ribosomal structure and biogenesis	--	Translation, ribosomal structure and biogenesis	eukaryotic translation initiation factor 3G family protein [Populus trichocarpa]	J	[J]
Lus10032444.g.BGIv1.0	lncRNA_target	[R]	General function prediction only	Molecular Function: nucleotide binding (GO:0000166);; Cellular Component: cytosol (GO:0005829);; Biological Process: calcium ion transport (GO:0006816);; Biological Process: water transport (GO:0006833);; Biological Process: Golgi organization (GO:0007030);; Biological Process: vacuole organization (GO:0007033);; Biological Process: response to salt stress (GO:0009651);; Biological Process: respo…	--	Cytoskeleton	Notchless protein homolog GN=NLE1 OS=Arabidopsis thaliana (Mouse-ear cress) PE=2 SV=1	Cytoskeleton	hypothetical protein JCGZ_22471 [Jatropha curcas]	Z	[Z]
Lus10012004.g.BGIv1.0	lncRNA_target	--	--	--	--	--	Beta-carotene isomerase D27, chloroplastic (Precursor) GN=D27 OS=Arabidopsis thaliana (Mouse-ear cress) PE=1 SV=1	Function unknown	PREDICTED: beta-carotene isomerase D27, chloroplastic [Eucalyptus grandis]	S	--
Lus10003385.g.BGIv1.0	lncRNA_target	--	--	--	K10863|0|pop:POPTR_0016s12770g|POPTRDRAFT_905274; hypothetical protein; K10863 aprataxin [EC:3.-.-.-] (A)	Replication, recombination and repair	Transcription factor bHLH140 GN=T10O8.20 OS=Arabidopsis thaliana (Mouse-ear cress) PE=3 SV=1	Replication, recombination and repair	hypothetical protein JCGZ_00449 [Jatropha curcas]	L	[L]
Lus10025395.g.BGIv1.0	lncRNA_target	[RTKL]	--	Molecular Function: protein serine/threonine kinase activity (GO:0004674);; Molecular Function: protein tyrosine kinase activity (GO:0004713);; Molecular Function: ATP binding (GO:0005524);; Cellular Component: plasma membrane (GO:0005886);; Biological Process: glycolytic process (GO:0006096);; Biological Process: water transport (GO:0006833);; Biological Process: hyperosmotic response (GO:000697…	K14502|0|pop:POPTR_0004s05770g|POPTRDRAFT_831095; GSK3/SHAGGY-LIKE protein KINASE 1; K14502 protein brassinosteroid insensitive 2 [EC:2.7.11.1] (A)	Carbohydrate transport and metabolism	Shaggy-related protein kinase eta GN=F28A21.120 OS=Arabidopsis thaliana (Mouse-ear cress) PE=1 SV=2	Signal transduction mechanisms	PREDICTED: shaggy-related protein kinase eta [Populus euphratica]	T	[G]
Lus10031551.g.BGIv1.0	lncRNA_target	--	--	Biological Process: response to salt stress (GO:0009651);;	K01527|2.17565e-76|pop:POPTR_0004s07650g|POPTRDRAFT_817943; hypothetical protein; K01527 nascent polypeptide-associated complex subunit beta (A)	Transcription	--	Transcription	hypothetical protein POPTR_0004s07650g [Populus trichocarpa]	K	[K]
Lus10015239.g.BGIv1.0	lncRNA_target	[RTKL]	--	Molecular Function: protein serine/threonine kinase activity (GO:0004674);; Molecular Function: ATP binding (GO:0005524);; Biological Process: protein phosphorylation (GO:0006468);; Molecular Function: 2-alkenal reductase [NAD(P)] activity (GO:0032440);; Biological Process: oxidation-reduction process (GO:0055114);;	--	--	Probable LRR receptor-like serine/threonine-protein kinase RFK1 (Precursor) GN=RKF1 OS=Arabidopsis thaliana (Mouse-ear cress) PE=1 SV=1	Signal transduction mechanisms	PREDICTED: probable LRR receptor-like serine/threonine-protein kinase RFK1 isoform X1 [Populus euphratica]	T	--
Lus10011988.g.BGIv1.0	lncRNA_target	[J]	Translation, ribosomal structure and biogenesis	Molecular Function: translation initiation factor activity (GO:0003743);; Cellular Component: nucleolus (GO:0005730);; Cellular Component: cytoplasm (GO:0005737);; Biological Process: translational initiation (GO:0006413);; Biological Process: response to virus (GO:0009615);;	K03259|1.01193e-121|vvi:100262414|eukaryotic translation initiation factor 4E-1; K03259 translation initiation factor 4E (A)	Translation, ribosomal structure and biogenesis	Eukaryotic translation initiation factor 4E-1 GN=F15J5.10 OS=Arabidopsis thaliana (Mouse-ear cress) PE=1 SV=1	Translation, ribosomal structure and biogenesis	hypothetical protein JCGZ_21649 [Jatropha curcas]	J	[J]
Lus10012022.g.BGIv1.0	lncRNA_target	[RTKL]	--	Cellular Component: membrane (GO:0016020);; Molecular Function: kinase activity (GO:0016301);; Biological Process: phosphorylation (GO:0016310);;	--	--	Protein STRUBBELIG-RECEPTOR FAMILY 2 (Precursor) GN=SRF2 OS=Arabidopsis thaliana (Mouse-ear cress) PE=2 SV=1	Signal transduction mechanisms	PREDICTED: protein STRUBBELIG-RECEPTOR FAMILY 2 [Populus euphratica]	T	--
Lus10024592.g.BGIv1.0	lncRNA_target	--	--	Biological Process: maltose metabolic process (GO:0000023);; Biological Process: pentose-phosphate shunt (GO:0006098);; Cellular Component: chloroplast stroma (GO:0009570);; Biological Process: chloroplast relocation (GO:0009902);; Biological Process: thylakoid membrane organization (GO:0010027);; Biological Process: starch biosynthetic process (GO:0019252);; Biological Process: isopentenyl dipho…	--	--	--	Function unknown	hypothetical protein JCGZ_20771 [Jatropha curcas]	S	--
Lus10022504.g.BGIv1.0	lncRNA_target	[Q]	Secondary metabolites biosynthesis, transport and catabolism	Molecular Function: copper ion binding (GO:0005507);; Cellular Component: extracellular region (GO:0005576);; Molecular Function: L-ascorbate oxidase activity (GO:0008447);; Biological Process: oxidation-reduction process (GO:0055114);;	--	Secondary metabolites biosynthesis, transport and catabolism	L-ascorbate oxidase (Precursor) OS=Cucumis sativus (Cucumber) PE=1 SV=1	Secondary metabolites biosynthesis, transport and catabolism	hypothetical protein POPTR_0007s05910g [Populus trichocarpa]	Q	[Q]
Lus10021321.g.BGIv1.0	lncRNA_target	[R]	General function prediction only	Cellular Component: endoplasmic reticulum (GO:0005783);; Biological Process: auxin metabolic process (GO:0009850);; Molecular Function: IAA-Phe conjugate hydrolase activity (GO:0010210);; Molecular Function: IAA-Leu conjugate hydrolase activity (GO:0010211);;	K14664|0|pop:POPTR_0006s22390g|POPTRDRAFT_763045; IAA-amino acid hydrolase 1 family protein; K14664 IAA-amino acid hydrolase [EC:3.5.1.-] (A)	--	IAA-amino acid hydrolase ILR1 (Precursor) GN=ILR1 OS=Arabidopsis thaliana (Mouse-ear cress) PE=1 SV=2	Amino acid transport and metabolism	IAA-amino acid hydrolase 1 family protein [Populus trichocarpa]	E	--
Lus10022376.g.BGIv1.0	lncRNA_target	--	--	Molecular Function: exonuclease activity (GO:0004527);;	K09122|0|cit:102608489|probable exonuclease mut-7 homolog; K09122 hypothetical protein (A)	Replication, recombination and repair	--	Replication, recombination and repair	PREDICTED: exonuclease mut-7 homolog [Populus euphratica]	L	[L]
Lus10012861.g.BGIv1.0	lncRNA_target	--	--	--	--	--	--	Function unknown	hypothetical protein JCGZ_03765 [Jatropha curcas]	S	--
Lus10004124.g.BGIv1.0	lncRNA_target	[RTKL]	--	Biological Process: MAPK cascade (GO:0000165);; Molecular Function: protein serine/threonine kinase activity (GO:0004674);; Biological Process: protein phosphorylation (GO:0006468);;	--	Signal transduction mechanisms	Serine/threonine-protein kinase EDR1 GN=F22O13.20 OS=Arabidopsis thaliana (Mouse-ear cress) PE=1 SV=1	Signal transduction mechanisms	hypothetical protein JCGZ_23449 [Jatropha curcas]	T	[T]
Lus10022466.g.BGIv1.0	lncRNA_target	[IQR]	--	Biological Process: metabolic process (GO:0008152);; Molecular Function: oxidoreductase activity (GO:0016491);;	--	Secondary metabolites biosynthesis, transport and catabolism	Short-chain dehydrogenase TIC 32, chloroplastic GN=TIC32 OS=Arabidopsis thaliana (Mouse-ear cress) PE=2 SV=1	Secondary metabolites biosynthesis, transport and catabolism	Rossmann-fold NAD(P)-binding domain-containing protein isoform 1 [Theobroma cacao]	Q	[Q]
Lus10022369.g.BGIv1.0	lncRNA_target	[R]	General function prediction only	--	--	General function prediction only	--	General function prediction only	hypothetical protein JCGZ_20822 [Jatropha curcas]	R	[R]
Lus10040728.g.BGIv1.0	lncRNA_target	[J]	Translation, ribosomal structure and biogenesis	Molecular Function: structural constituent of ribosome (GO:0003735);; Cellular Component: ribosome (GO:0005840);; Biological Process: translation (GO:0006412);;	K02920|1.47947e-60|cit:102622123|60S ribosomal protein L36-3-like; K02920 large subunit ribosomal protein L36e (A)	Translation, ribosomal structure and biogenesis	60S ribosomal protein L36-2 GN=RPL36B OS=Arabidopsis thaliana (Mouse-ear cress) PE=2 SV=1	Translation, ribosomal structure and biogenesis	PREDICTED: 60S ribosomal protein L36-2-like [Sesamum indicum]	J	[J]
Lus10029403.g.BGIv1.0	lncRNA_target	--	--	Biological Process: response to hypoxia (GO:0001666);; Cellular Component: mitochondrion (GO:0005739);; Biological Process: unsaturated fatty acid biosynthetic process (GO:0006636);; Biological Process: phosphatidylglycerol biosynthetic process (GO:0006655);; Biological Process: lipid transport (GO:0006869);; Cellular Component: chloroplast outer membrane (GO:0009707);; Biological Process: nodula…	K09480|0|pop:POPTR_0016s07090g|POPTRDRAFT_835465; DIGALACTOSYL DIACYLGLYCEROL DEFICIENT 1 family protein; K09480 digalactosyldiacylglycerol synthase [EC:2.4.1.241] (A)	--	Digalactosyldiacylglycerol synthase 1, chloroplastic (Precursor) GN=DGD1 OS=Lotus japonicus (Lotus corniculatus var. japonicus) PE=2 SV=1	Cell wall/membrane/envelope biogenesis	hypothetical protein JCGZ_08759 [Jatropha curcas]	M	--
Lus10022371.g.BGIv1.0	lncRNA_target	--	--	--	--	Function unknown	MAG2-interacting protein 2 {ECO:0000303|PubMed:24118572} OS=Arabidopsis thaliana (Mouse-ear cress) PE=1 SV=1	Function unknown	hypothetical protein POPTR_0012s02690g [Populus trichocarpa]	S	[S]
Lus10004289.g.BGIv1.0	lncRNA_target	--	--	--	--	--	Defensin-like protein (Precursor) OS=Glycine max (Soybean) PE=3 SV=1	General function prediction only	unknown [Glycine max]	R	--
Lus10021295.g.BGIv1.0	lncRNA_target	[O]	Posttranslational modification, protein turnover, chaperones	Molecular Function: peroxidase activity (GO:0004601);; Biological Process: response to cold (GO:0009409);; Cellular Component: chloroplast stroma (GO:0009570);; Cellular Component: thylakoid (GO:0009579);; Cellular Component: chloroplast envelope (GO:0009941);; Cellular Component: stromule (GO:0010319);; Biological Process: defense response to bacterium (GO:0042742);; Cellular Component: apoplast…	K03386|4.83934e-155|rcu:RCOM_0225410|peroxiredoxins, prx-1, prx-2, prx-3, putative (EC:1.11.1.15); K03386 peroxiredoxin (alkyl hydroperoxide reductase subunit C) [EC:1.11.1.15] (A)	Posttranslational modification, protein turnover, chaperones	2-Cys peroxiredoxin BAS1-like, chloroplastic (Precursor) GN=At5g06290 OS=Arabidopsis thaliana (Mouse-ear cress) PE=2 SV=3	Posttranslational modification, protein turnover, chaperones	peroxiredoxins, prx-1, prx-2, prx-3, putative [Ricinus communis]	O	[O]
Lus10012021.g.BGIv1.0	lncRNA_target	--	--	--	--	--	--	Transcription	hypothetical protein JCGZ_25523 [Jatropha curcas]	K	[KR]
Lus10031569.g.BGIv1.0	lncRNA_target	[M]	Cell wall/membrane/envelope biogenesis	Biological Process: cellular process (GO:0009987);; Molecular Function: transferase activity (GO:0016740);; Biological Process: primary metabolic process (GO:0044238);; Biological Process: organic substance biosynthetic process (GO:1901576);;	K03842|3.62148e-82|rcu:RCOM_0104430|beta1,4 mannosyltransferase, putative (EC:2.4.1.142); K03842 beta-1,4-mannosyltransferase [EC:2.4.1.142] (A)	Posttranslational modification, protein turnover, chaperones	--	Cell wall/membrane/envelope biogenesis	hypothetical protein OsI_23401 [Oryza sativa Indica Group]	M	[O]
Lus10014333.g.BGIv1.0	lncRNA_target	--	--	Molecular Function: ubiquitin thiolesterase activity (GO:0004221);; Cellular Component: nucleus (GO:0005634);; Biological Process: ubiquitin-dependent protein catabolic process (GO:0006511);; Molecular Function: cysteine-type peptidase activity (GO:0008234);;	K11842|0|pop:POPTR_0007s05400g|POPTRDRAFT_718773; UBIQUITIN-SPECIFIC PROTEASE 4 family protein; K11842 ubiquitin carboxyl-terminal hydrolase 12/46 [EC:3.4.19.12] (A)	Posttranslational modification, protein turnover, chaperones	Ubiquitin carboxyl-terminal hydrolase 3 GN=UBP3 OS=Arabidopsis thaliana (Mouse-ear cress) PE=1 SV=1	Posttranslational modification, protein turnover, chaperones	UBIQUITIN-SPECIFIC PROTEASE 4 family protein [Populus trichocarpa]	O	[O]
Lus10042356.g.BGIv1.0	lncRNA_target	[I]	Lipid transport and metabolism	Molecular Function: 1-acylglycerol-3-phosphate O-acyltransferase activity (GO:0003841);; Cellular Component: extracellular region (GO:0005576);; Cellular Component: endoplasmic reticulum membrane (GO:0005789);; Biological Process: phosphatidylglycerol biosynthetic process (GO:0006655);; Cellular Component: integral component of membrane (GO:0016021);; Biological Process: CDP-diacylglycerol biosyn…	K13523|0|pop:POPTR_0016s05340g|POPTRDRAFT_1103181; hypothetical protein; K13523 lysophosphatidic acid acyltransferase / lysophosphatidylinositol acyltransferase [EC:2.3.1.51 2.3.1.-] (A)	Lipid transport and metabolism	1-acyl-sn-glycerol-3-phosphate acyltransferase 2 GN=LPAT2 OS=Brassica napus (Rape) PE=2 SV=1	Lipid transport and metabolism	PREDICTED: 1-acyl-sn-glycerol-3-phosphate acyltransferase 2 [Tarenaya hassleriana]	I	[I]
Lus10004296.g.BGIv1.0	lncRNA_target	--	--	--	--	Replication, recombination and repair	Polyadenylate-binding protein-interacting protein 7 GN=CID7 OS=Arabidopsis thaliana (Mouse-ear cress) PE=1 SV=1	Replication, recombination and repair	hypothetical protein POPTR_0019s00600g [Populus trichocarpa]	L	[L]
Lus10017857.g.BGIv1.0	lncRNA_target	--	--	--	--	--	Protein LONGIFOLIA 1 GN=T20K14.190 OS=Arabidopsis thaliana (Mouse-ear cress) PE=1 SV=1	Function unknown	hypothetical protein POPTR_0015s06990g [Populus trichocarpa]	S	--
Lus10004652.g.BGIv1.0	lncRNA_target	[T]	Signal transduction mechanisms	Molecular Function: protein domain specific binding (GO:0019904);;	K06630|1.05583e-167|pmum:103321471|14-3-3-like protein GF14 iota; K06630 14-3-3 protein epsilon (A)	Posttranslational modification, protein turnover, chaperones	14-3-3-like protein GF14 iota GN=GRF12 OS=Arabidopsis thaliana (Mouse-ear cress) PE=2 SV=1	Posttranslational modification, protein turnover, chaperones	hypothetical protein JCGZ_15699 [Jatropha curcas]	O	[O]
Lus10014325.g.BGIv1.0	lncRNA_target	[R]	General function prediction only	Cellular Component: plasma membrane (GO:0005886);; Molecular Function: FMN binding (GO:0010181);; Molecular Function: oxidoreductase activity (GO:0016491);; Biological Process: negative regulation of transcription, DNA-templated (GO:0045892);; Biological Process: oxidation-reduction process (GO:0055114);;	K03809|4.88978e-122|tcc:TCM_000439|Quinone reductase family protein isoform 1; K03809 Trp repressor binding protein (A)	General function prediction only	Probable NAD(P)H dehydrogenase (quinone) FQR1-like 2 {ECO:0000305} OS=Arabidopsis thaliana (Mouse-ear cress) PE=1 SV=1	General function prediction only	PREDICTED: probable NAD(P)H dehydrogenase (quinone) FQR1-like 2 [Populus euphratica]	R	[R]
Lus10024576.g.BGIv1.0	lncRNA_target	[J]	Translation, ribosomal structure and biogenesis	Biological Process: RNA methylation (GO:0001510);; Molecular Function: structural constituent of ribosome (GO:0003735);; Cellular Component: cell wall (GO:0005618);; Biological Process: translation (GO:0006412);; Cellular Component: plasmodesma (GO:0009506);; Biological Process: plant-type cell wall organization (GO:0009664);; Cellular Component: cytosolic small ribosomal subunit (GO:0022627);; B…	K02978|1.13307e-44|rcu:RCOM_1438630|40S ribosomal protein S27, putative; K02978 small subunit ribosomal protein S27e (A)	Translation, ribosomal structure and biogenesis	40S ribosomal protein S27-2 OS=Arabidopsis thaliana (Mouse-ear cress) PE=2 SV=2	Translation, ribosomal structure and biogenesis	40S ribosomal protein S27, putative [Ricinus communis]	J	[J]
Lus10004667.g.BGIv1.0	lncRNA_target	--	--	--	--	--	--	General function prediction only	hypothetical protein POPTR_0003s14440g [Populus trichocarpa]	R	--
Lus10021315.g.BGIv1.0	lncRNA_target	[J]	Translation, ribosomal structure and biogenesis	Molecular Function: ATP binding (GO:0005524);; Cellular Component: mitochondrion (GO:0005739);; Biological Process: GPI anchor metabolic process (GO:0006505);; Biological Process: fatty acid beta-oxidation (GO:0006635);; Biological Process: intracellular protein transport (GO:0006886);; Molecular Function: hydrolase activity, acting on ester bonds (GO:0016788);; Cellular Component: intrinsic comp…	--	General function prediction only	40S ribosomal protein S14-2 GN=RPS14B OS=Arabidopsis thaliana (Mouse-ear cress) PE=1 SV=1	General function prediction only	BnaA09g33010D [Brassica napus]	R	[R]
Lus10017852.g.BGIv1.0	lncRNA_target	[R]	General function prediction only	Molecular Function: RNA binding (GO:0003723);; Molecular Function: copper ion binding (GO:0005507);; Molecular Function: ATP binding (GO:0005524);; Cellular Component: mitochondrion (GO:0005739);; Biological Process: protein targeting to mitochondrion (GO:0006626);; Biological Process: pyrimidine ribonucleotide biosynthetic process (GO:0009220);; Biological Process: regulation of flower developme…	K12741|9.15992e-60|rcu:RCOM_1469720|glycine-rich RNA-binding protein, putative; K12741 heterogeneous nuclear ribonucleoprotein A1/A3 (A)	General function prediction only	Glycine-rich RNA-binding protein 3, mitochondrial (Precursor) GN=MAF19_30 OS=Arabidopsis thaliana (Mouse-ear cress) PE=2 SV=1	General function prediction only	unnamed protein product [Vitis vinifera]	R	[R]
Lus10029398.g.BGIv1.0	lncRNA_target	[LR]	--	Molecular Function: hydrolase activity (GO:0016787);;	--	--	Nudix hydrolase 27, chloroplastic (Precursor) GN=MHF15.14 OS=Arabidopsis thaliana (Mouse-ear cress) PE=1 SV=1	Replication, recombination and repair	(Di)nucleoside polyphosphate hydrolase, putative [Ricinus communis]	L	--
Lus10017859.g.BGIv1.0	lncRNA_target	--	--	--	K18635|3.90246e-16|sly:101257849|protein SPIRAL1-like 1; K18635 protein SPIRAL1 and related proteins (A)	--	Protein SPIRAL1-like 2 OS=Oryza sativa subsp. japonica (Rice) PE=3 SV=1	Function unknown	BnaA02g14630D [Brassica napus]	S	--
Lus10025418.g.BGIv1.0	lncRNA_target	[R]	General function prediction only	Molecular Function: nucleotide binding (GO:0000166);; Molecular Function: nucleic acid binding (GO:0003676);; Cellular Component: nucleus (GO:0005634);; Biological Process: cellular process (GO:0009987);; Cellular Component: ribonucleoprotein complex (GO:0030529);; Biological Process: single-organism process (GO:0044699);;	K12741|1.11206e-108|pop:POPTR_0011s07480g|POPTRDRAFT_1094013; hypothetical protein; K12741 heterogeneous nuclear ribonucleoprotein A1/A3 (A)	General function prediction only	UBP1-associated protein 2C GN=UBA2C OS=Arabidopsis thaliana (Mouse-ear cress) PE=2 SV=1	RNA processing and modification	hypothetical protein JCGZ_21551 [Jatropha curcas]	A	[R]
Lus10011053.g.BGIv1.0	lncRNA_target	--	--	--	K03946|3.62113e-55|pper:PRUPE_ppa013287mg|hypothetical protein; K03946 NADH dehydrogenase (ubiquinone) 1 alpha subcomplex subunit 2 (A)	Energy production and conversion	NADH dehydrogenase [ubiquinone] 1 alpha subcomplex subunit 2 GN=At5g47890 OS=Arabidopsis thaliana (Mouse-ear cress) PE=3 SV=1	Energy production and conversion	hypothetical protein PRUPE_ppa013287mg [Prunus persica]	C	[C]
Lus10014329.g.BGIv1.0	lncRNA_target	[O]	Posttranslational modification, protein turnover, chaperones	Molecular Function: ubiquitin-protein transferase activity (GO:0004842);; Biological Process: response to auxin (GO:0009733);; Biological Process: embryo development (GO:0009790);; Biological Process: protein ubiquitination (GO:0016567);;	K10579|1.59525e-123|rcu:RCOM_0553170|ubiquitin-conjugating enzyme m, putative (EC:6.3.2.19); K10579 ubiquitin-conjugating enzyme E2 M [EC:6.3.2.19] (A)	Posttranslational modification, protein turnover, chaperones	NEDD8-conjugating enzyme Ubc12 GN=RCE1 OS=Arabidopsis thaliana (Mouse-ear cress) PE=1 SV=1	Posttranslational modification, protein turnover, chaperones	hypothetical protein JCGZ_12267 [Jatropha curcas]	O	[O]
Lus10040743.g.BGIv1.0	lncRNA_target	--	--	Molecular Function: transferase activity, transferring phosphorus-containing groups (GO:0016772);;	--	--	--	General function prediction only	hypothetical protein CISIN_1g014928mg [Citrus sinensis]	R	--
Lus10015269.g.BGIv1.0	lncRNA_target	--	--	Cellular Component: membrane (GO:0016020);;	--	--	--	Function unknown	PREDICTED: uncharacterized protein LOC105116169 [Populus euphratica]	S	--
Lus10029828.g.BGIv1.0	lncRNA_target	--	--	Molecular Function: cysteamine dioxygenase activity (GO:0047800);; Biological Process: oxidation-reduction process (GO:0055114);;	K10712|1.03057e-121|cit:102627901|2-aminoethanethiol dioxygenase-like; K10712 cysteamine dioxygenase [EC:1.13.11.19] (A)	Function unknown	--	Function unknown	hypothetical protein CICLE_v10016481mg [Citrus clementina]	S	[S]
Lus10012844.g.BGIv1.0	lncRNA_target	[GEPR]	--	Cellular Component: integral component of membrane (GO:0016021);; Biological Process: transmembrane transport (GO:0055085);;	K15378|5.33169e-170|ppp:PHYPADRAFT_158803|hypothetical protein; K15378 solute carrier family 45, member 1/2/4 (A)	Carbohydrate transport and metabolism	Sucrose transport protein SUC3 GN=T17M13.3 OS=Arabidopsis thaliana (Mouse-ear cress) PE=1 SV=1	Carbohydrate transport and metabolism	sucrose transporter 5 [Populus tremula x Populus alba]	G	[G]
Lus10018105.g.BGIv1.0	lncRNA_target	--	--	Cellular Component: protein phosphatase type 1 complex (GO:0000164);; Cellular Component: nucleus (GO:0005634);; Biological Process: embryo development (GO:0009790);; Biological Process: negative regulation of phosphoprotein phosphatase activity (GO:0032515);;	K17553|8.02236e-20|csv:101232497|protein phosphatase 1 regulatory subunit 11-like; K17553 protein phosphatase 1 regulatory subunit 11 (A)	Function unknown	--	Function unknown	PREDICTED: type 1 phosphatases regulator ypi1 [Nelumbo nucifera]	S	[S]
Lus10024573.g.BGIv1.0	lncRNA_target	[Q]	Secondary metabolites biosynthesis, transport and catabolism	Molecular Function: binding (GO:0005488);; Molecular Function: oxidoreductase activity (GO:0016491);;	--	Secondary metabolites biosynthesis, transport and catabolism	Geraniol 8-hydroxylase GN=CYP76B6 OS=Catharanthus roseus (Madagascar periwinkle) PE=1 SV=1	Secondary metabolites biosynthesis, transport and catabolism	hypothetical protein VITISV_012452 [Vitis vinifera]	Q	[Q]
Lus10029411.g.BGIv1.0	lncRNA_target	--	--	--	--	--	--	Function unknown	PREDICTED: protein DSE2-like [Populus euphratica]	S	--
Lus10014312.g.BGIv1.0	lncRNA_target	--	--	Molecular Function: transporter activity (GO:0005215);; Cellular Component: intracellular (GO:0005622);; Biological Process: transport (GO:0006810);; Biological Process: response to wounding (GO:0009611);; Biological Process: coumarin biosynthetic process (GO:0009805);;	--	Lipid transport and metabolism	Phosphatidylinositol/phosphatidylcholine transfer protein SFH11 GN=SFH11 OS=Arabidopsis thaliana (Mouse-ear cress) PE=3 SV=1	Lipid transport and metabolism	hypothetical protein JCGZ_05319 [Jatropha curcas]	I	[I]
Lus10011989.g.BGIv1.0	lncRNA_target	--	--	Molecular Function: transferase activity (GO:0016740);;	--	Transcription	Transcription factor GTE12 GN=GTE12 OS=Arabidopsis thaliana (Mouse-ear cress) PE=2 SV=2	Transcription	hypothetical protein CICLE_v10014673mg [Citrus clementina]	K	[K]
Lus10004651.g.BGIv1.0	lncRNA_target	--	--	--	--	--	--	hypothetical protein POPTR_0006s08600g [Populus trichocarpa]		--	--
Lus10032451.g.BGIv1.0	lncRNA_target	--	--	Cellular Component: mitochondrion (GO:0005739);; Cellular Component: endoplasmic reticulum (GO:0005783);;	--	Intracellular trafficking, secretion, and vesicular transport	Reticulon-like protein B9 GN=RTNLB9 OS=Arabidopsis thaliana (Mouse-ear cress) PE=2 SV=1	Intracellular trafficking, secretion, and vesicular transport	PREDICTED: reticulon-like protein B9 [Populus euphratica]	U	[U]
Lus10014331.g.BGIv1.0	lncRNA_target	--	--	--	K14514|8.71093e-127|rcu:RCOM_0662420|transcription factor, putative; K14514 ethylene-insensitive protein 3 (A)	--	Putative ETHYLENE INSENSITIVE 3-like 4 protein GN=EIL4 OS=Arabidopsis thaliana (Mouse-ear cress) PE=3 SV=1	Transcription	Putative ETHYLENE INSENSITIVE 3-like 4 protein [Morus notabilis]	K	--
Lus10032446.g.BGIv1.0	lncRNA_target	--	--	Biological Process: metal ion transport (GO:0030001);; Molecular Function: metal ion binding (GO:0046872);;	--	Inorganic ion transport and metabolism	Heavy metal-associated isoprenylated plant protein 26 (Precursor) GN=F20M13.140 OS=Arabidopsis thaliana (Mouse-ear cress) PE=1 SV=1	Inorganic ion transport and metabolism	hypothetical protein JCGZ_04678 [Jatropha curcas]	P	[P]
Lus10022378.g.BGIv1.0	lncRNA_target	--	--	--	--	--	Protein TIC 22-like, chloroplastic (Precursor) GN=MYM9.5 OS=Arabidopsis thaliana (Mouse-ear cress) PE=3 SV=1	Function unknown	chloroplast inner membrane import protein Tic22 [Populus trichocarpa]	S	--
Lus10017847.g.BGIv1.0	lncRNA_target	--	--	--	K03363|1.04872e-37|gmx:100784841|anaphase-promoting complex subunit cdc20-like; K03363 cell division cycle 20, cofactor of APC complex (A)	--	Cell division cycle 20.1, cofactor of APC complex GN=F17M5.30 OS=Arabidopsis thaliana (Mouse-ear cress) PE=1 SV=1	Cell cycle control, cell division, chromosome partitioning	hypothetical protein JCGZ_00582 [Jatropha curcas]	D	[DO]
Lus10012847.g.BGIv1.0	lncRNA_target	[KAD]	--	Molecular Function: binding (GO:0005488);;	K09422|5.69489e-156|rcu:RCOM_0697470|myb124, putative; K09422 myb proto-oncogene protein, plant (A)	Transcription	Myb-related protein 3R-1 GN=MYB3R-1 OS=Arabidopsis thaliana (Mouse-ear cress) PE=2 SV=1	Transcription	hypothetical protein JCGZ_15571 [Jatropha curcas]	K	[K]
Lus10004119.g.BGIv1.0	lncRNA_target	[LDA]	--	Biological Process: nuclear-transcribed mRNA catabolic process, exonucleolytic (GO:0000291);; Molecular Function: nucleic acid binding (GO:0003676);; Molecular Function: 5'-3' exoribonuclease activity (GO:0004534);; Cellular Component: nucleus (GO:0005634);; Cellular Component: cytosol (GO:0005829);; Biological Process: DNA methylation (GO:0006306);; Biological Process: chromatin organization (GO…	K12619|0|rcu:RCOM_1428570|5'->3' exoribonuclease, putative; K12619 5'-3' exoribonuclease 2 [EC:3.1.13.-] (A)	--	5&apos;-3&apos; exoribonuclease 4 GN=F20D21.30 OS=Arabidopsis thaliana (Mouse-ear cress) PE=2 SV=1	RNA processing and modification	5&apos;-	A	[LA]
Lus10022488.g.BGIv1.0	lncRNA_target	[RTKL]	--	Molecular Function: protein kinase activity (GO:0004672);; Biological Process: phosphorylation (GO:0016310);; Biological Process: cellular macromolecule metabolic process (GO:0044260);;	--	--	LysM domain receptor-like kinase 4 (Precursor) GN=LYK4 OS=Arabidopsis thaliana (Mouse-ear cress) PE=1 SV=1	Signal transduction mechanisms	serine-threonine protein kinase, plant-type, putative [Ricinus communis]	T	--
Lus10040758.g.BGIv1.0	lncRNA_target	--	--	--	K17771|1.57762e-23|fve:101307399|mitochondrial import receptor subunit TOM7-1-like; K17771 mitochondrial import receptor subunit TOM7 (A)	--	Mitochondrial import receptor subunit TOM7-1 GN=TOM7-1 OS=Arabidopsis thaliana (Mouse-ear cress) PE=1 SV=1	Intracellular trafficking, secretion, and vesicular transport	PREDICTED: mitochondrial import receptor subunit TOM7-1-like [Fragaria vesca subsp. vesca]	U	--
Lus10014326.g.BGIv1.0	lncRNA_target	--	--	--	K14503|2.79977e-74|pxb:103941280|BES1/BZR1 homolog protein 2-like; K14503 brassinosteroid resistant 1/2 (A)	--	Protein BRASSINAZOLE-RESISTANT 1 GN=F9E10_7 OS=Arabidopsis thaliana (Mouse-ear cress) PE=1 SV=1	Transcription	PREDICTED: BES1/BZR1 homolog protein 2-like [Pyrus x bretschneideri]	K	--
Lus10011991.g.BGIv1.0	lncRNA_target	[L]	Replication, recombination and repair	Molecular Function: catalytic activity (GO:0003824);; Biological Process: single-organism cellular process (GO:0044763);;	K10746|0|cit:102615179|exonuclease 1-like; K10746 exonuclease 1 [EC:3.1.-.-] (A)	Replication, recombination and repair	Exonuclease 1 GN=EXO1 OS=Arabidopsis thaliana (Mouse-ear cress) PE=2 SV=2	Replication, recombination and repair	PREDICTED: exonuclease 1 isoform X3 [Vitis vinifera]	L	[L]
Lus10032443.g.BGIv1.0	lncRNA_target	[Q]	Secondary metabolites biosynthesis, transport and catabolism	Molecular Function: copper ion binding (GO:0005507);; Molecular Function: bilirubin oxidase activity (GO:0047705);; Biological Process: oxidation-reduction process (GO:0055114);;	--	--	Multicopper oxidase LPR2 (Precursor) GN=LPR2 OS=Arabidopsis thaliana (Mouse-ear cress) PE=2 SV=1	Secondary metabolites biosynthesis, transport and catabolism	hypothetical protein CISIN_1g008071mg [Citrus sinensis]	Q	--
Lus10012849.g.BGIv1.0	lncRNA_target	[KL]	--	Biological Process: RNA splicing, via endonucleolytic cleavage and ligation (GO:0000394);; Cellular Component: core TFIIH complex (GO:0000439);; Molecular Function: ATP-dependent DNA helicase activity (GO:0004003);; Biological Process: nucleotide-excision repair (GO:0006289);; Biological Process: regulation of transcription, DNA-templated (GO:0006355);; Biological Process: transcription from RNA …	K03144|0|pop:POPTR_0004s04170g|POPTRDRAFT_817868; transcription factor-related family protein; K03144 transcription initiation factor TFIIH subunit 4 (A)	--	--	general transcription factor IIH subunit	hypothetical protein JCGZ_21423 [Jatropha curcas]	1852	[KL]
Lus10014337.g.BGIv1.0	lncRNA_target	--	--	--	--	--	BTB/POZ domain-containing protein DOT3 GN=F18D22.20 OS=Arabidopsis thaliana (Mouse-ear cress) PE=2 SV=1	General function prediction only	PREDICTED: BTB/POZ domain-containing protein DOT3-like [Populus euphratica]	R	--
Lus10031542.g.BGIv1.0	lncRNA_target	[R]	General function prediction only	--	K12606|2.22665e-77|csv:101222894|cell differentiation protein RCD1 homolog; K12606 CCR4-NOT transcription complex subunit 9 (A)	General function prediction only	--	General function prediction only	hypothetical protein JCGZ_13716 [Jatropha curcas]	R	[R]
Lus10016796.g.BGIv1.0	lncRNA_target	[O]	Posttranslational modification, protein turnover, chaperones	Molecular Function: zinc ion binding (GO:0008270);;	K10666|4.56594e-110|pop:POPTR_0005s12910g|hypothetical protein; K10666 E3 ubiquitin-protein ligase RNF5 [EC:6.3.2.19] (A)	Posttranslational modification, protein turnover, chaperones	E3 ubiquitin-protein ligase RMA3 GN=RMA3 OS=Arabidopsis thaliana (Mouse-ear cress) PE=1 SV=1	Posttranslational modification, protein turnover, chaperones	hypothetical protein JCGZ_12274 [Jatropha curcas]	O	[O]
Lus10002732.g.BGIv1.0	lncRNA_target	--	--	Molecular Function: serine-type endopeptidase inhibitor activity (GO:0004867);; Biological Process: response to wounding (GO:0009611);; Biological Process: negative regulation of peptidase activity (GO:0010466);;	--	--	Proteinase inhibitor OS=Linum usitatissimum (Flax) PE=1 SV=1	Function unknown	RecName: Full=Proteinase inhibitor; AltName: Full=LUTI [Linum usitatissimum]	S	--
Lus10015235.g.BGIv1.0	lncRNA_target	--	--	Cellular Component: chloroplast (GO:0009507);; Biological Process: response to blue light (GO:0009637);; Biological Process: photosynthesis, light harvesting (GO:0009765);; Biological Process: response to far red light (GO:0010218);; Biological Process: myo-inositol hexakisphosphate biosynthetic process (GO:0010264);; Biological Process: chlorophyll catabolic process (GO:0015996);; Cellular Compo…	K14172|3.03787e-166|pper:PRUPE_ppa008546mg|hypothetical protein; K14172 light-harvesting complex II chlorophyll a/b binding protein 7 (A)	--	Chlorophyll a-b binding protein 4, chloroplastic (Precursor) GN=CAB4 OS=Solanum lycopersicum (Tomato) PE=2 SV=1	General function prediction only	hypothetical protein PRUPE_ppa008546mg [Prunus persica]	R	--
Lus10022380.g.BGIv1.0	lncRNA_target	--	--	--	--	--	--	Function unknown	hypothetical protein JCGZ_27126 [Jatropha curcas]	S	--
Lus10016805.g.BGIv1.0	lncRNA_target	[R]	General function prediction only	Cellular Component: mitochondrion (GO:0005739);; Biological Process: copper ion homeostasis (GO:0055070);;	K07152|2.26723e-120|cic:CICLE_v10026221mg|hypothetical protein; K07152 protein SCO1/2 (A)	Energy production and conversion	Protein SCO1 homolog 2, mitochondrial (Precursor) GN=T19P19.130 OS=Arabidopsis thaliana (Mouse-ear cress) PE=2 SV=1	Energy production and conversion	hypothetical protein CISIN_1g042757mg [Citrus sinensis]	C	[C]
Lus10016760.g.BGIv1.0	lncRNA_target	[S]	Function unknown	--	K09131|2.73148e-164|tcc:TCM_014622|hypothetical protein; K09131 hypothetical protein (A)	Function unknown	UPF0235 protein At5g63440 GN=At5g63440 OS=Arabidopsis thaliana (Mouse-ear cress) PE=1 SV=1	Function unknown	Uncharacterized protein F383_24222 [Gossypium arboreum]	S	[S]
Lus10016776.g.BGIv1.0	lncRNA_target	[E]	Amino acid transport and metabolism	Molecular Function: catalytic activity (GO:0003824);; Cellular Component: plasma membrane (GO:0005886);; Biological Process: metabolic process (GO:0008152);; Molecular Function: pyridoxal phosphate binding (GO:0030170);;	--	Coenzyme transport and metabolism	Molybdenum cofactor sulfurase {ECO:0000255|HAMAP-Rule:MF_03050} GN=FLACCA OS=Solanum lycopersicum (Tomato) PE=2 SV=1	Coenzyme transport and metabolism	molybdopterin cofactor sulfurase, putative [Ricinus communis]	H	[H]
Lus10021309.g.BGIv1.0	lncRNA_target	--	--	--	--	--	--	Function unknown	Uncharacterized protein isoform 1 [Theobroma cacao]	S	--
Lus10014321.g.BGIv1.0	lncRNA_target	--	--	Biological Process: carotenoid biosynthetic process (GO:0016117);; Biological Process: glucosinolate biosynthetic process (GO:0019761);; Biological Process: protein autophosphorylation (GO:0046777);;	--	Function unknown	--	Function unknown	uncharacterized protein LOC100305524 [Glycine max]	S	[S]
Lus10040752.g.BGIv1.0	lncRNA_target	[R]	General function prediction only	Molecular Function: structural molecule activity (GO:0005198);; Cellular Component: plasma membrane (GO:0005886);; Biological Process: intracellular protein transport (GO:0006886);; Biological Process: vesicle-mediated transport (GO:0016192);; Molecular Function: myosin heavy chain kinase activity (GO:0016905);; Cellular Component: COPI vesicle coat (GO:0030126);;	K05236|0|rcu:RCOM_1449180|coatomer alpha subunit, putative (EC:2.7.11.7); K05236 coatomer protein complex, subunit alpha (xenin) (A)	Intracellular trafficking, secretion, and vesicular transport	Coatomer subunit alpha-1 GN=At1g62020 OS=Arabidopsis thaliana (Mouse-ear cress) PE=2 SV=2	Intracellular trafficking, secretion, and vesicular transport	hypothetical protein JCGZ_26756 [Jatropha curcas]	U	[U]
Lus10014292.g.BGIv1.0	lncRNA_target	[C]	Energy production and conversion	Molecular Function: magnesium ion binding (GO:0000287);; Molecular Function: inorganic diphosphatase activity (GO:0004427);; Cellular Component: cytoplasm (GO:0005737);; Biological Process: phosphate-containing compound metabolic process (GO:0006796);; Cellular Component: membrane (GO:0016020);;	K01507|3.3909e-122|sly:101264169|soluble inorganic pyrophosphatase; K01507 inorganic pyrophosphatase [EC:3.6.1.1] (A)	Energy production and conversion	Soluble inorganic pyrophosphatase GN=PPA OS=Solanum tuberosum (Potato) PE=2 SV=1	Energy production and conversion	PREDICTED: soluble inorganic pyrophosphatase [Solanum lycopersicum]	C	[C]
Lus10016783.g.BGIv1.0	lncRNA_target	--	--	Molecular Function: calcium ion binding (GO:0005509);; Molecular Function: poly(U) RNA binding (GO:0008266);; Cellular Component: chloroplast thylakoid membrane (GO:0009535);; Cellular Component: chloroplast thylakoid lumen (GO:0009543);; Cellular Component: photosystem II oxygen evolving complex (GO:0009654);; Biological Process: photoinhibition (GO:0010205);; Biological Process: photosystem II …	K02716|0|pxb:103967609|oxygen-evolving enhancer protein 1, chloroplastic; K02716 photosystem II oxygen-evolving enhancer protein 1 (A)	--	Oxygen-evolving enhancer protein 1, chloroplastic (Precursor) GN=PSBO OS=Solanum lycopersicum (Tomato) PE=2 SV=2	General function prediction only	PREDICTED: oxygen-evolving enhancer protein 1, chloroplastic [Pyrus x bretschneideri]	R	--
Lus10014304.g.BGIv1.0	lncRNA_target	[O]	Posttranslational modification, protein turnover, chaperones	Molecular Function: transferase activity (GO:0016740);;	K07393|0|tcc:TCM_046844|Glutathione S-transferase family protein; K07393 putative glutathione S-transferase (A)	Posttranslational modification, protein turnover, chaperones	--	Posttranslational modification, protein turnover, chaperones	Glutathione S-transferase family protein [Theobroma cacao]	O	[O]
Lus10029423.g.BGIv1.0	lncRNA_target	[J]	Translation, ribosomal structure and biogenesis	Biological Process: RNA methylation (GO:0001510);; Molecular Function: structural constituent of ribosome (GO:0003735);; Cellular Component: nucleolus (GO:0005730);; Cellular Component: vacuole (GO:0005773);; Cellular Component: Golgi apparatus (GO:0005794);; Biological Process: translation (GO:0006412);; Cellular Component: plasmodesma (GO:0009506);; Cellular Component: chloroplast (GO:0009507);…	K02937|1.17637e-149|pper:PRUPE_ppa010542mg|hypothetical protein; K02937 large subunit ribosomal protein L7e (A)	Translation, ribosomal structure and biogenesis	60S ribosomal protein L7-4 GN=RPL7D OS=Arabidopsis thaliana (Mouse-ear cress) PE=2 SV=1	General function prediction only	PREDICTED: 60S ribosomal protein L7-2 [Nelumbo nucifera]	R	[J]
Lus10018121.g.BGIv1.0	lncRNA_target	--	--	Biological Process: DNA metabolic process (GO:0006259);; Biological Process: meiotic nuclear division (GO:0007126);; Biological Process: regulation of cellular process (GO:0050794);; Biological Process: chromosome organization (GO:0051276);;	K11671|0|rcu:RCOM_1264030|nfrkb, putative; K11671 nuclear factor related to kappa-B-binding protein (A)	Transcription	--	Transcription	hypothetical protein JCGZ_05622 [Jatropha curcas]	K	[K]
Lus10015254.g.BGIv1.0	lncRNA_target	--	--	--	--	--	--	Function unknown	hypothetical protein POPTR_0011s02960g [Populus trichocarpa]	S	--
Lus10016762.g.BGIv1.0	lncRNA_target	--	--	Molecular Function: DNA binding (GO:0003677);; Cellular Component: nucleus (GO:0005634);; Cellular Component: chloroplast (GO:0009507);;	--	--	--	General function prediction only	PREDICTED: uncharacterized protein LOC105125329 isoform X2 [Populus euphratica]	R	--
Lus10004649.g.BGIv1.0	lncRNA_target	--	--	--	--	General function prediction only	Pentatricopeptide repeat-containing protein At1g26460, mitochondrial (Precursor) GN=At1g26460 OS=Arabidopsis thaliana (Mouse-ear cress) PE=2 SV=1	General function prediction only	hypothetical protein JCGZ_15702 [Jatropha curcas]	R	[R]
Lus10003376.g.BGIv1.0	lncRNA_target	--	--	Molecular Function: metal ion binding (GO:0046872);; Biological Process: response to stimulus (GO:0050896);;	--	--	Histone deacetylase HDT1 GN=HDT1 OS=Solanum chacoense (Chaco potato) PE=2 SV=1	Chromatin structure and dynamics	unnamed protein product [Vitis vinifera]	B	--
Lus10018127.g.BGIv1.0	lncRNA_target	[RTKL]	--	Biological Process: activation of MAPK activity involved in osmosensory signaling pathway (GO:0000169);; Biological Process: response to hypoxia (GO:0001666);; Molecular Function: MAP kinase activity (GO:0004707);; Molecular Function: ATP binding (GO:0005524);; Biological Process: regulation of transcription, DNA-templated (GO:0006355);; Biological Process: response to oxidative stress (GO:000697…	K04371|0|pper:PRUPE_ppa007370mg|hypothetical protein; K04371 mitogen-activated protein kinase 1/3 [EC:2.7.11.24] (A)	Signal transduction mechanisms	Mitogen-activated protein kinase 3 GN=MPK3 OS=Arabidopsis thaliana (Mouse-ear cress) PE=1 SV=2	Signal transduction mechanisms	hypothetical protein JCGZ_05600 [Jatropha curcas]	T	[T]
Lus10025415.g.BGIv1.0	lncRNA_target	[PR]	--	Molecular Function: chlorophyllide a oxygenase [overall] activity (GO:0010277);; Molecular Function: metal ion binding (GO:0046872);; Molecular Function: 2 iron, 2 sulfur cluster binding (GO:0051537);; Biological Process: oxidation-reduction process (GO:0055114);;	--	--	Protochlorophyllide-dependent translocon component 52, chloroplastic (Precursor) GN=L73G19.30 OS=Arabidopsis thaliana (Mouse-ear cress) PE=1 SV=1	General function prediction only	hypothetical protein JCGZ_01891 [Jatropha curcas]	R	--
Lus10016768.g.BGIv1.0	lncRNA_target	[RTKL]	--	--	--	Signal transduction mechanisms	Mitogen-activated protein kinase kinase kinase YODA GN=YDA OS=Arabidopsis thaliana (Mouse-ear cress) PE=1 SV=1	Signal transduction mechanisms	conserved hypothetical protein [Ricinus communis]	T	[T]
Lus10004300.g.BGIv1.0	lncRNA_target	--	--	--	--	--	--	General function prediction only	PREDICTED: uncharacterized protein LOC103429558 [Malus domestica]	R	--
Lus10024585.g.BGIv1.0	lncRNA_target	[Q]	Secondary metabolites biosynthesis, transport and catabolism	Molecular Function: iron ion binding (GO:0005506);; Molecular Function: electron carrier activity (GO:0009055);; Molecular Function: heme binding (GO:0020037);; Molecular Function: flavonoid 3',5'-hydroxylase activity (GO:0033772);; Biological Process: oxidation-reduction process (GO:0055114);;	--	Secondary metabolites biosynthesis, transport and catabolism	Geraniol 8-hydroxylase GN=CYP76B10 OS=Swertia mussotii (Felwort) PE=1 SV=1	Secondary metabolites biosynthesis, transport and catabolism	hypothetical protein JCGZ_20764 [Jatropha curcas]	Q	[Q]
Lus10028327.g.BGIv1.0	lncRNA_target	--	--	--	K07252|4.38707e-55|rcu:RCOM_0535030|hypothetical protein; K07252 dolichyldiphosphatase [EC:3.6.1.43] (A)	Lipid transport and metabolism	Lipid phosphate phosphatase epsilon 1, chloroplastic (Precursor) GN=LPPE1 OS=Arabidopsis thaliana (Mouse-ear cress) PE=1 SV=1	Lipid transport and metabolism	conserved hypothetical protein [Ricinus communis]	I	[I]
Lus10012035.g.BGIv1.0	lncRNA_target	--	--	--	--	--	Cold-regulated 413 plasma membrane protein 4 GN=At4g37220 OS=Arabidopsis thaliana (Mouse-ear cress) PE=2 SV=2	Function unknown	hypothetical protein POPTR_0009s11290g [Populus trichocarpa]	S	--
Lus10028307.g.BGIv1.0	lncRNA_target	--	--	Molecular Function: ligase activity (GO:0016874);;	--	Function unknown	U-box domain-containing protein 5 GN=PUB5 OS=Arabidopsis thaliana (Mouse-ear cress) PE=3 SV=3	Function unknown	U-box domain-containing family protein [Populus trichocarpa]	S	[S]
Lus10022484.g.BGIv1.0	lncRNA_target	--	--	--	--	--	BTB/POZ domain-containing protein At3g50780 GN=At3g50780 OS=Arabidopsis thaliana (Mouse-ear cress) PE=2 SV=1	Function unknown	hypothetical protein POPTR_0007s12160g [Populus trichocarpa]	S	--
Lus10011065.g.BGIv1.0	lncRNA_target	[K]	Transcription	--	K09419|2.52704e-142|rcu:RCOM_1278140|Heat shock factor protein HSF8, putative; K09419 heat shock transcription factor, other eukaryote (A)	Transcription	Heat stress transcription factor A-1d OS=Arabidopsis thaliana (Mouse-ear cress) PE=2 SV=2	Transcription	PREDICTED: heat stress transcription factor A-1d isoform X1 [Populus euphratica]	K	[K]
Lus10014336.g.BGIv1.0	lncRNA_target	[R]	General function prediction only	Molecular Function: GTP binding (GO:0005525);; Cellular Component: mitochondrion (GO:0005739);; Biological Process: small GTPase mediated signal transduction (GO:0007264);; Biological Process: protein transport (GO:0015031);; Molecular Function: hydrolase activity (GO:0016787);;	K07893|6.04253e-138|pop:POPTR_0005s07680g|POPTRDRAFT_800974; Ras-related GTP-binding family protein; K07893 Ras-related protein Rab-6A (A)	Intracellular trafficking, secretion, and vesicular transport	Ras-related protein RABH1e GN=RABH1E OS=Arabidopsis thaliana (Mouse-ear cress) PE=2 SV=1	Intracellular trafficking, secretion, and vesicular transport	Ras-related GTP-binding family protein [Populus trichocarpa]	U	[U]
Lus10014006.g.BGIv1.0	lncRNA_target	--	--	Molecular Function: protein binding (GO:0005515);; Cellular Component: mitochondrion (GO:0005739);; Biological Process: phosphatidylinositol biosynthetic process (GO:0006661);; Biological Process: proline transport (GO:0015824);;	--	--	--	Function unknown	PREDICTED: uncharacterized protein LOC101510827 [Cicer arietinum]	S	--
Lus10014311.g.BGIv1.0	lncRNA_target	[S]	Function unknown	--	--	Function unknown	MIP18 family protein At1g68310 GN=At1g68310 OS=Arabidopsis thaliana (Mouse-ear cress) PE=2 SV=2	Function unknown	PREDICTED: MIP18 family protein At1g68310 [Populus euphratica]	S	[S]
Lus10022497.g.BGIv1.0	lncRNA_target	--	--	Biological Process: transcription, DNA-templated (GO:0006351);;	K09286|1.81389e-69|pop:POPTR_0005s07900g|POPTRDRAFT_558553; hypothetical protein; K09286 EREBP-like factor (A)	--	Ethylene-responsive transcription factor RAP2-4 OS=Arabidopsis thaliana (Mouse-ear cress) PE=1 SV=1	Transcription	hypothetical protein POPTR_0005s07900g [Populus trichocarpa]	K	--
Lus10011039.g.BGIv1.0	lncRNA_target	[S]	Function unknown	--	--	General function prediction only	Receptor-like protein 12 (Precursor) GN=RLP12 OS=Arabidopsis thaliana (Mouse-ear cress) PE=2 SV=2	General function prediction only	hypothetical protein POPTR_0001s01060g [Populus trichocarpa]	R	[R]
Lus10011067.g.BGIv1.0	lncRNA_target	--	--	--	--	--	Putative DNA-binding protein ESCAROLA GN=ESC OS=Arabidopsis thaliana (Mouse-ear cress) PE=2 SV=1	Function unknown	hypothetical protein CICLE_v10031852mg [Citrus clementina]	S	--
Lus10032445.g.BGIv1.0	lncRNA_target	--	--	Biological Process: metal ion transport (GO:0030001);; Molecular Function: metal ion binding (GO:0046872);;	--	Inorganic ion transport and metabolism	Copper transport protein CCH GN=CCH OS=Arabidopsis thaliana (Mouse-ear cress) PE=1 SV=1	Inorganic ion transport and metabolism	PREDICTED: putative uncharacterized protein DDB_G0286901 [Nicotiana sylvestris]	P	[P]
Lus10003398.g.BGIv1.0	lncRNA_target	[E]	Amino acid transport and metabolism	Molecular Function: spermidine synthase activity (GO:0004766);; Cellular Component: cytoplasm (GO:0005737);; Biological Process: polyamine biosynthetic process (GO:0006596);; Molecular Function: spermine synthase activity (GO:0016768);; Molecular Function: putrescine N-methyltransferase activity (GO:0030750);; Biological Process: methylation (GO:0032259);; Biological Process: defense response to …	K00797|0|pop:POPTR_0012s01730g|POPTRDRAFT_772373; hypothetical protein; K00797 spermidine synthase [EC:2.5.1.16] (A)	Amino acid transport and metabolism	Spermine synthase GN=MFH8.5 OS=Arabidopsis thaliana (Mouse-ear cress) PE=1 SV=1	Amino acid transport and metabolism	hypothetical protein POPTR_0012s01730g [Populus trichocarpa]	E	[E]
Lus10025404.g.BGIv1.0	lncRNA_target	--	--	--	--	Transcription	Trihelix transcription factor ASIL2 {ECO:0000305} OS=Arabidopsis thaliana (Mouse-ear cress) PE=2 SV=1	Transcription	PREDICTED: trihelix transcription factor ASIL2-like [Vitis vinifera]	K	[K]
Lus10025393.g.BGIv1.0	lncRNA_target	[U]	Intracellular trafficking, secretion, and vesicular transport	Biological Process: proteolysis (GO:0006508);; Biological Process: protein processing involved in protein targeting to mitochondrion (GO:0006627);; Molecular Function: serine-type peptidase activity (GO:0008236);; Cellular Component: integral component of membrane (GO:0016021);; Cellular Component: mitochondrial inner membrane peptidase complex (GO:0042720);;	K09647|1.04579e-60|rcu:RCOM_0633700|mitochondrial inner membrane protease subunit, putative; K09647 mitochondrial inner membrane protease subunit 1 [EC:3.4.21.-] (A)	Posttranslational modification, protein turnover, chaperones	Probable thylakoidal processing peptidase 2, chloroplastic (Precursor) GN=TPP2 OS=Arabidopsis thaliana (Mouse-ear cress) PE=2 SV=1	Posttranslational modification, protein turnover, chaperones	mitochondrial inner membrane protease subunit, putative [Ricinus communis]	O	[O]
Lus10029401.g.BGIv1.0	lncRNA_target	--	--	--	--	General function prediction only	Pentatricopeptide repeat-containing protein At1g34160 GN=PCMP-H68 OS=Arabidopsis thaliana (Mouse-ear cress) PE=2 SV=2	General function prediction only	hypothetical protein JCGZ_08908 [Jatropha curcas]	R	[R]
Lus10021327.g.BGIv1.0	lncRNA_target	--	--	Biological Process: embryo development ending in seed dormancy (GO:0009793);;	--	--	--	Function unknown	hypothetical protein JCGZ_08826 [Jatropha curcas]	S	--
Lus10017853.g.BGIv1.0	lncRNA_target	[O]	Posttranslational modification, protein turnover, chaperones	Molecular Function: ATP binding (GO:0005524);; Cellular Component: cytosol (GO:0005829);; Biological Process: rRNA processing (GO:0006364);; Biological Process: protein folding (GO:0006457);; Molecular Function: unfolded protein binding (GO:0051082);;	K09495|0|cmo:103487359|T-complex protein 1 subunit gamma; K09495 T-complex protein 1 subunit gamma (A)	Posttranslational modification, protein turnover, chaperones	T-complex protein 1 subunit gamma {ECO:0000303|PubMed:11599560} OS=Arabidopsis thaliana (Mouse-ear cress) PE=1 SV=1	Posttranslational modification, protein turnover, chaperones	PREDICTED: T-complex protein 1 subunit gamma [Cucumis melo]	O	[O]
Lus10029422.g.BGIv1.0	lncRNA_target	--	--	Cellular Component: chloroplast (GO:0009507);;	K15032|2.72017e-117|rcu:RCOM_0225420|hypothetical protein; K15032 mTERF domain-containing protein, mitochondrial (A)	--	--	Transcription	conserved hypothetical protein [Ricinus communis]	K	[KR]
Lus10016802.g.BGIv1.0	lncRNA_target	--	--	--	--	--	--	Function unknown	PREDICTED: uncharacterized protein LOC105124446 [Populus euphratica]	S	--
Lus10004284.g.BGIv1.0	lncRNA_target	--	--	--	--	Intracellular trafficking, secretion, and vesicular transport	Phosphate transporter PHO1 homolog 4 GN=PHO1-H4 OS=Arabidopsis thaliana (Mouse-ear cress) PE=2 SV=1	Inorganic ion transport and metabolism	unnamed protein product [Coffea canephora]	P	[U]
Lus10031536.g.BGIv1.0	lncRNA_target	--	--	Cellular Component: intracellular part (GO:0044424);;	K11584|0|rcu:RCOM_1116380|protein phosphatase 2a, regulatory subunit, putative; K11584 serine/threonine-protein phosphatase 2A regulatory subunit B' (A)	Signal transduction mechanisms	Serine/threonine protein phosphatase 2A 59 kDa regulatory subunit B&apos; gamma isoform OS=Arabidopsis thaliana (Mouse-ear cress) PE=1 SV=2	Signal transduction mechanisms	hypothetical protein JCGZ_13734 [Jatropha curcas]	T	[T]
Lus10015233.g.BGIv1.0	lncRNA_target	--	--	--	--	Function unknown	--	Function unknown	PREDICTED: ubiquitin domain-containing protein 1-like [Pyrus x bretschneideri]	S	[S]
Lus10031545.g.BGIv1.0	lncRNA_target	--	--	Cellular Component: integral component of membrane (GO:0016021);; Biological Process: transmembrane transport (GO:0055085);;	--	--	S-type anion channel SLAH1 GN=SLAH1 OS=Arabidopsis thaliana (Mouse-ear cress) PE=2 SV=1	Inorganic ion transport and metabolism	hypothetical protein RCOM_1224720 [Ricinus communis]	P	--
Lus10042351.g.BGIv1.0	lncRNA_target	--	--	Cellular Component: mitochondrial respiratory chain complex I (GO:0005747);;	--	--	--	Function unknown	hypothetical protein 32 [Hevea brasiliensis]	S	--
Lus10040720.g.BGIv1.0	lncRNA_target	--	--	--	--	Function unknown	Phosphatidylinositol:ceramide inositolphosphotransferase 3 GN=F16P2.49 OS=Arabidopsis thaliana (Mouse-ear cress) PE=2 SV=1	Function unknown	PREDICTED: phosphatidylinositol:ceramide inositolphosphotransferase 3 isoform X1 [Populus euphratica]	S	[S]
Lus10011060.g.BGIv1.0	lncRNA_target	[F]	Nucleotide transport and metabolism	Biological Process: MAPK cascade (GO:0000165);; Molecular Function: ATP binding (GO:0005524);; Biological Process: pentose-phosphate shunt (GO:0006098);; Biological Process: rRNA processing (GO:0006364);; Biological Process: protein targeting to membrane (GO:0006612);; Molecular Function: phosphoribulokinase activity (GO:0008974);; Cellular Component: chloroplast thylakoid membrane (GO:0009535);;…	K00855|0|sot:102591470|phosphoribulokinase, chloroplastic-like; K00855 phosphoribulokinase [EC:2.7.1.19] (A)	--	Phosphoribulokinase, chloroplastic (Precursor) OS=Triticum aestivum (Wheat) PE=2 SV=1	Phosphoribulokinase	Phosphoribulokinase, chloroplastic [Triticum urartu]	1619	[TZ]
Lus10016784.g.BGIv1.0	lncRNA_target	--	--	Cellular Component: plasma membrane (GO:0005886);; Cellular Component: integral component of membrane (GO:0016021);;	--	--	CASP-like protein ARALYDRAFT_485429 GN=ARALYDRAFT_485429 OS=Arabidopsis lyrata subsp. lyrata (Lyre-leaved rock-cress) PE=3 SV=2	Function unknown	hypothetical protein L484_011741 [Morus notabilis]	S	--
[truncated: 2,674 more rows]
